# Supplementary material for: The identification of functional regions of MEK1 using CRISPR tiling screens
Source: Commun Biol. 2025 Apr 24;8:656. doi: 10.1038/s42003-025-07966-4 (PMC12022096; doi:10.1038/s42003-025-07966-4)
Supplement: Supplementary file 3 — Supplementary Data 1-18 [file 42003_2025_7966_MOESM3_ESM.zip]

Archive with 19 entries (18 files):
- Supplementary_Data_final/
- Supplementary_Data_final/Supplementary Data 10_MEK1_R234_L235del_ranked_0.pdb
- Supplementary_Data_final/Supplementary Data 11_MEK1_Q236_G237del_ranked_0.pdb
- Supplementary_Data_final/Supplementary Data 12_MEK1_G237V_ranked_0.pdb
- Supplementary_Data_final/Supplementary Data 13_MEK1_I141_C142delinsEI_ranked_0.pdb
- Supplementary_Data_final/Supplementary Data 14_MEK1_A372del_ranked_0.pdb
- Supplementary_Data_final/Supplementary Data 15_CRISPRO output guide density.csv
- Supplementary_Data_final/Supplementary Data 16_Source data for Fig 5a.xlsx
- Supplementary_Data_final/Supplementary Data 17_Source data for Fig S4.xlsx
- Supplementary_Data_final/Supplementary Data 18_Source data for Fig S6.xlsx
- Supplementary_Data_final/Supplementary Data 1_MEK1 sgRNA library sequences and annotations.xlsx
- Supplementary_Data_final/Supplementary Data 2_CRISPRO output for drop-out screen using PARCas9-D14 sgRNA LFC values.xlsx
- Supplementary_Data_final/Supplementary Data 3_CRISPRO output with LFC values corrected to sgRNA on-target activity.csv
- Supplementary_Data_final/Supplementary Data 4_Prediction summary of MEK1 3EQI by Fpocket.txt
- Supplementary_Data_final/Supplementary Data 5_NGS results of MEK1 mutations generated by sgR234L235 and analysis.xlsx
- Supplementary_Data_final/Supplementary Data 6_LFC of frameshift and in-frame INDEL mutations generated by sgR234L235.xlsx
- Supplementary_Data_final/Supplementary Data 7_CRISPRO output for the enrichment screens.xlsx
- Supplementary_Data_final/Supplementary Data 8_CRISPR tiling screen datasets with LFC values.xlsx
- Supplementary_Data_final/Supplementary Data 9_MEK1_WT_ranked_0.pdb
