# Supplementary material for: The identification of functional regions of MEK1 using CRISPR tiling screens
Source: Commun Biol. 2025 Apr 24;8:656. doi: 10.1038/s42003-025-07966-4 (PMC12022096; doi:10.1038/s42003-025-07966-4)
Supplement: Supplementary file 3 — Supplementary Data 1-18 [file 42003_2025_7966_MOESM3_ESM.zip › Supplementary_Data_final/Supplementary Data 10_MEK1_R234_L235del_ranked_0.pdb]

MODEL     1                                                                     
ATOM      1  N   MET A   1       2.620  33.514   7.234  1.00 35.27           N  
ATOM      2  CA  MET A   1       3.903  32.864   7.483  1.00 35.27           C  
ATOM      3  C   MET A   1       4.328  32.022   6.284  1.00 35.27           C  
ATOM      4  CB  MET A   1       3.830  31.989   8.736  1.00 35.27           C  
ATOM      5  O   MET A   1       3.533  31.245   5.753  1.00 35.27           O  
ATOM      6  CG  MET A   1       3.984  32.764  10.034  1.00 35.27           C  
ATOM      7  SD  MET A   1       4.663  31.734  11.392  1.00 35.27           S  
ATOM      8  CE  MET A   1       4.960  33.011  12.646  1.00 35.27           C  
ATOM      9  N   PRO A   2       5.345  32.433   5.470  1.00 36.09           N  
ATOM     10  CA  PRO A   2       5.572  31.604   4.284  1.00 36.09           C  
ATOM     11  C   PRO A   2       6.090  30.210   4.629  1.00 36.09           C  
ATOM     12  CB  PRO A   2       6.617  32.396   3.494  1.00 36.09           C  
ATOM     13  O   PRO A   2       6.745  30.028   5.658  1.00 36.09           O  
ATOM     14  CG  PRO A   2       7.241  33.311   4.498  1.00 36.09           C  
ATOM     15  CD  PRO A   2       6.456  33.224   5.775  1.00 36.09           C  
ATOM     16  N   LYS A   3       5.298  29.075   4.243  1.00 36.19           N  
ATOM     17  CA  LYS A   3       5.364  27.619   4.173  1.00 36.19           C  
ATOM     18  C   LYS A   3       6.793  27.145   3.924  1.00 36.19           C  
ATOM     19  CB  LYS A   3       4.439  27.091   3.076  1.00 36.19           C  
ATOM     20  O   LYS A   3       7.449  27.599   2.985  1.00 36.19           O  
ATOM     21  CG  LYS A   3       2.963  27.115   3.446  1.00 36.19           C  
ATOM     22  CD  LYS A   3       2.110  26.427   2.388  1.00 36.19           C  
ATOM     23  CE  LYS A   3       0.633  26.447   2.759  1.00 36.19           C  
ATOM     24  NZ  LYS A   3      -0.214  25.832   1.694  1.00 36.19           N  
ATOM     25  N   LYS A   4       7.670  27.004   4.949  1.00 34.30           N  
ATOM     26  CA  LYS A   4       9.022  26.451   4.955  1.00 34.30           C  
ATOM     27  C   LYS A   4       9.094  25.166   4.137  1.00 34.30           C  
ATOM     28  CB  LYS A   4       9.488  26.188   6.388  1.00 34.30           C  
ATOM     29  O   LYS A   4       8.267  24.267   4.308  1.00 34.30           O  
ATOM     30  CG  LYS A   4      10.460  27.228   6.924  1.00 34.30           C  
ATOM     31  CD  LYS A   4      10.955  26.864   8.318  1.00 34.30           C  
ATOM     32  CE  LYS A   4      11.908  27.917   8.866  1.00 34.30           C  
ATOM     33  NZ  LYS A   4      12.376  27.578  10.243  1.00 34.30           N  
ATOM     34  N   LYS A   5       9.562  25.138   2.913  1.00 33.28           N  
ATOM     35  CA  LYS A   5      10.018  24.104   1.989  1.00 33.28           C  
ATOM     36  C   LYS A   5      10.770  23.000   2.727  1.00 33.28           C  
ATOM     37  CB  LYS A   5      10.908  24.708   0.902  1.00 33.28           C  
ATOM     38  O   LYS A   5      11.563  23.278   3.629  1.00 33.28           O  
ATOM     39  CG  LYS A   5      10.139  25.291  -0.274  1.00 33.28           C  
ATOM     40  CD  LYS A   5      11.079  25.831  -1.344  1.00 33.28           C  
ATOM     41  CE  LYS A   5      10.313  26.492  -2.482  1.00 33.28           C  
ATOM     42  NZ  LYS A   5      11.228  26.981  -3.556  1.00 33.28           N  
ATOM     43  N   PRO A   6      10.337  21.686   2.597  1.00 34.42           N  
ATOM     44  CA  PRO A   6      10.996  20.545   3.237  1.00 34.42           C  
ATOM     45  C   PRO A   6      12.433  20.350   2.760  1.00 34.42           C  
ATOM     46  CB  PRO A   6      10.119  19.358   2.831  1.00 34.42           C  
ATOM     47  O   PRO A   6      12.730  20.560   1.581  1.00 34.42           O  
ATOM     48  CG  PRO A   6       9.042  19.951   1.982  1.00 34.42           C  
ATOM     49  CD  PRO A   6       9.319  21.418   1.815  1.00 34.42           C  
ATOM     50  N   THR A   7      13.411  20.317   3.720  1.00 31.12           N  
ATOM     51  CA  THR A   7      14.860  20.157   3.660  1.00 31.12           C  
ATOM     52  C   THR A   7      15.231  18.806   3.056  1.00 31.12           C  
ATOM     53  CB  THR A   7      15.494  20.289   5.057  1.00 31.12           C  
ATOM     54  O   THR A   7      14.676  17.775   3.441  1.00 31.12           O  
ATOM     55  CG2 THR A   7      16.585  21.356   5.067  1.00 31.12           C  
ATOM     56  OG1 THR A   7      14.481  20.649   6.004  1.00 31.12           O  
ATOM     57  N   PRO A   8      15.931  18.702   1.871  1.00 32.94           N  
ATOM     58  CA  PRO A   8      16.479  17.464   1.311  1.00 32.94           C  
ATOM     59  C   PRO A   8      17.560  16.844   2.193  1.00 32.94           C  
ATOM     60  CB  PRO A   8      17.061  17.913  -0.032  1.00 32.94           C  
ATOM     61  O   PRO A   8      18.256  17.560   2.918  1.00 32.94           O  
ATOM     62  CG  PRO A   8      16.757  19.374  -0.111  1.00 32.94           C  
ATOM     63  CD  PRO A   8      16.173  19.811   1.201  1.00 32.94           C  
ATOM     64  N   ILE A   9      17.405  15.452   2.416  1.00 36.33           N  
ATOM     65  CA  ILE A   9      18.295  14.530   3.114  1.00 36.33           C  
ATOM     66  C   ILE A   9      19.697  14.615   2.516  1.00 36.33           C  
ATOM     67  CB  ILE A   9      17.771  13.079   3.048  1.00 36.33           C  
ATOM     68  O   ILE A   9      19.862  14.558   1.295  1.00 36.33           O  
ATOM     69  CG1 ILE A   9      16.411  12.970   3.748  1.00 36.33           C  
ATOM     70  CG2 ILE A   9      18.783  12.110   3.666  1.00 36.33           C  
ATOM     71  CD1 ILE A   9      15.676  11.665   3.472  1.00 36.33           C  
ATOM     72  N   GLN A  10      20.702  15.195   3.213  1.00 25.71           N  
ATOM     73  CA  GLN A  10      22.132  15.318   2.950  1.00 25.71           C  
ATOM     74  C   GLN A  10      22.825  13.960   3.030  1.00 25.71           C  
ATOM     75  CB  GLN A  10      22.777  16.296   3.933  1.00 25.71           C  
ATOM     76  O   GLN A  10      22.709  13.257   4.036  1.00 25.71           O  
ATOM     77  CG  GLN A  10      22.710  17.750   3.487  1.00 25.71           C  
ATOM     78  CD  GLN A  10      23.505  18.677   4.387  1.00 25.71           C  
ATOM     79  NE2 GLN A  10      23.253  19.977   4.270  1.00 25.71           N  
ATOM     80  OE1 GLN A  10      24.339  18.229   5.180  1.00 25.71           O  
ATOM     81  N   LEU A  11      23.166  13.285   1.868  1.00 32.86           N  
ATOM     82  CA  LEU A  11      23.916  12.041   1.735  1.00 32.86           C  
ATOM     83  C   LEU A  11      25.416  12.298   1.833  1.00 32.86           C  
ATOM     84  CB  LEU A  11      23.590  11.358   0.404  1.00 32.86           C  
ATOM     85  O   LEU A  11      25.931  13.237   1.222  1.00 32.86           O  
ATOM     86  CG  LEU A  11      22.228  10.667   0.312  1.00 32.86           C  
ATOM     87  CD1 LEU A  11      21.705  10.714  -1.119  1.00 32.86           C  
ATOM     88  CD2 LEU A  11      22.324   9.227   0.805  1.00 32.86           C  
ATOM     89  N   ASN A  12      26.097  11.845   2.975  1.00 30.77           N  
ATOM     90  CA  ASN A  12      27.551  11.751   3.063  1.00 30.77           C  
ATOM     91  C   ASN A  12      28.122  10.860   1.964  1.00 30.77           C  
ATOM     92  CB  ASN A  12      27.973  11.233   4.440  1.00 30.77           C  
ATOM     93  O   ASN A  12      27.607   9.769   1.714  1.00 30.77           O  
ATOM     94  CG  ASN A  12      28.111  12.343   5.464  1.00 30.77           C  
ATOM     95  ND2 ASN A  12      28.383  11.970   6.709  1.00 30.77           N  
ATOM     96  OD1 ASN A  12      27.974  13.525   5.139  1.00 30.77           O  
ATOM     97  N   PRO A  13      29.065  11.351   1.078  1.00 29.25           N  
ATOM     98  CA  PRO A  13      29.690  10.572   0.007  1.00 29.25           C  
ATOM     99  C   PRO A  13      30.584   9.452   0.536  1.00 29.25           C  
ATOM    100  CB  PRO A  13      30.513  11.614  -0.754  1.00 29.25           C  
ATOM    101  O   PRO A  13      31.175   9.585   1.610  1.00 29.25           O  
ATOM    102  CG  PRO A  13      30.576  12.794   0.162  1.00 29.25           C  
ATOM    103  CD  PRO A  13      29.620  12.567   1.298  1.00 29.25           C  
ATOM    104  N   ALA A  14      30.276   8.158   0.126  1.00 34.75           N  
ATOM    105  CA  ALA A  14      31.054   6.930   0.263  1.00 34.75           C  
ATOM    106  C   ALA A  14      32.497   7.141  -0.184  1.00 34.75           C  
ATOM    107  CB  ALA A  14      30.411   5.801  -0.540  1.00 34.75           C  
ATOM    108  O   ALA A  14      32.756   7.873  -1.142  1.00 34.75           O  
ATOM    109  N   PRO A  15      33.498   6.681   0.703  1.00 30.78           N  
ATOM    110  CA  PRO A  15      34.932   6.897   0.492  1.00 30.78           C  
ATOM    111  C   PRO A  15      35.478   6.112  -0.699  1.00 30.78           C  
ATOM    112  CB  PRO A  15      35.558   6.409   1.801  1.00 30.78           C  
ATOM    113  O   PRO A  15      34.938   5.061  -1.050  1.00 30.78           O  
ATOM    114  CG  PRO A  15      34.504   5.558   2.434  1.00 30.78           C  
ATOM    115  CD  PRO A  15      33.259   5.641   1.599  1.00 30.78           C  
ATOM    116  N   ASP A  16      36.049   6.839  -1.718  1.00 27.90           N  
ATOM    117  CA  ASP A  16      37.105   6.706  -2.717  1.00 27.90           C  
ATOM    118  C   ASP A  16      38.134   5.660  -2.293  1.00 27.90           C  
ATOM    119  CB  ASP A  16      37.792   8.053  -2.955  1.00 27.90           C  
ATOM    120  O   ASP A  16      38.621   5.684  -1.161  1.00 27.90           O  
ATOM    121  CG  ASP A  16      37.114   8.882  -4.031  1.00 27.90           C  
ATOM    122  OD1 ASP A  16      36.253   8.346  -4.763  1.00 27.90           O  
ATOM    123  OD2 ASP A  16      37.444  10.082  -4.150  1.00 27.90           O  
ATOM    124  N   GLY A  17      38.150   4.453  -2.914  1.00 28.66           N  
ATOM    125  CA  GLY A  17      39.408   3.868  -3.349  1.00 28.66           C  
ATOM    126  C   GLY A  17      39.524   2.392  -3.022  1.00 28.66           C  
ATOM    127  O   GLY A  17      39.093   1.952  -1.954  1.00 28.66           O  
ATOM    128  N   SER A  18      39.697   1.519  -4.063  1.00 28.72           N  
ATOM    129  CA  SER A  18      40.767   0.661  -4.561  1.00 28.72           C  
ATOM    130  C   SER A  18      40.292  -0.780  -4.720  1.00 28.72           C  
ATOM    131  CB  SER A  18      41.974   0.708  -3.623  1.00 28.72           C  
ATOM    132  O   SER A  18      39.597  -1.309  -3.851  1.00 28.72           O  
ATOM    133  OG  SER A  18      41.605   0.322  -2.310  1.00 28.72           O  
ATOM    134  N   ALA A  19      40.169  -1.275  -5.976  1.00 27.66           N  
ATOM    135  CA  ALA A  19      40.497  -2.423  -6.818  1.00 27.66           C  
ATOM    136  C   ALA A  19      41.193  -3.515  -6.011  1.00 27.66           C  
ATOM    137  CB  ALA A  19      41.375  -1.990  -7.990  1.00 27.66           C  
ATOM    138  O   ALA A  19      42.207  -3.261  -5.356  1.00 27.66           O  
ATOM    139  N   VAL A  20      40.412  -4.539  -5.408  1.00 29.99           N  
ATOM    140  CA  VAL A  20      41.031  -5.794  -4.992  1.00 29.99           C  
ATOM    141  C   VAL A  20      40.093  -6.959  -5.300  1.00 29.99           C  
ATOM    142  CB  VAL A  20      41.389  -5.780  -3.489  1.00 29.99           C  
ATOM    143  O   VAL A  20      38.895  -6.891  -5.016  1.00 29.99           O  
ATOM    144  CG1 VAL A  20      42.473  -6.811  -3.183  1.00 29.99           C  
ATOM    145  CG2 VAL A  20      41.839  -4.384  -3.062  1.00 29.99           C  
ATOM    146  N   ASN A  21      40.342  -7.836  -6.381  1.00 28.69           N  
ATOM    147  CA  ASN A  21      40.450  -9.254  -6.703  1.00 28.69           C  
ATOM    148  C   ASN A  21      39.146  -9.995  -6.419  1.00 28.69           C  
ATOM    149  CB  ASN A  21      41.604  -9.894  -5.928  1.00 28.69           C  
ATOM    150  O   ASN A  21      38.586  -9.878  -5.327  1.00 28.69           O  
ATOM    151  CG  ASN A  21      42.926  -9.795  -6.663  1.00 28.69           C  
ATOM    152  ND2 ASN A  21      44.005 -10.189  -5.997  1.00 28.69           N  
ATOM    153  OD1 ASN A  21      42.978  -9.368  -7.819  1.00 28.69           O  
ATOM    154  N   GLY A  22      38.217 -10.107  -7.350  1.00 36.00           N  
ATOM    155  CA  GLY A  22      37.055 -10.749  -7.945  1.00 36.00           C  
ATOM    156  C   GLY A  22      36.673 -12.046  -7.257  1.00 36.00           C  
ATOM    157  O   GLY A  22      35.531 -12.498  -7.363  1.00 36.00           O  
ATOM    158  N   THR A  23      36.953 -12.269  -5.898  1.00 36.28           N  
ATOM    159  CA  THR A  23      36.336 -13.312  -5.086  1.00 36.28           C  
ATOM    160  C   THR A  23      35.996 -12.785  -3.695  1.00 36.28           C  
ATOM    161  CB  THR A  23      37.257 -14.540  -4.961  1.00 36.28           C  
ATOM    162  O   THR A  23      35.017 -13.218  -3.083  1.00 36.28           O  
ATOM    163  CG2 THR A  23      36.942 -15.575  -6.037  1.00 36.28           C  
ATOM    164  OG1 THR A  23      38.621 -14.124  -5.099  1.00 36.28           O  
ATOM    165  N   SER A  24      36.467 -11.517  -3.282  1.00 35.34           N  
ATOM    166  CA  SER A  24      36.287 -10.882  -1.980  1.00 35.34           C  
ATOM    167  C   SER A  24      35.038 -10.007  -1.959  1.00 35.34           C  
ATOM    168  CB  SER A  24      37.514 -10.043  -1.619  1.00 35.34           C  
ATOM    169  O   SER A  24      34.348  -9.926  -0.941  1.00 35.34           O  
ATOM    170  OG  SER A  24      37.201  -8.661  -1.640  1.00 35.34           O  
ATOM    171  N   SER A  25      34.517  -9.610  -3.187  1.00 45.19           N  
ATOM    172  CA  SER A  25      33.377  -8.705  -3.299  1.00 45.19           C  
ATOM    173  C   SER A  25      32.059  -9.452  -3.124  1.00 45.19           C  
ATOM    174  CB  SER A  25      33.391  -7.989  -4.650  1.00 45.19           C  
ATOM    175  O   SER A  25      31.129  -8.942  -2.497  1.00 45.19           O  
ATOM    176  OG  SER A  25      33.020  -8.875  -5.693  1.00 45.19           O  
ATOM    177  N   ALA A  26      32.031 -10.736  -3.544  1.00 42.57           N  
ATOM    178  CA  ALA A  26      30.801 -11.518  -3.445  1.00 42.57           C  
ATOM    179  C   ALA A  26      30.588 -12.027  -2.022  1.00 42.57           C  
ATOM    180  CB  ALA A  26      30.832 -12.687  -4.426  1.00 42.57           C  
ATOM    181  O   ALA A  26      29.465 -12.017  -1.514  1.00 42.57           O  
ATOM    182  N   GLU A  27      31.731 -12.497  -1.336  1.00 49.21           N  
ATOM    183  CA  GLU A  27      31.682 -12.946   0.052  1.00 49.21           C  
ATOM    184  C   GLU A  27      31.395 -11.783   0.998  1.00 49.21           C  
ATOM    185  CB  GLU A  27      32.994 -13.630   0.443  1.00 49.21           C  
ATOM    186  O   GLU A  27      30.642 -11.933   1.963  1.00 49.21           O  
ATOM    187  CG  GLU A  27      33.136 -15.044  -0.100  1.00 49.21           C  
ATOM    188  CD  GLU A  27      34.469 -15.689   0.244  1.00 49.21           C  
ATOM    189  OE1 GLU A  27      34.675 -16.877  -0.094  1.00 49.21           O  
ATOM    190  OE2 GLU A  27      35.315 -15.000   0.858  1.00 49.21           O  
ATOM    191  N   THR A  28      32.068 -10.581   0.713  1.00 55.33           N  
ATOM    192  CA  THR A  28      31.848  -9.360   1.482  1.00 55.33           C  
ATOM    193  C   THR A  28      30.405  -8.885   1.340  1.00 55.33           C  
ATOM    194  CB  THR A  28      32.807  -8.240   1.037  1.00 55.33           C  
ATOM    195  O   THR A  28      29.793  -8.443   2.315  1.00 55.33           O  
ATOM    196  CG2 THR A  28      33.838  -7.937   2.119  1.00 55.33           C  
ATOM    197  OG1 THR A  28      33.487  -8.647  -0.156  1.00 55.33           O  
ATOM    198  N   ASN A  29      29.851  -9.210   0.209  1.00 67.13           N  
ATOM    199  CA  ASN A  29      28.484  -8.780  -0.067  1.00 67.13           C  
ATOM    200  C   ASN A  29      27.463  -9.672   0.634  1.00 67.13           C  
ATOM    201  CB  ASN A  29      28.223  -8.757  -1.575  1.00 67.13           C  
ATOM    202  O   ASN A  29      26.482  -9.179   1.193  1.00 67.13           O  
ATOM    203  CG  ASN A  29      28.651  -7.454  -2.222  1.00 67.13           C  
ATOM    204  ND2 ASN A  29      28.598  -7.405  -3.547  1.00 67.13           N  
ATOM    205  OD1 ASN A  29      29.026  -6.500  -1.535  1.00 67.13           O  
ATOM    206  N   LEU A  30      27.773 -10.961   0.660  1.00 69.32           N  
ATOM    207  CA  LEU A  30      26.882 -11.909   1.319  1.00 69.32           C  
ATOM    208  C   LEU A  30      26.900 -11.710   2.831  1.00 69.32           C  
ATOM    209  CB  LEU A  30      27.280 -13.347   0.977  1.00 69.32           C  
ATOM    210  O   LEU A  30      25.854 -11.774   3.483  1.00 69.32           O  
ATOM    211  CG  LEU A  30      26.318 -14.445   1.434  1.00 69.32           C  
ATOM    212  CD1 LEU A  30      24.977 -14.304   0.721  1.00 69.32           C  
ATOM    213  CD2 LEU A  30      26.920 -15.823   1.183  1.00 69.32           C  
ATOM    214  N   GLU A  31      28.088 -11.532   3.378  1.00 74.37           N  
ATOM    215  CA  GLU A  31      28.228 -11.276   4.808  1.00 74.37           C  
ATOM    216  C   GLU A  31      27.501  -9.997   5.213  1.00 74.37           C  
ATOM    217  CB  GLU A  31      29.706 -11.187   5.197  1.00 74.37           C  
ATOM    218  O   GLU A  31      26.832  -9.958   6.248  1.00 74.37           O  
ATOM    219  CG  GLU A  31      30.414 -12.534   5.237  1.00 74.37           C  
ATOM    220  CD  GLU A  31      31.897 -12.423   5.549  1.00 74.37           C  
ATOM    221  OE1 GLU A  31      32.588 -13.467   5.595  1.00 74.37           O  
ATOM    222  OE2 GLU A  31      32.374 -11.284   5.750  1.00 74.37           O  
ATOM    223  N   ALA A  32      27.705  -8.971   4.425  1.00 74.31           N  
ATOM    224  CA  ALA A  32      27.035  -7.697   4.674  1.00 74.31           C  
ATOM    225  C   ALA A  32      25.519  -7.857   4.625  1.00 74.31           C  
ATOM    226  CB  ALA A  32      27.490  -6.650   3.660  1.00 74.31           C  
ATOM    227  O   ALA A  32      24.801  -7.283   5.447  1.00 74.31           O  
ATOM    228  N   LEU A  33      25.105  -8.674   3.718  1.00 70.99           N  
ATOM    229  CA  LEU A  33      23.681  -8.961   3.577  1.00 70.99           C  
ATOM    230  C   LEU A  33      23.156  -9.716   4.793  1.00 70.99           C  
ATOM    231  CB  LEU A  33      23.422  -9.774   2.306  1.00 70.99           C  
ATOM    232  O   LEU A  33      22.085  -9.394   5.314  1.00 70.99           O  
ATOM    233  CG  LEU A  33      21.956 -10.022   1.947  1.00 70.99           C  
ATOM    234  CD1 LEU A  33      21.291  -8.723   1.504  1.00 70.99           C  
ATOM    235  CD2 LEU A  33      21.844 -11.085   0.859  1.00 70.99           C  
ATOM    236  N   GLN A  34      23.913 -10.660   5.203  1.00 75.38           N  
ATOM    237  CA  GLN A  34      23.524 -11.468   6.354  1.00 75.38           C  
ATOM    238  C   GLN A  34      23.439 -10.618   7.619  1.00 75.38           C  
ATOM    239  CB  GLN A  34      24.509 -12.619   6.561  1.00 75.38           C  
ATOM    240  O   GLN A  34      22.528 -10.793   8.431  1.00 75.38           O  
ATOM    241  CG  GLN A  34      24.236 -13.829   5.677  1.00 75.38           C  
ATOM    242  CD  GLN A  34      25.254 -14.937   5.868  1.00 75.38           C  
ATOM    243  NE2 GLN A  34      25.036 -16.064   5.198  1.00 75.38           N  
ATOM    244  OE1 GLN A  34      26.228 -14.782   6.611  1.00 75.38           O  
ATOM    245  N   LYS A  35      24.391  -9.754   7.757  1.00 77.27           N  
ATOM    246  CA  LYS A  35      24.397  -8.854   8.907  1.00 77.27           C  
ATOM    247  C   LYS A  35      23.173  -7.943   8.899  1.00 77.27           C  
ATOM    248  CB  LYS A  35      25.675  -8.014   8.924  1.00 77.27           C  
ATOM    249  O   LYS A  35      22.557  -7.714   9.942  1.00 77.27           O  
ATOM    250  CG  LYS A  35      25.894  -7.246  10.220  1.00 77.27           C  
ATOM    251  CD  LYS A  35      27.197  -6.459  10.189  1.00 77.27           C  
ATOM    252  CE  LYS A  35      27.360  -5.596  11.433  1.00 77.27           C  
ATOM    253  NZ  LYS A  35      28.625  -4.803  11.397  1.00 77.27           N  
ATOM    254  N   LYS A  36      22.827  -7.456   7.688  1.00 73.27           N  
ATOM    255  CA  LYS A  36      21.658  -6.597   7.526  1.00 73.27           C  
ATOM    256  C   LYS A  36      20.376  -7.335   7.901  1.00 73.27           C  
ATOM    257  CB  LYS A  36      21.565  -6.081   6.089  1.00 73.27           C  
ATOM    258  O   LYS A  36      19.497  -6.772   8.556  1.00 73.27           O  
ATOM    259  CG  LYS A  36      22.464  -4.889   5.800  1.00 73.27           C  
ATOM    260  CD  LYS A  36      22.267  -4.371   4.381  1.00 73.27           C  
ATOM    261  CE  LYS A  36      23.223  -3.229   4.064  1.00 73.27           C  
ATOM    262  NZ  LYS A  36      23.028  -2.713   2.676  1.00 73.27           N  
ATOM    263  N   LEU A  37      20.340  -8.589   7.566  1.00 76.95           N  
ATOM    264  CA  LEU A  37      19.162  -9.414   7.806  1.00 76.95           C  
ATOM    265  C   LEU A  37      19.032  -9.759   9.286  1.00 76.95           C  
ATOM    266  CB  LEU A  37      19.228 -10.698   6.975  1.00 76.95           C  
ATOM    267  O   LEU A  37      17.920  -9.848   9.812  1.00 76.95           O  
ATOM    268  CG  LEU A  37      18.981 -10.547   5.473  1.00 76.95           C  
ATOM    269  CD1 LEU A  37      19.231 -11.871   4.759  1.00 76.95           C  
ATOM    270  CD2 LEU A  37      17.562 -10.053   5.212  1.00 76.95           C  
ATOM    271  N   GLU A  38      20.142  -9.908   9.967  1.00 76.92           N  
ATOM    272  CA  GLU A  38      20.154 -10.268  11.382  1.00 76.92           C  
ATOM    273  C   GLU A  38      19.609  -9.133  12.245  1.00 76.92           C  
ATOM    274  CB  GLU A  38      21.569 -10.638  11.832  1.00 76.92           C  
ATOM    275  O   GLU A  38      19.013  -9.377  13.296  1.00 76.92           O  
ATOM    276  CG  GLU A  38      22.022 -12.016  11.368  1.00 76.92           C  
ATOM    277  CD  GLU A  38      23.471 -12.318  11.712  1.00 76.92           C  
ATOM    278  OE1 GLU A  38      23.968 -13.407  11.344  1.00 76.92           O  
ATOM    279  OE2 GLU A  38      24.116 -11.460  12.356  1.00 76.92           O  
ATOM    280  N   GLU A  39      19.747  -7.951  11.725  1.00 77.54           N  
ATOM    281  CA  GLU A  39      19.272  -6.779  12.454  1.00 77.54           C  
ATOM    282  C   GLU A  39      17.749  -6.685  12.415  1.00 77.54           C  
ATOM    283  CB  GLU A  39      19.892  -5.502  11.881  1.00 77.54           C  
ATOM    284  O   GLU A  39      17.136  -6.090  13.304  1.00 77.54           O  
ATOM    285  CG  GLU A  39      21.374  -5.346  12.191  1.00 77.54           C  
ATOM    286  CD  GLU A  39      21.991  -4.107  11.562  1.00 77.54           C  
ATOM    287  OE1 GLU A  39      23.212  -3.886  11.729  1.00 77.54           O  
ATOM    288  OE2 GLU A  39      21.247  -3.350  10.899  1.00 77.54           O  
ATOM    289  N   LEU A  40      17.191  -7.429  11.447  1.00 77.05           N  
ATOM    290  CA  LEU A  40      15.750  -7.379  11.223  1.00 77.05           C  
ATOM    291  C   LEU A  40      15.049  -8.531  11.934  1.00 77.05           C  
ATOM    292  CB  LEU A  40      15.439  -7.424   9.725  1.00 77.05           C  
ATOM    293  O   LEU A  40      15.566  -9.650  11.971  1.00 77.05           O  
ATOM    294  CG  LEU A  40      15.945  -6.245   8.891  1.00 77.05           C  
ATOM    295  CD1 LEU A  40      15.722  -6.512   7.406  1.00 77.05           C  
ATOM    296  CD2 LEU A  40      15.255  -4.954   9.318  1.00 77.05           C  
ATOM    297  N   GLU A  41      14.517  -8.447  13.023  1.00 80.15           N  
ATOM    298  CA  GLU A  41      13.774  -9.457  13.770  1.00 80.15           C  
ATOM    299  C   GLU A  41      12.803 -10.210  12.865  1.00 80.15           C  
ATOM    300  CB  GLU A  41      13.017  -8.816  14.935  1.00 80.15           C  
ATOM    301  O   GLU A  41      11.590 -10.175  13.081  1.00 80.15           O  
ATOM    302  CG  GLU A  41      13.920  -8.153  15.965  1.00 80.15           C  
ATOM    303  CD  GLU A  41      13.158  -7.571  17.145  1.00 80.15           C  
ATOM    304  OE1 GLU A  41      13.801  -7.070  18.095  1.00 80.15           O  
ATOM    305  OE2 GLU A  41      11.908  -7.617  17.120  1.00 80.15           O  
ATOM    306  N   LEU A  42      13.330 -11.082  11.857  1.00 85.15           N  
ATOM    307  CA  LEU A  42      12.541 -11.792  10.856  1.00 85.15           C  
ATOM    308  C   LEU A  42      12.384 -13.262  11.230  1.00 85.15           C  
ATOM    309  CB  LEU A  42      13.193 -11.671   9.476  1.00 85.15           C  
ATOM    310  O   LEU A  42      13.281 -13.852  11.837  1.00 85.15           O  
ATOM    311  CG  LEU A  42      13.423 -10.251   8.956  1.00 85.15           C  
ATOM    312  CD1 LEU A  42      14.203 -10.286   7.647  1.00 85.15           C  
ATOM    313  CD2 LEU A  42      12.093  -9.527   8.773  1.00 85.15           C  
ATOM    314  N   ASP A  43      11.284 -13.798  10.902  1.00 87.77           N  
ATOM    315  CA  ASP A  43      11.190 -15.251  11.011  1.00 87.77           C  
ATOM    316  C   ASP A  43      11.916 -15.937   9.857  1.00 87.77           C  
ATOM    317  CB  ASP A  43       9.725 -15.693  11.049  1.00 87.77           C  
ATOM    318  O   ASP A  43      12.402 -15.272   8.939  1.00 87.77           O  
ATOM    319  CG  ASP A  43       8.961 -15.320   9.790  1.00 87.77           C  
ATOM    320  OD1 ASP A  43       9.449 -15.600   8.675  1.00 87.77           O  
ATOM    321  OD2 ASP A  43       7.863 -14.737   9.916  1.00 87.77           O  
ATOM    322  N   GLU A  44      12.106 -17.244   9.972  1.00 87.45           N  
ATOM    323  CA  GLU A  44      12.924 -18.016   9.041  1.00 87.45           C  
ATOM    324  C   GLU A  44      12.438 -17.843   7.605  1.00 87.45           C  
ATOM    325  CB  GLU A  44      12.921 -19.498   9.423  1.00 87.45           C  
ATOM    326  O   GLU A  44      13.240 -17.630   6.693  1.00 87.45           O  
ATOM    327  CG  GLU A  44      13.910 -20.340   8.631  1.00 87.45           C  
ATOM    328  CD  GLU A  44      13.992 -21.780   9.110  1.00 87.45           C  
ATOM    329  OE1 GLU A  44      14.846 -22.542   8.603  1.00 87.45           O  
ATOM    330  OE2 GLU A  44      13.194 -22.151  10.000  1.00 87.45           O  
ATOM    331  N   GLN A  45      11.188 -17.850   7.410  1.00 87.19           N  
ATOM    332  CA  GLN A  45      10.618 -17.745   6.071  1.00 87.19           C  
ATOM    333  C   GLN A  45      10.824 -16.348   5.493  1.00 87.19           C  
ATOM    334  CB  GLN A  45       9.128 -18.090   6.093  1.00 87.19           C  
ATOM    335  O   GLN A  45      11.159 -16.201   4.316  1.00 87.19           O  
ATOM    336  CG  GLN A  45       8.522 -18.285   4.710  1.00 87.19           C  
ATOM    337  CD  GLN A  45       7.059 -18.687   4.762  1.00 87.19           C  
ATOM    338  NE2 GLN A  45       6.448 -18.852   3.593  1.00 87.19           N  
ATOM    339  OE1 GLN A  45       6.484 -18.848   5.843  1.00 87.19           O  
ATOM    340  N   GLN A  46      10.589 -15.394   6.304  1.00 91.56           N  
ATOM    341  CA  GLN A  46      10.808 -14.017   5.873  1.00 91.56           C  
ATOM    342  C   GLN A  46      12.266 -13.788   5.485  1.00 91.56           C  
ATOM    343  CB  GLN A  46      10.397 -13.038   6.973  1.00 91.56           C  
ATOM    344  O   GLN A  46      12.551 -13.140   4.475  1.00 91.56           O  
ATOM    345  CG  GLN A  46       8.891 -12.924   7.164  1.00 91.56           C  
ATOM    346  CD  GLN A  46       8.514 -12.081   8.369  1.00 91.56           C  
ATOM    347  NE2 GLN A  46       7.553 -11.182   8.186  1.00 91.56           N  
ATOM    348  OE1 GLN A  46       9.081 -12.239   9.455  1.00 91.56           O  
ATOM    349  N   ARG A  47      13.135 -14.313   6.257  1.00 89.55           N  
ATOM    350  CA  ARG A  47      14.564 -14.186   5.987  1.00 89.55           C  
ATOM    351  C   ARG A  47      14.928 -14.828   4.653  1.00 89.55           C  
ATOM    352  CB  ARG A  47      15.382 -14.818   7.115  1.00 89.55           C  
ATOM    353  O   ARG A  47      15.662 -14.241   3.856  1.00 89.55           O  
ATOM    354  CG  ARG A  47      16.882 -14.604   6.982  1.00 89.55           C  
ATOM    355  CD  ARG A  47      17.652 -15.308   8.090  1.00 89.55           C  
ATOM    356  NE  ARG A  47      17.622 -14.548   9.336  1.00 89.55           N  
ATOM    357  NH1 ARG A  47      19.875 -14.037   9.320  1.00 89.55           N  
ATOM    358  NH2 ARG A  47      18.538 -13.294  11.028  1.00 89.55           N  
ATOM    359  CZ  ARG A  47      18.679 -13.961   9.892  1.00 89.55           C  
ATOM    360  N   LYS A  48      14.454 -15.967   4.385  1.00 90.97           N  
ATOM    361  CA  LYS A  48      14.727 -16.688   3.145  1.00 90.97           C  
ATOM    362  C   LYS A  48      14.220 -15.911   1.934  1.00 90.97           C  
ATOM    363  CB  LYS A  48      14.089 -18.078   3.181  1.00 90.97           C  
ATOM    364  O   LYS A  48      14.924 -15.787   0.930  1.00 90.97           O  
ATOM    365  CG  LYS A  48      14.847 -19.085   4.034  1.00 90.97           C  
ATOM    366  CD  LYS A  48      14.245 -20.480   3.919  1.00 90.97           C  
ATOM    367  CE  LYS A  48      14.996 -21.486   4.780  1.00 90.97           C  
ATOM    368  NZ  LYS A  48      14.377 -22.844   4.713  1.00 90.97           N  
ATOM    369  N   ARG A  49      13.116 -15.372   2.053  1.00 90.64           N  
ATOM    370  CA  ARG A  49      12.515 -14.638   0.944  1.00 90.64           C  
ATOM    371  C   ARG A  49      13.277 -13.347   0.665  1.00 90.64           C  
ATOM    372  CB  ARG A  49      11.046 -14.326   1.239  1.00 90.64           C  
ATOM    373  O   ARG A  49      13.508 -12.994  -0.494  1.00 90.64           O  
ATOM    374  CG  ARG A  49      10.134 -15.541   1.177  1.00 90.64           C  
ATOM    375  CD  ARG A  49       8.708 -15.196   1.583  1.00 90.64           C  
ATOM    376  NE  ARG A  49       7.842 -16.371   1.557  1.00 90.64           N  
ATOM    377  NH1 ARG A  49       6.065 -15.341   2.616  1.00 90.64           N  
ATOM    378  NH2 ARG A  49       5.906 -17.535   1.971  1.00 90.64           N  
ATOM    379  CZ  ARG A  49       6.606 -16.413   2.048  1.00 90.64           C  
ATOM    380  N   LEU A  50      13.526 -12.706   1.724  1.00 91.17           N  
ATOM    381  CA  LEU A  50      14.274 -11.463   1.571  1.00 91.17           C  
ATOM    382  C   LEU A  50      15.664 -11.731   1.004  1.00 91.17           C  
ATOM    383  CB  LEU A  50      14.389 -10.737   2.914  1.00 91.17           C  
ATOM    384  O   LEU A  50      16.145 -10.984   0.150  1.00 91.17           O  
ATOM    385  CG  LEU A  50      15.024  -9.347   2.881  1.00 91.17           C  
ATOM    386  CD1 LEU A  50      14.274  -8.444   1.907  1.00 91.17           C  
ATOM    387  CD2 LEU A  50      15.044  -8.735   4.278  1.00 91.17           C  
ATOM    388  N   GLU A  51      16.288 -12.748   1.468  1.00 90.93           N  
ATOM    389  CA  GLU A  51      17.584 -13.142   0.924  1.00 90.93           C  
ATOM    390  C   GLU A  51      17.483 -13.465  -0.564  1.00 90.93           C  
ATOM    391  CB  GLU A  51      18.145 -14.345   1.687  1.00 90.93           C  
ATOM    392  O   GLU A  51      18.336 -13.054  -1.353  1.00 90.93           O  
ATOM    393  CG  GLU A  51      19.581 -14.691   1.321  1.00 90.93           C  
ATOM    394  CD  GLU A  51      20.159 -15.820   2.160  1.00 90.93           C  
ATOM    395  OE1 GLU A  51      21.363 -16.128   2.015  1.00 90.93           O  
ATOM    396  OE2 GLU A  51      19.400 -16.401   2.968  1.00 90.93           O  
ATOM    397  N   ALA A  52      16.459 -14.211  -0.910  1.00 91.40           N  
ATOM    398  CA  ALA A  52      16.232 -14.536  -2.315  1.00 91.40           C  
ATOM    399  C   ALA A  52      16.065 -13.270  -3.151  1.00 91.40           C  
ATOM    400  CB  ALA A  52      15.005 -15.433  -2.462  1.00 91.40           C  
ATOM    401  O   ALA A  52      16.626 -13.162  -4.244  1.00 91.40           O  
ATOM    402  N   PHE A  53      15.267 -12.385  -2.648  1.00 92.53           N  
ATOM    403  CA  PHE A  53      15.052 -11.131  -3.360  1.00 92.53           C  
ATOM    404  C   PHE A  53      16.368 -10.386  -3.555  1.00 92.53           C  
ATOM    405  CB  PHE A  53      14.056 -10.246  -2.604  1.00 92.53           C  
ATOM    406  O   PHE A  53      16.661  -9.911  -4.654  1.00 92.53           O  
ATOM    407  CG  PHE A  53      13.908  -8.865  -3.183  1.00 92.53           C  
ATOM    408  CD1 PHE A  53      14.595  -7.789  -2.635  1.00 92.53           C  
ATOM    409  CD2 PHE A  53      13.082  -8.643  -4.278  1.00 92.53           C  
ATOM    410  CE1 PHE A  53      14.460  -6.510  -3.169  1.00 92.53           C  
ATOM    411  CE2 PHE A  53      12.943  -7.368  -4.817  1.00 92.53           C  
ATOM    412  CZ  PHE A  53      13.632  -6.302  -4.261  1.00 92.53           C  
ATOM    413  N   LEU A  54      17.154 -10.236  -2.555  1.00 91.07           N  
ATOM    414  CA  LEU A  54      18.394  -9.469  -2.602  1.00 91.07           C  
ATOM    415  C   LEU A  54      19.397 -10.115  -3.552  1.00 91.07           C  
ATOM    416  CB  LEU A  54      19.003  -9.349  -1.202  1.00 91.07           C  
ATOM    417  O   LEU A  54      20.160  -9.417  -4.223  1.00 91.07           O  
ATOM    418  CG  LEU A  54      18.222  -8.506  -0.193  1.00 91.07           C  
ATOM    419  CD1 LEU A  54      18.923  -8.517   1.162  1.00 91.07           C  
ATOM    420  CD2 LEU A  54      18.055  -7.079  -0.703  1.00 91.07           C  
ATOM    421  N   THR A  55      19.439 -11.403  -3.557  1.00 90.59           N  
ATOM    422  CA  THR A  55      20.301 -12.126  -4.486  1.00 90.59           C  
ATOM    423  C   THR A  55      19.901 -11.837  -5.930  1.00 90.59           C  
ATOM    424  CB  THR A  55      20.250 -13.643  -4.230  1.00 90.59           C  
ATOM    425  O   THR A  55      20.758 -11.582  -6.778  1.00 90.59           O  
ATOM    426  CG2 THR A  55      21.151 -14.396  -5.204  1.00 90.59           C  
ATOM    427  OG1 THR A  55      20.685 -13.911  -2.891  1.00 90.59           O  
ATOM    428  N   GLN A  56      18.594 -11.859  -6.158  1.00 91.29           N  
ATOM    429  CA  GLN A  56      18.081 -11.549  -7.488  1.00 91.29           C  
ATOM    430  C   GLN A  56      18.385 -10.104  -7.872  1.00 91.29           C  
ATOM    431  CB  GLN A  56      16.574 -11.804  -7.556  1.00 91.29           C  
ATOM    432  O   GLN A  56      18.736  -9.821  -9.019  1.00 91.29           O  
ATOM    433  CG  GLN A  56      16.197 -13.279  -7.508  1.00 91.29           C  
ATOM    434  CD  GLN A  56      14.696 -13.501  -7.500  1.00 91.29           C  
ATOM    435  NE2 GLN A  56      14.264 -14.649  -8.011  1.00 91.29           N  
ATOM    436  OE1 GLN A  56      13.932 -12.648  -7.037  1.00 91.29           O  
ATOM    437  N   LYS A  57      18.187  -9.306  -6.909  1.00 91.39           N  
ATOM    438  CA  LYS A  57      18.423  -7.879  -7.105  1.00 91.39           C  
ATOM    439  C   LYS A  57      19.855  -7.617  -7.563  1.00 91.39           C  
ATOM    440  CB  LYS A  57      18.135  -7.105  -5.817  1.00 91.39           C  
ATOM    441  O   LYS A  57      20.094  -6.747  -8.404  1.00 91.39           O  
ATOM    442  CG  LYS A  57      18.273  -5.597  -5.958  1.00 91.39           C  
ATOM    443  CD  LYS A  57      17.945  -4.881  -4.653  1.00 91.39           C  
ATOM    444  CE  LYS A  57      18.158  -3.378  -4.770  1.00 91.39           C  
ATOM    445  NZ  LYS A  57      17.778  -2.666  -3.513  1.00 91.39           N  
ATOM    446  N   GLN A  58      20.852  -8.303  -7.134  1.00 89.22           N  
ATOM    447  CA  GLN A  58      22.260  -8.135  -7.477  1.00 89.22           C  
ATOM    448  C   GLN A  58      22.520  -8.507  -8.934  1.00 89.22           C  
ATOM    449  CB  GLN A  58      23.142  -8.979  -6.554  1.00 89.22           C  
ATOM    450  O   GLN A  58      23.461  -8.003  -9.550  1.00 89.22           O  
ATOM    451  CG  GLN A  58      23.251  -8.431  -5.138  1.00 89.22           C  
ATOM    452  CD  GLN A  58      24.110  -9.299  -4.237  1.00 89.22           C  
ATOM    453  NE2 GLN A  58      24.497  -8.759  -3.087  1.00 89.22           N  
ATOM    454  OE1 GLN A  58      24.423 -10.446  -4.573  1.00 89.22           O  
ATOM    455  N   LYS A  59      21.638  -9.296  -9.540  1.00 88.81           N  
ATOM    456  CA  LYS A  59      21.795  -9.774 -10.911  1.00 88.81           C  
ATOM    457  C   LYS A  59      21.261  -8.755 -11.913  1.00 88.81           C  
ATOM    458  CB  LYS A  59      21.082 -11.114 -11.097  1.00 88.81           C  
ATOM    459  O   LYS A  59      21.557  -8.836 -13.107  1.00 88.81           O  
ATOM    460  CG  LYS A  59      21.691 -12.256 -10.296  1.00 88.81           C  
ATOM    461  CD  LYS A  59      20.942 -13.562 -10.526  1.00 88.81           C  
ATOM    462  CE  LYS A  59      21.522 -14.695  -9.689  1.00 88.81           C  
ATOM    463  NZ  LYS A  59      20.752 -15.963  -9.864  1.00 88.81           N  
ATOM    464  N   VAL A  60      20.468  -7.745 -11.515  1.00 91.69           N  
ATOM    465  CA  VAL A  60      19.712  -6.856 -12.391  1.00 91.69           C  
ATOM    466  C   VAL A  60      20.655  -5.850 -13.047  1.00 91.69           C  
ATOM    467  CB  VAL A  60      18.595  -6.116 -11.622  1.00 91.69           C  
ATOM    468  O   VAL A  60      20.542  -5.572 -14.243  1.00 91.69           O  
ATOM    469  CG1 VAL A  60      17.979  -5.018 -12.488  1.00 91.69           C  
ATOM    470  CG2 VAL A  60      17.523  -7.101 -11.159  1.00 91.69           C  
ATOM    471  N   GLY A  61      21.757  -5.442 -12.385  1.00 90.60           N  
ATOM    472  CA  GLY A  61      22.627  -4.405 -12.915  1.00 90.60           C  
ATOM    473  C   GLY A  61      21.883  -3.140 -13.300  1.00 90.60           C  
ATOM    474  O   GLY A  61      20.827  -2.840 -12.739  1.00 90.60           O  
ATOM    475  N   GLU A  62      22.443  -2.349 -14.211  1.00 92.53           N  
ATOM    476  CA  GLU A  62      21.844  -1.095 -14.659  1.00 92.53           C  
ATOM    477  C   GLU A  62      20.624  -1.349 -15.539  1.00 92.53           C  
ATOM    478  CB  GLU A  62      22.871  -0.249 -15.415  1.00 92.53           C  
ATOM    479  O   GLU A  62      20.669  -2.183 -16.445  1.00 92.53           O  
ATOM    480  CG  GLU A  62      22.402   1.168 -15.712  1.00 92.53           C  
ATOM    481  CD  GLU A  62      23.443   2.005 -16.438  1.00 92.53           C  
ATOM    482  OE1 GLU A  62      23.162   3.184 -16.752  1.00 92.53           O  
ATOM    483  OE2 GLU A  62      24.548   1.478 -16.695  1.00 92.53           O  
ATOM    484  N   LEU A  63      19.562  -0.634 -15.279  1.00 95.13           N  
ATOM    485  CA  LEU A  63      18.318  -0.794 -16.023  1.00 95.13           C  
ATOM    486  C   LEU A  63      18.260   0.174 -17.200  1.00 95.13           C  
ATOM    487  CB  LEU A  63      17.112  -0.574 -15.106  1.00 95.13           C  
ATOM    488  O   LEU A  63      18.615   1.347 -17.062  1.00 95.13           O  
ATOM    489  CG  LEU A  63      16.944  -1.569 -13.956  1.00 95.13           C  
ATOM    490  CD1 LEU A  63      15.857  -1.094 -12.999  1.00 95.13           C  
ATOM    491  CD2 LEU A  63      16.620  -2.958 -14.494  1.00 95.13           C  
ATOM    492  N   LYS A  64      17.797  -0.396 -18.389  1.00 94.27           N  
ATOM    493  CA  LYS A  64      17.572   0.379 -19.605  1.00 94.27           C  
ATOM    494  C   LYS A  64      16.216   0.049 -20.224  1.00 94.27           C  
ATOM    495  CB  LYS A  64      18.687   0.122 -20.620  1.00 94.27           C  
ATOM    496  O   LYS A  64      15.711  -1.064 -20.067  1.00 94.27           O  
ATOM    497  CG  LYS A  64      20.079   0.462 -20.108  1.00 94.27           C  
ATOM    498  CD  LYS A  64      21.150   0.131 -21.139  1.00 94.27           C  
ATOM    499  CE  LYS A  64      22.549   0.400 -20.601  1.00 94.27           C  
ATOM    500  NZ  LYS A  64      23.603   0.071 -21.607  1.00 94.27           N  
ATOM    501  N   ASP A  65      15.723   1.019 -20.917  1.00 94.84           N  
ATOM    502  CA  ASP A  65      14.376   0.883 -21.463  1.00 94.84           C  
ATOM    503  C   ASP A  65      14.284  -0.312 -22.409  1.00 94.84           C  
ATOM    504  CB  ASP A  65      13.960   2.164 -22.190  1.00 94.84           C  
ATOM    505  O   ASP A  65      13.308  -1.063 -22.377  1.00 94.84           O  
ATOM    506  CG  ASP A  65      12.491   2.176 -22.575  1.00 94.84           C  
ATOM    507  OD1 ASP A  65      11.625   2.042 -21.683  1.00 94.84           O  
ATOM    508  OD2 ASP A  65      12.196   2.319 -23.781  1.00 94.84           O  
ATOM    509  N   ASP A  66      15.241  -0.667 -23.212  1.00 95.85           N  
ATOM    510  CA  ASP A  66      15.211  -1.720 -24.223  1.00 95.85           C  
ATOM    511  C   ASP A  66      15.320  -3.101 -23.580  1.00 95.85           C  
ATOM    512  CB  ASP A  66      16.338  -1.522 -25.238  1.00 95.85           C  
ATOM    513  O   ASP A  66      15.138  -4.120 -24.251  1.00 95.85           O  
ATOM    514  CG  ASP A  66      16.109  -0.333 -26.154  1.00 95.85           C  
ATOM    515  OD1 ASP A  66      14.953   0.126 -26.281  1.00 95.85           O  
ATOM    516  OD2 ASP A  66      17.093   0.147 -26.758  1.00 95.85           O  
ATOM    517  N   ASP A  67      15.513  -3.119 -22.286  1.00 95.00           N  
ATOM    518  CA  ASP A  67      15.717  -4.382 -21.584  1.00 95.00           C  
ATOM    519  C   ASP A  67      14.382  -5.029 -21.220  1.00 95.00           C  
ATOM    520  CB  ASP A  67      16.557  -4.166 -20.324  1.00 95.00           C  
ATOM    521  O   ASP A  67      14.347  -6.160 -20.732  1.00 95.00           O  
ATOM    522  CG  ASP A  67      18.002  -3.811 -20.628  1.00 95.00           C  
ATOM    523  OD1 ASP A  67      18.470  -4.076 -21.756  1.00 95.00           O  
ATOM    524  OD2 ASP A  67      18.679  -3.264 -19.731  1.00 95.00           O  
ATOM    525  N   PHE A  68      13.334  -4.340 -21.503  1.00 97.35           N  
ATOM    526  CA  PHE A  68      12.073  -4.819 -20.948  1.00 97.35           C  
ATOM    527  C   PHE A  68      11.132  -5.275 -22.057  1.00 97.35           C  
ATOM    528  CB  PHE A  68      11.404  -3.726 -20.108  1.00 97.35           C  
ATOM    529  O   PHE A  68      11.040  -4.630 -23.104  1.00 97.35           O  
ATOM    530  CG  PHE A  68      12.187  -3.337 -18.883  1.00 97.35           C  
ATOM    531  CD1 PHE A  68      12.117  -4.101 -17.725  1.00 97.35           C  
ATOM    532  CD2 PHE A  68      12.993  -2.206 -18.890  1.00 97.35           C  
ATOM    533  CE1 PHE A  68      12.841  -3.744 -16.590  1.00 97.35           C  
ATOM    534  CE2 PHE A  68      13.719  -1.842 -17.760  1.00 97.35           C  
ATOM    535  CZ  PHE A  68      13.641  -2.612 -16.610  1.00 97.35           C  
ATOM    536  N   GLU A  69      10.546  -6.402 -21.751  1.00 97.81           N  
ATOM    537  CA  GLU A  69       9.414  -6.900 -22.525  1.00 97.81           C  
ATOM    538  C   GLU A  69       8.108  -6.758 -21.748  1.00 97.81           C  
ATOM    539  CB  GLU A  69       9.634  -8.363 -22.920  1.00 97.81           C  
ATOM    540  O   GLU A  69       7.954  -7.338 -20.672  1.00 97.81           O  
ATOM    541  CG  GLU A  69       8.541  -8.931 -23.813  1.00 97.81           C  
ATOM    542  CD  GLU A  69       8.748 -10.397 -24.157  1.00 97.81           C  
ATOM    543  OE1 GLU A  69       7.929 -10.964 -24.915  1.00 97.81           O  
ATOM    544  OE2 GLU A  69       9.737 -10.984 -23.664  1.00 97.81           O  
ATOM    545  N   LYS A  70       7.211  -6.032 -22.342  1.00 97.50           N  
ATOM    546  CA  LYS A  70       5.918  -5.806 -21.704  1.00 97.50           C  
ATOM    547  C   LYS A  70       5.066  -7.072 -21.724  1.00 97.50           C  
ATOM    548  CB  LYS A  70       5.172  -4.662 -22.393  1.00 97.50           C  
ATOM    549  O   LYS A  70       4.941  -7.726 -22.761  1.00 97.50           O  
ATOM    550  CG  LYS A  70       3.915  -4.214 -21.662  1.00 97.50           C  
ATOM    551  CD  LYS A  70       3.285  -2.997 -22.327  1.00 97.50           C  
ATOM    552  CE  LYS A  70       1.981  -2.600 -21.649  1.00 97.50           C  
ATOM    553  NZ  LYS A  70       1.360  -1.406 -22.297  1.00 97.50           N  
ATOM    554  N   ILE A  71       4.463  -7.458 -20.562  1.00 97.93           N  
ATOM    555  CA  ILE A  71       3.626  -8.647 -20.449  1.00 97.93           C  
ATOM    556  C   ILE A  71       2.158  -8.238 -20.358  1.00 97.93           C  
ATOM    557  CB  ILE A  71       4.021  -9.502 -19.223  1.00 97.93           C  
ATOM    558  O   ILE A  71       1.342  -8.639 -21.192  1.00 97.93           O  
ATOM    559  CG1 ILE A  71       5.460 -10.009 -19.367  1.00 97.93           C  
ATOM    560  CG2 ILE A  71       3.045 -10.668 -19.041  1.00 97.93           C  
ATOM    561  CD1 ILE A  71       6.002 -10.696 -18.122  1.00 97.93           C  
ATOM    562  N   SER A  72       1.825  -7.490 -19.328  1.00 97.17           N  
ATOM    563  CA  SER A  72       0.452  -7.024 -19.157  1.00 97.17           C  
ATOM    564  C   SER A  72       0.401  -5.744 -18.330  1.00 97.17           C  
ATOM    565  CB  SER A  72      -0.402  -8.105 -18.491  1.00 97.17           C  
ATOM    566  O   SER A  72       1.365  -5.405 -17.641  1.00 97.17           O  
ATOM    567  OG  SER A  72       0.071  -8.385 -17.185  1.00 97.17           O  
ATOM    568  N   GLU A  73      -0.748  -5.043 -18.436  1.00 96.87           N  
ATOM    569  CA  GLU A  73      -0.977  -3.865 -17.606  1.00 96.87           C  
ATOM    570  C   GLU A  73      -1.532  -4.253 -16.238  1.00 96.87           C  
ATOM    571  CB  GLU A  73      -1.931  -2.892 -18.303  1.00 96.87           C  
ATOM    572  O   GLU A  73      -2.498  -5.013 -16.147  1.00 96.87           O  
ATOM    573  CG  GLU A  73      -2.162  -1.599 -17.534  1.00 96.87           C  
ATOM    574  CD  GLU A  73      -3.091  -0.633 -18.251  1.00 96.87           C  
ATOM    575  OE1 GLU A  73      -3.861   0.085 -17.572  1.00 96.87           O  
ATOM    576  OE2 GLU A  73      -3.050  -0.593 -19.501  1.00 96.87           O  
ATOM    577  N   LEU A  74      -0.911  -3.783 -15.168  1.00 94.25           N  
ATOM    578  CA  LEU A  74      -1.328  -4.136 -13.815  1.00 94.25           C  
ATOM    579  C   LEU A  74      -2.301  -3.103 -13.259  1.00 94.25           C  
ATOM    580  CB  LEU A  74      -0.111  -4.256 -12.894  1.00 94.25           C  
ATOM    581  O   LEU A  74      -3.207  -3.444 -12.495  1.00 94.25           O  
ATOM    582  CG  LEU A  74       0.873  -5.383 -13.213  1.00 94.25           C  
ATOM    583  CD1 LEU A  74       2.084  -5.306 -12.289  1.00 94.25           C  
ATOM    584  CD2 LEU A  74       0.188  -6.740 -13.094  1.00 94.25           C  
ATOM    585  N   GLY A  75      -2.130  -1.812 -13.673  1.00 89.81           N  
ATOM    586  CA  GLY A  75      -2.968  -0.727 -13.187  1.00 89.81           C  
ATOM    587  C   GLY A  75      -2.531   0.636 -13.690  1.00 89.81           C  
ATOM    588  O   GLY A  75      -1.414   0.790 -14.189  1.00 89.81           O  
ATOM    589  N   ALA A  76      -3.555   1.506 -13.705  1.00 88.06           N  
ATOM    590  CA  ALA A  76      -3.300   2.883 -14.119  1.00 88.06           C  
ATOM    591  C   ALA A  76      -3.957   3.874 -13.162  1.00 88.06           C  
ATOM    592  CB  ALA A  76      -3.800   3.112 -15.543  1.00 88.06           C  
ATOM    593  O   ALA A  76      -5.037   3.608 -12.628  1.00 88.06           O  
ATOM    594  N   GLY A  77      -3.158   4.880 -12.727  1.00 77.30           N  
ATOM    595  CA  GLY A  77      -3.670   5.943 -11.876  1.00 77.30           C  
ATOM    596  C   GLY A  77      -2.971   7.271 -12.093  1.00 77.30           C  
ATOM    597  O   GLY A  77      -2.323   7.477 -13.122  1.00 77.30           O  
ATOM    598  N   ASN A  78      -3.238   8.094 -11.084  1.00 69.43           N  
ATOM    599  CA  ASN A  78      -2.694   9.446 -11.152  1.00 69.43           C  
ATOM    600  C   ASN A  78      -1.168   9.438 -11.145  1.00 69.43           C  
ATOM    601  CB  ASN A  78      -3.226  10.298  -9.998  1.00 69.43           C  
ATOM    602  O   ASN A  78      -0.536  10.350 -11.680  1.00 69.43           O  
ATOM    603  CG  ASN A  78      -4.715  10.561 -10.103  1.00 69.43           C  
ATOM    604  ND2 ASN A  78      -5.362  10.777  -8.964  1.00 69.43           N  
ATOM    605  OD1 ASN A  78      -5.281  10.568 -11.200  1.00 69.43           O  
ATOM    606  N   GLY A  79      -0.599   8.448 -10.707  1.00 76.20           N  
ATOM    607  CA  GLY A  79       0.839   8.333 -10.528  1.00 76.20           C  
ATOM    608  C   GLY A  79       1.531   7.644 -11.689  1.00 76.20           C  
ATOM    609  O   GLY A  79       2.755   7.494 -11.688  1.00 76.20           O  
ATOM    610  N   GLY A  80       0.755   7.327 -12.739  1.00 87.45           N  
ATOM    611  CA  GLY A  80       1.290   6.649 -13.909  1.00 87.45           C  
ATOM    612  C   GLY A  80       0.670   5.284 -14.143  1.00 87.45           C  
ATOM    613  O   GLY A  80      -0.383   4.971 -13.583  1.00 87.45           O  
ATOM    614  N   VAL A  81       1.252   4.608 -15.114  1.00 93.50           N  
ATOM    615  CA  VAL A  81       0.777   3.275 -15.472  1.00 93.50           C  
ATOM    616  C   VAL A  81       1.795   2.227 -15.028  1.00 93.50           C  
ATOM    617  CB  VAL A  81       0.515   3.155 -16.990  1.00 93.50           C  
ATOM    618  O   VAL A  81       3.004   2.456 -15.104  1.00 93.50           O  
ATOM    619  CG1 VAL A  81      -0.087   1.792 -17.327  1.00 93.50           C  
ATOM    620  CG2 VAL A  81      -0.403   4.280 -17.463  1.00 93.50           C  
ATOM    621  N   VAL A  82       1.269   1.187 -14.495  1.00 96.47           N  
ATOM    622  CA  VAL A  82       2.128   0.104 -14.027  1.00 96.47           C  
ATOM    623  C   VAL A  82       1.945  -1.123 -14.919  1.00 96.47           C  
ATOM    624  CB  VAL A  82       1.832  -0.259 -12.555  1.00 96.47           C  
ATOM    625  O   VAL A  82       0.817  -1.547 -15.178  1.00 96.47           O  
ATOM    626  CG1 VAL A  82       2.826  -1.302 -12.045  1.00 96.47           C  
ATOM    627  CG2 VAL A  82       1.871   0.992 -11.679  1.00 96.47           C  
ATOM    628  N   PHE A  83       3.091  -1.626 -15.370  1.00 97.89           N  
ATOM    629  CA  PHE A  83       3.084  -2.814 -16.216  1.00 97.89           C  
ATOM    630  C   PHE A  83       3.821  -3.964 -15.540  1.00 97.89           C  
ATOM    631  CB  PHE A  83       3.720  -2.510 -17.576  1.00 97.89           C  
ATOM    632  O   PHE A  83       4.801  -3.745 -14.825  1.00 97.89           O  
ATOM    633  CG  PHE A  83       2.911  -1.570 -18.428  1.00 97.89           C  
ATOM    634  CD1 PHE A  83       1.846  -2.039 -19.188  1.00 97.89           C  
ATOM    635  CD2 PHE A  83       3.215  -0.215 -18.468  1.00 97.89           C  
ATOM    636  CE1 PHE A  83       1.096  -1.171 -19.977  1.00 97.89           C  
ATOM    637  CE2 PHE A  83       2.469   0.659 -19.255  1.00 97.89           C  
ATOM    638  CZ  PHE A  83       1.411   0.179 -20.009  1.00 97.89           C  
ATOM    639  N   LYS A  84       3.286  -5.106 -15.790  1.00 98.28           N  
ATOM    640  CA  LYS A  84       4.094  -6.306 -15.596  1.00 98.28           C  
ATOM    641  C   LYS A  84       5.062  -6.511 -16.757  1.00 98.28           C  
ATOM    642  CB  LYS A  84       3.198  -7.536 -15.437  1.00 98.28           C  
ATOM    643  O   LYS A  84       4.645  -6.587 -17.914  1.00 98.28           O  
ATOM    644  CG  LYS A  84       3.952  -8.809 -15.081  1.00 98.28           C  
ATOM    645  CD  LYS A  84       3.008  -9.995 -14.933  1.00 98.28           C  
ATOM    646  CE  LYS A  84       3.760 -11.266 -14.563  1.00 98.28           C  
ATOM    647  NZ  LYS A  84       2.833 -12.422 -14.371  1.00 98.28           N  
ATOM    648  N   VAL A  85       6.382  -6.651 -16.377  1.00 98.25           N  
ATOM    649  CA  VAL A  85       7.379  -6.712 -17.440  1.00 98.25           C  
ATOM    650  C   VAL A  85       8.391  -7.814 -17.137  1.00 98.25           C  
ATOM    651  CB  VAL A  85       8.102  -5.358 -17.619  1.00 98.25           C  
ATOM    652  O   VAL A  85       8.535  -8.234 -15.987  1.00 98.25           O  
ATOM    653  CG1 VAL A  85       7.119  -4.274 -18.057  1.00 98.25           C  
ATOM    654  CG2 VAL A  85       8.805  -4.955 -16.324  1.00 98.25           C  
ATOM    655  N   SER A  86       8.951  -8.301 -18.166  1.00 97.97           N  
ATOM    656  CA  SER A  86      10.082  -9.218 -18.069  1.00 97.97           C  
ATOM    657  C   SER A  86      11.394  -8.512 -18.392  1.00 97.97           C  
ATOM    658  CB  SER A  86       9.888 -10.409 -19.009  1.00 97.97           C  
ATOM    659  O   SER A  86      11.538  -7.915 -19.461  1.00 97.97           O  
ATOM    660  OG  SER A  86      10.969 -11.319 -18.896  1.00 97.97           O  
ATOM    661  N   HIS A  87      12.338  -8.532 -17.437  1.00 97.59           N  
ATOM    662  CA  HIS A  87      13.683  -8.017 -17.664  1.00 97.59           C  
ATOM    663  C   HIS A  87      14.563  -9.055 -18.351  1.00 97.59           C  
ATOM    664  CB  HIS A  87      14.319  -7.581 -16.343  1.00 97.59           C  
ATOM    665  O   HIS A  87      14.944 -10.055 -17.739  1.00 97.59           O  
ATOM    666  CG  HIS A  87      15.641  -6.901 -16.509  1.00 97.59           C  
ATOM    667  CD2 HIS A  87      15.996  -5.813 -17.233  1.00 97.59           C  
ATOM    668  ND1 HIS A  87      16.788  -7.341 -15.885  1.00 97.59           N  
ATOM    669  CE1 HIS A  87      17.794  -6.550 -16.218  1.00 97.59           C  
ATOM    670  NE2 HIS A  87      17.340  -5.614 -17.035  1.00 97.59           N  
ATOM    671  N   LYS A  88      14.945  -8.787 -19.590  1.00 96.62           N  
ATOM    672  CA  LYS A  88      15.543  -9.768 -20.491  1.00 96.62           C  
ATOM    673  C   LYS A  88      16.892 -10.247 -19.965  1.00 96.62           C  
ATOM    674  CB  LYS A  88      15.706  -9.179 -21.893  1.00 96.62           C  
ATOM    675  O   LYS A  88      17.140 -11.452 -19.883  1.00 96.62           O  
ATOM    676  CG  LYS A  88      14.391  -8.925 -22.616  1.00 96.62           C  
ATOM    677  CD  LYS A  88      14.621  -8.416 -24.033  1.00 96.62           C  
ATOM    678  CE  LYS A  88      14.743  -6.899 -24.070  1.00 96.62           C  
ATOM    679  NZ  LYS A  88      14.922  -6.392 -25.464  1.00 96.62           N  
ATOM    680  N   PRO A  89      17.696  -9.333 -19.477  1.00 96.09           N  
ATOM    681  CA  PRO A  89      19.037  -9.752 -19.065  1.00 96.09           C  
ATOM    682  C   PRO A  89      19.021 -10.660 -17.838  1.00 96.09           C  
ATOM    683  CB  PRO A  89      19.740  -8.428 -18.755  1.00 96.09           C  
ATOM    684  O   PRO A  89      19.749 -11.655 -17.792  1.00 96.09           O  
ATOM    685  CG  PRO A  89      19.073  -7.425 -19.640  1.00 96.09           C  
ATOM    686  CD  PRO A  89      17.614  -7.766 -19.732  1.00 96.09           C  
ATOM    687  N   SER A  90      18.171 -10.313 -16.871  1.00 95.44           N  
ATOM    688  CA  SER A  90      18.171 -11.063 -15.620  1.00 95.44           C  
ATOM    689  C   SER A  90      17.121 -12.169 -15.638  1.00 95.44           C  
ATOM    690  CB  SER A  90      17.918 -10.129 -14.435  1.00 95.44           C  
ATOM    691  O   SER A  90      17.173 -13.096 -14.827  1.00 95.44           O  
ATOM    692  OG  SER A  90      16.595  -9.623 -14.467  1.00 95.44           O  
ATOM    693  N   GLY A  91      16.128 -12.082 -16.541  1.00 94.73           N  
ATOM    694  CA  GLY A  91      15.030 -13.033 -16.603  1.00 94.73           C  
ATOM    695  C   GLY A  91      13.992 -12.818 -15.517  1.00 94.73           C  
ATOM    696  O   GLY A  91      13.091 -13.640 -15.341  1.00 94.73           O  
ATOM    697  N   LEU A  92      14.058 -11.752 -14.798  1.00 95.82           N  
ATOM    698  CA  LEU A  92      13.168 -11.473 -13.676  1.00 95.82           C  
ATOM    699  C   LEU A  92      11.874 -10.825 -14.157  1.00 95.82           C  
ATOM    700  CB  LEU A  92      13.860 -10.565 -12.656  1.00 95.82           C  
ATOM    701  O   LEU A  92      11.888 -10.020 -15.090  1.00 95.82           O  
ATOM    702  CG  LEU A  92      15.060 -11.162 -11.920  1.00 95.82           C  
ATOM    703  CD1 LEU A  92      15.769 -10.088 -11.103  1.00 95.82           C  
ATOM    704  CD2 LEU A  92      14.620 -12.317 -11.027  1.00 95.82           C  
ATOM    705  N   VAL A  93      10.851 -11.210 -13.522  1.00 97.15           N  
ATOM    706  CA  VAL A  93       9.578 -10.518 -13.693  1.00 97.15           C  
ATOM    707  C   VAL A  93       9.469  -9.378 -12.683  1.00 97.15           C  
ATOM    708  CB  VAL A  93       8.381 -11.484 -13.537  1.00 97.15           C  
ATOM    709  O   VAL A  93       9.719  -9.571 -11.490  1.00 97.15           O  
ATOM    710  CG1 VAL A  93       7.060 -10.719 -13.589  1.00 97.15           C  
ATOM    711  CG2 VAL A  93       8.422 -12.561 -14.619  1.00 97.15           C  
ATOM    712  N   MET A  94       9.051  -8.158 -13.220  1.00 97.47           N  
ATOM    713  CA  MET A  94       8.992  -6.956 -12.393  1.00 97.47           C  
ATOM    714  C   MET A  94       7.689  -6.199 -12.625  1.00 97.47           C  
ATOM    715  CB  MET A  94      10.185  -6.044 -12.684  1.00 97.47           C  
ATOM    716  O   MET A  94       6.972  -6.469 -13.590  1.00 97.47           O  
ATOM    717  CG  MET A  94      11.534  -6.723 -12.508  1.00 97.47           C  
ATOM    718  SD  MET A  94      12.938  -5.618 -12.924  1.00 97.47           S  
ATOM    719  CE  MET A  94      14.327  -6.758 -12.676  1.00 97.47           C  
ATOM    720  N   ALA A  95       7.402  -5.362 -11.684  1.00 97.85           N  
ATOM    721  CA  ALA A  95       6.429  -4.296 -11.907  1.00 97.85           C  
ATOM    722  C   ALA A  95       7.123  -2.988 -12.277  1.00 97.85           C  
ATOM    723  CB  ALA A  95       5.560  -4.101 -10.666  1.00 97.85           C  
ATOM    724  O   ALA A  95       8.005  -2.520 -11.554  1.00 97.85           O  
ATOM    725  N   ARG A  96       6.744  -2.502 -13.459  1.00 97.41           N  
ATOM    726  CA  ARG A  96       7.351  -1.269 -13.949  1.00 97.41           C  
ATOM    727  C   ARG A  96       6.327  -0.140 -14.006  1.00 97.41           C  
ATOM    728  CB  ARG A  96       7.969  -1.486 -15.332  1.00 97.41           C  
ATOM    729  O   ARG A  96       5.361  -0.209 -14.768  1.00 97.41           O  
ATOM    730  CG  ARG A  96       8.696  -0.269 -15.880  1.00 97.41           C  
ATOM    731  CD  ARG A  96       9.233  -0.516 -17.283  1.00 97.41           C  
ATOM    732  NE  ARG A  96       9.934   0.653 -17.805  1.00 97.41           N  
ATOM    733  NH1 ARG A  96      10.271  -0.234 -19.912  1.00 97.41           N  
ATOM    734  NH2 ARG A  96      11.034   1.869 -19.413  1.00 97.41           N  
ATOM    735  CZ  ARG A  96      10.412   0.760 -19.042  1.00 97.41           C  
ATOM    736  N   LYS A  97       6.630   0.856 -13.158  1.00 95.40           N  
ATOM    737  CA  LYS A  97       5.781   2.043 -13.142  1.00 95.40           C  
ATOM    738  C   LYS A  97       6.345   3.135 -14.046  1.00 95.40           C  
ATOM    739  CB  LYS A  97       5.624   2.572 -11.716  1.00 95.40           C  
ATOM    740  O   LYS A  97       7.488   3.564 -13.872  1.00 95.40           O  
ATOM    741  CG  LYS A  97       4.626   3.714 -11.585  1.00 95.40           C  
ATOM    742  CD  LYS A  97       4.403   4.097 -10.128  1.00 95.40           C  
ATOM    743  CE  LYS A  97       3.326   5.164  -9.988  1.00 95.40           C  
ATOM    744  NZ  LYS A  97       3.050   5.489  -8.557  1.00 95.40           N  
ATOM    745  N   LEU A  98       5.451   3.651 -14.893  1.00 94.68           N  
ATOM    746  CA  LEU A  98       5.832   4.703 -15.829  1.00 94.68           C  
ATOM    747  C   LEU A  98       5.161   6.023 -15.467  1.00 94.68           C  
ATOM    748  CB  LEU A  98       5.464   4.306 -17.261  1.00 94.68           C  
ATOM    749  O   LEU A  98       3.932   6.104 -15.408  1.00 94.68           O  
ATOM    750  CG  LEU A  98       6.369   3.271 -17.932  1.00 94.68           C  
ATOM    751  CD1 LEU A  98       6.106   1.884 -17.355  1.00 94.68           C  
ATOM    752  CD2 LEU A  98       6.160   3.277 -19.442  1.00 94.68           C  
ATOM    753  N   ILE A  99       5.970   7.002 -15.276  1.00 91.80           N  
ATOM    754  CA  ILE A  99       5.459   8.328 -14.946  1.00 91.80           C  
ATOM    755  C   ILE A  99       5.885   9.327 -16.019  1.00 91.80           C  
ATOM    756  CB  ILE A  99       5.950   8.793 -13.556  1.00 91.80           C  
ATOM    757  O   ILE A  99       7.077   9.592 -16.192  1.00 91.80           O  
ATOM    758  CG1 ILE A  99       5.605   7.746 -12.490  1.00 91.80           C  
ATOM    759  CG2 ILE A  99       5.350  10.156 -13.200  1.00 91.80           C  
ATOM    760  CD1 ILE A  99       6.272   7.991 -11.144  1.00 91.80           C  
ATOM    761  N   HIS A 100       4.900   9.819 -16.671  1.00 89.05           N  
ATOM    762  CA  HIS A 100       5.175  10.809 -17.705  1.00 89.05           C  
ATOM    763  C   HIS A 100       5.460  12.178 -17.096  1.00 89.05           C  
ATOM    764  CB  HIS A 100       4.001  10.903 -18.682  1.00 89.05           C  
ATOM    765  O   HIS A 100       4.626  12.726 -16.371  1.00 89.05           O  
ATOM    766  CG  HIS A 100       4.242  11.841 -19.822  1.00 89.05           C  
ATOM    767  CD2 HIS A 100       3.847  13.121 -20.019  1.00 89.05           C  
ATOM    768  ND1 HIS A 100       4.972  11.486 -20.936  1.00 89.05           N  
ATOM    769  CE1 HIS A 100       5.015  12.511 -21.771  1.00 89.05           C  
ATOM    770  NE2 HIS A 100       4.340  13.515 -21.238  1.00 89.05           N  
ATOM    771  N   LEU A 101       6.652  12.649 -17.341  1.00 85.93           N  
ATOM    772  CA  LEU A 101       7.046  13.947 -16.805  1.00 85.93           C  
ATOM    773  C   LEU A 101       7.939  14.694 -17.790  1.00 85.93           C  
ATOM    774  CB  LEU A 101       7.772  13.777 -15.468  1.00 85.93           C  
ATOM    775  O   LEU A 101       8.980  14.180 -18.204  1.00 85.93           O  
ATOM    776  CG  LEU A 101       6.936  13.235 -14.307  1.00 85.93           C  
ATOM    777  CD1 LEU A 101       7.844  12.769 -13.173  1.00 85.93           C  
ATOM    778  CD2 LEU A 101       5.956  14.294 -13.813  1.00 85.93           C  
ATOM    779  N   GLU A 102       7.454  15.869 -18.215  1.00 83.93           N  
ATOM    780  CA  GLU A 102       8.322  16.741 -19.000  1.00 83.93           C  
ATOM    781  C   GLU A 102       9.071  17.725 -18.106  1.00 83.93           C  
ATOM    782  CB  GLU A 102       7.511  17.499 -20.054  1.00 83.93           C  
ATOM    783  O   GLU A 102       8.525  18.762 -17.722  1.00 83.93           O  
ATOM    784  CG  GLU A 102       6.973  16.615 -21.169  1.00 83.93           C  
ATOM    785  CD  GLU A 102       6.271  17.396 -22.269  1.00 83.93           C  
ATOM    786  OE1 GLU A 102       5.812  16.777 -23.255  1.00 83.93           O  
ATOM    787  OE2 GLU A 102       6.179  18.638 -22.142  1.00 83.93           O  
ATOM    788  N   ILE A 103      10.288  17.295 -17.756  1.00 86.56           N  
ATOM    789  CA  ILE A 103      11.040  18.124 -16.821  1.00 86.56           C  
ATOM    790  C   ILE A 103      12.451  18.356 -17.356  1.00 86.56           C  
ATOM    791  CB  ILE A 103      11.098  17.483 -15.417  1.00 86.56           C  
ATOM    792  O   ILE A 103      12.922  17.616 -18.223  1.00 86.56           O  
ATOM    793  CG1 ILE A 103      11.631  16.048 -15.506  1.00 86.56           C  
ATOM    794  CG2 ILE A 103       9.719  17.514 -14.751  1.00 86.56           C  
ATOM    795  CD1 ILE A 103      11.877  15.393 -14.154  1.00 86.56           C  
ATOM    796  N   LYS A 104      13.084  19.462 -16.889  1.00 90.50           N  
ATOM    797  CA  LYS A 104      14.460  19.796 -17.247  1.00 90.50           C  
ATOM    798  C   LYS A 104      15.428  18.711 -16.783  1.00 90.50           C  
ATOM    799  CB  LYS A 104      14.858  21.146 -16.649  1.00 90.50           C  
ATOM    800  O   LYS A 104      15.190  18.054 -15.767  1.00 90.50           O  
ATOM    801  CG  LYS A 104      14.077  22.326 -17.207  1.00 90.50           C  
ATOM    802  CD  LYS A 104      14.537  23.642 -16.593  1.00 90.50           C  
ATOM    803  CE  LYS A 104      13.737  24.820 -17.132  1.00 90.50           C  
ATOM    804  NZ  LYS A 104      14.136  26.104 -16.481  1.00 90.50           N  
ATOM    805  N   PRO A 105      16.435  18.510 -17.566  1.00 91.28           N  
ATOM    806  CA  PRO A 105      17.417  17.470 -17.248  1.00 91.28           C  
ATOM    807  C   PRO A 105      17.940  17.571 -15.817  1.00 91.28           C  
ATOM    808  CB  PRO A 105      18.538  17.722 -18.258  1.00 91.28           C  
ATOM    809  O   PRO A 105      18.135  16.549 -15.153  1.00 91.28           O  
ATOM    810  CG  PRO A 105      17.860  18.350 -19.433  1.00 91.28           C  
ATOM    811  CD  PRO A 105      16.744  19.220 -18.931  1.00 91.28           C  
ATOM    812  N   ALA A 106      18.128  18.761 -15.276  1.00 92.10           N  
ATOM    813  CA  ALA A 106      18.637  18.947 -13.919  1.00 92.10           C  
ATOM    814  C   ALA A 106      17.665  18.383 -12.887  1.00 92.10           C  
ATOM    815  CB  ALA A 106      18.898  20.426 -13.647  1.00 92.10           C  
ATOM    816  O   ALA A 106      18.079  17.729 -11.927  1.00 92.10           O  
ATOM    817  N   ILE A 107      16.341  18.633 -13.022  1.00 91.75           N  
ATOM    818  CA  ILE A 107      15.300  18.144 -12.125  1.00 91.75           C  
ATOM    819  C   ILE A 107      15.186  16.626 -12.246  1.00 91.75           C  
ATOM    820  CB  ILE A 107      13.938  18.809 -12.424  1.00 91.75           C  
ATOM    821  O   ILE A 107      15.064  15.924 -11.239  1.00 91.75           O  
ATOM    822  CG1 ILE A 107      14.020  20.322 -12.192  1.00 91.75           C  
ATOM    823  CG2 ILE A 107      12.832  18.183 -11.569  1.00 91.75           C  
ATOM    824  CD1 ILE A 107      12.738  21.071 -12.530  1.00 91.75           C  
ATOM    825  N   ARG A 108      15.289  16.189 -13.446  1.00 92.18           N  
ATOM    826  CA  ARG A 108      15.269  14.754 -13.708  1.00 92.18           C  
ATOM    827  C   ARG A 108      16.374  14.041 -12.936  1.00 92.18           C  
ATOM    828  CB  ARG A 108      15.415  14.479 -15.207  1.00 92.18           C  
ATOM    829  O   ARG A 108      16.125  13.027 -12.281  1.00 92.18           O  
ATOM    830  CG  ARG A 108      15.608  13.010 -15.547  1.00 92.18           C  
ATOM    831  CD  ARG A 108      16.049  12.819 -16.992  1.00 92.18           C  
ATOM    832  NE  ARG A 108      16.496  11.452 -17.243  1.00 92.18           N  
ATOM    833  NH1 ARG A 108      17.246  11.870 -19.387  1.00 92.18           N  
ATOM    834  NH2 ARG A 108      17.424   9.766 -18.496  1.00 92.18           N  
ATOM    835  CZ  ARG A 108      17.055  11.033 -18.375  1.00 92.18           C  
ATOM    836  N   ASN A 109      17.612  14.454 -13.062  1.00 92.13           N  
ATOM    837  CA  ASN A 109      18.755  13.843 -12.393  1.00 92.13           C  
ATOM    838  C   ASN A 109      18.614  13.904 -10.875  1.00 92.13           C  
ATOM    839  CB  ASN A 109      20.057  14.516 -12.832  1.00 92.13           C  
ATOM    840  O   ASN A 109      19.034  12.984 -10.171  1.00 92.13           O  
ATOM    841  CG  ASN A 109      20.419  14.206 -14.272  1.00 92.13           C  
ATOM    842  ND2 ASN A 109      21.231  15.063 -14.878  1.00 92.13           N  
ATOM    843  OD1 ASN A 109      19.971  13.203 -14.834  1.00 92.13           O  
ATOM    844  N   GLN A 110      18.024  14.959 -10.453  1.00 93.26           N  
ATOM    845  CA  GLN A 110      17.778  15.083  -9.020  1.00 93.26           C  
ATOM    846  C   GLN A 110      16.771  14.040  -8.543  1.00 93.26           C  
ATOM    847  CB  GLN A 110      17.280  16.488  -8.680  1.00 93.26           C  
ATOM    848  O   GLN A 110      16.957  13.426  -7.491  1.00 93.26           O  
ATOM    849  CG  GLN A 110      17.156  16.752  -7.186  1.00 93.26           C  
ATOM    850  CD  GLN A 110      16.786  18.190  -6.872  1.00 93.26           C  
ATOM    851  NE2 GLN A 110      16.458  18.456  -5.613  1.00 93.26           N  
ATOM    852  OE1 GLN A 110      16.797  19.054  -7.754  1.00 93.26           O  
ATOM    853  N   ILE A 111      15.673  13.838  -9.278  1.00 92.63           N  
ATOM    854  CA  ILE A 111      14.659  12.845  -8.941  1.00 92.63           C  
ATOM    855  C   ILE A 111      15.293  11.457  -8.891  1.00 92.63           C  
ATOM    856  CB  ILE A 111      13.491  12.865  -9.953  1.00 92.63           C  
ATOM    857  O   ILE A 111      15.085  10.707  -7.933  1.00 92.63           O  
ATOM    858  CG1 ILE A 111      12.672  14.151  -9.797  1.00 92.63           C  
ATOM    859  CG2 ILE A 111      12.606  11.627  -9.780  1.00 92.63           C  
ATOM    860  CD1 ILE A 111      11.600  14.335 -10.863  1.00 92.63           C  
ATOM    861  N   ILE A 112      16.074  11.091  -9.920  1.00 92.83           N  
ATOM    862  CA  ILE A 112      16.709   9.781 -10.010  1.00 92.83           C  
ATOM    863  C   ILE A 112      17.654   9.583  -8.827  1.00 92.83           C  
ATOM    864  CB  ILE A 112      17.475   9.615 -11.342  1.00 92.83           C  
ATOM    865  O   ILE A 112      17.690   8.507  -8.226  1.00 92.83           O  
ATOM    866  CG1 ILE A 112      16.499   9.618 -12.524  1.00 92.83           C  
ATOM    867  CG2 ILE A 112      18.313   8.333 -11.326  1.00 92.83           C  
ATOM    868  CD1 ILE A 112      15.475   8.492 -12.483  1.00 92.83           C  
ATOM    869  N   ARG A 113      18.367  10.627  -8.484  1.00 92.15           N  
ATOM    870  CA  ARG A 113      19.280  10.562  -7.347  1.00 92.15           C  
ATOM    871  C   ARG A 113      18.521  10.313  -6.048  1.00 92.15           C  
ATOM    872  CB  ARG A 113      20.096  11.851  -7.239  1.00 92.15           C  
ATOM    873  O   ARG A 113      18.937   9.494  -5.227  1.00 92.15           O  
ATOM    874  CG  ARG A 113      21.285  11.909  -8.185  1.00 92.15           C  
ATOM    875  CD  ARG A 113      22.163  13.123  -7.914  1.00 92.15           C  
ATOM    876  NE  ARG A 113      21.502  14.365  -8.304  1.00 92.15           N  
ATOM    877  NH1 ARG A 113      23.116  15.750  -7.404  1.00 92.15           N  
ATOM    878  NH2 ARG A 113      21.286  16.646  -8.453  1.00 92.15           N  
ATOM    879  CZ  ARG A 113      21.970  15.584  -8.053  1.00 92.15           C  
ATOM    880  N   GLU A 114      17.455  11.002  -5.865  1.00 92.95           N  
ATOM    881  CA  GLU A 114      16.664  10.869  -4.645  1.00 92.95           C  
ATOM    882  C   GLU A 114      16.025   9.487  -4.549  1.00 92.95           C  
ATOM    883  CB  GLU A 114      15.585  11.953  -4.582  1.00 92.95           C  
ATOM    884  O   GLU A 114      15.918   8.921  -3.459  1.00 92.95           O  
ATOM    885  CG  GLU A 114      16.132  13.351  -4.331  1.00 92.95           C  
ATOM    886  CD  GLU A 114      15.051  14.419  -4.289  1.00 92.95           C  
ATOM    887  OE1 GLU A 114      15.386  15.617  -4.145  1.00 92.95           O  
ATOM    888  OE2 GLU A 114      13.858  14.055  -4.399  1.00 92.95           O  
ATOM    889  N   LEU A 115      15.619   8.941  -5.681  1.00 93.08           N  
ATOM    890  CA  LEU A 115      14.983   7.629  -5.705  1.00 93.08           C  
ATOM    891  C   LEU A 115      15.983   6.534  -5.346  1.00 93.08           C  
ATOM    892  CB  LEU A 115      14.379   7.351  -7.084  1.00 93.08           C  
ATOM    893  O   LEU A 115      15.590   5.426  -4.973  1.00 93.08           O  
ATOM    894  CG  LEU A 115      13.078   8.085  -7.414  1.00 93.08           C  
ATOM    895  CD1 LEU A 115      12.653   7.791  -8.849  1.00 93.08           C  
ATOM    896  CD2 LEU A 115      11.978   7.691  -6.434  1.00 93.08           C  
ATOM    897  N   GLN A 116      17.289   6.812  -5.395  1.00 89.59           N  
ATOM    898  CA  GLN A 116      18.327   5.839  -5.071  1.00 89.59           C  
ATOM    899  C   GLN A 116      18.214   5.376  -3.621  1.00 89.59           C  
ATOM    900  CB  GLN A 116      19.715   6.429  -5.326  1.00 89.59           C  
ATOM    901  O   GLN A 116      18.652   4.275  -3.279  1.00 89.59           O  
ATOM    902  CG  GLN A 116      20.061   6.569  -6.802  1.00 89.59           C  
ATOM    903  CD  GLN A 116      21.439   7.165  -7.028  1.00 89.59           C  
ATOM    904  NE2 GLN A 116      22.012   6.906  -8.198  1.00 89.59           N  
ATOM    905  OE1 GLN A 116      21.982   7.853  -6.158  1.00 89.59           O  
ATOM    906  N   VAL A 117      17.646   6.223  -2.774  1.00 89.03           N  
ATOM    907  CA  VAL A 117      17.444   5.892  -1.367  1.00 89.03           C  
ATOM    908  C   VAL A 117      16.607   4.620  -1.250  1.00 89.03           C  
ATOM    909  CB  VAL A 117      16.763   7.050  -0.604  1.00 89.03           C  
ATOM    910  O   VAL A 117      16.781   3.839  -0.312  1.00 89.03           O  
ATOM    911  CG1 VAL A 117      16.339   6.601   0.794  1.00 89.03           C  
ATOM    912  CG2 VAL A 117      17.697   8.256  -0.520  1.00 89.03           C  
ATOM    913  N   LEU A 118      15.775   4.371  -2.199  1.00 91.28           N  
ATOM    914  CA  LEU A 118      14.869   3.227  -2.176  1.00 91.28           C  
ATOM    915  C   LEU A 118      15.646   1.918  -2.267  1.00 91.28           C  
ATOM    916  CB  LEU A 118      13.862   3.318  -3.325  1.00 91.28           C  
ATOM    917  O   LEU A 118      15.159   0.871  -1.833  1.00 91.28           O  
ATOM    918  CG  LEU A 118      12.821   4.434  -3.227  1.00 91.28           C  
ATOM    919  CD1 LEU A 118      11.945   4.453  -4.476  1.00 91.28           C  
ATOM    920  CD2 LEU A 118      11.970   4.264  -1.973  1.00 91.28           C  
ATOM    921  N   HIS A 119      16.869   1.933  -2.878  1.00 90.50           N  
ATOM    922  CA  HIS A 119      17.724   0.753  -2.950  1.00 90.50           C  
ATOM    923  C   HIS A 119      18.093   0.255  -1.557  1.00 90.50           C  
ATOM    924  CB  HIS A 119      18.991   1.058  -3.751  1.00 90.50           C  
ATOM    925  O   HIS A 119      18.322  -0.941  -1.362  1.00 90.50           O  
ATOM    926  CG  HIS A 119      18.836   0.844  -5.223  1.00 90.50           C  
ATOM    927  CD2 HIS A 119      18.843   1.720  -6.255  1.00 90.50           C  
ATOM    928  ND1 HIS A 119      18.644  -0.404  -5.777  1.00 90.50           N  
ATOM    929  CE1 HIS A 119      18.539  -0.284  -7.090  1.00 90.50           C  
ATOM    930  NE2 HIS A 119      18.656   0.994  -7.406  1.00 90.50           N  
ATOM    931  N   GLU A 120      18.066   1.153  -0.639  1.00 89.31           N  
ATOM    932  CA  GLU A 120      18.515   0.829   0.712  1.00 89.31           C  
ATOM    933  C   GLU A 120      17.358   0.336   1.575  1.00 89.31           C  
ATOM    934  CB  GLU A 120      19.178   2.045   1.364  1.00 89.31           C  
ATOM    935  O   GLU A 120      17.569  -0.145   2.690  1.00 89.31           O  
ATOM    936  CG  GLU A 120      20.434   2.519   0.649  1.00 89.31           C  
ATOM    937  CD  GLU A 120      20.986   3.822   1.205  1.00 89.31           C  
ATOM    938  OE1 GLU A 120      21.994   4.333   0.666  1.00 89.31           O  
ATOM    939  OE2 GLU A 120      20.407   4.335   2.188  1.00 89.31           O  
ATOM    940  N   CYS A 121      16.194   0.444   1.031  1.00 91.28           N  
ATOM    941  CA  CYS A 121      15.030  -0.004   1.787  1.00 91.28           C  
ATOM    942  C   CYS A 121      14.798  -1.498   1.596  1.00 91.28           C  
ATOM    943  CB  CYS A 121      13.784   0.773   1.363  1.00 91.28           C  
ATOM    944  O   CYS A 121      14.209  -1.917   0.597  1.00 91.28           O  
ATOM    945  SG  CYS A 121      13.855   2.534   1.758  1.00 91.28           S  
ATOM    946  N   ASN A 122      15.253  -2.293   2.525  1.00 91.49           N  
ATOM    947  CA  ASN A 122      15.125  -3.746   2.484  1.00 91.49           C  
ATOM    948  C   ASN A 122      14.368  -4.276   3.699  1.00 91.49           C  
ATOM    949  CB  ASN A 122      16.502  -4.404   2.387  1.00 91.49           C  
ATOM    950  O   ASN A 122      14.931  -4.374   4.791  1.00 91.49           O  
ATOM    951  CG  ASN A 122      17.294  -3.928   1.185  1.00 91.49           C  
ATOM    952  ND2 ASN A 122      18.469  -3.363   1.435  1.00 91.49           N  
ATOM    953  OD1 ASN A 122      16.852  -4.067   0.041  1.00 91.49           O  
ATOM    954  N   SER A 123      13.087  -4.536   3.505  1.00 94.09           N  
ATOM    955  CA  SER A 123      12.172  -5.010   4.539  1.00 94.09           C  
ATOM    956  C   SER A 123      11.129  -5.960   3.961  1.00 94.09           C  
ATOM    957  CB  SER A 123      11.477  -3.830   5.221  1.00 94.09           C  
ATOM    958  O   SER A 123      10.698  -5.796   2.818  1.00 94.09           O  
ATOM    959  OG  SER A 123      10.462  -4.284   6.099  1.00 94.09           O  
ATOM    960  N   PRO A 124      10.736  -6.967   4.806  1.00 95.18           N  
ATOM    961  CA  PRO A 124       9.671  -7.864   4.352  1.00 95.18           C  
ATOM    962  C   PRO A 124       8.323  -7.160   4.220  1.00 95.18           C  
ATOM    963  CB  PRO A 124       9.623  -8.936   5.444  1.00 95.18           C  
ATOM    964  O   PRO A 124       7.369  -7.738   3.693  1.00 95.18           O  
ATOM    965  CG  PRO A 124      10.202  -8.275   6.653  1.00 95.18           C  
ATOM    966  CD  PRO A 124      11.257  -7.304   6.207  1.00 95.18           C  
ATOM    967  N   TYR A 125       8.279  -5.954   4.639  1.00 97.08           N  
ATOM    968  CA  TYR A 125       6.996  -5.260   4.666  1.00 97.08           C  
ATOM    969  C   TYR A 125       6.999  -4.071   3.712  1.00 97.08           C  
ATOM    970  CB  TYR A 125       6.668  -4.789   6.086  1.00 97.08           C  
ATOM    971  O   TYR A 125       6.083  -3.246   3.735  1.00 97.08           O  
ATOM    972  CG  TYR A 125       6.654  -5.901   7.106  1.00 97.08           C  
ATOM    973  CD1 TYR A 125       5.661  -6.878   7.087  1.00 97.08           C  
ATOM    974  CD2 TYR A 125       7.633  -5.978   8.091  1.00 97.08           C  
ATOM    975  CE1 TYR A 125       5.642  -7.903   8.026  1.00 97.08           C  
ATOM    976  CE2 TYR A 125       7.624  -6.999   9.036  1.00 97.08           C  
ATOM    977  OH  TYR A 125       6.614  -8.969   9.927  1.00 97.08           O  
ATOM    978  CZ  TYR A 125       6.627  -7.956   8.995  1.00 97.08           C  
ATOM    979  N   ILE A 126       8.143  -3.911   2.963  1.00 97.05           N  
ATOM    980  CA  ILE A 126       8.280  -2.877   1.943  1.00 97.05           C  
ATOM    981  C   ILE A 126       8.558  -3.522   0.587  1.00 97.05           C  
ATOM    982  CB  ILE A 126       9.402  -1.876   2.300  1.00 97.05           C  
ATOM    983  O   ILE A 126       9.430  -4.387   0.472  1.00 97.05           O  
ATOM    984  CG1 ILE A 126       9.146  -1.256   3.679  1.00 97.05           C  
ATOM    985  CG2 ILE A 126       9.520  -0.792   1.225  1.00 97.05           C  
ATOM    986  CD1 ILE A 126       7.830  -0.497   3.781  1.00 97.05           C  
ATOM    987  N   VAL A 127       7.870  -3.120  -0.423  1.00 97.45           N  
ATOM    988  CA  VAL A 127       8.071  -3.644  -1.770  1.00 97.45           C  
ATOM    989  C   VAL A 127       9.510  -3.391  -2.214  1.00 97.45           C  
ATOM    990  CB  VAL A 127       7.084  -3.014  -2.778  1.00 97.45           C  
ATOM    991  O   VAL A 127      10.030  -2.284  -2.053  1.00 97.45           O  
ATOM    992  CG1 VAL A 127       7.454  -3.398  -4.209  1.00 97.45           C  
ATOM    993  CG2 VAL A 127       5.652  -3.441  -2.460  1.00 97.45           C  
ATOM    994  N   GLY A 128      10.105  -4.442  -2.729  1.00 95.93           N  
ATOM    995  CA  GLY A 128      11.489  -4.359  -3.169  1.00 95.93           C  
ATOM    996  C   GLY A 128      11.677  -3.464  -4.380  1.00 95.93           C  
ATOM    997  O   GLY A 128      10.851  -3.466  -5.295  1.00 95.93           O  
ATOM    998  N   PHE A 129      12.773  -2.759  -4.365  1.00 96.07           N  
ATOM    999  CA  PHE A 129      13.124  -1.801  -5.407  1.00 96.07           C  
ATOM   1000  C   PHE A 129      14.315  -2.296  -6.218  1.00 96.07           C  
ATOM   1001  CB  PHE A 129      13.437  -0.431  -4.796  1.00 96.07           C  
ATOM   1002  O   PHE A 129      15.376  -2.586  -5.660  1.00 96.07           O  
ATOM   1003  CG  PHE A 129      13.754   0.629  -5.816  1.00 96.07           C  
ATOM   1004  CD1 PHE A 129      15.059   1.071  -5.997  1.00 96.07           C  
ATOM   1005  CD2 PHE A 129      12.746   1.185  -6.593  1.00 96.07           C  
ATOM   1006  CE1 PHE A 129      15.355   2.053  -6.940  1.00 96.07           C  
ATOM   1007  CE2 PHE A 129      13.035   2.167  -7.537  1.00 96.07           C  
ATOM   1008  CZ  PHE A 129      14.339   2.600  -7.708  1.00 96.07           C  
ATOM   1009  N   TYR A 130      14.064  -2.397  -7.547  1.00 95.80           N  
ATOM   1010  CA  TYR A 130      15.159  -2.841  -8.402  1.00 95.80           C  
ATOM   1011  C   TYR A 130      15.935  -1.652  -8.955  1.00 95.80           C  
ATOM   1012  CB  TYR A 130      14.629  -3.700  -9.554  1.00 95.80           C  
ATOM   1013  O   TYR A 130      17.160  -1.710  -9.088  1.00 95.80           O  
ATOM   1014  CG  TYR A 130      14.144  -5.063  -9.121  1.00 95.80           C  
ATOM   1015  CD1 TYR A 130      15.011  -5.973  -8.519  1.00 95.80           C  
ATOM   1016  CD2 TYR A 130      12.821  -5.444  -9.315  1.00 95.80           C  
ATOM   1017  CE1 TYR A 130      14.569  -7.230  -8.121  1.00 95.80           C  
ATOM   1018  CE2 TYR A 130      12.369  -6.699  -8.921  1.00 95.80           C  
ATOM   1019  OH  TYR A 130      12.806  -8.827  -7.934  1.00 95.80           O  
ATOM   1020  CZ  TYR A 130      13.249  -7.583  -8.326  1.00 95.80           C  
ATOM   1021  N   GLY A 131      15.228  -0.562  -9.273  1.00 95.20           N  
ATOM   1022  CA  GLY A 131      15.902   0.602  -9.826  1.00 95.20           C  
ATOM   1023  C   GLY A 131      14.963   1.545 -10.555  1.00 95.20           C  
ATOM   1024  O   GLY A 131      13.777   1.249 -10.712  1.00 95.20           O  
ATOM   1025  N   ALA A 132      15.463   2.716 -10.878  1.00 95.02           N  
ATOM   1026  CA  ALA A 132      14.732   3.748 -11.609  1.00 95.02           C  
ATOM   1027  C   ALA A 132      15.603   4.372 -12.695  1.00 95.02           C  
ATOM   1028  CB  ALA A 132      14.230   4.824 -10.650  1.00 95.02           C  
ATOM   1029  O   ALA A 132      16.823   4.474 -12.540  1.00 95.02           O  
ATOM   1030  N   PHE A 133      14.999   4.720 -13.804  1.00 94.91           N  
ATOM   1031  CA  PHE A 133      15.716   5.398 -14.876  1.00 94.91           C  
ATOM   1032  C   PHE A 133      14.772   6.276 -15.689  1.00 94.91           C  
ATOM   1033  CB  PHE A 133      16.405   4.381 -15.792  1.00 94.91           C  
ATOM   1034  O   PHE A 133      13.551   6.130 -15.602  1.00 94.91           O  
ATOM   1035  CG  PHE A 133      15.448   3.488 -16.535  1.00 94.91           C  
ATOM   1036  CD1 PHE A 133      14.923   2.352 -15.931  1.00 94.91           C  
ATOM   1037  CD2 PHE A 133      15.073   3.786 -17.839  1.00 94.91           C  
ATOM   1038  CE1 PHE A 133      14.037   1.524 -16.617  1.00 94.91           C  
ATOM   1039  CE2 PHE A 133      14.188   2.964 -18.530  1.00 94.91           C  
ATOM   1040  CZ  PHE A 133      13.672   1.833 -17.918  1.00 94.91           C  
ATOM   1041  N   TYR A 134      15.335   7.194 -16.418  1.00 93.44           N  
ATOM   1042  CA  TYR A 134      14.591   8.114 -17.271  1.00 93.44           C  
ATOM   1043  C   TYR A 134      14.832   7.809 -18.744  1.00 93.44           C  
ATOM   1044  CB  TYR A 134      14.982   9.564 -16.967  1.00 93.44           C  
ATOM   1045  O   TYR A 134      15.979   7.671 -19.176  1.00 93.44           O  
ATOM   1046  CG  TYR A 134      14.240  10.580 -17.801  1.00 93.44           C  
ATOM   1047  CD1 TYR A 134      14.763  11.031 -19.011  1.00 93.44           C  
ATOM   1048  CD2 TYR A 134      13.017  11.092 -17.381  1.00 93.44           C  
ATOM   1049  CE1 TYR A 134      14.084  11.969 -19.783  1.00 93.44           C  
ATOM   1050  CE2 TYR A 134      12.330  12.030 -18.144  1.00 93.44           C  
ATOM   1051  OH  TYR A 134      12.195  13.390 -20.101  1.00 93.44           O  
ATOM   1052  CZ  TYR A 134      12.870  12.461 -19.342  1.00 93.44           C  
ATOM   1053  N   SER A 135      13.751   7.679 -19.461  1.00 93.21           N  
ATOM   1054  CA  SER A 135      13.828   7.410 -20.893  1.00 93.21           C  
ATOM   1055  C   SER A 135      12.588   7.920 -21.619  1.00 93.21           C  
ATOM   1056  CB  SER A 135      13.999   5.912 -21.149  1.00 93.21           C  
ATOM   1057  O   SER A 135      11.461   7.641 -21.205  1.00 93.21           O  
ATOM   1058  OG  SER A 135      14.136   5.651 -22.535  1.00 93.21           O  
ATOM   1059  N   ASP A 136      12.849   8.674 -22.702  1.00 90.01           N  
ATOM   1060  CA  ASP A 136      11.802   9.145 -23.604  1.00 90.01           C  
ATOM   1061  C   ASP A 136      10.725   9.914 -22.843  1.00 90.01           C  
ATOM   1062  CB  ASP A 136      11.176   7.970 -24.358  1.00 90.01           C  
ATOM   1063  O   ASP A 136       9.531   9.662 -23.021  1.00 90.01           O  
ATOM   1064  CG  ASP A 136      10.392   8.402 -25.585  1.00 90.01           C  
ATOM   1065  OD1 ASP A 136      10.581   9.543 -26.059  1.00 90.01           O  
ATOM   1066  OD2 ASP A 136       9.574   7.596 -26.079  1.00 90.01           O  
ATOM   1067  N   GLY A 137      11.129  10.876 -21.938  1.00 90.23           N  
ATOM   1068  CA  GLY A 137      10.201  11.762 -21.253  1.00 90.23           C  
ATOM   1069  C   GLY A 137       9.456  11.085 -20.118  1.00 90.23           C  
ATOM   1070  O   GLY A 137       8.430  11.587 -19.655  1.00 90.23           O  
ATOM   1071  N   GLU A 138       9.886   9.869 -19.741  1.00 92.25           N  
ATOM   1072  CA  GLU A 138       9.215   9.130 -18.675  1.00 92.25           C  
ATOM   1073  C   GLU A 138      10.214   8.637 -17.632  1.00 92.25           C  
ATOM   1074  CB  GLU A 138       8.431   7.949 -19.252  1.00 92.25           C  
ATOM   1075  O   GLU A 138      11.307   8.182 -17.978  1.00 92.25           O  
ATOM   1076  CG  GLU A 138       7.303   8.358 -20.188  1.00 92.25           C  
ATOM   1077  CD  GLU A 138       6.647   7.179 -20.889  1.00 92.25           C  
ATOM   1078  OE1 GLU A 138       5.501   7.322 -21.374  1.00 92.25           O  
ATOM   1079  OE2 GLU A 138       7.283   6.104 -20.953  1.00 92.25           O  
ATOM   1080  N   ILE A 139       9.759   8.752 -16.372  1.00 93.34           N  
ATOM   1081  CA  ILE A 139      10.492   8.102 -15.291  1.00 93.34           C  
ATOM   1082  C   ILE A 139       9.975   6.678 -15.099  1.00 93.34           C  
ATOM   1083  CB  ILE A 139      10.376   8.897 -13.971  1.00 93.34           C  
ATOM   1084  O   ILE A 139       8.769   6.464 -14.955  1.00 93.34           O  
ATOM   1085  CG1 ILE A 139      11.052  10.266 -14.111  1.00 93.34           C  
ATOM   1086  CG2 ILE A 139      10.979   8.104 -12.808  1.00 93.34           C  
ATOM   1087  CD1 ILE A 139      10.917  11.152 -12.880  1.00 93.34           C  
ATOM   1088  N   SER A 140      10.905   5.729 -15.160  1.00 95.44           N  
ATOM   1089  CA  SER A 140      10.586   4.320 -14.950  1.00 95.44           C  
ATOM   1090  C   SER A 140      11.088   3.835 -13.594  1.00 95.44           C  
ATOM   1091  CB  SER A 140      11.190   3.462 -16.063  1.00 95.44           C  
ATOM   1092  O   SER A 140      12.276   3.950 -13.289  1.00 95.44           O  
ATOM   1093  OG  SER A 140      10.605   3.777 -17.315  1.00 95.44           O  
ATOM   1094  N   ILE A 141      10.147   3.306 -12.829  1.00 95.39           N  
ATOM   1095  CA  ILE A 141      10.468   2.706 -11.538  1.00 95.39           C  
ATOM   1096  C   ILE A 141      10.181   1.207 -11.581  1.00 95.39           C  
ATOM   1097  CB  ILE A 141       9.672   3.372 -10.393  1.00 95.39           C  
ATOM   1098  O   ILE A 141       9.038   0.792 -11.785  1.00 95.39           O  
ATOM   1099  CG1 ILE A 141       9.921   4.884 -10.378  1.00 95.39           C  
ATOM   1100  CG2 ILE A 141      10.039   2.743  -9.045  1.00 95.39           C  
ATOM   1101  CD1 ILE A 141       9.047   5.646  -9.392  1.00 95.39           C  
ATOM   1102  N   CYS A 142      11.211   0.413 -11.368  1.00 97.06           N  
ATOM   1103  CA  CYS A 142      11.094  -1.040 -11.426  1.00 97.06           C  
ATOM   1104  C   CYS A 142      11.111  -1.645 -10.027  1.00 97.06           C  
ATOM   1105  CB  CYS A 142      12.224  -1.636 -12.263  1.00 97.06           C  
ATOM   1106  O   CYS A 142      12.061  -1.440  -9.270  1.00 97.06           O  
ATOM   1107  SG  CYS A 142      12.271  -1.027 -13.963  1.00 97.06           S  
ATOM   1108  N   MET A 143      10.095  -2.465  -9.718  1.00 96.88           N  
ATOM   1109  CA  MET A 143       9.904  -2.986  -8.368  1.00 96.88           C  
ATOM   1110  C   MET A 143       9.510  -4.459  -8.404  1.00 96.88           C  
ATOM   1111  CB  MET A 143       8.838  -2.178  -7.625  1.00 96.88           C  
ATOM   1112  O   MET A 143       9.197  -4.996  -9.468  1.00 96.88           O  
ATOM   1113  CG  MET A 143       7.478  -2.188  -8.302  1.00 96.88           C  
ATOM   1114  SD  MET A 143       6.349  -0.906  -7.633  1.00 96.88           S  
ATOM   1115  CE  MET A 143       6.935   0.546  -8.550  1.00 96.88           C  
ATOM   1116  N   GLU A 144       9.598  -4.979  -7.201  1.00 96.60           N  
ATOM   1117  CA  GLU A 144       9.107  -6.335  -6.978  1.00 96.60           C  
ATOM   1118  C   GLU A 144       7.663  -6.484  -7.450  1.00 96.60           C  
ATOM   1119  CB  GLU A 144       9.218  -6.712  -5.499  1.00 96.60           C  
ATOM   1120  O   GLU A 144       6.826  -5.618  -7.185  1.00 96.60           O  
ATOM   1121  CG  GLU A 144       8.686  -8.100  -5.176  1.00 96.60           C  
ATOM   1122  CD  GLU A 144       8.675  -8.407  -3.687  1.00 96.60           C  
ATOM   1123  OE1 GLU A 144       8.357  -9.557  -3.306  1.00 96.60           O  
ATOM   1124  OE2 GLU A 144       8.985  -7.490  -2.894  1.00 96.60           O  
ATOM   1125  N   HIS A 145       7.417  -7.550  -8.205  1.00 97.21           N  
ATOM   1126  CA  HIS A 145       6.054  -7.836  -8.639  1.00 97.21           C  
ATOM   1127  C   HIS A 145       5.278  -8.584  -7.560  1.00 97.21           C  
ATOM   1128  CB  HIS A 145       6.063  -8.647  -9.936  1.00 97.21           C  
ATOM   1129  O   HIS A 145       5.680  -9.672  -7.141  1.00 97.21           O  
ATOM   1130  CG  HIS A 145       4.710  -9.130 -10.351  1.00 97.21           C  
ATOM   1131  CD2 HIS A 145       3.598  -8.452 -10.720  1.00 97.21           C  
ATOM   1132  ND1 HIS A 145       4.385 -10.468 -10.417  1.00 97.21           N  
ATOM   1133  CE1 HIS A 145       3.128 -10.591 -10.810  1.00 97.21           C  
ATOM   1134  NE2 HIS A 145       2.628  -9.382 -11.000  1.00 97.21           N  
ATOM   1135  N   MET A 146       4.177  -8.001  -7.160  1.00 97.37           N  
ATOM   1136  CA  MET A 146       3.261  -8.587  -6.186  1.00 97.37           C  
ATOM   1137  C   MET A 146       2.018  -9.143  -6.873  1.00 97.37           C  
ATOM   1138  CB  MET A 146       2.858  -7.551  -5.135  1.00 97.37           C  
ATOM   1139  O   MET A 146       1.064  -8.407  -7.131  1.00 97.37           O  
ATOM   1140  CG  MET A 146       4.038  -6.899  -4.433  1.00 97.37           C  
ATOM   1141  SD  MET A 146       5.036  -8.101  -3.471  1.00 97.37           S  
ATOM   1142  CE  MET A 146       3.875  -8.478  -2.128  1.00 97.37           C  
ATOM   1143  N   ASP A 147       1.918 -10.484  -7.140  1.00 95.90           N  
ATOM   1144  CA  ASP A 147       0.960 -11.113  -8.044  1.00 95.90           C  
ATOM   1145  C   ASP A 147      -0.449 -11.088  -7.456  1.00 95.90           C  
ATOM   1146  CB  ASP A 147       1.377 -12.553  -8.351  1.00 95.90           C  
ATOM   1147  O   ASP A 147      -1.419 -11.417  -8.141  1.00 95.90           O  
ATOM   1148  CG  ASP A 147       1.548 -13.399  -7.102  1.00 95.90           C  
ATOM   1149  OD1 ASP A 147       1.678 -12.834  -5.995  1.00 95.90           O  
ATOM   1150  OD2 ASP A 147       1.557 -14.643  -7.226  1.00 95.90           O  
ATOM   1151  N   GLY A 148      -0.606 -10.716  -6.227  1.00 96.61           N  
ATOM   1152  CA  GLY A 148      -1.913 -10.556  -5.611  1.00 96.61           C  
ATOM   1153  C   GLY A 148      -2.500  -9.170  -5.807  1.00 96.61           C  
ATOM   1154  O   GLY A 148      -3.665  -8.932  -5.483  1.00 96.61           O  
ATOM   1155  N   GLY A 149      -1.715  -8.275  -6.295  1.00 96.19           N  
ATOM   1156  CA  GLY A 149      -2.163  -6.913  -6.537  1.00 96.19           C  
ATOM   1157  C   GLY A 149      -2.355  -6.113  -5.262  1.00 96.19           C  
ATOM   1158  O   GLY A 149      -1.818  -6.471  -4.212  1.00 96.19           O  
ATOM   1159  N   SER A 150      -3.101  -4.971  -5.336  1.00 96.93           N  
ATOM   1160  CA  SER A 150      -3.340  -4.081  -4.204  1.00 96.93           C  
ATOM   1161  C   SER A 150      -4.575  -4.507  -3.418  1.00 96.93           C  
ATOM   1162  CB  SER A 150      -3.501  -2.638  -4.681  1.00 96.93           C  
ATOM   1163  O   SER A 150      -5.447  -5.199  -3.948  1.00 96.93           O  
ATOM   1164  OG  SER A 150      -4.658  -2.501  -5.488  1.00 96.93           O  
ATOM   1165  N   LEU A 151      -4.669  -4.122  -2.193  1.00 98.05           N  
ATOM   1166  CA  LEU A 151      -5.783  -4.500  -1.332  1.00 98.05           C  
ATOM   1167  C   LEU A 151      -7.081  -3.854  -1.806  1.00 98.05           C  
ATOM   1168  CB  LEU A 151      -5.500  -4.100   0.118  1.00 98.05           C  
ATOM   1169  O   LEU A 151      -8.170  -4.362  -1.530  1.00 98.05           O  
ATOM   1170  CG  LEU A 151      -4.536  -4.999   0.894  1.00 98.05           C  
ATOM   1171  CD1 LEU A 151      -4.412  -4.523   2.337  1.00 98.05           C  
ATOM   1172  CD2 LEU A 151      -5.001  -6.451   0.843  1.00 98.05           C  
ATOM   1173  N   ASP A 152      -7.052  -2.730  -2.507  1.00 96.01           N  
ATOM   1174  CA  ASP A 152      -8.279  -2.176  -3.070  1.00 96.01           C  
ATOM   1175  C   ASP A 152      -8.865  -3.106  -4.131  1.00 96.01           C  
ATOM   1176  CB  ASP A 152      -8.019  -0.793  -3.670  1.00 96.01           C  
ATOM   1177  O   ASP A 152     -10.085  -3.262  -4.222  1.00 96.01           O  
ATOM   1178  CG  ASP A 152      -7.021  -0.820  -4.814  1.00 96.01           C  
ATOM   1179  OD1 ASP A 152      -5.985  -1.509  -4.703  1.00 96.01           O  
ATOM   1180  OD2 ASP A 152      -7.273  -0.145  -5.835  1.00 96.01           O  
ATOM   1181  N   GLN A 153      -8.020  -3.723  -4.918  1.00 95.88           N  
ATOM   1182  CA  GLN A 153      -8.475  -4.705  -5.897  1.00 95.88           C  
ATOM   1183  C   GLN A 153      -9.029  -5.950  -5.210  1.00 95.88           C  
ATOM   1184  CB  GLN A 153      -7.336  -5.090  -6.842  1.00 95.88           C  
ATOM   1185  O   GLN A 153     -10.048  -6.499  -5.634  1.00 95.88           O  
ATOM   1186  CG  GLN A 153      -6.860  -3.948  -7.729  1.00 95.88           C  
ATOM   1187  CD  GLN A 153      -5.625  -4.305  -8.535  1.00 95.88           C  
ATOM   1188  NE2 GLN A 153      -5.585  -3.861  -9.786  1.00 95.88           N  
ATOM   1189  OE1 GLN A 153      -4.715  -4.974  -8.036  1.00 95.88           O  
ATOM   1190  N   VAL A 154      -8.319  -6.364  -4.185  1.00 97.81           N  
ATOM   1191  CA  VAL A 154      -8.780  -7.514  -3.415  1.00 97.81           C  
ATOM   1192  C   VAL A 154     -10.140  -7.208  -2.791  1.00 97.81           C  
ATOM   1193  CB  VAL A 154      -7.766  -7.906  -2.317  1.00 97.81           C  
ATOM   1194  O   VAL A 154     -11.037  -8.054  -2.796  1.00 97.81           O  
ATOM   1195  CG1 VAL A 154      -8.315  -9.040  -1.454  1.00 97.81           C  
ATOM   1196  CG2 VAL A 154      -6.430  -8.305  -2.942  1.00 97.81           C  
ATOM   1197  N   LEU A 155     -10.312  -6.066  -2.216  1.00 97.64           N  
ATOM   1198  CA  LEU A 155     -11.554  -5.618  -1.595  1.00 97.64           C  
ATOM   1199  C   LEU A 155     -12.705  -5.658  -2.594  1.00 97.64           C  
ATOM   1200  CB  LEU A 155     -11.394  -4.201  -1.039  1.00 97.64           C  
ATOM   1201  O   LEU A 155     -13.817  -6.067  -2.250  1.00 97.64           O  
ATOM   1202  CG  LEU A 155     -12.631  -3.587  -0.382  1.00 97.64           C  
ATOM   1203  CD1 LEU A 155     -13.088  -4.444   0.793  1.00 97.64           C  
ATOM   1204  CD2 LEU A 155     -12.344  -2.159   0.070  1.00 97.64           C  
ATOM   1205  N   LYS A 156     -12.479  -5.267  -3.828  1.00 96.01           N  
ATOM   1206  CA  LYS A 156     -13.502  -5.280  -4.870  1.00 96.01           C  
ATOM   1207  C   LYS A 156     -14.019  -6.694  -5.114  1.00 96.01           C  
ATOM   1208  CB  LYS A 156     -12.951  -4.691  -6.170  1.00 96.01           C  
ATOM   1209  O   LYS A 156     -15.219  -6.896  -5.317  1.00 96.01           O  
ATOM   1210  CG  LYS A 156     -12.794  -3.178  -6.146  1.00 96.01           C  
ATOM   1211  CD  LYS A 156     -12.234  -2.654  -7.462  1.00 96.01           C  
ATOM   1212  CE  LYS A 156     -11.992  -1.151  -7.409  1.00 96.01           C  
ATOM   1213  NZ  LYS A 156     -11.316  -0.655  -8.645  1.00 96.01           N  
ATOM   1214  N   LYS A 157     -13.152  -7.643  -4.994  1.00 96.05           N  
ATOM   1215  CA  LYS A 157     -13.511  -9.038  -5.229  1.00 96.05           C  
ATOM   1216  C   LYS A 157     -14.158  -9.655  -3.992  1.00 96.05           C  
ATOM   1217  CB  LYS A 157     -12.279  -9.849  -5.635  1.00 96.05           C  
ATOM   1218  O   LYS A 157     -15.108 -10.433  -4.104  1.00 96.05           O  
ATOM   1219  CG  LYS A 157     -11.660  -9.415  -6.955  1.00 96.05           C  
ATOM   1220  CD  LYS A 157     -12.498  -9.873  -8.142  1.00 96.05           C  
ATOM   1221  CE  LYS A 157     -11.793  -9.600  -9.464  1.00 96.05           C  
ATOM   1222  NZ  LYS A 157     -12.645  -9.970 -10.633  1.00 96.05           N  
ATOM   1223  N   ALA A 158     -13.670  -9.286  -2.898  1.00 96.28           N  
ATOM   1224  CA  ALA A 158     -14.086  -9.903  -1.641  1.00 96.28           C  
ATOM   1225  C   ALA A 158     -15.369  -9.266  -1.115  1.00 96.28           C  
ATOM   1226  CB  ALA A 158     -12.975  -9.791  -0.600  1.00 96.28           C  
ATOM   1227  O   ALA A 158     -16.133  -9.903  -0.387  1.00 96.28           O  
ATOM   1228  N   GLY A 159     -15.637  -8.016  -1.519  1.00 95.07           N  
ATOM   1229  CA  GLY A 159     -16.731  -7.259  -0.931  1.00 95.07           C  
ATOM   1230  C   GLY A 159     -16.378  -6.647   0.411  1.00 95.07           C  
ATOM   1231  O   GLY A 159     -16.540  -5.441   0.611  1.00 95.07           O  
ATOM   1232  N   ARG A 160     -15.796  -7.423   1.287  1.00 95.33           N  
ATOM   1233  CA  ARG A 160     -15.248  -7.047   2.586  1.00 95.33           C  
ATOM   1234  C   ARG A 160     -14.102  -7.971   2.985  1.00 95.33           C  
ATOM   1235  CB  ARG A 160     -16.339  -7.072   3.658  1.00 95.33           C  
ATOM   1236  O   ARG A 160     -14.081  -9.143   2.603  1.00 95.33           O  
ATOM   1237  CG  ARG A 160     -17.682  -7.581   3.159  1.00 95.33           C  
ATOM   1238  CD  ARG A 160     -18.715  -7.633   4.276  1.00 95.33           C  
ATOM   1239  NE  ARG A 160     -19.728  -8.654   4.025  1.00 95.33           N  
ATOM   1240  NH1 ARG A 160     -21.435  -7.154   3.607  1.00 95.33           N  
ATOM   1241  NH2 ARG A 160     -21.834  -9.409   3.506  1.00 95.33           N  
ATOM   1242  CZ  ARG A 160     -20.997  -8.403   3.713  1.00 95.33           C  
ATOM   1243  N   ILE A 161     -13.247  -7.339   3.809  1.00 97.98           N  
ATOM   1244  CA  ILE A 161     -12.129  -8.151   4.277  1.00 97.98           C  
ATOM   1245  C   ILE A 161     -12.346  -8.533   5.740  1.00 97.98           C  
ATOM   1246  CB  ILE A 161     -10.784  -7.410   4.111  1.00 97.98           C  
ATOM   1247  O   ILE A 161     -12.560  -7.665   6.590  1.00 97.98           O  
ATOM   1248  CG1 ILE A 161     -10.550  -7.052   2.638  1.00 97.98           C  
ATOM   1249  CG2 ILE A 161      -9.630  -8.256   4.658  1.00 97.98           C  
ATOM   1250  CD1 ILE A 161      -9.234  -6.332   2.378  1.00 97.98           C  
ATOM   1251  N   PRO A 162     -12.245  -9.829   6.026  1.00 97.39           N  
ATOM   1252  CA  PRO A 162     -12.483 -10.323   7.384  1.00 97.39           C  
ATOM   1253  C   PRO A 162     -11.504  -9.744   8.402  1.00 97.39           C  
ATOM   1254  CB  PRO A 162     -12.295 -11.836   7.246  1.00 97.39           C  
ATOM   1255  O   PRO A 162     -10.343  -9.487   8.072  1.00 97.39           O  
ATOM   1256  CG  PRO A 162     -12.564 -12.125   5.805  1.00 97.39           C  
ATOM   1257  CD  PRO A 162     -12.079 -10.962   4.987  1.00 97.39           C  
ATOM   1258  N   GLU A 163     -12.005  -9.639   9.580  1.00 97.99           N  
ATOM   1259  CA  GLU A 163     -11.255  -9.032  10.676  1.00 97.99           C  
ATOM   1260  C   GLU A 163      -9.928  -9.752  10.902  1.00 97.99           C  
ATOM   1261  CB  GLU A 163     -12.084  -9.040  11.963  1.00 97.99           C  
ATOM   1262  O   GLU A 163      -8.894  -9.111  11.100  1.00 97.99           O  
ATOM   1263  CG  GLU A 163     -11.355  -8.462  13.168  1.00 97.99           C  
ATOM   1264  CD  GLU A 163     -12.234  -8.345  14.402  1.00 97.99           C  
ATOM   1265  OE1 GLU A 163     -11.696  -8.341  15.533  1.00 97.99           O  
ATOM   1266  OE2 GLU A 163     -13.472  -8.259  14.238  1.00 97.99           O  
ATOM   1267  N   GLN A 164      -9.953 -11.053  10.887  1.00 97.59           N  
ATOM   1268  CA  GLN A 164      -8.738 -11.821  11.140  1.00 97.59           C  
ATOM   1269  C   GLN A 164      -7.668 -11.517  10.096  1.00 97.59           C  
ATOM   1270  CB  GLN A 164      -9.043 -13.319  11.160  1.00 97.59           C  
ATOM   1271  O   GLN A 164      -6.477 -11.482  10.411  1.00 97.59           O  
ATOM   1272  CG  GLN A 164      -9.902 -13.757  12.338  1.00 97.59           C  
ATOM   1273  CD  GLN A 164     -10.322 -15.212  12.250  1.00 97.59           C  
ATOM   1274  NE2 GLN A 164     -11.346 -15.581  13.013  1.00 97.59           N  
ATOM   1275  OE1 GLN A 164      -9.732 -15.998  11.502  1.00 97.59           O  
ATOM   1276  N   ILE A 165      -8.075 -11.317   8.872  1.00 98.40           N  
ATOM   1277  CA  ILE A 165      -7.173 -10.963   7.781  1.00 98.40           C  
ATOM   1278  C   ILE A 165      -6.650  -9.543   7.984  1.00 98.40           C  
ATOM   1279  CB  ILE A 165      -7.872 -11.085   6.408  1.00 98.40           C  
ATOM   1280  O   ILE A 165      -5.454  -9.287   7.823  1.00 98.40           O  
ATOM   1281  CG1 ILE A 165      -8.324 -12.529   6.166  1.00 98.40           C  
ATOM   1282  CG2 ILE A 165      -6.946 -10.605   5.286  1.00 98.40           C  
ATOM   1283  CD1 ILE A 165      -7.189 -13.544   6.177  1.00 98.40           C  
ATOM   1284  N   LEU A 166      -7.551  -8.664   8.415  1.00 98.65           N  
ATOM   1285  CA  LEU A 166      -7.181  -7.273   8.656  1.00 98.65           C  
ATOM   1286  C   LEU A 166      -6.178  -7.168   9.800  1.00 98.65           C  
ATOM   1287  CB  LEU A 166      -8.422  -6.435   8.971  1.00 98.65           C  
ATOM   1288  O   LEU A 166      -5.359  -6.247   9.831  1.00 98.65           O  
ATOM   1289  CG  LEU A 166      -9.354  -6.134   7.796  1.00 98.65           C  
ATOM   1290  CD1 LEU A 166     -10.617  -5.434   8.287  1.00 98.65           C  
ATOM   1291  CD2 LEU A 166      -8.639  -5.286   6.750  1.00 98.65           C  
ATOM   1292  N   GLY A 167      -6.279  -8.080  10.710  1.00 98.47           N  
ATOM   1293  CA  GLY A 167      -5.260  -8.158  11.745  1.00 98.47           C  
ATOM   1294  C   GLY A 167      -3.864  -8.369  11.192  1.00 98.47           C  
ATOM   1295  O   GLY A 167      -2.917  -7.699  11.610  1.00 98.47           O  
ATOM   1296  N   LYS A 168      -3.724  -9.279  10.194  1.00 98.17           N  
ATOM   1297  CA  LYS A 168      -2.433  -9.532   9.562  1.00 98.17           C  
ATOM   1298  C   LYS A 168      -1.967  -8.322   8.758  1.00 98.17           C  
ATOM   1299  CB  LYS A 168      -2.509 -10.764   8.659  1.00 98.17           C  
ATOM   1300  O   LYS A 168      -0.782  -7.981   8.769  1.00 98.17           O  
ATOM   1301  CG  LYS A 168      -2.859 -12.050   9.394  1.00 98.17           C  
ATOM   1302  CD  LYS A 168      -1.870 -12.339  10.516  1.00 98.17           C  
ATOM   1303  CE  LYS A 168      -2.229 -13.616  11.263  1.00 98.17           C  
ATOM   1304  NZ  LYS A 168      -1.290 -13.878  12.395  1.00 98.17           N  
ATOM   1305  N   VAL A 169      -2.888  -7.687   8.156  1.00 98.63           N  
ATOM   1306  CA  VAL A 169      -2.601  -6.488   7.374  1.00 98.63           C  
ATOM   1307  C   VAL A 169      -2.090  -5.381   8.293  1.00 98.63           C  
ATOM   1308  CB  VAL A 169      -3.847  -6.005   6.599  1.00 98.63           C  
ATOM   1309  O   VAL A 169      -1.082  -4.735   7.995  1.00 98.63           O  
ATOM   1310  CG1 VAL A 169      -3.592  -4.639   5.965  1.00 98.63           C  
ATOM   1311  CG2 VAL A 169      -4.243  -7.026   5.534  1.00 98.63           C  
ATOM   1312  N   SER A 170      -2.785  -5.229   9.426  1.00 98.68           N  
ATOM   1313  CA  SER A 170      -2.417  -4.198  10.391  1.00 98.68           C  
ATOM   1314  C   SER A 170      -0.994  -4.401  10.902  1.00 98.68           C  
ATOM   1315  CB  SER A 170      -3.394  -4.193  11.568  1.00 98.68           C  
ATOM   1316  O   SER A 170      -0.213  -3.450  10.972  1.00 98.68           O  
ATOM   1317  OG  SER A 170      -4.712  -3.917  11.126  1.00 98.68           O  
ATOM   1318  N   ILE A 171      -0.632  -5.565  11.193  1.00 97.92           N  
ATOM   1319  CA  ILE A 171       0.704  -5.896  11.676  1.00 97.92           C  
ATOM   1320  C   ILE A 171       1.742  -5.521  10.620  1.00 97.92           C  
ATOM   1321  CB  ILE A 171       0.820  -7.395  12.034  1.00 97.92           C  
ATOM   1322  O   ILE A 171       2.731  -4.850  10.924  1.00 97.92           O  
ATOM   1323  CG1 ILE A 171      -0.001  -7.709  13.289  1.00 97.92           C  
ATOM   1324  CG2 ILE A 171       2.287  -7.792  12.225  1.00 97.92           C  
ATOM   1325  CD1 ILE A 171      -0.188  -9.198  13.549  1.00 97.92           C  
ATOM   1326  N   ALA A 172       1.507  -5.927   9.407  1.00 97.94           N  
ATOM   1327  CA  ALA A 172       2.442  -5.669   8.315  1.00 97.94           C  
ATOM   1328  C   ALA A 172       2.624  -4.170   8.093  1.00 97.94           C  
ATOM   1329  CB  ALA A 172       1.959  -6.339   7.031  1.00 97.94           C  
ATOM   1330  O   ALA A 172       3.751  -3.692   7.939  1.00 97.94           O  
ATOM   1331  N   VAL A 173       1.545  -3.432   8.083  1.00 98.48           N  
ATOM   1332  CA  VAL A 173       1.585  -1.997   7.818  1.00 98.48           C  
ATOM   1333  C   VAL A 173       2.336  -1.285   8.940  1.00 98.48           C  
ATOM   1334  CB  VAL A 173       0.164  -1.408   7.669  1.00 98.48           C  
ATOM   1335  O   VAL A 173       3.190  -0.434   8.681  1.00 98.48           O  
ATOM   1336  CG1 VAL A 173       0.218   0.117   7.592  1.00 98.48           C  
ATOM   1337  CG2 VAL A 173      -0.526  -1.985   6.435  1.00 98.48           C  
ATOM   1338  N   ILE A 174       2.080  -1.639  10.233  1.00 98.14           N  
ATOM   1339  CA  ILE A 174       2.753  -1.025  11.373  1.00 98.14           C  
ATOM   1340  C   ILE A 174       4.251  -1.312  11.303  1.00 98.14           C  
ATOM   1341  CB  ILE A 174       2.172  -1.532  12.712  1.00 98.14           C  
ATOM   1342  O   ILE A 174       5.072  -0.408  11.476  1.00 98.14           O  
ATOM   1343  CG1 ILE A 174       0.738  -1.024  12.898  1.00 98.14           C  
ATOM   1344  CG2 ILE A 174       3.061  -1.103  13.883  1.00 98.14           C  
ATOM   1345  CD1 ILE A 174      -0.020  -1.709  14.027  1.00 98.14           C  
ATOM   1346  N   LYS A 175       4.579  -2.518  10.995  1.00 96.94           N  
ATOM   1347  CA  LYS A 175       5.985  -2.899  10.889  1.00 96.94           C  
ATOM   1348  C   LYS A 175       6.663  -2.179   9.727  1.00 96.94           C  
ATOM   1349  CB  LYS A 175       6.120  -4.413  10.717  1.00 96.94           C  
ATOM   1350  O   LYS A 175       7.817  -1.759   9.839  1.00 96.94           O  
ATOM   1351  CG  LYS A 175       5.850  -5.206  11.988  1.00 96.94           C  
ATOM   1352  CD  LYS A 175       6.113  -6.693  11.785  1.00 96.94           C  
ATOM   1353  CE  LYS A 175       6.053  -7.457  13.100  1.00 96.94           C  
ATOM   1354  NZ  LYS A 175       6.299  -8.917  12.905  1.00 96.94           N  
ATOM   1355  N   GLY A 176       5.949  -2.103   8.610  1.00 96.75           N  
ATOM   1356  CA  GLY A 176       6.474  -1.355   7.479  1.00 96.75           C  
ATOM   1357  C   GLY A 176       6.700   0.113   7.788  1.00 96.75           C  
ATOM   1358  O   GLY A 176       7.755   0.665   7.468  1.00 96.75           O  
ATOM   1359  N   LEU A 177       5.737   0.742   8.427  1.00 96.73           N  
ATOM   1360  CA  LEU A 177       5.849   2.150   8.793  1.00 96.73           C  
ATOM   1361  C   LEU A 177       6.967   2.360   9.810  1.00 96.73           C  
ATOM   1362  CB  LEU A 177       4.524   2.663   9.362  1.00 96.73           C  
ATOM   1363  O   LEU A 177       7.707   3.343   9.731  1.00 96.73           O  
ATOM   1364  CG  LEU A 177       3.360   2.773   8.375  1.00 96.73           C  
ATOM   1365  CD1 LEU A 177       2.090   3.205   9.099  1.00 96.73           C  
ATOM   1366  CD2 LEU A 177       3.700   3.748   7.253  1.00 96.73           C  
ATOM   1367  N   THR A 178       7.045   1.440  10.791  1.00 95.86           N  
ATOM   1368  CA  THR A 178       8.102   1.507  11.793  1.00 95.86           C  
ATOM   1369  C   THR A 178       9.477   1.437  11.134  1.00 95.86           C  
ATOM   1370  CB  THR A 178       7.967   0.372  12.825  1.00 95.86           C  
ATOM   1371  O   THR A 178      10.370   2.220  11.465  1.00 95.86           O  
ATOM   1372  CG2 THR A 178       9.114   0.403  13.830  1.00 95.86           C  
ATOM   1373  OG1 THR A 178       6.727   0.519  13.528  1.00 95.86           O  
ATOM   1374  N   TYR A 179       9.611   0.550  10.199  1.00 94.50           N  
ATOM   1375  CA  TYR A 179      10.860   0.377   9.465  1.00 94.50           C  
ATOM   1376  C   TYR A 179      11.239   1.655   8.726  1.00 94.50           C  
ATOM   1377  CB  TYR A 179      10.744  -0.784   8.473  1.00 94.50           C  
ATOM   1378  O   TYR A 179      12.377   2.121   8.823  1.00 94.50           O  
ATOM   1379  CG  TYR A 179      11.927  -0.908   7.543  1.00 94.50           C  
ATOM   1380  CD1 TYR A 179      11.857  -0.445   6.231  1.00 94.50           C  
ATOM   1381  CD2 TYR A 179      13.114  -1.489   7.974  1.00 94.50           C  
ATOM   1382  CE1 TYR A 179      12.944  -0.559   5.370  1.00 94.50           C  
ATOM   1383  CE2 TYR A 179      14.207  -1.609   7.121  1.00 94.50           C  
ATOM   1384  OH  TYR A 179      15.191  -1.256   4.975  1.00 94.50           O  
ATOM   1385  CZ  TYR A 179      14.112  -1.141   5.823  1.00 94.50           C  
ATOM   1386  N   LEU A 180      10.347   2.180   7.989  1.00 93.50           N  
ATOM   1387  CA  LEU A 180      10.604   3.396   7.226  1.00 93.50           C  
ATOM   1388  C   LEU A 180      11.023   4.538   8.146  1.00 93.50           C  
ATOM   1389  CB  LEU A 180       9.363   3.799   6.426  1.00 93.50           C  
ATOM   1390  O   LEU A 180      11.973   5.265   7.848  1.00 93.50           O  
ATOM   1391  CG  LEU A 180       8.997   2.902   5.243  1.00 93.50           C  
ATOM   1392  CD1 LEU A 180       7.659   3.328   4.647  1.00 93.50           C  
ATOM   1393  CD2 LEU A 180      10.095   2.937   4.185  1.00 93.50           C  
ATOM   1394  N   ARG A 181      10.405   4.639   9.218  1.00 92.69           N  
ATOM   1395  CA  ARG A 181      10.649   5.737  10.148  1.00 92.69           C  
ATOM   1396  C   ARG A 181      11.981   5.560  10.868  1.00 92.69           C  
ATOM   1397  CB  ARG A 181       9.512   5.841  11.167  1.00 92.69           C  
ATOM   1398  O   ARG A 181      12.805   6.476  10.894  1.00 92.69           O  
ATOM   1399  CG  ARG A 181       9.700   6.952  12.188  1.00 92.69           C  
ATOM   1400  CD  ARG A 181       8.583   6.961  13.223  1.00 92.69           C  
ATOM   1401  NE  ARG A 181       8.768   5.917  14.226  1.00 92.69           N  
ATOM   1402  NH1 ARG A 181       7.062   6.648  15.602  1.00 92.69           N  
ATOM   1403  NH2 ARG A 181       8.296   4.803  16.178  1.00 92.69           N  
ATOM   1404  CZ  ARG A 181       8.041   5.792  15.333  1.00 92.69           C  
ATOM   1405  N   GLU A 182      12.189   4.424  11.428  1.00 92.43           N  
ATOM   1406  CA  GLU A 182      13.312   4.206  12.336  1.00 92.43           C  
ATOM   1407  C   GLU A 182      14.611   3.994  11.565  1.00 92.43           C  
ATOM   1408  CB  GLU A 182      13.040   3.008  13.249  1.00 92.43           C  
ATOM   1409  O   GLU A 182      15.663   4.502  11.959  1.00 92.43           O  
ATOM   1410  CG  GLU A 182      11.907   3.235  14.239  1.00 92.43           C  
ATOM   1411  CD  GLU A 182      11.734   2.090  15.225  1.00 92.43           C  
ATOM   1412  OE1 GLU A 182      10.931   2.224  16.176  1.00 92.43           O  
ATOM   1413  OE2 GLU A 182      12.408   1.051  15.046  1.00 92.43           O  
ATOM   1414  N   LYS A 183      14.517   3.363  10.383  1.00 91.10           N  
ATOM   1415  CA  LYS A 183      15.733   2.988   9.669  1.00 91.10           C  
ATOM   1416  C   LYS A 183      16.099   4.032   8.618  1.00 91.10           C  
ATOM   1417  CB  LYS A 183      15.568   1.618   9.010  1.00 91.10           C  
ATOM   1418  O   LYS A 183      17.277   4.231   8.317  1.00 91.10           O  
ATOM   1419  CG  LYS A 183      15.407   0.471   9.998  1.00 91.10           C  
ATOM   1420  CD  LYS A 183      16.644   0.307  10.870  1.00 91.10           C  
ATOM   1421  CE  LYS A 183      16.484  -0.840  11.860  1.00 91.10           C  
ATOM   1422  NZ  LYS A 183      17.657  -0.948  12.778  1.00 91.10           N  
ATOM   1423  N   HIS A 184      15.052   4.718   8.130  1.00 89.74           N  
ATOM   1424  CA  HIS A 184      15.357   5.575   6.990  1.00 89.74           C  
ATOM   1425  C   HIS A 184      14.853   6.996   7.218  1.00 89.74           C  
ATOM   1426  CB  HIS A 184      14.746   5.001   5.710  1.00 89.74           C  
ATOM   1427  O   HIS A 184      15.058   7.874   6.378  1.00 89.74           O  
ATOM   1428  CG  HIS A 184      15.351   3.700   5.287  1.00 89.74           C  
ATOM   1429  CD2 HIS A 184      14.897   2.430   5.401  1.00 89.74           C  
ATOM   1430  ND1 HIS A 184      16.578   3.618   4.665  1.00 89.74           N  
ATOM   1431  CE1 HIS A 184      16.853   2.349   4.413  1.00 89.74           C  
ATOM   1432  NE2 HIS A 184      15.849   1.608   4.850  1.00 89.74           N  
ATOM   1433  N   LYS A 185      14.132   7.249   8.290  1.00 90.45           N  
ATOM   1434  CA  LYS A 185      13.569   8.557   8.613  1.00 90.45           C  
ATOM   1435  C   LYS A 185      12.633   9.041   7.510  1.00 90.45           C  
ATOM   1436  CB  LYS A 185      14.683   9.579   8.842  1.00 90.45           C  
ATOM   1437  O   LYS A 185      12.686  10.205   7.109  1.00 90.45           O  
ATOM   1438  CG  LYS A 185      15.705   9.159   9.888  1.00 90.45           C  
ATOM   1439  CD  LYS A 185      15.063   8.986  11.258  1.00 90.45           C  
ATOM   1440  CE  LYS A 185      16.092   8.607  12.315  1.00 90.45           C  
ATOM   1441  NZ  LYS A 185      15.606   7.497  13.188  1.00 90.45           N  
ATOM   1442  N   ILE A 186      11.882   8.047   6.997  1.00 89.95           N  
ATOM   1443  CA  ILE A 186      10.942   8.332   5.918  1.00 89.95           C  
ATOM   1444  C   ILE A 186       9.511   8.206   6.435  1.00 89.95           C  
ATOM   1445  CB  ILE A 186      11.162   7.391   4.713  1.00 89.95           C  
ATOM   1446  O   ILE A 186       9.185   7.258   7.154  1.00 89.95           O  
ATOM   1447  CG1 ILE A 186      12.518   7.673   4.055  1.00 89.95           C  
ATOM   1448  CG2 ILE A 186      10.022   7.533   3.701  1.00 89.95           C  
ATOM   1449  CD1 ILE A 186      12.952   6.613   3.052  1.00 89.95           C  
ATOM   1450  N   MET A 187       8.709   9.126   6.052  1.00 86.78           N  
ATOM   1451  CA  MET A 187       7.263   8.999   6.205  1.00 86.78           C  
ATOM   1452  C   MET A 187       6.621   8.496   4.916  1.00 86.78           C  
ATOM   1453  CB  MET A 187       6.644  10.338   6.609  1.00 86.78           C  
ATOM   1454  O   MET A 187       6.975   8.947   3.825  1.00 86.78           O  
ATOM   1455  CG  MET A 187       7.187  10.895   7.915  1.00 86.78           C  
ATOM   1456  SD  MET A 187       6.400  12.485   8.383  1.00 86.78           S  
ATOM   1457  CE  MET A 187       7.183  13.596   7.180  1.00 86.78           C  
ATOM   1458  N   HIS A 188       5.601   7.624   5.075  1.00 91.21           N  
ATOM   1459  CA  HIS A 188       4.989   7.081   3.867  1.00 91.21           C  
ATOM   1460  C   HIS A 188       4.197   8.151   3.123  1.00 91.21           C  
ATOM   1461  CB  HIS A 188       4.081   5.899   4.211  1.00 91.21           C  
ATOM   1462  O   HIS A 188       4.381   8.341   1.919  1.00 91.21           O  
ATOM   1463  CG  HIS A 188       3.578   5.161   3.011  1.00 91.21           C  
ATOM   1464  CD2 HIS A 188       3.945   3.971   2.480  1.00 91.21           C  
ATOM   1465  ND1 HIS A 188       2.572   5.650   2.205  1.00 91.21           N  
ATOM   1466  CE1 HIS A 188       2.341   4.789   1.228  1.00 91.21           C  
ATOM   1467  NE2 HIS A 188       3.161   3.761   1.373  1.00 91.21           N  
ATOM   1468  N   ARG A 189       3.171   8.792   3.766  1.00 88.20           N  
ATOM   1469  CA  ARG A 189       2.412   9.956   3.322  1.00 88.20           C  
ATOM   1470  C   ARG A 189       1.205   9.538   2.488  1.00 88.20           C  
ATOM   1471  CB  ARG A 189       3.303  10.903   2.515  1.00 88.20           C  
ATOM   1472  O   ARG A 189       0.406  10.381   2.076  1.00 88.20           O  
ATOM   1473  CG  ARG A 189       4.429  11.529   3.323  1.00 88.20           C  
ATOM   1474  CD  ARG A 189       5.237  12.517   2.494  1.00 88.20           C  
ATOM   1475  NE  ARG A 189       6.305  13.132   3.278  1.00 88.20           N  
ATOM   1476  NH1 ARG A 189       7.057  14.493   1.570  1.00 88.20           N  
ATOM   1477  NH2 ARG A 189       8.079  14.548   3.621  1.00 88.20           N  
ATOM   1478  CZ  ARG A 189       7.144  14.056   2.821  1.00 88.20           C  
ATOM   1479  N   ASP A 190       1.064   8.295   2.237  1.00 87.79           N  
ATOM   1480  CA  ASP A 190      -0.047   7.932   1.362  1.00 87.79           C  
ATOM   1481  C   ASP A 190      -0.520   6.507   1.639  1.00 87.79           C  
ATOM   1482  CB  ASP A 190       0.357   8.076  -0.106  1.00 87.79           C  
ATOM   1483  O   ASP A 190      -0.730   5.725   0.709  1.00 87.79           O  
ATOM   1484  CG  ASP A 190      -0.834   8.125  -1.047  1.00 87.79           C  
ATOM   1485  OD1 ASP A 190      -1.941   8.507  -0.610  1.00 87.79           O  
ATOM   1486  OD2 ASP A 190      -0.665   7.774  -2.235  1.00 87.79           O  
ATOM   1487  N   VAL A 191      -0.595   6.225   2.893  1.00 94.05           N  
ATOM   1488  CA  VAL A 191      -1.080   4.896   3.246  1.00 94.05           C  
ATOM   1489  C   VAL A 191      -2.544   4.754   2.838  1.00 94.05           C  
ATOM   1490  CB  VAL A 191      -0.918   4.616   4.757  1.00 94.05           C  
ATOM   1491  O   VAL A 191      -3.390   5.551   3.251  1.00 94.05           O  
ATOM   1492  CG1 VAL A 191      -1.510   3.255   5.121  1.00 94.05           C  
ATOM   1493  CG2 VAL A 191       0.555   4.685   5.157  1.00 94.05           C  
ATOM   1494  N   LYS A 192      -2.875   3.755   2.059  1.00 94.51           N  
ATOM   1495  CA  LYS A 192      -4.210   3.409   1.579  1.00 94.51           C  
ATOM   1496  C   LYS A 192      -4.219   2.029   0.928  1.00 94.51           C  
ATOM   1497  CB  LYS A 192      -4.713   4.460   0.587  1.00 94.51           C  
ATOM   1498  O   LYS A 192      -3.165   1.493   0.582  1.00 94.51           O  
ATOM   1499  CG  LYS A 192      -3.825   4.630  -0.637  1.00 94.51           C  
ATOM   1500  CD  LYS A 192      -4.313   5.765  -1.528  1.00 94.51           C  
ATOM   1501  CE  LYS A 192      -3.413   5.951  -2.742  1.00 94.51           C  
ATOM   1502  NZ  LYS A 192      -3.844   7.111  -3.578  1.00 94.51           N  
ATOM   1503  N   PRO A 193      -5.408   1.501   0.762  1.00 96.51           N  
ATOM   1504  CA  PRO A 193      -5.492   0.130   0.254  1.00 96.51           C  
ATOM   1505  C   PRO A 193      -4.780  -0.048  -1.085  1.00 96.51           C  
ATOM   1506  CB  PRO A 193      -6.998  -0.101   0.107  1.00 96.51           C  
ATOM   1507  O   PRO A 193      -4.166  -1.090  -1.328  1.00 96.51           O  
ATOM   1508  CG  PRO A 193      -7.617   0.711   1.199  1.00 96.51           C  
ATOM   1509  CD  PRO A 193      -6.852   1.997   1.330  1.00 96.51           C  
ATOM   1510  N   SER A 194      -4.760   0.875  -1.956  1.00 93.77           N  
ATOM   1511  CA  SER A 194      -4.144   0.756  -3.273  1.00 93.77           C  
ATOM   1512  C   SER A 194      -2.622   0.763  -3.174  1.00 93.77           C  
ATOM   1513  CB  SER A 194      -4.609   1.891  -4.187  1.00 93.77           C  
ATOM   1514  O   SER A 194      -1.930   0.452  -4.146  1.00 93.77           O  
ATOM   1515  OG  SER A 194      -4.271   3.152  -3.635  1.00 93.77           O  
ATOM   1516  N   ASN A 195      -2.076   1.185  -1.999  1.00 95.09           N  
ATOM   1517  CA  ASN A 195      -0.629   1.210  -1.811  1.00 95.09           C  
ATOM   1518  C   ASN A 195      -0.166   0.095  -0.877  1.00 95.09           C  
ATOM   1519  CB  ASN A 195      -0.181   2.571  -1.275  1.00 95.09           C  
ATOM   1520  O   ASN A 195       0.960   0.124  -0.379  1.00 95.09           O  
ATOM   1521  CG  ASN A 195      -0.156   3.642  -2.348  1.00 95.09           C  
ATOM   1522  ND2 ASN A 195      -0.132   4.901  -1.929  1.00 95.09           N  
ATOM   1523  OD1 ASN A 195      -0.160   3.339  -3.544  1.00 95.09           O  
ATOM   1524  N   ILE A 196      -1.042  -0.823  -0.544  1.00 98.13           N  
ATOM   1525  CA  ILE A 196      -0.732  -2.052   0.179  1.00 98.13           C  
ATOM   1526  C   ILE A 196      -0.854  -3.249  -0.762  1.00 98.13           C  
ATOM   1527  CB  ILE A 196      -1.657  -2.236   1.403  1.00 98.13           C  
ATOM   1528  O   ILE A 196      -1.960  -3.627  -1.154  1.00 98.13           O  
ATOM   1529  CG1 ILE A 196      -1.608  -0.994   2.300  1.00 98.13           C  
ATOM   1530  CG2 ILE A 196      -1.271  -3.493   2.187  1.00 98.13           C  
ATOM   1531  CD1 ILE A 196      -2.689  -0.962   3.372  1.00 98.13           C  
ATOM   1532  N   LEU A 197       0.290  -3.860  -1.077  1.00 98.46           N  
ATOM   1533  CA  LEU A 197       0.330  -4.928  -2.069  1.00 98.46           C  
ATOM   1534  C   LEU A 197       0.470  -6.290  -1.397  1.00 98.46           C  
ATOM   1535  CB  LEU A 197       1.487  -4.708  -3.047  1.00 98.46           C  
ATOM   1536  O   LEU A 197       1.044  -6.394  -0.310  1.00 98.46           O  
ATOM   1537  CG  LEU A 197       1.448  -3.414  -3.863  1.00 98.46           C  
ATOM   1538  CD1 LEU A 197       2.619  -3.369  -4.840  1.00 98.46           C  
ATOM   1539  CD2 LEU A 197       0.121  -3.288  -4.603  1.00 98.46           C  
ATOM   1540  N   VAL A 198      -0.093  -7.318  -2.051  1.00 98.28           N  
ATOM   1541  CA  VAL A 198      -0.048  -8.678  -1.522  1.00 98.28           C  
ATOM   1542  C   VAL A 198       0.338  -9.652  -2.633  1.00 98.28           C  
ATOM   1543  CB  VAL A 198      -1.401  -9.089  -0.899  1.00 98.28           C  
ATOM   1544  O   VAL A 198       0.220  -9.331  -3.818  1.00 98.28           O  
ATOM   1545  CG1 VAL A 198      -1.718  -8.226   0.321  1.00 98.28           C  
ATOM   1546  CG2 VAL A 198      -2.518  -8.988  -1.935  1.00 98.28           C  
ATOM   1547  N   ASN A 199       0.835 -10.831  -2.241  1.00 96.60           N  
ATOM   1548  CA  ASN A 199       1.131 -11.856  -3.237  1.00 96.60           C  
ATOM   1549  C   ASN A 199       0.657 -13.233  -2.782  1.00 96.60           C  
ATOM   1550  CB  ASN A 199       2.629 -11.885  -3.548  1.00 96.60           C  
ATOM   1551  O   ASN A 199       0.074 -13.369  -1.705  1.00 96.60           O  
ATOM   1552  CG  ASN A 199       3.464 -12.315  -2.358  1.00 96.60           C  
ATOM   1553  ND2 ASN A 199       4.761 -12.034  -2.412  1.00 96.60           N  
ATOM   1554  OD1 ASN A 199       2.948 -12.896  -1.400  1.00 96.60           O  
ATOM   1555  N   SER A 200       0.728 -14.185  -3.649  1.00 95.25           N  
ATOM   1556  CA  SER A 200       0.161 -15.518  -3.472  1.00 95.25           C  
ATOM   1557  C   SER A 200       0.882 -16.283  -2.368  1.00 95.25           C  
ATOM   1558  CB  SER A 200       0.230 -16.308  -4.780  1.00 95.25           C  
ATOM   1559  O   SER A 200       0.401 -17.322  -1.909  1.00 95.25           O  
ATOM   1560  OG  SER A 200       1.563 -16.380  -5.255  1.00 95.25           O  
ATOM   1561  N   ARG A 201       1.998 -15.719  -1.929  1.00 93.71           N  
ATOM   1562  CA  ARG A 201       2.750 -16.355  -0.853  1.00 93.71           C  
ATOM   1563  C   ARG A 201       2.313 -15.825   0.509  1.00 93.71           C  
ATOM   1564  CB  ARG A 201       4.253 -16.134  -1.043  1.00 93.71           C  
ATOM   1565  O   ARG A 201       2.844 -16.238   1.542  1.00 93.71           O  
ATOM   1566  CG  ARG A 201       4.821 -16.801  -2.285  1.00 93.71           C  
ATOM   1567  CD  ARG A 201       6.291 -16.458  -2.487  1.00 93.71           C  
ATOM   1568  NE  ARG A 201       6.815 -17.039  -3.719  1.00 93.71           N  
ATOM   1569  NH1 ARG A 201       8.995 -16.366  -3.353  1.00 93.71           N  
ATOM   1570  NH2 ARG A 201       8.457 -17.545  -5.243  1.00 93.71           N  
ATOM   1571  CZ  ARG A 201       8.088 -16.982  -4.102  1.00 93.71           C  
ATOM   1572  N   GLY A 202       1.510 -14.813   0.541  1.00 94.34           N  
ATOM   1573  CA  GLY A 202       0.966 -14.283   1.781  1.00 94.34           C  
ATOM   1574  C   GLY A 202       1.724 -13.075   2.298  1.00 94.34           C  
ATOM   1575  O   GLY A 202       1.590 -12.704   3.466  1.00 94.34           O  
ATOM   1576  N   GLU A 203       2.644 -12.486   1.441  1.00 96.83           N  
ATOM   1577  CA  GLU A 203       3.359 -11.280   1.848  1.00 96.83           C  
ATOM   1578  C   GLU A 203       2.486 -10.039   1.686  1.00 96.83           C  
ATOM   1579  CB  GLU A 203       4.651 -11.123   1.041  1.00 96.83           C  
ATOM   1580  O   GLU A 203       1.761  -9.909   0.697  1.00 96.83           O  
ATOM   1581  CG  GLU A 203       5.632 -12.272   1.222  1.00 96.83           C  
ATOM   1582  CD  GLU A 203       6.831 -12.190   0.291  1.00 96.83           C  
ATOM   1583  OE1 GLU A 203       7.976 -12.071   0.783  1.00 96.83           O  
ATOM   1584  OE2 GLU A 203       6.623 -12.243  -0.942  1.00 96.83           O  
ATOM   1585  N   ILE A 204       2.573  -9.159   2.692  1.00 98.23           N  
ATOM   1586  CA  ILE A 204       1.903  -7.863   2.696  1.00 98.23           C  
ATOM   1587  C   ILE A 204       2.942  -6.745   2.741  1.00 98.23           C  
ATOM   1588  CB  ILE A 204       0.925  -7.735   3.885  1.00 98.23           C  
ATOM   1589  O   ILE A 204       3.688  -6.622   3.716  1.00 98.23           O  
ATOM   1590  CG1 ILE A 204      -0.064  -8.906   3.892  1.00 98.23           C  
ATOM   1591  CG2 ILE A 204       0.186  -6.395   3.835  1.00 98.23           C  
ATOM   1592  CD1 ILE A 204      -0.767  -9.116   5.226  1.00 98.23           C  
ATOM   1593  N   LYS A 205       2.933  -5.889   1.709  1.00 98.48           N  
ATOM   1594  CA  LYS A 205       4.006  -4.902   1.636  1.00 98.48           C  
ATOM   1595  C   LYS A 205       3.465  -3.531   1.239  1.00 98.48           C  
ATOM   1596  CB  LYS A 205       5.080  -5.349   0.644  1.00 98.48           C  
ATOM   1597  O   LYS A 205       2.530  -3.434   0.442  1.00 98.48           O  
ATOM   1598  CG  LYS A 205       5.760  -6.658   1.016  1.00 98.48           C  
ATOM   1599  CD  LYS A 205       6.944  -6.952   0.104  1.00 98.48           C  
ATOM   1600  CE  LYS A 205       7.567  -8.307   0.414  1.00 98.48           C  
ATOM   1601  NZ  LYS A 205       8.959  -8.411  -0.117  1.00 98.48           N  
ATOM   1602  N   LEU A 206       4.099  -2.502   1.813  1.00 98.03           N  
ATOM   1603  CA  LEU A 206       3.792  -1.127   1.433  1.00 98.03           C  
ATOM   1604  C   LEU A 206       4.585  -0.715   0.197  1.00 98.03           C  
ATOM   1605  CB  LEU A 206       4.094  -0.172   2.590  1.00 98.03           C  
ATOM   1606  O   LEU A 206       5.710  -1.176  -0.007  1.00 98.03           O  
ATOM   1607  CG  LEU A 206       3.215  -0.312   3.833  1.00 98.03           C  
ATOM   1608  CD1 LEU A 206       3.782   0.517   4.981  1.00 98.03           C  
ATOM   1609  CD2 LEU A 206       1.781   0.104   3.524  1.00 98.03           C  
ATOM   1610  N   CYS A 207       3.939   0.018  -0.605  1.00 94.91           N  
ATOM   1611  CA  CYS A 207       4.599   0.591  -1.773  1.00 94.91           C  
ATOM   1612  C   CYS A 207       4.291   2.078  -1.899  1.00 94.91           C  
ATOM   1613  CB  CYS A 207       4.165  -0.138  -3.045  1.00 94.91           C  
ATOM   1614  O   CYS A 207       3.558   2.636  -1.081  1.00 94.91           O  
ATOM   1615  SG  CYS A 207       2.453   0.184  -3.521  1.00 94.91           S  
ATOM   1616  N   ASP A 208       5.022   2.764  -2.807  1.00 87.79           N  
ATOM   1617  CA  ASP A 208       4.755   4.139  -3.217  1.00 87.79           C  
ATOM   1618  C   ASP A 208       4.844   5.093  -2.028  1.00 87.79           C  
ATOM   1619  CB  ASP A 208       3.378   4.245  -3.875  1.00 87.79           C  
ATOM   1620  O   ASP A 208       3.891   5.818  -1.734  1.00 87.79           O  
ATOM   1621  CG  ASP A 208       3.356   3.709  -5.295  1.00 87.79           C  
ATOM   1622  OD1 ASP A 208       4.437   3.534  -5.898  1.00 87.79           O  
ATOM   1623  OD2 ASP A 208       2.248   3.463  -5.818  1.00 87.79           O  
ATOM   1624  N   PHE A 209       5.955   5.157  -1.345  1.00 85.59           N  
ATOM   1625  CA  PHE A 209       6.181   6.111  -0.266  1.00 85.59           C  
ATOM   1626  C   PHE A 209       7.040   7.275  -0.743  1.00 85.59           C  
ATOM   1627  CB  PHE A 209       6.846   5.422   0.930  1.00 85.59           C  
ATOM   1628  O   PHE A 209       7.717   7.175  -1.768  1.00 85.59           O  
ATOM   1629  CG  PHE A 209       8.037   4.580   0.561  1.00 85.59           C  
ATOM   1630  CD1 PHE A 209       7.880   3.245   0.209  1.00 85.59           C  
ATOM   1631  CD2 PHE A 209       9.315   5.125   0.564  1.00 85.59           C  
ATOM   1632  CE1 PHE A 209       8.981   2.464  -0.133  1.00 85.59           C  
ATOM   1633  CE2 PHE A 209      10.420   4.350   0.223  1.00 85.59           C  
ATOM   1634  CZ  PHE A 209      10.251   3.019  -0.125  1.00 85.59           C  
ATOM   1635  N   GLY A 210       6.811   8.478  -0.111  1.00 79.74           N  
ATOM   1636  CA  GLY A 210       7.355   9.743  -0.579  1.00 79.74           C  
ATOM   1637  C   GLY A 210       8.842   9.887  -0.317  1.00 79.74           C  
ATOM   1638  O   GLY A 210       9.252  10.238   0.791  1.00 79.74           O  
ATOM   1639  N   VAL A 211       9.674   9.533  -1.271  1.00 81.46           N  
ATOM   1640  CA  VAL A 211      11.116   9.662  -1.090  1.00 81.46           C  
ATOM   1641  C   VAL A 211      11.620  10.904  -1.821  1.00 81.46           C  
ATOM   1642  CB  VAL A 211      11.865   8.407  -1.593  1.00 81.46           C  
ATOM   1643  O   VAL A 211      12.572  11.550  -1.378  1.00 81.46           O  
ATOM   1644  CG1 VAL A 211      13.377   8.617  -1.524  1.00 81.46           C  
ATOM   1645  CG2 VAL A 211      11.455   7.180  -0.782  1.00 81.46           C  
ATOM   1646  N   SER A 212      10.907  11.319  -2.899  1.00 83.12           N  
ATOM   1647  CA  SER A 212      11.367  12.431  -3.724  1.00 83.12           C  
ATOM   1648  C   SER A 212      10.380  13.594  -3.685  1.00 83.12           C  
ATOM   1649  CB  SER A 212      11.575  11.976  -5.169  1.00 83.12           C  
ATOM   1650  O   SER A 212       9.291  13.509  -4.256  1.00 83.12           O  
ATOM   1651  OG  SER A 212      11.844  13.084  -6.011  1.00 83.12           O  
ATOM   1652  N   GLY A 213      10.806  14.654  -2.980  1.00 81.57           N  
ATOM   1653  CA  GLY A 213       9.989  15.857  -2.962  1.00 81.57           C  
ATOM   1654  C   GLY A 213       9.776  16.454  -4.340  1.00 81.57           C  
ATOM   1655  O   GLY A 213       8.698  16.972  -4.638  1.00 81.57           O  
ATOM   1656  N   GLN A 214      10.859  16.330  -5.141  1.00 83.08           N  
ATOM   1657  CA  GLN A 214      10.806  16.858  -6.500  1.00 83.08           C  
ATOM   1658  C   GLN A 214       9.780  16.104  -7.343  1.00 83.08           C  
ATOM   1659  CB  GLN A 214      12.184  16.783  -7.160  1.00 83.08           C  
ATOM   1660  O   GLN A 214       9.060  16.709  -8.140  1.00 83.08           O  
ATOM   1661  CG  GLN A 214      13.193  17.771  -6.590  1.00 83.08           C  
ATOM   1662  CD  GLN A 214      12.790  19.216  -6.813  1.00 83.08           C  
ATOM   1663  NE2 GLN A 214      13.210  20.096  -5.910  1.00 83.08           N  
ATOM   1664  OE1 GLN A 214      12.107  19.541  -7.790  1.00 83.08           O  
ATOM   1665  N   LEU A 215       9.851  14.749  -7.172  1.00 84.49           N  
ATOM   1666  CA  LEU A 215       8.873  13.947  -7.898  1.00 84.49           C  
ATOM   1667  C   LEU A 215       7.454  14.287  -7.455  1.00 84.49           C  
ATOM   1668  CB  LEU A 215       9.142  12.454  -7.689  1.00 84.49           C  
ATOM   1669  O   LEU A 215       6.566  14.470  -8.291  1.00 84.49           O  
ATOM   1670  CG  LEU A 215       8.214  11.488  -8.427  1.00 84.49           C  
ATOM   1671  CD1 LEU A 215       8.285  11.730  -9.931  1.00 84.49           C  
ATOM   1672  CD2 LEU A 215       8.572  10.043  -8.094  1.00 84.49           C  
ATOM   1673  N   ILE A 216       7.313  14.453  -6.229  1.00 81.07           N  
ATOM   1674  CA  ILE A 216       6.010  14.793  -5.667  1.00 81.07           C  
ATOM   1675  C   ILE A 216       5.563  16.156  -6.190  1.00 81.07           C  
ATOM   1676  CB  ILE A 216       6.044  14.797  -4.123  1.00 81.07           C  
ATOM   1677  O   ILE A 216       4.416  16.320  -6.615  1.00 81.07           O  
ATOM   1678  CG1 ILE A 216       6.313  13.384  -3.591  1.00 81.07           C  
ATOM   1679  CG2 ILE A 216       4.736  15.356  -3.555  1.00 81.07           C  
ATOM   1680  CD1 ILE A 216       6.616  13.331  -2.100  1.00 81.07           C  
ATOM   1681  N   ASP A 217       6.414  17.134  -6.150  1.00 81.62           N  
ATOM   1682  CA  ASP A 217       6.116  18.491  -6.599  1.00 81.62           C  
ATOM   1683  C   ASP A 217       5.782  18.515  -8.089  1.00 81.62           C  
ATOM   1684  CB  ASP A 217       7.293  19.423  -6.307  1.00 81.62           C  
ATOM   1685  O   ASP A 217       4.870  19.227  -8.514  1.00 81.62           O  
ATOM   1686  CG  ASP A 217       7.441  19.749  -4.832  1.00 81.62           C  
ATOM   1687  OD1 ASP A 217       6.476  19.545  -4.063  1.00 81.62           O  
ATOM   1688  OD2 ASP A 217       8.530  20.215  -4.434  1.00 81.62           O  
ATOM   1689  N   SER A 218       6.565  17.704  -8.797  1.00 80.77           N  
ATOM   1690  CA  SER A 218       6.366  17.668 -10.242  1.00 80.77           C  
ATOM   1691  C   SER A 218       5.040  17.006 -10.601  1.00 80.77           C  
ATOM   1692  CB  SER A 218       7.516  16.927 -10.923  1.00 80.77           C  
ATOM   1693  O   SER A 218       4.422  17.349 -11.610  1.00 80.77           O  
ATOM   1694  OG  SER A 218       8.741  17.612 -10.729  1.00 80.77           O  
ATOM   1695  N   MET A 219       4.685  16.076  -9.764  1.00 79.22           N  
ATOM   1696  CA  MET A 219       3.412  15.391  -9.973  1.00 79.22           C  
ATOM   1697  C   MET A 219       2.248  16.241  -9.475  1.00 79.22           C  
ATOM   1698  CB  MET A 219       3.409  14.034  -9.266  1.00 79.22           C  
ATOM   1699  O   MET A 219       1.130  16.127  -9.981  1.00 79.22           O  
ATOM   1700  CG  MET A 219       4.292  12.993  -9.934  1.00 79.22           C  
ATOM   1701  SD  MET A 219       4.040  11.311  -9.245  1.00 79.22           S  
ATOM   1702  CE  MET A 219       4.457  11.612  -7.505  1.00 79.22           C  
ATOM   1703  N   ALA A 220       2.501  16.995  -8.385  1.00 69.33           N  
ATOM   1704  CA  ALA A 220       1.483  17.845  -7.774  1.00 69.33           C  
ATOM   1705  C   ALA A 220       1.030  18.938  -8.738  1.00 69.33           C  
ATOM   1706  CB  ALA A 220       2.012  18.464  -6.483  1.00 69.33           C  
ATOM   1707  O   ALA A 220      -0.132  19.351  -8.717  1.00 69.33           O  
ATOM   1708  N   ASN A 221       2.049  19.512  -9.514  1.00 58.24           N  
ATOM   1709  CA  ASN A 221       1.709  20.534 -10.497  1.00 58.24           C  
ATOM   1710  C   ASN A 221       0.852  19.965 -11.624  1.00 58.24           C  
ATOM   1711  CB  ASN A 221       2.976  21.176 -11.065  1.00 58.24           C  
ATOM   1712  O   ASN A 221       0.088  20.695 -12.258  1.00 58.24           O  
ATOM   1713  CG  ASN A 221       3.667  22.087 -10.070  1.00 58.24           C  
ATOM   1714  ND2 ASN A 221       4.944  22.363 -10.305  1.00 58.24           N  
ATOM   1715  OD1 ASN A 221       3.057  22.538  -9.097  1.00 58.24           O  
ATOM   1716  N   SER A 222       0.925  18.632 -11.773  1.00 52.70           N  
ATOM   1717  CA  SER A 222       0.159  17.969 -12.823  1.00 52.70           C  
ATOM   1718  C   SER A 222      -1.163  17.429 -12.287  1.00 52.70           C  
ATOM   1719  CB  SER A 222       0.971  16.831 -13.442  1.00 52.70           C  
ATOM   1720  O   SER A 222      -2.073  17.121 -13.059  1.00 52.70           O  
ATOM   1721  OG  SER A 222       1.329  15.876 -12.458  1.00 52.70           O  
ATOM   1722  N   PHE A 223      -1.582  17.827 -11.002  1.00 53.72           N  
ATOM   1723  CA  PHE A 223      -2.906  17.277 -10.736  1.00 53.72           C  
ATOM   1724  C   PHE A 223      -3.063  16.932  -9.260  1.00 53.72           C  
ATOM   1725  CB  PHE A 223      -3.156  16.034 -11.595  1.00 53.72           C  
ATOM   1726  O   PHE A 223      -2.112  16.481  -8.618  1.00 53.72           O  
ATOM   1727  CG  PHE A 223      -4.612  15.701 -11.774  1.00 53.72           C  
ATOM   1728  CD1 PHE A 223      -5.200  14.674 -11.045  1.00 53.72           C  
ATOM   1729  CD2 PHE A 223      -5.395  16.417 -12.670  1.00 53.72           C  
ATOM   1730  CE1 PHE A 223      -6.548  14.365 -11.209  1.00 53.72           C  
ATOM   1731  CE2 PHE A 223      -6.743  16.114 -12.839  1.00 53.72           C  
ATOM   1732  CZ  PHE A 223      -7.317  15.086 -12.108  1.00 53.72           C  
ATOM   1733  N   VAL A 224      -4.419  17.037  -8.513  1.00 43.81           N  
ATOM   1734  CA  VAL A 224      -5.124  17.030  -7.236  1.00 43.81           C  
ATOM   1735  C   VAL A 224      -5.359  15.591  -6.783  1.00 43.81           C  
ATOM   1736  CB  VAL A 224      -6.468  17.787  -7.325  1.00 43.81           C  
ATOM   1737  O   VAL A 224      -5.936  14.788  -7.520  1.00 43.81           O  
ATOM   1738  CG1 VAL A 224      -7.200  17.748  -5.985  1.00 43.81           C  
ATOM   1739  CG2 VAL A 224      -6.238  19.231  -7.770  1.00 43.81           C  
ATOM   1740  N   GLY A 225      -4.340  14.597  -6.552  1.00 51.70           N  
ATOM   1741  CA  GLY A 225      -4.415  13.288  -5.924  1.00 51.70           C  
ATOM   1742  C   GLY A 225      -5.633  13.122  -5.035  1.00 51.70           C  
ATOM   1743  O   GLY A 225      -6.386  14.074  -4.820  1.00 51.70           O  
ATOM   1744  N   THR A 226      -6.197  11.884  -4.935  1.00 59.35           N  
ATOM   1745  CA  THR A 226      -7.326  11.433  -4.128  1.00 59.35           C  
ATOM   1746  C   THR A 226      -7.037  11.619  -2.641  1.00 59.35           C  
ATOM   1747  CB  THR A 226      -7.656   9.955  -4.408  1.00 59.35           C  
ATOM   1748  O   THR A 226      -6.122  10.996  -2.098  1.00 59.35           O  
ATOM   1749  CG2 THR A 226      -8.919   9.525  -3.668  1.00 59.35           C  
ATOM   1750  OG1 THR A 226      -7.855   9.774  -5.815  1.00 59.35           O  
ATOM   1751  N   ARG A 227      -7.069  12.757  -2.054  1.00 71.77           N  
ATOM   1752  CA  ARG A 227      -6.913  13.295  -0.707  1.00 71.77           C  
ATOM   1753  C   ARG A 227      -7.914  12.663   0.255  1.00 71.77           C  
ATOM   1754  CB  ARG A 227      -7.081  14.816  -0.713  1.00 71.77           C  
ATOM   1755  O   ARG A 227      -8.121  13.165   1.361  1.00 71.77           O  
ATOM   1756  CG  ARG A 227      -5.997  15.553  -1.483  1.00 71.77           C  
ATOM   1757  CD  ARG A 227      -6.039  17.052  -1.222  1.00 71.77           C  
ATOM   1758  NE  ARG A 227      -4.959  17.750  -1.913  1.00 71.77           N  
ATOM   1759  NH1 ARG A 227      -6.201  19.642  -2.377  1.00 71.77           N  
ATOM   1760  NH2 ARG A 227      -4.015  19.506  -3.054  1.00 71.77           N  
ATOM   1761  CZ  ARG A 227      -5.061  18.965  -2.446  1.00 71.77           C  
ATOM   1762  N   SER A 228      -8.489  11.489  -0.097  1.00 82.03           N  
ATOM   1763  CA  SER A 228      -9.607  10.947   0.667  1.00 82.03           C  
ATOM   1764  C   SER A 228      -9.133  10.333   1.980  1.00 82.03           C  
ATOM   1765  CB  SER A 228     -10.359   9.898  -0.153  1.00 82.03           C  
ATOM   1766  O   SER A 228      -9.901  10.236   2.940  1.00 82.03           O  
ATOM   1767  OG  SER A 228     -10.857  10.461  -1.354  1.00 82.03           O  
ATOM   1768  N   TYR A 229      -7.768  10.100   2.091  1.00 89.06           N  
ATOM   1769  CA  TYR A 229      -7.285   9.416   3.285  1.00 89.06           C  
ATOM   1770  C   TYR A 229      -6.437  10.349   4.141  1.00 89.06           C  
ATOM   1771  CB  TYR A 229      -6.472   8.176   2.902  1.00 89.06           C  
ATOM   1772  O   TYR A 229      -5.757   9.903   5.069  1.00 89.06           O  
ATOM   1773  CG  TYR A 229      -7.274   7.125   2.174  1.00 89.06           C  
ATOM   1774  CD1 TYR A 229      -7.937   6.119   2.872  1.00 89.06           C  
ATOM   1775  CD2 TYR A 229      -7.370   7.136   0.786  1.00 89.06           C  
ATOM   1776  CE1 TYR A 229      -8.676   5.147   2.205  1.00 89.06           C  
ATOM   1777  CE2 TYR A 229      -8.106   6.169   0.109  1.00 89.06           C  
ATOM   1778  OH  TYR A 229      -9.485   4.222   0.160  1.00 89.06           O  
ATOM   1779  CZ  TYR A 229      -8.755   5.181   0.826  1.00 89.06           C  
ATOM   1780  N   MET A 230      -6.520  11.622   3.848  1.00 85.62           N  
ATOM   1781  CA  MET A 230      -5.691  12.615   4.526  1.00 85.62           C  
ATOM   1782  C   MET A 230      -6.196  12.870   5.942  1.00 85.62           C  
ATOM   1783  CB  MET A 230      -5.665  13.924   3.736  1.00 85.62           C  
ATOM   1784  O   MET A 230      -7.405  12.885   6.181  1.00 85.62           O  
ATOM   1785  CG  MET A 230      -4.814  13.864   2.478  1.00 85.62           C  
ATOM   1786  SD  MET A 230      -4.737  15.476   1.603  1.00 85.62           S  
ATOM   1787  CE  MET A 230      -3.651  16.398   2.727  1.00 85.62           C  
ATOM   1788  N   SER A 231      -5.247  13.006   6.834  1.00 85.76           N  
ATOM   1789  CA  SER A 231      -5.577  13.331   8.218  1.00 85.76           C  
ATOM   1790  C   SER A 231      -6.099  14.758   8.341  1.00 85.76           C  
ATOM   1791  CB  SER A 231      -4.354  13.148   9.118  1.00 85.76           C  
ATOM   1792  O   SER A 231      -5.851  15.593   7.469  1.00 85.76           O  
ATOM   1793  OG  SER A 231      -3.343  14.085   8.790  1.00 85.76           O  
ATOM   1794  N   PRO A 232      -6.837  15.130   9.379  1.00 83.09           N  
ATOM   1795  CA  PRO A 232      -7.389  16.470   9.591  1.00 83.09           C  
ATOM   1796  C   PRO A 232      -6.308  17.538   9.731  1.00 83.09           C  
ATOM   1797  CB  PRO A 232      -8.182  16.322  10.893  1.00 83.09           C  
ATOM   1798  O   PRO A 232      -6.528  18.697   9.368  1.00 83.09           O  
ATOM   1799  CG  PRO A 232      -8.461  14.858  11.006  1.00 83.09           C  
ATOM   1800  CD  PRO A 232      -7.357  14.108  10.319  1.00 83.09           C  
ATOM   1801  N   GLU A 233      -5.129  17.193  10.198  1.00 82.74           N  
ATOM   1802  CA  GLU A 233      -4.062  18.161  10.436  1.00 82.74           C  
ATOM   1803  C   GLU A 233      -3.172  18.314   9.207  1.00 82.74           C  
ATOM   1804  CB  GLU A 233      -3.221  17.749  11.647  1.00 82.74           C  
ATOM   1805  O   GLU A 233      -2.206  19.080   9.225  1.00 82.74           O  
ATOM   1806  CG  GLU A 233      -2.400  16.487  11.424  1.00 82.74           C  
ATOM   1807  CD  GLU A 233      -3.135  15.215  11.814  1.00 82.74           C  
ATOM   1808  OE1 GLU A 233      -2.472  14.218  12.179  1.00 82.74           O  
ATOM   1809  OE2 GLU A 233      -4.385  15.215  11.752  1.00 82.74           O  
ATOM   1810  N   GLN A 234      -3.404  17.502   8.077  1.00 68.62           N  
ATOM   1811  CA  GLN A 234      -2.551  17.417   6.896  1.00 68.62           C  
ATOM   1812  C   GLN A 234      -2.357  18.790   6.258  1.00 68.62           C  
ATOM   1813  CB  GLN A 234      -3.142  16.443   5.875  1.00 68.62           C  
ATOM   1814  O   GLN A 234      -1.321  19.055   5.646  1.00 68.62           O  
ATOM   1815  CG  GLN A 234      -2.137  15.949   4.843  1.00 68.62           C  
ATOM   1816  CD  GLN A 234      -2.411  14.528   4.390  1.00 68.62           C  
ATOM   1817  NE2 GLN A 234      -1.725  14.098   3.337  1.00 68.62           N  
ATOM   1818  OE1 GLN A 234      -3.233  13.821   4.983  1.00 68.62           O  
ATOM   1819  N   GLY A 235      -3.014  19.946   6.706  1.00 60.08           N  
ATOM   1820  CA  GLY A 235      -2.829  21.289   6.178  1.00 60.08           C  
ATOM   1821  C   GLY A 235      -1.675  22.030   6.825  1.00 60.08           C  
ATOM   1822  O   GLY A 235      -1.061  22.899   6.202  1.00 60.08           O  
ATOM   1823  N   THR A 236      -1.015  21.396   7.887  1.00 60.56           N  
ATOM   1824  CA  THR A 236      -0.112  22.251   8.649  1.00 60.56           C  
ATOM   1825  C   THR A 236       1.230  21.560   8.870  1.00 60.56           C  
ATOM   1826  CB  THR A 236      -0.723  22.638  10.008  1.00 60.56           C  
ATOM   1827  O   THR A 236       2.286  22.156   8.647  1.00 60.56           O  
ATOM   1828  CG2 THR A 236      -1.963  23.509   9.826  1.00 60.56           C  
ATOM   1829  OG1 THR A 236      -1.089  21.448  10.718  1.00 60.56           O  
ATOM   1830  N   HIS A 237       1.399  20.133   9.102  1.00 65.72           N  
ATOM   1831  CA  HIS A 237       2.638  19.420   9.395  1.00 65.72           C  
ATOM   1832  C   HIS A 237       2.451  17.913   9.258  1.00 65.72           C  
ATOM   1833  CB  HIS A 237       3.134  19.762  10.801  1.00 65.72           C  
ATOM   1834  O   HIS A 237       1.600  17.325   9.928  1.00 65.72           O  
ATOM   1835  CG  HIS A 237       3.471  21.208  10.983  1.00 65.72           C  
ATOM   1836  CD2 HIS A 237       2.851  22.184  11.687  1.00 65.72           C  
ATOM   1837  ND1 HIS A 237       4.570  21.795  10.394  1.00 65.72           N  
ATOM   1838  CE1 HIS A 237       4.611  23.074  10.730  1.00 65.72           C  
ATOM   1839  NE2 HIS A 237       3.580  23.335  11.514  1.00 65.72           N  
ATOM   1840  N   TYR A 238       3.127  17.311   8.195  1.00 69.21           N  
ATOM   1841  CA  TYR A 238       3.105  15.861   8.039  1.00 69.21           C  
ATOM   1842  C   TYR A 238       3.951  15.184   9.111  1.00 69.21           C  
ATOM   1843  CB  TYR A 238       3.608  15.462   6.648  1.00 69.21           C  
ATOM   1844  O   TYR A 238       5.070  15.619   9.394  1.00 69.21           O  
ATOM   1845  CG  TYR A 238       3.072  14.136   6.166  1.00 69.21           C  
ATOM   1846  CD1 TYR A 238       3.799  12.961   6.348  1.00 69.21           C  
ATOM   1847  CD2 TYR A 238       1.839  14.054   5.528  1.00 69.21           C  
ATOM   1848  CE1 TYR A 238       3.311  11.737   5.904  1.00 69.21           C  
ATOM   1849  CE2 TYR A 238       1.341  12.835   5.080  1.00 69.21           C  
ATOM   1850  OH  TYR A 238       1.594  10.475   4.831  1.00 69.21           O  
ATOM   1851  CZ  TYR A 238       2.082  11.684   5.273  1.00 69.21           C  
ATOM   1852  N   SER A 239       3.212  14.212   9.765  1.00 83.78           N  
ATOM   1853  CA  SER A 239       3.937  13.376  10.717  1.00 83.78           C  
ATOM   1854  C   SER A 239       3.536  11.911  10.582  1.00 83.78           C  
ATOM   1855  CB  SER A 239       3.687  13.852  12.148  1.00 83.78           C  
ATOM   1856  O   SER A 239       2.639  11.576   9.806  1.00 83.78           O  
ATOM   1857  OG  SER A 239       2.370  13.534  12.562  1.00 83.78           O  
ATOM   1858  N   VAL A 240       4.307  11.084  11.200  1.00 87.56           N  
ATOM   1859  CA  VAL A 240       3.988   9.661  11.247  1.00 87.56           C  
ATOM   1860  C   VAL A 240       2.546   9.470  11.712  1.00 87.56           C  
ATOM   1861  CB  VAL A 240       4.953   8.893  12.177  1.00 87.56           C  
ATOM   1862  O   VAL A 240       1.903   8.475  11.369  1.00 87.56           O  
ATOM   1863  CG1 VAL A 240       4.715   9.274  13.637  1.00 87.56           C  
ATOM   1864  CG2 VAL A 240       4.795   7.386  11.982  1.00 87.56           C  
ATOM   1865  N   GLN A 241       1.982  10.409  12.384  1.00 93.08           N  
ATOM   1866  CA  GLN A 241       0.612  10.361  12.883  1.00 93.08           C  
ATOM   1867  C   GLN A 241      -0.394  10.449  11.738  1.00 93.08           C  
ATOM   1868  CB  GLN A 241       0.365  11.489  13.886  1.00 93.08           C  
ATOM   1869  O   GLN A 241      -1.481   9.874  11.815  1.00 93.08           O  
ATOM   1870  CG  GLN A 241       1.133  11.330  15.191  1.00 93.08           C  
ATOM   1871  CD  GLN A 241       0.835  10.018  15.891  1.00 93.08           C  
ATOM   1872  NE2 GLN A 241      -0.390   9.873  16.383  1.00 93.08           N  
ATOM   1873  OE1 GLN A 241       1.699   9.140  15.988  1.00 93.08           O  
ATOM   1874  N   SER A 242       0.027  11.082  10.722  1.00 92.17           N  
ATOM   1875  CA  SER A 242      -0.813  11.140   9.530  1.00 92.17           C  
ATOM   1876  C   SER A 242      -0.936   9.769   8.874  1.00 92.17           C  
ATOM   1877  CB  SER A 242      -0.250  12.147   8.526  1.00 92.17           C  
ATOM   1878  O   SER A 242      -2.013   9.394   8.405  1.00 92.17           O  
ATOM   1879  OG  SER A 242      -0.224  13.450   9.081  1.00 92.17           O  
ATOM   1880  N   ASP A 243       0.120   9.014   8.898  1.00 93.74           N  
ATOM   1881  CA  ASP A 243       0.098   7.655   8.366  1.00 93.74           C  
ATOM   1882  C   ASP A 243      -0.837   6.762   9.178  1.00 93.74           C  
ATOM   1883  CB  ASP A 243       1.508   7.062   8.350  1.00 93.74           C  
ATOM   1884  O   ASP A 243      -1.558   5.934   8.616  1.00 93.74           O  
ATOM   1885  CG  ASP A 243       2.399   7.679   7.286  1.00 93.74           C  
ATOM   1886  OD1 ASP A 243       1.878   8.141   6.247  1.00 93.74           O  
ATOM   1887  OD2 ASP A 243       3.633   7.701   7.486  1.00 93.74           O  
ATOM   1888  N   ILE A 244      -0.840   7.007  10.454  1.00 96.89           N  
ATOM   1889  CA  ILE A 244      -1.661   6.204  11.354  1.00 96.89           C  
ATOM   1890  C   ILE A 244      -3.139   6.495  11.100  1.00 96.89           C  
ATOM   1891  CB  ILE A 244      -1.308   6.475  12.834  1.00 96.89           C  
ATOM   1892  O   ILE A 244      -3.958   5.575  11.048  1.00 96.89           O  
ATOM   1893  CG1 ILE A 244       0.099   5.956  13.150  1.00 96.89           C  
ATOM   1894  CG2 ILE A 244      -2.348   5.839  13.762  1.00 96.89           C  
ATOM   1895  CD1 ILE A 244       0.602   6.336  14.536  1.00 96.89           C  
ATOM   1896  N   TRP A 245      -3.455   7.726  10.913  1.00 96.10           N  
ATOM   1897  CA  TRP A 245      -4.816   8.089  10.533  1.00 96.10           C  
ATOM   1898  C   TRP A 245      -5.224   7.394   9.239  1.00 96.10           C  
ATOM   1899  CB  TRP A 245      -4.944   9.607  10.375  1.00 96.10           C  
ATOM   1900  O   TRP A 245      -6.270   6.744   9.179  1.00 96.10           O  
ATOM   1901  CG  TRP A 245      -6.255  10.051   9.798  1.00 96.10           C  
ATOM   1902  CD1 TRP A 245      -6.603  10.090   8.476  1.00 96.10           C  
ATOM   1903  CD2 TRP A 245      -7.392  10.523  10.526  1.00 96.10           C  
ATOM   1904  CE2 TRP A 245      -8.395  10.831   9.581  1.00 96.10           C  
ATOM   1905  CE3 TRP A 245      -7.661  10.716  11.888  1.00 96.10           C  
ATOM   1906  NE1 TRP A 245      -7.889  10.559   8.339  1.00 96.10           N  
ATOM   1907  CH2 TRP A 245      -9.886  11.501  11.294  1.00 96.10           C  
ATOM   1908  CZ2 TRP A 245      -9.649  11.322   9.955  1.00 96.10           C  
ATOM   1909  CZ3 TRP A 245      -8.909  11.204  12.259  1.00 96.10           C  
ATOM   1910  N   SER A 246      -4.374   7.500   8.235  1.00 95.19           N  
ATOM   1911  CA  SER A 246      -4.659   6.907   6.932  1.00 95.19           C  
ATOM   1912  C   SER A 246      -4.843   5.397   7.041  1.00 95.19           C  
ATOM   1913  CB  SER A 246      -3.538   7.223   5.942  1.00 95.19           C  
ATOM   1914  O   SER A 246      -5.690   4.819   6.358  1.00 95.19           O  
ATOM   1915  OG  SER A 246      -3.435   8.620   5.727  1.00 95.19           O  
ATOM   1916  N   MET A 247      -4.073   4.821   7.865  1.00 97.26           N  
ATOM   1917  CA  MET A 247      -4.215   3.390   8.117  1.00 97.26           C  
ATOM   1918  C   MET A 247      -5.575   3.078   8.731  1.00 97.26           C  
ATOM   1919  CB  MET A 247      -3.099   2.892   9.037  1.00 97.26           C  
ATOM   1920  O   MET A 247      -6.252   2.140   8.308  1.00 97.26           O  
ATOM   1921  CG  MET A 247      -3.181   1.407   9.352  1.00 97.26           C  
ATOM   1922  SD  MET A 247      -1.815   0.842  10.439  1.00 97.26           S  
ATOM   1923  CE  MET A 247      -2.396   1.472  12.038  1.00 97.26           C  
ATOM   1924  N   GLY A 248      -5.983   3.851   9.763  1.00 97.75           N  
ATOM   1925  CA  GLY A 248      -7.279   3.671  10.397  1.00 97.75           C  
ATOM   1926  C   GLY A 248      -8.438   3.754   9.421  1.00 97.75           C  
ATOM   1927  O   GLY A 248      -9.325   2.898   9.428  1.00 97.75           O  
ATOM   1928  N   LEU A 249      -8.368   4.741   8.552  1.00 95.99           N  
ATOM   1929  CA  LEU A 249      -9.409   4.928   7.547  1.00 95.99           C  
ATOM   1930  C   LEU A 249      -9.426   3.765   6.560  1.00 95.99           C  
ATOM   1931  CB  LEU A 249      -9.200   6.246   6.796  1.00 95.99           C  
ATOM   1932  O   LEU A 249     -10.496   3.286   6.177  1.00 95.99           O  
ATOM   1933  CG  LEU A 249     -10.376   6.741   5.954  1.00 95.99           C  
ATOM   1934  CD1 LEU A 249     -11.612   6.929   6.829  1.00 95.99           C  
ATOM   1935  CD2 LEU A 249     -10.016   8.041   5.243  1.00 95.99           C  
ATOM   1936  N   SER A 250      -8.249   3.318   6.157  1.00 97.49           N  
ATOM   1937  CA  SER A 250      -8.122   2.181   5.250  1.00 97.49           C  
ATOM   1938  C   SER A 250      -8.719   0.918   5.861  1.00 97.49           C  
ATOM   1939  CB  SER A 250      -6.654   1.941   4.894  1.00 97.49           C  
ATOM   1940  O   SER A 250      -9.412   0.160   5.179  1.00 97.49           O  
ATOM   1941  OG  SER A 250      -6.139   3.018   4.131  1.00 97.49           O  
ATOM   1942  N   LEU A 251      -8.519   0.723   7.120  1.00 98.48           N  
ATOM   1943  CA  LEU A 251      -9.022  -0.466   7.800  1.00 98.48           C  
ATOM   1944  C   LEU A 251     -10.545  -0.448   7.871  1.00 98.48           C  
ATOM   1945  CB  LEU A 251      -8.434  -0.566   9.210  1.00 98.48           C  
ATOM   1946  O   LEU A 251     -11.193  -1.474   7.651  1.00 98.48           O  
ATOM   1947  CG  LEU A 251      -6.945  -0.900   9.302  1.00 98.48           C  
ATOM   1948  CD1 LEU A 251      -6.466  -0.796  10.747  1.00 98.48           C  
ATOM   1949  CD2 LEU A 251      -6.674  -2.293   8.743  1.00 98.48           C  
ATOM   1950  N   VAL A 252     -11.083   0.658   8.135  1.00 97.67           N  
ATOM   1951  CA  VAL A 252     -12.537   0.774   8.178  1.00 97.67           C  
ATOM   1952  C   VAL A 252     -13.120   0.487   6.796  1.00 97.67           C  
ATOM   1953  CB  VAL A 252     -12.981   2.173   8.663  1.00 97.67           C  
ATOM   1954  O   VAL A 252     -14.089  -0.264   6.667  1.00 97.67           O  
ATOM   1955  CG1 VAL A 252     -14.502   2.302   8.620  1.00 97.67           C  
ATOM   1956  CG2 VAL A 252     -12.459   2.437  10.074  1.00 97.67           C  
ATOM   1957  N   GLU A 253     -12.495   1.057   5.779  1.00 96.42           N  
ATOM   1958  CA  GLU A 253     -12.930   0.853   4.401  1.00 96.42           C  
ATOM   1959  C   GLU A 253     -12.936  -0.629   4.038  1.00 96.42           C  
ATOM   1960  CB  GLU A 253     -12.034   1.629   3.433  1.00 96.42           C  
ATOM   1961  O   GLU A 253     -13.917  -1.136   3.490  1.00 96.42           O  
ATOM   1962  CG  GLU A 253     -12.349   1.376   1.966  1.00 96.42           C  
ATOM   1963  CD  GLU A 253     -11.430   2.127   1.016  1.00 96.42           C  
ATOM   1964  OE1 GLU A 253     -11.522   1.913  -0.214  1.00 96.42           O  
ATOM   1965  OE2 GLU A 253     -10.610   2.935   1.506  1.00 96.42           O  
ATOM   1966  N   MET A 254     -11.883  -1.275   4.371  1.00 98.14           N  
ATOM   1967  CA  MET A 254     -11.739  -2.680   4.003  1.00 98.14           C  
ATOM   1968  C   MET A 254     -12.668  -3.559   4.834  1.00 98.14           C  
ATOM   1969  CB  MET A 254     -10.290  -3.137   4.181  1.00 98.14           C  
ATOM   1970  O   MET A 254     -13.193  -4.557   4.339  1.00 98.14           O  
ATOM   1971  CG  MET A 254      -9.328  -2.529   3.174  1.00 98.14           C  
ATOM   1972  SD  MET A 254      -7.624  -3.189   3.342  1.00 98.14           S  
ATOM   1973  CE  MET A 254      -7.085  -2.309   4.834  1.00 98.14           C  
ATOM   1974  N   ALA A 255     -12.941  -3.156   6.044  1.00 97.34           N  
ATOM   1975  CA  ALA A 255     -13.819  -3.915   6.931  1.00 97.34           C  
ATOM   1976  C   ALA A 255     -15.279  -3.772   6.511  1.00 97.34           C  
ATOM   1977  CB  ALA A 255     -13.637  -3.459   8.377  1.00 97.34           C  
ATOM   1978  O   ALA A 255     -16.024  -4.754   6.487  1.00 97.34           O  
ATOM   1979  N   VAL A 256     -15.611  -2.594   6.141  1.00 94.83           N  
ATOM   1980  CA  VAL A 256     -17.001  -2.281   5.830  1.00 94.83           C  
ATOM   1981  C   VAL A 256     -17.282  -2.578   4.359  1.00 94.83           C  
ATOM   1982  CB  VAL A 256     -17.337  -0.807   6.150  1.00 94.83           C  
ATOM   1983  O   VAL A 256     -18.409  -2.918   3.992  1.00 94.83           O  
ATOM   1984  CG1 VAL A 256     -18.703  -0.428   5.582  1.00 94.83           C  
ATOM   1985  CG2 VAL A 256     -17.296  -0.566   7.658  1.00 94.83           C  
ATOM   1986  N   GLY A 257     -16.187  -2.479   3.521  1.00 93.53           N  
ATOM   1987  CA  GLY A 257     -16.320  -2.804   2.110  1.00 93.53           C  
ATOM   1988  C   GLY A 257     -16.557  -1.587   1.236  1.00 93.53           C  
ATOM   1989  O   GLY A 257     -16.826  -1.718   0.041  1.00 93.53           O  
ATOM   1990  N   ARG A 258     -16.604  -0.444   1.809  1.00 92.00           N  
ATOM   1991  CA  ARG A 258     -16.719   0.823   1.095  1.00 92.00           C  
ATOM   1992  C   ARG A 258     -16.068   1.956   1.880  1.00 92.00           C  
ATOM   1993  CB  ARG A 258     -18.188   1.154   0.818  1.00 92.00           C  
ATOM   1994  O   ARG A 258     -15.883   1.851   3.095  1.00 92.00           O  
ATOM   1995  CG  ARG A 258     -18.984   1.510   2.063  1.00 92.00           C  
ATOM   1996  CD  ARG A 258     -20.337   2.115   1.714  1.00 92.00           C  
ATOM   1997  NE  ARG A 258     -21.091   2.475   2.911  1.00 92.00           N  
ATOM   1998  NH1 ARG A 258     -20.210   4.604   3.076  1.00 92.00           N  
ATOM   1999  NH2 ARG A 258     -21.745   3.872   4.613  1.00 92.00           N  
ATOM   2000  CZ  ARG A 258     -21.014   3.650   3.530  1.00 92.00           C  
ATOM   2001  N   TYR A 259     -15.711   2.955   1.185  1.00 91.66           N  
ATOM   2002  CA  TYR A 259     -15.116   4.109   1.848  1.00 91.66           C  
ATOM   2003  C   TYR A 259     -16.051   4.667   2.915  1.00 91.66           C  
ATOM   2004  CB  TYR A 259     -14.778   5.201   0.828  1.00 91.66           C  
ATOM   2005  O   TYR A 259     -17.247   4.843   2.671  1.00 91.66           O  
ATOM   2006  CG  TYR A 259     -13.928   6.314   1.389  1.00 91.66           C  
ATOM   2007  CD1 TYR A 259     -14.481   7.558   1.686  1.00 91.66           C  
ATOM   2008  CD2 TYR A 259     -12.570   6.125   1.623  1.00 91.66           C  
ATOM   2009  CE1 TYR A 259     -13.700   8.588   2.201  1.00 91.66           C  
ATOM   2010  CE2 TYR A 259     -11.780   7.148   2.138  1.00 91.66           C  
ATOM   2011  OH  TYR A 259     -11.575   9.389   2.934  1.00 91.66           O  
ATOM   2012  CZ  TYR A 259     -12.353   8.373   2.424  1.00 91.66           C  
ATOM   2013  N   PRO A 260     -15.468   4.976   4.247  1.00 90.03           N  
ATOM   2014  CA  PRO A 260     -16.307   5.166   5.433  1.00 90.03           C  
ATOM   2015  C   PRO A 260     -16.861   6.585   5.543  1.00 90.03           C  
ATOM   2016  CB  PRO A 260     -15.355   4.860   6.591  1.00 90.03           C  
ATOM   2017  O   PRO A 260     -17.728   6.850   6.380  1.00 90.03           O  
ATOM   2018  CG  PRO A 260     -13.992   5.161   6.056  1.00 90.03           C  
ATOM   2019  CD  PRO A 260     -13.981   4.861   4.584  1.00 90.03           C  
ATOM   2020  N   ILE A 261     -16.543   7.520   4.620  1.00 88.78           N  
ATOM   2021  CA  ILE A 261     -17.015   8.895   4.739  1.00 88.78           C  
ATOM   2022  C   ILE A 261     -17.822   9.272   3.498  1.00 88.78           C  
ATOM   2023  CB  ILE A 261     -15.841   9.881   4.934  1.00 88.78           C  
ATOM   2024  O   ILE A 261     -17.294   9.277   2.384  1.00 88.78           O  
ATOM   2025  CG1 ILE A 261     -15.039   9.514   6.188  1.00 88.78           C  
ATOM   2026  CG2 ILE A 261     -16.353  11.322   5.014  1.00 88.78           C  
ATOM   2027  CD1 ILE A 261     -13.772  10.337   6.375  1.00 88.78           C  
ATOM   2028  N   PRO A 262     -19.060   9.643   3.884  1.00 86.59           N  
ATOM   2029  CA  PRO A 262     -19.698   9.626   5.203  1.00 86.59           C  
ATOM   2030  C   PRO A 262     -20.010   8.213   5.688  1.00 86.59           C  
ATOM   2031  CB  PRO A 262     -20.985  10.425   4.983  1.00 86.59           C  
ATOM   2032  O   PRO A 262     -20.054   7.276   4.887  1.00 86.59           O  
ATOM   2033  CG  PRO A 262     -21.341  10.190   3.551  1.00 86.59           C  
ATOM   2034  CD  PRO A 262     -20.072  10.023   2.765  1.00 86.59           C  
ATOM   2035  N   PRO A 263     -20.224   8.055   7.017  1.00 86.19           N  
ATOM   2036  CA  PRO A 263     -20.518   6.716   7.533  1.00 86.19           C  
ATOM   2037  C   PRO A 263     -21.855   6.172   7.034  1.00 86.19           C  
ATOM   2038  CB  PRO A 263     -20.542   6.919   9.050  1.00 86.19           C  
ATOM   2039  O   PRO A 263     -22.795   6.941   6.816  1.00 86.19           O  
ATOM   2040  CG  PRO A 263     -19.857   8.229   9.270  1.00 86.19           C  
ATOM   2041  CD  PRO A 263     -19.987   9.052   8.021  1.00 86.19           C  
ATOM   2042  N   PRO A 264     -21.913   4.826   6.873  1.00 85.60           N  
ATOM   2043  CA  PRO A 264     -23.205   4.231   6.525  1.00 85.60           C  
ATOM   2044  C   PRO A 264     -24.250   4.403   7.625  1.00 85.60           C  
ATOM   2045  CB  PRO A 264     -22.868   2.752   6.318  1.00 85.60           C  
ATOM   2046  O   PRO A 264     -23.918   4.341   8.811  1.00 85.60           O  
ATOM   2047  CG  PRO A 264     -21.377   2.709   6.231  1.00 85.60           C  
ATOM   2048  CD  PRO A 264     -20.823   3.924   6.917  1.00 85.60           C  
ATOM   2049  N   ASP A 265     -25.532   4.714   7.216  1.00 86.09           N  
ATOM   2050  CA  ASP A 265     -26.583   4.797   8.226  1.00 86.09           C  
ATOM   2051  C   ASP A 265     -27.025   3.406   8.674  1.00 86.09           C  
ATOM   2052  CB  ASP A 265     -27.782   5.583   7.690  1.00 86.09           C  
ATOM   2053  O   ASP A 265     -26.566   2.398   8.132  1.00 86.09           O  
ATOM   2054  CG  ASP A 265     -28.402   4.950   6.456  1.00 86.09           C  
ATOM   2055  OD1 ASP A 265     -28.264   3.722   6.266  1.00 86.09           O  
ATOM   2056  OD2 ASP A 265     -29.030   5.687   5.666  1.00 86.09           O  
ATOM   2057  N   ALA A 266     -27.842   3.294   9.700  1.00 82.63           N  
ATOM   2058  CA  ALA A 266     -28.255   2.047  10.339  1.00 82.63           C  
ATOM   2059  C   ALA A 266     -28.905   1.104   9.331  1.00 82.63           C  
ATOM   2060  CB  ALA A 266     -29.214   2.332  11.492  1.00 82.63           C  
ATOM   2061  O   ALA A 266     -28.655  -0.104   9.351  1.00 82.63           O  
ATOM   2062  N   LYS A 267     -29.729   1.708   8.461  1.00 85.64           N  
ATOM   2063  CA  LYS A 267     -30.411   0.902   7.452  1.00 85.64           C  
ATOM   2064  C   LYS A 267     -29.413   0.266   6.489  1.00 85.64           C  
ATOM   2065  CB  LYS A 267     -31.418   1.753   6.676  1.00 85.64           C  
ATOM   2066  O   LYS A 267     -29.538  -0.911   6.144  1.00 85.64           O  
ATOM   2067  CG  LYS A 267     -32.322   0.952   5.751  1.00 85.64           C  
ATOM   2068  CD  LYS A 267     -33.402   1.828   5.128  1.00 85.64           C  
ATOM   2069  CE  LYS A 267     -34.321   1.023   4.220  1.00 85.64           C  
ATOM   2070  NZ  LYS A 267     -35.395   1.874   3.624  1.00 85.64           N  
ATOM   2071  N   GLU A 268     -28.461   1.064   6.119  1.00 86.91           N  
ATOM   2072  CA  GLU A 268     -27.416   0.583   5.220  1.00 86.91           C  
ATOM   2073  C   GLU A 268     -26.584  -0.514   5.879  1.00 86.91           C  
ATOM   2074  CB  GLU A 268     -26.512   1.737   4.780  1.00 86.91           C  
ATOM   2075  O   GLU A 268     -26.255  -1.517   5.243  1.00 86.91           O  
ATOM   2076  CG  GLU A 268     -25.513   1.356   3.697  1.00 86.91           C  
ATOM   2077  CD  GLU A 268     -24.657   2.524   3.233  1.00 86.91           C  
ATOM   2078  OE1 GLU A 268     -23.749   2.317   2.397  1.00 86.91           O  
ATOM   2079  OE2 GLU A 268     -24.896   3.656   3.711  1.00 86.91           O  
ATOM   2080  N   LEU A 269     -26.268  -0.302   7.108  1.00 86.73           N  
ATOM   2081  CA  LEU A 269     -25.474  -1.281   7.841  1.00 86.73           C  
ATOM   2082  C   LEU A 269     -26.220  -2.606   7.961  1.00 86.73           C  
ATOM   2083  CB  LEU A 269     -25.122  -0.752   9.233  1.00 86.73           C  
ATOM   2084  O   LEU A 269     -25.616  -3.675   7.859  1.00 86.73           O  
ATOM   2085  CG  LEU A 269     -24.035   0.322   9.296  1.00 86.73           C  
ATOM   2086  CD1 LEU A 269     -23.905   0.863  10.715  1.00 86.73           C  
ATOM   2087  CD2 LEU A 269     -22.702  -0.236   8.807  1.00 86.73           C  
ATOM   2088  N   GLU A 270     -27.476  -2.467   8.227  1.00 86.20           N  
ATOM   2089  CA  GLU A 270     -28.312  -3.661   8.321  1.00 86.20           C  
ATOM   2090  C   GLU A 270     -28.310  -4.440   7.009  1.00 86.20           C  
ATOM   2091  CB  GLU A 270     -29.745  -3.285   8.708  1.00 86.20           C  
ATOM   2092  O   GLU A 270     -28.218  -5.669   7.011  1.00 86.20           O  
ATOM   2093  CG  GLU A 270     -29.975  -3.204  10.210  1.00 86.20           C  
ATOM   2094  CD  GLU A 270     -31.378  -2.748  10.578  1.00 86.20           C  
ATOM   2095  OE1 GLU A 270     -31.597  -2.334  11.739  1.00 86.20           O  
ATOM   2096  OE2 GLU A 270     -32.266  -2.806   9.698  1.00 86.20           O  
ATOM   2097  N   LEU A 271     -28.326  -3.719   5.927  1.00 87.63           N  
ATOM   2098  CA  LEU A 271     -28.298  -4.349   4.612  1.00 87.63           C  
ATOM   2099  C   LEU A 271     -26.927  -4.954   4.328  1.00 87.63           C  
ATOM   2100  CB  LEU A 271     -28.656  -3.334   3.523  1.00 87.63           C  
ATOM   2101  O   LEU A 271     -26.830  -6.039   3.749  1.00 87.63           O  
ATOM   2102  CG  LEU A 271     -30.129  -2.931   3.430  1.00 87.63           C  
ATOM   2103  CD1 LEU A 271     -30.296  -1.754   2.475  1.00 87.63           C  
ATOM   2104  CD2 LEU A 271     -30.980  -4.115   2.982  1.00 87.63           C  
ATOM   2105  N   MET A 272     -25.987  -4.320   4.806  1.00 87.87           N  
ATOM   2106  CA  MET A 272     -24.614  -4.736   4.532  1.00 87.87           C  
ATOM   2107  C   MET A 272     -24.242  -5.961   5.360  1.00 87.87           C  
ATOM   2108  CB  MET A 272     -23.638  -3.594   4.820  1.00 87.87           C  
ATOM   2109  O   MET A 272     -23.583  -6.876   4.862  1.00 87.87           O  
ATOM   2110  CG  MET A 272     -23.738  -2.440   3.837  1.00 87.87           C  
ATOM   2111  SD  MET A 272     -22.603  -1.059   4.255  1.00 87.87           S  
ATOM   2112  CE  MET A 272     -21.013  -1.800   3.789  1.00 87.87           C  
ATOM   2113  N   PHE A 273     -24.733  -6.056   6.651  1.00 88.46           N  
ATOM   2114  CA  PHE A 273     -24.253  -7.096   7.553  1.00 88.46           C  
ATOM   2115  C   PHE A 273     -25.367  -8.083   7.882  1.00 88.46           C  
ATOM   2116  CB  PHE A 273     -23.700  -6.480   8.841  1.00 88.46           C  
ATOM   2117  O   PHE A 273     -25.110  -9.157   8.430  1.00 88.46           O  
ATOM   2118  CG  PHE A 273     -22.391  -5.761   8.656  1.00 88.46           C  
ATOM   2119  CD1 PHE A 273     -21.195  -6.467   8.602  1.00 88.46           C  
ATOM   2120  CD2 PHE A 273     -22.356  -4.378   8.537  1.00 88.46           C  
ATOM   2121  CE1 PHE A 273     -19.982  -5.804   8.431  1.00 88.46           C  
ATOM   2122  CE2 PHE A 273     -21.148  -3.708   8.366  1.00 88.46           C  
ATOM   2123  CZ  PHE A 273     -19.962  -4.423   8.314  1.00 88.46           C  
ATOM   2124  N   GLY A 274     -26.614  -7.817   7.454  1.00 82.01           N  
ATOM   2125  CA  GLY A 274     -27.728  -8.729   7.658  1.00 82.01           C  
ATOM   2126  C   GLY A 274     -28.138  -8.856   9.113  1.00 82.01           C  
ATOM   2127  O   GLY A 274     -28.804  -9.820   9.495  1.00 82.01           O  
ATOM   2128  N   CYS A 275     -27.575  -8.038  10.074  1.00 75.38           N  
ATOM   2129  CA  CYS A 275     -27.935  -8.080  11.487  1.00 75.38           C  
ATOM   2130  C   CYS A 275     -28.274  -6.687  12.004  1.00 75.38           C  
ATOM   2131  CB  CYS A 275     -26.795  -8.677  12.312  1.00 75.38           C  
ATOM   2132  O   CYS A 275     -27.976  -5.687  11.349  1.00 75.38           O  
ATOM   2133  SG  CYS A 275     -25.268  -7.714  12.249  1.00 75.38           S  
ATOM   2134  N   GLN A 276     -29.266  -6.646  13.104  1.00 66.30           N  
ATOM   2135  CA  GLN A 276     -29.545  -5.361  13.736  1.00 66.30           C  
ATOM   2136  C   GLN A 276     -28.275  -4.746  14.318  1.00 66.30           C  
ATOM   2137  CB  GLN A 276     -30.601  -5.518  14.831  1.00 66.30           C  
ATOM   2138  O   GLN A 276     -27.584  -5.379  15.119  1.00 66.30           O  
ATOM   2139  CG  GLN A 276     -32.003  -5.784  14.299  1.00 66.30           C  
ATOM   2140  CD  GLN A 276     -33.070  -5.665  15.372  1.00 66.30           C  
ATOM   2141  NE2 GLN A 276     -34.331  -5.789  14.970  1.00 66.30           N  
ATOM   2142  OE1 GLN A 276     -32.764  -5.466  16.551  1.00 66.30           O  
ATOM   2143  N   VAL A 277     -27.754  -3.712  13.637  1.00 64.25           N  
ATOM   2144  CA  VAL A 277     -26.553  -3.044  14.129  1.00 64.25           C  
ATOM   2145  C   VAL A 277     -26.945  -1.853  15.001  1.00 64.25           C  
ATOM   2146  CB  VAL A 277     -25.646  -2.580  12.968  1.00 64.25           C  
ATOM   2147  O   VAL A 277     -27.847  -1.089  14.650  1.00 64.25           O  
ATOM   2148  CG1 VAL A 277     -24.331  -2.015  13.502  1.00 64.25           C  
ATOM   2149  CG2 VAL A 277     -25.383  -3.735  12.003  1.00 64.25           C  
ATOM   2150  N   GLU A 278     -26.696  -1.873  16.398  1.00 57.87           N  
ATOM   2151  CA  GLU A 278     -26.872  -0.695  17.242  1.00 57.87           C  
ATOM   2152  C   GLU A 278     -26.014   0.468  16.752  1.00 57.87           C  
ATOM   2153  CB  GLU A 278     -26.532  -1.022  18.699  1.00 57.87           C  
ATOM   2154  O   GLU A 278     -24.796   0.334  16.616  1.00 57.87           O  
ATOM   2155  CG  GLU A 278     -27.625  -1.790  19.428  1.00 57.87           C  
ATOM   2156  CD  GLU A 278     -27.338  -1.981  20.909  1.00 57.87           C  
ATOM   2157  OE1 GLU A 278     -28.208  -2.517  21.631  1.00 57.87           O  
ATOM   2158  OE2 GLU A 278     -26.234  -1.590  21.350  1.00 57.87           O  
ATOM   2159  N   GLY A 279     -26.382   1.281  15.752  1.00 50.70           N  
ATOM   2160  CA  GLY A 279     -25.650   2.372  15.129  1.00 50.70           C  
ATOM   2161  C   GLY A 279     -25.541   3.599  16.015  1.00 50.70           C  
ATOM   2162  O   GLY A 279     -26.518   4.004  16.647  1.00 50.70           O  
ATOM   2163  N   ASP A 280     -24.584   3.727  16.913  1.00 50.85           N  
ATOM   2164  CA  ASP A 280     -24.250   5.078  17.351  1.00 50.85           C  
ATOM   2165  C   ASP A 280     -23.957   5.986  16.158  1.00 50.85           C  
ATOM   2166  CB  ASP A 280     -23.049   5.054  18.300  1.00 50.85           C  
ATOM   2167  O   ASP A 280     -23.478   7.108  16.328  1.00 50.85           O  
ATOM   2168  CG  ASP A 280     -23.450   5.086  19.764  1.00 50.85           C  
ATOM   2169  OD1 ASP A 280     -24.629   5.370  20.068  1.00 50.85           O  
ATOM   2170  OD2 ASP A 280     -22.578   4.829  20.622  1.00 50.85           O  
ATOM   2171  N   ALA A 281     -24.245   5.567  14.814  1.00 51.42           N  
ATOM   2172  CA  ALA A 281     -23.862   6.276  13.596  1.00 51.42           C  
ATOM   2173  C   ALA A 281     -24.497   7.662  13.546  1.00 51.42           C  
ATOM   2174  CB  ALA A 281     -24.256   5.468  12.363  1.00 51.42           C  
ATOM   2175  O   ALA A 281     -25.656   7.836  13.932  1.00 51.42           O  
ATOM   2176  N   ALA A 282     -23.992   8.688  14.281  1.00 48.79           N  
ATOM   2177  CA  ALA A 282     -24.128  10.138  14.179  1.00 48.79           C  
ATOM   2178  C   ALA A 282     -25.582  10.537  13.937  1.00 48.79           C  
ATOM   2179  CB  ALA A 282     -23.239  10.679  13.062  1.00 48.79           C  
ATOM   2180  O   ALA A 282     -26.207  10.074  12.980  1.00 48.79           O  
ATOM   2181  N   GLU A 283     -26.582  10.181  14.763  1.00 43.40           N  
ATOM   2182  CA  GLU A 283     -27.838  10.918  14.865  1.00 43.40           C  
ATOM   2183  C   GLU A 283     -27.708  12.315  14.264  1.00 43.40           C  
ATOM   2184  CB  GLU A 283     -28.289  11.013  16.325  1.00 43.40           C  
ATOM   2185  O   GLU A 283     -28.667  13.089  14.268  1.00 43.40           O  
ATOM   2186  CG  GLU A 283     -29.018   9.775  16.825  1.00 43.40           C  
ATOM   2187  CD  GLU A 283     -29.592   9.940  18.224  1.00 43.40           C  
ATOM   2188  OE1 GLU A 283     -30.278   9.014  18.712  1.00 43.40           O  
ATOM   2189  OE2 GLU A 283     -29.354  11.006  18.835  1.00 43.40           O  
ATOM   2190  N   THR A 284     -26.597  12.621  13.383  1.00 42.51           N  
ATOM   2191  CA  THR A 284     -26.718  13.936  12.764  1.00 42.51           C  
ATOM   2192  C   THR A 284     -27.380  13.829  11.393  1.00 42.51           C  
ATOM   2193  CB  THR A 284     -25.344  14.615  12.621  1.00 42.51           C  
ATOM   2194  O   THR A 284     -27.043  12.945  10.602  1.00 42.51           O  
ATOM   2195  CG2 THR A 284     -25.234  15.832  13.535  1.00 42.51           C  
ATOM   2196  OG1 THR A 284     -24.316  13.678  12.966  1.00 42.51           O  
ATOM   2197  N   PRO A 285     -28.738  14.298  11.269  1.00 41.33           N  
ATOM   2198  CA  PRO A 285     -29.335  14.303   9.931  1.00 41.33           C  
ATOM   2199  C   PRO A 285     -28.351  14.737   8.847  1.00 41.33           C  
ATOM   2200  CB  PRO A 285     -30.482  15.308  10.061  1.00 41.33           C  
ATOM   2201  O   PRO A 285     -27.434  15.517   9.117  1.00 41.33           O  
ATOM   2202  CG  PRO A 285     -30.279  15.950  11.396  1.00 41.33           C  
ATOM   2203  CD  PRO A 285     -29.066  15.341  12.038  1.00 41.33           C  
ATOM   2204  N   PRO A 286     -28.217  13.871   7.725  1.00 47.97           N  
ATOM   2205  CA  PRO A 286     -27.359  14.304   6.620  1.00 47.97           C  
ATOM   2206  C   PRO A 286     -27.582  15.766   6.238  1.00 47.97           C  
ATOM   2207  CB  PRO A 286     -27.763  13.373   5.474  1.00 47.97           C  
ATOM   2208  O   PRO A 286     -28.668  16.308   6.462  1.00 47.97           O  
ATOM   2209  CG  PRO A 286     -28.989  12.672   5.966  1.00 47.97           C  
ATOM   2210  CD  PRO A 286     -29.187  13.017   7.414  1.00 47.97           C  
ATOM   2211  N   ARG A 287     -26.592  16.681   6.370  1.00 49.55           N  
ATOM   2212  CA  ARG A 287     -26.641  17.993   5.734  1.00 49.55           C  
ATOM   2213  C   ARG A 287     -27.573  17.982   4.527  1.00 49.55           C  
ATOM   2214  CB  ARG A 287     -25.240  18.439   5.311  1.00 49.55           C  
ATOM   2215  O   ARG A 287     -27.626  16.999   3.786  1.00 49.55           O  
ATOM   2216  CG  ARG A 287     -24.849  19.815   5.826  1.00 49.55           C  
ATOM   2217  CD  ARG A 287     -23.457  20.218   5.358  1.00 49.55           C  
ATOM   2218  NE  ARG A 287     -22.935  21.343   6.128  1.00 49.55           N  
ATOM   2219  NH1 ARG A 287     -21.453  22.038   4.497  1.00 49.55           N  
ATOM   2220  NH2 ARG A 287     -21.592  23.172   6.484  1.00 49.55           N  
ATOM   2221  CZ  ARG A 287     -21.994  22.181   5.701  1.00 49.55           C  
ATOM   2222  N   PRO A 288     -28.685  18.813   4.501  1.00 41.79           N  
ATOM   2223  CA  PRO A 288     -29.489  18.905   3.280  1.00 41.79           C  
ATOM   2224  C   PRO A 288     -28.639  19.110   2.028  1.00 41.79           C  
ATOM   2225  CB  PRO A 288     -30.383  20.121   3.537  1.00 41.79           C  
ATOM   2226  O   PRO A 288     -27.570  19.722   2.096  1.00 41.79           O  
ATOM   2227  CG  PRO A 288     -29.975  20.616   4.887  1.00 41.79           C  
ATOM   2228  CD  PRO A 288     -28.809  19.798   5.363  1.00 41.79           C  
ATOM   2229  N   ARG A 289     -28.786  18.127   1.042  1.00 45.92           N  
ATOM   2230  CA  ARG A 289     -28.383  18.134  -0.361  1.00 45.92           C  
ATOM   2231  C   ARG A 289     -28.180  19.558  -0.866  1.00 45.92           C  
ATOM   2232  CB  ARG A 289     -29.424  17.416  -1.222  1.00 45.92           C  
ATOM   2233  O   ARG A 289     -28.874  20.481  -0.433  1.00 45.92           O  
ATOM   2234  CG  ARG A 289     -29.447  15.908  -1.033  1.00 45.92           C  
ATOM   2235  CD  ARG A 289     -30.370  15.227  -2.034  1.00 45.92           C  
ATOM   2236  NE  ARG A 289     -29.921  13.874  -2.349  1.00 45.92           N  
ATOM   2237  NH1 ARG A 289     -32.016  12.916  -2.176  1.00 45.92           N  
ATOM   2238  NH2 ARG A 289     -30.199  11.622  -2.705  1.00 45.92           N  
ATOM   2239  CZ  ARG A 289     -30.713  12.807  -2.409  1.00 45.92           C  
ATOM   2240  N   THR A 290     -26.959  19.929  -1.377  1.00 48.35           N  
ATOM   2241  CA  THR A 290     -26.841  21.135  -2.189  1.00 48.35           C  
ATOM   2242  C   THR A 290     -27.843  21.113  -3.340  1.00 48.35           C  
ATOM   2243  CB  THR A 290     -25.415  21.293  -2.750  1.00 48.35           C  
ATOM   2244  O   THR A 290     -27.996  20.095  -4.017  1.00 48.35           O  
ATOM   2245  CG2 THR A 290     -24.453  21.789  -1.675  1.00 48.35           C  
ATOM   2246  OG1 THR A 290     -24.956  20.026  -3.237  1.00 48.35           O  
ATOM   2247  N   PRO A 291     -28.882  21.892  -3.379  1.00 38.46           N  
ATOM   2248  CA  PRO A 291     -29.831  21.964  -4.493  1.00 38.46           C  
ATOM   2249  C   PRO A 291     -29.140  22.097  -5.848  1.00 38.46           C  
ATOM   2250  CB  PRO A 291     -30.654  23.214  -4.174  1.00 38.46           C  
ATOM   2251  O   PRO A 291     -28.190  22.873  -5.987  1.00 38.46           O  
ATOM   2252  CG  PRO A 291     -30.177  23.654  -2.828  1.00 38.46           C  
ATOM   2253  CD  PRO A 291     -28.888  22.946  -2.524  1.00 38.46           C  
ATOM   2254  N   GLY A 292     -29.264  21.014  -6.811  1.00 48.07           N  
ATOM   2255  CA  GLY A 292     -28.987  21.137  -8.233  1.00 48.07           C  
ATOM   2256  C   GLY A 292     -28.026  20.082  -8.747  1.00 48.07           C  
ATOM   2257  O   GLY A 292     -27.590  20.140  -9.899  1.00 48.07           O  
ATOM   2258  N   ARG A 293     -27.846  18.945  -8.053  1.00 45.08           N  
ATOM   2259  CA  ARG A 293     -26.992  17.940  -8.678  1.00 45.08           C  
ATOM   2260  C   ARG A 293     -27.790  16.691  -9.037  1.00 45.08           C  
ATOM   2261  CB  ARG A 293     -25.829  17.572  -7.754  1.00 45.08           C  
ATOM   2262  O   ARG A 293     -28.607  16.220  -8.242  1.00 45.08           O  
ATOM   2263  CG  ARG A 293     -24.492  17.449  -8.467  1.00 45.08           C  
ATOM   2264  CD  ARG A 293     -23.374  17.070  -7.505  1.00 45.08           C  
ATOM   2265  NE  ARG A 293     -22.067  17.110  -8.156  1.00 45.08           N  
ATOM   2266  NH1 ARG A 293     -21.014  15.784  -6.585  1.00 45.08           N  
ATOM   2267  NH2 ARG A 293     -19.838  16.601  -8.375  1.00 45.08           N  
ATOM   2268  CZ  ARG A 293     -20.976  16.498  -7.704  1.00 45.08           C  
ATOM   2269  N   PRO A 294     -27.697  16.206 -10.342  1.00 36.33           N  
ATOM   2270  CA  PRO A 294     -28.400  15.028 -10.857  1.00 36.33           C  
ATOM   2271  C   PRO A 294     -27.941  13.731 -10.195  1.00 36.33           C  
ATOM   2272  CB  PRO A 294     -28.052  15.034 -12.348  1.00 36.33           C  
ATOM   2273  O   PRO A 294     -26.782  13.618  -9.788  1.00 36.33           O  
ATOM   2274  CG  PRO A 294     -27.064  16.144 -12.505  1.00 36.33           C  
ATOM   2275  CD  PRO A 294     -26.841  16.779 -11.163  1.00 36.33           C  
ATOM   2276  N   LEU A 295     -28.949  12.853  -9.787  1.00 41.61           N  
ATOM   2277  CA  LEU A 295     -28.974  11.498  -9.247  1.00 41.61           C  
ATOM   2278  C   LEU A 295     -28.170  10.547 -10.127  1.00 41.61           C  
ATOM   2279  CB  LEU A 295     -30.416  10.999  -9.121  1.00 41.61           C  
ATOM   2280  O   LEU A 295     -28.334  10.536 -11.349  1.00 41.61           O  
ATOM   2281  CG  LEU A 295     -30.986  10.927  -7.703  1.00 41.61           C  
ATOM   2282  CD1 LEU A 295     -31.798  12.181  -7.395  1.00 41.61           C  
ATOM   2283  CD2 LEU A 295     -31.840   9.675  -7.533  1.00 41.61           C  
ATOM   2284  N   SER A 296     -26.865  10.224  -9.824  1.00 41.92           N  
ATOM   2285  CA  SER A 296     -26.196   9.151 -10.551  1.00 41.92           C  
ATOM   2286  C   SER A 296     -26.831   7.798 -10.247  1.00 41.92           C  
ATOM   2287  CB  SER A 296     -24.708   9.114 -10.203  1.00 41.92           C  
ATOM   2288  O   SER A 296     -27.220   7.530  -9.108  1.00 41.92           O  
ATOM   2289  OG  SER A 296     -24.517   8.743  -8.848  1.00 41.92           O  
ATOM   2290  N   SER A 297     -27.625   7.188 -11.170  1.00 41.74           N  
ATOM   2291  CA  SER A 297     -28.294   5.914 -11.411  1.00 41.74           C  
ATOM   2292  C   SER A 297     -27.299   4.758 -11.412  1.00 41.74           C  
ATOM   2293  CB  SER A 297     -29.049   5.948 -12.740  1.00 41.74           C  
ATOM   2294  O   SER A 297     -27.690   3.596 -11.291  1.00 41.74           O  
ATOM   2295  OG  SER A 297     -29.848   4.788 -12.894  1.00 41.74           O  
ATOM   2296  N   TYR A 298     -26.247   4.670 -10.592  1.00 36.01           N  
ATOM   2297  CA  TYR A 298     -25.555   3.388 -10.525  1.00 36.01           C  
ATOM   2298  C   TYR A 298     -24.877   3.204  -9.173  1.00 36.01           C  
ATOM   2299  CB  TYR A 298     -24.519   3.276 -11.648  1.00 36.01           C  
ATOM   2300  O   TYR A 298     -24.085   4.048  -8.749  1.00 36.01           O  
ATOM   2301  CG  TYR A 298     -25.073   2.705 -12.931  1.00 36.01           C  
ATOM   2302  CD1 TYR A 298     -25.153   1.328 -13.125  1.00 36.01           C  
ATOM   2303  CD2 TYR A 298     -25.518   3.540 -13.950  1.00 36.01           C  
ATOM   2304  CE1 TYR A 298     -25.661   0.796 -14.306  1.00 36.01           C  
ATOM   2305  CE2 TYR A 298     -26.028   3.019 -15.135  1.00 36.01           C  
ATOM   2306  OH  TYR A 298     -26.599   1.128 -16.474  1.00 36.01           O  
ATOM   2307  CZ  TYR A 298     -26.095   1.649 -15.303  1.00 36.01           C  
ATOM   2308  N   GLY A 299     -25.563   2.828  -8.100  1.00 41.12           N  
ATOM   2309  CA  GLY A 299     -24.886   2.143  -7.011  1.00 41.12           C  
ATOM   2310  C   GLY A 299     -25.587   2.307  -5.676  1.00 41.12           C  
ATOM   2311  O   GLY A 299     -26.447   3.177  -5.523  1.00 41.12           O  
ATOM   2312  N   MET A 300     -26.011   1.272  -5.073  1.00 50.38           N  
ATOM   2313  CA  MET A 300     -26.524   0.981  -3.737  1.00 50.38           C  
ATOM   2314  C   MET A 300     -26.328   2.174  -2.807  1.00 50.38           C  
ATOM   2315  CB  MET A 300     -25.836  -0.255  -3.153  1.00 50.38           C  
ATOM   2316  O   MET A 300     -27.039   2.313  -1.810  1.00 50.38           O  
ATOM   2317  CG  MET A 300     -26.685  -1.514  -3.213  1.00 50.38           C  
ATOM   2318  SD  MET A 300     -25.828  -2.974  -2.506  1.00 50.38           S  
ATOM   2319  CE  MET A 300     -26.641  -3.070  -0.887  1.00 50.38           C  
ATOM   2320  N   ASP A 301     -25.613   3.300  -3.257  1.00 49.96           N  
ATOM   2321  CA  ASP A 301     -25.430   4.521  -2.477  1.00 49.96           C  
ATOM   2322  C   ASP A 301     -26.124   5.707  -3.143  1.00 49.96           C  
ATOM   2323  CB  ASP A 301     -23.941   4.820  -2.290  1.00 49.96           C  
ATOM   2324  O   ASP A 301     -25.862   6.012  -4.309  1.00 49.96           O  
ATOM   2325  CG  ASP A 301     -23.394   4.302  -0.971  1.00 49.96           C  
ATOM   2326  OD1 ASP A 301     -24.191   3.964  -0.070  1.00 49.96           O  
ATOM   2327  OD2 ASP A 301     -22.153   4.234  -0.831  1.00 49.96           O  
ATOM   2328  N   SER A 302     -27.385   5.927  -3.025  1.00 51.89           N  
ATOM   2329  CA  SER A 302     -28.189   7.020  -3.562  1.00 51.89           C  
ATOM   2330  C   SER A 302     -27.580   8.375  -3.218  1.00 51.89           C  
ATOM   2331  CB  SER A 302     -29.621   6.946  -3.029  1.00 51.89           C  
ATOM   2332  O   SER A 302     -28.032   9.409  -3.715  1.00 51.89           O  
ATOM   2333  OG  SER A 302     -29.654   6.304  -1.766  1.00 51.89           O  
ATOM   2334  N   ARG A 303     -26.324   8.410  -2.501  1.00 61.81           N  
ATOM   2335  CA  ARG A 303     -25.764   9.720  -2.185  1.00 61.81           C  
ATOM   2336  C   ARG A 303     -24.642  10.084  -3.151  1.00 61.81           C  
ATOM   2337  CB  ARG A 303     -25.247   9.752  -0.745  1.00 61.81           C  
ATOM   2338  O   ARG A 303     -23.829   9.231  -3.515  1.00 61.81           O  
ATOM   2339  CG  ARG A 303     -26.347   9.733   0.305  1.00 61.81           C  
ATOM   2340  CD  ARG A 303     -25.778   9.708   1.716  1.00 61.81           C  
ATOM   2341  NE  ARG A 303     -25.293   8.380   2.080  1.00 61.81           N  
ATOM   2342  NH1 ARG A 303     -24.481   9.015   4.147  1.00 61.81           N  
ATOM   2343  NH2 ARG A 303     -24.288   6.838   3.453  1.00 61.81           N  
ATOM   2344  CZ  ARG A 303     -24.688   8.081   3.226  1.00 61.81           C  
ATOM   2345  N   PRO A 304     -24.628  11.234  -3.810  1.00 61.35           N  
ATOM   2346  CA  PRO A 304     -23.529  11.675  -4.672  1.00 61.35           C  
ATOM   2347  C   PRO A 304     -22.186  11.708  -3.945  1.00 61.35           C  
ATOM   2348  CB  PRO A 304     -23.956  13.083  -5.095  1.00 61.35           C  
ATOM   2349  O   PRO A 304     -22.141  11.932  -2.733  1.00 61.35           O  
ATOM   2350  CG  PRO A 304     -25.178  13.371  -4.284  1.00 61.35           C  
ATOM   2351  CD  PRO A 304     -25.539  12.136  -3.510  1.00 61.35           C  
ATOM   2352  N   PRO A 305     -21.111  11.284  -4.668  1.00 70.53           N  
ATOM   2353  CA  PRO A 305     -19.777  11.393  -4.075  1.00 70.53           C  
ATOM   2354  C   PRO A 305     -19.429  12.822  -3.664  1.00 70.53           C  
ATOM   2355  CB  PRO A 305     -18.852  10.907  -5.194  1.00 70.53           C  
ATOM   2356  O   PRO A 305     -19.829  13.776  -4.337  1.00 70.53           O  
ATOM   2357  CG  PRO A 305     -19.699  10.928  -6.425  1.00 70.53           C  
ATOM   2358  CD  PRO A 305     -21.140  11.014  -6.012  1.00 70.53           C  
ATOM   2359  N   MET A 306     -18.920  13.040  -2.415  1.00 78.23           N  
ATOM   2360  CA  MET A 306     -18.494  14.341  -1.906  1.00 78.23           C  
ATOM   2361  C   MET A 306     -17.335  14.894  -2.729  1.00 78.23           C  
ATOM   2362  CB  MET A 306     -18.089  14.237  -0.435  1.00 78.23           C  
ATOM   2363  O   MET A 306     -16.432  14.150  -3.116  1.00 78.23           O  
ATOM   2364  CG  MET A 306     -19.263  14.057   0.513  1.00 78.23           C  
ATOM   2365  SD  MET A 306     -18.756  14.101   2.276  1.00 78.23           S  
ATOM   2366  CE  MET A 306     -18.109  12.417   2.466  1.00 78.23           C  
ATOM   2367  N   ALA A 307     -17.510  16.127  -3.046  1.00 83.84           N  
ATOM   2368  CA  ALA A 307     -16.343  16.808  -3.601  1.00 83.84           C  
ATOM   2369  C   ALA A 307     -15.198  16.845  -2.594  1.00 83.84           C  
ATOM   2370  CB  ALA A 307     -16.712  18.225  -4.035  1.00 83.84           C  
ATOM   2371  O   ALA A 307     -15.420  16.722  -1.387  1.00 83.84           O  
ATOM   2372  N   ILE A 308     -13.932  17.140  -3.057  1.00 80.98           N  
ATOM   2373  CA  ILE A 308     -12.735  17.036  -2.230  1.00 80.98           C  
ATOM   2374  C   ILE A 308     -12.834  18.007  -1.055  1.00 80.98           C  
ATOM   2375  CB  ILE A 308     -11.456  17.316  -3.050  1.00 80.98           C  
ATOM   2376  O   ILE A 308     -12.526  17.646   0.083  1.00 80.98           O  
ATOM   2377  CG1 ILE A 308     -10.217  17.243  -2.149  1.00 80.98           C  
ATOM   2378  CG2 ILE A 308     -11.547  18.677  -3.746  1.00 80.98           C  
ATOM   2379  CD1 ILE A 308      -9.933  15.853  -1.598  1.00 80.98           C  
ATOM   2380  N   PHE A 309     -13.277  19.261  -1.240  1.00 83.84           N  
ATOM   2381  CA  PHE A 309     -13.350  20.247  -0.168  1.00 83.84           C  
ATOM   2382  C   PHE A 309     -14.428  19.869   0.842  1.00 83.84           C  
ATOM   2383  CB  PHE A 309     -13.629  21.641  -0.737  1.00 83.84           C  
ATOM   2384  O   PHE A 309     -14.265  20.093   2.043  1.00 83.84           O  
ATOM   2385  CG  PHE A 309     -12.467  22.236  -1.485  1.00 83.84           C  
ATOM   2386  CD1 PHE A 309     -11.309  22.610  -0.815  1.00 83.84           C  
ATOM   2387  CD2 PHE A 309     -12.532  22.420  -2.860  1.00 83.84           C  
ATOM   2388  CE1 PHE A 309     -10.231  23.160  -1.505  1.00 83.84           C  
ATOM   2389  CE2 PHE A 309     -11.459  22.969  -3.557  1.00 83.84           C  
ATOM   2390  CZ  PHE A 309     -10.310  23.339  -2.877  1.00 83.84           C  
ATOM   2391  N   GLU A 310     -15.459  19.245   0.342  1.00 85.82           N  
ATOM   2392  CA  GLU A 310     -16.514  18.759   1.227  1.00 85.82           C  
ATOM   2393  C   GLU A 310     -16.020  17.604   2.093  1.00 85.82           C  
ATOM   2394  CB  GLU A 310     -17.737  18.323   0.416  1.00 85.82           C  
ATOM   2395  O   GLU A 310     -16.332  17.536   3.283  1.00 85.82           O  
ATOM   2396  CG  GLU A 310     -18.495  19.477  -0.223  1.00 85.82           C  
ATOM   2397  CD  GLU A 310     -19.700  19.028  -1.035  1.00 85.82           C  
ATOM   2398  OE1 GLU A 310     -20.477  19.894  -1.497  1.00 85.82           O  
ATOM   2399  OE2 GLU A 310     -19.868  17.800  -1.209  1.00 85.82           O  
ATOM   2400  N   LEU A 311     -15.315  16.817   1.407  1.00 86.69           N  
ATOM   2401  CA  LEU A 311     -14.744  15.681   2.123  1.00 86.69           C  
ATOM   2402  C   LEU A 311     -13.782  16.150   3.209  1.00 86.69           C  
ATOM   2403  CB  LEU A 311     -14.020  14.745   1.152  1.00 86.69           C  
ATOM   2404  O   LEU A 311     -13.863  15.698   4.353  1.00 86.69           O  
ATOM   2405  CG  LEU A 311     -13.337  13.524   1.770  1.00 86.69           C  
ATOM   2406  CD1 LEU A 311     -14.355  12.667   2.514  1.00 86.69           C  
ATOM   2407  CD2 LEU A 311     -12.626  12.708   0.696  1.00 86.69           C  
ATOM   2408  N   LEU A 312     -12.909  17.089   2.858  1.00 84.80           N  
ATOM   2409  CA  LEU A 312     -11.956  17.613   3.830  1.00 84.80           C  
ATOM   2410  C   LEU A 312     -12.679  18.305   4.981  1.00 84.80           C  
ATOM   2411  CB  LEU A 312     -10.988  18.590   3.159  1.00 84.80           C  
ATOM   2412  O   LEU A 312     -12.289  18.158   6.142  1.00 84.80           O  
ATOM   2413  CG  LEU A 312      -9.974  17.982   2.189  1.00 84.80           C  
ATOM   2414  CD1 LEU A 312      -9.133  19.079   1.544  1.00 84.80           C  
ATOM   2415  CD2 LEU A 312      -9.086  16.972   2.907  1.00 84.80           C  
ATOM   2416  N   ASP A 313     -13.682  19.052   4.575  1.00 85.83           N  
ATOM   2417  CA  ASP A 313     -14.499  19.706   5.592  1.00 85.83           C  
ATOM   2418  C   ASP A 313     -15.127  18.682   6.535  1.00 85.83           C  
ATOM   2419  CB  ASP A 313     -15.590  20.558   4.939  1.00 85.83           C  
ATOM   2420  O   ASP A 313     -15.123  18.868   7.754  1.00 85.83           O  
ATOM   2421  CG  ASP A 313     -16.391  21.367   5.944  1.00 85.83           C  
ATOM   2422  OD1 ASP A 313     -15.831  22.298   6.562  1.00 85.83           O  
ATOM   2423  OD2 ASP A 313     -17.592  21.070   6.120  1.00 85.83           O  
ATOM   2424  N   TYR A 314     -15.582  17.654   6.063  1.00 88.11           N  
ATOM   2425  CA  TYR A 314     -16.185  16.596   6.865  1.00 88.11           C  
ATOM   2426  C   TYR A 314     -15.167  15.991   7.824  1.00 88.11           C  
ATOM   2427  CB  TYR A 314     -16.767  15.503   5.964  1.00 88.11           C  
ATOM   2428  O   TYR A 314     -15.450  15.818   9.012  1.00 88.11           O  
ATOM   2429  CG  TYR A 314     -17.686  14.547   6.685  1.00 88.11           C  
ATOM   2430  CD1 TYR A 314     -17.174  13.495   7.441  1.00 88.11           C  
ATOM   2431  CD2 TYR A 314     -19.067  14.693   6.611  1.00 88.11           C  
ATOM   2432  CE1 TYR A 314     -18.017  12.610   8.106  1.00 88.11           C  
ATOM   2433  CE2 TYR A 314     -19.919  13.814   7.272  1.00 88.11           C  
ATOM   2434  OH  TYR A 314     -20.225  11.905   8.672  1.00 88.11           O  
ATOM   2435  CZ  TYR A 314     -19.386  12.778   8.016  1.00 88.11           C  
ATOM   2436  N   ILE A 315     -14.065  15.622   7.233  1.00 87.76           N  
ATOM   2437  CA  ILE A 315     -13.008  14.975   8.001  1.00 87.76           C  
ATOM   2438  C   ILE A 315     -12.598  15.869   9.170  1.00 87.76           C  
ATOM   2439  CB  ILE A 315     -11.782  14.653   7.117  1.00 87.76           C  
ATOM   2440  O   ILE A 315     -12.419  15.390  10.292  1.00 87.76           O  
ATOM   2441  CG1 ILE A 315     -12.115  13.524   6.134  1.00 87.76           C  
ATOM   2442  CG2 ILE A 315     -10.573  14.287   7.982  1.00 87.76           C  
ATOM   2443  CD1 ILE A 315     -11.020  13.251   5.112  1.00 87.76           C  
ATOM   2444  N   VAL A 316     -12.596  17.132   8.955  1.00 87.24           N  
ATOM   2445  CA  VAL A 316     -12.124  18.087   9.952  1.00 87.24           C  
ATOM   2446  C   VAL A 316     -13.234  18.371  10.961  1.00 87.24           C  
ATOM   2447  CB  VAL A 316     -11.650  19.404   9.297  1.00 87.24           C  
ATOM   2448  O   VAL A 316     -12.985  18.428  12.168  1.00 87.24           O  
ATOM   2449  CG1 VAL A 316     -11.375  20.467  10.359  1.00 87.24           C  
ATOM   2450  CG2 VAL A 316     -10.403  19.158   8.449  1.00 87.24           C  
ATOM   2451  N   ASN A 317     -14.420  18.368  10.537  1.00 89.04           N  
ATOM   2452  CA  ASN A 317     -15.460  18.952  11.377  1.00 89.04           C  
ATOM   2453  C   ASN A 317     -16.418  17.888  11.905  1.00 89.04           C  
ATOM   2454  CB  ASN A 317     -16.232  20.026  10.607  1.00 89.04           C  
ATOM   2455  O   ASN A 317     -17.099  18.103  12.909  1.00 89.04           O  
ATOM   2456  CG  ASN A 317     -15.375  21.228  10.265  1.00 89.04           C  
ATOM   2457  ND2 ASN A 317     -15.367  21.608   8.993  1.00 89.04           N  
ATOM   2458  OD1 ASN A 317     -14.724  21.811  11.136  1.00 89.04           O  
ATOM   2459  N   GLU A 318     -16.437  16.712  11.346  1.00 90.89           N  
ATOM   2460  CA  GLU A 318     -17.332  15.647  11.789  1.00 90.89           C  
ATOM   2461  C   GLU A 318     -16.574  14.582  12.577  1.00 90.89           C  
ATOM   2462  CB  GLU A 318     -18.042  15.009  10.592  1.00 90.89           C  
ATOM   2463  O   GLU A 318     -15.354  14.459  12.451  1.00 90.89           O  
ATOM   2464  CG  GLU A 318     -18.884  15.987   9.784  1.00 90.89           C  
ATOM   2465  CD  GLU A 318     -20.065  16.545  10.561  1.00 90.89           C  
ATOM   2466  OE1 GLU A 318     -20.512  17.675  10.258  1.00 90.89           O  
ATOM   2467  OE2 GLU A 318     -20.548  15.848  11.481  1.00 90.89           O  
ATOM   2468  N   PRO A 319     -17.369  13.908  13.477  1.00 91.16           N  
ATOM   2469  CA  PRO A 319     -16.681  12.829  14.190  1.00 91.16           C  
ATOM   2470  C   PRO A 319     -16.084  11.786  13.247  1.00 91.16           C  
ATOM   2471  CB  PRO A 319     -17.786  12.215  15.053  1.00 91.16           C  
ATOM   2472  O   PRO A 319     -16.609  11.566  12.152  1.00 91.16           O  
ATOM   2473  CG  PRO A 319     -19.059  12.575  14.356  1.00 91.16           C  
ATOM   2474  CD  PRO A 319     -18.842  13.852  13.596  1.00 91.16           C  
ATOM   2475  N   PRO A 320     -14.970  11.146  13.651  1.00 92.87           N  
ATOM   2476  CA  PRO A 320     -14.341  10.126  12.808  1.00 92.87           C  
ATOM   2477  C   PRO A 320     -15.218   8.890  12.626  1.00 92.87           C  
ATOM   2478  CB  PRO A 320     -13.060   9.779  13.571  1.00 92.87           C  
ATOM   2479  O   PRO A 320     -16.060   8.594  13.478  1.00 92.87           O  
ATOM   2480  CG  PRO A 320     -13.371  10.087  15.000  1.00 92.87           C  
ATOM   2481  CD  PRO A 320     -14.336  11.237  15.041  1.00 92.87           C  
ATOM   2482  N   PRO A 321     -15.075   8.227  11.551  1.00 92.74           N  
ATOM   2483  CA  PRO A 321     -15.825   6.985  11.350  1.00 92.74           C  
ATOM   2484  C   PRO A 321     -15.503   5.925  12.401  1.00 92.74           C  
ATOM   2485  CB  PRO A 321     -15.382   6.526   9.958  1.00 92.74           C  
ATOM   2486  O   PRO A 321     -14.389   5.893  12.929  1.00 92.74           O  
ATOM   2487  CG  PRO A 321     -14.035   7.144   9.764  1.00 92.74           C  
ATOM   2488  CD  PRO A 321     -13.995   8.446  10.510  1.00 92.74           C  
ATOM   2489  N   LYS A 322     -16.512   5.138  12.687  1.00 93.41           N  
ATOM   2490  CA  LYS A 322     -16.371   4.029  13.626  1.00 93.41           C  
ATOM   2491  C   LYS A 322     -16.808   2.712  12.990  1.00 93.41           C  
ATOM   2492  CB  LYS A 322     -17.183   4.293  14.894  1.00 93.41           C  
ATOM   2493  O   LYS A 322     -17.658   2.700  12.097  1.00 93.41           O  
ATOM   2494  CG  LYS A 322     -16.725   5.514  15.679  1.00 93.41           C  
ATOM   2495  CD  LYS A 322     -17.518   5.678  16.970  1.00 93.41           C  
ATOM   2496  CE  LYS A 322     -17.027   6.870  17.781  1.00 93.41           C  
ATOM   2497  NZ  LYS A 322     -17.796   7.029  19.051  1.00 93.41           N  
ATOM   2498  N   LEU A 323     -16.181   1.673  13.442  1.00 94.29           N  
ATOM   2499  CA  LEU A 323     -16.668   0.357  13.045  1.00 94.29           C  
ATOM   2500  C   LEU A 323     -18.008   0.051  13.706  1.00 94.29           C  
ATOM   2501  CB  LEU A 323     -15.648  -0.725  13.408  1.00 94.29           C  
ATOM   2502  O   LEU A 323     -18.233   0.419  14.861  1.00 94.29           O  
ATOM   2503  CG  LEU A 323     -14.365  -0.753  12.576  1.00 94.29           C  
ATOM   2504  CD1 LEU A 323     -13.311  -1.620  13.257  1.00 94.29           C  
ATOM   2505  CD2 LEU A 323     -14.652  -1.259  11.167  1.00 94.29           C  
ATOM   2506  N   PRO A 324     -18.971  -0.578  12.970  1.00 91.27           N  
ATOM   2507  CA  PRO A 324     -20.267  -0.927  13.557  1.00 91.27           C  
ATOM   2508  C   PRO A 324     -20.138  -1.859  14.759  1.00 91.27           C  
ATOM   2509  CB  PRO A 324     -21.000  -1.620  12.405  1.00 91.27           C  
ATOM   2510  O   PRO A 324     -19.407  -2.851  14.701  1.00 91.27           O  
ATOM   2511  CG  PRO A 324     -20.243  -1.226  11.178  1.00 91.27           C  
ATOM   2512  CD  PRO A 324     -18.823  -0.930  11.569  1.00 91.27           C  
ATOM   2513  N   SER A 325     -20.858  -1.551  15.789  1.00 87.58           N  
ATOM   2514  CA  SER A 325     -20.871  -2.375  16.993  1.00 87.58           C  
ATOM   2515  C   SER A 325     -21.609  -3.688  16.756  1.00 87.58           C  
ATOM   2516  CB  SER A 325     -21.518  -1.619  18.154  1.00 87.58           C  
ATOM   2517  O   SER A 325     -22.508  -3.758  15.915  1.00 87.58           O  
ATOM   2518  OG  SER A 325     -22.838  -1.224  17.823  1.00 87.58           O  
ATOM   2519  N   GLY A 326     -21.159  -4.749  17.392  1.00 87.17           N  
ATOM   2520  CA  GLY A 326     -21.840  -6.032  17.319  1.00 87.17           C  
ATOM   2521  C   GLY A 326     -21.378  -6.888  16.154  1.00 87.17           C  
ATOM   2522  O   GLY A 326     -21.759  -8.055  16.045  1.00 87.17           O  
ATOM   2523  N   VAL A 327     -20.650  -6.239  15.219  1.00 91.49           N  
ATOM   2524  CA  VAL A 327     -20.169  -6.954  14.041  1.00 91.49           C  
ATOM   2525  C   VAL A 327     -18.694  -7.308  14.217  1.00 91.49           C  
ATOM   2526  CB  VAL A 327     -20.368  -6.124  12.753  1.00 91.49           C  
ATOM   2527  O   VAL A 327     -18.263  -8.402  13.844  1.00 91.49           O  
ATOM   2528  CG1 VAL A 327     -19.807  -6.866  11.541  1.00 91.49           C  
ATOM   2529  CG2 VAL A 327     -21.847  -5.803  12.549  1.00 91.49           C  
ATOM   2530  N   PHE A 328     -17.971  -6.377  14.794  1.00 95.76           N  
ATOM   2531  CA  PHE A 328     -16.531  -6.540  14.959  1.00 95.76           C  
ATOM   2532  C   PHE A 328     -16.162  -6.623  16.435  1.00 95.76           C  
ATOM   2533  CB  PHE A 328     -15.778  -5.384  14.294  1.00 95.76           C  
ATOM   2534  O   PHE A 328     -16.915  -6.163  17.296  1.00 95.76           O  
ATOM   2535  CG  PHE A 328     -16.044  -5.255  12.818  1.00 95.76           C  
ATOM   2536  CD1 PHE A 328     -15.375  -6.061  11.905  1.00 95.76           C  
ATOM   2537  CD2 PHE A 328     -16.963  -4.329  12.344  1.00 95.76           C  
ATOM   2538  CE1 PHE A 328     -15.619  -5.944  10.538  1.00 95.76           C  
ATOM   2539  CE2 PHE A 328     -17.212  -4.206  10.980  1.00 95.76           C  
ATOM   2540  CZ  PHE A 328     -16.538  -5.014  10.079  1.00 95.76           C  
ATOM   2541  N   SER A 329     -15.064  -7.224  16.700  1.00 96.93           N  
ATOM   2542  CA  SER A 329     -14.621  -7.368  18.083  1.00 96.93           C  
ATOM   2543  C   SER A 329     -14.371  -6.008  18.727  1.00 96.93           C  
ATOM   2544  CB  SER A 329     -13.350  -8.216  18.153  1.00 96.93           C  
ATOM   2545  O   SER A 329     -14.060  -5.036  18.037  1.00 96.93           O  
ATOM   2546  OG  SER A 329     -12.245  -7.511  17.615  1.00 96.93           O  
ATOM   2547  N   LEU A 330     -14.479  -5.966  20.027  1.00 97.36           N  
ATOM   2548  CA  LEU A 330     -14.237  -4.733  20.768  1.00 97.36           C  
ATOM   2549  C   LEU A 330     -12.782  -4.295  20.635  1.00 97.36           C  
ATOM   2550  CB  LEU A 330     -14.592  -4.918  22.246  1.00 97.36           C  
ATOM   2551  O   LEU A 330     -12.491  -3.097  20.605  1.00 97.36           O  
ATOM   2552  CG  LEU A 330     -16.078  -5.089  22.569  1.00 97.36           C  
ATOM   2553  CD1 LEU A 330     -16.271  -5.324  24.064  1.00 97.36           C  
ATOM   2554  CD2 LEU A 330     -16.870  -3.870  22.107  1.00 97.36           C  
ATOM   2555  N   GLU A 331     -11.962  -5.265  20.500  1.00 97.76           N  
ATOM   2556  CA  GLU A 331     -10.538  -4.975  20.360  1.00 97.76           C  
ATOM   2557  C   GLU A 331     -10.244  -4.286  19.030  1.00 97.76           C  
ATOM   2558  CB  GLU A 331      -9.713  -6.259  20.481  1.00 97.76           C  
ATOM   2559  O   GLU A 331      -9.471  -3.327  18.979  1.00 97.76           O  
ATOM   2560  CG  GLU A 331      -9.707  -6.856  21.880  1.00 97.76           C  
ATOM   2561  CD  GLU A 331     -10.776  -7.919  22.083  1.00 97.76           C  
ATOM   2562  OE1 GLU A 331     -10.707  -8.666  23.086  1.00 97.76           O  
ATOM   2563  OE2 GLU A 331     -11.689  -8.006  21.232  1.00 97.76           O  
ATOM   2564  N   PHE A 332     -10.883  -4.774  17.987  1.00 98.36           N  
ATOM   2565  CA  PHE A 332     -10.715  -4.180  16.666  1.00 98.36           C  
ATOM   2566  C   PHE A 332     -11.311  -2.778  16.623  1.00 98.36           C  
ATOM   2567  CB  PHE A 332     -11.363  -5.060  15.593  1.00 98.36           C  
ATOM   2568  O   PHE A 332     -10.684  -1.847  16.113  1.00 98.36           O  
ATOM   2569  CG  PHE A 332     -11.113  -4.585  14.186  1.00 98.36           C  
ATOM   2570  CD1 PHE A 332     -12.043  -4.824  13.182  1.00 98.36           C  
ATOM   2571  CD2 PHE A 332      -9.948  -3.900  13.869  1.00 98.36           C  
ATOM   2572  CE1 PHE A 332     -11.815  -4.386  11.880  1.00 98.36           C  
ATOM   2573  CE2 PHE A 332      -9.713  -3.459  12.570  1.00 98.36           C  
ATOM   2574  CZ  PHE A 332     -10.647  -3.704  11.577  1.00 98.36           C  
ATOM   2575  N   GLN A 333     -12.409  -2.638  17.200  1.00 98.22           N  
ATOM   2576  CA  GLN A 333     -13.040  -1.325  17.284  1.00 98.22           C  
ATOM   2577  C   GLN A 333     -12.150  -0.334  18.029  1.00 98.22           C  
ATOM   2578  CB  GLN A 333     -14.402  -1.427  17.972  1.00 98.22           C  
ATOM   2579  O   GLN A 333     -11.959   0.797  17.579  1.00 98.22           O  
ATOM   2580  CG  GLN A 333     -15.438  -2.207  17.173  1.00 98.22           C  
ATOM   2581  CD  GLN A 333     -16.764  -2.335  17.898  1.00 98.22           C  
ATOM   2582  NE2 GLN A 333     -17.251  -3.564  18.031  1.00 98.22           N  
ATOM   2583  OE1 GLN A 333     -17.346  -1.337  18.337  1.00 98.22           O  
ATOM   2584  N   ASP A 334     -11.690  -0.779  19.115  1.00 98.24           N  
ATOM   2585  CA  ASP A 334     -10.829   0.067  19.935  1.00 98.24           C  
ATOM   2586  C   ASP A 334      -9.551   0.440  19.187  1.00 98.24           C  
ATOM   2587  CB  ASP A 334     -10.482  -0.636  21.250  1.00 98.24           C  
ATOM   2588  O   ASP A 334      -9.114   1.592  19.232  1.00 98.24           O  
ATOM   2589  CG  ASP A 334      -9.659   0.231  22.186  1.00 98.24           C  
ATOM   2590  OD1 ASP A 334     -10.165   1.273  22.656  1.00 98.24           O  
ATOM   2591  OD2 ASP A 334      -8.492  -0.129  22.455  1.00 98.24           O  
ATOM   2592  N   PHE A 335      -8.924  -0.522  18.535  1.00 98.64           N  
ATOM   2593  CA  PHE A 335      -7.716  -0.309  17.746  1.00 98.64           C  
ATOM   2594  C   PHE A 335      -7.934   0.781  16.704  1.00 98.64           C  
ATOM   2595  CB  PHE A 335      -7.283  -1.610  17.063  1.00 98.64           C  
ATOM   2596  O   PHE A 335      -7.149   1.726  16.613  1.00 98.64           O  
ATOM   2597  CG  PHE A 335      -6.053  -1.466  16.208  1.00 98.64           C  
ATOM   2598  CD1 PHE A 335      -6.162  -1.284  14.835  1.00 98.64           C  
ATOM   2599  CD2 PHE A 335      -4.787  -1.513  16.777  1.00 98.64           C  
ATOM   2600  CE1 PHE A 335      -5.026  -1.151  14.040  1.00 98.64           C  
ATOM   2601  CE2 PHE A 335      -3.647  -1.380  15.990  1.00 98.64           C  
ATOM   2602  CZ  PHE A 335      -3.768  -1.200  14.622  1.00 98.64           C  
ATOM   2603  N   VAL A 336      -9.024   0.694  15.915  1.00 98.36           N  
ATOM   2604  CA  VAL A 336      -9.348   1.661  14.871  1.00 98.36           C  
ATOM   2605  C   VAL A 336      -9.609   3.029  15.497  1.00 98.36           C  
ATOM   2606  CB  VAL A 336     -10.573   1.212  14.042  1.00 98.36           C  
ATOM   2607  O   VAL A 336      -9.135   4.050  14.993  1.00 98.36           O  
ATOM   2608  CG1 VAL A 336     -11.096   2.363  13.185  1.00 98.36           C  
ATOM   2609  CG2 VAL A 336     -10.213   0.012  13.168  1.00 98.36           C  
ATOM   2610  N   ASN A 337     -10.281   3.064  16.637  1.00 97.96           N  
ATOM   2611  CA  ASN A 337     -10.579   4.318  17.320  1.00 97.96           C  
ATOM   2612  C   ASN A 337      -9.304   5.034  17.759  1.00 97.96           C  
ATOM   2613  CB  ASN A 337     -11.490   4.071  18.525  1.00 97.96           C  
ATOM   2614  O   ASN A 337      -9.222   6.261  17.690  1.00 97.96           O  
ATOM   2615  CG  ASN A 337     -12.914   3.741  18.122  1.00 97.96           C  
ATOM   2616  ND2 ASN A 337     -13.666   3.142  19.037  1.00 97.96           N  
ATOM   2617  OD1 ASN A 337     -13.334   4.022  16.997  1.00 97.96           O  
ATOM   2618  N   LYS A 338      -8.353   4.285  18.149  1.00 98.28           N  
ATOM   2619  CA  LYS A 338      -7.085   4.873  18.573  1.00 98.28           C  
ATOM   2620  C   LYS A 338      -6.321   5.448  17.384  1.00 98.28           C  
ATOM   2621  CB  LYS A 338      -6.226   3.834  19.295  1.00 98.28           C  
ATOM   2622  O   LYS A 338      -5.535   6.385  17.539  1.00 98.28           O  
ATOM   2623  CG  LYS A 338      -6.671   3.546  20.721  1.00 98.28           C  
ATOM   2624  CD  LYS A 338      -5.685   2.634  21.441  1.00 98.28           C  
ATOM   2625  CE  LYS A 338      -6.003   2.527  22.926  1.00 98.28           C  
ATOM   2626  NZ  LYS A 338      -6.594   1.200  23.273  1.00 98.28           N  
ATOM   2627  N   CYS A 339      -6.526   4.878  16.189  1.00 98.04           N  
ATOM   2628  CA  CYS A 339      -5.906   5.380  14.968  1.00 98.04           C  
ATOM   2629  C   CYS A 339      -6.581   6.664  14.502  1.00 98.04           C  
ATOM   2630  CB  CYS A 339      -5.971   4.328  13.861  1.00 98.04           C  
ATOM   2631  O   CYS A 339      -5.928   7.547  13.942  1.00 98.04           O  
ATOM   2632  SG  CYS A 339      -5.012   2.839  14.215  1.00 98.04           S  
ATOM   2633  N   LEU A 340      -7.905   6.798  14.746  1.00 96.99           N  
ATOM   2634  CA  LEU A 340      -8.697   7.855  14.126  1.00 96.99           C  
ATOM   2635  C   LEU A 340      -8.992   8.970  15.123  1.00 96.99           C  
ATOM   2636  CB  LEU A 340     -10.008   7.288  13.575  1.00 96.99           C  
ATOM   2637  O   LEU A 340     -10.016   9.648  15.018  1.00 96.99           O  
ATOM   2638  CG  LEU A 340      -9.886   6.314  12.402  1.00 96.99           C  
ATOM   2639  CD1 LEU A 340     -11.264   5.813  11.983  1.00 96.99           C  
ATOM   2640  CD2 LEU A 340      -9.173   6.977  11.228  1.00 96.99           C  
ATOM   2641  N   ILE A 341      -8.107   9.079  16.149  1.00 96.46           N  
ATOM   2642  CA  ILE A 341      -8.180  10.239  17.030  1.00 96.46           C  
ATOM   2643  C   ILE A 341      -7.753  11.492  16.270  1.00 96.46           C  
ATOM   2644  CB  ILE A 341      -7.302  10.050  18.287  1.00 96.46           C  
ATOM   2645  O   ILE A 341      -6.684  11.520  15.656  1.00 96.46           O  
ATOM   2646  CG1 ILE A 341      -7.904   8.977  19.203  1.00 96.46           C  
ATOM   2647  CG2 ILE A 341      -7.135  11.376  19.034  1.00 96.46           C  
ATOM   2648  CD1 ILE A 341      -7.022   8.609  20.388  1.00 96.46           C  
ATOM   2649  N   LYS A 342      -8.530  12.557  16.320  1.00 92.84           N  
ATOM   2650  CA  LYS A 342      -8.334  13.750  15.502  1.00 92.84           C  
ATOM   2651  C   LYS A 342      -7.081  14.510  15.930  1.00 92.84           C  
ATOM   2652  CB  LYS A 342      -9.556  14.665  15.586  1.00 92.84           C  
ATOM   2653  O   LYS A 342      -6.313  14.976  15.086  1.00 92.84           O  
ATOM   2654  CG  LYS A 342     -10.755  14.172  14.789  1.00 92.84           C  
ATOM   2655  CD  LYS A 342     -11.813  15.258  14.640  1.00 92.84           C  
ATOM   2656  CE  LYS A 342     -12.950  14.811  13.731  1.00 92.84           C  
ATOM   2657  NZ  LYS A 342     -13.915  15.919  13.466  1.00 92.84           N  
ATOM   2658  N   ASN A 343      -7.026  14.676  17.222  1.00 92.80           N  
ATOM   2659  CA  ASN A 343      -5.807  15.306  17.718  1.00 92.80           C  
ATOM   2660  C   ASN A 343      -4.600  14.383  17.572  1.00 92.80           C  
ATOM   2661  CB  ASN A 343      -5.977  15.732  19.177  1.00 92.80           C  
ATOM   2662  O   ASN A 343      -4.495  13.376  18.275  1.00 92.80           O  
ATOM   2663  CG  ASN A 343      -4.782  16.502  19.704  1.00 92.80           C  
ATOM   2664  ND2 ASN A 343      -4.894  17.006  20.928  1.00 92.80           N  
ATOM   2665  OD1 ASN A 343      -3.767  16.644  19.017  1.00 92.80           O  
ATOM   2666  N   PRO A 344      -3.634  14.757  16.710  1.00 93.26           N  
ATOM   2667  CA  PRO A 344      -2.484  13.881  16.471  1.00 93.26           C  
ATOM   2668  C   PRO A 344      -1.681  13.603  17.740  1.00 93.26           C  
ATOM   2669  CB  PRO A 344      -1.649  14.666  15.457  1.00 93.26           C  
ATOM   2670  O   PRO A 344      -1.076  12.536  17.870  1.00 93.26           O  
ATOM   2671  CG  PRO A 344      -2.118  16.079  15.587  1.00 93.26           C  
ATOM   2672  CD  PRO A 344      -3.570  16.066  15.971  1.00 93.26           C  
ATOM   2673  N   ALA A 345      -1.635  14.509  18.691  1.00 93.40           N  
ATOM   2674  CA  ALA A 345      -0.891  14.352  19.938  1.00 93.40           C  
ATOM   2675  C   ALA A 345      -1.514  13.272  20.817  1.00 93.40           C  
ATOM   2676  CB  ALA A 345      -0.830  15.678  20.692  1.00 93.40           C  
ATOM   2677  O   ALA A 345      -0.832  12.670  21.650  1.00 93.40           O  
ATOM   2678  N   GLU A 346      -2.812  13.065  20.648  1.00 95.97           N  
ATOM   2679  CA  GLU A 346      -3.534  12.083  21.451  1.00 95.97           C  
ATOM   2680  C   GLU A 346      -3.662  10.753  20.712  1.00 95.97           C  
ATOM   2681  CB  GLU A 346      -4.920  12.610  21.829  1.00 95.97           C  
ATOM   2682  O   GLU A 346      -4.089   9.753  21.292  1.00 95.97           O  
ATOM   2683  CG  GLU A 346      -4.887  13.832  22.736  1.00 95.97           C  
ATOM   2684  CD  GLU A 346      -6.270  14.362  23.080  1.00 95.97           C  
ATOM   2685  OE1 GLU A 346      -6.367  15.389  23.789  1.00 95.97           O  
ATOM   2686  OE2 GLU A 346      -7.264  13.744  22.638  1.00 95.97           O  
ATOM   2687  N   ARG A 347      -3.407  10.836  19.468  1.00 97.29           N  
ATOM   2688  CA  ARG A 347      -3.487   9.656  18.613  1.00 97.29           C  
ATOM   2689  C   ARG A 347      -2.394   8.652  18.962  1.00 97.29           C  
ATOM   2690  CB  ARG A 347      -3.385  10.052  17.139  1.00 97.29           C  
ATOM   2691  O   ARG A 347      -1.264   9.038  19.268  1.00 97.29           O  
ATOM   2692  CG  ARG A 347      -3.705   8.922  16.174  1.00 97.29           C  
ATOM   2693  CD  ARG A 347      -3.477   9.334  14.726  1.00 97.29           C  
ATOM   2694  NE  ARG A 347      -4.364  10.423  14.329  1.00 97.29           N  
ATOM   2695  NH1 ARG A 347      -2.950  11.259  12.705  1.00 97.29           N  
ATOM   2696  NH2 ARG A 347      -4.973  12.263  13.097  1.00 97.29           N  
ATOM   2697  CZ  ARG A 347      -4.094  11.313  13.378  1.00 97.29           C  
ATOM   2698  N   ALA A 348      -2.715   7.340  18.951  1.00 97.37           N  
ATOM   2699  CA  ALA A 348      -1.740   6.301  19.272  1.00 97.37           C  
ATOM   2700  C   ALA A 348      -0.546   6.358  18.324  1.00 97.37           C  
ATOM   2701  CB  ALA A 348      -2.393   4.922  19.217  1.00 97.37           C  
ATOM   2702  O   ALA A 348      -0.705   6.622  17.130  1.00 97.37           O  
ATOM   2703  N   ASP A 349       0.632   6.165  18.924  1.00 96.62           N  
ATOM   2704  CA  ASP A 349       1.806   6.050  18.064  1.00 96.62           C  
ATOM   2705  C   ASP A 349       2.086   4.591  17.710  1.00 96.62           C  
ATOM   2706  CB  ASP A 349       3.030   6.671  18.740  1.00 96.62           C  
ATOM   2707  O   ASP A 349       1.380   3.689  18.166  1.00 96.62           O  
ATOM   2708  CG  ASP A 349       3.421   5.963  20.025  1.00 96.62           C  
ATOM   2709  OD1 ASP A 349       3.162   4.747  20.155  1.00 96.62           O  
ATOM   2710  OD2 ASP A 349       3.991   6.628  20.917  1.00 96.62           O  
ATOM   2711  N   LEU A 350       3.072   4.303  16.839  1.00 96.99           N  
ATOM   2712  CA  LEU A 350       3.345   2.978  16.292  1.00 96.99           C  
ATOM   2713  C   LEU A 350       3.686   1.991  17.404  1.00 96.99           C  
ATOM   2714  CB  LEU A 350       4.492   3.041  15.281  1.00 96.99           C  
ATOM   2715  O   LEU A 350       3.258   0.835  17.366  1.00 96.99           O  
ATOM   2716  CG  LEU A 350       4.194   3.755  13.961  1.00 96.99           C  
ATOM   2717  CD1 LEU A 350       5.476   3.936  13.155  1.00 96.99           C  
ATOM   2718  CD2 LEU A 350       3.156   2.979  13.157  1.00 96.99           C  
ATOM   2719  N   LYS A 351       4.382   2.491  18.430  1.00 96.77           N  
ATOM   2720  CA  LYS A 351       4.768   1.635  19.548  1.00 96.77           C  
ATOM   2721  C   LYS A 351       3.546   1.186  20.345  1.00 96.77           C  
ATOM   2722  CB  LYS A 351       5.754   2.361  20.464  1.00 96.77           C  
ATOM   2723  O   LYS A 351       3.427   0.012  20.699  1.00 96.77           O  
ATOM   2724  CG  LYS A 351       7.131   2.568  19.852  1.00 96.77           C  
ATOM   2725  CD  LYS A 351       8.082   3.245  20.830  1.00 96.77           C  
ATOM   2726  CE  LYS A 351       9.436   3.526  20.192  1.00 96.77           C  
ATOM   2727  NZ  LYS A 351      10.355   4.236  21.131  1.00 96.77           N  
ATOM   2728  N   GLN A 352       2.700   2.171  20.568  1.00 98.08           N  
ATOM   2729  CA  GLN A 352       1.472   1.862  21.293  1.00 98.08           C  
ATOM   2730  C   GLN A 352       0.604   0.881  20.510  1.00 98.08           C  
ATOM   2731  CB  GLN A 352       0.685   3.140  21.587  1.00 98.08           C  
ATOM   2732  O   GLN A 352       0.022  -0.040  21.088  1.00 98.08           O  
ATOM   2733  CG  GLN A 352       1.344   4.044  22.620  1.00 98.08           C  
ATOM   2734  CD  GLN A 352       0.657   5.390  22.746  1.00 98.08           C  
ATOM   2735  NE2 GLN A 352       0.395   5.810  23.979  1.00 98.08           N  
ATOM   2736  OE1 GLN A 352       0.364   6.049  21.742  1.00 98.08           O  
ATOM   2737  N   LEU A 353       0.515   1.059  19.197  1.00 98.25           N  
ATOM   2738  CA  LEU A 353      -0.334   0.224  18.353  1.00 98.25           C  
ATOM   2739  C   LEU A 353       0.211  -1.198  18.271  1.00 98.25           C  
ATOM   2740  CB  LEU A 353      -0.447   0.822  16.948  1.00 98.25           C  
ATOM   2741  O   LEU A 353      -0.558  -2.159  18.196  1.00 98.25           O  
ATOM   2742  CG  LEU A 353      -1.264   2.108  16.822  1.00 98.25           C  
ATOM   2743  CD1 LEU A 353      -1.222   2.625  15.388  1.00 98.25           C  
ATOM   2744  CD2 LEU A 353      -2.703   1.874  17.270  1.00 98.25           C  
ATOM   2745  N   MET A 354       1.528  -1.336  18.263  1.00 97.53           N  
ATOM   2746  CA  MET A 354       2.165  -2.643  18.134  1.00 97.53           C  
ATOM   2747  C   MET A 354       1.869  -3.515  19.350  1.00 97.53           C  
ATOM   2748  CB  MET A 354       3.676  -2.491  17.955  1.00 97.53           C  
ATOM   2749  O   MET A 354       1.849  -4.743  19.249  1.00 97.53           O  
ATOM   2750  CG  MET A 354       4.380  -3.780  17.560  1.00 97.53           C  
ATOM   2751  SD  MET A 354       3.734  -4.483  15.993  1.00 97.53           S  
ATOM   2752  CE  MET A 354       4.300  -3.221  14.819  1.00 97.53           C  
ATOM   2753  N   VAL A 355       1.638  -2.913  20.522  1.00 97.61           N  
ATOM   2754  CA  VAL A 355       1.412  -3.701  21.729  1.00 97.61           C  
ATOM   2755  C   VAL A 355      -0.077  -3.714  22.067  1.00 97.61           C  
ATOM   2756  CB  VAL A 355       2.225  -3.154  22.924  1.00 97.61           C  
ATOM   2757  O   VAL A 355      -0.473  -4.184  23.136  1.00 97.61           O  
ATOM   2758  CG1 VAL A 355       3.725  -3.288  22.663  1.00 97.61           C  
ATOM   2759  CG2 VAL A 355       1.856  -1.697  23.198  1.00 97.61           C  
ATOM   2760  N   HIS A 356      -0.888  -3.193  21.190  1.00 98.51           N  
ATOM   2761  CA  HIS A 356      -2.334  -3.176  21.380  1.00 98.51           C  
ATOM   2762  C   HIS A 356      -2.902  -4.591  21.413  1.00 98.51           C  
ATOM   2763  CB  HIS A 356      -3.010  -2.365  20.273  1.00 98.51           C  
ATOM   2764  O   HIS A 356      -2.399  -5.483  20.726  1.00 98.51           O  
ATOM   2765  CG  HIS A 356      -4.451  -2.067  20.542  1.00 98.51           C  
ATOM   2766  CD2 HIS A 356      -5.049  -0.973  21.068  1.00 98.51           C  
ATOM   2767  ND1 HIS A 356      -5.460  -2.963  20.262  1.00 98.51           N  
ATOM   2768  CE1 HIS A 356      -6.621  -2.430  20.605  1.00 98.51           C  
ATOM   2769  NE2 HIS A 356      -6.399  -1.223  21.097  1.00 98.51           N  
ATOM   2770  N   ALA A 357      -4.020  -4.807  22.153  1.00 98.33           N  
ATOM   2771  CA  ALA A 357      -4.654  -6.107  22.358  1.00 98.33           C  
ATOM   2772  C   ALA A 357      -5.059  -6.736  21.028  1.00 98.33           C  
ATOM   2773  CB  ALA A 357      -5.871  -5.968  23.269  1.00 98.33           C  
ATOM   2774  O   ALA A 357      -4.941  -7.950  20.846  1.00 98.33           O  
ATOM   2775  N   PHE A 358      -5.573  -5.967  20.101  1.00 98.57           N  
ATOM   2776  CA  PHE A 358      -5.981  -6.454  18.789  1.00 98.57           C  
ATOM   2777  C   PHE A 358      -4.795  -7.051  18.040  1.00 98.57           C  
ATOM   2778  CB  PHE A 358      -6.607  -5.324  17.965  1.00 98.57           C  
ATOM   2779  O   PHE A 358      -4.905  -8.129  17.452  1.00 98.57           O  
ATOM   2780  CG  PHE A 358      -6.912  -5.707  16.542  1.00 98.57           C  
ATOM   2781  CD1 PHE A 358      -6.253  -5.091  15.485  1.00 98.57           C  
ATOM   2782  CD2 PHE A 358      -7.859  -6.683  16.262  1.00 98.57           C  
ATOM   2783  CE1 PHE A 358      -6.534  -5.443  14.167  1.00 98.57           C  
ATOM   2784  CE2 PHE A 358      -8.145  -7.040  14.947  1.00 98.57           C  
ATOM   2785  CZ  PHE A 358      -7.482  -6.419  13.902  1.00 98.57           C  
ATOM   2786  N   ILE A 359      -3.622  -6.378  18.108  1.00 98.36           N  
ATOM   2787  CA  ILE A 359      -2.420  -6.814  17.405  1.00 98.36           C  
ATOM   2788  C   ILE A 359      -1.859  -8.068  18.071  1.00 98.36           C  
ATOM   2789  CB  ILE A 359      -1.350  -5.700  17.372  1.00 98.36           C  
ATOM   2790  O   ILE A 359      -1.481  -9.024  17.389  1.00 98.36           O  
ATOM   2791  CG1 ILE A 359      -1.830  -4.524  16.514  1.00 98.36           C  
ATOM   2792  CG2 ILE A 359      -0.017  -6.247  16.855  1.00 98.36           C  
ATOM   2793  CD1 ILE A 359      -2.133  -4.895  15.069  1.00 98.36           C  
ATOM   2794  N   LYS A 360      -1.824  -8.062  19.382  1.00 98.00           N  
ATOM   2795  CA  LYS A 360      -1.340  -9.230  20.112  1.00 98.00           C  
ATOM   2796  C   LYS A 360      -2.183 -10.463  19.798  1.00 98.00           C  
ATOM   2797  CB  LYS A 360      -1.344  -8.962  21.618  1.00 98.00           C  
ATOM   2798  O   LYS A 360      -1.645 -11.548  19.571  1.00 98.00           O  
ATOM   2799  CG  LYS A 360      -0.250  -8.011  22.081  1.00 98.00           C  
ATOM   2800  CD  LYS A 360      -0.208  -7.904  23.600  1.00 98.00           C  
ATOM   2801  CE  LYS A 360       0.926  -7.002  24.066  1.00 98.00           C  
ATOM   2802  NZ  LYS A 360       0.940  -6.853  25.552  1.00 98.00           N  
ATOM   2803  N   ARG A 361      -3.445 -10.296  19.774  1.00 97.47           N  
ATOM   2804  CA  ARG A 361      -4.359 -11.384  19.440  1.00 97.47           C  
ATOM   2805  C   ARG A 361      -4.135 -11.869  18.012  1.00 97.47           C  
ATOM   2806  CB  ARG A 361      -5.812 -10.939  19.620  1.00 97.47           C  
ATOM   2807  O   ARG A 361      -4.087 -13.075  17.761  1.00 97.47           O  
ATOM   2808  CG  ARG A 361      -6.831 -12.027  19.323  1.00 97.47           C  
ATOM   2809  CD  ARG A 361      -8.258 -11.529  19.507  1.00 97.47           C  
ATOM   2810  NE  ARG A 361      -8.608 -10.518  18.513  1.00 97.47           N  
ATOM   2811  NH1 ARG A 361     -10.746 -10.171  19.317  1.00 97.47           N  
ATOM   2812  NH2 ARG A 361      -9.993  -8.991  17.501  1.00 97.47           N  
ATOM   2813  CZ  ARG A 361      -9.781  -9.896  18.446  1.00 97.47           C  
ATOM   2814  N   SER A 362      -4.064 -10.886  17.093  1.00 97.31           N  
ATOM   2815  CA  SER A 362      -3.867 -11.209  15.684  1.00 97.31           C  
ATOM   2816  C   SER A 362      -2.551 -11.950  15.466  1.00 97.31           C  
ATOM   2817  CB  SER A 362      -3.894  -9.939  14.833  1.00 97.31           C  
ATOM   2818  O   SER A 362      -2.468 -12.840  14.618  1.00 97.31           O  
ATOM   2819  OG  SER A 362      -5.174  -9.333  14.874  1.00 97.31           O  
ATOM   2820  N   ASP A 363      -1.539 -11.533  16.196  1.00 93.80           N  
ATOM   2821  CA  ASP A 363      -0.232 -12.176  16.099  1.00 93.80           C  
ATOM   2822  C   ASP A 363      -0.297 -13.626  16.571  1.00 93.80           C  
ATOM   2823  CB  ASP A 363       0.808 -11.403  16.913  1.00 93.80           C  
ATOM   2824  O   ASP A 363       0.355 -14.501  15.998  1.00 93.80           O  
ATOM   2825  CG  ASP A 363       2.235 -11.812  16.593  1.00 93.80           C  
ATOM   2826  OD1 ASP A 363       2.603 -11.859  15.399  1.00 93.80           O  
ATOM   2827  OD2 ASP A 363       2.997 -12.094  17.543  1.00 93.80           O  
ATOM   2828  N   ALA A 364      -1.079 -13.937  17.525  1.00 95.16           N  
ATOM   2829  CA  ALA A 364      -1.191 -15.265  18.125  1.00 95.16           C  
ATOM   2830  C   ALA A 364      -2.106 -16.164  17.299  1.00 95.16           C  
ATOM   2831  CB  ALA A 364      -1.707 -15.159  19.558  1.00 95.16           C  
ATOM   2832  O   ALA A 364      -1.972 -17.390  17.326  1.00 95.16           O  
ATOM   2833  N   GLU A 365      -2.969 -15.578  16.582  1.00 93.66           N  
ATOM   2834  CA  GLU A 365      -3.946 -16.319  15.791  1.00 93.66           C  
ATOM   2835  C   GLU A 365      -3.319 -16.871  14.514  1.00 93.66           C  
ATOM   2836  CB  GLU A 365      -5.144 -15.430  15.446  1.00 93.66           C  
ATOM   2837  O   GLU A 365      -2.596 -16.159  13.813  1.00 93.66           O  
ATOM   2838  CG  GLU A 365      -6.352 -16.199  14.930  1.00 93.66           C  
ATOM   2839  CD  GLU A 365      -7.592 -15.332  14.772  1.00 93.66           C  
ATOM   2840  OE1 GLU A 365      -8.681 -15.878  14.484  1.00 93.66           O  
ATOM   2841  OE2 GLU A 365      -7.472 -14.098  14.936  1.00 93.66           O  
ATOM   2842  N   GLU A 366      -3.577 -18.101  14.275  1.00 92.81           N  
ATOM   2843  CA  GLU A 366      -3.120 -18.721  13.034  1.00 92.81           C  
ATOM   2844  C   GLU A 366      -4.120 -18.496  11.904  1.00 92.81           C  
ATOM   2845  CB  GLU A 366      -2.882 -20.219  13.237  1.00 92.81           C  
ATOM   2846  O   GLU A 366      -5.238 -19.016  11.945  1.00 92.81           O  
ATOM   2847  CG  GLU A 366      -1.752 -20.537  14.205  1.00 92.81           C  
ATOM   2848  CD  GLU A 366      -0.378 -20.179  13.662  1.00 92.81           C  
ATOM   2849  OE1 GLU A 366       0.488 -19.733  14.449  1.00 92.81           O  
ATOM   2850  OE2 GLU A 366      -0.166 -20.343  12.440  1.00 92.81           O  
ATOM   2851  N   VAL A 367      -3.763 -17.606  11.038  1.00 93.53           N  
ATOM   2852  CA  VAL A 367      -4.623 -17.251   9.914  1.00 93.53           C  
ATOM   2853  C   VAL A 367      -3.911 -17.566   8.599  1.00 93.53           C  
ATOM   2854  CB  VAL A 367      -5.027 -15.761   9.957  1.00 93.53           C  
ATOM   2855  O   VAL A 367      -2.750 -17.197   8.411  1.00 93.53           O  
ATOM   2856  CG1 VAL A 367      -5.880 -15.397   8.743  1.00 93.53           C  
ATOM   2857  CG2 VAL A 367      -5.774 -15.449  11.253  1.00 93.53           C  
ATOM   2858  N   ASP A 368      -4.635 -18.438   7.779  1.00 94.44           N  
ATOM   2859  CA  ASP A 368      -4.091 -18.741   6.459  1.00 94.44           C  
ATOM   2860  C   ASP A 368      -4.362 -17.602   5.479  1.00 94.44           C  
ATOM   2861  CB  ASP A 368      -4.678 -20.048   5.923  1.00 94.44           C  
ATOM   2862  O   ASP A 368      -5.268 -17.693   4.649  1.00 94.44           O  
ATOM   2863  CG  ASP A 368      -4.061 -20.478   4.603  1.00 94.44           C  
ATOM   2864  OD1 ASP A 368      -3.016 -19.918   4.208  1.00 94.44           O  
ATOM   2865  OD2 ASP A 368      -4.627 -21.382   3.952  1.00 94.44           O  
ATOM   2866  N   PHE A 369      -3.588 -16.517   5.584  1.00 95.77           N  
ATOM   2867  CA  PHE A 369      -3.765 -15.344   4.737  1.00 95.77           C  
ATOM   2868  C   PHE A 369      -3.609 -15.709   3.266  1.00 95.77           C  
ATOM   2869  CB  PHE A 369      -2.762 -14.249   5.115  1.00 95.77           C  
ATOM   2870  O   PHE A 369      -4.441 -15.336   2.436  1.00 95.77           O  
ATOM   2871  CG  PHE A 369      -2.910 -12.986   4.312  1.00 95.77           C  
ATOM   2872  CD1 PHE A 369      -2.272 -12.846   3.085  1.00 95.77           C  
ATOM   2873  CD2 PHE A 369      -3.689 -11.937   4.782  1.00 95.77           C  
ATOM   2874  CE1 PHE A 369      -2.407 -11.678   2.339  1.00 95.77           C  
ATOM   2875  CE2 PHE A 369      -3.829 -10.766   4.042  1.00 95.77           C  
ATOM   2876  CZ  PHE A 369      -3.186 -10.638   2.822  1.00 95.77           C  
ATOM   2877  N   ALA A 370      -2.606 -16.422   2.922  1.00 94.82           N  
ATOM   2878  CA  ALA A 370      -2.322 -16.806   1.541  1.00 94.82           C  
ATOM   2879  C   ALA A 370      -3.477 -17.605   0.945  1.00 94.82           C  
ATOM   2880  CB  ALA A 370      -1.028 -17.613   1.469  1.00 94.82           C  
ATOM   2881  O   ALA A 370      -3.898 -17.351  -0.186  1.00 94.82           O  
ATOM   2882  N   GLY A 371      -3.914 -18.584   1.727  1.00 95.34           N  
ATOM   2883  CA  GLY A 371      -5.047 -19.377   1.278  1.00 95.34           C  
ATOM   2884  C   GLY A 371      -6.286 -18.546   1.004  1.00 95.34           C  
ATOM   2885  O   GLY A 371      -6.949 -18.729  -0.019  1.00 95.34           O  
ATOM   2886  N   TRP A 372      -6.578 -17.679   1.956  1.00 96.79           N  
ATOM   2887  CA  TRP A 372      -7.727 -16.797   1.782  1.00 96.79           C  
ATOM   2888  C   TRP A 372      -7.561 -15.923   0.544  1.00 96.79           C  
ATOM   2889  CB  TRP A 372      -7.923 -15.918   3.020  1.00 96.79           C  
ATOM   2890  O   TRP A 372      -8.487 -15.792  -0.260  1.00 96.79           O  
ATOM   2891  CG  TRP A 372      -8.934 -14.826   2.838  1.00 96.79           C  
ATOM   2892  CD1 TRP A 372     -10.293 -14.934   2.947  1.00 96.79           C  
ATOM   2893  CD2 TRP A 372      -8.665 -13.459   2.510  1.00 96.79           C  
ATOM   2894  CE2 TRP A 372      -9.910 -12.795   2.436  1.00 96.79           C  
ATOM   2895  CE3 TRP A 372      -7.492 -12.731   2.272  1.00 96.79           C  
ATOM   2896  NE1 TRP A 372     -10.885 -13.716   2.706  1.00 96.79           N  
ATOM   2897  CH2 TRP A 372      -8.850 -10.746   1.905  1.00 96.79           C  
ATOM   2898  CZ2 TRP A 372     -10.013 -11.435   2.134  1.00 96.79           C  
ATOM   2899  CZ3 TRP A 372      -7.597 -11.378   1.971  1.00 96.79           C  
ATOM   2900  N   LEU A 373      -6.442 -15.333   0.411  1.00 97.20           N  
ATOM   2901  CA  LEU A 373      -6.159 -14.443  -0.709  1.00 97.20           C  
ATOM   2902  C   LEU A 373      -6.335 -15.170  -2.038  1.00 97.20           C  
ATOM   2903  CB  LEU A 373      -4.737 -13.885  -0.604  1.00 97.20           C  
ATOM   2904  O   LEU A 373      -7.031 -14.680  -2.931  1.00 97.20           O  
ATOM   2905  CG  LEU A 373      -4.262 -13.016  -1.769  1.00 97.20           C  
ATOM   2906  CD1 LEU A 373      -5.093 -11.739  -1.851  1.00 97.20           C  
ATOM   2907  CD2 LEU A 373      -2.780 -12.687  -1.622  1.00 97.20           C  
ATOM   2908  N   CYS A 374      -5.700 -16.272  -2.173  1.00 96.47           N  
ATOM   2909  CA  CYS A 374      -5.725 -17.035  -3.416  1.00 96.47           C  
ATOM   2910  C   CYS A 374      -7.146 -17.458  -3.768  1.00 96.47           C  
ATOM   2911  CB  CYS A 374      -4.829 -18.268  -3.307  1.00 96.47           C  
ATOM   2912  O   CYS A 374      -7.544 -17.405  -4.933  1.00 96.47           O  
ATOM   2913  SG  CYS A 374      -3.063 -17.888  -3.321  1.00 96.47           S  
ATOM   2914  N   SER A 375      -7.887 -17.847  -2.796  1.00 95.85           N  
ATOM   2915  CA  SER A 375      -9.283 -18.215  -3.008  1.00 95.85           C  
ATOM   2916  C   SER A 375     -10.111 -17.012  -3.447  1.00 95.85           C  
ATOM   2917  CB  SER A 375      -9.878 -18.817  -1.734  1.00 95.85           C  
ATOM   2918  O   SER A 375     -10.964 -17.128  -4.330  1.00 95.85           O  
ATOM   2919  OG  SER A 375     -11.247 -19.135  -1.920  1.00 95.85           O  
ATOM   2920  N   THR A 376      -9.819 -15.925  -2.926  1.00 95.83           N  
ATOM   2921  CA  THR A 376     -10.598 -14.715  -3.164  1.00 95.83           C  
ATOM   2922  C   THR A 376     -10.331 -14.167  -4.563  1.00 95.83           C  
ATOM   2923  CB  THR A 376     -10.282 -13.632  -2.117  1.00 95.83           C  
ATOM   2924  O   THR A 376     -11.261 -13.767  -5.267  1.00 95.83           O  
ATOM   2925  CG2 THR A 376     -11.077 -12.359  -2.385  1.00 95.83           C  
ATOM   2926  OG1 THR A 376     -10.615 -14.125  -0.813  1.00 95.83           O  
ATOM   2927  N   ILE A 377      -9.070 -14.236  -4.996  1.00 94.36           N  
ATOM   2928  CA  ILE A 377      -8.778 -13.535  -6.242  1.00 94.36           C  
ATOM   2929  C   ILE A 377      -8.474 -14.547  -7.344  1.00 94.36           C  
ATOM   2930  CB  ILE A 377      -7.598 -12.552  -6.074  1.00 94.36           C  
ATOM   2931  O   ILE A 377      -7.985 -14.179  -8.415  1.00 94.36           O  
ATOM   2932  CG1 ILE A 377      -6.350 -13.296  -5.584  1.00 94.36           C  
ATOM   2933  CG2 ILE A 377      -7.971 -11.417  -5.116  1.00 94.36           C  
ATOM   2934  CD1 ILE A 377      -5.074 -12.466  -5.636  1.00 94.36           C  
ATOM   2935  N   GLY A 378      -8.627 -15.851  -7.051  1.00 92.13           N  
ATOM   2936  CA  GLY A 378      -8.518 -16.910  -8.042  1.00 92.13           C  
ATOM   2937  C   GLY A 378      -7.084 -17.224  -8.424  1.00 92.13           C  
ATOM   2938  O   GLY A 378      -6.786 -17.460  -9.597  1.00 92.13           O  
ATOM   2939  N   LEU A 379      -6.134 -17.150  -7.478  1.00 87.96           N  
ATOM   2940  CA  LEU A 379      -4.738 -17.517  -7.691  1.00 87.96           C  
ATOM   2941  C   LEU A 379      -4.443 -18.895  -7.109  1.00 87.96           C  
ATOM   2942  CB  LEU A 379      -3.808 -16.475  -7.064  1.00 87.96           C  
ATOM   2943  O   LEU A 379      -5.187 -19.385  -6.256  1.00 87.96           O  
ATOM   2944  CG  LEU A 379      -3.825 -15.083  -7.696  1.00 87.96           C  
ATOM   2945  CD1 LEU A 379      -2.911 -14.138  -6.923  1.00 87.96           C  
ATOM   2946  CD2 LEU A 379      -3.410 -15.156  -9.162  1.00 87.96           C  
ATOM   2947  N   ASN A 380      -3.422 -19.586  -7.677  1.00 83.77           N  
ATOM   2948  CA  ASN A 380      -2.933 -20.822  -7.077  1.00 83.77           C  
ATOM   2949  C   ASN A 380      -1.862 -20.550  -6.024  1.00 83.77           C  
ATOM   2950  CB  ASN A 380      -2.391 -21.764  -8.154  1.00 83.77           C  
ATOM   2951  O   ASN A 380      -0.980 -19.715  -6.232  1.00 83.77           O  
ATOM   2952  CG  ASN A 380      -3.472 -22.259  -9.095  1.00 83.77           C  
ATOM   2953  ND2 ASN A 380      -3.128 -22.403 -10.369  1.00 83.77           N  
ATOM   2954  OD1 ASN A 380      -4.607 -22.508  -8.680  1.00 83.77           O  
ATOM   2955  N   GLN A 381      -2.051 -21.181  -4.879  1.00 74.97           N  
ATOM   2956  CA  GLN A 381      -1.018 -21.044  -3.857  1.00 74.97           C  
ATOM   2957  C   GLN A 381       0.261 -21.768  -4.267  1.00 74.97           C  
ATOM   2958  CB  GLN A 381      -1.517 -21.579  -2.513  1.00 74.97           C  
ATOM   2959  O   GLN A 381       0.212 -22.905  -4.740  1.00 74.97           O  
ATOM   2960  CG  GLN A 381      -0.671 -21.141  -1.325  1.00 74.97           C  
ATOM   2961  CD  GLN A 381      -1.300 -21.503   0.007  1.00 74.97           C  
ATOM   2962  NE2 GLN A 381      -0.758 -20.951   1.088  1.00 74.97           N  
ATOM   2963  OE1 GLN A 381      -2.265 -22.271   0.066  1.00 74.97           O  
ATOM   2964  N   PRO A 382       1.397 -21.083  -4.217  1.00 73.84           N  
ATOM   2965  CA  PRO A 382       2.616 -21.822  -4.556  1.00 73.84           C  
ATOM   2966  C   PRO A 382       2.873 -22.999  -3.618  1.00 73.84           C  
ATOM   2967  CB  PRO A 382       3.716 -20.766  -4.423  1.00 73.84           C  
ATOM   2968  O   PRO A 382       2.323 -23.045  -2.514  1.00 73.84           O  
ATOM   2969  CG  PRO A 382       3.033 -19.575  -3.833  1.00 73.84           C  
ATOM   2970  CD  PRO A 382       1.560 -19.857  -3.760  1.00 73.84           C  
ATOM   2971  N   SER A 383       3.533 -24.191  -4.105  1.00 55.17           N  
ATOM   2972  CA  SER A 383       3.892 -25.437  -3.435  1.00 55.17           C  
ATOM   2973  C   SER A 383       4.774 -25.176  -2.218  1.00 55.17           C  
ATOM   2974  CB  SER A 383       4.610 -26.378  -4.403  1.00 55.17           C  
ATOM   2975  O   SER A 383       4.736 -25.931  -1.245  1.00 55.17           O  
ATOM   2976  OG  SER A 383       4.360 -26.004  -5.747  1.00 55.17           O  
ATOM   2977  N   THR A 384       5.358 -24.003  -2.034  1.00 54.30           N  
ATOM   2978  CA  THR A 384       6.166 -23.798  -0.837  1.00 54.30           C  
ATOM   2979  C   THR A 384       5.331 -23.174   0.278  1.00 54.30           C  
ATOM   2980  CB  THR A 384       7.385 -22.904  -1.131  1.00 54.30           C  
ATOM   2981  O   THR A 384       4.668 -22.156   0.068  1.00 54.30           O  
ATOM   2982  CG2 THR A 384       8.532 -23.206  -0.173  1.00 54.30           C  
ATOM   2983  OG1 THR A 384       7.826 -23.135  -2.475  1.00 54.30           O  
ATOM   2984  N   PRO A 385       5.016 -23.981   1.370  1.00 37.02           N  
ATOM   2985  CA  PRO A 385       4.019 -23.784   2.425  1.00 37.02           C  
ATOM   2986  C   PRO A 385       4.214 -22.473   3.184  1.00 37.02           C  
ATOM   2987  CB  PRO A 385       4.237 -24.986   3.347  1.00 37.02           C  
ATOM   2988  O   PRO A 385       5.350 -22.068   3.441  1.00 37.02           O  
ATOM   2989  CG  PRO A 385       5.453 -25.666   2.805  1.00 37.02           C  
ATOM   2990  CD  PRO A 385       6.038 -24.806   1.722  1.00 37.02           C  
ATOM   2991  N   THR A 386       3.185 -21.487   3.367  1.00 49.39           N  
ATOM   2992  CA  THR A 386       2.730 -20.320   4.115  1.00 49.39           C  
ATOM   2993  C   THR A 386       2.262 -20.721   5.511  1.00 49.39           C  
ATOM   2994  CB  THR A 386       1.591 -19.593   3.378  1.00 49.39           C  
ATOM   2995  O   THR A 386       2.413 -19.956   6.466  1.00 49.39           O  
ATOM   2996  CG2 THR A 386       2.140 -18.602   2.357  1.00 49.39           C  
ATOM   2997  OG1 THR A 386       0.776 -20.557   2.700  1.00 49.39           O  
ATOM   2998  N   HIS A 387       3.022 -21.458   6.367  1.00 38.45           N  
ATOM   2999  CA  HIS A 387       2.857 -21.814   7.772  1.00 38.45           C  
ATOM   3000  C   HIS A 387       2.265 -23.212   7.920  1.00 38.45           C  
ATOM   3001  CB  HIS A 387       1.971 -20.790   8.483  1.00 38.45           C  
ATOM   3002  O   HIS A 387       1.333 -23.576   7.199  1.00 38.45           O  
ATOM   3003  CG  HIS A 387       2.704 -19.561   8.918  1.00 38.45           C  
ATOM   3004  CD2 HIS A 387       2.734 -18.313   8.395  1.00 38.45           C  
ATOM   3005  ND1 HIS A 387       3.533 -19.539  10.018  1.00 38.45           N  
ATOM   3006  CE1 HIS A 387       4.041 -18.326  10.155  1.00 38.45           C  
ATOM   3007  NE2 HIS A 387       3.573 -17.563   9.183  1.00 38.45           N  
ATOM   3008  N   ALA A 388       3.091 -24.293   8.056  1.00 31.89           N  
ATOM   3009  CA  ALA A 388       2.784 -25.650   8.501  1.00 31.89           C  
ATOM   3010  C   ALA A 388       1.433 -25.703   9.208  1.00 31.89           C  
ATOM   3011  CB  ALA A 388       3.884 -26.169   9.423  1.00 31.89           C  
ATOM   3012  O   ALA A 388       1.179 -24.929  10.134  1.00 31.89           O  
ATOM   3013  N   ALA A 389       0.264 -25.644   8.559  1.00 35.03           N  
ATOM   3014  CA  ALA A 389      -0.953 -26.168   9.175  1.00 35.03           C  
ATOM   3015  C   ALA A 389      -0.647 -27.381  10.049  1.00 35.03           C  
ATOM   3016  CB  ALA A 389      -1.977 -26.532   8.104  1.00 35.03           C  
ATOM   3017  O   ALA A 389       0.043 -28.307   9.616  1.00 35.03           O  
ATOM   3018  N   GLY A 390       0.032 -27.228  11.175  1.00 36.78           N  
ATOM   3019  CA  GLY A 390       0.053 -28.180  12.274  1.00 36.78           C  
ATOM   3020  C   GLY A 390      -0.863 -29.369  12.052  1.00 36.78           C  
ATOM   3021  O   GLY A 390      -1.986 -29.212  11.569  1.00 36.78           O  
ATOM   3022  N   VAL A 391      -0.495 -30.450  11.330  1.00 31.33           N  
ATOM   3023  CA  VAL A 391      -0.916 -31.818  11.617  1.00 31.33           C  
ATOM   3024  C   VAL A 391      -1.533 -31.886  13.012  1.00 31.33           C  
ATOM   3025  CB  VAL A 391       0.263 -32.810  11.507  1.00 31.33           C  
ATOM   3026  O   VAL A 391      -0.993 -31.321  13.965  1.00 31.33           O  
ATOM   3027  CG1 VAL A 391      -0.233 -34.251  11.604  1.00 31.33           C  
ATOM   3028  CG2 VAL A 391       1.025 -32.590  10.201  1.00 31.33           C  
TER    3029      VAL A 391                                                      
ENDMDL                                                                          
END                                                                             
