# Supplementary material for: The identification of functional regions of MEK1 using CRISPR tiling screens
Source: Commun Biol. 2025 Apr 24;8:656. doi: 10.1038/s42003-025-07966-4 (PMC12022096; doi:10.1038/s42003-025-07966-4)
Supplement: Supplementary file 3 — Supplementary Data 1-18 [file 42003_2025_7966_MOESM3_ESM.zip › Supplementary_Data_final/Supplementary Data 11_MEK1_Q236_G237del_ranked_0.pdb]

MODEL     1                                                                     
ATOM      1  N   MET A   1     -25.857 -14.359 -25.248  1.00 33.02           N  
ATOM      2  CA  MET A   1     -25.587 -15.384 -24.245  1.00 33.02           C  
ATOM      3  C   MET A   1     -25.851 -14.854 -22.840  1.00 33.02           C  
ATOM      4  CB  MET A   1     -24.144 -15.879 -24.355  1.00 33.02           C  
ATOM      5  O   MET A   1     -25.384 -13.770 -22.483  1.00 33.02           O  
ATOM      6  CG  MET A   1     -23.904 -16.814 -25.529  1.00 33.02           C  
ATOM      7  SD  MET A   1     -22.761 -18.187 -25.112  1.00 33.02           S  
ATOM      8  CE  MET A   1     -22.859 -19.161 -26.640  1.00 33.02           C  
ATOM      9  N   PRO A   2     -27.019 -14.998 -22.193  1.00 32.44           N  
ATOM     10  CA  PRO A   2     -27.262 -14.338 -20.908  1.00 32.44           C  
ATOM     11  C   PRO A   2     -26.172 -14.629 -19.879  1.00 32.44           C  
ATOM     12  CB  PRO A   2     -28.605 -14.921 -20.461  1.00 32.44           C  
ATOM     13  O   PRO A   2     -25.683 -15.758 -19.796  1.00 32.44           O  
ATOM     14  CG  PRO A   2     -28.740 -16.199 -21.225  1.00 32.44           C  
ATOM     15  CD  PRO A   2     -27.640 -16.263 -22.245  1.00 32.44           C  
ATOM     16  N   LYS A   3     -25.125 -13.651 -19.524  1.00 35.60           N  
ATOM     17  CA  LYS A   3     -24.140 -13.363 -18.486  1.00 35.60           C  
ATOM     18  C   LYS A   3     -24.646 -13.796 -17.113  1.00 35.60           C  
ATOM     19  CB  LYS A   3     -23.794 -11.874 -18.471  1.00 35.60           C  
ATOM     20  O   LYS A   3     -25.741 -13.410 -16.699  1.00 35.60           O  
ATOM     21  CG  LYS A   3     -22.922 -11.429 -19.637  1.00 35.60           C  
ATOM     22  CD  LYS A   3     -22.429 -10.000 -19.453  1.00 35.60           C  
ATOM     23  CE  LYS A   3     -21.549  -9.557 -20.614  1.00 35.60           C  
ATOM     24  NZ  LYS A   3     -21.069  -8.153 -20.441  1.00 35.60           N  
ATOM     25  N   LYS A   4     -24.506 -15.112 -16.715  1.00 34.31           N  
ATOM     26  CA  LYS A   4     -24.551 -15.755 -15.405  1.00 34.31           C  
ATOM     27  C   LYS A   4     -23.906 -14.875 -14.338  1.00 34.31           C  
ATOM     28  CB  LYS A   4     -23.856 -17.117 -15.451  1.00 34.31           C  
ATOM     29  O   LYS A   4     -22.787 -14.391 -14.518  1.00 34.31           O  
ATOM     30  CG  LYS A   4     -24.812 -18.301 -15.423  1.00 34.31           C  
ATOM     31  CD  LYS A   4     -24.060 -19.626 -15.428  1.00 34.31           C  
ATOM     32  CE  LYS A   4     -25.016 -20.811 -15.412  1.00 34.31           C  
ATOM     33  NZ  LYS A   4     -24.284 -22.113 -15.432  1.00 34.31           N  
ATOM     34  N   LYS A   5     -24.641 -14.031 -13.506  1.00 34.20           N  
ATOM     35  CA  LYS A   5     -24.411 -13.348 -12.237  1.00 34.20           C  
ATOM     36  C   LYS A   5     -23.518 -14.178 -11.319  1.00 34.20           C  
ATOM     37  CB  LYS A   5     -25.739 -13.045 -11.541  1.00 34.20           C  
ATOM     38  O   LYS A   5     -23.658 -15.401 -11.249  1.00 34.20           O  
ATOM     39  CG  LYS A   5     -26.357 -11.713 -11.941  1.00 34.20           C  
ATOM     40  CD  LYS A   5     -27.659 -11.454 -11.193  1.00 34.20           C  
ATOM     41  CE  LYS A   5     -28.333 -10.175 -11.669  1.00 34.20           C  
ATOM     42  NZ  LYS A   5     -29.565  -9.871 -10.880  1.00 34.20           N  
ATOM     43  N   PRO A   6     -22.292 -13.635 -10.848  1.00 34.50           N  
ATOM     44  CA  PRO A   6     -21.416 -14.292  -9.874  1.00 34.50           C  
ATOM     45  C   PRO A   6     -22.144 -14.664  -8.584  1.00 34.50           C  
ATOM     46  CB  PRO A   6     -20.335 -13.241  -9.608  1.00 34.50           C  
ATOM     47  O   PRO A   6     -23.013 -13.919  -8.124  1.00 34.50           O  
ATOM     48  CG  PRO A   6     -20.790 -12.028 -10.353  1.00 34.50           C  
ATOM     49  CD  PRO A   6     -22.105 -12.336 -11.010  1.00 34.50           C  
ATOM     50  N   THR A   7     -22.313 -15.948  -8.178  1.00 31.46           N  
ATOM     51  CA  THR A   7     -22.824 -16.637  -6.998  1.00 31.46           C  
ATOM     52  C   THR A   7     -22.189 -16.078  -5.728  1.00 31.46           C  
ATOM     53  CB  THR A   7     -22.564 -18.153  -7.080  1.00 31.46           C  
ATOM     54  O   THR A   7     -20.978 -15.854  -5.679  1.00 31.46           O  
ATOM     55  CG2 THR A   7     -23.865 -18.924  -7.275  1.00 31.46           C  
ATOM     56  OG1 THR A   7     -21.691 -18.423  -8.183  1.00 31.46           O  
ATOM     57  N   PRO A   8     -23.014 -15.467  -4.756  1.00 35.01           N  
ATOM     58  CA  PRO A   8     -22.550 -15.045  -3.433  1.00 35.01           C  
ATOM     59  C   PRO A   8     -21.893 -16.179  -2.649  1.00 35.01           C  
ATOM     60  CB  PRO A   8     -23.833 -14.576  -2.743  1.00 35.01           C  
ATOM     61  O   PRO A   8     -22.227 -17.349  -2.851  1.00 35.01           O  
ATOM     62  CG  PRO A   8     -24.918 -14.830  -3.739  1.00 35.01           C  
ATOM     63  CD  PRO A   8     -24.325 -15.550  -4.916  1.00 35.01           C  
ATOM     64  N   ILE A   9     -20.589 -15.977  -2.116  1.00 34.35           N  
ATOM     65  CA  ILE A   9     -19.835 -16.777  -1.157  1.00 34.35           C  
ATOM     66  C   ILE A   9     -20.723 -17.129   0.034  1.00 34.35           C  
ATOM     67  CB  ILE A   9     -18.565 -16.038  -0.679  1.00 34.35           C  
ATOM     68  O   ILE A   9     -21.322 -16.246   0.652  1.00 34.35           O  
ATOM     69  CG1 ILE A   9     -17.628 -15.767  -1.862  1.00 34.35           C  
ATOM     70  CG2 ILE A   9     -17.851 -16.841   0.412  1.00 34.35           C  
ATOM     71  CD1 ILE A   9     -16.457 -14.854  -1.527  1.00 34.35           C  
ATOM     72  N   GLN A  10     -21.308 -18.382   0.140  1.00 28.27           N  
ATOM     73  CA  GLN A  10     -22.021 -19.028   1.238  1.00 28.27           C  
ATOM     74  C   GLN A  10     -21.089 -19.302   2.414  1.00 28.27           C  
ATOM     75  CB  GLN A  10     -22.667 -20.332   0.765  1.00 28.27           C  
ATOM     76  O   GLN A  10     -20.079 -19.994   2.265  1.00 28.27           O  
ATOM     77  CG  GLN A  10     -23.973 -20.132   0.009  1.00 28.27           C  
ATOM     78  CD  GLN A  10     -24.678 -21.439  -0.302  1.00 28.27           C  
ATOM     79  NE2 GLN A  10     -25.686 -21.379  -1.165  1.00 28.27           N  
ATOM     80  OE1 GLN A  10     -24.318 -22.495   0.229  1.00 28.27           O  
ATOM     81  N   LEU A  11     -20.935 -18.355   3.427  1.00 35.22           N  
ATOM     82  CA  LEU A  11     -20.217 -18.659   4.660  1.00 35.22           C  
ATOM     83  C   LEU A  11     -21.170 -19.180   5.730  1.00 35.22           C  
ATOM     84  CB  LEU A  11     -19.485 -17.416   5.174  1.00 35.22           C  
ATOM     85  O   LEU A  11     -22.291 -18.685   5.863  1.00 35.22           O  
ATOM     86  CG  LEU A  11     -18.142 -17.099   4.515  1.00 35.22           C  
ATOM     87  CD1 LEU A  11     -17.939 -15.591   4.422  1.00 35.22           C  
ATOM     88  CD2 LEU A  11     -17.000 -17.751   5.287  1.00 35.22           C  
ATOM     89  N   ASN A  12     -21.096 -20.503   6.109  1.00 30.68           N  
ATOM     90  CA  ASN A  12     -21.690 -21.274   7.196  1.00 30.68           C  
ATOM     91  C   ASN A  12     -21.875 -20.425   8.450  1.00 30.68           C  
ATOM     92  CB  ASN A  12     -20.838 -22.506   7.509  1.00 30.68           C  
ATOM     93  O   ASN A  12     -20.982 -19.663   8.826  1.00 30.68           O  
ATOM     94  CG  ASN A  12     -21.113 -23.662   6.568  1.00 30.68           C  
ATOM     95  ND2 ASN A  12     -20.314 -24.716   6.674  1.00 30.68           N  
ATOM     96  OD1 ASN A  12     -22.037 -23.607   5.752  1.00 30.68           O  
ATOM     97  N   PRO A  13     -23.127 -20.278   9.055  1.00 33.79           N  
ATOM     98  CA  PRO A  13     -23.399 -19.593  10.321  1.00 33.79           C  
ATOM     99  C   PRO A  13     -22.663 -20.222  11.502  1.00 33.79           C  
ATOM    100  CB  PRO A  13     -24.914 -19.739  10.482  1.00 33.79           C  
ATOM    101  O   PRO A  13     -22.423 -21.432  11.511  1.00 33.79           O  
ATOM    102  CG  PRO A  13     -25.307 -20.776   9.480  1.00 33.79           C  
ATOM    103  CD  PRO A  13     -24.089 -21.163   8.692  1.00 33.79           C  
ATOM    104  N   ALA A  14     -21.584 -19.526  12.155  1.00 34.79           N  
ATOM    105  CA  ALA A  14     -21.024 -19.872  13.459  1.00 34.79           C  
ATOM    106  C   ALA A  14     -22.129 -20.097  14.488  1.00 34.79           C  
ATOM    107  CB  ALA A  14     -20.072 -18.778  13.937  1.00 34.79           C  
ATOM    108  O   ALA A  14     -23.148 -19.403  14.476  1.00 34.79           O  
ATOM    109  N   PRO A  15     -22.104 -21.245  15.296  1.00 33.39           N  
ATOM    110  CA  PRO A  15     -23.015 -21.707  16.346  1.00 33.39           C  
ATOM    111  C   PRO A  15     -23.107 -20.731  17.518  1.00 33.39           C  
ATOM    112  CB  PRO A  15     -22.398 -23.035  16.790  1.00 33.39           C  
ATOM    113  O   PRO A  15     -22.139 -20.028  17.818  1.00 33.39           O  
ATOM    114  CG  PRO A  15     -20.969 -22.955  16.360  1.00 33.39           C  
ATOM    115  CD  PRO A  15     -20.779 -21.693  15.569  1.00 33.39           C  
ATOM    116  N   ASP A  16     -24.311 -20.087  17.872  1.00 28.79           N  
ATOM    117  CA  ASP A  16     -25.014 -19.555  19.035  1.00 28.79           C  
ATOM    118  C   ASP A  16     -24.547 -20.237  20.319  1.00 28.79           C  
ATOM    119  CB  ASP A  16     -26.526 -19.723  18.871  1.00 28.79           C  
ATOM    120  O   ASP A  16     -24.488 -21.466  20.389  1.00 28.79           O  
ATOM    121  CG  ASP A  16     -27.220 -18.447  18.427  1.00 28.79           C  
ATOM    122  OD1 ASP A  16     -26.565 -17.384  18.374  1.00 28.79           O  
ATOM    123  OD2 ASP A  16     -28.433 -18.505  18.130  1.00 28.79           O  
ATOM    124  N   GLY A  17     -23.544 -19.666  21.074  1.00 33.18           N  
ATOM    125  CA  GLY A  17     -23.436 -20.208  22.419  1.00 33.18           C  
ATOM    126  C   GLY A  17     -22.662 -19.309  23.364  1.00 33.18           C  
ATOM    127  O   GLY A  17     -21.631 -18.746  22.989  1.00 33.18           O  
ATOM    128  N   SER A  18     -23.335 -18.567  24.320  1.00 31.15           N  
ATOM    129  CA  SER A  18     -23.506 -18.614  25.768  1.00 31.15           C  
ATOM    130  C   SER A  18     -22.316 -17.985  26.486  1.00 31.15           C  
ATOM    131  CB  SER A  18     -23.692 -20.056  26.240  1.00 31.15           C  
ATOM    132  O   SER A  18     -21.165 -18.213  26.107  1.00 31.15           O  
ATOM    133  OG  SER A  18     -22.629 -20.876  25.785  1.00 31.15           O  
ATOM    134  N   ALA A  19     -22.407 -16.699  26.920  1.00 26.51           N  
ATOM    135  CA  ALA A  19     -22.180 -15.912  28.130  1.00 26.51           C  
ATOM    136  C   ALA A  19     -21.275 -16.658  29.107  1.00 26.51           C  
ATOM    137  CB  ALA A  19     -23.509 -15.567  28.797  1.00 26.51           C  
ATOM    138  O   ALA A  19     -21.551 -17.805  29.466  1.00 26.51           O  
ATOM    139  N   VAL A  20     -19.864 -16.532  28.896  1.00 31.67           N  
ATOM    140  CA  VAL A  20     -18.964 -16.991  29.949  1.00 31.67           C  
ATOM    141  C   VAL A  20     -17.866 -15.954  30.178  1.00 31.67           C  
ATOM    142  CB  VAL A  20     -18.340 -18.361  29.605  1.00 31.67           C  
ATOM    143  O   VAL A  20     -17.247 -15.476  29.225  1.00 31.67           O  
ATOM    144  CG1 VAL A  20     -17.555 -18.911  30.794  1.00 31.67           C  
ATOM    145  CG2 VAL A  20     -19.424 -19.348  29.173  1.00 31.67           C  
ATOM    146  N   ASN A  21     -17.898 -15.048  31.199  1.00 29.26           N  
ATOM    147  CA  ASN A  21     -17.074 -14.566  32.303  1.00 29.26           C  
ATOM    148  C   ASN A  21     -15.880 -13.759  31.801  1.00 29.26           C  
ATOM    149  CB  ASN A  21     -16.599 -15.736  33.168  1.00 29.26           C  
ATOM    150  O   ASN A  21     -15.088 -14.250  30.995  1.00 29.26           O  
ATOM    151  CG  ASN A  21     -17.576 -16.078  34.276  1.00 29.26           C  
ATOM    152  ND2 ASN A  21     -17.324 -17.183  34.968  1.00 29.26           N  
ATOM    153  OD1 ASN A  21     -18.549 -15.356  34.507  1.00 29.26           O  
ATOM    154  N   GLY A  22     -15.863 -12.451  31.586  1.00 31.91           N  
ATOM    155  CA  GLY A  22     -15.373 -11.089  31.444  1.00 31.91           C  
ATOM    156  C   GLY A  22     -13.989 -10.888  32.031  1.00 31.91           C  
ATOM    157  O   GLY A  22     -13.285  -9.943  31.667  1.00 31.91           O  
ATOM    158  N   THR A  23     -13.068 -11.990  32.096  1.00 32.88           N  
ATOM    159  CA  THR A  23     -11.643 -11.784  32.327  1.00 32.88           C  
ATOM    160  C   THR A  23     -10.818 -12.845  31.604  1.00 32.88           C  
ATOM    161  CB  THR A  23     -11.311 -11.809  33.831  1.00 32.88           C  
ATOM    162  O   THR A  23      -9.710 -12.568  31.141  1.00 32.88           O  
ATOM    163  CG2 THR A  23     -11.542 -10.442  34.467  1.00 32.88           C  
ATOM    164  OG1 THR A  23     -12.147 -12.774  34.482  1.00 32.88           O  
ATOM    165  N   SER A  24     -11.423 -13.880  30.887  1.00 31.39           N  
ATOM    166  CA  SER A  24     -10.818 -14.930  30.076  1.00 31.39           C  
ATOM    167  C   SER A  24     -10.953 -14.626  28.587  1.00 31.39           C  
ATOM    168  CB  SER A  24     -11.456 -16.285  30.388  1.00 31.39           C  
ATOM    169  O   SER A  24     -10.082 -14.986  27.793  1.00 31.39           O  
ATOM    170  OG  SER A  24     -11.961 -16.887  29.208  1.00 31.39           O  
ATOM    171  N   SER A  25     -11.751 -13.600  28.247  1.00 39.82           N  
ATOM    172  CA  SER A  25     -12.071 -13.265  26.863  1.00 39.82           C  
ATOM    173  C   SER A  25     -11.067 -12.272  26.288  1.00 39.82           C  
ATOM    174  CB  SER A  25     -13.484 -12.689  26.763  1.00 39.82           C  
ATOM    175  O   SER A  25     -10.704 -12.357  25.113  1.00 39.82           O  
ATOM    176  OG  SER A  25     -13.538 -11.389  27.323  1.00 39.82           O  
ATOM    177  N   ALA A  26     -10.429 -11.476  27.224  1.00 37.78           N  
ATOM    178  CA  ALA A  26      -9.472 -10.477  26.757  1.00 37.78           C  
ATOM    179  C   ALA A  26      -8.100 -11.101  26.518  1.00 37.78           C  
ATOM    180  CB  ALA A  26      -9.365  -9.332  27.761  1.00 37.78           C  
ATOM    181  O   ALA A  26      -7.422 -10.769  25.543  1.00 37.78           O  
ATOM    182  N   GLU A  27      -7.673 -12.153  27.390  1.00 38.66           N  
ATOM    183  CA  GLU A  27      -6.406 -12.864  27.243  1.00 38.66           C  
ATOM    184  C   GLU A  27      -6.451 -13.832  26.064  1.00 38.66           C  
ATOM    185  CB  GLU A  27      -6.059 -13.618  28.529  1.00 38.66           C  
ATOM    186  O   GLU A  27      -5.467 -13.979  25.336  1.00 38.66           O  
ATOM    187  CG  GLU A  27      -5.448 -12.739  29.611  1.00 38.66           C  
ATOM    188  CD  GLU A  27      -5.159 -13.489  30.901  1.00 38.66           C  
ATOM    189  OE1 GLU A  27      -4.534 -12.906  31.815  1.00 38.66           O  
ATOM    190  OE2 GLU A  27      -5.562 -14.670  30.999  1.00 38.66           O  
ATOM    191  N   THR A  28      -7.623 -14.449  25.808  1.00 46.26           N  
ATOM    192  CA  THR A  28      -7.848 -15.353  24.686  1.00 46.26           C  
ATOM    193  C   THR A  28      -7.851 -14.587  23.366  1.00 46.26           C  
ATOM    194  CB  THR A  28      -9.175 -16.118  24.842  1.00 46.26           C  
ATOM    195  O   THR A  28      -7.290 -15.051  22.372  1.00 46.26           O  
ATOM    196  CG2 THR A  28      -8.964 -17.445  25.563  1.00 46.26           C  
ATOM    197  OG1 THR A  28     -10.094 -15.318  25.596  1.00 46.26           O  
ATOM    198  N   ASN A  29      -8.108 -13.293  23.492  1.00 63.96           N  
ATOM    199  CA  ASN A  29      -8.196 -12.447  22.307  1.00 63.96           C  
ATOM    200  C   ASN A  29      -6.829 -11.901  21.904  1.00 63.96           C  
ATOM    201  CB  ASN A  29      -9.179 -11.298  22.540  1.00 63.96           C  
ATOM    202  O   ASN A  29      -6.501 -11.851  20.718  1.00 63.96           O  
ATOM    203  CG  ASN A  29     -10.617 -11.696  22.273  1.00 63.96           C  
ATOM    204  ND2 ASN A  29     -11.554 -10.857  22.700  1.00 63.96           N  
ATOM    205  OD1 ASN A  29     -10.884 -12.749  21.689  1.00 63.96           O  
ATOM    206  N   LEU A  30      -5.954 -11.729  22.947  1.00 64.69           N  
ATOM    207  CA  LEU A  30      -4.616 -11.215  22.679  1.00 64.69           C  
ATOM    208  C   LEU A  30      -3.712 -12.312  22.127  1.00 64.69           C  
ATOM    209  CB  LEU A  30      -4.003 -10.626  23.953  1.00 64.69           C  
ATOM    210  O   LEU A  30      -2.931 -12.072  21.204  1.00 64.69           O  
ATOM    211  CG  LEU A  30      -2.754  -9.762  23.768  1.00 64.69           C  
ATOM    212  CD1 LEU A  30      -3.109  -8.462  23.056  1.00 64.69           C  
ATOM    213  CD2 LEU A  30      -2.096  -9.478  25.114  1.00 64.69           C  
ATOM    214  N   GLU A  31      -3.798 -13.527  22.688  1.00 68.52           N  
ATOM    215  CA  GLU A  31      -3.041 -14.675  22.199  1.00 68.52           C  
ATOM    216  C   GLU A  31      -3.427 -15.020  20.764  1.00 68.52           C  
ATOM    217  CB  GLU A  31      -3.257 -15.888  23.108  1.00 68.52           C  
ATOM    218  O   GLU A  31      -2.562 -15.314  19.936  1.00 68.52           O  
ATOM    219  CG  GLU A  31      -2.461 -15.835  24.404  1.00 68.52           C  
ATOM    220  CD  GLU A  31      -2.728 -17.019  25.320  1.00 68.52           C  
ATOM    221  OE1 GLU A  31      -2.136 -17.079  26.422  1.00 68.52           O  
ATOM    222  OE2 GLU A  31      -3.534 -17.894  24.933  1.00 68.52           O  
ATOM    223  N   ALA A  32      -4.696 -14.995  20.520  1.00 72.62           N  
ATOM    224  CA  ALA A  32      -5.185 -15.252  19.169  1.00 72.62           C  
ATOM    225  C   ALA A  32      -4.667 -14.203  18.189  1.00 72.62           C  
ATOM    226  CB  ALA A  32      -6.712 -15.282  19.153  1.00 72.62           C  
ATOM    227  O   ALA A  32      -4.285 -14.531  17.063  1.00 72.62           O  
ATOM    228  N   LEU A  33      -4.597 -13.006  18.720  1.00 68.13           N  
ATOM    229  CA  LEU A  33      -4.089 -11.895  17.923  1.00 68.13           C  
ATOM    230  C   LEU A  33      -2.601 -12.067  17.638  1.00 68.13           C  
ATOM    231  CB  LEU A  33      -4.333 -10.565  18.639  1.00 68.13           C  
ATOM    232  O   LEU A  33      -2.152 -11.859  16.508  1.00 68.13           O  
ATOM    233  CG  LEU A  33      -5.710  -9.929  18.439  1.00 68.13           C  
ATOM    234  CD1 LEU A  33      -6.072  -9.058  19.637  1.00 68.13           C  
ATOM    235  CD2 LEU A  33      -5.740  -9.114  17.150  1.00 68.13           C  
ATOM    236  N   GLN A  34      -1.918 -12.519  18.606  1.00 71.15           N  
ATOM    237  CA  GLN A  34      -0.482 -12.734  18.461  1.00 71.15           C  
ATOM    238  C   GLN A  34      -0.191 -13.851  17.463  1.00 71.15           C  
ATOM    239  CB  GLN A  34       0.151 -13.060  19.814  1.00 71.15           C  
ATOM    240  O   GLN A  34       0.725 -13.737  16.646  1.00 71.15           O  
ATOM    241  CG  GLN A  34       0.418 -11.836  20.680  1.00 71.15           C  
ATOM    242  CD  GLN A  34       1.009 -12.190  22.031  1.00 71.15           C  
ATOM    243  NE2 GLN A  34       1.410 -11.174  22.788  1.00 71.15           N  
ATOM    244  OE1 GLN A  34       1.104 -13.367  22.393  1.00 71.15           O  
ATOM    245  N   LYS A  35      -0.969 -14.871  17.561  1.00 74.33           N  
ATOM    246  CA  LYS A  35      -0.802 -15.995  16.644  1.00 74.33           C  
ATOM    247  C   LYS A  35      -1.070 -15.573  15.202  1.00 74.33           C  
ATOM    248  CB  LYS A  35      -1.728 -17.148  17.034  1.00 74.33           C  
ATOM    249  O   LYS A  35      -0.341 -15.968  14.289  1.00 74.33           O  
ATOM    250  CG  LYS A  35      -1.403 -18.464  16.343  1.00 74.33           C  
ATOM    251  CD  LYS A  35      -2.328 -19.582  16.807  1.00 74.33           C  
ATOM    252  CE  LYS A  35      -2.097 -20.864  16.017  1.00 74.33           C  
ATOM    253  NZ  LYS A  35      -3.016 -21.957  16.454  1.00 74.33           N  
ATOM    254  N   LYS A  36      -2.062 -14.676  15.071  1.00 71.16           N  
ATOM    255  CA  LYS A  36      -2.434 -14.182  13.749  1.00 71.16           C  
ATOM    256  C   LYS A  36      -1.329 -13.314  13.155  1.00 71.16           C  
ATOM    257  CB  LYS A  36      -3.741 -13.391  13.819  1.00 71.16           C  
ATOM    258  O   LYS A  36      -1.036 -13.404  11.961  1.00 71.16           O  
ATOM    259  CG  LYS A  36      -4.991 -14.259  13.816  1.00 71.16           C  
ATOM    260  CD  LYS A  36      -6.257 -13.415  13.746  1.00 71.16           C  
ATOM    261  CE  LYS A  36      -7.509 -14.282  13.753  1.00 71.16           C  
ATOM    262  NZ  LYS A  36      -8.752 -13.461  13.646  1.00 71.16           N  
ATOM    263  N   LEU A  37      -0.715 -12.625  14.034  1.00 74.26           N  
ATOM    264  CA  LEU A  37       0.328 -11.706  13.595  1.00 74.26           C  
ATOM    265  C   LEU A  37       1.599 -12.463  13.225  1.00 74.26           C  
ATOM    266  CB  LEU A  37       0.632 -10.678  14.688  1.00 74.26           C  
ATOM    267  O   LEU A  37       2.331 -12.051  12.322  1.00 74.26           O  
ATOM    268  CG  LEU A  37      -0.347  -9.510  14.811  1.00 74.26           C  
ATOM    269  CD1 LEU A  37      -0.454  -9.059  16.265  1.00 74.26           C  
ATOM    270  CD2 LEU A  37       0.086  -8.352  13.918  1.00 74.26           C  
ATOM    271  N   GLU A  38       1.815 -13.641  13.879  1.00 73.78           N  
ATOM    272  CA  GLU A  38       3.006 -14.454  13.655  1.00 73.78           C  
ATOM    273  C   GLU A  38       2.994 -15.078  12.262  1.00 73.78           C  
ATOM    274  CB  GLU A  38       3.121 -15.546  14.721  1.00 73.78           C  
ATOM    275  O   GLU A  38       4.051 -15.337  11.683  1.00 73.78           O  
ATOM    276  CG  GLU A  38       3.618 -15.042  16.067  1.00 73.78           C  
ATOM    277  CD  GLU A  38       3.643 -16.119  17.140  1.00 73.78           C  
ATOM    278  OE1 GLU A  38       4.001 -15.813  18.300  1.00 73.78           O  
ATOM    279  OE2 GLU A  38       3.302 -17.279  16.817  1.00 73.78           O  
ATOM    280  N   GLU A  39       1.835 -15.187  11.712  1.00 74.06           N  
ATOM    281  CA  GLU A  39       1.691 -15.786  10.389  1.00 74.06           C  
ATOM    282  C   GLU A  39       2.058 -14.792   9.290  1.00 74.06           C  
ATOM    283  CB  GLU A  39       0.262 -16.295  10.181  1.00 74.06           C  
ATOM    284  O   GLU A  39       2.379 -15.189   8.168  1.00 74.06           O  
ATOM    285  CG  GLU A  39      -0.108 -17.469  11.076  1.00 74.06           C  
ATOM    286  CD  GLU A  39      -1.549 -17.923  10.905  1.00 74.06           C  
ATOM    287  OE1 GLU A  39      -1.969 -18.881  11.592  1.00 74.06           O  
ATOM    288  OE2 GLU A  39      -2.263 -17.316  10.076  1.00 74.06           O  
ATOM    289  N   LEU A  40       2.140 -13.523   9.697  1.00 73.86           N  
ATOM    290  CA  LEU A  40       2.448 -12.469   8.737  1.00 73.86           C  
ATOM    291  C   LEU A  40       3.938 -12.144   8.746  1.00 73.86           C  
ATOM    292  CB  LEU A  40       1.637 -11.208   9.046  1.00 73.86           C  
ATOM    293  O   LEU A  40       4.584 -12.202   9.795  1.00 73.86           O  
ATOM    294  CG  LEU A  40       0.116 -11.339   8.945  1.00 73.86           C  
ATOM    295  CD1 LEU A  40      -0.558 -10.052   9.409  1.00 73.86           C  
ATOM    296  CD2 LEU A  40      -0.298 -11.682   7.519  1.00 73.86           C  
ATOM    297  N   GLU A  41       4.692 -12.310   7.723  1.00 82.29           N  
ATOM    298  CA  GLU A  41       6.094 -11.910   7.651  1.00 82.29           C  
ATOM    299  C   GLU A  41       6.247 -10.402   7.825  1.00 82.29           C  
ATOM    300  CB  GLU A  41       6.711 -12.351   6.321  1.00 82.29           C  
ATOM    301  O   GLU A  41       6.305  -9.660   6.842  1.00 82.29           O  
ATOM    302  CG  GLU A  41       6.852 -13.859   6.179  1.00 82.29           C  
ATOM    303  CD  GLU A  41       7.532 -14.279   4.885  1.00 82.29           C  
ATOM    304  OE1 GLU A  41       7.826 -15.484   4.717  1.00 82.29           O  
ATOM    305  OE2 GLU A  41       7.773 -13.395   4.033  1.00 82.29           O  
ATOM    306  N   LEU A  42       6.164  -9.839   9.079  1.00 85.42           N  
ATOM    307  CA  LEU A  42       6.212  -8.418   9.405  1.00 85.42           C  
ATOM    308  C   LEU A  42       7.547  -8.052  10.044  1.00 85.42           C  
ATOM    309  CB  LEU A  42       5.063  -8.045  10.345  1.00 85.42           C  
ATOM    310  O   LEU A  42       8.143  -8.863  10.757  1.00 85.42           O  
ATOM    311  CG  LEU A  42       3.648  -8.289   9.818  1.00 85.42           C  
ATOM    312  CD1 LEU A  42       2.629  -8.124  10.940  1.00 85.42           C  
ATOM    313  CD2 LEU A  42       3.337  -7.344   8.663  1.00 85.42           C  
ATOM    314  N   ASP A  43       8.040  -6.883   9.741  1.00 89.13           N  
ATOM    315  CA  ASP A  43       9.179  -6.419  10.528  1.00 89.13           C  
ATOM    316  C   ASP A  43       8.736  -5.954  11.913  1.00 89.13           C  
ATOM    317  CB  ASP A  43       9.908  -5.288   9.801  1.00 89.13           C  
ATOM    318  O   ASP A  43       7.539  -5.913  12.207  1.00 89.13           O  
ATOM    319  CG  ASP A  43       9.056  -4.042   9.637  1.00 89.13           C  
ATOM    320  OD1 ASP A  43       8.491  -3.553  10.639  1.00 89.13           O  
ATOM    321  OD2 ASP A  43       8.945  -3.546   8.495  1.00 89.13           O  
ATOM    322  N   GLU A  44       9.663  -5.773  12.816  1.00 89.31           N  
ATOM    323  CA  GLU A  44       9.391  -5.490  14.222  1.00 89.31           C  
ATOM    324  C   GLU A  44       8.521  -4.245  14.375  1.00 89.31           C  
ATOM    325  CB  GLU A  44      10.698  -5.317  14.999  1.00 89.31           C  
ATOM    326  O   GLU A  44       7.571  -4.239  15.160  1.00 89.31           O  
ATOM    327  CG  GLU A  44      10.507  -5.190  16.503  1.00 89.31           C  
ATOM    328  CD  GLU A  44       9.788  -6.380  17.120  1.00 89.31           C  
ATOM    329  OE1 GLU A  44       9.140  -6.215  18.178  1.00 89.31           O  
ATOM    330  OE2 GLU A  44       9.875  -7.485  16.540  1.00 89.31           O  
ATOM    331  N   GLN A  45       8.852  -3.215  13.581  1.00 89.67           N  
ATOM    332  CA  GLN A  45       8.108  -1.962  13.658  1.00 89.67           C  
ATOM    333  C   GLN A  45       6.667  -2.148  13.193  1.00 89.67           C  
ATOM    334  CB  GLN A  45       8.793  -0.879  12.824  1.00 89.67           C  
ATOM    335  O   GLN A  45       5.736  -1.633  13.816  1.00 89.67           O  
ATOM    336  CG  GLN A  45       8.175   0.504  12.984  1.00 89.67           C  
ATOM    337  CD  GLN A  45       8.885   1.563  12.163  1.00 89.67           C  
ATOM    338  NE2 GLN A  45       8.550   2.826  12.406  1.00 89.67           N  
ATOM    339  OE1 GLN A  45       9.729   1.250  11.317  1.00 89.67           O  
ATOM    340  N   GLN A  46       6.481  -2.904  12.117  1.00 92.39           N  
ATOM    341  CA  GLN A  46       5.147  -3.194  11.601  1.00 92.39           C  
ATOM    342  C   GLN A  46       4.323  -3.979  12.618  1.00 92.39           C  
ATOM    343  CB  GLN A  46       5.236  -3.969  10.286  1.00 92.39           C  
ATOM    344  O   GLN A  46       3.144  -3.688  12.827  1.00 92.39           O  
ATOM    345  CG  GLN A  46       5.734  -3.135   9.113  1.00 92.39           C  
ATOM    346  CD  GLN A  46       5.929  -3.955   7.851  1.00 92.39           C  
ATOM    347  NE2 GLN A  46       5.536  -3.393   6.713  1.00 92.39           N  
ATOM    348  OE1 GLN A  46       6.429  -5.083   7.899  1.00 92.39           O  
ATOM    349  N   ARG A  47       4.930  -4.908  13.259  1.00 90.07           N  
ATOM    350  CA  ARG A  47       4.262  -5.734  14.260  1.00 90.07           C  
ATOM    351  C   ARG A  47       3.793  -4.891  15.441  1.00 90.07           C  
ATOM    352  CB  ARG A  47       5.192  -6.847  14.747  1.00 90.07           C  
ATOM    353  O   ARG A  47       2.653  -5.022  15.890  1.00 90.07           O  
ATOM    354  CG  ARG A  47       4.521  -7.848  15.674  1.00 90.07           C  
ATOM    355  CD  ARG A  47       5.488  -8.933  16.128  1.00 90.07           C  
ATOM    356  NE  ARG A  47       4.868  -9.842  17.087  1.00 90.07           N  
ATOM    357  NH1 ARG A  47       6.190 -11.655  16.539  1.00 90.07           N  
ATOM    358  NH2 ARG A  47       4.583 -11.851  18.162  1.00 90.07           N  
ATOM    359  CZ  ARG A  47       5.215 -11.114  17.260  1.00 90.07           C  
ATOM    360  N   LYS A  48       4.641  -4.042  15.913  1.00 91.10           N  
ATOM    361  CA  LYS A  48       4.324  -3.176  17.045  1.00 91.10           C  
ATOM    362  C   LYS A  48       3.155  -2.251  16.720  1.00 91.10           C  
ATOM    363  CB  LYS A  48       5.548  -2.352  17.450  1.00 91.10           C  
ATOM    364  O   LYS A  48       2.250  -2.074  17.539  1.00 91.10           O  
ATOM    365  CG  LYS A  48       6.593  -3.137  18.228  1.00 91.10           C  
ATOM    366  CD  LYS A  48       7.703  -2.230  18.745  1.00 91.10           C  
ATOM    367  CE  LYS A  48       8.746  -3.013  19.531  1.00 91.10           C  
ATOM    368  NZ  LYS A  48       9.863  -2.137  19.995  1.00 91.10           N  
ATOM    369  N   ARG A  49       3.137  -1.768  15.561  1.00 91.89           N  
ATOM    370  CA  ARG A  49       2.088  -0.839  15.153  1.00 91.89           C  
ATOM    371  C   ARG A  49       0.741  -1.545  15.048  1.00 91.89           C  
ATOM    372  CB  ARG A  49       2.441  -0.182  13.817  1.00 91.89           C  
ATOM    373  O   ARG A  49      -0.282  -1.010  15.481  1.00 91.89           O  
ATOM    374  CG  ARG A  49       3.530   0.874  13.919  1.00 91.89           C  
ATOM    375  CD  ARG A  49       3.932   1.403  12.549  1.00 91.89           C  
ATOM    376  NE  ARG A  49       4.935   2.459  12.652  1.00 91.89           N  
ATOM    377  NH1 ARG A  49       5.372   2.551  10.385  1.00 91.89           N  
ATOM    378  NH2 ARG A  49       6.488   3.938  11.829  1.00 91.89           N  
ATOM    379  CZ  ARG A  49       5.596   2.980  11.622  1.00 91.89           C  
ATOM    380  N   LEU A  50       0.813  -2.631  14.439  1.00 90.89           N  
ATOM    381  CA  LEU A  50      -0.416  -3.404  14.292  1.00 90.89           C  
ATOM    382  C   LEU A  50      -0.954  -3.832  15.653  1.00 90.89           C  
ATOM    383  CB  LEU A  50      -0.173  -4.635  13.415  1.00 90.89           C  
ATOM    384  O   LEU A  50      -2.162  -3.771  15.894  1.00 90.89           O  
ATOM    385  CG  LEU A  50      -1.419  -5.372  12.922  1.00 90.89           C  
ATOM    386  CD1 LEU A  50      -2.351  -4.409  12.194  1.00 90.89           C  
ATOM    387  CD2 LEU A  50      -1.029  -6.535  12.016  1.00 90.89           C  
ATOM    388  N   GLU A  51      -0.087  -4.269  16.548  1.00 90.53           N  
ATOM    389  CA  GLU A  51      -0.488  -4.638  17.902  1.00 90.53           C  
ATOM    390  C   GLU A  51      -1.113  -3.454  18.635  1.00 90.53           C  
ATOM    391  CB  GLU A  51       0.711  -5.171  18.692  1.00 90.53           C  
ATOM    392  O   GLU A  51      -2.137  -3.602  19.305  1.00 90.53           O  
ATOM    393  CG  GLU A  51       1.087  -6.604  18.344  1.00 90.53           C  
ATOM    394  CD  GLU A  51       2.323  -7.095  19.082  1.00 90.53           C  
ATOM    395  OE1 GLU A  51       2.727  -8.263  18.879  1.00 90.53           O  
ATOM    396  OE2 GLU A  51       2.890  -6.307  19.870  1.00 90.53           O  
ATOM    397  N   ALA A  52      -0.459  -2.301  18.487  1.00 91.84           N  
ATOM    398  CA  ALA A  52      -0.981  -1.086  19.107  1.00 91.84           C  
ATOM    399  C   ALA A  52      -2.383  -0.768  18.595  1.00 91.84           C  
ATOM    400  CB  ALA A  52      -0.043   0.090  18.845  1.00 91.84           C  
ATOM    401  O   ALA A  52      -3.273  -0.422  19.377  1.00 91.84           O  
ATOM    402  N   PHE A  53      -2.550  -0.846  17.286  1.00 93.09           N  
ATOM    403  CA  PHE A  53      -3.855  -0.565  16.699  1.00 93.09           C  
ATOM    404  C   PHE A  53      -4.911  -1.519  17.245  1.00 93.09           C  
ATOM    405  CB  PHE A  53      -3.792  -0.670  15.172  1.00 93.09           C  
ATOM    406  O   PHE A  53      -5.998  -1.091  17.638  1.00 93.09           O  
ATOM    407  CG  PHE A  53      -5.127  -0.506  14.497  1.00 93.09           C  
ATOM    408  CD1 PHE A  53      -5.847  -1.615  14.071  1.00 93.09           C  
ATOM    409  CD2 PHE A  53      -5.662   0.759  14.289  1.00 93.09           C  
ATOM    410  CE1 PHE A  53      -7.083  -1.466  13.446  1.00 93.09           C  
ATOM    411  CE2 PHE A  53      -6.897   0.915  13.665  1.00 93.09           C  
ATOM    412  CZ  PHE A  53      -7.605  -0.198  13.243  1.00 93.09           C  
ATOM    413  N   LEU A  54      -4.658  -2.805  17.276  1.00 91.15           N  
ATOM    414  CA  LEU A  54      -5.612  -3.823  17.702  1.00 91.15           C  
ATOM    415  C   LEU A  54      -5.968  -3.653  19.175  1.00 91.15           C  
ATOM    416  CB  LEU A  54      -5.045  -5.224  17.460  1.00 91.15           C  
ATOM    417  O   LEU A  54      -7.114  -3.874  19.571  1.00 91.15           O  
ATOM    418  CG  LEU A  54      -4.860  -5.638  15.999  1.00 91.15           C  
ATOM    419  CD1 LEU A  54      -4.182  -7.001  15.916  1.00 91.15           C  
ATOM    420  CD2 LEU A  54      -6.202  -5.658  15.275  1.00 91.15           C  
ATOM    421  N   THR A  55      -4.987  -3.297  19.978  1.00 90.30           N  
ATOM    422  CA  THR A  55      -5.217  -3.035  21.394  1.00 90.30           C  
ATOM    423  C   THR A  55      -6.166  -1.855  21.579  1.00 90.30           C  
ATOM    424  CB  THR A  55      -3.895  -2.753  22.132  1.00 90.30           C  
ATOM    425  O   THR A  55      -7.094  -1.918  22.389  1.00 90.30           O  
ATOM    426  CG2 THR A  55      -4.139  -2.471  23.611  1.00 90.30           C  
ATOM    427  OG1 THR A  55      -3.035  -3.893  22.010  1.00 90.30           O  
ATOM    428  N   GLN A  56      -5.925  -0.789  20.798  1.00 90.46           N  
ATOM    429  CA  GLN A  56      -6.800   0.377  20.832  1.00 90.46           C  
ATOM    430  C   GLN A  56      -8.213   0.018  20.379  1.00 90.46           C  
ATOM    431  CB  GLN A  56      -6.238   1.498  19.956  1.00 90.46           C  
ATOM    432  O   GLN A  56      -9.194   0.483  20.962  1.00 90.46           O  
ATOM    433  CG  GLN A  56      -5.015   2.186  20.548  1.00 90.46           C  
ATOM    434  CD  GLN A  56      -4.435   3.245  19.630  1.00 90.46           C  
ATOM    435  NE2 GLN A  56      -3.683   4.179  20.202  1.00 90.46           N  
ATOM    436  OE1 GLN A  56      -4.659   3.223  18.415  1.00 90.46           O  
ATOM    437  N   LYS A  57      -8.252  -0.749  19.363  1.00 92.45           N  
ATOM    438  CA  LYS A  57      -9.527  -1.173  18.792  1.00 92.45           C  
ATOM    439  C   LYS A  57     -10.374  -1.911  19.825  1.00 92.45           C  
ATOM    440  CB  LYS A  57      -9.298  -2.063  17.570  1.00 92.45           C  
ATOM    441  O   LYS A  57     -11.591  -1.720  19.888  1.00 92.45           O  
ATOM    442  CG  LYS A  57     -10.580  -2.548  16.908  1.00 92.45           C  
ATOM    443  CD  LYS A  57     -10.287  -3.438  15.707  1.00 92.45           C  
ATOM    444  CE  LYS A  57     -11.567  -3.983  15.089  1.00 92.45           C  
ATOM    445  NZ  LYS A  57     -11.287  -4.818  13.882  1.00 92.45           N  
ATOM    446  N   GLN A  58      -9.810  -2.714  20.645  1.00 88.57           N  
ATOM    447  CA  GLN A  58     -10.506  -3.509  21.650  1.00 88.57           C  
ATOM    448  C   GLN A  58     -11.162  -2.617  22.700  1.00 88.57           C  
ATOM    449  CB  GLN A  58      -9.543  -4.490  22.321  1.00 88.57           C  
ATOM    450  O   GLN A  58     -12.178  -2.988  23.291  1.00 88.57           O  
ATOM    451  CG  GLN A  58      -9.181  -5.687  21.453  1.00 88.57           C  
ATOM    452  CD  GLN A  58      -8.161  -6.600  22.108  1.00 88.57           C  
ATOM    453  NE2 GLN A  58      -7.992  -7.795  21.553  1.00 88.57           N  
ATOM    454  OE1 GLN A  58      -7.528  -6.233  23.103  1.00 88.57           O  
ATOM    455  N   LYS A  59     -10.629  -1.394  22.878  1.00 86.99           N  
ATOM    456  CA  LYS A  59     -11.114  -0.467  23.896  1.00 86.99           C  
ATOM    457  C   LYS A  59     -12.308   0.336  23.385  1.00 86.99           C  
ATOM    458  CB  LYS A  59      -9.996   0.479  24.337  1.00 86.99           C  
ATOM    459  O   LYS A  59     -13.015   0.972  24.169  1.00 86.99           O  
ATOM    460  CG  LYS A  59      -8.855  -0.210  25.070  1.00 86.99           C  
ATOM    461  CD  LYS A  59      -7.757   0.776  25.447  1.00 86.99           C  
ATOM    462  CE  LYS A  59      -6.585   0.077  26.124  1.00 86.99           C  
ATOM    463  NZ  LYS A  59      -5.471   1.026  26.422  1.00 86.99           N  
ATOM    464  N   VAL A  60     -12.640   0.294  22.123  1.00 92.47           N  
ATOM    465  CA  VAL A  60     -13.605   1.171  21.468  1.00 92.47           C  
ATOM    466  C   VAL A  60     -15.024   0.708  21.789  1.00 92.47           C  
ATOM    467  CB  VAL A  60     -13.389   1.210  19.939  1.00 92.47           C  
ATOM    468  O   VAL A  60     -15.900   1.526  22.080  1.00 92.47           O  
ATOM    469  CG1 VAL A  60     -14.542   1.939  19.250  1.00 92.47           C  
ATOM    470  CG2 VAL A  60     -12.056   1.878  19.605  1.00 92.47           C  
ATOM    471  N   GLY A  61     -15.259  -0.611  22.018  1.00 91.08           N  
ATOM    472  CA  GLY A  61     -16.593  -1.158  22.205  1.00 91.08           C  
ATOM    473  C   GLY A  61     -17.499  -0.946  21.007  1.00 91.08           C  
ATOM    474  O   GLY A  61     -17.021  -0.765  19.885  1.00 91.08           O  
ATOM    475  N   GLU A  62     -18.801  -1.040  21.205  1.00 92.99           N  
ATOM    476  CA  GLU A  62     -19.798  -0.878  20.151  1.00 92.99           C  
ATOM    477  C   GLU A  62     -19.910   0.580  19.716  1.00 92.99           C  
ATOM    478  CB  GLU A  62     -21.162  -1.395  20.616  1.00 92.99           C  
ATOM    479  O   GLU A  62     -19.971   1.481  20.556  1.00 92.99           O  
ATOM    480  CG  GLU A  62     -22.203  -1.466  19.508  1.00 92.99           C  
ATOM    481  CD  GLU A  62     -23.554  -1.974  19.987  1.00 92.99           C  
ATOM    482  OE1 GLU A  62     -24.513  -1.999  19.182  1.00 92.99           O  
ATOM    483  OE2 GLU A  62     -23.655  -2.350  21.176  1.00 92.99           O  
ATOM    484  N   LEU A  63     -19.890   0.819  18.412  1.00 95.73           N  
ATOM    485  CA  LEU A  63     -19.967   2.166  17.859  1.00 95.73           C  
ATOM    486  C   LEU A  63     -21.418   2.602  17.688  1.00 95.73           C  
ATOM    487  CB  LEU A  63     -19.239   2.236  16.514  1.00 95.73           C  
ATOM    488  O   LEU A  63     -22.241   1.845  17.167  1.00 95.73           O  
ATOM    489  CG  LEU A  63     -17.748   1.896  16.532  1.00 95.73           C  
ATOM    490  CD1 LEU A  63     -17.193   1.870  15.111  1.00 95.73           C  
ATOM    491  CD2 LEU A  63     -16.982   2.895  17.392  1.00 95.73           C  
ATOM    492  N   LYS A  64     -21.708   3.859  18.149  1.00 95.05           N  
ATOM    493  CA  LYS A  64     -23.024   4.476  18.007  1.00 95.05           C  
ATOM    494  C   LYS A  64     -22.909   5.890  17.444  1.00 95.05           C  
ATOM    495  CB  LYS A  64     -23.751   4.505  19.352  1.00 95.05           C  
ATOM    496  O   LYS A  64     -21.922   6.585  17.693  1.00 95.05           O  
ATOM    497  CG  LYS A  64     -23.948   3.133  19.979  1.00 95.05           C  
ATOM    498  CD  LYS A  64     -24.624   3.232  21.340  1.00 95.05           C  
ATOM    499  CE  LYS A  64     -24.727   1.870  22.015  1.00 95.05           C  
ATOM    500  NZ  LYS A  64     -25.464   1.949  23.312  1.00 95.05           N  
ATOM    501  N   ASP A  65     -23.891   6.266  16.715  1.00 96.58           N  
ATOM    502  CA  ASP A  65     -23.879   7.533  15.989  1.00 96.58           C  
ATOM    503  C   ASP A  65     -23.646   8.707  16.937  1.00 96.58           C  
ATOM    504  CB  ASP A  65     -25.189   7.726  15.224  1.00 96.58           C  
ATOM    505  O   ASP A  65     -22.864   9.610  16.635  1.00 96.58           O  
ATOM    506  CG  ASP A  65     -25.171   8.942  14.314  1.00 96.58           C  
ATOM    507  OD1 ASP A  65     -24.277   9.040  13.446  1.00 96.58           O  
ATOM    508  OD2 ASP A  65     -26.057   9.810  14.468  1.00 96.58           O  
ATOM    509  N   ASP A  66     -24.134   8.733  18.133  1.00 96.41           N  
ATOM    510  CA  ASP A  66     -24.092   9.854  19.067  1.00 96.41           C  
ATOM    511  C   ASP A  66     -22.721   9.965  19.730  1.00 96.41           C  
ATOM    512  CB  ASP A  66     -25.181   9.706  20.132  1.00 96.41           C  
ATOM    513  O   ASP A  66     -22.424  10.964  20.389  1.00 96.41           O  
ATOM    514  CG  ASP A  66     -26.583   9.888  19.576  1.00 96.41           C  
ATOM    515  OD1 ASP A  66     -26.730  10.432  18.460  1.00 96.41           O  
ATOM    516  OD2 ASP A  66     -27.548   9.488  20.262  1.00 96.41           O  
ATOM    517  N   ASP A  67     -21.848   8.993  19.435  1.00 96.96           N  
ATOM    518  CA  ASP A  67     -20.546   8.955  20.095  1.00 96.96           C  
ATOM    519  C   ASP A  67     -19.496   9.706  19.279  1.00 96.96           C  
ATOM    520  CB  ASP A  67     -20.101   7.509  20.322  1.00 96.96           C  
ATOM    521  O   ASP A  67     -18.341   9.814  19.695  1.00 96.96           O  
ATOM    522  CG  ASP A  67     -20.875   6.818  21.431  1.00 96.96           C  
ATOM    523  OD1 ASP A  67     -21.518   7.510  22.250  1.00 96.96           O  
ATOM    524  OD2 ASP A  67     -20.840   5.570  21.488  1.00 96.96           O  
ATOM    525  N   PHE A  68     -19.887  10.224  18.194  1.00 97.84           N  
ATOM    526  CA  PHE A  68     -18.901  10.823  17.302  1.00 97.84           C  
ATOM    527  C   PHE A  68     -19.084  12.334  17.230  1.00 97.84           C  
ATOM    528  CB  PHE A  68     -19.001  10.214  15.900  1.00 97.84           C  
ATOM    529  O   PHE A  68     -20.211  12.824  17.134  1.00 97.84           O  
ATOM    530  CG  PHE A  68     -18.582   8.770  15.834  1.00 97.84           C  
ATOM    531  CD1 PHE A  68     -17.237   8.423  15.802  1.00 97.84           C  
ATOM    532  CD2 PHE A  68     -19.534   7.759  15.803  1.00 97.84           C  
ATOM    533  CE1 PHE A  68     -16.847   7.087  15.741  1.00 97.84           C  
ATOM    534  CE2 PHE A  68     -19.152   6.422  15.741  1.00 97.84           C  
ATOM    535  CZ  PHE A  68     -17.807   6.089  15.709  1.00 97.84           C  
ATOM    536  N   GLU A  69     -17.931  12.983  17.345  1.00 97.89           N  
ATOM    537  CA  GLU A  69     -17.847  14.421  17.110  1.00 97.89           C  
ATOM    538  C   GLU A  69     -17.096  14.726  15.816  1.00 97.89           C  
ATOM    539  CB  GLU A  69     -17.167  15.120  18.290  1.00 97.89           C  
ATOM    540  O   GLU A  69     -15.943  14.324  15.653  1.00 97.89           O  
ATOM    541  CG  GLU A  69     -17.150  16.638  18.179  1.00 97.89           C  
ATOM    542  CD  GLU A  69     -16.446  17.317  19.343  1.00 97.89           C  
ATOM    543  OE1 GLU A  69     -16.540  18.559  19.468  1.00 97.89           O  
ATOM    544  OE2 GLU A  69     -15.794  16.601  20.135  1.00 97.89           O  
ATOM    545  N   LYS A  70     -17.761  15.385  14.960  1.00 97.56           N  
ATOM    546  CA  LYS A  70     -17.184  15.736  13.665  1.00 97.56           C  
ATOM    547  C   LYS A  70     -16.101  16.800  13.816  1.00 97.56           C  
ATOM    548  CB  LYS A  70     -18.271  16.227  12.708  1.00 97.56           C  
ATOM    549  O   LYS A  70     -16.307  17.812  14.490  1.00 97.56           O  
ATOM    550  CG  LYS A  70     -17.775  16.500  11.296  1.00 97.56           C  
ATOM    551  CD  LYS A  70     -18.910  16.939  10.380  1.00 97.56           C  
ATOM    552  CE  LYS A  70     -18.401  17.304   8.992  1.00 97.56           C  
ATOM    553  NZ  LYS A  70     -19.510  17.734   8.090  1.00 97.56           N  
ATOM    554  N   ILE A  71     -14.913  16.620  13.201  1.00 97.68           N  
ATOM    555  CA  ILE A  71     -13.794  17.556  13.237  1.00 97.68           C  
ATOM    556  C   ILE A  71     -13.700  18.299  11.906  1.00 97.68           C  
ATOM    557  CB  ILE A  71     -12.463  16.833  13.542  1.00 97.68           C  
ATOM    558  O   ILE A  71     -13.748  19.531  11.872  1.00 97.68           O  
ATOM    559  CG1 ILE A  71     -12.515  16.180  14.928  1.00 97.68           C  
ATOM    560  CG2 ILE A  71     -11.284  17.806  13.439  1.00 97.68           C  
ATOM    561  CD1 ILE A  71     -11.316  15.295  15.241  1.00 97.68           C  
ATOM    562  N   SER A  72     -13.483  17.548  10.822  1.00 97.08           N  
ATOM    563  CA  SER A  72     -13.399  18.144   9.493  1.00 97.08           C  
ATOM    564  C   SER A  72     -13.785  17.140   8.411  1.00 97.08           C  
ATOM    565  CB  SER A  72     -11.988  18.672   9.229  1.00 97.08           C  
ATOM    566  O   SER A  72     -13.843  15.936   8.667  1.00 97.08           O  
ATOM    567  OG  SER A  72     -11.042  17.617   9.264  1.00 97.08           O  
ATOM    568  N   GLU A  73     -14.164  17.592   7.261  1.00 96.81           N  
ATOM    569  CA  GLU A  73     -14.426  16.734   6.109  1.00 96.81           C  
ATOM    570  C   GLU A  73     -13.128  16.333   5.414  1.00 96.81           C  
ATOM    571  CB  GLU A  73     -15.358  17.434   5.118  1.00 96.81           C  
ATOM    572  O   GLU A  73     -12.285  17.184   5.123  1.00 96.81           O  
ATOM    573  CG  GLU A  73     -15.750  16.572   3.927  1.00 96.81           C  
ATOM    574  CD  GLU A  73     -16.684  17.277   2.956  1.00 96.81           C  
ATOM    575  OE1 GLU A  73     -16.599  17.016   1.735  1.00 96.81           O  
ATOM    576  OE2 GLU A  73     -17.506  18.098   3.421  1.00 96.81           O  
ATOM    577  N   LEU A  74     -12.898  15.016   5.156  1.00 94.68           N  
ATOM    578  CA  LEU A  74     -11.672  14.515   4.546  1.00 94.68           C  
ATOM    579  C   LEU A  74     -11.819  14.414   3.031  1.00 94.68           C  
ATOM    580  CB  LEU A  74     -11.305  13.146   5.127  1.00 94.68           C  
ATOM    581  O   LEU A  74     -10.855  14.630   2.294  1.00 94.68           O  
ATOM    582  CG  LEU A  74     -10.887  13.124   6.598  1.00 94.68           C  
ATOM    583  CD1 LEU A  74     -10.690  11.688   7.072  1.00 94.68           C  
ATOM    584  CD2 LEU A  74      -9.615  13.940   6.805  1.00 94.68           C  
ATOM    585  N   GLY A  75     -13.064  14.089   2.570  1.00 90.10           N  
ATOM    586  CA  GLY A  75     -13.318  13.920   1.148  1.00 90.10           C  
ATOM    587  C   GLY A  75     -14.718  13.418   0.848  1.00 90.10           C  
ATOM    588  O   GLY A  75     -15.440  12.997   1.754  1.00 90.10           O  
ATOM    589  N   ALA A  76     -15.133  13.694  -0.359  1.00 88.11           N  
ATOM    590  CA  ALA A  76     -16.442  13.254  -0.835  1.00 88.11           C  
ATOM    591  C   ALA A  76     -16.330  12.573  -2.196  1.00 88.11           C  
ATOM    592  CB  ALA A  76     -17.405  14.436  -0.913  1.00 88.11           C  
ATOM    593  O   ALA A  76     -15.470  12.928  -3.006  1.00 88.11           O  
ATOM    594  N   GLY A  77     -16.954  11.416  -2.308  1.00 77.35           N  
ATOM    595  CA  GLY A  77     -17.028  10.717  -3.581  1.00 77.35           C  
ATOM    596  C   GLY A  77     -18.373  10.059  -3.823  1.00 77.35           C  
ATOM    597  O   GLY A  77     -19.367  10.412  -3.185  1.00 77.35           O  
ATOM    598  N   ASN A  78     -18.329   9.306  -4.805  1.00 68.06           N  
ATOM    599  CA  ASN A  78     -19.543   8.629  -5.248  1.00 68.06           C  
ATOM    600  C   ASN A  78     -20.068   7.668  -4.184  1.00 68.06           C  
ATOM    601  CB  ASN A  78     -19.294   7.883  -6.560  1.00 68.06           C  
ATOM    602  O   ASN A  78     -21.269   7.398  -4.125  1.00 68.06           O  
ATOM    603  CG  ASN A  78     -19.111   8.819  -7.739  1.00 68.06           C  
ATOM    604  ND2 ASN A  78     -18.416   8.348  -8.767  1.00 68.06           N  
ATOM    605  OD1 ASN A  78     -19.590   9.956  -7.724  1.00 68.06           O  
ATOM    606  N   GLY A  79     -19.284   7.330  -3.265  1.00 71.40           N  
ATOM    607  CA  GLY A  79     -19.627   6.339  -2.257  1.00 71.40           C  
ATOM    608  C   GLY A  79     -19.996   6.952  -0.919  1.00 71.40           C  
ATOM    609  O   GLY A  79     -20.323   6.236   0.029  1.00 71.40           O  
ATOM    610  N   GLY A  80     -20.067   8.202  -0.895  1.00 85.44           N  
ATOM    611  CA  GLY A  80     -20.416   8.905   0.329  1.00 85.44           C  
ATOM    612  C   GLY A  80     -19.376   9.928   0.747  1.00 85.44           C  
ATOM    613  O   GLY A  80     -18.509  10.299  -0.047  1.00 85.44           O  
ATOM    614  N   VAL A  81     -19.588  10.527   1.860  1.00 93.28           N  
ATOM    615  CA  VAL A  81     -18.709  11.557   2.404  1.00 93.28           C  
ATOM    616  C   VAL A  81     -17.895  10.983   3.562  1.00 93.28           C  
ATOM    617  CB  VAL A  81     -19.507  12.794   2.874  1.00 93.28           C  
ATOM    618  O   VAL A  81     -18.388  10.145   4.320  1.00 93.28           O  
ATOM    619  CG1 VAL A  81     -18.562  13.897   3.347  1.00 93.28           C  
ATOM    620  CG2 VAL A  81     -20.409  13.303   1.752  1.00 93.28           C  
ATOM    621  N   VAL A  82     -16.636  11.367   3.620  1.00 96.61           N  
ATOM    622  CA  VAL A  82     -15.752  10.898   4.682  1.00 96.61           C  
ATOM    623  C   VAL A  82     -15.381  12.061   5.598  1.00 96.61           C  
ATOM    624  CB  VAL A  82     -14.475  10.243   4.109  1.00 96.61           C  
ATOM    625  O   VAL A  82     -14.946  13.116   5.129  1.00 96.61           O  
ATOM    626  CG1 VAL A  82     -13.628   9.642   5.229  1.00 96.61           C  
ATOM    627  CG2 VAL A  82     -14.840   9.175   3.079  1.00 96.61           C  
ATOM    628  N   PHE A  83     -15.570  11.828   6.928  1.00 97.88           N  
ATOM    629  CA  PHE A  83     -15.258  12.853   7.918  1.00 97.88           C  
ATOM    630  C   PHE A  83     -14.154  12.381   8.857  1.00 97.88           C  
ATOM    631  CB  PHE A  83     -16.508  13.223   8.723  1.00 97.88           C  
ATOM    632  O   PHE A  83     -14.077  11.195   9.186  1.00 97.88           O  
ATOM    633  CG  PHE A  83     -17.585  13.882   7.903  1.00 97.88           C  
ATOM    634  CD1 PHE A  83     -17.533  15.244   7.629  1.00 97.88           C  
ATOM    635  CD2 PHE A  83     -18.648  13.140   7.406  1.00 97.88           C  
ATOM    636  CE1 PHE A  83     -18.528  15.857   6.870  1.00 97.88           C  
ATOM    637  CE2 PHE A  83     -19.646  13.746   6.648  1.00 97.88           C  
ATOM    638  CZ  PHE A  83     -19.584  15.104   6.382  1.00 97.88           C  
ATOM    639  N   LYS A  84     -13.320  13.317   9.200  1.00 98.10           N  
ATOM    640  CA  LYS A  84     -12.508  13.129  10.398  1.00 98.10           C  
ATOM    641  C   LYS A  84     -13.334  13.348  11.663  1.00 98.10           C  
ATOM    642  CB  LYS A  84     -11.307  14.076  10.387  1.00 98.10           C  
ATOM    643  O   LYS A  84     -13.944  14.405  11.836  1.00 98.10           O  
ATOM    644  CG  LYS A  84     -10.330  13.851  11.532  1.00 98.10           C  
ATOM    645  CD  LYS A  84      -9.156  14.819  11.463  1.00 98.10           C  
ATOM    646  CE  LYS A  84      -8.161  14.574  12.590  1.00 98.10           C  
ATOM    647  NZ  LYS A  84      -6.989  15.495  12.504  1.00 98.10           N  
ATOM    648  N   VAL A  85     -13.325  12.289  12.545  1.00 98.13           N  
ATOM    649  CA  VAL A  85     -14.211  12.366  13.703  1.00 98.13           C  
ATOM    650  C   VAL A  85     -13.453  11.952  14.962  1.00 98.13           C  
ATOM    651  CB  VAL A  85     -15.463  11.479  13.519  1.00 98.13           C  
ATOM    652  O   VAL A  85     -12.435  11.261  14.883  1.00 98.13           O  
ATOM    653  CG1 VAL A  85     -16.309  11.975  12.348  1.00 98.13           C  
ATOM    654  CG2 VAL A  85     -15.057  10.021  13.309  1.00 98.13           C  
ATOM    655  N   SER A  86     -13.869  12.487  16.052  1.00 97.64           N  
ATOM    656  CA  SER A  86     -13.399  12.055  17.364  1.00 97.64           C  
ATOM    657  C   SER A  86     -14.421  11.153  18.048  1.00 97.64           C  
ATOM    658  CB  SER A  86     -13.100  13.264  18.252  1.00 97.64           C  
ATOM    659  O   SER A  86     -15.585  11.530  18.202  1.00 97.64           O  
ATOM    660  OG  SER A  86     -12.642  12.850  19.527  1.00 97.64           O  
ATOM    661  N   HIS A  87     -14.020   9.915  18.339  1.00 97.60           N  
ATOM    662  CA  HIS A  87     -14.847   9.025  19.147  1.00 97.60           C  
ATOM    663  C   HIS A  87     -14.768   9.391  20.625  1.00 97.60           C  
ATOM    664  CB  HIS A  87     -14.424   7.569  18.943  1.00 97.60           C  
ATOM    665  O   HIS A  87     -13.734   9.186  21.265  1.00 97.60           O  
ATOM    666  CG  HIS A  87     -15.334   6.582  19.602  1.00 97.60           C  
ATOM    667  CD2 HIS A  87     -16.668   6.384  19.481  1.00 97.60           C  
ATOM    668  ND1 HIS A  87     -14.887   5.652  20.515  1.00 97.60           N  
ATOM    669  CE1 HIS A  87     -15.910   4.922  20.927  1.00 97.60           C  
ATOM    670  NE2 HIS A  87     -17.002   5.346  20.316  1.00 97.60           N  
ATOM    671  N   LYS A  88     -15.878   9.939  21.137  1.00 96.45           N  
ATOM    672  CA  LYS A  88     -15.905  10.621  22.428  1.00 96.45           C  
ATOM    673  C   LYS A  88     -15.500   9.677  23.556  1.00 96.45           C  
ATOM    674  CB  LYS A  88     -17.295  11.198  22.701  1.00 96.45           C  
ATOM    675  O   LYS A  88     -14.624  10.003  24.360  1.00 96.45           O  
ATOM    676  CG  LYS A  88     -17.637  12.415  21.854  1.00 96.45           C  
ATOM    677  CD  LYS A  88     -18.967  13.030  22.271  1.00 96.45           C  
ATOM    678  CE  LYS A  88     -20.145  12.191  21.796  1.00 96.45           C  
ATOM    679  NZ  LYS A  88     -21.452  12.843  22.110  1.00 96.45           N  
ATOM    680  N   PRO A  89     -15.984   8.422  23.528  1.00 96.06           N  
ATOM    681  CA  PRO A  89     -15.695   7.544  24.665  1.00 96.06           C  
ATOM    682  C   PRO A  89     -14.228   7.126  24.730  1.00 96.06           C  
ATOM    683  CB  PRO A  89     -16.597   6.333  24.413  1.00 96.06           C  
ATOM    684  O   PRO A  89     -13.632   7.116  25.810  1.00 96.06           O  
ATOM    685  CG  PRO A  89     -17.758   6.875  23.643  1.00 96.06           C  
ATOM    686  CD  PRO A  89     -17.257   7.945  22.716  1.00 96.06           C  
ATOM    687  N   SER A  90     -13.692   6.856  23.554  1.00 95.09           N  
ATOM    688  CA  SER A  90     -12.329   6.335  23.538  1.00 95.09           C  
ATOM    689  C   SER A  90     -11.311   7.454  23.343  1.00 95.09           C  
ATOM    690  CB  SER A  90     -12.167   5.290  22.434  1.00 95.09           C  
ATOM    691  O   SER A  90     -10.125   7.277  23.626  1.00 95.09           O  
ATOM    692  OG  SER A  90     -12.285   5.887  21.154  1.00 95.09           O  
ATOM    693  N   GLY A  91     -11.717   8.607  22.824  1.00 94.03           N  
ATOM    694  CA  GLY A  91     -10.828   9.712  22.500  1.00 94.03           C  
ATOM    695  C   GLY A  91     -10.074   9.509  21.200  1.00 94.03           C  
ATOM    696  O   GLY A  91      -9.212  10.315  20.844  1.00 94.03           O  
ATOM    697  N   LEU A  92     -10.409   8.473  20.488  1.00 95.50           N  
ATOM    698  CA  LEU A  92      -9.706   8.116  19.261  1.00 95.50           C  
ATOM    699  C   LEU A  92     -10.183   8.971  18.092  1.00 95.50           C  
ATOM    700  CB  LEU A  92      -9.907   6.633  18.939  1.00 95.50           C  
ATOM    701  O   LEU A  92     -11.382   9.216  17.946  1.00 95.50           O  
ATOM    702  CG  LEU A  92      -9.174   5.638  19.840  1.00 95.50           C  
ATOM    703  CD1 LEU A  92      -9.617   4.213  19.526  1.00 95.50           C  
ATOM    704  CD2 LEU A  92      -7.664   5.782  19.678  1.00 95.50           C  
ATOM    705  N   VAL A  93      -9.273   9.383  17.330  1.00 96.70           N  
ATOM    706  CA  VAL A  93      -9.587  10.035  16.063  1.00 96.70           C  
ATOM    707  C   VAL A  93      -9.732   8.986  14.963  1.00 96.70           C  
ATOM    708  CB  VAL A  93      -8.508  11.070  15.674  1.00 96.70           C  
ATOM    709  O   VAL A  93      -8.871   8.117  14.809  1.00 96.70           O  
ATOM    710  CG1 VAL A  93      -8.806  11.670  14.301  1.00 96.70           C  
ATOM    711  CG2 VAL A  93      -8.416  12.168  16.732  1.00 96.70           C  
ATOM    712  N   MET A  94     -10.874   9.073  14.197  1.00 97.64           N  
ATOM    713  CA  MET A  94     -11.189   8.089  13.166  1.00 97.64           C  
ATOM    714  C   MET A  94     -11.602   8.775  11.868  1.00 97.64           C  
ATOM    715  CB  MET A  94     -12.300   7.150  13.638  1.00 97.64           C  
ATOM    716  O   MET A  94     -11.858   9.980  11.851  1.00 97.64           O  
ATOM    717  CG  MET A  94     -11.991   6.446  14.950  1.00 97.64           C  
ATOM    718  SD  MET A  94     -13.353   5.343  15.493  1.00 97.64           S  
ATOM    719  CE  MET A  94     -12.714   4.816  17.107  1.00 97.64           C  
ATOM    720  N   ALA A  95     -11.533   8.030  10.782  1.00 97.72           N  
ATOM    721  CA  ALA A  95     -12.202   8.408   9.540  1.00 97.72           C  
ATOM    722  C   ALA A  95     -13.549   7.703   9.405  1.00 97.72           C  
ATOM    723  CB  ALA A  95     -11.315   8.089   8.339  1.00 97.72           C  
ATOM    724  O   ALA A  95     -13.616   6.472   9.425  1.00 97.72           O  
ATOM    725  N   ARG A  96     -14.567   8.511   9.339  1.00 97.50           N  
ATOM    726  CA  ARG A  96     -15.916   7.960   9.264  1.00 97.50           C  
ATOM    727  C   ARG A  96     -16.541   8.225   7.899  1.00 97.50           C  
ATOM    728  CB  ARG A  96     -16.799   8.547  10.367  1.00 97.50           C  
ATOM    729  O   ARG A  96     -16.806   9.375   7.544  1.00 97.50           O  
ATOM    730  CG  ARG A  96     -18.212   7.986  10.389  1.00 97.50           C  
ATOM    731  CD  ARG A  96     -19.085   8.697  11.415  1.00 97.50           C  
ATOM    732  NE  ARG A  96     -20.441   8.156  11.435  1.00 97.50           N  
ATOM    733  NH1 ARG A  96     -21.249   9.684  12.969  1.00 97.50           N  
ATOM    734  NH2 ARG A  96     -22.633   8.069  12.115  1.00 97.50           N  
ATOM    735  CZ  ARG A  96     -21.438   8.637  12.173  1.00 97.50           C  
ATOM    736  N   LYS A  97     -16.764   7.102   7.177  1.00 95.18           N  
ATOM    737  CA  LYS A  97     -17.420   7.179   5.875  1.00 95.18           C  
ATOM    738  C   LYS A  97     -18.930   7.003   6.008  1.00 95.18           C  
ATOM    739  CB  LYS A  97     -16.852   6.124   4.924  1.00 95.18           C  
ATOM    740  O   LYS A  97     -19.397   6.019   6.587  1.00 95.18           O  
ATOM    741  CG  LYS A  97     -17.382   6.224   3.501  1.00 95.18           C  
ATOM    742  CD  LYS A  97     -16.665   5.255   2.569  1.00 95.18           C  
ATOM    743  CE  LYS A  97     -17.111   5.436   1.124  1.00 95.18           C  
ATOM    744  NZ  LYS A  97     -16.395   4.503   0.203  1.00 95.18           N  
ATOM    745  N   LEU A  98     -19.661   7.935   5.462  1.00 94.17           N  
ATOM    746  CA  LEU A  98     -21.119   7.897   5.495  1.00 94.17           C  
ATOM    747  C   LEU A  98     -21.686   7.599   4.112  1.00 94.17           C  
ATOM    748  CB  LEU A  98     -21.678   9.225   6.014  1.00 94.17           C  
ATOM    749  O   LEU A  98     -21.427   8.336   3.158  1.00 94.17           O  
ATOM    750  CG  LEU A  98     -21.344   9.581   7.463  1.00 94.17           C  
ATOM    751  CD1 LEU A  98     -20.025  10.344   7.532  1.00 94.17           C  
ATOM    752  CD2 LEU A  98     -22.472  10.396   8.087  1.00 94.17           C  
ATOM    753  N   ILE A  99     -22.452   6.548   3.993  1.00 91.13           N  
ATOM    754  CA  ILE A  99     -23.095   6.169   2.740  1.00 91.13           C  
ATOM    755  C   ILE A  99     -24.613   6.246   2.895  1.00 91.13           C  
ATOM    756  CB  ILE A  99     -22.673   4.751   2.294  1.00 91.13           C  
ATOM    757  O   ILE A  99     -25.205   5.473   3.652  1.00 91.13           O  
ATOM    758  CG1 ILE A  99     -21.146   4.652   2.205  1.00 91.13           C  
ATOM    759  CG2 ILE A  99     -23.325   4.389   0.956  1.00 91.13           C  
ATOM    760  CD1 ILE A  99     -20.627   3.231   2.028  1.00 91.13           C  
ATOM    761  N   HIS A 100     -25.130   7.164   2.185  1.00 89.46           N  
ATOM    762  CA  HIS A 100     -26.580   7.310   2.242  1.00 89.46           C  
ATOM    763  C   HIS A 100     -27.276   6.228   1.425  1.00 89.46           C  
ATOM    764  CB  HIS A 100     -26.998   8.695   1.744  1.00 89.46           C  
ATOM    765  O   HIS A 100     -27.102   6.156   0.206  1.00 89.46           O  
ATOM    766  CG  HIS A 100     -28.460   8.971   1.895  1.00 89.46           C  
ATOM    767  CD2 HIS A 100     -29.478   8.882   1.006  1.00 89.46           C  
ATOM    768  ND1 HIS A 100     -29.018   9.397   3.080  1.00 89.46           N  
ATOM    769  CE1 HIS A 100     -30.321   9.559   2.913  1.00 89.46           C  
ATOM    770  NE2 HIS A 100     -30.625   9.253   1.663  1.00 89.46           N  
ATOM    771  N   LEU A 101     -27.977   5.415   2.083  1.00 84.72           N  
ATOM    772  CA  LEU A 101     -28.666   4.305   1.433  1.00 84.72           C  
ATOM    773  C   LEU A 101     -30.011   4.036   2.099  1.00 84.72           C  
ATOM    774  CB  LEU A 101     -27.802   3.042   1.472  1.00 84.72           C  
ATOM    775  O   LEU A 101     -30.068   3.731   3.293  1.00 84.72           O  
ATOM    776  CG  LEU A 101     -28.161   1.944   0.469  1.00 84.72           C  
ATOM    777  CD1 LEU A 101     -27.820   2.389  -0.949  1.00 84.72           C  
ATOM    778  CD2 LEU A 101     -27.440   0.646   0.816  1.00 84.72           C  
ATOM    779  N   GLU A 102     -31.085   4.210   1.333  1.00 83.65           N  
ATOM    780  CA  GLU A 102     -32.410   3.843   1.823  1.00 83.65           C  
ATOM    781  C   GLU A 102     -32.767   2.411   1.433  1.00 83.65           C  
ATOM    782  CB  GLU A 102     -33.469   4.812   1.291  1.00 83.65           C  
ATOM    783  O   GLU A 102     -33.132   2.148   0.285  1.00 83.65           O  
ATOM    784  CG  GLU A 102     -33.336   6.227   1.834  1.00 83.65           C  
ATOM    785  CD  GLU A 102     -34.476   7.141   1.415  1.00 83.65           C  
ATOM    786  OE1 GLU A 102     -34.526   8.302   1.879  1.00 83.65           O  
ATOM    787  OE2 GLU A 102     -35.327   6.691   0.615  1.00 83.65           O  
ATOM    788  N   ILE A 103     -32.494   1.492   2.335  1.00 84.30           N  
ATOM    789  CA  ILE A 103     -32.711   0.083   2.024  1.00 84.30           C  
ATOM    790  C   ILE A 103     -33.501  -0.578   3.152  1.00 84.30           C  
ATOM    791  CB  ILE A 103     -31.374  -0.659   1.800  1.00 84.30           C  
ATOM    792  O   ILE A 103     -33.576  -0.045   4.261  1.00 84.30           O  
ATOM    793  CG1 ILE A 103     -30.431  -0.429   2.986  1.00 84.30           C  
ATOM    794  CG2 ILE A 103     -30.723  -0.212   0.487  1.00 84.30           C  
ATOM    795  CD1 ILE A 103     -29.111  -1.181   2.881  1.00 84.30           C  
ATOM    796  N   LYS A 104     -34.125  -1.664   2.824  1.00 90.10           N  
ATOM    797  CA  LYS A 104     -34.893  -2.451   3.785  1.00 90.10           C  
ATOM    798  C   LYS A 104     -33.995  -2.998   4.890  1.00 90.10           C  
ATOM    799  CB  LYS A 104     -35.617  -3.600   3.081  1.00 90.10           C  
ATOM    800  O   LYS A 104     -32.812  -3.260   4.664  1.00 90.10           O  
ATOM    801  CG  LYS A 104     -36.662  -3.147   2.072  1.00 90.10           C  
ATOM    802  CD  LYS A 104     -37.348  -4.333   1.407  1.00 90.10           C  
ATOM    803  CE  LYS A 104     -38.371  -3.882   0.373  1.00 90.10           C  
ATOM    804  NZ  LYS A 104     -39.004  -5.042  -0.323  1.00 90.10           N  
ATOM    805  N   PRO A 105     -34.521  -3.085   6.067  1.00 91.02           N  
ATOM    806  CA  PRO A 105     -33.748  -3.548   7.222  1.00 91.02           C  
ATOM    807  C   PRO A 105     -33.022  -4.865   6.955  1.00 91.02           C  
ATOM    808  CB  PRO A 105     -34.809  -3.720   8.311  1.00 91.02           C  
ATOM    809  O   PRO A 105     -31.885  -5.049   7.399  1.00 91.02           O  
ATOM    810  CG  PRO A 105     -35.870  -2.724   7.971  1.00 91.02           C  
ATOM    811  CD  PRO A 105     -35.982  -2.638   6.476  1.00 91.02           C  
ATOM    812  N   ALA A 106     -33.625  -5.770   6.196  1.00 91.21           N  
ATOM    813  CA  ALA A 106     -33.024  -7.069   5.907  1.00 91.21           C  
ATOM    814  C   ALA A 106     -31.728  -6.910   5.117  1.00 91.21           C  
ATOM    815  CB  ALA A 106     -34.006  -7.952   5.140  1.00 91.21           C  
ATOM    816  O   ALA A 106     -30.728  -7.570   5.412  1.00 91.21           O  
ATOM    817  N   ILE A 107     -31.755  -6.011   4.051  1.00 88.52           N  
ATOM    818  CA  ILE A 107     -30.586  -5.758   3.215  1.00 88.52           C  
ATOM    819  C   ILE A 107     -29.515  -5.037   4.031  1.00 88.52           C  
ATOM    820  CB  ILE A 107     -30.954  -4.930   1.964  1.00 88.52           C  
ATOM    821  O   ILE A 107     -28.332  -5.378   3.953  1.00 88.52           O  
ATOM    822  CG1 ILE A 107     -31.937  -5.706   1.080  1.00 88.52           C  
ATOM    823  CG2 ILE A 107     -29.695  -4.549   1.179  1.00 88.52           C  
ATOM    824  CD1 ILE A 107     -32.469  -4.909  -0.103  1.00 88.52           C  
ATOM    825  N   ARG A 108     -29.935  -4.166   4.832  1.00 89.13           N  
ATOM    826  CA  ARG A 108     -29.052  -3.421   5.724  1.00 89.13           C  
ATOM    827  C   ARG A 108     -28.262  -4.365   6.625  1.00 89.13           C  
ATOM    828  CB  ARG A 108     -29.856  -2.435   6.575  1.00 89.13           C  
ATOM    829  O   ARG A 108     -27.039  -4.251   6.731  1.00 89.13           O  
ATOM    830  CG  ARG A 108     -29.024  -1.698   7.613  1.00 89.13           C  
ATOM    831  CD  ARG A 108     -29.890  -0.832   8.518  1.00 89.13           C  
ATOM    832  NE  ARG A 108     -30.785  -1.641   9.341  1.00 89.13           N  
ATOM    833  NH1 ARG A 108     -32.002   0.151  10.144  1.00 89.13           N  
ATOM    834  NH2 ARG A 108     -32.521  -1.982  10.805  1.00 89.13           N  
ATOM    835  CZ  ARG A 108     -31.767  -1.155  10.095  1.00 89.13           C  
ATOM    836  N   ASN A 109     -28.928  -5.233   7.311  1.00 89.36           N  
ATOM    837  CA  ASN A 109     -28.295  -6.171   8.232  1.00 89.36           C  
ATOM    838  C   ASN A 109     -27.329  -7.104   7.506  1.00 89.36           C  
ATOM    839  CB  ASN A 109     -29.352  -6.982   8.984  1.00 89.36           C  
ATOM    840  O   ASN A 109     -26.294  -7.483   8.057  1.00 89.36           O  
ATOM    841  CG  ASN A 109     -30.096  -6.157  10.016  1.00 89.36           C  
ATOM    842  ND2 ASN A 109     -31.317  -6.568  10.335  1.00 89.36           N  
ATOM    843  OD1 ASN A 109     -29.576  -5.159  10.522  1.00 89.36           O  
ATOM    844  N   GLN A 110     -27.725  -7.375   6.325  1.00 90.75           N  
ATOM    845  CA  GLN A 110     -26.838  -8.202   5.514  1.00 90.75           C  
ATOM    846  C   GLN A 110     -25.543  -7.464   5.188  1.00 90.75           C  
ATOM    847  CB  GLN A 110     -27.536  -8.633   4.223  1.00 90.75           C  
ATOM    848  O   GLN A 110     -24.458  -8.045   5.250  1.00 90.75           O  
ATOM    849  CG  GLN A 110     -26.756  -9.662   3.416  1.00 90.75           C  
ATOM    850  CD  GLN A 110     -27.527 -10.172   2.214  1.00 90.75           C  
ATOM    851  NE2 GLN A 110     -26.846 -10.905   1.339  1.00 90.75           N  
ATOM    852  OE1 GLN A 110     -28.726  -9.911   2.072  1.00 90.75           O  
ATOM    853  N   ILE A 111     -25.662  -6.198   4.815  1.00 89.11           N  
ATOM    854  CA  ILE A 111     -24.492  -5.381   4.513  1.00 89.11           C  
ATOM    855  C   ILE A 111     -23.582  -5.309   5.737  1.00 89.11           C  
ATOM    856  CB  ILE A 111     -24.896  -3.960   4.061  1.00 89.11           C  
ATOM    857  O   ILE A 111     -22.373  -5.533   5.634  1.00 89.11           O  
ATOM    858  CG1 ILE A 111     -25.567  -4.008   2.683  1.00 89.11           C  
ATOM    859  CG2 ILE A 111     -23.678  -3.031   4.045  1.00 89.11           C  
ATOM    860  CD1 ILE A 111     -26.142  -2.674   2.228  1.00 89.11           C  
ATOM    861  N   ILE A 112     -24.134  -5.025   6.934  1.00 90.23           N  
ATOM    862  CA  ILE A 112     -23.382  -4.893   8.177  1.00 90.23           C  
ATOM    863  C   ILE A 112     -22.676  -6.209   8.495  1.00 90.23           C  
ATOM    864  CB  ILE A 112     -24.298  -4.479   9.350  1.00 90.23           C  
ATOM    865  O   ILE A 112     -21.509  -6.213   8.896  1.00 90.23           O  
ATOM    866  CG1 ILE A 112     -24.898  -3.092   9.095  1.00 90.23           C  
ATOM    867  CG2 ILE A 112     -23.526  -4.507  10.673  1.00 90.23           C  
ATOM    868  CD1 ILE A 112     -23.863  -1.983   8.963  1.00 90.23           C  
ATOM    869  N   ARG A 113     -23.312  -7.322   8.225  1.00 89.37           N  
ATOM    870  CA  ARG A 113     -22.725  -8.636   8.463  1.00 89.37           C  
ATOM    871  C   ARG A 113     -21.523  -8.871   7.554  1.00 89.37           C  
ATOM    872  CB  ARG A 113     -23.766  -9.737   8.251  1.00 89.37           C  
ATOM    873  O   ARG A 113     -20.488  -9.370   8.002  1.00 89.37           O  
ATOM    874  CG  ARG A 113     -24.726  -9.909   9.417  1.00 89.37           C  
ATOM    875  CD  ARG A 113     -25.546 -11.186   9.288  1.00 89.37           C  
ATOM    876  NE  ARG A 113     -26.359 -11.185   8.075  1.00 89.37           N  
ATOM    877  NH1 ARG A 113     -28.246 -10.323   9.092  1.00 89.37           N  
ATOM    878  NH2 ARG A 113     -28.269 -10.817   6.854  1.00 89.37           N  
ATOM    879  CZ  ARG A 113     -27.623 -10.775   8.010  1.00 89.37           C  
ATOM    880  N   GLU A 114     -21.681  -8.487   6.317  1.00 89.06           N  
ATOM    881  CA  GLU A 114     -20.607  -8.695   5.350  1.00 89.06           C  
ATOM    882  C   GLU A 114     -19.405  -7.808   5.662  1.00 89.06           C  
ATOM    883  CB  GLU A 114     -21.104  -8.425   3.927  1.00 89.06           C  
ATOM    884  O   GLU A 114     -18.258  -8.226   5.491  1.00 89.06           O  
ATOM    885  CG  GLU A 114     -22.057  -9.486   3.397  1.00 89.06           C  
ATOM    886  CD  GLU A 114     -22.478  -9.248   1.956  1.00 89.06           C  
ATOM    887  OE1 GLU A 114     -23.299 -10.031   1.426  1.00 89.06           O  
ATOM    888  OE2 GLU A 114     -21.982  -8.272   1.351  1.00 89.06           O  
ATOM    889  N   LEU A 115     -19.693  -6.624   6.197  1.00 90.47           N  
ATOM    890  CA  LEU A 115     -18.626  -5.684   6.520  1.00 90.47           C  
ATOM    891  C   LEU A 115     -17.826  -6.163   7.727  1.00 90.47           C  
ATOM    892  CB  LEU A 115     -19.202  -4.292   6.795  1.00 90.47           C  
ATOM    893  O   LEU A 115     -16.685  -5.740   7.929  1.00 90.47           O  
ATOM    894  CG  LEU A 115     -19.664  -3.497   5.573  1.00 90.47           C  
ATOM    895  CD1 LEU A 115     -20.338  -2.200   6.009  1.00 90.47           C  
ATOM    896  CD2 LEU A 115     -18.489  -3.209   4.646  1.00 90.47           C  
ATOM    897  N   GLN A 116     -18.376  -7.087   8.504  1.00 86.88           N  
ATOM    898  CA  GLN A 116     -17.719  -7.613   9.696  1.00 86.88           C  
ATOM    899  C   GLN A 116     -16.425  -8.337   9.336  1.00 86.88           C  
ATOM    900  CB  GLN A 116     -18.654  -8.555  10.454  1.00 86.88           C  
ATOM    901  O   GLN A 116     -15.505  -8.420  10.154  1.00 86.88           O  
ATOM    902  CG  GLN A 116     -19.767  -7.841  11.209  1.00 86.88           C  
ATOM    903  CD  GLN A 116     -20.648  -8.793  11.996  1.00 86.88           C  
ATOM    904  NE2 GLN A 116     -21.292  -8.280  13.039  1.00 86.88           N  
ATOM    905  OE1 GLN A 116     -20.749  -9.980  11.670  1.00 86.88           O  
ATOM    906  N   VAL A 117     -16.338  -8.808   8.108  1.00 87.46           N  
ATOM    907  CA  VAL A 117     -15.140  -9.483   7.620  1.00 87.46           C  
ATOM    908  C   VAL A 117     -13.940  -8.545   7.723  1.00 87.46           C  
ATOM    909  CB  VAL A 117     -15.315  -9.967   6.163  1.00 87.46           C  
ATOM    910  O   VAL A 117     -12.807  -8.995   7.909  1.00 87.46           O  
ATOM    911  CG1 VAL A 117     -13.978 -10.424   5.582  1.00 87.46           C  
ATOM    912  CG2 VAL A 117     -16.344 -11.095   6.096  1.00 87.46           C  
ATOM    913  N   LEU A 118     -14.227  -7.289   7.660  1.00 90.62           N  
ATOM    914  CA  LEU A 118     -13.173  -6.280   7.674  1.00 90.62           C  
ATOM    915  C   LEU A 118     -12.439  -6.279   9.011  1.00 90.62           C  
ATOM    916  CB  LEU A 118     -13.756  -4.892   7.399  1.00 90.62           C  
ATOM    917  O   LEU A 118     -11.296  -5.825   9.096  1.00 90.62           O  
ATOM    918  CG  LEU A 118     -14.215  -4.621   5.965  1.00 90.62           C  
ATOM    919  CD1 LEU A 118     -14.878  -3.251   5.870  1.00 90.62           C  
ATOM    920  CD2 LEU A 118     -13.038  -4.719   5.000  1.00 90.62           C  
ATOM    921  N   HIS A 119     -13.102  -6.757  10.101  1.00 89.59           N  
ATOM    922  CA  HIS A 119     -12.446  -6.875  11.398  1.00 89.59           C  
ATOM    923  C   HIS A 119     -11.249  -7.816  11.327  1.00 89.59           C  
ATOM    924  CB  HIS A 119     -13.436  -7.364  12.457  1.00 89.59           C  
ATOM    925  O   HIS A 119     -10.286  -7.661  12.082  1.00 89.59           O  
ATOM    926  CG  HIS A 119     -14.245  -6.267  13.073  1.00 89.59           C  
ATOM    927  CD2 HIS A 119     -15.573  -6.007  13.025  1.00 89.59           C  
ATOM    928  ND1 HIS A 119     -13.685  -5.276  13.849  1.00 89.59           N  
ATOM    929  CE1 HIS A 119     -14.637  -4.451  14.253  1.00 89.59           C  
ATOM    930  NE2 HIS A 119     -15.791  -4.872  13.767  1.00 89.59           N  
ATOM    931  N   GLU A 120     -11.292  -8.711  10.368  1.00 88.56           N  
ATOM    932  CA  GLU A 120     -10.262  -9.740  10.265  1.00 88.56           C  
ATOM    933  C   GLU A 120      -9.131  -9.299   9.341  1.00 88.56           C  
ATOM    934  CB  GLU A 120     -10.864 -11.057   9.767  1.00 88.56           C  
ATOM    935  O   GLU A 120      -8.105  -9.975   9.239  1.00 88.56           O  
ATOM    936  CG  GLU A 120     -11.908 -11.648  10.704  1.00 88.56           C  
ATOM    937  CD  GLU A 120     -12.584 -12.888  10.142  1.00 88.56           C  
ATOM    938  OE1 GLU A 120     -13.588 -13.352  10.730  1.00 88.56           O  
ATOM    939  OE2 GLU A 120     -12.106 -13.401   9.105  1.00 88.56           O  
ATOM    940  N   CYS A 121      -9.331  -8.180   8.700  1.00 91.58           N  
ATOM    941  CA  CYS A 121      -8.291  -7.693   7.801  1.00 91.58           C  
ATOM    942  C   CYS A 121      -7.270  -6.849   8.555  1.00 91.58           C  
ATOM    943  CB  CYS A 121      -8.904  -6.875   6.666  1.00 91.58           C  
ATOM    944  O   CYS A 121      -7.469  -5.647   8.741  1.00 91.58           O  
ATOM    945  SG  CYS A 121     -10.024  -7.820   5.609  1.00 91.58           S  
ATOM    946  N   ASN A 122      -6.223  -7.513   8.947  1.00 92.57           N  
ATOM    947  CA  ASN A 122      -5.159  -6.868   9.709  1.00 92.57           C  
ATOM    948  C   ASN A 122      -3.805  -7.024   9.022  1.00 92.57           C  
ATOM    949  CB  ASN A 122      -5.101  -7.429  11.131  1.00 92.57           C  
ATOM    950  O   ASN A 122      -3.159  -8.066   9.144  1.00 92.57           O  
ATOM    951  CG  ASN A 122      -6.430  -7.332  11.852  1.00 92.57           C  
ATOM    952  ND2 ASN A 122      -6.980  -8.476  12.240  1.00 92.57           N  
ATOM    953  OD1 ASN A 122      -6.960  -6.236  12.058  1.00 92.57           O  
ATOM    954  N   SER A 123      -3.448  -5.947   8.369  1.00 94.08           N  
ATOM    955  CA  SER A 123      -2.200  -5.876   7.617  1.00 94.08           C  
ATOM    956  C   SER A 123      -1.626  -4.463   7.628  1.00 94.08           C  
ATOM    957  CB  SER A 123      -2.416  -6.337   6.175  1.00 94.08           C  
ATOM    958  O   SER A 123      -2.375  -3.485   7.667  1.00 94.08           O  
ATOM    959  OG  SER A 123      -1.260  -6.095   5.391  1.00 94.08           O  
ATOM    960  N   PRO A 124      -0.254  -4.397   7.585  1.00 95.83           N  
ATOM    961  CA  PRO A 124       0.355  -3.067   7.518  1.00 95.83           C  
ATOM    962  C   PRO A 124       0.023  -2.330   6.223  1.00 95.83           C  
ATOM    963  CB  PRO A 124       1.855  -3.361   7.610  1.00 95.83           C  
ATOM    964  O   PRO A 124       0.296  -1.132   6.103  1.00 95.83           O  
ATOM    965  CG  PRO A 124       1.939  -4.735   8.191  1.00 95.83           C  
ATOM    966  CD  PRO A 124       0.703  -5.494   7.804  1.00 95.83           C  
ATOM    967  N   TYR A 125      -0.600  -3.018   5.324  1.00 97.28           N  
ATOM    968  CA  TYR A 125      -0.840  -2.434   4.008  1.00 97.28           C  
ATOM    969  C   TYR A 125      -2.333  -2.265   3.751  1.00 97.28           C  
ATOM    970  CB  TYR A 125      -0.216  -3.304   2.912  1.00 97.28           C  
ATOM    971  O   TYR A 125      -2.747  -1.990   2.623  1.00 97.28           O  
ATOM    972  CG  TYR A 125       1.251  -3.588   3.124  1.00 97.28           C  
ATOM    973  CD1 TYR A 125       2.202  -2.579   2.995  1.00 97.28           C  
ATOM    974  CD2 TYR A 125       1.689  -4.866   3.453  1.00 97.28           C  
ATOM    975  CE1 TYR A 125       3.555  -2.836   3.187  1.00 97.28           C  
ATOM    976  CE2 TYR A 125       3.040  -5.136   3.648  1.00 97.28           C  
ATOM    977  OH  TYR A 125       5.302  -4.377   3.705  1.00 97.28           O  
ATOM    978  CZ  TYR A 125       3.964  -4.116   3.513  1.00 97.28           C  
ATOM    979  N   ILE A 126      -3.180  -2.577   4.818  1.00 97.02           N  
ATOM    980  CA  ILE A 126      -4.626  -2.388   4.767  1.00 97.02           C  
ATOM    981  C   ILE A 126      -5.059  -1.417   5.862  1.00 97.02           C  
ATOM    982  CB  ILE A 126      -5.377  -3.731   4.913  1.00 97.02           C  
ATOM    983  O   ILE A 126      -4.690  -1.580   7.028  1.00 97.02           O  
ATOM    984  CG1 ILE A 126      -4.933  -4.712   3.822  1.00 97.02           C  
ATOM    985  CG2 ILE A 126      -6.892  -3.510   4.869  1.00 97.02           C  
ATOM    986  CD1 ILE A 126      -5.196  -4.222   2.405  1.00 97.02           C  
ATOM    987  N   VAL A 127      -5.848  -0.427   5.538  1.00 97.17           N  
ATOM    988  CA  VAL A 127      -6.330   0.548   6.511  1.00 97.17           C  
ATOM    989  C   VAL A 127      -7.128  -0.161   7.602  1.00 97.17           C  
ATOM    990  CB  VAL A 127      -7.196   1.638   5.840  1.00 97.17           C  
ATOM    991  O   VAL A 127      -7.975  -1.008   7.310  1.00 97.17           O  
ATOM    992  CG1 VAL A 127      -7.827   2.549   6.892  1.00 97.17           C  
ATOM    993  CG2 VAL A 127      -6.359   2.454   4.856  1.00 97.17           C  
ATOM    994  N   GLY A 128      -6.864   0.164   8.839  1.00 96.00           N  
ATOM    995  CA  GLY A 128      -7.506  -0.460   9.985  1.00 96.00           C  
ATOM    996  C   GLY A 128      -8.993  -0.174  10.066  1.00 96.00           C  
ATOM    997  O   GLY A 128      -9.433   0.940   9.774  1.00 96.00           O  
ATOM    998  N   PHE A 129      -9.724  -1.163  10.514  1.00 95.75           N  
ATOM    999  CA  PHE A 129     -11.179  -1.112  10.595  1.00 95.75           C  
ATOM   1000  C   PHE A 129     -11.642  -1.146  12.046  1.00 95.75           C  
ATOM   1001  CB  PHE A 129     -11.803  -2.275   9.817  1.00 95.75           C  
ATOM   1002  O   PHE A 129     -11.248  -2.030  12.809  1.00 95.75           O  
ATOM   1003  CG  PHE A 129     -13.307  -2.290   9.851  1.00 95.75           C  
ATOM   1004  CD1 PHE A 129     -13.991  -3.242  10.597  1.00 95.75           C  
ATOM   1005  CD2 PHE A 129     -14.039  -1.350   9.135  1.00 95.75           C  
ATOM   1006  CE1 PHE A 129     -15.383  -3.258  10.630  1.00 95.75           C  
ATOM   1007  CE2 PHE A 129     -15.430  -1.360   9.163  1.00 95.75           C  
ATOM   1008  CZ  PHE A 129     -16.101  -2.315   9.911  1.00 95.75           C  
ATOM   1009  N   TYR A 130     -12.439  -0.124  12.417  1.00 95.50           N  
ATOM   1010  CA  TYR A 130     -12.959  -0.093  13.780  1.00 95.50           C  
ATOM   1011  C   TYR A 130     -14.345  -0.723  13.849  1.00 95.50           C  
ATOM   1012  CB  TYR A 130     -13.013   1.345  14.303  1.00 95.50           C  
ATOM   1013  O   TYR A 130     -14.656  -1.454  14.793  1.00 95.50           O  
ATOM   1014  CG  TYR A 130     -11.667   1.894  14.709  1.00 95.50           C  
ATOM   1015  CD1 TYR A 130     -10.975   1.362  15.795  1.00 95.50           C  
ATOM   1016  CD2 TYR A 130     -11.086   2.946  14.010  1.00 95.50           C  
ATOM   1017  CE1 TYR A 130      -9.736   1.866  16.175  1.00 95.50           C  
ATOM   1018  CE2 TYR A 130      -9.847   3.458  14.381  1.00 95.50           C  
ATOM   1019  OH  TYR A 130      -7.953   3.415  15.834  1.00 95.50           O  
ATOM   1020  CZ  TYR A 130      -9.180   2.912  15.463  1.00 95.50           C  
ATOM   1021  N   GLY A 131     -15.198  -0.447  12.867  1.00 94.96           N  
ATOM   1022  CA  GLY A 131     -16.551  -0.981  12.902  1.00 94.96           C  
ATOM   1023  C   GLY A 131     -17.486  -0.301  11.921  1.00 94.96           C  
ATOM   1024  O   GLY A 131     -17.101   0.660  11.252  1.00 94.96           O  
ATOM   1025  N   ALA A 132     -18.657  -0.841  11.745  1.00 94.60           N  
ATOM   1026  CA  ALA A 132     -19.703  -0.314  10.872  1.00 94.60           C  
ATOM   1027  C   ALA A 132     -21.063  -0.350  11.562  1.00 94.60           C  
ATOM   1028  CB  ALA A 132     -19.751  -1.102   9.565  1.00 94.60           C  
ATOM   1029  O   ALA A 132     -21.332  -1.240  12.372  1.00 94.60           O  
ATOM   1030  N   PHE A 133     -21.881   0.631  11.349  1.00 94.31           N  
ATOM   1031  CA  PHE A 133     -23.226   0.649  11.914  1.00 94.31           C  
ATOM   1032  C   PHE A 133     -24.164   1.484  11.051  1.00 94.31           C  
ATOM   1033  CB  PHE A 133     -23.202   1.195  13.345  1.00 94.31           C  
ATOM   1034  O   PHE A 133     -23.715   2.243  10.191  1.00 94.31           O  
ATOM   1035  CG  PHE A 133     -22.738   2.624  13.441  1.00 94.31           C  
ATOM   1036  CD1 PHE A 133     -21.384   2.926  13.512  1.00 94.31           C  
ATOM   1037  CD2 PHE A 133     -23.658   3.664  13.461  1.00 94.31           C  
ATOM   1038  CE1 PHE A 133     -20.952   4.248  13.602  1.00 94.31           C  
ATOM   1039  CE2 PHE A 133     -23.234   4.987  13.550  1.00 94.31           C  
ATOM   1040  CZ  PHE A 133     -21.881   5.277  13.622  1.00 94.31           C  
ATOM   1041  N   TYR A 134     -25.415   1.267  11.231  1.00 93.34           N  
ATOM   1042  CA  TYR A 134     -26.465   1.975  10.507  1.00 93.34           C  
ATOM   1043  C   TYR A 134     -27.201   2.944  11.423  1.00 93.34           C  
ATOM   1044  CB  TYR A 134     -27.456   0.983   9.890  1.00 93.34           C  
ATOM   1045  O   TYR A 134     -27.561   2.592  12.549  1.00 93.34           O  
ATOM   1046  CG  TYR A 134     -28.587   1.643   9.140  1.00 93.34           C  
ATOM   1047  CD1 TYR A 134     -29.790   1.942   9.777  1.00 93.34           C  
ATOM   1048  CD2 TYR A 134     -28.457   1.968   7.794  1.00 93.34           C  
ATOM   1049  CE1 TYR A 134     -30.836   2.549   9.089  1.00 93.34           C  
ATOM   1050  CE2 TYR A 134     -29.497   2.574   7.097  1.00 93.34           C  
ATOM   1051  OH  TYR A 134     -31.713   3.461   7.066  1.00 93.34           O  
ATOM   1052  CZ  TYR A 134     -30.680   2.861   7.752  1.00 93.34           C  
ATOM   1053  N   SER A 135     -27.379   4.125  10.947  1.00 93.34           N  
ATOM   1054  CA  SER A 135     -28.123   5.128  11.702  1.00 93.34           C  
ATOM   1055  C   SER A 135     -28.746   6.167  10.776  1.00 93.34           C  
ATOM   1056  CB  SER A 135     -27.213   5.819  12.718  1.00 93.34           C  
ATOM   1057  O   SER A 135     -28.051   6.776   9.960  1.00 93.34           O  
ATOM   1058  OG  SER A 135     -27.940   6.764  13.484  1.00 93.34           O  
ATOM   1059  N   ASP A 136     -30.084   6.366  10.881  1.00 90.97           N  
ATOM   1060  CA  ASP A 136     -30.845   7.418  10.215  1.00 90.97           C  
ATOM   1061  C   ASP A 136     -30.605   7.401   8.707  1.00 90.97           C  
ATOM   1062  CB  ASP A 136     -30.482   8.789  10.790  1.00 90.97           C  
ATOM   1063  O   ASP A 136     -30.326   8.440   8.106  1.00 90.97           O  
ATOM   1064  CG  ASP A 136     -30.924   8.964  12.232  1.00 90.97           C  
ATOM   1065  OD1 ASP A 136     -31.971   8.403  12.621  1.00 90.97           O  
ATOM   1066  OD2 ASP A 136     -30.220   9.670  12.986  1.00 90.97           O  
ATOM   1067  N   GLY A 137     -30.700   6.181   8.069  1.00 90.43           N  
ATOM   1068  CA  GLY A 137     -30.647   6.054   6.622  1.00 90.43           C  
ATOM   1069  C   GLY A 137     -29.232   6.054   6.074  1.00 90.43           C  
ATOM   1070  O   GLY A 137     -29.030   6.161   4.863  1.00 90.43           O  
ATOM   1071  N   GLU A 138     -28.263   6.009   6.960  1.00 92.39           N  
ATOM   1072  CA  GLU A 138     -26.870   6.028   6.525  1.00 92.39           C  
ATOM   1073  C   GLU A 138     -26.093   4.851   7.107  1.00 92.39           C  
ATOM   1074  CB  GLU A 138     -26.201   7.347   6.921  1.00 92.39           C  
ATOM   1075  O   GLU A 138     -26.259   4.511   8.280  1.00 92.39           O  
ATOM   1076  CG  GLU A 138     -26.855   8.577   6.308  1.00 92.39           C  
ATOM   1077  CD  GLU A 138     -26.210   9.881   6.747  1.00 92.39           C  
ATOM   1078  OE1 GLU A 138     -26.380  10.908   6.051  1.00 92.39           O  
ATOM   1079  OE2 GLU A 138     -25.526   9.877   7.796  1.00 92.39           O  
ATOM   1080  N   ILE A 139     -25.294   4.226   6.255  1.00 92.39           N  
ATOM   1081  CA  ILE A 139     -24.315   3.251   6.721  1.00 92.39           C  
ATOM   1082  C   ILE A 139     -23.008   3.959   7.071  1.00 92.39           C  
ATOM   1083  CB  ILE A 139     -24.062   2.153   5.663  1.00 92.39           C  
ATOM   1084  O   ILE A 139     -22.465   4.711   6.258  1.00 92.39           O  
ATOM   1085  CG1 ILE A 139     -25.330   1.318   5.448  1.00 92.39           C  
ATOM   1086  CG2 ILE A 139     -22.885   1.265   6.077  1.00 92.39           C  
ATOM   1087  CD1 ILE A 139     -25.190   0.246   4.376  1.00 92.39           C  
ATOM   1088  N   SER A 140     -22.528   3.784   8.308  1.00 95.08           N  
ATOM   1089  CA  SER A 140     -21.271   4.365   8.769  1.00 95.08           C  
ATOM   1090  C   SER A 140     -20.170   3.313   8.843  1.00 95.08           C  
ATOM   1091  CB  SER A 140     -21.454   5.022  10.138  1.00 95.08           C  
ATOM   1092  O   SER A 140     -20.361   2.248   9.433  1.00 95.08           O  
ATOM   1093  OG  SER A 140     -22.255   6.186  10.035  1.00 95.08           O  
ATOM   1094  N   ILE A 141     -19.072   3.615   8.191  1.00 94.83           N  
ATOM   1095  CA  ILE A 141     -17.868   2.795   8.269  1.00 94.83           C  
ATOM   1096  C   ILE A 141     -16.746   3.586   8.938  1.00 94.83           C  
ATOM   1097  CB  ILE A 141     -17.422   2.312   6.870  1.00 94.83           C  
ATOM   1098  O   ILE A 141     -16.297   4.606   8.409  1.00 94.83           O  
ATOM   1099  CG1 ILE A 141     -18.576   1.593   6.161  1.00 94.83           C  
ATOM   1100  CG2 ILE A 141     -16.195   1.403   6.979  1.00 94.83           C  
ATOM   1101  CD1 ILE A 141     -18.293   1.257   4.703  1.00 94.83           C  
ATOM   1102  N   CYS A 142     -16.279   3.132  10.085  1.00 96.84           N  
ATOM   1103  CA  CYS A 142     -15.245   3.826  10.845  1.00 96.84           C  
ATOM   1104  C   CYS A 142     -13.894   3.141  10.676  1.00 96.84           C  
ATOM   1105  CB  CYS A 142     -15.616   3.884  12.326  1.00 96.84           C  
ATOM   1106  O   CYS A 142     -13.759   1.948  10.952  1.00 96.84           O  
ATOM   1107  SG  CYS A 142     -17.187   4.714  12.651  1.00 96.84           S  
ATOM   1108  N   MET A 143     -12.854   3.877  10.263  1.00 96.45           N  
ATOM   1109  CA  MET A 143     -11.539   3.346   9.915  1.00 96.45           C  
ATOM   1110  C   MET A 143     -10.430   4.179  10.551  1.00 96.45           C  
ATOM   1111  CB  MET A 143     -11.359   3.307   8.397  1.00 96.45           C  
ATOM   1112  O   MET A 143     -10.682   5.277  11.051  1.00 96.45           O  
ATOM   1113  CG  MET A 143     -12.445   2.531   7.671  1.00 96.45           C  
ATOM   1114  SD  MET A 143     -12.368   2.749   5.850  1.00 96.45           S  
ATOM   1115  CE  MET A 143     -12.977   4.453   5.707  1.00 96.45           C  
ATOM   1116  N   GLU A 144      -9.295   3.568  10.494  1.00 96.58           N  
ATOM   1117  CA  GLU A 144      -8.087   4.287  10.888  1.00 96.58           C  
ATOM   1118  C   GLU A 144      -7.923   5.573  10.084  1.00 96.58           C  
ATOM   1119  CB  GLU A 144      -6.852   3.398  10.718  1.00 96.58           C  
ATOM   1120  O   GLU A 144      -8.126   5.581   8.868  1.00 96.58           O  
ATOM   1121  CG  GLU A 144      -5.539   4.105  11.019  1.00 96.58           C  
ATOM   1122  CD  GLU A 144      -4.316   3.268  10.683  1.00 96.58           C  
ATOM   1123  OE1 GLU A 144      -3.186   3.675  11.036  1.00 96.58           O  
ATOM   1124  OE2 GLU A 144      -4.488   2.196  10.060  1.00 96.58           O  
ATOM   1125  N   HIS A 145      -7.651   6.652  10.784  1.00 97.14           N  
ATOM   1126  CA  HIS A 145      -7.399   7.918  10.106  1.00 97.14           C  
ATOM   1127  C   HIS A 145      -5.982   7.969   9.543  1.00 97.14           C  
ATOM   1128  CB  HIS A 145      -7.627   9.092  11.060  1.00 97.14           C  
ATOM   1129  O   HIS A 145      -5.011   7.769  10.276  1.00 97.14           O  
ATOM   1130  CG  HIS A 145      -7.303  10.424  10.461  1.00 97.14           C  
ATOM   1131  CD2 HIS A 145      -7.874  11.101   9.438  1.00 97.14           C  
ATOM   1132  ND1 HIS A 145      -6.272  11.215  10.920  1.00 97.14           N  
ATOM   1133  CE1 HIS A 145      -6.224  12.325  10.203  1.00 97.14           C  
ATOM   1134  NE2 HIS A 145      -7.185  12.280   9.296  1.00 97.14           N  
ATOM   1135  N   MET A 146      -5.858   8.235   8.262  1.00 97.44           N  
ATOM   1136  CA  MET A 146      -4.586   8.399   7.564  1.00 97.44           C  
ATOM   1137  C   MET A 146      -4.304   9.872   7.288  1.00 97.44           C  
ATOM   1138  CB  MET A 146      -4.585   7.611   6.254  1.00 97.44           C  
ATOM   1139  O   MET A 146      -4.814  10.434   6.317  1.00 97.44           O  
ATOM   1140  CG  MET A 146      -4.915   6.137   6.424  1.00 97.44           C  
ATOM   1141  SD  MET A 146      -3.628   5.233   7.370  1.00 97.44           S  
ATOM   1142  CE  MET A 146      -2.296   5.191   6.139  1.00 97.44           C  
ATOM   1143  N   ASP A 147      -3.456  10.514   8.081  1.00 95.70           N  
ATOM   1144  CA  ASP A 147      -3.326  11.966   8.141  1.00 95.70           C  
ATOM   1145  C   ASP A 147      -2.638  12.508   6.890  1.00 95.70           C  
ATOM   1146  CB  ASP A 147      -2.550  12.384   9.392  1.00 95.70           C  
ATOM   1147  O   ASP A 147      -2.583  13.722   6.683  1.00 95.70           O  
ATOM   1148  CG  ASP A 147      -1.153  11.793   9.448  1.00 95.70           C  
ATOM   1149  OD1 ASP A 147      -0.821  10.931   8.605  1.00 95.70           O  
ATOM   1150  OD2 ASP A 147      -0.378  12.189  10.345  1.00 95.70           O  
ATOM   1151  N   GLY A 148      -2.161  11.675   6.046  1.00 96.40           N  
ATOM   1152  CA  GLY A 148      -1.558  12.084   4.787  1.00 96.40           C  
ATOM   1153  C   GLY A 148      -2.551  12.142   3.641  1.00 96.40           C  
ATOM   1154  O   GLY A 148      -2.229  12.636   2.559  1.00 96.40           O  
ATOM   1155  N   GLY A 149      -3.725  11.586   3.909  1.00 96.69           N  
ATOM   1156  CA  GLY A 149      -4.756  11.563   2.884  1.00 96.69           C  
ATOM   1157  C   GLY A 149      -4.494  10.538   1.797  1.00 96.69           C  
ATOM   1158  O   GLY A 149      -3.728   9.593   1.998  1.00 96.69           O  
ATOM   1159  N   SER A 150      -5.157  10.646   0.674  1.00 97.51           N  
ATOM   1160  CA  SER A 150      -5.034   9.726  -0.452  1.00 97.51           C  
ATOM   1161  C   SER A 150      -3.966  10.195  -1.435  1.00 97.51           C  
ATOM   1162  CB  SER A 150      -6.374   9.579  -1.173  1.00 97.51           C  
ATOM   1163  O   SER A 150      -3.604  11.373  -1.450  1.00 97.51           O  
ATOM   1164  OG  SER A 150      -6.802  10.824  -1.699  1.00 97.51           O  
ATOM   1165  N   LEU A 151      -3.448   9.322  -2.232  1.00 98.38           N  
ATOM   1166  CA  LEU A 151      -2.374   9.640  -3.166  1.00 98.38           C  
ATOM   1167  C   LEU A 151      -2.867  10.580  -4.261  1.00 98.38           C  
ATOM   1168  CB  LEU A 151      -1.810   8.361  -3.791  1.00 98.38           C  
ATOM   1169  O   LEU A 151      -2.075  11.306  -4.866  1.00 98.38           O  
ATOM   1170  CG  LEU A 151      -0.874   7.532  -2.911  1.00 98.38           C  
ATOM   1171  CD1 LEU A 151      -0.315   6.351  -3.698  1.00 98.38           C  
ATOM   1172  CD2 LEU A 151       0.255   8.400  -2.366  1.00 98.38           C  
ATOM   1173  N   ASP A 152      -4.202  10.610  -4.592  1.00 96.56           N  
ATOM   1174  CA  ASP A 152      -4.703  11.581  -5.560  1.00 96.56           C  
ATOM   1175  C   ASP A 152      -4.562  13.007  -5.032  1.00 96.56           C  
ATOM   1176  CB  ASP A 152      -6.165  11.289  -5.904  1.00 96.56           C  
ATOM   1177  O   ASP A 152      -4.244  13.926  -5.789  1.00 96.56           O  
ATOM   1178  CG  ASP A 152      -7.105  11.507  -4.732  1.00 96.56           C  
ATOM   1179  OD1 ASP A 152      -6.832  10.990  -3.627  1.00 96.56           O  
ATOM   1180  OD2 ASP A 152      -8.129  12.200  -4.915  1.00 96.56           O  
ATOM   1181  N   GLN A 153      -4.780  13.168  -3.746  1.00 96.52           N  
ATOM   1182  CA  GLN A 153      -4.602  14.472  -3.117  1.00 96.52           C  
ATOM   1183  C   GLN A 153      -3.128  14.864  -3.071  1.00 96.52           C  
ATOM   1184  CB  GLN A 153      -5.190  14.473  -1.705  1.00 96.52           C  
ATOM   1185  O   GLN A 153      -2.777  16.016  -3.337  1.00 96.52           O  
ATOM   1186  CG  GLN A 153      -6.701  14.292  -1.669  1.00 96.52           C  
ATOM   1187  CD  GLN A 153      -7.235  14.097  -0.262  1.00 96.52           C  
ATOM   1188  NE2 GLN A 153      -8.474  14.518  -0.034  1.00 96.52           N  
ATOM   1189  OE1 GLN A 153      -6.539  13.571   0.613  1.00 96.52           O  
ATOM   1190  N   VAL A 154      -2.309  13.887  -2.760  1.00 97.96           N  
ATOM   1191  CA  VAL A 154      -0.871  14.126  -2.719  1.00 97.96           C  
ATOM   1192  C   VAL A 154      -0.367  14.486  -4.115  1.00 97.96           C  
ATOM   1193  CB  VAL A 154      -0.106  12.898  -2.176  1.00 97.96           C  
ATOM   1194  O   VAL A 154       0.454  15.394  -4.270  1.00 97.96           O  
ATOM   1195  CG1 VAL A 154       1.403  13.125  -2.253  1.00 97.96           C  
ATOM   1196  CG2 VAL A 154      -0.532  12.597  -0.740  1.00 97.96           C  
ATOM   1197  N   LEU A 155      -0.834  13.806  -5.105  1.00 98.07           N  
ATOM   1198  CA  LEU A 155      -0.474  14.052  -6.497  1.00 98.07           C  
ATOM   1199  C   LEU A 155      -0.802  15.486  -6.898  1.00 98.07           C  
ATOM   1200  CB  LEU A 155      -1.203  13.072  -7.421  1.00 98.07           C  
ATOM   1201  O   LEU A 155      -0.007  16.144  -7.572  1.00 98.07           O  
ATOM   1202  CG  LEU A 155      -0.930  13.222  -8.918  1.00 98.07           C  
ATOM   1203  CD1 LEU A 155       0.557  13.042  -9.206  1.00 98.07           C  
ATOM   1204  CD2 LEU A 155      -1.759  12.221  -9.716  1.00 98.07           C  
ATOM   1205  N   LYS A 156      -1.941  15.983  -6.489  1.00 96.99           N  
ATOM   1206  CA  LYS A 156      -2.361  17.348  -6.795  1.00 96.99           C  
ATOM   1207  C   LYS A 156      -1.377  18.366  -6.225  1.00 96.99           C  
ATOM   1208  CB  LYS A 156      -3.764  17.613  -6.248  1.00 96.99           C  
ATOM   1209  O   LYS A 156      -1.055  19.360  -6.881  1.00 96.99           O  
ATOM   1210  CG  LYS A 156      -4.878  16.980  -7.069  1.00 96.99           C  
ATOM   1211  CD  LYS A 156      -6.248  17.268  -6.468  1.00 96.99           C  
ATOM   1212  CE  LYS A 156      -7.352  16.530  -7.213  1.00 96.99           C  
ATOM   1213  NZ  LYS A 156      -8.679  16.700  -6.548  1.00 96.99           N  
ATOM   1214  N   LYS A 157      -0.824  18.072  -5.089  1.00 96.71           N  
ATOM   1215  CA  LYS A 157       0.118  18.969  -4.426  1.00 96.71           C  
ATOM   1216  C   LYS A 157       1.520  18.823  -5.010  1.00 96.71           C  
ATOM   1217  CB  LYS A 157       0.146  18.702  -2.921  1.00 96.71           C  
ATOM   1218  O   LYS A 157       2.230  19.815  -5.189  1.00 96.71           O  
ATOM   1219  CG  LYS A 157      -1.161  19.020  -2.210  1.00 96.71           C  
ATOM   1220  CD  LYS A 157      -1.362  20.523  -2.058  1.00 96.71           C  
ATOM   1221  CE  LYS A 157      -2.615  20.841  -1.253  1.00 96.71           C  
ATOM   1222  NZ  LYS A 157      -2.876  22.310  -1.192  1.00 96.71           N  
ATOM   1223  N   ALA A 158       1.873  17.644  -5.343  1.00 97.04           N  
ATOM   1224  CA  ALA A 158       3.233  17.335  -5.777  1.00 97.04           C  
ATOM   1225  C   ALA A 158       3.410  17.613  -7.267  1.00 97.04           C  
ATOM   1226  CB  ALA A 158       3.573  15.879  -5.466  1.00 97.04           C  
ATOM   1227  O   ALA A 158       4.522  17.883  -7.726  1.00 97.04           O  
ATOM   1228  N   GLY A 159       2.286  17.667  -8.049  1.00 96.44           N  
ATOM   1229  CA  GLY A 159       2.363  17.718  -9.500  1.00 96.44           C  
ATOM   1230  C   GLY A 159       2.709  16.381 -10.127  1.00 96.44           C  
ATOM   1231  O   GLY A 159       1.911  15.816 -10.878  1.00 96.44           O  
ATOM   1232  N   ARG A 160       3.747  15.764  -9.653  1.00 96.75           N  
ATOM   1233  CA  ARG A 160       4.192  14.414  -9.980  1.00 96.75           C  
ATOM   1234  C   ARG A 160       4.877  13.759  -8.785  1.00 96.75           C  
ATOM   1235  CB  ARG A 160       5.140  14.436 -11.180  1.00 96.75           C  
ATOM   1236  O   ARG A 160       5.469  14.445  -7.949  1.00 96.75           O  
ATOM   1237  CG  ARG A 160       6.360  15.322 -10.986  1.00 96.75           C  
ATOM   1238  CD  ARG A 160       7.167  15.462 -12.269  1.00 96.75           C  
ATOM   1239  NE  ARG A 160       8.366  16.270 -12.067  1.00 96.75           N  
ATOM   1240  NH1 ARG A 160       7.610  18.072 -13.299  1.00 96.75           N  
ATOM   1241  NH2 ARG A 160       9.680  18.137 -12.315  1.00 96.75           N  
ATOM   1242  CZ  ARG A 160       8.549  17.491 -12.561  1.00 96.75           C  
ATOM   1243  N   ILE A 161       4.771  12.423  -8.809  1.00 98.35           N  
ATOM   1244  CA  ILE A 161       5.418  11.694  -7.723  1.00 98.35           C  
ATOM   1245  C   ILE A 161       6.663  10.983  -8.249  1.00 98.35           C  
ATOM   1246  CB  ILE A 161       4.454  10.676  -7.073  1.00 98.35           C  
ATOM   1247  O   ILE A 161       6.590  10.224  -9.218  1.00 98.35           O  
ATOM   1248  CG1 ILE A 161       3.212  11.390  -6.527  1.00 98.35           C  
ATOM   1249  CG2 ILE A 161       5.164   9.890  -5.967  1.00 98.35           C  
ATOM   1250  CD1 ILE A 161       2.187  10.456  -5.899  1.00 98.35           C  
ATOM   1251  N   PRO A 162       7.788  11.221  -7.587  1.00 98.17           N  
ATOM   1252  CA  PRO A 162       9.065  10.668  -8.043  1.00 98.17           C  
ATOM   1253  C   PRO A 162       9.064   9.142  -8.090  1.00 98.17           C  
ATOM   1254  CB  PRO A 162      10.063  11.182  -7.002  1.00 98.17           C  
ATOM   1255  O   PRO A 162       8.393   8.496  -7.281  1.00 98.17           O  
ATOM   1256  CG  PRO A 162       9.413  12.392  -6.414  1.00 98.17           C  
ATOM   1257  CD  PRO A 162       7.928  12.173  -6.394  1.00 98.17           C  
ATOM   1258  N   GLU A 163       9.872   8.586  -8.957  1.00 98.53           N  
ATOM   1259  CA  GLU A 163       9.960   7.155  -9.231  1.00 98.53           C  
ATOM   1260  C   GLU A 163      10.306   6.371  -7.968  1.00 98.53           C  
ATOM   1261  CB  GLU A 163      10.997   6.879 -10.323  1.00 98.53           C  
ATOM   1262  O   GLU A 163       9.697   5.338  -7.686  1.00 98.53           O  
ATOM   1263  CG  GLU A 163      11.177   5.401 -10.641  1.00 98.53           C  
ATOM   1264  CD  GLU A 163      12.158   5.147 -11.775  1.00 98.53           C  
ATOM   1265  OE1 GLU A 163      12.817   4.082 -11.780  1.00 98.53           O  
ATOM   1266  OE2 GLU A 163      12.268   6.020 -12.665  1.00 98.53           O  
ATOM   1267  N   GLN A 164      11.243   6.901  -7.181  1.00 98.39           N  
ATOM   1268  CA  GLN A 164      11.680   6.194  -5.982  1.00 98.39           C  
ATOM   1269  C   GLN A 164      10.538   6.051  -4.980  1.00 98.39           C  
ATOM   1270  CB  GLN A 164      12.861   6.916  -5.333  1.00 98.39           C  
ATOM   1271  O   GLN A 164      10.404   5.015  -4.327  1.00 98.39           O  
ATOM   1272  CG  GLN A 164      14.137   6.879  -6.163  1.00 98.39           C  
ATOM   1273  CD  GLN A 164      15.292   7.604  -5.498  1.00 98.39           C  
ATOM   1274  NE2 GLN A 164      16.451   7.593  -6.147  1.00 98.39           N  
ATOM   1275  OE1 GLN A 164      15.143   8.170  -4.410  1.00 98.39           O  
ATOM   1276  N   ILE A 165       9.732   7.104  -4.871  1.00 98.67           N  
ATOM   1277  CA  ILE A 165       8.568   7.095  -3.993  1.00 98.67           C  
ATOM   1278  C   ILE A 165       7.538   6.095  -4.512  1.00 98.67           C  
ATOM   1279  CB  ILE A 165       7.938   8.501  -3.875  1.00 98.67           C  
ATOM   1280  O   ILE A 165       6.989   5.303  -3.741  1.00 98.67           O  
ATOM   1281  CG1 ILE A 165       8.925   9.476  -3.225  1.00 98.67           C  
ATOM   1282  CG2 ILE A 165       6.627   8.441  -3.085  1.00 98.67           C  
ATOM   1283  CD1 ILE A 165       9.340   9.088  -1.812  1.00 98.67           C  
ATOM   1284  N   LEU A 166       7.369   6.057  -5.833  1.00 98.80           N  
ATOM   1285  CA  LEU A 166       6.411   5.153  -6.460  1.00 98.80           C  
ATOM   1286  C   LEU A 166       6.859   3.702  -6.317  1.00 98.80           C  
ATOM   1287  CB  LEU A 166       6.233   5.501  -7.940  1.00 98.80           C  
ATOM   1288  O   LEU A 166       6.034   2.787  -6.348  1.00 98.80           O  
ATOM   1289  CG  LEU A 166       5.480   6.797  -8.245  1.00 98.80           C  
ATOM   1290  CD1 LEU A 166       5.441   7.045  -9.750  1.00 98.80           C  
ATOM   1291  CD2 LEU A 166       4.069   6.745  -7.670  1.00 98.80           C  
ATOM   1292  N   GLY A 167       8.143   3.520  -6.235  1.00 98.73           N  
ATOM   1293  CA  GLY A 167       8.639   2.192  -5.911  1.00 98.73           C  
ATOM   1294  C   GLY A 167       8.113   1.666  -4.589  1.00 98.73           C  
ATOM   1295  O   GLY A 167       7.678   0.515  -4.501  1.00 98.73           O  
ATOM   1296  N   LYS A 168       8.121   2.533  -3.521  1.00 98.57           N  
ATOM   1297  CA  LYS A 168       7.598   2.153  -2.212  1.00 98.57           C  
ATOM   1298  C   LYS A 168       6.087   1.946  -2.263  1.00 98.57           C  
ATOM   1299  CB  LYS A 168       7.946   3.213  -1.166  1.00 98.57           C  
ATOM   1300  O   LYS A 168       5.556   1.044  -1.611  1.00 98.57           O  
ATOM   1301  CG  LYS A 168       9.439   3.374  -0.921  1.00 98.57           C  
ATOM   1302  CD  LYS A 168      10.079   2.061  -0.487  1.00 98.57           C  
ATOM   1303  CE  LYS A 168      11.576   2.216  -0.259  1.00 98.57           C  
ATOM   1304  NZ  LYS A 168      12.210   0.928   0.154  1.00 98.57           N  
ATOM   1305  N   VAL A 169       5.440   2.743  -3.055  1.00 98.79           N  
ATOM   1306  CA  VAL A 169       3.997   2.623  -3.239  1.00 98.79           C  
ATOM   1307  C   VAL A 169       3.670   1.282  -3.893  1.00 98.79           C  
ATOM   1308  CB  VAL A 169       3.435   3.783  -4.090  1.00 98.79           C  
ATOM   1309  O   VAL A 169       2.768   0.570  -3.446  1.00 98.79           O  
ATOM   1310  CG1 VAL A 169       1.973   3.528  -4.452  1.00 98.79           C  
ATOM   1311  CG2 VAL A 169       3.581   5.109  -3.347  1.00 98.79           C  
ATOM   1312  N   SER A 170       4.452   0.952  -4.926  1.00 98.79           N  
ATOM   1313  CA  SER A 170       4.247  -0.300  -5.647  1.00 98.79           C  
ATOM   1314  C   SER A 170       4.375  -1.501  -4.717  1.00 98.79           C  
ATOM   1315  CB  SER A 170       5.247  -0.427  -6.797  1.00 98.79           C  
ATOM   1316  O   SER A 170       3.539  -2.408  -4.746  1.00 98.79           O  
ATOM   1317  OG  SER A 170       5.065   0.615  -7.740  1.00 98.79           O  
ATOM   1318  N   ILE A 171       5.333  -1.492  -3.856  1.00 98.35           N  
ATOM   1319  CA  ILE A 171       5.568  -2.571  -2.903  1.00 98.35           C  
ATOM   1320  C   ILE A 171       4.363  -2.711  -1.975  1.00 98.35           C  
ATOM   1321  CB  ILE A 171       6.853  -2.329  -2.081  1.00 98.35           C  
ATOM   1322  O   ILE A 171       3.841  -3.812  -1.787  1.00 98.35           O  
ATOM   1323  CG1 ILE A 171       8.093  -2.482  -2.970  1.00 98.35           C  
ATOM   1324  CG2 ILE A 171       6.916  -3.284  -0.885  1.00 98.35           C  
ATOM   1325  CD1 ILE A 171       9.384  -2.008  -2.318  1.00 98.35           C  
ATOM   1326  N   ALA A 172       3.906  -1.603  -1.459  1.00 98.23           N  
ATOM   1327  CA  ALA A 172       2.796  -1.604  -0.510  1.00 98.23           C  
ATOM   1328  C   ALA A 172       1.522  -2.139  -1.157  1.00 98.23           C  
ATOM   1329  CB  ALA A 172       2.561  -0.197   0.035  1.00 98.23           C  
ATOM   1330  O   ALA A 172       0.813  -2.956  -0.564  1.00 98.23           O  
ATOM   1331  N   VAL A 173       1.241  -1.711  -2.372  1.00 98.54           N  
ATOM   1332  CA  VAL A 173       0.018  -2.108  -3.062  1.00 98.54           C  
ATOM   1333  C   VAL A 173       0.062  -3.601  -3.375  1.00 98.54           C  
ATOM   1334  CB  VAL A 173      -0.191  -1.296  -4.360  1.00 98.54           C  
ATOM   1335  O   VAL A 173      -0.911  -4.321  -3.138  1.00 98.54           O  
ATOM   1336  CG1 VAL A 173      -1.371  -1.848  -5.158  1.00 98.54           C  
ATOM   1337  CG2 VAL A 173      -0.405   0.181  -4.037  1.00 98.54           C  
ATOM   1338  N   ILE A 174       1.219  -4.119  -3.856  1.00 98.18           N  
ATOM   1339  CA  ILE A 174       1.362  -5.533  -4.186  1.00 98.18           C  
ATOM   1340  C   ILE A 174       1.190  -6.377  -2.926  1.00 98.18           C  
ATOM   1341  CB  ILE A 174       2.730  -5.823  -4.844  1.00 98.18           C  
ATOM   1342  O   ILE A 174       0.447  -7.361  -2.927  1.00 98.18           O  
ATOM   1343  CG1 ILE A 174       2.794  -5.199  -6.243  1.00 98.18           C  
ATOM   1344  CG2 ILE A 174       2.991  -7.331  -4.904  1.00 98.18           C  
ATOM   1345  CD1 ILE A 174       4.186  -5.202  -6.859  1.00 98.18           C  
ATOM   1346  N   LYS A 175       1.809  -5.949  -1.844  1.00 97.08           N  
ATOM   1347  CA  LYS A 175       1.703  -6.680  -0.585  1.00 97.08           C  
ATOM   1348  C   LYS A 175       0.277  -6.637  -0.043  1.00 97.08           C  
ATOM   1349  CB  LYS A 175       2.675  -6.112   0.450  1.00 97.08           C  
ATOM   1350  O   LYS A 175      -0.222  -7.633   0.486  1.00 97.08           O  
ATOM   1351  CG  LYS A 175       4.132  -6.463   0.189  1.00 97.08           C  
ATOM   1352  CD  LYS A 175       5.034  -5.981   1.318  1.00 97.08           C  
ATOM   1353  CE  LYS A 175       6.457  -6.499   1.158  1.00 97.08           C  
ATOM   1354  NZ  LYS A 175       7.355  -5.997   2.241  1.00 97.08           N  
ATOM   1355  N   GLY A 176      -0.363  -5.463  -0.176  1.00 97.02           N  
ATOM   1356  CA  GLY A 176      -1.753  -5.346   0.234  1.00 97.02           C  
ATOM   1357  C   GLY A 176      -2.685  -6.247  -0.553  1.00 97.02           C  
ATOM   1358  O   GLY A 176      -3.534  -6.929   0.026  1.00 97.02           O  
ATOM   1359  N   LEU A 177      -2.522  -6.252  -1.878  1.00 96.50           N  
ATOM   1360  CA  LEU A 177      -3.354  -7.087  -2.737  1.00 96.50           C  
ATOM   1361  C   LEU A 177      -3.095  -8.567  -2.473  1.00 96.50           C  
ATOM   1362  CB  LEU A 177      -3.095  -6.767  -4.211  1.00 96.50           C  
ATOM   1363  O   LEU A 177      -4.026  -9.375  -2.475  1.00 96.50           O  
ATOM   1364  CG  LEU A 177      -3.558  -5.393  -4.698  1.00 96.50           C  
ATOM   1365  CD1 LEU A 177      -3.200  -5.203  -6.168  1.00 96.50           C  
ATOM   1366  CD2 LEU A 177      -5.058  -5.226  -4.482  1.00 96.50           C  
ATOM   1367  N   THR A 178      -1.804  -8.912  -2.270  1.00 95.82           N  
ATOM   1368  CA  THR A 178      -1.436 -10.287  -1.949  1.00 95.82           C  
ATOM   1369  C   THR A 178      -2.117 -10.742  -0.661  1.00 95.82           C  
ATOM   1370  CB  THR A 178       0.089 -10.439  -1.808  1.00 95.82           C  
ATOM   1371  O   THR A 178      -2.670 -11.842  -0.601  1.00 95.82           O  
ATOM   1372  CG2 THR A 178       0.465 -11.861  -1.405  1.00 95.82           C  
ATOM   1373  OG1 THR A 178       0.713 -10.129  -3.061  1.00 95.82           O  
ATOM   1374  N   TYR A 179      -2.080  -9.851   0.325  1.00 94.70           N  
ATOM   1375  CA  TYR A 179      -2.719 -10.131   1.605  1.00 94.70           C  
ATOM   1376  C   TYR A 179      -4.210 -10.393   1.425  1.00 94.70           C  
ATOM   1377  CB  TYR A 179      -2.508  -8.968   2.578  1.00 94.70           C  
ATOM   1378  O   TYR A 179      -4.738 -11.385   1.933  1.00 94.70           O  
ATOM   1379  CG  TYR A 179      -3.327  -9.076   3.841  1.00 94.70           C  
ATOM   1380  CD1 TYR A 179      -4.529  -8.385   3.976  1.00 94.70           C  
ATOM   1381  CD2 TYR A 179      -2.901  -9.867   4.902  1.00 94.70           C  
ATOM   1382  CE1 TYR A 179      -5.287  -8.480   5.139  1.00 94.70           C  
ATOM   1383  CE2 TYR A 179      -3.650  -9.970   6.070  1.00 94.70           C  
ATOM   1384  OH  TYR A 179      -5.586  -9.372   7.332  1.00 94.70           O  
ATOM   1385  CZ  TYR A 179      -4.840  -9.274   6.178  1.00 94.70           C  
ATOM   1386  N   LEU A 180      -4.868  -9.575   0.758  1.00 93.19           N  
ATOM   1387  CA  LEU A 180      -6.305  -9.711   0.542  1.00 93.19           C  
ATOM   1388  C   LEU A 180      -6.625 -11.019  -0.174  1.00 93.19           C  
ATOM   1389  CB  LEU A 180      -6.839  -8.528  -0.269  1.00 93.19           C  
ATOM   1390  O   LEU A 180      -7.549 -11.736   0.218  1.00 93.19           O  
ATOM   1391  CG  LEU A 180      -6.880  -7.178   0.448  1.00 93.19           C  
ATOM   1392  CD1 LEU A 180      -7.242  -6.067  -0.533  1.00 93.19           C  
ATOM   1393  CD2 LEU A 180      -7.868  -7.217   1.608  1.00 93.19           C  
ATOM   1394  N   ARG A 181      -5.842 -11.323  -1.131  1.00 92.12           N  
ATOM   1395  CA  ARG A 181      -6.077 -12.512  -1.944  1.00 92.12           C  
ATOM   1396  C   ARG A 181      -5.797 -13.783  -1.150  1.00 92.12           C  
ATOM   1397  CB  ARG A 181      -5.210 -12.480  -3.205  1.00 92.12           C  
ATOM   1398  O   ARG A 181      -6.633 -14.687  -1.101  1.00 92.12           O  
ATOM   1399  CG  ARG A 181      -5.425 -13.668  -4.130  1.00 92.12           C  
ATOM   1400  CD  ARG A 181      -4.579 -13.561  -5.391  1.00 92.12           C  
ATOM   1401  NE  ARG A 181      -4.706 -14.751  -6.227  1.00 92.12           N  
ATOM   1402  NH1 ARG A 181      -2.525 -14.701  -6.989  1.00 92.12           N  
ATOM   1403  NH2 ARG A 181      -3.951 -16.352  -7.691  1.00 92.12           N  
ATOM   1404  CZ  ARG A 181      -3.727 -15.265  -6.967  1.00 92.12           C  
ATOM   1405  N   GLU A 182      -4.675 -13.865  -0.525  1.00 91.57           N  
ATOM   1406  CA  GLU A 182      -4.184 -15.100   0.080  1.00 91.57           C  
ATOM   1407  C   GLU A 182      -4.889 -15.384   1.403  1.00 91.57           C  
ATOM   1408  CB  GLU A 182      -2.670 -15.028   0.296  1.00 91.57           C  
ATOM   1409  O   GLU A 182      -5.259 -16.527   1.683  1.00 91.57           O  
ATOM   1410  CG  GLU A 182      -1.867 -14.968  -0.995  1.00 91.57           C  
ATOM   1411  CD  GLU A 182      -2.012 -16.216  -1.851  1.00 91.57           C  
ATOM   1412  OE1 GLU A 182      -2.047 -16.097  -3.097  1.00 91.57           O  
ATOM   1413  OE2 GLU A 182      -2.093 -17.322  -1.271  1.00 91.57           O  
ATOM   1414  N   LYS A 183      -5.179 -14.343   2.197  1.00 90.97           N  
ATOM   1415  CA  LYS A 183      -5.699 -14.558   3.544  1.00 90.97           C  
ATOM   1416  C   LYS A 183      -7.224 -14.502   3.560  1.00 90.97           C  
ATOM   1417  CB  LYS A 183      -5.127 -13.523   4.513  1.00 90.97           C  
ATOM   1418  O   LYS A 183      -7.865 -15.142   4.396  1.00 90.97           O  
ATOM   1419  CG  LYS A 183      -3.622 -13.628   4.714  1.00 90.97           C  
ATOM   1420  CD  LYS A 183      -3.232 -14.968   5.323  1.00 90.97           C  
ATOM   1421  CE  LYS A 183      -1.728 -15.069   5.539  1.00 90.97           C  
ATOM   1422  NZ  LYS A 183      -1.332 -16.410   6.062  1.00 90.97           N  
ATOM   1423  N   HIS A 184      -7.763 -13.759   2.544  1.00 88.96           N  
ATOM   1424  CA  HIS A 184      -9.200 -13.534   2.657  1.00 88.96           C  
ATOM   1425  C   HIS A 184      -9.920 -13.911   1.366  1.00 88.96           C  
ATOM   1426  CB  HIS A 184      -9.488 -12.074   3.012  1.00 88.96           C  
ATOM   1427  O   HIS A 184     -11.148 -13.828   1.289  1.00 88.96           O  
ATOM   1428  CG  HIS A 184      -8.970 -11.670   4.356  1.00 88.96           C  
ATOM   1429  CD2 HIS A 184      -7.852 -10.995   4.712  1.00 88.96           C  
ATOM   1430  ND1 HIS A 184      -9.633 -11.966   5.527  1.00 88.96           N  
ATOM   1431  CE1 HIS A 184      -8.942 -11.488   6.549  1.00 88.96           C  
ATOM   1432  NE2 HIS A 184      -7.857 -10.894   6.081  1.00 88.96           N  
ATOM   1433  N   LYS A 185      -9.196 -14.260   0.310  1.00 89.88           N  
ATOM   1434  CA  LYS A 185      -9.748 -14.600  -0.998  1.00 89.88           C  
ATOM   1435  C   LYS A 185     -10.596 -13.458  -1.550  1.00 89.88           C  
ATOM   1436  CB  LYS A 185     -10.582 -15.879  -0.914  1.00 89.88           C  
ATOM   1437  O   LYS A 185     -11.691 -13.685  -2.069  1.00 89.88           O  
ATOM   1438  CG  LYS A 185      -9.839 -17.064  -0.316  1.00 89.88           C  
ATOM   1439  CD  LYS A 185      -8.616 -17.434  -1.146  1.00 89.88           C  
ATOM   1440  CE  LYS A 185      -7.894 -18.645  -0.571  1.00 89.88           C  
ATOM   1441  NZ  LYS A 185      -6.502 -18.762  -1.098  1.00 89.88           N  
ATOM   1442  N   ILE A 186     -10.070 -12.230  -1.290  1.00 88.15           N  
ATOM   1443  CA  ILE A 186     -10.775 -11.026  -1.716  1.00 88.15           C  
ATOM   1444  C   ILE A 186      -9.987 -10.332  -2.825  1.00 88.15           C  
ATOM   1445  CB  ILE A 186     -11.004 -10.058  -0.534  1.00 88.15           C  
ATOM   1446  O   ILE A 186      -8.760 -10.233  -2.754  1.00 88.15           O  
ATOM   1447  CG1 ILE A 186     -11.973 -10.674   0.481  1.00 88.15           C  
ATOM   1448  CG2 ILE A 186     -11.522  -8.707  -1.035  1.00 88.15           C  
ATOM   1449  CD1 ILE A 186     -12.080  -9.897   1.786  1.00 88.15           C  
ATOM   1450  N   MET A 187     -10.715  -9.868  -3.800  1.00 86.83           N  
ATOM   1451  CA  MET A 187     -10.176  -8.925  -4.777  1.00 86.83           C  
ATOM   1452  C   MET A 187     -10.524  -7.490  -4.398  1.00 86.83           C  
ATOM   1453  CB  MET A 187     -10.706  -9.239  -6.177  1.00 86.83           C  
ATOM   1454  O   MET A 187     -11.628  -7.220  -3.920  1.00 86.83           O  
ATOM   1455  CG  MET A 187     -10.386 -10.648  -6.652  1.00 86.83           C  
ATOM   1456  SD  MET A 187     -11.048 -10.992  -8.328  1.00 86.83           S  
ATOM   1457  CE  MET A 187     -12.820 -11.104  -7.956  1.00 86.83           C  
ATOM   1458  N   HIS A 188      -9.563  -6.559  -4.770  1.00 91.03           N  
ATOM   1459  CA  HIS A 188      -9.834  -5.180  -4.381  1.00 91.03           C  
ATOM   1460  C   HIS A 188     -10.943  -4.574  -5.234  1.00 91.03           C  
ATOM   1461  CB  HIS A 188      -8.565  -4.333  -4.491  1.00 91.03           C  
ATOM   1462  O   HIS A 188     -11.893  -3.993  -4.704  1.00 91.03           O  
ATOM   1463  CG  HIS A 188      -8.692  -2.979  -3.869  1.00 91.03           C  
ATOM   1464  CD2 HIS A 188      -8.188  -2.479  -2.717  1.00 91.03           C  
ATOM   1465  ND1 HIS A 188      -9.415  -1.959  -4.449  1.00 91.03           N  
ATOM   1466  CE1 HIS A 188      -9.350  -0.887  -3.677  1.00 91.03           C  
ATOM   1467  NE2 HIS A 188      -8.611  -1.176  -2.619  1.00 91.03           N  
ATOM   1468  N   ARG A 189     -10.793  -4.539  -6.596  1.00 88.64           N  
ATOM   1469  CA  ARG A 189     -11.784  -4.191  -7.609  1.00 88.64           C  
ATOM   1470  C   ARG A 189     -11.815  -2.686  -7.850  1.00 88.64           C  
ATOM   1471  CB  ARG A 189     -13.172  -4.685  -7.196  1.00 88.64           C  
ATOM   1472  O   ARG A 189     -12.536  -2.207  -8.727  1.00 88.64           O  
ATOM   1473  CG  ARG A 189     -13.302  -6.199  -7.161  1.00 88.64           C  
ATOM   1474  CD  ARG A 189     -14.728  -6.636  -6.855  1.00 88.64           C  
ATOM   1475  NE  ARG A 189     -14.855  -8.090  -6.842  1.00 88.64           N  
ATOM   1476  NH1 ARG A 189     -17.090  -8.097  -6.257  1.00 88.64           N  
ATOM   1477  NH2 ARG A 189     -15.979 -10.076  -6.576  1.00 88.64           N  
ATOM   1478  CZ  ARG A 189     -15.974  -8.751  -6.559  1.00 88.64           C  
ATOM   1479  N   ASP A 190     -11.078  -1.932  -7.109  1.00 87.99           N  
ATOM   1480  CA  ASP A 190     -11.157  -0.491  -7.325  1.00 87.99           C  
ATOM   1481  C   ASP A 190      -9.843   0.193  -6.954  1.00 87.99           C  
ATOM   1482  CB  ASP A 190     -12.309   0.110  -6.516  1.00 87.99           C  
ATOM   1483  O   ASP A 190      -9.842   1.217  -6.267  1.00 87.99           O  
ATOM   1484  CG  ASP A 190     -12.720   1.488  -7.004  1.00 87.99           C  
ATOM   1485  OD1 ASP A 190     -12.508   1.802  -8.196  1.00 87.99           O  
ATOM   1486  OD2 ASP A 190     -13.258   2.269  -6.189  1.00 87.99           O  
ATOM   1487  N   VAL A 191      -8.769  -0.459  -7.357  1.00 94.05           N  
ATOM   1488  CA  VAL A 191      -7.474   0.160  -7.093  1.00 94.05           C  
ATOM   1489  C   VAL A 191      -7.338   1.442  -7.911  1.00 94.05           C  
ATOM   1490  CB  VAL A 191      -6.309  -0.803  -7.415  1.00 94.05           C  
ATOM   1491  O   VAL A 191      -7.500   1.427  -9.133  1.00 94.05           O  
ATOM   1492  CG1 VAL A 191      -4.963  -0.101  -7.239  1.00 94.05           C  
ATOM   1493  CG2 VAL A 191      -6.386  -2.047  -6.531  1.00 94.05           C  
ATOM   1494  N   LYS A 192      -7.025   2.535  -7.225  1.00 94.32           N  
ATOM   1495  CA  LYS A 192      -6.788   3.860  -7.789  1.00 94.32           C  
ATOM   1496  C   LYS A 192      -6.168   4.795  -6.754  1.00 94.32           C  
ATOM   1497  CB  LYS A 192      -8.091   4.458  -8.321  1.00 94.32           C  
ATOM   1498  O   LYS A 192      -6.200   4.512  -5.555  1.00 94.32           O  
ATOM   1499  CG  LYS A 192      -9.198   4.553  -7.282  1.00 94.32           C  
ATOM   1500  CD  LYS A 192     -10.503   5.041  -7.899  1.00 94.32           C  
ATOM   1501  CE  LYS A 192     -11.622   5.100  -6.868  1.00 94.32           C  
ATOM   1502  NZ  LYS A 192     -12.923   5.499  -7.484  1.00 94.32           N  
ATOM   1503  N   PRO A 193      -5.589   5.909  -7.224  1.00 96.78           N  
ATOM   1504  CA  PRO A 193      -4.855   6.779  -6.302  1.00 96.78           C  
ATOM   1505  C   PRO A 193      -5.703   7.230  -5.115  1.00 96.78           C  
ATOM   1506  CB  PRO A 193      -4.465   7.973  -7.178  1.00 96.78           C  
ATOM   1507  O   PRO A 193      -5.196   7.342  -3.996  1.00 96.78           O  
ATOM   1508  CG  PRO A 193      -4.299   7.402  -8.549  1.00 96.78           C  
ATOM   1509  CD  PRO A 193      -5.351   6.351  -8.759  1.00 96.78           C  
ATOM   1510  N   SER A 194      -6.978   7.432  -5.254  1.00 94.19           N  
ATOM   1511  CA  SER A 194      -7.847   7.903  -4.181  1.00 94.19           C  
ATOM   1512  C   SER A 194      -8.107   6.803  -3.156  1.00 94.19           C  
ATOM   1513  CB  SER A 194      -9.175   8.406  -4.748  1.00 94.19           C  
ATOM   1514  O   SER A 194      -8.628   7.069  -2.071  1.00 94.19           O  
ATOM   1515  OG  SER A 194      -9.863   7.364  -5.419  1.00 94.19           O  
ATOM   1516  N   ASN A 195      -7.774   5.513  -3.494  1.00 95.61           N  
ATOM   1517  CA  ASN A 195      -7.987   4.397  -2.580  1.00 95.61           C  
ATOM   1518  C   ASN A 195      -6.670   3.885  -2.003  1.00 95.61           C  
ATOM   1519  CB  ASN A 195      -8.735   3.262  -3.283  1.00 95.61           C  
ATOM   1520  O   ASN A 195      -6.617   2.789  -1.443  1.00 95.61           O  
ATOM   1521  CG  ASN A 195     -10.208   3.565  -3.477  1.00 95.61           C  
ATOM   1522  ND2 ASN A 195     -10.849   2.835  -4.381  1.00 95.61           N  
ATOM   1523  OD1 ASN A 195     -10.764   4.449  -2.820  1.00 95.61           O  
ATOM   1524  N   ILE A 196      -5.595   4.630  -2.206  1.00 98.26           N  
ATOM   1525  CA  ILE A 196      -4.295   4.401  -1.584  1.00 98.26           C  
ATOM   1526  C   ILE A 196      -3.982   5.537  -0.612  1.00 98.26           C  
ATOM   1527  CB  ILE A 196      -3.176   4.276  -2.641  1.00 98.26           C  
ATOM   1528  O   ILE A 196      -3.722   6.667  -1.032  1.00 98.26           O  
ATOM   1529  CG1 ILE A 196      -3.524   3.186  -3.661  1.00 98.26           C  
ATOM   1530  CG2 ILE A 196      -1.829   3.988  -1.971  1.00 98.26           C  
ATOM   1531  CD1 ILE A 196      -2.635   3.188  -4.897  1.00 98.26           C  
ATOM   1532  N   LEU A 197      -3.963   5.179   0.686  1.00 98.44           N  
ATOM   1533  CA  LEU A 197      -3.835   6.207   1.713  1.00 98.44           C  
ATOM   1534  C   LEU A 197      -2.438   6.194   2.325  1.00 98.44           C  
ATOM   1535  CB  LEU A 197      -4.886   6.005   2.808  1.00 98.44           C  
ATOM   1536  O   LEU A 197      -1.784   5.150   2.366  1.00 98.44           O  
ATOM   1537  CG  LEU A 197      -6.347   6.020   2.357  1.00 98.44           C  
ATOM   1538  CD1 LEU A 197      -7.274   5.845   3.555  1.00 98.44           C  
ATOM   1539  CD2 LEU A 197      -6.664   7.314   1.614  1.00 98.44           C  
ATOM   1540  N   VAL A 198      -1.970   7.373   2.754  1.00 98.32           N  
ATOM   1541  CA  VAL A 198      -0.642   7.513   3.341  1.00 98.32           C  
ATOM   1542  C   VAL A 198      -0.736   8.284   4.656  1.00 98.32           C  
ATOM   1543  CB  VAL A 198       0.333   8.224   2.375  1.00 98.32           C  
ATOM   1544  O   VAL A 198      -1.740   8.950   4.921  1.00 98.32           O  
ATOM   1545  CG1 VAL A 198       0.558   7.383   1.120  1.00 98.32           C  
ATOM   1546  CG2 VAL A 198      -0.195   9.609   2.008  1.00 98.32           C  
ATOM   1547  N   ASN A 199       0.297   8.140   5.518  1.00 97.04           N  
ATOM   1548  CA  ASN A 199       0.318   8.923   6.749  1.00 97.04           C  
ATOM   1549  C   ASN A 199       1.723   9.426   7.069  1.00 97.04           C  
ATOM   1550  CB  ASN A 199      -0.231   8.102   7.918  1.00 97.04           C  
ATOM   1551  O   ASN A 199       2.662   9.180   6.311  1.00 97.04           O  
ATOM   1552  CG  ASN A 199       0.638   6.904   8.249  1.00 97.04           C  
ATOM   1553  ND2 ASN A 199       0.067   5.933   8.951  1.00 97.04           N  
ATOM   1554  OD1 ASN A 199       1.814   6.853   7.878  1.00 97.04           O  
ATOM   1555  N   SER A 200       1.876  10.243   8.001  1.00 95.38           N  
ATOM   1556  CA  SER A 200       3.092  10.967   8.357  1.00 95.38           C  
ATOM   1557  C   SER A 200       4.150  10.025   8.923  1.00 95.38           C  
ATOM   1558  CB  SER A 200       2.783  12.068   9.372  1.00 95.38           C  
ATOM   1559  O   SER A 200       5.308  10.413   9.089  1.00 95.38           O  
ATOM   1560  OG  SER A 200       2.131  11.534  10.511  1.00 95.38           O  
ATOM   1561  N   ARG A 201       3.713   8.732   9.160  1.00 93.71           N  
ATOM   1562  CA  ARG A 201       4.657   7.727   9.637  1.00 93.71           C  
ATOM   1563  C   ARG A 201       5.322   7.003   8.472  1.00 93.71           C  
ATOM   1564  CB  ARG A 201       3.954   6.719  10.549  1.00 93.71           C  
ATOM   1565  O   ARG A 201       6.145   6.108   8.678  1.00 93.71           O  
ATOM   1566  CG  ARG A 201       3.490   7.304  11.873  1.00 93.71           C  
ATOM   1567  CD  ARG A 201       3.042   6.219  12.842  1.00 93.71           C  
ATOM   1568  NE  ARG A 201       1.909   5.462  12.318  1.00 93.71           N  
ATOM   1569  NH1 ARG A 201       0.302   6.922  13.106  1.00 93.71           N  
ATOM   1570  NH2 ARG A 201      -0.318   5.050  11.937  1.00 93.71           N  
ATOM   1571  CZ  ARG A 201       0.634   5.813  12.455  1.00 93.71           C  
ATOM   1572  N   GLY A 202       4.821   7.296   7.297  1.00 95.18           N  
ATOM   1573  CA  GLY A 202       5.387   6.705   6.096  1.00 95.18           C  
ATOM   1574  C   GLY A 202       4.686   5.428   5.671  1.00 95.18           C  
ATOM   1575  O   GLY A 202       5.223   4.654   4.876  1.00 95.18           O  
ATOM   1576  N   GLU A 203       3.453   5.134   6.338  1.00 97.57           N  
ATOM   1577  CA  GLU A 203       2.686   3.956   5.947  1.00 97.57           C  
ATOM   1578  C   GLU A 203       1.869   4.223   4.686  1.00 97.57           C  
ATOM   1579  CB  GLU A 203       1.766   3.510   7.086  1.00 97.57           C  
ATOM   1580  O   GLU A 203       1.365   5.331   4.490  1.00 97.57           O  
ATOM   1581  CG  GLU A 203       2.506   3.113   8.355  1.00 97.57           C  
ATOM   1582  CD  GLU A 203       1.580   2.848   9.531  1.00 97.57           C  
ATOM   1583  OE1 GLU A 203       1.519   1.691  10.007  1.00 97.57           O  
ATOM   1584  OE2 GLU A 203       0.909   3.804   9.980  1.00 97.57           O  
ATOM   1585  N   ILE A 204       1.792   3.198   3.804  1.00 98.51           N  
ATOM   1586  CA  ILE A 204       0.964   3.181   2.603  1.00 98.51           C  
ATOM   1587  C   ILE A 204      -0.053   2.045   2.694  1.00 98.51           C  
ATOM   1588  CB  ILE A 204       1.823   3.030   1.327  1.00 98.51           C  
ATOM   1589  O   ILE A 204       0.321   0.872   2.754  1.00 98.51           O  
ATOM   1590  CG1 ILE A 204       2.901   4.119   1.278  1.00 98.51           C  
ATOM   1591  CG2 ILE A 204       0.941   3.075   0.075  1.00 98.51           C  
ATOM   1592  CD1 ILE A 204       4.045   3.814   0.321  1.00 98.51           C  
ATOM   1593  N   LYS A 205      -1.328   2.418   2.641  1.00 98.58           N  
ATOM   1594  CA  LYS A 205      -2.331   1.388   2.895  1.00 98.58           C  
ATOM   1595  C   LYS A 205      -3.492   1.497   1.910  1.00 98.58           C  
ATOM   1596  CB  LYS A 205      -2.850   1.487   4.330  1.00 98.58           C  
ATOM   1597  O   LYS A 205      -3.850   2.596   1.483  1.00 98.58           O  
ATOM   1598  CG  LYS A 205      -1.762   1.398   5.390  1.00 98.58           C  
ATOM   1599  CD  LYS A 205      -2.352   1.250   6.786  1.00 98.58           C  
ATOM   1600  CE  LYS A 205      -1.265   1.219   7.853  1.00 98.58           C  
ATOM   1601  NZ  LYS A 205      -1.785   0.713   9.158  1.00 98.58           N  
ATOM   1602  N   LEU A 206      -4.060   0.298   1.552  1.00 97.87           N  
ATOM   1603  CA  LEU A 206      -5.235   0.234   0.691  1.00 97.87           C  
ATOM   1604  C   LEU A 206      -6.516   0.368   1.508  1.00 97.87           C  
ATOM   1605  CB  LEU A 206      -5.253  -1.079  -0.096  1.00 97.87           C  
ATOM   1606  O   LEU A 206      -6.570  -0.066   2.661  1.00 97.87           O  
ATOM   1607  CG  LEU A 206      -4.115  -1.284  -1.098  1.00 97.87           C  
ATOM   1608  CD1 LEU A 206      -4.166  -2.695  -1.675  1.00 97.87           C  
ATOM   1609  CD2 LEU A 206      -4.187  -0.243  -2.209  1.00 97.87           C  
ATOM   1610  N   CYS A 207      -7.473   1.034   0.898  1.00 94.40           N  
ATOM   1611  CA  CYS A 207      -8.803   1.140   1.487  1.00 94.40           C  
ATOM   1612  C   CYS A 207      -9.884   0.890   0.442  1.00 94.40           C  
ATOM   1613  CB  CYS A 207      -9.001   2.517   2.120  1.00 94.40           C  
ATOM   1614  O   CYS A 207      -9.578   0.598  -0.716  1.00 94.40           O  
ATOM   1615  SG  CYS A 207      -9.104   3.862   0.919  1.00 94.40           S  
ATOM   1616  N   ASP A 208     -11.164   0.737   0.859  1.00 86.47           N  
ATOM   1617  CA  ASP A 208     -12.357   0.655   0.023  1.00 86.47           C  
ATOM   1618  C   ASP A 208     -12.299  -0.560  -0.900  1.00 86.47           C  
ATOM   1619  CB  ASP A 208     -12.525   1.933  -0.801  1.00 86.47           C  
ATOM   1620  O   ASP A 208     -12.609  -0.459  -2.089  1.00 86.47           O  
ATOM   1621  CG  ASP A 208     -13.063   3.097   0.014  1.00 86.47           C  
ATOM   1622  OD1 ASP A 208     -13.492   2.887   1.168  1.00 86.47           O  
ATOM   1623  OD2 ASP A 208     -13.060   4.234  -0.506  1.00 86.47           O  
ATOM   1624  N   PHE A 209     -11.870  -1.713  -0.465  1.00 84.17           N  
ATOM   1625  CA  PHE A 209     -11.916  -2.932  -1.264  1.00 84.17           C  
ATOM   1626  C   PHE A 209     -13.253  -3.644  -1.088  1.00 84.17           C  
ATOM   1627  CB  PHE A 209     -10.768  -3.871  -0.882  1.00 84.17           C  
ATOM   1628  O   PHE A 209     -13.959  -3.414  -0.104  1.00 84.17           O  
ATOM   1629  CG  PHE A 209     -10.623  -4.081   0.601  1.00 84.17           C  
ATOM   1630  CD1 PHE A 209      -9.815  -3.243   1.360  1.00 84.17           C  
ATOM   1631  CD2 PHE A 209     -11.295  -5.117   1.236  1.00 84.17           C  
ATOM   1632  CE1 PHE A 209      -9.679  -3.435   2.733  1.00 84.17           C  
ATOM   1633  CE2 PHE A 209     -11.164  -5.315   2.608  1.00 84.17           C  
ATOM   1634  CZ  PHE A 209     -10.355  -4.473   3.354  1.00 84.17           C  
ATOM   1635  N   GLY A 210     -13.735  -4.284  -2.117  1.00 74.87           N  
ATOM   1636  CA  GLY A 210     -15.081  -4.809  -2.287  1.00 74.87           C  
ATOM   1637  C   GLY A 210     -15.389  -5.971  -1.362  1.00 74.87           C  
ATOM   1638  O   GLY A 210     -15.156  -7.129  -1.712  1.00 74.87           O  
ATOM   1639  N   VAL A 211     -15.727  -5.725  -0.115  1.00 73.26           N  
ATOM   1640  CA  VAL A 211     -16.034  -6.806   0.816  1.00 73.26           C  
ATOM   1641  C   VAL A 211     -17.534  -7.093   0.797  1.00 73.26           C  
ATOM   1642  CB  VAL A 211     -15.574  -6.468   2.251  1.00 73.26           C  
ATOM   1643  O   VAL A 211     -17.957  -8.231   1.015  1.00 73.26           O  
ATOM   1644  CG1 VAL A 211     -15.916  -7.607   3.210  1.00 73.26           C  
ATOM   1645  CG2 VAL A 211     -14.075  -6.175   2.276  1.00 73.26           C  
ATOM   1646  N   SER A 212     -18.396  -6.132   0.332  1.00 72.92           N  
ATOM   1647  CA  SER A 212     -19.833  -6.383   0.346  1.00 72.92           C  
ATOM   1648  C   SER A 212     -20.427  -6.271  -1.054  1.00 72.92           C  
ATOM   1649  CB  SER A 212     -20.539  -5.407   1.289  1.00 72.92           C  
ATOM   1650  O   SER A 212     -20.558  -5.170  -1.592  1.00 72.92           O  
ATOM   1651  OG  SER A 212     -21.947  -5.525   1.173  1.00 72.92           O  
ATOM   1652  N   GLY A 213     -20.736  -7.496  -1.639  1.00 73.44           N  
ATOM   1653  CA  GLY A 213     -21.402  -7.511  -2.932  1.00 73.44           C  
ATOM   1654  C   GLY A 213     -22.706  -6.736  -2.940  1.00 73.44           C  
ATOM   1655  O   GLY A 213     -23.008  -6.030  -3.904  1.00 73.44           O  
ATOM   1656  N   GLN A 214     -23.381  -6.834  -1.754  1.00 73.24           N  
ATOM   1657  CA  GLN A 214     -24.677  -6.179  -1.615  1.00 73.24           C  
ATOM   1658  C   GLN A 214     -24.528  -4.660  -1.605  1.00 73.24           C  
ATOM   1659  CB  GLN A 214     -25.382  -6.646  -0.340  1.00 73.24           C  
ATOM   1660  O   GLN A 214     -25.345  -3.947  -2.190  1.00 73.24           O  
ATOM   1661  CG  GLN A 214     -25.911  -8.072  -0.417  1.00 73.24           C  
ATOM   1662  CD  GLN A 214     -27.002  -8.238  -1.457  1.00 73.24           C  
ATOM   1663  NE2 GLN A 214     -27.302  -9.483  -1.809  1.00 73.24           N  
ATOM   1664  OE1 GLN A 214     -27.572  -7.254  -1.940  1.00 73.24           O  
ATOM   1665  N   LEU A 215     -23.481  -4.248  -0.865  1.00 76.57           N  
ATOM   1666  CA  LEU A 215     -23.210  -2.815  -0.855  1.00 76.57           C  
ATOM   1667  C   LEU A 215     -22.852  -2.320  -2.253  1.00 76.57           C  
ATOM   1668  CB  LEU A 215     -22.076  -2.490   0.120  1.00 76.57           C  
ATOM   1669  O   LEU A 215     -23.366  -1.293  -2.703  1.00 76.57           O  
ATOM   1670  CG  LEU A 215     -21.748  -1.008   0.311  1.00 76.57           C  
ATOM   1671  CD1 LEU A 215     -22.949  -0.270   0.892  1.00 76.57           C  
ATOM   1672  CD2 LEU A 215     -20.526  -0.842   1.207  1.00 76.57           C  
ATOM   1673  N   ILE A 216     -22.098  -3.129  -2.866  1.00 74.95           N  
ATOM   1674  CA  ILE A 216     -21.675  -2.778  -4.218  1.00 74.95           C  
ATOM   1675  C   ILE A 216     -22.888  -2.739  -5.144  1.00 74.95           C  
ATOM   1676  CB  ILE A 216     -20.622  -3.773  -4.756  1.00 74.95           C  
ATOM   1677  O   ILE A 216     -23.052  -1.797  -5.923  1.00 74.95           O  
ATOM   1678  CG1 ILE A 216     -19.319  -3.656  -3.956  1.00 74.95           C  
ATOM   1679  CG2 ILE A 216     -20.372  -3.539  -6.248  1.00 74.95           C  
ATOM   1680  CD1 ILE A 216     -18.302  -4.744  -4.268  1.00 74.95           C  
ATOM   1681  N   ASP A 217     -23.730  -3.730  -5.045  1.00 73.47           N  
ATOM   1682  CA  ASP A 217     -24.920  -3.814  -5.886  1.00 73.47           C  
ATOM   1683  C   ASP A 217     -25.871  -2.651  -5.609  1.00 73.47           C  
ATOM   1684  CB  ASP A 217     -25.640  -5.146  -5.665  1.00 73.47           C  
ATOM   1685  O   ASP A 217     -26.456  -2.087  -6.536  1.00 73.47           O  
ATOM   1686  CG  ASP A 217     -24.900  -6.327  -6.266  1.00 73.47           C  
ATOM   1687  OD1 ASP A 217     -23.998  -6.119  -7.106  1.00 73.47           O  
ATOM   1688  OD2 ASP A 217     -25.223  -7.478  -5.899  1.00 73.47           O  
ATOM   1689  N   SER A 218     -25.890  -2.306  -4.321  1.00 71.39           N  
ATOM   1690  CA  SER A 218     -26.794  -1.230  -3.927  1.00 71.39           C  
ATOM   1691  C   SER A 218     -26.273   0.127  -4.386  1.00 71.39           C  
ATOM   1692  CB  SER A 218     -26.991  -1.224  -2.410  1.00 71.39           C  
ATOM   1693  O   SER A 218     -27.056   1.038  -4.661  1.00 71.39           O  
ATOM   1694  OG  SER A 218     -27.632  -2.413  -1.981  1.00 71.39           O  
ATOM   1695  N   MET A 219     -24.954   0.176  -4.549  1.00 73.32           N  
ATOM   1696  CA  MET A 219     -24.310   1.415  -4.975  1.00 73.32           C  
ATOM   1697  C   MET A 219     -24.251   1.503  -6.496  1.00 73.32           C  
ATOM   1698  CB  MET A 219     -22.900   1.518  -4.390  1.00 73.32           C  
ATOM   1699  O   MET A 219     -24.093   2.590  -7.054  1.00 73.32           O  
ATOM   1700  CG  MET A 219     -22.875   1.795  -2.896  1.00 73.32           C  
ATOM   1701  SD  MET A 219     -21.208   2.275  -2.298  1.00 73.32           S  
ATOM   1702  CE  MET A 219     -20.263   0.798  -2.766  1.00 73.32           C  
ATOM   1703  N   ALA A 220     -24.312   0.364  -7.193  1.00 63.60           N  
ATOM   1704  CA  ALA A 220     -24.132   0.250  -8.638  1.00 63.60           C  
ATOM   1705  C   ALA A 220     -25.211   1.027  -9.387  1.00 63.60           C  
ATOM   1706  CB  ALA A 220     -24.146  -1.217  -9.062  1.00 63.60           C  
ATOM   1707  O   ALA A 220     -24.987   1.486 -10.510  1.00 63.60           O  
ATOM   1708  N   ASN A 221     -26.281   1.449  -8.706  1.00 53.26           N  
ATOM   1709  CA  ASN A 221     -27.286   2.240  -9.409  1.00 53.26           C  
ATOM   1710  C   ASN A 221     -26.875   3.706  -9.509  1.00 53.26           C  
ATOM   1711  CB  ASN A 221     -28.646   2.116  -8.718  1.00 53.26           C  
ATOM   1712  O   ASN A 221     -27.321   4.419 -10.410  1.00 53.26           O  
ATOM   1713  CG  ASN A 221     -29.298   0.767  -8.951  1.00 53.26           C  
ATOM   1714  ND2 ASN A 221     -30.209   0.387  -8.063  1.00 53.26           N  
ATOM   1715  OD1 ASN A 221     -28.985   0.072  -9.922  1.00 53.26           O  
ATOM   1716  N   SER A 222     -25.660   4.063  -8.948  1.00 51.87           N  
ATOM   1717  CA  SER A 222     -25.208   5.450  -8.935  1.00 51.87           C  
ATOM   1718  C   SER A 222     -23.843   5.593  -9.600  1.00 51.87           C  
ATOM   1719  CB  SER A 222     -25.145   5.981  -7.503  1.00 51.87           C  
ATOM   1720  O   SER A 222     -23.397   6.707  -9.880  1.00 51.87           O  
ATOM   1721  OG  SER A 222     -24.317   5.158  -6.698  1.00 51.87           O  
ATOM   1722  N   PHE A 223     -23.278   4.613 -10.409  1.00 49.11           N  
ATOM   1723  CA  PHE A 223     -21.864   4.406 -10.695  1.00 49.11           C  
ATOM   1724  C   PHE A 223     -21.514   4.910 -12.091  1.00 49.11           C  
ATOM   1725  CB  PHE A 223     -21.498   2.924 -10.565  1.00 49.11           C  
ATOM   1726  O   PHE A 223     -21.872   4.283 -13.090  1.00 49.11           O  
ATOM   1727  CG  PHE A 223     -20.326   2.665  -9.658  1.00 49.11           C  
ATOM   1728  CD1 PHE A 223     -19.050   2.494 -10.181  1.00 49.11           C  
ATOM   1729  CD2 PHE A 223     -20.500   2.593  -8.282  1.00 49.11           C  
ATOM   1730  CE1 PHE A 223     -17.962   2.254  -9.344  1.00 49.11           C  
ATOM   1731  CE2 PHE A 223     -19.418   2.354  -7.440  1.00 49.11           C  
ATOM   1732  CZ  PHE A 223     -18.150   2.184  -7.973  1.00 49.11           C  
ATOM   1733  N   VAL A 224     -21.296   6.206 -12.393  1.00 48.76           N  
ATOM   1734  CA  VAL A 224     -20.785   6.747 -13.647  1.00 48.76           C  
ATOM   1735  C   VAL A 224     -19.355   7.246 -13.450  1.00 48.76           C  
ATOM   1736  CB  VAL A 224     -21.679   7.890 -14.178  1.00 48.76           C  
ATOM   1737  O   VAL A 224     -18.507   7.082 -14.331  1.00 48.76           O  
ATOM   1738  CG1 VAL A 224     -21.115   8.457 -15.480  1.00 48.76           C  
ATOM   1739  CG2 VAL A 224     -23.110   7.395 -14.383  1.00 48.76           C  
ATOM   1740  N   GLY A 225     -18.557   7.077 -12.268  1.00 50.09           N  
ATOM   1741  CA  GLY A 225     -17.347   7.878 -12.171  1.00 50.09           C  
ATOM   1742  C   GLY A 225     -16.129   7.071 -11.764  1.00 50.09           C  
ATOM   1743  O   GLY A 225     -14.999   7.424 -12.111  1.00 50.09           O  
ATOM   1744  N   THR A 226     -16.109   5.701 -11.659  1.00 63.13           N  
ATOM   1745  CA  THR A 226     -14.961   4.915 -11.222  1.00 63.13           C  
ATOM   1746  C   THR A 226     -14.516   3.951 -12.319  1.00 63.13           C  
ATOM   1747  CB  THR A 226     -15.279   4.125  -9.939  1.00 63.13           C  
ATOM   1748  O   THR A 226     -13.573   3.181 -12.130  1.00 63.13           O  
ATOM   1749  CG2 THR A 226     -14.045   3.395  -9.422  1.00 63.13           C  
ATOM   1750  OG1 THR A 226     -15.743   5.031  -8.930  1.00 63.13           O  
ATOM   1751  N   ARG A 227     -14.942   4.151 -13.512  1.00 75.20           N  
ATOM   1752  CA  ARG A 227     -14.710   3.117 -14.515  1.00 75.20           C  
ATOM   1753  C   ARG A 227     -13.440   3.401 -15.310  1.00 75.20           C  
ATOM   1754  CB  ARG A 227     -15.907   3.008 -15.462  1.00 75.20           C  
ATOM   1755  O   ARG A 227     -12.954   2.538 -16.044  1.00 75.20           O  
ATOM   1756  CG  ARG A 227     -17.172   2.488 -14.798  1.00 75.20           C  
ATOM   1757  CD  ARG A 227     -18.302   2.305 -15.802  1.00 75.20           C  
ATOM   1758  NE  ARG A 227     -19.534   1.866 -15.153  1.00 75.20           N  
ATOM   1759  NH1 ARG A 227     -20.836   2.021 -17.055  1.00 75.20           N  
ATOM   1760  NH2 ARG A 227     -21.767   1.333 -15.076  1.00 75.20           N  
ATOM   1761  CZ  ARG A 227     -20.709   1.741 -15.763  1.00 75.20           C  
ATOM   1762  N   SER A 228     -12.731   4.554 -15.001  1.00 84.68           N  
ATOM   1763  CA  SER A 228     -11.607   4.977 -15.830  1.00 84.68           C  
ATOM   1764  C   SER A 228     -10.369   4.129 -15.558  1.00 84.68           C  
ATOM   1765  CB  SER A 228     -11.288   6.453 -15.587  1.00 84.68           C  
ATOM   1766  O   SER A 228      -9.473   4.042 -16.400  1.00 84.68           O  
ATOM   1767  OG  SER A 228     -12.436   7.257 -15.797  1.00 84.68           O  
ATOM   1768  N   TYR A 229     -10.327   3.355 -14.443  1.00 90.34           N  
ATOM   1769  CA  TYR A 229      -9.143   2.581 -14.089  1.00 90.34           C  
ATOM   1770  C   TYR A 229      -9.369   1.094 -14.335  1.00 90.34           C  
ATOM   1771  CB  TYR A 229      -8.766   2.816 -12.623  1.00 90.34           C  
ATOM   1772  O   TYR A 229      -8.509   0.268 -14.020  1.00 90.34           O  
ATOM   1773  CG  TYR A 229      -8.272   4.214 -12.339  1.00 90.34           C  
ATOM   1774  CD1 TYR A 229      -6.918   4.527 -12.427  1.00 90.34           C  
ATOM   1775  CD2 TYR A 229      -9.159   5.224 -11.982  1.00 90.34           C  
ATOM   1776  CE1 TYR A 229      -6.458   5.813 -12.165  1.00 90.34           C  
ATOM   1777  CE2 TYR A 229      -8.710   6.514 -11.717  1.00 90.34           C  
ATOM   1778  OH  TYR A 229      -6.911   8.073 -11.551  1.00 90.34           O  
ATOM   1779  CZ  TYR A 229      -7.361   6.798 -11.811  1.00 90.34           C  
ATOM   1780  N   MET A 230     -10.557   0.817 -14.861  1.00 85.30           N  
ATOM   1781  CA  MET A 230     -10.946  -0.573 -15.081  1.00 85.30           C  
ATOM   1782  C   MET A 230     -10.156  -1.183 -16.235  1.00 85.30           C  
ATOM   1783  CB  MET A 230     -12.446  -0.675 -15.363  1.00 85.30           C  
ATOM   1784  O   MET A 230      -9.829  -0.493 -17.202  1.00 85.30           O  
ATOM   1785  CG  MET A 230     -13.316  -0.476 -14.133  1.00 85.30           C  
ATOM   1786  SD  MET A 230     -15.096  -0.755 -14.478  1.00 85.30           S  
ATOM   1787  CE  MET A 230     -15.826  -0.086 -12.957  1.00 85.30           C  
ATOM   1788  N   SER A 231      -9.795  -2.446 -16.078  1.00 85.72           N  
ATOM   1789  CA  SER A 231      -9.067  -3.196 -17.096  1.00 85.72           C  
ATOM   1790  C   SER A 231      -9.931  -3.435 -18.330  1.00 85.72           C  
ATOM   1791  CB  SER A 231      -8.584  -4.534 -16.535  1.00 85.72           C  
ATOM   1792  O   SER A 231     -11.159  -3.355 -18.259  1.00 85.72           O  
ATOM   1793  OG  SER A 231      -9.683  -5.368 -16.209  1.00 85.72           O  
ATOM   1794  N   PRO A 232      -9.383  -3.708 -19.467  1.00 85.72           N  
ATOM   1795  CA  PRO A 232     -10.126  -3.909 -20.713  1.00 85.72           C  
ATOM   1796  C   PRO A 232     -11.038  -5.133 -20.664  1.00 85.72           C  
ATOM   1797  CB  PRO A 232      -9.022  -4.092 -21.757  1.00 85.72           C  
ATOM   1798  O   PRO A 232     -12.071  -5.165 -21.339  1.00 85.72           O  
ATOM   1799  CG  PRO A 232      -7.793  -3.533 -21.115  1.00 85.72           C  
ATOM   1800  CD  PRO A 232      -7.955  -3.612 -19.625  1.00 85.72           C  
ATOM   1801  N   GLU A 233     -10.731  -6.125 -19.835  1.00 85.47           N  
ATOM   1802  CA  GLU A 233     -11.508  -7.360 -19.779  1.00 85.47           C  
ATOM   1803  C   GLU A 233     -12.706  -7.216 -18.845  1.00 85.47           C  
ATOM   1804  CB  GLU A 233     -10.628  -8.529 -19.330  1.00 85.47           C  
ATOM   1805  O   GLU A 233     -13.419  -8.188 -18.587  1.00 85.47           O  
ATOM   1806  CG  GLU A 233     -10.135  -8.412 -17.895  1.00 85.47           C  
ATOM   1807  CD  GLU A 233      -8.784  -7.724 -17.780  1.00 85.47           C  
ATOM   1808  OE1 GLU A 233      -8.032  -8.019 -16.823  1.00 85.47           O  
ATOM   1809  OE2 GLU A 233      -8.476  -6.882 -18.652  1.00 85.47           O  
ATOM   1810  N   ARG A 234     -13.002  -6.000 -18.339  1.00 71.40           N  
ATOM   1811  CA  ARG A 234     -14.052  -5.780 -17.350  1.00 71.40           C  
ATOM   1812  C   ARG A 234     -15.403  -6.258 -17.869  1.00 71.40           C  
ATOM   1813  CB  ARG A 234     -14.130  -4.300 -16.970  1.00 71.40           C  
ATOM   1814  O   ARG A 234     -16.306  -6.556 -17.084  1.00 71.40           O  
ATOM   1815  CG  ARG A 234     -14.605  -3.398 -18.098  1.00 71.40           C  
ATOM   1816  CD  ARG A 234     -14.735  -1.950 -17.647  1.00 71.40           C  
ATOM   1817  NE  ARG A 234     -15.253  -1.098 -18.713  1.00 71.40           N  
ATOM   1818  NH1 ARG A 234     -15.852   0.641 -17.315  1.00 71.40           N  
ATOM   1819  NH2 ARG A 234     -16.213   0.803 -19.573  1.00 71.40           N  
ATOM   1820  CZ  ARG A 234     -15.771   0.113 -18.531  1.00 71.40           C  
ATOM   1821  N   LEU A 235     -15.502  -6.355 -19.135  1.00 58.21           N  
ATOM   1822  CA  LEU A 235     -16.772  -6.851 -19.655  1.00 58.21           C  
ATOM   1823  C   LEU A 235     -16.814  -8.375 -19.624  1.00 58.21           C  
ATOM   1824  CB  LEU A 235     -16.997  -6.351 -21.085  1.00 58.21           C  
ATOM   1825  O   LEU A 235     -17.878  -8.974 -19.794  1.00 58.21           O  
ATOM   1826  CG  LEU A 235     -17.120  -4.837 -21.262  1.00 58.21           C  
ATOM   1827  CD1 LEU A 235     -17.120  -4.476 -22.744  1.00 58.21           C  
ATOM   1828  CD2 LEU A 235     -18.382  -4.319 -20.580  1.00 58.21           C  
ATOM   1829  N   THR A 236     -15.607  -8.849 -19.321  1.00 62.79           N  
ATOM   1830  CA  THR A 236     -15.480 -10.295 -19.178  1.00 62.79           C  
ATOM   1831  C   THR A 236     -15.161 -10.670 -17.733  1.00 62.79           C  
ATOM   1832  CB  THR A 236     -14.389 -10.856 -20.109  1.00 62.79           C  
ATOM   1833  O   THR A 236     -15.170  -9.812 -16.848  1.00 62.79           O  
ATOM   1834  CG2 THR A 236     -14.670 -10.495 -21.564  1.00 62.79           C  
ATOM   1835  OG1 THR A 236     -13.119 -10.311 -19.730  1.00 62.79           O  
ATOM   1836  N   HIS A 237     -14.833 -11.828 -17.329  1.00 66.62           N  
ATOM   1837  CA  HIS A 237     -14.562 -12.394 -16.012  1.00 66.62           C  
ATOM   1838  C   HIS A 237     -13.487 -11.597 -15.281  1.00 66.62           C  
ATOM   1839  CB  HIS A 237     -14.138 -13.858 -16.135  1.00 66.62           C  
ATOM   1840  O   HIS A 237     -12.348 -11.513 -15.744  1.00 66.62           O  
ATOM   1841  CG  HIS A 237     -15.244 -14.769 -16.565  1.00 66.62           C  
ATOM   1842  CD2 HIS A 237     -15.999 -15.645 -15.861  1.00 66.62           C  
ATOM   1843  ND1 HIS A 237     -15.680 -14.845 -17.870  1.00 66.62           N  
ATOM   1844  CE1 HIS A 237     -16.660 -15.730 -17.949  1.00 66.62           C  
ATOM   1845  NE2 HIS A 237     -16.873 -16.230 -16.744  1.00 66.62           N  
ATOM   1846  N   TYR A 238     -13.850 -10.819 -14.226  1.00 71.13           N  
ATOM   1847  CA  TYR A 238     -13.017 -10.056 -13.303  1.00 71.13           C  
ATOM   1848  C   TYR A 238     -12.163 -10.982 -12.446  1.00 71.13           C  
ATOM   1849  CB  TYR A 238     -13.883  -9.166 -12.407  1.00 71.13           C  
ATOM   1850  O   TYR A 238     -12.672 -11.940 -11.859  1.00 71.13           O  
ATOM   1851  CG  TYR A 238     -13.151  -7.970 -11.849  1.00 71.13           C  
ATOM   1852  CD1 TYR A 238     -12.577  -8.009 -10.580  1.00 71.13           C  
ATOM   1853  CD2 TYR A 238     -13.032  -6.798 -12.588  1.00 71.13           C  
ATOM   1854  CE1 TYR A 238     -11.902  -6.909 -10.061  1.00 71.13           C  
ATOM   1855  CE2 TYR A 238     -12.360  -5.691 -12.080  1.00 71.13           C  
ATOM   1856  OH  TYR A 238     -11.132  -4.664 -10.309  1.00 71.13           O  
ATOM   1857  CZ  TYR A 238     -11.799  -5.757 -10.817  1.00 71.13           C  
ATOM   1858  N   SER A 239     -10.810 -10.778 -12.553  1.00 80.86           N  
ATOM   1859  CA  SER A 239      -9.891 -11.483 -11.666  1.00 80.86           C  
ATOM   1860  C   SER A 239      -8.884 -10.525 -11.038  1.00 80.86           C  
ATOM   1861  CB  SER A 239      -9.153 -12.586 -12.425  1.00 80.86           C  
ATOM   1862  O   SER A 239      -8.955  -9.313 -11.253  1.00 80.86           O  
ATOM   1863  OG  SER A 239      -8.203 -12.033 -13.319  1.00 80.86           O  
ATOM   1864  N   VAL A 240      -8.031 -11.043 -10.115  1.00 86.10           N  
ATOM   1865  CA  VAL A 240      -6.969 -10.275  -9.473  1.00 86.10           C  
ATOM   1866  C   VAL A 240      -6.130  -9.567 -10.534  1.00 86.10           C  
ATOM   1867  CB  VAL A 240      -6.070 -11.174  -8.595  1.00 86.10           C  
ATOM   1868  O   VAL A 240      -5.519  -8.531 -10.262  1.00 86.10           O  
ATOM   1869  CG1 VAL A 240      -5.243 -12.122  -9.461  1.00 86.10           C  
ATOM   1870  CG2 VAL A 240      -5.160 -10.319  -7.715  1.00 86.10           C  
ATOM   1871  N   GLN A 241      -6.139 -10.046 -11.729  1.00 93.11           N  
ATOM   1872  CA  GLN A 241      -5.410  -9.464 -12.851  1.00 93.11           C  
ATOM   1873  C   GLN A 241      -5.933  -8.070 -13.183  1.00 93.11           C  
ATOM   1874  CB  GLN A 241      -5.507 -10.368 -14.081  1.00 93.11           C  
ATOM   1875  O   GLN A 241      -5.166  -7.193 -13.586  1.00 93.11           O  
ATOM   1876  CG  GLN A 241      -4.910 -11.754 -13.874  1.00 93.11           C  
ATOM   1877  CD  GLN A 241      -3.423 -11.713 -13.575  1.00 93.11           C  
ATOM   1878  NE2 GLN A 241      -2.612 -11.567 -14.618  1.00 93.11           N  
ATOM   1879  OE1 GLN A 241      -3.006 -11.812 -12.417  1.00 93.11           O  
ATOM   1880  N   SER A 242      -7.147  -7.884 -12.900  1.00 92.64           N  
ATOM   1881  CA  SER A 242      -7.757  -6.576 -13.117  1.00 92.64           C  
ATOM   1882  C   SER A 242      -7.181  -5.533 -12.166  1.00 92.64           C  
ATOM   1883  CB  SER A 242      -9.274  -6.657 -12.942  1.00 92.64           C  
ATOM   1884  O   SER A 242      -6.958  -4.385 -12.557  1.00 92.64           O  
ATOM   1885  OG  SER A 242      -9.847  -7.525 -13.904  1.00 92.64           O  
ATOM   1886  N   ASP A 243      -6.883  -5.921 -10.918  1.00 94.16           N  
ATOM   1887  CA  ASP A 243      -6.275  -5.039  -9.927  1.00 94.16           C  
ATOM   1888  C   ASP A 243      -4.872  -4.614 -10.357  1.00 94.16           C  
ATOM   1889  CB  ASP A 243      -6.221  -5.724  -8.560  1.00 94.16           C  
ATOM   1890  O   ASP A 243      -4.464  -3.475 -10.125  1.00 94.16           O  
ATOM   1891  CG  ASP A 243      -7.584  -5.839  -7.900  1.00 94.16           C  
ATOM   1892  OD1 ASP A 243      -8.498  -5.062  -8.249  1.00 94.16           O  
ATOM   1893  OD2 ASP A 243      -7.744  -6.714  -7.022  1.00 94.16           O  
ATOM   1894  N   ILE A 244      -4.200  -5.521 -11.035  1.00 97.26           N  
ATOM   1895  CA  ILE A 244      -2.838  -5.253 -11.484  1.00 97.26           C  
ATOM   1896  C   ILE A 244      -2.856  -4.193 -12.583  1.00 97.26           C  
ATOM   1897  CB  ILE A 244      -2.147  -6.539 -11.991  1.00 97.26           C  
ATOM   1898  O   ILE A 244      -2.039  -3.270 -12.577  1.00 97.26           O  
ATOM   1899  CG1 ILE A 244      -1.912  -7.512 -10.830  1.00 97.26           C  
ATOM   1900  CG2 ILE A 244      -0.832  -6.202 -12.699  1.00 97.26           C  
ATOM   1901  CD1 ILE A 244      -1.350  -8.861 -11.257  1.00 97.26           C  
ATOM   1902  N   TRP A 245      -3.797  -4.295 -13.463  1.00 96.61           N  
ATOM   1903  CA  TRP A 245      -3.985  -3.263 -14.478  1.00 96.61           C  
ATOM   1904  C   TRP A 245      -4.240  -1.905 -13.833  1.00 96.61           C  
ATOM   1905  CB  TRP A 245      -5.148  -3.628 -15.406  1.00 96.61           C  
ATOM   1906  O   TRP A 245      -3.563  -0.924 -14.149  1.00 96.61           O  
ATOM   1907  CG  TRP A 245      -5.553  -2.524 -16.337  1.00 96.61           C  
ATOM   1908  CD1 TRP A 245      -6.340  -1.446 -16.043  1.00 96.61           C  
ATOM   1909  CD2 TRP A 245      -5.194  -2.396 -17.716  1.00 96.61           C  
ATOM   1910  CE2 TRP A 245      -5.798  -1.213 -18.196  1.00 96.61           C  
ATOM   1911  CE3 TRP A 245      -4.418  -3.166 -18.593  1.00 96.61           C  
ATOM   1912  NE1 TRP A 245      -6.491  -0.653 -17.157  1.00 96.61           N  
ATOM   1913  CH2 TRP A 245      -4.887  -1.554 -20.354  1.00 96.61           C  
ATOM   1914  CZ2 TRP A 245      -5.651  -0.782 -19.517  1.00 96.61           C  
ATOM   1915  CZ3 TRP A 245      -4.272  -2.735 -19.907  1.00 96.61           C  
ATOM   1916  N   SER A 246      -5.192  -1.908 -12.920  1.00 95.81           N  
ATOM   1917  CA  SER A 246      -5.558  -0.668 -12.244  1.00 95.81           C  
ATOM   1918  C   SER A 246      -4.358  -0.052 -11.533  1.00 95.81           C  
ATOM   1919  CB  SER A 246      -6.684  -0.917 -11.239  1.00 95.81           C  
ATOM   1920  O   SER A 246      -4.179   1.168 -11.548  1.00 95.81           O  
ATOM   1921  OG  SER A 246      -7.859  -1.354 -11.900  1.00 95.81           O  
ATOM   1922  N   MET A 247      -3.571  -0.890 -10.941  1.00 98.04           N  
ATOM   1923  CA  MET A 247      -2.354  -0.425 -10.282  1.00 98.04           C  
ATOM   1924  C   MET A 247      -1.388   0.185 -11.292  1.00 98.04           C  
ATOM   1925  CB  MET A 247      -1.674  -1.574  -9.536  1.00 98.04           C  
ATOM   1926  O   MET A 247      -0.843   1.266 -11.061  1.00 98.04           O  
ATOM   1927  CG  MET A 247      -0.371  -1.180  -8.859  1.00 98.04           C  
ATOM   1928  SD  MET A 247       0.478  -2.609  -8.082  1.00 98.04           S  
ATOM   1929  CE  MET A 247       1.123  -3.441  -9.560  1.00 98.04           C  
ATOM   1930  N   GLY A 248      -1.136  -0.507 -12.427  1.00 98.36           N  
ATOM   1931  CA  GLY A 248      -0.257  -0.009 -13.473  1.00 98.36           C  
ATOM   1932  C   GLY A 248      -0.671   1.352 -14.001  1.00 98.36           C  
ATOM   1933  O   GLY A 248       0.165   2.246 -14.149  1.00 98.36           O  
ATOM   1934  N   LEU A 249      -1.931   1.486 -14.229  1.00 97.42           N  
ATOM   1935  CA  LEU A 249      -2.478   2.743 -14.728  1.00 97.42           C  
ATOM   1936  C   LEU A 249      -2.319   3.853 -13.694  1.00 97.42           C  
ATOM   1937  CB  LEU A 249      -3.955   2.578 -15.093  1.00 97.42           C  
ATOM   1938  O   LEU A 249      -1.959   4.981 -14.039  1.00 97.42           O  
ATOM   1939  CG  LEU A 249      -4.581   3.705 -15.915  1.00 97.42           C  
ATOM   1940  CD1 LEU A 249      -3.804   3.910 -17.212  1.00 97.42           C  
ATOM   1941  CD2 LEU A 249      -6.047   3.405 -16.207  1.00 97.42           C  
ATOM   1942  N   SER A 250      -2.579   3.536 -12.415  1.00 98.19           N  
ATOM   1943  CA  SER A 250      -2.410   4.481 -11.315  1.00 98.19           C  
ATOM   1944  C   SER A 250      -0.966   4.958 -11.213  1.00 98.19           C  
ATOM   1945  CB  SER A 250      -2.841   3.847  -9.992  1.00 98.19           C  
ATOM   1946  O   SER A 250      -0.712   6.148 -11.014  1.00 98.19           O  
ATOM   1947  OG  SER A 250      -4.231   3.572  -9.995  1.00 98.19           O  
ATOM   1948  N   LEU A 251      -0.040   4.080 -11.405  1.00 98.74           N  
ATOM   1949  CA  LEU A 251       1.377   4.418 -11.313  1.00 98.74           C  
ATOM   1950  C   LEU A 251       1.783   5.366 -12.437  1.00 98.74           C  
ATOM   1951  CB  LEU A 251       2.234   3.151 -11.363  1.00 98.74           C  
ATOM   1952  O   LEU A 251       2.515   6.331 -12.206  1.00 98.74           O  
ATOM   1953  CG  LEU A 251       2.202   2.261 -10.120  1.00 98.74           C  
ATOM   1954  CD1 LEU A 251       2.893   0.931 -10.401  1.00 98.74           C  
ATOM   1955  CD2 LEU A 251       2.855   2.969  -8.938  1.00 98.74           C  
ATOM   1956  N   VAL A 252       1.288   5.142 -13.596  1.00 98.32           N  
ATOM   1957  CA  VAL A 252       1.601   6.009 -14.727  1.00 98.32           C  
ATOM   1958  C   VAL A 252       1.035   7.406 -14.479  1.00 98.32           C  
ATOM   1959  CB  VAL A 252       1.047   5.437 -16.051  1.00 98.32           C  
ATOM   1960  O   VAL A 252       1.718   8.408 -14.704  1.00 98.32           O  
ATOM   1961  CG1 VAL A 252       1.314   6.397 -17.208  1.00 98.32           C  
ATOM   1962  CG2 VAL A 252       1.659   4.067 -16.337  1.00 98.32           C  
ATOM   1963  N   GLU A 253      -0.174   7.460 -13.985  1.00 97.85           N  
ATOM   1964  CA  GLU A 253      -0.817   8.735 -13.678  1.00 97.85           C  
ATOM   1965  C   GLU A 253       0.012   9.546 -12.687  1.00 97.85           C  
ATOM   1966  CB  GLU A 253      -2.226   8.506 -13.124  1.00 97.85           C  
ATOM   1967  O   GLU A 253       0.284  10.726 -12.917  1.00 97.85           O  
ATOM   1968  CG  GLU A 253      -2.923   9.782 -12.674  1.00 97.85           C  
ATOM   1969  CD  GLU A 253      -4.323   9.540 -12.131  1.00 97.85           C  
ATOM   1970  OE1 GLU A 253      -4.949  10.496 -11.620  1.00 97.85           O  
ATOM   1971  OE2 GLU A 253      -4.797   8.385 -12.218  1.00 97.85           O  
ATOM   1972  N   MET A 254       0.419   8.861 -11.663  1.00 98.45           N  
ATOM   1973  CA  MET A 254       1.148   9.542 -10.596  1.00 98.45           C  
ATOM   1974  C   MET A 254       2.542   9.948 -11.062  1.00 98.45           C  
ATOM   1975  CB  MET A 254       1.249   8.649  -9.358  1.00 98.45           C  
ATOM   1976  O   MET A 254       3.046  11.005 -10.680  1.00 98.45           O  
ATOM   1977  CG  MET A 254      -0.084   8.400  -8.672  1.00 98.45           C  
ATOM   1978  SD  MET A 254       0.091   7.419  -7.131  1.00 98.45           S  
ATOM   1979  CE  MET A 254       0.458   5.786  -7.831  1.00 98.45           C  
ATOM   1980  N   ALA A 255       3.099   9.191 -11.953  1.00 98.08           N  
ATOM   1981  CA  ALA A 255       4.443   9.459 -12.457  1.00 98.08           C  
ATOM   1982  C   ALA A 255       4.446  10.656 -13.403  1.00 98.08           C  
ATOM   1983  CB  ALA A 255       5.002   8.226 -13.163  1.00 98.08           C  
ATOM   1984  O   ALA A 255       5.318  11.523 -13.314  1.00 98.08           O  
ATOM   1985  N   VAL A 256       3.424  10.717 -14.207  1.00 96.01           N  
ATOM   1986  CA  VAL A 256       3.402  11.736 -15.250  1.00 96.01           C  
ATOM   1987  C   VAL A 256       2.668  12.977 -14.745  1.00 96.01           C  
ATOM   1988  CB  VAL A 256       2.736  11.212 -16.542  1.00 96.01           C  
ATOM   1989  O   VAL A 256       2.870  14.078 -15.262  1.00 96.01           O  
ATOM   1990  CG1 VAL A 256       3.555  10.074 -17.148  1.00 96.01           C  
ATOM   1991  CG2 VAL A 256       1.307  10.753 -16.257  1.00 96.01           C  
ATOM   1992  N   GLY A 257       1.751  12.755 -13.693  1.00 95.63           N  
ATOM   1993  CA  GLY A 257       1.076  13.876 -13.059  1.00 95.63           C  
ATOM   1994  C   GLY A 257      -0.291  14.162 -13.651  1.00 95.63           C  
ATOM   1995  O   GLY A 257      -0.898  15.194 -13.356  1.00 95.63           O  
ATOM   1996  N   ARG A 258      -0.777  13.338 -14.555  1.00 93.82           N  
ATOM   1997  CA  ARG A 258      -2.103  13.434 -15.157  1.00 93.82           C  
ATOM   1998  C   ARG A 258      -2.618  12.059 -15.568  1.00 93.82           C  
ATOM   1999  CB  ARG A 258      -2.076  14.367 -16.370  1.00 93.82           C  
ATOM   2000  O   ARG A 258      -1.833  11.127 -15.755  1.00 93.82           O  
ATOM   2001  CG  ARG A 258      -1.346  13.793 -17.573  1.00 93.82           C  
ATOM   2002  CD  ARG A 258      -1.476  14.693 -18.794  1.00 93.82           C  
ATOM   2003  NE  ARG A 258      -1.088  13.999 -20.019  1.00 93.82           N  
ATOM   2004  NH1 ARG A 258      -3.250  13.528 -20.684  1.00 93.82           N  
ATOM   2005  NH2 ARG A 258      -1.477  12.853 -21.971  1.00 93.82           N  
ATOM   2006  CZ  ARG A 258      -1.939  13.462 -20.889  1.00 93.82           C  
ATOM   2007  N   TYR A 259      -3.905  11.942 -15.639  1.00 94.17           N  
ATOM   2008  CA  TYR A 259      -4.465  10.695 -16.147  1.00 94.17           C  
ATOM   2009  C   TYR A 259      -3.956  10.401 -17.553  1.00 94.17           C  
ATOM   2010  CB  TYR A 259      -5.996  10.754 -16.147  1.00 94.17           C  
ATOM   2011  O   TYR A 259      -3.993  11.270 -18.427  1.00 94.17           O  
ATOM   2012  CG  TYR A 259      -6.653   9.441 -16.497  1.00 94.17           C  
ATOM   2013  CD1 TYR A 259      -7.251   9.249 -17.740  1.00 94.17           C  
ATOM   2014  CD2 TYR A 259      -6.680   8.391 -15.585  1.00 94.17           C  
ATOM   2015  CE1 TYR A 259      -7.860   8.041 -18.066  1.00 94.17           C  
ATOM   2016  CE2 TYR A 259      -7.286   7.180 -15.900  1.00 94.17           C  
ATOM   2017  OH  TYR A 259      -8.474   5.817 -17.459  1.00 94.17           O  
ATOM   2018  CZ  TYR A 259      -7.872   7.014 -17.141  1.00 94.17           C  
ATOM   2019  N   PRO A 260      -3.426   9.083 -17.818  1.00 93.97           N  
ATOM   2020  CA  PRO A 260      -2.548   8.863 -18.970  1.00 93.97           C  
ATOM   2021  C   PRO A 260      -3.315   8.470 -20.230  1.00 93.97           C  
ATOM   2022  CB  PRO A 260      -1.637   7.723 -18.507  1.00 93.97           C  
ATOM   2023  O   PRO A 260      -2.711   8.033 -21.214  1.00 93.97           O  
ATOM   2024  CG  PRO A 260      -2.476   6.923 -17.564  1.00 93.97           C  
ATOM   2025  CD  PRO A 260      -3.366   7.863 -16.802  1.00 93.97           C  
ATOM   2026  N   ILE A 261      -4.698   8.659 -20.230  1.00 92.67           N  
ATOM   2027  CA  ILE A 261      -5.483   8.346 -21.418  1.00 92.67           C  
ATOM   2028  C   ILE A 261      -6.376   9.533 -21.775  1.00 92.67           C  
ATOM   2029  CB  ILE A 261      -6.338   7.075 -21.212  1.00 92.67           C  
ATOM   2030  O   ILE A 261      -7.222   9.943 -20.977  1.00 92.67           O  
ATOM   2031  CG1 ILE A 261      -5.441   5.875 -20.887  1.00 92.67           C  
ATOM   2032  CG2 ILE A 261      -7.199   6.797 -22.448  1.00 92.67           C  
ATOM   2033  CD1 ILE A 261      -6.207   4.607 -20.535  1.00 92.67           C  
ATOM   2034  N   PRO A 262      -6.159   9.933 -22.981  1.00 91.61           N  
ATOM   2035  CA  PRO A 262      -5.189   9.496 -23.988  1.00 91.61           C  
ATOM   2036  C   PRO A 262      -3.758   9.904 -23.645  1.00 91.61           C  
ATOM   2037  CB  PRO A 262      -5.666  10.197 -25.263  1.00 91.61           C  
ATOM   2038  O   PRO A 262      -3.547  10.778 -22.801  1.00 91.61           O  
ATOM   2039  CG  PRO A 262      -6.317  11.455 -24.787  1.00 91.61           C  
ATOM   2040  CD  PRO A 262      -6.947  11.189 -23.450  1.00 91.61           C  
ATOM   2041  N   PRO A 263      -2.759   9.211 -24.257  1.00 91.11           N  
ATOM   2042  CA  PRO A 263      -1.364   9.534 -23.949  1.00 91.11           C  
ATOM   2043  C   PRO A 263      -0.993  10.966 -24.328  1.00 91.11           C  
ATOM   2044  CB  PRO A 263      -0.575   8.525 -24.786  1.00 91.11           C  
ATOM   2045  O   PRO A 263      -1.531  11.512 -25.295  1.00 91.11           O  
ATOM   2046  CG  PRO A 263      -1.558   7.448 -25.114  1.00 91.11           C  
ATOM   2047  CD  PRO A 263      -2.934   8.050 -25.139  1.00 91.11           C  
ATOM   2048  N   PRO A 264      -0.076  11.584 -23.536  1.00 88.96           N  
ATOM   2049  CA  PRO A 264       0.377  12.928 -23.901  1.00 88.96           C  
ATOM   2050  C   PRO A 264       1.151  12.954 -25.216  1.00 88.96           C  
ATOM   2051  CB  PRO A 264       1.278  13.326 -22.729  1.00 88.96           C  
ATOM   2052  O   PRO A 264       1.894  12.016 -25.518  1.00 88.96           O  
ATOM   2053  CG  PRO A 264       1.713  12.030 -22.125  1.00 88.96           C  
ATOM   2054  CD  PRO A 264       0.664  10.994 -22.411  1.00 88.96           C  
ATOM   2055  N   ASP A 265       0.895  13.980 -26.078  1.00 88.66           N  
ATOM   2056  CA  ASP A 265       1.681  14.116 -27.300  1.00 88.66           C  
ATOM   2057  C   ASP A 265       3.080  14.649 -26.998  1.00 88.66           C  
ATOM   2058  CB  ASP A 265       0.972  15.036 -28.295  1.00 88.66           C  
ATOM   2059  O   ASP A 265       3.408  14.925 -25.842  1.00 88.66           O  
ATOM   2060  CG  ASP A 265       0.786  16.448 -27.768  1.00 88.66           C  
ATOM   2061  OD1 ASP A 265       1.486  16.839 -26.809  1.00 88.66           O  
ATOM   2062  OD2 ASP A 265      -0.071  17.176 -28.315  1.00 88.66           O  
ATOM   2063  N   ALA A 266       3.990  14.672 -27.919  1.00 86.90           N  
ATOM   2064  CA  ALA A 266       5.401  15.019 -27.766  1.00 86.90           C  
ATOM   2065  C   ALA A 266       5.561  16.416 -27.175  1.00 86.90           C  
ATOM   2066  CB  ALA A 266       6.120  14.927 -29.110  1.00 86.90           C  
ATOM   2067  O   ALA A 266       6.427  16.643 -26.326  1.00 86.90           O  
ATOM   2068  N   LYS A 267       4.703  17.345 -27.605  1.00 88.90           N  
ATOM   2069  CA  LYS A 267       4.757  18.721 -27.119  1.00 88.90           C  
ATOM   2070  C   LYS A 267       4.437  18.790 -25.628  1.00 88.90           C  
ATOM   2071  CB  LYS A 267       3.788  19.606 -27.904  1.00 88.90           C  
ATOM   2072  O   LYS A 267       5.115  19.492 -24.875  1.00 88.90           O  
ATOM   2073  CG  LYS A 267       3.914  21.090 -27.593  1.00 88.90           C  
ATOM   2074  CD  LYS A 267       2.983  21.925 -28.462  1.00 88.90           C  
ATOM   2075  CE  LYS A 267       3.065  23.405 -28.111  1.00 88.90           C  
ATOM   2076  NZ  LYS A 267       2.154  24.228 -28.962  1.00 88.90           N  
ATOM   2077  N   GLU A 268       3.433  17.998 -25.236  1.00 89.14           N  
ATOM   2078  CA  GLU A 268       3.037  17.953 -23.832  1.00 89.14           C  
ATOM   2079  C   GLU A 268       4.139  17.350 -22.966  1.00 89.14           C  
ATOM   2080  CB  GLU A 268       1.741  17.156 -23.664  1.00 89.14           C  
ATOM   2081  O   GLU A 268       4.419  17.846 -21.873  1.00 89.14           O  
ATOM   2082  CG  GLU A 268       1.132  17.257 -22.272  1.00 89.14           C  
ATOM   2083  CD  GLU A 268      -0.224  16.579 -22.160  1.00 89.14           C  
ATOM   2084  OE1 GLU A 268      -0.803  16.560 -21.050  1.00 89.14           O  
ATOM   2085  OE2 GLU A 268      -0.711  16.062 -23.190  1.00 89.14           O  
ATOM   2086  N   LEU A 269       4.734  16.319 -23.496  1.00 89.63           N  
ATOM   2087  CA  LEU A 269       5.805  15.655 -22.761  1.00 89.63           C  
ATOM   2088  C   LEU A 269       6.998  16.587 -22.579  1.00 89.63           C  
ATOM   2089  CB  LEU A 269       6.244  14.381 -23.488  1.00 89.63           C  
ATOM   2090  O   LEU A 269       7.623  16.602 -21.516  1.00 89.63           O  
ATOM   2091  CG  LEU A 269       5.314  13.173 -23.361  1.00 89.63           C  
ATOM   2092  CD1 LEU A 269       5.779  12.047 -24.279  1.00 89.63           C  
ATOM   2093  CD2 LEU A 269       5.250  12.697 -21.913  1.00 89.63           C  
ATOM   2094  N   GLU A 270       7.306  17.355 -23.612  1.00 88.60           N  
ATOM   2095  CA  GLU A 270       8.392  18.328 -23.544  1.00 88.60           C  
ATOM   2096  C   GLU A 270       8.116  19.390 -22.483  1.00 88.60           C  
ATOM   2097  CB  GLU A 270       8.609  18.990 -24.907  1.00 88.60           C  
ATOM   2098  O   GLU A 270       9.010  19.759 -21.719  1.00 88.60           O  
ATOM   2099  CG  GLU A 270       9.842  19.879 -24.970  1.00 88.60           C  
ATOM   2100  CD  GLU A 270      10.076  20.484 -26.346  1.00 88.60           C  
ATOM   2101  OE1 GLU A 270      11.061  21.236 -26.518  1.00 88.60           O  
ATOM   2102  OE2 GLU A 270       9.267  20.202 -27.258  1.00 88.60           O  
ATOM   2103  N   LEU A 271       6.870  19.819 -22.384  1.00 90.64           N  
ATOM   2104  CA  LEU A 271       6.475  20.822 -21.400  1.00 90.64           C  
ATOM   2105  C   LEU A 271       6.522  20.246 -19.989  1.00 90.64           C  
ATOM   2106  CB  LEU A 271       5.070  21.347 -21.704  1.00 90.64           C  
ATOM   2107  O   LEU A 271       6.910  20.937 -19.044  1.00 90.64           O  
ATOM   2108  CG  LEU A 271       4.934  22.249 -22.931  1.00 90.64           C  
ATOM   2109  CD1 LEU A 271       3.463  22.441 -23.287  1.00 90.64           C  
ATOM   2110  CD2 LEU A 271       5.610  23.593 -22.685  1.00 90.64           C  
ATOM   2111  N   MET A 272       6.230  19.010 -19.894  1.00 90.47           N  
ATOM   2112  CA  MET A 272       6.132  18.362 -18.589  1.00 90.47           C  
ATOM   2113  C   MET A 272       7.516  18.046 -18.032  1.00 90.47           C  
ATOM   2114  CB  MET A 272       5.303  17.080 -18.686  1.00 90.47           C  
ATOM   2115  O   MET A 272       7.773  18.252 -16.844  1.00 90.47           O  
ATOM   2116  CG  MET A 272       3.828  17.323 -18.963  1.00 90.47           C  
ATOM   2117  SD  MET A 272       2.880  15.762 -19.142  1.00 90.47           S  
ATOM   2118  CE  MET A 272       2.371  15.498 -17.420  1.00 90.47           C  
ATOM   2119  N   PHE A 273       8.492  17.631 -18.862  1.00 90.69           N  
ATOM   2120  CA  PHE A 273       9.735  17.075 -18.341  1.00 90.69           C  
ATOM   2121  C   PHE A 273      10.934  17.885 -18.821  1.00 90.69           C  
ATOM   2122  CB  PHE A 273       9.889  15.611 -18.763  1.00 90.69           C  
ATOM   2123  O   PHE A 273      12.061  17.659 -18.375  1.00 90.69           O  
ATOM   2124  CG  PHE A 273       8.840  14.699 -18.184  1.00 90.69           C  
ATOM   2125  CD1 PHE A 273       8.916  14.282 -16.861  1.00 90.69           C  
ATOM   2126  CD2 PHE A 273       7.779  14.259 -18.964  1.00 90.69           C  
ATOM   2127  CE1 PHE A 273       7.947  13.439 -16.322  1.00 90.69           C  
ATOM   2128  CE2 PHE A 273       6.807  13.416 -18.433  1.00 90.69           C  
ATOM   2129  CZ  PHE A 273       6.893  13.006 -17.112  1.00 90.69           C  
ATOM   2130  N   GLY A 274      10.762  18.867 -19.697  1.00 81.19           N  
ATOM   2131  CA  GLY A 274      11.825  19.772 -20.102  1.00 81.19           C  
ATOM   2132  C   GLY A 274      12.849  19.120 -21.012  1.00 81.19           C  
ATOM   2133  O   GLY A 274      13.945  19.651 -21.203  1.00 81.19           O  
ATOM   2134  N   CYS A 275      12.643  17.820 -21.527  1.00 68.06           N  
ATOM   2135  CA  CYS A 275      13.592  17.165 -22.421  1.00 68.06           C  
ATOM   2136  C   CYS A 275      12.877  16.536 -23.611  1.00 68.06           C  
ATOM   2137  CB  CYS A 275      14.387  16.098 -21.670  1.00 68.06           C  
ATOM   2138  O   CYS A 275      11.665  16.318 -23.567  1.00 68.06           O  
ATOM   2139  SG  CYS A 275      13.358  14.819 -20.916  1.00 68.06           S  
ATOM   2140  N   GLN A 276      13.571  16.671 -24.914  1.00 58.06           N  
ATOM   2141  CA  GLN A 276      13.022  15.994 -26.085  1.00 58.06           C  
ATOM   2142  C   GLN A 276      12.832  14.503 -25.819  1.00 58.06           C  
ATOM   2143  CB  GLN A 276      13.930  16.199 -27.299  1.00 58.06           C  
ATOM   2144  O   GLN A 276      13.786  13.802 -25.476  1.00 58.06           O  
ATOM   2145  CG  GLN A 276      13.910  17.619 -27.848  1.00 58.06           C  
ATOM   2146  CD  GLN A 276      14.477  17.713 -29.253  1.00 58.06           C  
ATOM   2147  NE2 GLN A 276      13.985  18.673 -30.028  1.00 58.06           N  
ATOM   2148  OE1 GLN A 276      15.350  16.929 -29.637  1.00 58.06           O  
ATOM   2149  N   VAL A 277      11.697  14.150 -25.348  1.00 59.12           N  
ATOM   2150  CA  VAL A 277      11.350  12.761 -25.065  1.00 59.12           C  
ATOM   2151  C   VAL A 277      11.037  12.031 -26.369  1.00 59.12           C  
ATOM   2152  CB  VAL A 277      10.150  12.662 -24.097  1.00 59.12           C  
ATOM   2153  O   VAL A 277      10.349  12.570 -27.239  1.00 59.12           O  
ATOM   2154  CG1 VAL A 277       9.943  11.219 -23.640  1.00 59.12           C  
ATOM   2155  CG2 VAL A 277      10.358  13.582 -22.895  1.00 59.12           C  
ATOM   2156  N   GLU A 278      11.981  11.126 -26.840  1.00 53.60           N  
ATOM   2157  CA  GLU A 278      11.706  10.269 -27.989  1.00 53.60           C  
ATOM   2158  C   GLU A 278      10.368   9.552 -27.835  1.00 53.60           C  
ATOM   2159  CB  GLU A 278      12.831   9.248 -28.180  1.00 53.60           C  
ATOM   2160  O   GLU A 278      10.149   8.839 -26.853  1.00 53.60           O  
ATOM   2161  CG  GLU A 278      14.079   9.823 -28.833  1.00 53.60           C  
ATOM   2162  CD  GLU A 278      15.129   8.770 -29.151  1.00 53.60           C  
ATOM   2163  OE1 GLU A 278      16.157   9.109 -29.780  1.00 53.60           O  
ATOM   2164  OE2 GLU A 278      14.921   7.597 -28.770  1.00 53.60           O  
ATOM   2165  N   GLY A 279       9.197  10.183 -28.094  1.00 49.87           N  
ATOM   2166  CA  GLY A 279       7.854   9.626 -28.119  1.00 49.87           C  
ATOM   2167  C   GLY A 279       7.688   8.516 -29.139  1.00 49.87           C  
ATOM   2168  O   GLY A 279       8.212   8.604 -30.252  1.00 49.87           O  
ATOM   2169  N   ASP A 280       7.865   7.268 -28.778  1.00 50.30           N  
ATOM   2170  CA  ASP A 280       7.392   6.208 -29.663  1.00 50.30           C  
ATOM   2171  C   ASP A 280       5.934   6.431 -30.057  1.00 50.30           C  
ATOM   2172  CB  ASP A 280       7.554   4.840 -28.998  1.00 50.30           C  
ATOM   2173  O   ASP A 280       5.120   5.508 -29.994  1.00 50.30           O  
ATOM   2174  CG  ASP A 280       8.962   4.285 -29.117  1.00 50.30           C  
ATOM   2175  OD1 ASP A 280       9.736   4.763 -29.975  1.00 50.30           O  
ATOM   2176  OD2 ASP A 280       9.301   3.360 -28.348  1.00 50.30           O  
ATOM   2177  N   ALA A 281       5.439   7.663 -30.163  1.00 46.49           N  
ATOM   2178  CA  ALA A 281       4.035   7.800 -30.542  1.00 46.49           C  
ATOM   2179  C   ALA A 281       3.812   7.365 -31.987  1.00 46.49           C  
ATOM   2180  CB  ALA A 281       3.569   9.241 -30.345  1.00 46.49           C  
ATOM   2181  O   ALA A 281       4.501   7.834 -32.897  1.00 46.49           O  
ATOM   2182  N   ALA A 282       3.786   6.088 -32.316  1.00 42.48           N  
ATOM   2183  CA  ALA A 282       3.066   5.601 -33.490  1.00 42.48           C  
ATOM   2184  C   ALA A 282       2.099   6.657 -34.017  1.00 42.48           C  
ATOM   2185  CB  ALA A 282       2.314   4.315 -33.157  1.00 42.48           C  
ATOM   2186  O   ALA A 282       1.288   7.198 -33.262  1.00 42.48           O  
ATOM   2187  N   GLU A 283       2.554   7.747 -34.657  1.00 39.77           N  
ATOM   2188  CA  GLU A 283       1.882   8.501 -35.711  1.00 39.77           C  
ATOM   2189  C   GLU A 283       0.630   7.776 -36.196  1.00 39.77           C  
ATOM   2190  CB  GLU A 283       2.834   8.749 -36.884  1.00 39.77           C  
ATOM   2191  O   GLU A 283       0.723   6.728 -36.838  1.00 39.77           O  
ATOM   2192  CG  GLU A 283       3.729   9.966 -36.703  1.00 39.77           C  
ATOM   2193  CD  GLU A 283       4.613  10.246 -37.908  1.00 39.77           C  
ATOM   2194  OE1 GLU A 283       5.350  11.258 -37.898  1.00 39.77           O  
ATOM   2195  OE2 GLU A 283       4.568   9.447 -38.870  1.00 39.77           O  
ATOM   2196  N   THR A 284      -0.284   7.269 -35.244  1.00 39.79           N  
ATOM   2197  CA  THR A 284      -1.546   6.927 -35.890  1.00 39.79           C  
ATOM   2198  C   THR A 284      -2.415   8.168 -36.070  1.00 39.79           C  
ATOM   2199  CB  THR A 284      -2.319   5.869 -35.080  1.00 39.79           C  
ATOM   2200  O   THR A 284      -2.518   8.997 -35.164  1.00 39.79           O  
ATOM   2201  CG2 THR A 284      -2.247   4.501 -35.751  1.00 39.79           C  
ATOM   2202  OG1 THR A 284      -1.754   5.774 -33.767  1.00 39.79           O  
ATOM   2203  N   PRO A 285      -2.664   8.662 -37.360  1.00 36.92           N  
ATOM   2204  CA  PRO A 285      -3.591   9.761 -37.640  1.00 36.92           C  
ATOM   2205  C   PRO A 285      -4.876   9.673 -36.819  1.00 36.92           C  
ATOM   2206  CB  PRO A 285      -3.886   9.603 -39.133  1.00 36.92           C  
ATOM   2207  O   PRO A 285      -5.301   8.576 -36.448  1.00 36.92           O  
ATOM   2208  CG  PRO A 285      -3.386   8.237 -39.479  1.00 36.92           C  
ATOM   2209  CD  PRO A 285      -2.810   7.613 -38.241  1.00 36.92           C  
ATOM   2210  N   PRO A 286      -5.273  10.743 -36.032  1.00 44.93           N  
ATOM   2211  CA  PRO A 286      -6.583  10.746 -35.376  1.00 44.93           C  
ATOM   2212  C   PRO A 286      -7.693  10.201 -36.273  1.00 44.93           C  
ATOM   2213  CB  PRO A 286      -6.815  12.225 -35.058  1.00 44.93           C  
ATOM   2214  O   PRO A 286      -7.611  10.312 -37.499  1.00 44.93           O  
ATOM   2215  CG  PRO A 286      -5.763  12.952 -35.832  1.00 44.93           C  
ATOM   2216  CD  PRO A 286      -4.875  11.939 -36.498  1.00 44.93           C  
ATOM   2217  N   ARG A 287      -8.340   9.058 -36.030  1.00 44.30           N  
ATOM   2218  CA  ARG A 287      -9.618   8.709 -36.642  1.00 44.30           C  
ATOM   2219  C   ARG A 287     -10.460   9.954 -36.901  1.00 44.30           C  
ATOM   2220  CB  ARG A 287     -10.390   7.730 -35.755  1.00 44.30           C  
ATOM   2221  O   ARG A 287     -10.434  10.902 -36.113  1.00 44.30           O  
ATOM   2222  CG  ARG A 287     -10.038   6.271 -35.996  1.00 44.30           C  
ATOM   2223  CD  ARG A 287     -10.949   5.334 -35.214  1.00 44.30           C  
ATOM   2224  NE  ARG A 287     -10.323   4.034 -34.993  1.00 44.30           N  
ATOM   2225  NH1 ARG A 287     -12.300   2.842 -35.043  1.00 44.30           N  
ATOM   2226  NH2 ARG A 287     -10.310   1.755 -34.712  1.00 44.30           N  
ATOM   2227  CZ  ARG A 287     -10.979   2.880 -34.917  1.00 44.30           C  
ATOM   2228  N   PRO A 288     -10.913  10.120 -38.208  1.00 39.68           N  
ATOM   2229  CA  PRO A 288     -11.876  11.176 -38.527  1.00 39.68           C  
ATOM   2230  C   PRO A 288     -13.027  11.247 -37.526  1.00 39.68           C  
ATOM   2231  CB  PRO A 288     -12.384  10.781 -39.916  1.00 39.68           C  
ATOM   2232  O   PRO A 288     -13.486  10.213 -37.033  1.00 39.68           O  
ATOM   2233  CG  PRO A 288     -11.709   9.481 -40.214  1.00 39.68           C  
ATOM   2234  CD  PRO A 288     -10.881   9.089 -39.024  1.00 39.68           C  
ATOM   2235  N   ARG A 289     -13.056  12.258 -36.664  1.00 41.74           N  
ATOM   2236  CA  ARG A 289     -14.150  12.783 -35.853  1.00 41.74           C  
ATOM   2237  C   ARG A 289     -15.502  12.350 -36.411  1.00 41.74           C  
ATOM   2238  CB  ARG A 289     -14.079  14.309 -35.776  1.00 41.74           C  
ATOM   2239  O   ARG A 289     -15.674  12.251 -37.628  1.00 41.74           O  
ATOM   2240  CG  ARG A 289     -12.915  14.831 -34.949  1.00 41.74           C  
ATOM   2241  CD  ARG A 289     -12.944  16.348 -34.828  1.00 41.74           C  
ATOM   2242  NE  ARG A 289     -11.783  16.854 -34.101  1.00 41.74           N  
ATOM   2243  NH1 ARG A 289     -12.362  19.080 -34.312  1.00 41.74           N  
ATOM   2244  NH2 ARG A 289     -10.447  18.489 -33.199  1.00 41.74           N  
ATOM   2245  CZ  ARG A 289     -11.533  18.140 -33.872  1.00 41.74           C  
ATOM   2246  N   THR A 290     -16.294  11.433 -35.659  1.00 45.25           N  
ATOM   2247  CA  THR A 290     -17.721  11.244 -35.896  1.00 45.25           C  
ATOM   2248  C   THR A 290     -18.358  12.529 -36.416  1.00 45.25           C  
ATOM   2249  CB  THR A 290     -18.444  10.792 -34.614  1.00 45.25           C  
ATOM   2250  O   THR A 290     -18.086  13.616 -35.901  1.00 45.25           O  
ATOM   2251  CG2 THR A 290     -18.247   9.299 -34.369  1.00 45.25           C  
ATOM   2252  OG1 THR A 290     -17.924  11.521 -33.496  1.00 45.25           O  
ATOM   2253  N   PRO A 291     -18.828  12.625 -37.735  1.00 37.64           N  
ATOM   2254  CA  PRO A 291     -19.526  13.775 -38.315  1.00 37.64           C  
ATOM   2255  C   PRO A 291     -20.657  14.288 -37.427  1.00 37.64           C  
ATOM   2256  CB  PRO A 291     -20.074  13.226 -39.635  1.00 37.64           C  
ATOM   2257  O   PRO A 291     -21.463  13.498 -36.928  1.00 37.64           O  
ATOM   2258  CG  PRO A 291     -19.638  11.796 -39.664  1.00 37.64           C  
ATOM   2259  CD  PRO A 291     -19.041  11.453 -38.329  1.00 37.64           C  
ATOM   2260  N   GLY A 292     -20.529  15.510 -36.695  1.00 49.58           N  
ATOM   2261  CA  GLY A 292     -21.660  16.244 -36.151  1.00 49.58           C  
ATOM   2262  C   GLY A 292     -21.332  16.980 -34.866  1.00 49.58           C  
ATOM   2263  O   GLY A 292     -22.227  17.499 -34.196  1.00 49.58           O  
ATOM   2264  N   ARG A 293     -20.020  17.343 -34.636  1.00 43.93           N  
ATOM   2265  CA  ARG A 293     -19.790  18.185 -33.467  1.00 43.93           C  
ATOM   2266  C   ARG A 293     -19.217  19.539 -33.872  1.00 43.93           C  
ATOM   2267  CB  ARG A 293     -18.847  17.491 -32.481  1.00 43.93           C  
ATOM   2268  O   ARG A 293     -18.263  19.608 -34.650  1.00 43.93           O  
ATOM   2269  CG  ARG A 293     -19.329  17.527 -31.040  1.00 43.93           C  
ATOM   2270  CD  ARG A 293     -18.410  16.738 -30.118  1.00 43.93           C  
ATOM   2271  NE  ARG A 293     -18.937  16.673 -28.758  1.00 43.93           N  
ATOM   2272  NH1 ARG A 293     -16.932  16.057 -27.790  1.00 43.93           N  
ATOM   2273  NH2 ARG A 293     -18.802  16.324 -26.492  1.00 43.93           N  
ATOM   2274  CZ  ARG A 293     -18.222  16.352 -27.683  1.00 43.93           C  
ATOM   2275  N   PRO A 294     -19.933  20.730 -33.558  1.00 36.31           N  
ATOM   2276  CA  PRO A 294     -19.477  22.098 -33.814  1.00 36.31           C  
ATOM   2277  C   PRO A 294     -18.109  22.388 -33.201  1.00 36.31           C  
ATOM   2278  CB  PRO A 294     -20.561  22.960 -33.163  1.00 36.31           C  
ATOM   2279  O   PRO A 294     -17.787  21.871 -32.128  1.00 36.31           O  
ATOM   2280  CG  PRO A 294     -21.455  21.986 -32.465  1.00 36.31           C  
ATOM   2281  CD  PRO A 294     -20.884  20.607 -32.636  1.00 36.31           C  
ATOM   2282  N   LEU A 295     -17.065  22.793 -33.969  1.00 36.69           N  
ATOM   2283  CA  LEU A 295     -15.726  23.333 -33.758  1.00 36.69           C  
ATOM   2284  C   LEU A 295     -15.748  24.450 -32.720  1.00 36.69           C  
ATOM   2285  CB  LEU A 295     -15.146  23.855 -35.075  1.00 36.69           C  
ATOM   2286  O   LEU A 295     -16.449  25.449 -32.892  1.00 36.69           O  
ATOM   2287  CG  LEU A 295     -13.954  23.084 -35.644  1.00 36.69           C  
ATOM   2288  CD1 LEU A 295     -14.423  22.080 -36.691  1.00 36.69           C  
ATOM   2289  CD2 LEU A 295     -12.930  24.045 -36.238  1.00 36.69           C  
ATOM   2290  N   SER A 296     -15.888  24.231 -31.410  1.00 39.69           N  
ATOM   2291  CA  SER A 296     -15.611  25.276 -30.429  1.00 39.69           C  
ATOM   2292  C   SER A 296     -14.114  25.546 -30.318  1.00 39.69           C  
ATOM   2293  CB  SER A 296     -16.171  24.888 -29.060  1.00 39.69           C  
ATOM   2294  O   SER A 296     -13.306  24.616 -30.354  1.00 39.69           O  
ATOM   2295  OG  SER A 296     -15.539  23.717 -28.572  1.00 39.69           O  
ATOM   2296  N   SER A 297     -13.535  26.621 -30.883  1.00 33.05           N  
ATOM   2297  CA  SER A 297     -12.434  27.574 -30.789  1.00 33.05           C  
ATOM   2298  C   SER A 297     -12.030  27.811 -29.337  1.00 33.05           C  
ATOM   2299  CB  SER A 297     -12.817  28.903 -31.443  1.00 33.05           C  
ATOM   2300  O   SER A 297     -12.814  28.342 -28.548  1.00 33.05           O  
ATOM   2301  OG  SER A 297     -11.740  29.822 -31.382  1.00 33.05           O  
ATOM   2302  N   TYR A 298     -11.526  26.795 -28.596  1.00 37.27           N  
ATOM   2303  CA  TYR A 298     -10.846  27.099 -27.342  1.00 37.27           C  
ATOM   2304  C   TYR A 298      -9.347  26.852 -27.462  1.00 37.27           C  
ATOM   2305  CB  TYR A 298     -11.423  26.258 -26.200  1.00 37.27           C  
ATOM   2306  O   TYR A 298      -8.920  25.867 -28.069  1.00 37.27           O  
ATOM   2307  CG  TYR A 298     -12.630  26.879 -25.539  1.00 37.27           C  
ATOM   2308  CD1 TYR A 298     -12.485  27.841 -24.542  1.00 37.27           C  
ATOM   2309  CD2 TYR A 298     -13.917  26.504 -25.910  1.00 37.27           C  
ATOM   2310  CE1 TYR A 298     -13.594  28.414 -23.929  1.00 37.27           C  
ATOM   2311  CE2 TYR A 298     -15.034  27.071 -25.304  1.00 37.27           C  
ATOM   2312  OH  TYR A 298     -15.964  28.588 -23.713  1.00 37.27           O  
ATOM   2313  CZ  TYR A 298     -14.862  28.024 -24.317  1.00 37.27           C  
ATOM   2314  N   GLY A 299      -8.507  27.975 -27.602  1.00 33.69           N  
ATOM   2315  CA  GLY A 299      -7.382  28.561 -26.891  1.00 33.69           C  
ATOM   2316  C   GLY A 299      -6.465  27.525 -26.268  1.00 33.69           C  
ATOM   2317  O   GLY A 299      -6.897  26.413 -25.957  1.00 33.69           O  
ATOM   2318  N   MET A 300      -5.350  27.308 -26.853  1.00 36.27           N  
ATOM   2319  CA  MET A 300      -3.989  26.825 -26.636  1.00 36.27           C  
ATOM   2320  C   MET A 300      -3.911  25.966 -25.379  1.00 36.27           C  
ATOM   2321  CB  MET A 300      -3.013  27.998 -26.529  1.00 36.27           C  
ATOM   2322  O   MET A 300      -2.860  25.400 -25.073  1.00 36.27           O  
ATOM   2323  CG  MET A 300      -2.145  28.188 -27.763  1.00 36.27           C  
ATOM   2324  SD  MET A 300      -1.180  29.747 -27.711  1.00 36.27           S  
ATOM   2325  CE  MET A 300       0.481  29.084 -27.402  1.00 36.27           C  
ATOM   2326  N   ASP A 301      -5.137  25.277 -25.140  1.00 38.42           N  
ATOM   2327  CA  ASP A 301      -5.044  24.236 -24.121  1.00 38.42           C  
ATOM   2328  C   ASP A 301      -5.815  22.987 -24.541  1.00 38.42           C  
ATOM   2329  CB  ASP A 301      -5.568  24.751 -22.779  1.00 38.42           C  
ATOM   2330  O   ASP A 301      -6.985  23.070 -24.919  1.00 38.42           O  
ATOM   2331  CG  ASP A 301      -4.589  25.676 -22.076  1.00 38.42           C  
ATOM   2332  OD1 ASP A 301      -3.385  25.658 -22.411  1.00 38.42           O  
ATOM   2333  OD2 ASP A 301      -5.026  26.427 -21.178  1.00 38.42           O  
ATOM   2334  N   SER A 302      -5.693  22.271 -25.669  1.00 49.67           N  
ATOM   2335  CA  SER A 302      -7.076  21.939 -25.997  1.00 49.67           C  
ATOM   2336  C   SER A 302      -7.182  20.543 -26.600  1.00 49.67           C  
ATOM   2337  CB  SER A 302      -7.658  22.968 -26.967  1.00 49.67           C  
ATOM   2338  O   SER A 302      -6.995  20.365 -27.806  1.00 49.67           O  
ATOM   2339  OG  SER A 302      -7.041  24.231 -26.791  1.00 49.67           O  
ATOM   2340  N   ARG A 303      -6.905  19.462 -25.821  1.00 59.09           N  
ATOM   2341  CA  ARG A 303      -7.751  18.337 -26.205  1.00 59.09           C  
ATOM   2342  C   ARG A 303      -8.984  18.249 -25.311  1.00 59.09           C  
ATOM   2343  CB  ARG A 303      -6.964  17.026 -26.142  1.00 59.09           C  
ATOM   2344  O   ARG A 303      -8.883  18.383 -24.090  1.00 59.09           O  
ATOM   2345  CG  ARG A 303      -7.348  16.026 -27.222  1.00 59.09           C  
ATOM   2346  CD  ARG A 303      -6.501  14.763 -27.146  1.00 59.09           C  
ATOM   2347  NE  ARG A 303      -6.148  14.271 -28.475  1.00 59.09           N  
ATOM   2348  NH1 ARG A 303      -5.006  12.414 -27.710  1.00 59.09           N  
ATOM   2349  NH2 ARG A 303      -5.181  12.810 -29.961  1.00 59.09           N  
ATOM   2350  CZ  ARG A 303      -5.446  13.166 -28.712  1.00 59.09           C  
ATOM   2351  N   PRO A 304     -10.227  18.408 -25.865  1.00 63.78           N  
ATOM   2352  CA  PRO A 304     -11.453  18.252 -25.079  1.00 63.78           C  
ATOM   2353  C   PRO A 304     -11.460  16.975 -24.243  1.00 63.78           C  
ATOM   2354  CB  PRO A 304     -12.552  18.214 -26.144  1.00 63.78           C  
ATOM   2355  O   PRO A 304     -10.814  15.989 -24.609  1.00 63.78           O  
ATOM   2356  CG  PRO A 304     -11.824  18.301 -27.447  1.00 63.78           C  
ATOM   2357  CD  PRO A 304     -10.349  18.329 -27.168  1.00 63.78           C  
ATOM   2358  N   PRO A 305     -11.921  17.170 -22.979  1.00 76.55           N  
ATOM   2359  CA  PRO A 305     -12.087  15.965 -22.163  1.00 76.55           C  
ATOM   2360  C   PRO A 305     -12.871  14.869 -22.881  1.00 76.55           C  
ATOM   2361  CB  PRO A 305     -12.854  16.471 -20.938  1.00 76.55           C  
ATOM   2362  O   PRO A 305     -13.770  15.166 -23.673  1.00 76.55           O  
ATOM   2363  CG  PRO A 305     -13.440  17.778 -21.367  1.00 76.55           C  
ATOM   2364  CD  PRO A 305     -12.661  18.285 -22.547  1.00 76.55           C  
ATOM   2365  N   MET A 306     -12.301  13.624 -22.925  1.00 81.90           N  
ATOM   2366  CA  MET A 306     -12.953  12.452 -23.502  1.00 81.90           C  
ATOM   2367  C   MET A 306     -14.177  12.052 -22.684  1.00 81.90           C  
ATOM   2368  CB  MET A 306     -11.975  11.279 -23.588  1.00 81.90           C  
ATOM   2369  O   MET A 306     -14.133  12.055 -21.452  1.00 81.90           O  
ATOM   2370  CG  MET A 306     -12.492  10.110 -24.410  1.00 81.90           C  
ATOM   2371  SD  MET A 306     -11.264   8.754 -24.552  1.00 81.90           S  
ATOM   2372  CE  MET A 306      -9.975   9.589 -25.519  1.00 81.90           C  
ATOM   2373  N   ALA A 307     -15.301  11.881 -23.349  1.00 87.55           N  
ATOM   2374  CA  ALA A 307     -16.462  11.289 -22.689  1.00 87.55           C  
ATOM   2375  C   ALA A 307     -16.145   9.889 -22.172  1.00 87.55           C  
ATOM   2376  CB  ALA A 307     -17.651  11.243 -23.646  1.00 87.55           C  
ATOM   2377  O   ALA A 307     -15.217   9.237 -22.657  1.00 87.55           O  
ATOM   2378  N   ILE A 308     -16.848   9.365 -21.147  1.00 83.37           N  
ATOM   2379  CA  ILE A 308     -16.563   8.109 -20.461  1.00 83.37           C  
ATOM   2380  C   ILE A 308     -16.620   6.953 -21.458  1.00 83.37           C  
ATOM   2381  CB  ILE A 308     -17.551   7.863 -19.299  1.00 83.37           C  
ATOM   2382  O   ILE A 308     -15.790   6.042 -21.409  1.00 83.37           O  
ATOM   2383  CG1 ILE A 308     -17.176   6.585 -18.540  1.00 83.37           C  
ATOM   2384  CG2 ILE A 308     -18.990   7.788 -19.819  1.00 83.37           C  
ATOM   2385  CD1 ILE A 308     -15.791   6.625 -17.908  1.00 83.37           C  
ATOM   2386  N   PHE A 309     -17.566   6.937 -22.432  1.00 84.62           N  
ATOM   2387  CA  PHE A 309     -17.704   5.844 -23.387  1.00 84.62           C  
ATOM   2388  C   PHE A 309     -16.527   5.818 -24.355  1.00 84.62           C  
ATOM   2389  CB  PHE A 309     -19.019   5.969 -24.163  1.00 84.62           C  
ATOM   2390  O   PHE A 309     -16.057   4.746 -24.741  1.00 84.62           O  
ATOM   2391  CG  PHE A 309     -20.245   5.749 -23.319  1.00 84.62           C  
ATOM   2392  CD1 PHE A 309     -20.589   4.474 -22.885  1.00 84.62           C  
ATOM   2393  CD2 PHE A 309     -21.055   6.818 -22.958  1.00 84.62           C  
ATOM   2394  CE1 PHE A 309     -21.723   4.268 -22.104  1.00 84.62           C  
ATOM   2395  CE2 PHE A 309     -22.190   6.619 -22.177  1.00 84.62           C  
ATOM   2396  CZ  PHE A 309     -22.523   5.343 -21.752  1.00 84.62           C  
ATOM   2397  N   GLU A 310     -16.083   7.011 -24.676  1.00 88.99           N  
ATOM   2398  CA  GLU A 310     -14.907   7.122 -25.534  1.00 88.99           C  
ATOM   2399  C   GLU A 310     -13.656   6.612 -24.824  1.00 88.99           C  
ATOM   2400  CB  GLU A 310     -14.703   8.571 -25.983  1.00 88.99           C  
ATOM   2401  O   GLU A 310     -12.828   5.928 -25.429  1.00 88.99           O  
ATOM   2402  CG  GLU A 310     -15.757   9.065 -26.963  1.00 88.99           C  
ATOM   2403  CD  GLU A 310     -15.594  10.531 -27.332  1.00 88.99           C  
ATOM   2404  OE1 GLU A 310     -15.878  10.900 -28.494  1.00 88.99           O  
ATOM   2405  OE2 GLU A 310     -15.178  11.317 -26.451  1.00 88.99           O  
ATOM   2406  N   LEU A 311     -13.602   6.981 -23.606  1.00 88.53           N  
ATOM   2407  CA  LEU A 311     -12.484   6.536 -22.782  1.00 88.53           C  
ATOM   2408  C   LEU A 311     -12.458   5.015 -22.674  1.00 88.53           C  
ATOM   2409  CB  LEU A 311     -12.567   7.157 -21.385  1.00 88.53           C  
ATOM   2410  O   LEU A 311     -11.416   4.391 -22.886  1.00 88.53           O  
ATOM   2411  CG  LEU A 311     -11.496   6.721 -20.384  1.00 88.53           C  
ATOM   2412  CD1 LEU A 311     -10.109   7.091 -20.898  1.00 88.53           C  
ATOM   2413  CD2 LEU A 311     -11.752   7.350 -19.019  1.00 88.53           C  
ATOM   2414  N   LEU A 312     -13.593   4.457 -22.378  1.00 86.20           N  
ATOM   2415  CA  LEU A 312     -13.682   3.006 -22.248  1.00 86.20           C  
ATOM   2416  C   LEU A 312     -13.338   2.320 -23.566  1.00 86.20           C  
ATOM   2417  CB  LEU A 312     -15.085   2.594 -21.796  1.00 86.20           C  
ATOM   2418  O   LEU A 312     -12.653   1.295 -23.577  1.00 86.20           O  
ATOM   2419  CG  LEU A 312     -15.493   3.016 -20.383  1.00 86.20           C  
ATOM   2420  CD1 LEU A 312     -16.921   2.570 -20.088  1.00 86.20           C  
ATOM   2421  CD2 LEU A 312     -14.525   2.443 -19.353  1.00 86.20           C  
ATOM   2422  N   ASP A 313     -13.829   2.903 -24.619  1.00 89.06           N  
ATOM   2423  CA  ASP A 313     -13.504   2.384 -25.945  1.00 89.06           C  
ATOM   2424  C   ASP A 313     -12.002   2.457 -26.210  1.00 89.06           C  
ATOM   2425  CB  ASP A 313     -14.268   3.154 -27.024  1.00 89.06           C  
ATOM   2426  O   ASP A 313     -11.412   1.510 -26.734  1.00 89.06           O  
ATOM   2427  CG  ASP A 313     -14.105   2.552 -28.409  1.00 89.06           C  
ATOM   2428  OD1 ASP A 313     -14.636   1.449 -28.661  1.00 89.06           O  
ATOM   2429  OD2 ASP A 313     -13.436   3.185 -29.255  1.00 89.06           O  
ATOM   2430  N   TYR A 314     -11.390   3.514 -25.809  1.00 91.07           N  
ATOM   2431  CA  TYR A 314      -9.952   3.698 -25.971  1.00 91.07           C  
ATOM   2432  C   TYR A 314      -9.175   2.635 -25.204  1.00 91.07           C  
ATOM   2433  CB  TYR A 314      -9.532   5.093 -25.499  1.00 91.07           C  
ATOM   2434  O   TYR A 314      -8.239   2.035 -25.738  1.00 91.07           O  
ATOM   2435  CG  TYR A 314      -8.151   5.498 -25.954  1.00 91.07           C  
ATOM   2436  CD1 TYR A 314      -7.014   5.004 -25.318  1.00 91.07           C  
ATOM   2437  CD2 TYR A 314      -7.980   6.376 -27.018  1.00 91.07           C  
ATOM   2438  CE1 TYR A 314      -5.740   5.375 -25.732  1.00 91.07           C  
ATOM   2439  CE2 TYR A 314      -6.709   6.755 -27.441  1.00 91.07           C  
ATOM   2440  OH  TYR A 314      -4.338   6.621 -27.207  1.00 91.07           O  
ATOM   2441  CZ  TYR A 314      -5.597   6.250 -26.793  1.00 91.07           C  
ATOM   2442  N   ILE A 315      -9.572   2.426 -24.017  1.00 90.58           N  
ATOM   2443  CA  ILE A 315      -8.898   1.485 -23.129  1.00 90.58           C  
ATOM   2444  C   ILE A 315      -8.935   0.084 -23.737  1.00 90.58           C  
ATOM   2445  CB  ILE A 315      -9.538   1.476 -21.723  1.00 90.58           C  
ATOM   2446  O   ILE A 315      -7.933  -0.634 -23.718  1.00 90.58           O  
ATOM   2447  CG1 ILE A 315      -9.233   2.788 -20.990  1.00 90.58           C  
ATOM   2448  CG2 ILE A 315      -9.049   0.271 -20.915  1.00 90.58           C  
ATOM   2449  CD1 ILE A 315      -9.968   2.941 -19.665  1.00 90.58           C  
ATOM   2450  N   VAL A 316      -9.993  -0.240 -24.446  1.00 90.21           N  
ATOM   2451  CA  VAL A 316     -10.202  -1.583 -24.977  1.00 90.21           C  
ATOM   2452  C   VAL A 316      -9.495  -1.722 -26.323  1.00 90.21           C  
ATOM   2453  CB  VAL A 316     -11.705  -1.906 -25.127  1.00 90.21           C  
ATOM   2454  O   VAL A 316      -8.848  -2.737 -26.590  1.00 90.21           O  
ATOM   2455  CG1 VAL A 316     -11.901  -3.240 -25.845  1.00 90.21           C  
ATOM   2456  CG2 VAL A 316     -12.386  -1.926 -23.760  1.00 90.21           C  
ATOM   2457  N   ASN A 317      -9.432  -0.709 -27.077  1.00 91.59           N  
ATOM   2458  CA  ASN A 317      -9.086  -0.887 -28.483  1.00 91.59           C  
ATOM   2459  C   ASN A 317      -7.739  -0.251 -28.814  1.00 91.59           C  
ATOM   2460  CB  ASN A 317     -10.181  -0.310 -29.383  1.00 91.59           C  
ATOM   2461  O   ASN A 317      -7.106  -0.611 -29.808  1.00 91.59           O  
ATOM   2462  CG  ASN A 317     -11.494  -1.058 -29.259  1.00 91.59           C  
ATOM   2463  ND2 ASN A 317     -12.577  -0.323 -29.038  1.00 91.59           N  
ATOM   2464  OD1 ASN A 317     -11.533  -2.287 -29.360  1.00 91.59           O  
ATOM   2465  N   GLU A 318      -7.237   0.632 -28.000  1.00 93.43           N  
ATOM   2466  CA  GLU A 318      -5.960   1.295 -28.245  1.00 93.43           C  
ATOM   2467  C   GLU A 318      -4.850   0.686 -27.394  1.00 93.43           C  
ATOM   2468  CB  GLU A 318      -6.071   2.796 -27.968  1.00 93.43           C  
ATOM   2469  O   GLU A 318      -5.123  -0.003 -26.408  1.00 93.43           O  
ATOM   2470  CG  GLU A 318      -7.114   3.503 -28.823  1.00 93.43           C  
ATOM   2471  CD  GLU A 318      -6.769   3.514 -30.303  1.00 93.43           C  
ATOM   2472  OE1 GLU A 318      -7.696   3.581 -31.142  1.00 93.43           O  
ATOM   2473  OE2 GLU A 318      -5.562   3.454 -30.627  1.00 93.43           O  
ATOM   2474  N   PRO A 319      -3.564   0.850 -27.876  1.00 94.39           N  
ATOM   2475  CA  PRO A 319      -2.468   0.324 -27.059  1.00 94.39           C  
ATOM   2476  C   PRO A 319      -2.455   0.903 -25.646  1.00 94.39           C  
ATOM   2477  CB  PRO A 319      -1.217   0.746 -27.833  1.00 94.39           C  
ATOM   2478  O   PRO A 319      -2.895   2.036 -25.435  1.00 94.39           O  
ATOM   2479  CG  PRO A 319      -1.696   0.990 -29.228  1.00 94.39           C  
ATOM   2480  CD  PRO A 319      -3.123   1.453 -29.169  1.00 94.39           C  
ATOM   2481  N   PRO A 320      -1.988   0.139 -24.676  1.00 95.25           N  
ATOM   2482  CA  PRO A 320      -1.927   0.613 -23.292  1.00 95.25           C  
ATOM   2483  C   PRO A 320      -0.972   1.791 -23.113  1.00 95.25           C  
ATOM   2484  CB  PRO A 320      -1.432  -0.614 -22.521  1.00 95.25           C  
ATOM   2485  O   PRO A 320      -0.013   1.934 -23.876  1.00 95.25           O  
ATOM   2486  CG  PRO A 320      -0.637  -1.395 -23.516  1.00 95.25           C  
ATOM   2487  CD  PRO A 320      -1.265  -1.223 -24.869  1.00 95.25           C  
ATOM   2488  N   PRO A 321      -1.283   2.699 -22.178  1.00 95.68           N  
ATOM   2489  CA  PRO A 321      -0.346   3.790 -21.900  1.00 95.68           C  
ATOM   2490  C   PRO A 321       1.010   3.290 -21.405  1.00 95.68           C  
ATOM   2491  CB  PRO A 321      -1.059   4.599 -20.814  1.00 95.68           C  
ATOM   2492  O   PRO A 321       1.096   2.208 -20.818  1.00 95.68           O  
ATOM   2493  CG  PRO A 321      -1.935   3.611 -20.114  1.00 95.68           C  
ATOM   2494  CD  PRO A 321      -2.408   2.598 -21.117  1.00 95.68           C  
ATOM   2495  N   LYS A 322       2.063   4.069 -21.657  1.00 95.68           N  
ATOM   2496  CA  LYS A 322       3.425   3.764 -21.229  1.00 95.68           C  
ATOM   2497  C   LYS A 322       4.102   4.996 -20.634  1.00 95.68           C  
ATOM   2498  CB  LYS A 322       4.249   3.229 -22.401  1.00 95.68           C  
ATOM   2499  O   LYS A 322       3.687   6.126 -20.895  1.00 95.68           O  
ATOM   2500  CG  LYS A 322       3.637   2.014 -23.084  1.00 95.68           C  
ATOM   2501  CD  LYS A 322       4.465   1.570 -24.283  1.00 95.68           C  
ATOM   2502  CE  LYS A 322       3.840   0.371 -24.982  1.00 95.68           C  
ATOM   2503  NZ  LYS A 322       4.604  -0.019 -26.204  1.00 95.68           N  
ATOM   2504  N   LEU A 323       5.090   4.738 -19.842  1.00 96.25           N  
ATOM   2505  CA  LEU A 323       5.894   5.840 -19.325  1.00 96.25           C  
ATOM   2506  C   LEU A 323       6.819   6.391 -20.404  1.00 96.25           C  
ATOM   2507  CB  LEU A 323       6.716   5.383 -18.116  1.00 96.25           C  
ATOM   2508  O   LEU A 323       7.307   5.640 -21.252  1.00 96.25           O  
ATOM   2509  CG  LEU A 323       5.939   5.140 -16.821  1.00 96.25           C  
ATOM   2510  CD1 LEU A 323       6.802   4.378 -15.821  1.00 96.25           C  
ATOM   2511  CD2 LEU A 323       5.463   6.461 -16.227  1.00 96.25           C  
ATOM   2512  N   PRO A 324       7.068   7.741 -20.441  1.00 94.26           N  
ATOM   2513  CA  PRO A 324       8.000   8.319 -21.412  1.00 94.26           C  
ATOM   2514  C   PRO A 324       9.435   7.836 -21.212  1.00 94.26           C  
ATOM   2515  CB  PRO A 324       7.890   9.824 -21.153  1.00 94.26           C  
ATOM   2516  O   PRO A 324       9.921   7.784 -20.079  1.00 94.26           O  
ATOM   2517  CG  PRO A 324       7.380   9.934 -19.753  1.00 94.26           C  
ATOM   2518  CD  PRO A 324       6.564   8.712 -19.444  1.00 94.26           C  
ATOM   2519  N   SER A 325      10.057   7.528 -22.282  1.00 91.41           N  
ATOM   2520  CA  SER A 325      11.441   7.067 -22.259  1.00 91.41           C  
ATOM   2521  C   SER A 325      12.402   8.214 -21.963  1.00 91.41           C  
ATOM   2522  CB  SER A 325      11.811   6.412 -23.590  1.00 91.41           C  
ATOM   2523  O   SER A 325      12.113   9.370 -22.280  1.00 91.41           O  
ATOM   2524  OG  SER A 325      10.937   5.336 -23.882  1.00 91.41           O  
ATOM   2525  N   GLY A 326      13.538   7.956 -21.231  1.00 89.73           N  
ATOM   2526  CA  GLY A 326      14.582   8.943 -21.007  1.00 89.73           C  
ATOM   2527  C   GLY A 326      14.444   9.666 -19.680  1.00 89.73           C  
ATOM   2528  O   GLY A 326      15.395  10.292 -19.207  1.00 89.73           O  
ATOM   2529  N   VAL A 327      13.220   9.549 -19.099  1.00 93.31           N  
ATOM   2530  CA  VAL A 327      12.980  10.253 -17.843  1.00 93.31           C  
ATOM   2531  C   VAL A 327      12.894   9.248 -16.696  1.00 93.31           C  
ATOM   2532  CB  VAL A 327      11.690  11.101 -17.906  1.00 93.31           C  
ATOM   2533  O   VAL A 327      13.318   9.539 -15.575  1.00 93.31           O  
ATOM   2534  CG1 VAL A 327      11.450  11.818 -16.578  1.00 93.31           C  
ATOM   2535  CG2 VAL A 327      11.770  12.107 -19.053  1.00 93.31           C  
ATOM   2536  N   PHE A 328      12.366   8.071 -17.054  1.00 96.74           N  
ATOM   2537  CA  PHE A 328      12.184   7.020 -16.060  1.00 96.74           C  
ATOM   2538  C   PHE A 328      13.109   5.843 -16.342  1.00 96.74           C  
ATOM   2539  CB  PHE A 328      10.727   6.549 -16.034  1.00 96.74           C  
ATOM   2540  O   PHE A 328      13.495   5.610 -17.490  1.00 96.74           O  
ATOM   2541  CG  PHE A 328       9.749   7.620 -15.633  1.00 96.74           C  
ATOM   2542  CD1 PHE A 328       9.640   8.020 -14.307  1.00 96.74           C  
ATOM   2543  CD2 PHE A 328       8.939   8.228 -16.583  1.00 96.74           C  
ATOM   2544  CE1 PHE A 328       8.736   9.012 -13.933  1.00 96.74           C  
ATOM   2545  CE2 PHE A 328       8.034   9.220 -16.217  1.00 96.74           C  
ATOM   2546  CZ  PHE A 328       7.933   9.610 -14.892  1.00 96.74           C  
ATOM   2547  N   SER A 329      13.523   5.134 -15.337  1.00 97.79           N  
ATOM   2548  CA  SER A 329      14.402   3.982 -15.507  1.00 97.79           C  
ATOM   2549  C   SER A 329      13.746   2.908 -16.369  1.00 97.79           C  
ATOM   2550  CB  SER A 329      14.785   3.393 -14.149  1.00 97.79           C  
ATOM   2551  O   SER A 329      12.519   2.798 -16.404  1.00 97.79           O  
ATOM   2552  OG  SER A 329      13.672   2.759 -13.543  1.00 97.79           O  
ATOM   2553  N   LEU A 330      14.544   2.162 -17.042  1.00 98.03           N  
ATOM   2554  CA  LEU A 330      14.047   1.085 -17.892  1.00 98.03           C  
ATOM   2555  C   LEU A 330      13.304   0.040 -17.066  1.00 98.03           C  
ATOM   2556  CB  LEU A 330      15.200   0.427 -18.653  1.00 98.03           C  
ATOM   2557  O   LEU A 330      12.324  -0.545 -17.534  1.00 98.03           O  
ATOM   2558  CG  LEU A 330      15.861   1.269 -19.745  1.00 98.03           C  
ATOM   2559  CD1 LEU A 330      17.027   0.509 -20.368  1.00 98.03           C  
ATOM   2560  CD2 LEU A 330      14.841   1.659 -20.809  1.00 98.03           C  
ATOM   2561  N   GLU A 331      13.739  -0.112 -15.828  1.00 98.43           N  
ATOM   2562  CA  GLU A 331      13.114  -1.084 -14.936  1.00 98.43           C  
ATOM   2563  C   GLU A 331      11.691  -0.666 -14.574  1.00 98.43           C  
ATOM   2564  CB  GLU A 331      13.948  -1.265 -13.666  1.00 98.43           C  
ATOM   2565  O   GLU A 331      10.779  -1.494 -14.562  1.00 98.43           O  
ATOM   2566  CG  GLU A 331      15.295  -1.932 -13.904  1.00 98.43           C  
ATOM   2567  CD  GLU A 331      16.223  -1.857 -12.702  1.00 98.43           C  
ATOM   2568  OE1 GLU A 331      17.206  -2.630 -12.646  1.00 98.43           O  
ATOM   2569  OE2 GLU A 331      15.964  -1.019 -11.810  1.00 98.43           O  
ATOM   2570  N   PHE A 332      11.494   0.634 -14.324  1.00 98.66           N  
ATOM   2571  CA  PHE A 332      10.174   1.160 -14.002  1.00 98.66           C  
ATOM   2572  C   PHE A 332       9.252   1.092 -15.214  1.00 98.66           C  
ATOM   2573  CB  PHE A 332      10.277   2.605 -13.502  1.00 98.66           C  
ATOM   2574  O   PHE A 332       8.097   0.677 -15.099  1.00 98.66           O  
ATOM   2575  CG  PHE A 332       8.987   3.150 -12.950  1.00 98.66           C  
ATOM   2576  CD1 PHE A 332       8.713   4.511 -13.003  1.00 98.66           C  
ATOM   2577  CD2 PHE A 332       8.049   2.300 -12.379  1.00 98.66           C  
ATOM   2578  CE1 PHE A 332       7.520   5.018 -12.493  1.00 98.66           C  
ATOM   2579  CE2 PHE A 332       6.854   2.800 -11.867  1.00 98.66           C  
ATOM   2580  CZ  PHE A 332       6.592   4.159 -11.925  1.00 98.66           C  
ATOM   2581  N   GLN A 333       9.771   1.404 -16.320  1.00 98.53           N  
ATOM   2582  CA  GLN A 333       9.004   1.306 -17.557  1.00 98.53           C  
ATOM   2583  C   GLN A 333       8.540  -0.126 -17.804  1.00 98.53           C  
ATOM   2584  CB  GLN A 333       9.833   1.801 -18.744  1.00 98.53           C  
ATOM   2585  O   GLN A 333       7.370  -0.361 -18.113  1.00 98.53           O  
ATOM   2586  CG  GLN A 333      10.141   3.292 -18.700  1.00 98.53           C  
ATOM   2587  CD  GLN A 333      10.989   3.751 -19.871  1.00 98.53           C  
ATOM   2588  NE2 GLN A 333      12.177   4.267 -19.576  1.00 98.53           N  
ATOM   2589  OE1 GLN A 333      10.579   3.643 -21.031  1.00 98.53           O  
ATOM   2590  N   ASP A 334       9.472  -1.017 -17.676  1.00 98.59           N  
ATOM   2591  CA  ASP A 334       9.166  -2.429 -17.887  1.00 98.59           C  
ATOM   2592  C   ASP A 334       8.130  -2.923 -16.880  1.00 98.59           C  
ATOM   2593  CB  ASP A 334      10.438  -3.274 -17.791  1.00 98.59           C  
ATOM   2594  O   ASP A 334       7.218  -3.672 -17.237  1.00 98.59           O  
ATOM   2595  CG  ASP A 334      10.201  -4.740 -18.105  1.00 98.59           C  
ATOM   2596  OD1 ASP A 334       9.825  -5.066 -19.252  1.00 98.59           O  
ATOM   2597  OD2 ASP A 334      10.388  -5.578 -17.196  1.00 98.59           O  
ATOM   2598  N   PHE A 335       8.269  -2.513 -15.616  1.00 98.80           N  
ATOM   2599  CA  PHE A 335       7.350  -2.893 -14.549  1.00 98.80           C  
ATOM   2600  C   PHE A 335       5.919  -2.503 -14.903  1.00 98.80           C  
ATOM   2601  CB  PHE A 335       7.760  -2.239 -13.226  1.00 98.80           C  
ATOM   2602  O   PHE A 335       5.015  -3.340 -14.861  1.00 98.80           O  
ATOM   2603  CG  PHE A 335       6.817  -2.526 -12.089  1.00 98.80           C  
ATOM   2604  CD1 PHE A 335       5.870  -1.588 -11.699  1.00 98.80           C  
ATOM   2605  CD2 PHE A 335       6.879  -3.736 -11.410  1.00 98.80           C  
ATOM   2606  CE1 PHE A 335       4.996  -1.851 -10.646  1.00 98.80           C  
ATOM   2607  CE2 PHE A 335       6.009  -4.007 -10.357  1.00 98.80           C  
ATOM   2608  CZ  PHE A 335       5.069  -3.063  -9.977  1.00 98.80           C  
ATOM   2609  N   VAL A 336       5.661  -1.221 -15.312  1.00 98.54           N  
ATOM   2610  CA  VAL A 336       4.323  -0.737 -15.636  1.00 98.54           C  
ATOM   2611  C   VAL A 336       3.829  -1.401 -16.919  1.00 98.54           C  
ATOM   2612  CB  VAL A 336       4.297   0.801 -15.787  1.00 98.54           C  
ATOM   2613  O   VAL A 336       2.638  -1.690 -17.057  1.00 98.54           O  
ATOM   2614  CG1 VAL A 336       4.602   1.480 -14.453  1.00 98.54           C  
ATOM   2615  CG2 VAL A 336       5.291   1.248 -16.857  1.00 98.54           C  
ATOM   2616  N   ASN A 337       4.754  -1.688 -17.870  1.00 98.42           N  
ATOM   2617  CA  ASN A 337       4.388  -2.378 -19.102  1.00 98.42           C  
ATOM   2618  C   ASN A 337       3.833  -3.771 -18.822  1.00 98.42           C  
ATOM   2619  CB  ASN A 337       5.589  -2.464 -20.046  1.00 98.42           C  
ATOM   2620  O   ASN A 337       2.855  -4.192 -19.442  1.00 98.42           O  
ATOM   2621  CG  ASN A 337       5.925  -1.132 -20.687  1.00 98.42           C  
ATOM   2622  ND2 ASN A 337       7.108  -1.043 -21.284  1.00 98.42           N  
ATOM   2623  OD1 ASN A 337       5.130  -0.190 -20.644  1.00 98.42           O  
ATOM   2624  N   LYS A 338       4.463  -4.430 -17.896  1.00 98.50           N  
ATOM   2625  CA  LYS A 338       4.014  -5.775 -17.547  1.00 98.50           C  
ATOM   2626  C   LYS A 338       2.654  -5.737 -16.855  1.00 98.50           C  
ATOM   2627  CB  LYS A 338       5.040  -6.468 -16.649  1.00 98.50           C  
ATOM   2628  O   LYS A 338       1.889  -6.701 -16.926  1.00 98.50           O  
ATOM   2629  CG  LYS A 338       6.274  -6.963 -17.389  1.00 98.50           C  
ATOM   2630  CD  LYS A 338       7.122  -7.876 -16.512  1.00 98.50           C  
ATOM   2631  CE  LYS A 338       8.202  -8.582 -17.319  1.00 98.50           C  
ATOM   2632  NZ  LYS A 338       9.462  -7.782 -17.379  1.00 98.50           N  
ATOM   2633  N   CYS A 339       2.355  -4.649 -16.135  1.00 98.43           N  
ATOM   2634  CA  CYS A 339       1.068  -4.470 -15.473  1.00 98.43           C  
ATOM   2635  C   CYS A 339      -0.029  -4.167 -16.487  1.00 98.43           C  
ATOM   2636  CB  CYS A 339       1.147  -3.344 -14.442  1.00 98.43           C  
ATOM   2637  O   CYS A 339      -1.178  -4.573 -16.304  1.00 98.43           O  
ATOM   2638  SG  CYS A 339       2.185  -3.735 -13.016  1.00 98.43           S  
ATOM   2639  N   LEU A 340       0.309  -3.492 -17.615  1.00 97.92           N  
ATOM   2640  CA  LEU A 340      -0.700  -2.913 -18.495  1.00 97.92           C  
ATOM   2641  C   LEU A 340      -0.829  -3.722 -19.781  1.00 97.92           C  
ATOM   2642  CB  LEU A 340      -0.351  -1.459 -18.827  1.00 97.92           C  
ATOM   2643  O   LEU A 340      -1.270  -3.200 -20.807  1.00 97.92           O  
ATOM   2644  CG  LEU A 340      -0.443  -0.460 -17.672  1.00 97.92           C  
ATOM   2645  CD1 LEU A 340       0.094   0.900 -18.105  1.00 97.92           C  
ATOM   2646  CD2 LEU A 340      -1.882  -0.341 -17.181  1.00 97.92           C  
ATOM   2647  N   ILE A 341      -0.299  -4.978 -19.705  1.00 97.22           N  
ATOM   2648  CA  ILE A 341      -0.580  -5.891 -20.807  1.00 97.22           C  
ATOM   2649  C   ILE A 341      -2.082  -6.156 -20.887  1.00 97.22           C  
ATOM   2650  CB  ILE A 341       0.191  -7.221 -20.651  1.00 97.22           C  
ATOM   2651  O   ILE A 341      -2.708  -6.524 -19.890  1.00 97.22           O  
ATOM   2652  CG1 ILE A 341       1.696  -6.990 -20.833  1.00 97.22           C  
ATOM   2653  CG2 ILE A 341      -0.326  -8.265 -21.644  1.00 97.22           C  
ATOM   2654  CD1 ILE A 341       2.554  -8.199 -20.487  1.00 97.22           C  
ATOM   2655  N   LYS A 342      -2.707  -5.967 -22.070  1.00 93.88           N  
ATOM   2656  CA  LYS A 342      -4.158  -5.993 -22.235  1.00 93.88           C  
ATOM   2657  C   LYS A 342      -4.715  -7.391 -21.985  1.00 93.88           C  
ATOM   2658  CB  LYS A 342      -4.548  -5.516 -23.635  1.00 93.88           C  
ATOM   2659  O   LYS A 342      -5.738  -7.547 -21.314  1.00 93.88           O  
ATOM   2660  CG  LYS A 342      -4.345  -4.025 -23.860  1.00 93.88           C  
ATOM   2661  CD  LYS A 342      -5.038  -3.552 -25.132  1.00 93.88           C  
ATOM   2662  CE  LYS A 342      -6.456  -3.074 -24.852  1.00 93.88           C  
ATOM   2663  NZ  LYS A 342      -7.115  -2.542 -26.082  1.00 93.88           N  
ATOM   2664  N   ASN A 343      -3.996  -8.339 -22.525  1.00 93.61           N  
ATOM   2665  CA  ASN A 343      -4.418  -9.713 -22.270  1.00 93.61           C  
ATOM   2666  C   ASN A 343      -4.115 -10.135 -20.836  1.00 93.61           C  
ATOM   2667  CB  ASN A 343      -3.751 -10.672 -23.258  1.00 93.61           C  
ATOM   2668  O   ASN A 343      -2.951 -10.287 -20.461  1.00 93.61           O  
ATOM   2669  CG  ASN A 343      -4.252 -12.096 -23.119  1.00 93.61           C  
ATOM   2670  ND2 ASN A 343      -3.812 -12.970 -24.016  1.00 93.61           N  
ATOM   2671  OD1 ASN A 343      -5.029 -12.407 -22.213  1.00 93.61           O  
ATOM   2672  N   PRO A 344      -5.177 -10.389 -20.003  1.00 94.45           N  
ATOM   2673  CA  PRO A 344      -4.956 -10.704 -18.590  1.00 94.45           C  
ATOM   2674  C   PRO A 344      -4.129 -11.973 -18.391  1.00 94.45           C  
ATOM   2675  CB  PRO A 344      -6.374 -10.885 -18.042  1.00 94.45           C  
ATOM   2676  O   PRO A 344      -3.420 -12.102 -17.390  1.00 94.45           O  
ATOM   2677  CG  PRO A 344      -7.221 -11.132 -19.249  1.00 94.45           C  
ATOM   2678  CD  PRO A 344      -6.622 -10.394 -20.412  1.00 94.45           C  
ATOM   2679  N   ALA A 345      -4.173 -12.904 -19.322  1.00 93.98           N  
ATOM   2680  CA  ALA A 345      -3.425 -14.156 -19.230  1.00 93.98           C  
ATOM   2681  C   ALA A 345      -1.927 -13.912 -19.390  1.00 93.98           C  
ATOM   2682  CB  ALA A 345      -3.916 -15.147 -20.282  1.00 93.98           C  
ATOM   2683  O   ALA A 345      -1.109 -14.662 -18.852  1.00 93.98           O  
ATOM   2684  N   GLU A 346      -1.561 -12.845 -20.059  1.00 96.22           N  
ATOM   2685  CA  GLU A 346      -0.164 -12.510 -20.318  1.00 96.22           C  
ATOM   2686  C   GLU A 346       0.352 -11.480 -19.317  1.00 96.22           C  
ATOM   2687  CB  GLU A 346       0.007 -11.986 -21.747  1.00 96.22           C  
ATOM   2688  O   GLU A 346       1.562 -11.291 -19.182  1.00 96.22           O  
ATOM   2689  CG  GLU A 346      -0.282 -13.024 -22.821  1.00 96.22           C  
ATOM   2690  CD  GLU A 346      -0.088 -12.496 -24.234  1.00 96.22           C  
ATOM   2691  OE1 GLU A 346      -0.387 -13.230 -25.203  1.00 96.22           O  
ATOM   2692  OE2 GLU A 346       0.368 -11.339 -24.372  1.00 96.22           O  
ATOM   2693  N   ARG A 347      -0.559 -10.827 -18.735  1.00 97.52           N  
ATOM   2694  CA  ARG A 347      -0.244  -9.809 -17.738  1.00 97.52           C  
ATOM   2695  C   ARG A 347       0.427 -10.427 -16.516  1.00 97.52           C  
ATOM   2696  CB  ARG A 347      -1.510  -9.058 -17.318  1.00 97.52           C  
ATOM   2697  O   ARG A 347       0.079 -11.536 -16.105  1.00 97.52           O  
ATOM   2698  CG  ARG A 347      -1.243  -7.839 -16.449  1.00 97.52           C  
ATOM   2699  CD  ARG A 347      -2.534  -7.148 -16.036  1.00 97.52           C  
ATOM   2700  NE  ARG A 347      -3.301  -6.699 -17.195  1.00 97.52           N  
ATOM   2701  NH1 ARG A 347      -5.366  -7.142 -16.260  1.00 97.52           N  
ATOM   2702  NH2 ARG A 347      -5.223  -6.277 -18.378  1.00 97.52           N  
ATOM   2703  CZ  ARG A 347      -4.628  -6.707 -17.275  1.00 97.52           C  
ATOM   2704  N   ALA A 348       1.488  -9.748 -15.988  1.00 97.99           N  
ATOM   2705  CA  ALA A 348       2.194 -10.267 -14.820  1.00 97.99           C  
ATOM   2706  C   ALA A 348       1.238 -10.481 -13.651  1.00 97.99           C  
ATOM   2707  CB  ALA A 348       3.320  -9.319 -14.415  1.00 97.99           C  
ATOM   2708  O   ALA A 348       0.286  -9.718 -13.471  1.00 97.99           O  
ATOM   2709  N   ASP A 349       1.441 -11.563 -12.922  1.00 97.09           N  
ATOM   2710  CA  ASP A 349       0.668 -11.748 -11.697  1.00 97.09           C  
ATOM   2711  C   ASP A 349       1.436 -11.238 -10.481  1.00 97.09           C  
ATOM   2712  CB  ASP A 349       0.305 -13.223 -11.509  1.00 97.09           C  
ATOM   2713  O   ASP A 349       2.548 -10.722 -10.613  1.00 97.09           O  
ATOM   2714  CG  ASP A 349       1.520 -14.111 -11.301  1.00 97.09           C  
ATOM   2715  OD1 ASP A 349       2.598 -13.593 -10.938  1.00 97.09           O  
ATOM   2716  OD2 ASP A 349       1.398 -15.338 -11.504  1.00 97.09           O  
ATOM   2717  N   LEU A 350       0.848 -11.223  -9.258  1.00 96.82           N  
ATOM   2718  CA  LEU A 350       1.407 -10.618  -8.055  1.00 96.82           C  
ATOM   2719  C   LEU A 350       2.743 -11.260  -7.694  1.00 96.82           C  
ATOM   2720  CB  LEU A 350       0.431 -10.753  -6.883  1.00 96.82           C  
ATOM   2721  O   LEU A 350       3.682 -10.566  -7.297  1.00 96.82           O  
ATOM   2722  CG  LEU A 350      -0.852  -9.925  -6.971  1.00 96.82           C  
ATOM   2723  CD1 LEU A 350      -1.822 -10.331  -5.867  1.00 96.82           C  
ATOM   2724  CD2 LEU A 350      -0.534  -8.435  -6.889  1.00 96.82           C  
ATOM   2725  N   LYS A 351       2.845 -12.583  -7.935  1.00 96.61           N  
ATOM   2726  CA  LYS A 351       4.076 -13.308  -7.633  1.00 96.61           C  
ATOM   2727  C   LYS A 351       5.220 -12.848  -8.532  1.00 96.61           C  
ATOM   2728  CB  LYS A 351       3.863 -14.815  -7.786  1.00 96.61           C  
ATOM   2729  O   LYS A 351       6.332 -12.608  -8.057  1.00 96.61           O  
ATOM   2730  CG  LYS A 351       3.356 -15.500  -6.526  1.00 96.61           C  
ATOM   2731  CD  LYS A 351       3.184 -16.999  -6.734  1.00 96.61           C  
ATOM   2732  CE  LYS A 351       2.672 -17.684  -5.475  1.00 96.61           C  
ATOM   2733  NZ  LYS A 351       2.404 -19.136  -5.704  1.00 96.61           N  
ATOM   2734  N   GLN A 352       4.878 -12.674  -9.790  1.00 98.05           N  
ATOM   2735  CA  GLN A 352       5.872 -12.217 -10.756  1.00 98.05           C  
ATOM   2736  C   GLN A 352       6.307 -10.785 -10.462  1.00 98.05           C  
ATOM   2737  CB  GLN A 352       5.322 -12.318 -12.180  1.00 98.05           C  
ATOM   2738  O   GLN A 352       7.491 -10.457 -10.563  1.00 98.05           O  
ATOM   2739  CG  GLN A 352       5.143 -13.748 -12.671  1.00 98.05           C  
ATOM   2740  CD  GLN A 352       4.448 -13.824 -14.018  1.00 98.05           C  
ATOM   2741  NE2 GLN A 352       5.014 -14.602 -14.934  1.00 98.05           N  
ATOM   2742  OE1 GLN A 352       3.411 -13.189 -14.232  1.00 98.05           O  
ATOM   2743  N   LEU A 353       5.396  -9.943 -10.082  1.00 98.35           N  
ATOM   2744  CA  LEU A 353       5.683  -8.535  -9.825  1.00 98.35           C  
ATOM   2745  C   LEU A 353       6.559  -8.376  -8.587  1.00 98.35           C  
ATOM   2746  CB  LEU A 353       4.382  -7.747  -9.650  1.00 98.35           C  
ATOM   2747  O   LEU A 353       7.418  -7.492  -8.539  1.00 98.35           O  
ATOM   2748  CG  LEU A 353       3.519  -7.575 -10.901  1.00 98.35           C  
ATOM   2749  CD1 LEU A 353       2.248  -6.802 -10.566  1.00 98.35           C  
ATOM   2750  CD2 LEU A 353       4.305  -6.871 -12.001  1.00 98.35           C  
ATOM   2751  N   MET A 354       6.348  -9.228  -7.585  1.00 97.21           N  
ATOM   2752  CA  MET A 354       7.086  -9.136  -6.329  1.00 97.21           C  
ATOM   2753  C   MET A 354       8.571  -9.405  -6.549  1.00 97.21           C  
ATOM   2754  CB  MET A 354       6.523 -10.118  -5.300  1.00 97.21           C  
ATOM   2755  O   MET A 354       9.415  -8.900  -5.806  1.00 97.21           O  
ATOM   2756  CG  MET A 354       6.990  -9.852  -3.878  1.00 97.21           C  
ATOM   2757  SD  MET A 354       6.561  -8.163  -3.302  1.00 97.21           S  
ATOM   2758  CE  MET A 354       4.763  -8.332  -3.128  1.00 97.21           C  
ATOM   2759  N   VAL A 355       8.902 -10.149  -7.585  1.00 98.05           N  
ATOM   2760  CA  VAL A 355      10.304 -10.484  -7.816  1.00 98.05           C  
ATOM   2761  C   VAL A 355      10.830  -9.706  -9.020  1.00 98.05           C  
ATOM   2762  CB  VAL A 355      10.496 -12.001  -8.038  1.00 98.05           C  
ATOM   2763  O   VAL A 355      11.910 -10.003  -9.536  1.00 98.05           O  
ATOM   2764  CG1 VAL A 355      10.155 -12.779  -6.768  1.00 98.05           C  
ATOM   2765  CG2 VAL A 355       9.641 -12.482  -9.209  1.00 98.05           C  
ATOM   2766  N   HIS A 356      10.059  -8.739  -9.513  1.00 98.68           N  
ATOM   2767  CA  HIS A 356      10.469  -7.893 -10.628  1.00 98.68           C  
ATOM   2768  C   HIS A 356      11.648  -7.006 -10.242  1.00 98.68           C  
ATOM   2769  CB  HIS A 356       9.299  -7.032 -11.106  1.00 98.68           C  
ATOM   2770  O   HIS A 356      11.753  -6.571  -9.093  1.00 98.68           O  
ATOM   2771  CG  HIS A 356       9.559  -6.332 -12.402  1.00 98.68           C  
ATOM   2772  CD2 HIS A 356       9.195  -6.642 -13.668  1.00 98.68           C  
ATOM   2773  ND1 HIS A 356      10.280  -5.160 -12.483  1.00 98.68           N  
ATOM   2774  CE1 HIS A 356      10.348  -4.778 -13.747  1.00 98.68           C  
ATOM   2775  NE2 HIS A 356       9.698  -5.660 -14.487  1.00 98.68           N  
ATOM   2776  N   ALA A 357      12.533  -6.675 -11.180  1.00 98.60           N  
ATOM   2777  CA  ALA A 357      13.762  -5.916 -10.961  1.00 98.60           C  
ATOM   2778  C   ALA A 357      13.465  -4.572 -10.302  1.00 98.60           C  
ATOM   2779  CB  ALA A 357      14.501  -5.707 -12.280  1.00 98.60           C  
ATOM   2780  O   ALA A 357      14.204  -4.129  -9.420  1.00 98.60           O  
ATOM   2781  N   PHE A 358      12.430  -3.878 -10.730  1.00 98.74           N  
ATOM   2782  CA  PHE A 358      12.040  -2.581 -10.190  1.00 98.74           C  
ATOM   2783  C   PHE A 358      11.706  -2.690  -8.707  1.00 98.74           C  
ATOM   2784  CB  PHE A 358      10.841  -2.015 -10.958  1.00 98.74           C  
ATOM   2785  O   PHE A 358      12.149  -1.866  -7.904  1.00 98.74           O  
ATOM   2786  CG  PHE A 358      10.296  -0.738 -10.378  1.00 98.74           C  
ATOM   2787  CD1 PHE A 358       9.022  -0.697  -9.824  1.00 98.74           C  
ATOM   2788  CD2 PHE A 358      11.058   0.423 -10.387  1.00 98.74           C  
ATOM   2789  CE1 PHE A 358       8.516   0.484  -9.287  1.00 98.74           C  
ATOM   2790  CE2 PHE A 358      10.559   1.607  -9.852  1.00 98.74           C  
ATOM   2791  CZ  PHE A 358       9.287   1.635  -9.303  1.00 98.74           C  
ATOM   2792  N   ILE A 359      10.957  -3.782  -8.289  1.00 98.61           N  
ATOM   2793  CA  ILE A 359      10.537  -3.991  -6.907  1.00 98.61           C  
ATOM   2794  C   ILE A 359      11.746  -4.361  -6.051  1.00 98.61           C  
ATOM   2795  CB  ILE A 359       9.453  -5.088  -6.806  1.00 98.61           C  
ATOM   2796  O   ILE A 359      11.910  -3.846  -4.942  1.00 98.61           O  
ATOM   2797  CG1 ILE A 359       8.163  -4.628  -7.494  1.00 98.61           C  
ATOM   2798  CG2 ILE A 359       9.192  -5.455  -5.342  1.00 98.61           C  
ATOM   2799  CD1 ILE A 359       7.570  -3.353  -6.911  1.00 98.61           C  
ATOM   2800  N   LYS A 360      12.592  -5.224  -6.564  1.00 98.30           N  
ATOM   2801  CA  LYS A 360      13.796  -5.617  -5.837  1.00 98.30           C  
ATOM   2802  C   LYS A 360      14.691  -4.412  -5.563  1.00 98.30           C  
ATOM   2803  CB  LYS A 360      14.572  -6.678  -6.619  1.00 98.30           C  
ATOM   2804  O   LYS A 360      15.171  -4.231  -4.442  1.00 98.30           O  
ATOM   2805  CG  LYS A 360      13.908  -8.047  -6.632  1.00 98.30           C  
ATOM   2806  CD  LYS A 360      14.773  -9.082  -7.341  1.00 98.30           C  
ATOM   2807  CE  LYS A 360      14.108 -10.451  -7.356  1.00 98.30           C  
ATOM   2808  NZ  LYS A 360      14.950 -11.468  -8.055  1.00 98.30           N  
ATOM   2809  N   ARG A 361      14.887  -3.586  -6.572  1.00 98.30           N  
ATOM   2810  CA  ARG A 361      15.693  -2.378  -6.427  1.00 98.30           C  
ATOM   2811  C   ARG A 361      15.069  -1.421  -5.417  1.00 98.30           C  
ATOM   2812  CB  ARG A 361      15.861  -1.679  -7.778  1.00 98.30           C  
ATOM   2813  O   ARG A 361      15.763  -0.882  -4.554  1.00 98.30           O  
ATOM   2814  CG  ARG A 361      16.713  -0.421  -7.718  1.00 98.30           C  
ATOM   2815  CD  ARG A 361      16.649   0.366  -9.020  1.00 98.30           C  
ATOM   2816  NE  ARG A 361      15.345   0.996  -9.205  1.00 98.30           N  
ATOM   2817  NH1 ARG A 361      15.751   1.675 -11.376  1.00 98.30           N  
ATOM   2818  NH2 ARG A 361      13.740   2.143 -10.381  1.00 98.30           N  
ATOM   2819  CZ  ARG A 361      14.948   1.603 -10.320  1.00 98.30           C  
ATOM   2820  N   SER A 362      13.736  -1.212  -5.536  1.00 98.16           N  
ATOM   2821  CA  SER A 362      13.013  -0.295  -4.661  1.00 98.16           C  
ATOM   2822  C   SER A 362      13.052  -0.767  -3.212  1.00 98.16           C  
ATOM   2823  CB  SER A 362      11.561  -0.150  -5.120  1.00 98.16           C  
ATOM   2824  O   SER A 362      13.128   0.048  -2.290  1.00 98.16           O  
ATOM   2825  OG  SER A 362      11.497   0.438  -6.408  1.00 98.16           O  
ATOM   2826  N   ASP A 363      12.932  -2.108  -3.041  1.00 96.41           N  
ATOM   2827  CA  ASP A 363      12.967  -2.694  -1.704  1.00 96.41           C  
ATOM   2828  C   ASP A 363      14.320  -2.460  -1.037  1.00 96.41           C  
ATOM   2829  CB  ASP A 363      12.663  -4.193  -1.768  1.00 96.41           C  
ATOM   2830  O   ASP A 363      14.392  -2.251   0.176  1.00 96.41           O  
ATOM   2831  CG  ASP A 363      12.202  -4.761  -0.437  1.00 96.41           C  
ATOM   2832  OD1 ASP A 363      11.659  -4.002   0.394  1.00 96.41           O  
ATOM   2833  OD2 ASP A 363      12.385  -5.978  -0.218  1.00 96.41           O  
ATOM   2834  N   ALA A 364      15.378  -2.397  -1.788  1.00 97.39           N  
ATOM   2835  CA  ALA A 364      16.737  -2.242  -1.275  1.00 97.39           C  
ATOM   2836  C   ALA A 364      17.071  -0.771  -1.044  1.00 97.39           C  
ATOM   2837  CB  ALA A 364      17.743  -2.869  -2.237  1.00 97.39           C  
ATOM   2838  O   ALA A 364      17.946  -0.447  -0.237  1.00 97.39           O  
ATOM   2839  N   GLU A 365      16.354   0.126  -1.659  1.00 96.18           N  
ATOM   2840  CA  GLU A 365      16.602   1.562  -1.575  1.00 96.18           C  
ATOM   2841  C   GLU A 365      16.090   2.134  -0.256  1.00 96.18           C  
ATOM   2842  CB  GLU A 365      15.950   2.291  -2.752  1.00 96.18           C  
ATOM   2843  O   GLU A 365      15.002   1.778   0.201  1.00 96.18           O  
ATOM   2844  CG  GLU A 365      16.719   2.160  -4.059  1.00 96.18           C  
ATOM   2845  CD  GLU A 365      16.030   2.839  -5.232  1.00 96.18           C  
ATOM   2846  OE1 GLU A 365      16.558   2.776  -6.365  1.00 96.18           O  
ATOM   2847  OE2 GLU A 365      14.954   3.440  -5.015  1.00 96.18           O  
ATOM   2848  N   GLU A 366      16.881   2.875   0.402  1.00 95.59           N  
ATOM   2849  CA  GLU A 366      16.452   3.607   1.590  1.00 95.59           C  
ATOM   2850  C   GLU A 366      15.810   4.940   1.215  1.00 95.59           C  
ATOM   2851  CB  GLU A 366      17.633   3.839   2.535  1.00 95.59           C  
ATOM   2852  O   GLU A 366      16.508   5.895   0.868  1.00 95.59           O  
ATOM   2853  CG  GLU A 366      18.236   2.558   3.092  1.00 95.59           C  
ATOM   2854  CD  GLU A 366      17.295   1.805   4.019  1.00 95.59           C  
ATOM   2855  OE1 GLU A 366      17.257   0.555   3.962  1.00 95.59           O  
ATOM   2856  OE2 GLU A 366      16.590   2.472   4.809  1.00 95.59           O  
ATOM   2857  N   VAL A 367      14.537   4.954   1.135  1.00 96.03           N  
ATOM   2858  CA  VAL A 367      13.772   6.132   0.741  1.00 96.03           C  
ATOM   2859  C   VAL A 367      13.051   6.711   1.956  1.00 96.03           C  
ATOM   2860  CB  VAL A 367      12.755   5.801  -0.375  1.00 96.03           C  
ATOM   2861  O   VAL A 367      12.358   5.989   2.677  1.00 96.03           O  
ATOM   2862  CG1 VAL A 367      11.943   7.039  -0.750  1.00 96.03           C  
ATOM   2863  CG2 VAL A 367      13.472   5.236  -1.599  1.00 96.03           C  
ATOM   2864  N   ASP A 368      13.370   8.032   2.253  1.00 96.19           N  
ATOM   2865  CA  ASP A 368      12.647   8.720   3.318  1.00 96.19           C  
ATOM   2866  C   ASP A 368      11.260   9.154   2.849  1.00 96.19           C  
ATOM   2867  CB  ASP A 368      13.440   9.933   3.808  1.00 96.19           C  
ATOM   2868  O   ASP A 368      11.036  10.332   2.564  1.00 96.19           O  
ATOM   2869  CG  ASP A 368      12.773  10.648   4.969  1.00 96.19           C  
ATOM   2870  OD1 ASP A 368      11.840  10.082   5.579  1.00 96.19           O  
ATOM   2871  OD2 ASP A 368      13.182  11.789   5.276  1.00 96.19           O  
ATOM   2872  N   PHE A 369      10.285   8.120   2.778  1.00 96.98           N  
ATOM   2873  CA  PHE A 369       8.930   8.366   2.300  1.00 96.98           C  
ATOM   2874  C   PHE A 369       8.214   9.371   3.196  1.00 96.98           C  
ATOM   2875  CB  PHE A 369       8.134   7.059   2.237  1.00 96.98           C  
ATOM   2876  O   PHE A 369       7.596  10.318   2.705  1.00 96.98           O  
ATOM   2877  CG  PHE A 369       6.745   7.220   1.681  1.00 96.98           C  
ATOM   2878  CD1 PHE A 369       5.676   7.512   2.518  1.00 96.98           C  
ATOM   2879  CD2 PHE A 369       6.509   7.078   0.320  1.00 96.98           C  
ATOM   2880  CE1 PHE A 369       4.389   7.662   2.006  1.00 96.98           C  
ATOM   2881  CE2 PHE A 369       5.226   7.225  -0.199  1.00 96.98           C  
ATOM   2882  CZ  PHE A 369       4.167   7.516   0.645  1.00 96.98           C  
ATOM   2883  N   ALA A 370       8.329   9.211   4.481  1.00 95.66           N  
ATOM   2884  CA  ALA A 370       7.662  10.073   5.453  1.00 95.66           C  
ATOM   2885  C   ALA A 370       8.114  11.522   5.302  1.00 95.66           C  
ATOM   2886  CB  ALA A 370       7.928   9.580   6.873  1.00 95.66           C  
ATOM   2887  O   ALA A 370       7.288  12.438   5.282  1.00 95.66           O  
ATOM   2888  N   GLY A 371       9.425  11.684   5.186  1.00 95.42           N  
ATOM   2889  CA  GLY A 371       9.964  13.022   5.000  1.00 95.42           C  
ATOM   2890  C   GLY A 371       9.470  13.694   3.732  1.00 95.42           C  
ATOM   2891  O   GLY A 371       9.086  14.865   3.753  1.00 95.42           O  
ATOM   2892  N   TRP A 372       9.528  12.945   2.645  1.00 97.61           N  
ATOM   2893  CA  TRP A 372       9.038  13.459   1.370  1.00 97.61           C  
ATOM   2894  C   TRP A 372       7.567  13.849   1.469  1.00 97.61           C  
ATOM   2895  CB  TRP A 372       9.230  12.421   0.261  1.00 97.61           C  
ATOM   2896  O   TRP A 372       7.174  14.932   1.029  1.00 97.61           O  
ATOM   2897  CG  TRP A 372       8.536  12.766  -1.023  1.00 97.61           C  
ATOM   2898  CD1 TRP A 372       8.987  13.605  -2.003  1.00 97.61           C  
ATOM   2899  CD2 TRP A 372       7.263  12.282  -1.462  1.00 97.61           C  
ATOM   2900  CE2 TRP A 372       7.004  12.869  -2.720  1.00 97.61           C  
ATOM   2901  CE3 TRP A 372       6.316  11.407  -0.913  1.00 97.61           C  
ATOM   2902  NE1 TRP A 372       8.070  13.671  -3.027  1.00 97.61           N  
ATOM   2903  CH2 TRP A 372       4.925  11.750  -2.880  1.00 97.61           C  
ATOM   2904  CZ2 TRP A 372       5.835  12.609  -3.439  1.00 97.61           C  
ATOM   2905  CZ3 TRP A 372       5.153  11.149  -1.631  1.00 97.61           C  
ATOM   2906  N   LEU A 373       6.793  13.003   2.057  1.00 97.23           N  
ATOM   2907  CA  LEU A 373       5.357  13.226   2.186  1.00 97.23           C  
ATOM   2908  C   LEU A 373       5.073  14.490   2.991  1.00 97.23           C  
ATOM   2909  CB  LEU A 373       4.685  12.022   2.851  1.00 97.23           C  
ATOM   2910  O   LEU A 373       4.300  15.346   2.557  1.00 97.23           O  
ATOM   2911  CG  LEU A 373       3.179  12.133   3.091  1.00 97.23           C  
ATOM   2912  CD1 LEU A 373       2.437  12.240   1.763  1.00 97.23           C  
ATOM   2913  CD2 LEU A 373       2.675  10.939   3.896  1.00 97.23           C  
ATOM   2914  N   CYS A 374       5.693  14.602   4.129  1.00 95.63           N  
ATOM   2915  CA  CYS A 374       5.461  15.734   5.020  1.00 95.63           C  
ATOM   2916  C   CYS A 374       5.872  17.043   4.358  1.00 95.63           C  
ATOM   2917  CB  CYS A 374       6.227  15.551   6.330  1.00 95.63           C  
ATOM   2918  O   CYS A 374       5.175  18.052   4.480  1.00 95.63           O  
ATOM   2919  SG  CYS A 374       5.549  14.261   7.396  1.00 95.63           S  
ATOM   2920  N   SER A 375       6.949  17.048   3.644  1.00 95.60           N  
ATOM   2921  CA  SER A 375       7.427  18.229   2.932  1.00 95.60           C  
ATOM   2922  C   SER A 375       6.479  18.613   1.801  1.00 95.60           C  
ATOM   2923  CB  SER A 375       8.829  17.988   2.373  1.00 95.60           C  
ATOM   2924  O   SER A 375       6.206  19.796   1.587  1.00 95.60           O  
ATOM   2925  OG  SER A 375       9.765  17.805   3.422  1.00 95.60           O  
ATOM   2926  N   THR A 376       5.926  17.636   1.181  1.00 95.91           N  
ATOM   2927  CA  THR A 376       5.096  17.852   0.001  1.00 95.91           C  
ATOM   2928  C   THR A 376       3.729  18.405   0.394  1.00 95.91           C  
ATOM   2929  CB  THR A 376       4.915  16.550  -0.801  1.00 95.91           C  
ATOM   2930  O   THR A 376       3.228  19.340  -0.233  1.00 95.91           O  
ATOM   2931  CG2 THR A 376       4.047  16.779  -2.034  1.00 95.91           C  
ATOM   2932  OG1 THR A 376       6.199  16.070  -1.218  1.00 95.91           O  
ATOM   2933  N   ILE A 377       3.169  17.947   1.522  1.00 94.94           N  
ATOM   2934  CA  ILE A 377       1.792  18.337   1.801  1.00 94.94           C  
ATOM   2935  C   ILE A 377       1.759  19.313   2.975  1.00 94.94           C  
ATOM   2936  CB  ILE A 377       0.907  17.106   2.103  1.00 94.94           C  
ATOM   2937  O   ILE A 377       0.684  19.733   3.411  1.00 94.94           O  
ATOM   2938  CG1 ILE A 377       1.425  16.366   3.341  1.00 94.94           C  
ATOM   2939  CG2 ILE A 377       0.849  16.172   0.890  1.00 94.94           C  
ATOM   2940  CD1 ILE A 377       0.500  15.263   3.835  1.00 94.94           C  
ATOM   2941  N   GLY A 378       2.975  19.659   3.545  1.00 93.08           N  
ATOM   2942  CA  GLY A 378       3.093  20.665   4.588  1.00 93.08           C  
ATOM   2943  C   GLY A 378       2.645  20.169   5.950  1.00 93.08           C  
ATOM   2944  O   GLY A 378       1.971  20.889   6.688  1.00 93.08           O  
ATOM   2945  N   LEU A 379       2.986  18.889   6.303  1.00 88.27           N  
ATOM   2946  CA  LEU A 379       2.650  18.314   7.601  1.00 88.27           C  
ATOM   2947  C   LEU A 379       3.827  18.421   8.565  1.00 88.27           C  
ATOM   2948  CB  LEU A 379       2.232  16.850   7.448  1.00 88.27           C  
ATOM   2949  O   LEU A 379       4.963  18.110   8.199  1.00 88.27           O  
ATOM   2950  CG  LEU A 379       0.812  16.600   6.936  1.00 88.27           C  
ATOM   2951  CD1 LEU A 379       0.568  15.105   6.756  1.00 88.27           C  
ATOM   2952  CD2 LEU A 379      -0.214  17.203   7.890  1.00 88.27           C  
ATOM   2953  N   ASN A 380       3.841  19.166   9.669  1.00 73.40           N  
ATOM   2954  CA  ASN A 380       4.907  19.536  10.594  1.00 73.40           C  
ATOM   2955  C   ASN A 380       4.995  18.561  11.765  1.00 73.40           C  
ATOM   2956  CB  ASN A 380       4.703  20.963  11.106  1.00 73.40           C  
ATOM   2957  O   ASN A 380       6.061  18.396  12.362  1.00 73.40           O  
ATOM   2958  CG  ASN A 380       4.809  21.999  10.004  1.00 73.40           C  
ATOM   2959  ND2 ASN A 380       4.189  23.154  10.214  1.00 73.40           N  
ATOM   2960  OD1 ASN A 380       5.443  21.763   8.972  1.00 73.40           O  
ATOM   2961  N   GLN A 381       4.195  17.388  11.869  1.00 60.69           N  
ATOM   2962  CA  GLN A 381       4.235  16.454  12.990  1.00 60.69           C  
ATOM   2963  C   GLN A 381       3.329  15.252  12.736  1.00 60.69           C  
ATOM   2964  CB  GLN A 381       3.829  17.153  14.287  1.00 60.69           C  
ATOM   2965  O   GLN A 381       2.270  15.386  12.119  1.00 60.69           O  
ATOM   2966  CG  GLN A 381       4.871  18.131  14.811  1.00 60.69           C  
ATOM   2967  CD  GLN A 381       4.540  18.657  16.196  1.00 60.69           C  
ATOM   2968  NE2 GLN A 381       5.248  19.698  16.620  1.00 60.69           N  
ATOM   2969  OE1 GLN A 381       3.655  18.132  16.878  1.00 60.69           O  
ATOM   2970  N   PRO A 382       3.837  13.998  13.099  1.00 56.57           N  
ATOM   2971  CA  PRO A 382       2.899  12.881  12.970  1.00 56.57           C  
ATOM   2972  C   PRO A 382       1.634  13.073  13.804  1.00 56.57           C  
ATOM   2973  CB  PRO A 382       3.708  11.682  13.474  1.00 56.57           C  
ATOM   2974  O   PRO A 382       1.704  13.559  14.935  1.00 56.57           O  
ATOM   2975  CG  PRO A 382       5.005  12.264  13.935  1.00 56.57           C  
ATOM   2976  CD  PRO A 382       4.979  13.744  13.686  1.00 56.57           C  
ATOM   2977  N   SER A 383       0.441  13.332  13.313  1.00 57.60           N  
ATOM   2978  CA  SER A 383      -0.850  13.451  13.985  1.00 57.60           C  
ATOM   2979  C   SER A 383      -1.544  12.097  14.091  1.00 57.60           C  
ATOM   2980  CB  SER A 383      -1.751  14.439  13.244  1.00 57.60           C  
ATOM   2981  O   SER A 383      -2.615  11.988  14.691  1.00 57.60           O  
ATOM   2982  OG  SER A 383      -1.773  14.156  11.855  1.00 57.60           O  
ATOM   2983  N   THR A 384      -0.952  10.920  13.722  1.00 55.10           N  
ATOM   2984  CA  THR A 384      -1.695   9.665  13.767  1.00 55.10           C  
ATOM   2985  C   THR A 384      -1.646   9.058  15.166  1.00 55.10           C  
ATOM   2986  CB  THR A 384      -1.143   8.653  12.746  1.00 55.10           C  
ATOM   2987  O   THR A 384      -0.594   9.051  15.809  1.00 55.10           O  
ATOM   2988  CG2 THR A 384      -2.249   8.136  11.832  1.00 55.10           C  
ATOM   2989  OG1 THR A 384      -0.137   9.289  11.948  1.00 55.10           O  
ATOM   2990  N   PRO A 385      -2.827   8.931  15.879  1.00 49.55           N  
ATOM   2991  CA  PRO A 385      -3.080   8.566  17.275  1.00 49.55           C  
ATOM   2992  C   PRO A 385      -2.551   7.178  17.627  1.00 49.55           C  
ATOM   2993  CB  PRO A 385      -4.606   8.612  17.381  1.00 49.55           C  
ATOM   2994  O   PRO A 385      -2.632   6.758  18.784  1.00 49.55           O  
ATOM   2995  CG  PRO A 385      -5.084   8.729  15.969  1.00 49.55           C  
ATOM   2996  CD  PRO A 385      -3.889   8.725  15.060  1.00 49.55           C  
ATOM   2997  N   THR A 386      -1.464   6.651  17.101  1.00 48.86           N  
ATOM   2998  CA  THR A 386      -0.855   5.565  17.861  1.00 48.86           C  
ATOM   2999  C   THR A 386       0.319   6.077  18.690  1.00 48.86           C  
ATOM   3000  CB  THR A 386      -0.376   4.433  16.932  1.00 48.86           C  
ATOM   3001  O   THR A 386       0.938   5.315  19.436  1.00 48.86           O  
ATOM   3002  CG2 THR A 386      -1.284   3.213  17.039  1.00 48.86           C  
ATOM   3003  OG1 THR A 386      -0.381   4.901  15.578  1.00 48.86           O  
ATOM   3004  N   HIS A 387       0.410   7.404  18.920  1.00 40.77           N  
ATOM   3005  CA  HIS A 387       1.431   8.018  19.762  1.00 40.77           C  
ATOM   3006  C   HIS A 387       0.844   8.480  21.091  1.00 40.77           C  
ATOM   3007  CB  HIS A 387       2.084   9.197  19.038  1.00 40.77           C  
ATOM   3008  O   HIS A 387       1.584   8.774  22.033  1.00 40.77           O  
ATOM   3009  CG  HIS A 387       3.551   9.022  18.808  1.00 40.77           C  
ATOM   3010  CD2 HIS A 387       4.238   8.625  17.711  1.00 40.77           C  
ATOM   3011  ND1 HIS A 387       4.492   9.264  19.786  1.00 40.77           N  
ATOM   3012  CE1 HIS A 387       5.697   9.023  19.298  1.00 40.77           C  
ATOM   3013  NE2 HIS A 387       5.571   8.634  18.041  1.00 40.77           N  
ATOM   3014  N   ALA A 388      -0.347   7.848  21.558  1.00 34.17           N  
ATOM   3015  CA  ALA A 388      -0.718   8.248  22.912  1.00 34.17           C  
ATOM   3016  C   ALA A 388      -0.780   7.041  23.843  1.00 34.17           C  
ATOM   3017  CB  ALA A 388      -2.059   8.979  22.903  1.00 34.17           C  
ATOM   3018  O   ALA A 388      -1.504   6.079  23.575  1.00 34.17           O  
ATOM   3019  N   ALA A 389       0.324   6.195  23.999  1.00 30.00           N  
ATOM   3020  CA  ALA A 389       0.472   5.351  25.181  1.00 30.00           C  
ATOM   3021  C   ALA A 389       1.934   4.982  25.413  1.00 30.00           C  
ATOM   3022  CB  ALA A 389      -0.376   4.088  25.043  1.00 30.00           C  
ATOM   3023  O   ALA A 389       2.628   4.555  24.487  1.00 30.00           O  
ATOM   3024  N   GLY A 390       2.896   5.932  25.992  1.00 28.23           N  
ATOM   3025  CA  GLY A 390       3.926   5.533  26.938  1.00 28.23           C  
ATOM   3026  C   GLY A 390       5.171   6.396  26.864  1.00 28.23           C  
ATOM   3027  O   GLY A 390       5.899   6.360  25.869  1.00 28.23           O  
ATOM   3028  N   VAL A 391       5.121   7.714  27.275  1.00 32.27           N  
ATOM   3029  CA  VAL A 391       5.796   8.365  28.392  1.00 32.27           C  
ATOM   3030  C   VAL A 391       4.763   8.858  29.404  1.00 32.27           C  
ATOM   3031  CB  VAL A 391       6.678   9.541  27.915  1.00 32.27           C  
ATOM   3032  O   VAL A 391       3.744   9.441  29.026  1.00 32.27           O  
ATOM   3033  CG1 VAL A 391       7.521  10.085  29.067  1.00 32.27           C  
ATOM   3034  CG2 VAL A 391       7.570   9.102  26.756  1.00 32.27           C  
TER    3035      VAL A 391                                                      
ENDMDL                                                                          
END                                                                             
