# Supplementary material for: The identification of functional regions of MEK1 using CRISPR tiling screens
Source: Commun Biol. 2025 Apr 24;8:656. doi: 10.1038/s42003-025-07966-4 (PMC12022096; doi:10.1038/s42003-025-07966-4)
Supplement: Supplementary file 3 — Supplementary Data 1-18 [file 42003_2025_7966_MOESM3_ESM.zip › Supplementary_Data_final/Supplementary Data 12_MEK1_G237V_ranked_0.pdb]

ATOM      1  N   MET A   1     -73.865   9.831  12.868  1.00 23.09           N  
ATOM      2  H   MET A   1     -73.604  10.600  13.470  1.00 23.09           H  
ATOM      3  H2  MET A   1     -74.835   9.927  12.605  1.00 23.09           H  
ATOM      4  H3  MET A   1     -73.289   9.875  12.039  1.00 23.09           H  
ATOM      5  CA  MET A   1     -73.630   8.536  13.553  1.00 23.09           C  
ATOM      6  HA  MET A   1     -74.175   8.521  14.496  1.00 23.09           H  
ATOM      7  C   MET A   1     -72.140   8.397  13.861  1.00 23.09           C  
ATOM      8  CB  MET A   1     -74.110   7.357  12.694  1.00 23.09           C  
ATOM      9  HB2 MET A   1     -73.670   7.427  11.699  1.00 23.09           H  
ATOM     10  HB3 MET A   1     -73.786   6.422  13.149  1.00 23.09           H  
ATOM     11  O   MET A   1     -71.350   8.897  13.064  1.00 23.09           O  
ATOM     12  CG  MET A   1     -75.638   7.333  12.576  1.00 23.09           C  
ATOM     13  HG2 MET A   1     -75.994   8.284  12.180  1.00 23.09           H  
ATOM     14  HG3 MET A   1     -76.068   7.185  13.567  1.00 23.09           H  
ATOM     15  SD  MET A   1     -76.233   6.021  11.489  1.00 23.09           S  
ATOM     16  CE  MET A   1     -78.027   6.205  11.700  1.00 23.09           C  
ATOM     17  HE1 MET A   1     -78.296   6.052  12.745  1.00 23.09           H  
ATOM     18  HE2 MET A   1     -78.540   5.463  11.089  1.00 23.09           H  
ATOM     19  HE3 MET A   1     -78.338   7.201  11.384  1.00 23.09           H  
ATOM     20  N   PRO A   2     -71.740   7.793  14.994  1.00 23.79           N  
ATOM     21  CA  PRO A   2     -70.334   7.715  15.396  1.00 23.79           C  
ATOM     22  HA  PRO A   2     -69.869   8.697  15.315  1.00 23.79           H  
ATOM     23  C   PRO A   2     -69.554   6.721  14.523  1.00 23.79           C  
ATOM     24  CB  PRO A   2     -70.360   7.302  16.872  1.00 23.79           C  
ATOM     25  HB2 PRO A   2     -69.486   6.715  17.153  1.00 23.79           H  
ATOM     26  HB3 PRO A   2     -70.433   8.192  17.497  1.00 23.79           H  
ATOM     27  O   PRO A   2     -69.948   5.562  14.391  1.00 23.79           O  
ATOM     28  CG  PRO A   2     -71.652   6.491  16.994  1.00 23.79           C  
ATOM     29  HG2 PRO A   2     -71.474   5.465  16.674  1.00 23.79           H  
ATOM     30  HG3 PRO A   2     -72.047   6.510  18.009  1.00 23.79           H  
ATOM     31  CD  PRO A   2     -72.594   7.183  16.006  1.00 23.79           C  
ATOM     32  HD2 PRO A   2     -73.275   6.452  15.570  1.00 23.79           H  
ATOM     33  HD3 PRO A   2     -73.156   7.959  16.526  1.00 23.79           H  
ATOM     34  N   LYS A   3     -68.435   7.162  13.935  1.00 23.18           N  
ATOM     35  H   LYS A   3     -68.144   8.114  14.104  1.00 23.18           H  
ATOM     36  CA  LYS A   3     -67.537   6.285  13.168  1.00 23.18           C  
ATOM     37  HA  LYS A   3     -68.126   5.705  12.457  1.00 23.18           H  
ATOM     38  C   LYS A   3     -66.871   5.298  14.135  1.00 23.18           C  
ATOM     39  CB  LYS A   3     -66.498   7.111  12.379  1.00 23.18           C  
ATOM     40  HB2 LYS A   3     -65.789   6.420  11.925  1.00 23.18           H  
ATOM     41  HB3 LYS A   3     -65.948   7.756  13.064  1.00 23.18           H  
ATOM     42  O   LYS A   3     -66.110   5.717  15.005  1.00 23.18           O  
ATOM     43  CG  LYS A   3     -67.128   7.968  11.262  1.00 23.18           C  
ATOM     44  HG2 LYS A   3     -67.724   7.323  10.615  1.00 23.18           H  
ATOM     45  HG3 LYS A   3     -67.784   8.718  11.705  1.00 23.18           H  
ATOM     46  CD  LYS A   3     -66.058   8.675  10.409  1.00 23.18           C  
ATOM     47  HD2 LYS A   3     -65.393   7.922   9.988  1.00 23.18           H  
ATOM     48  HD3 LYS A   3     -65.475   9.341  11.045  1.00 23.18           H  
ATOM     49  CE  LYS A   3     -66.699   9.481   9.265  1.00 23.18           C  
ATOM     50  HE2 LYS A   3     -67.335  10.255   9.696  1.00 23.18           H  
ATOM     51  HE3 LYS A   3     -67.335   8.812   8.685  1.00 23.18           H  
ATOM     52  NZ  LYS A   3     -65.679  10.099   8.372  1.00 23.18           N  
ATOM     53  HZ1 LYS A   3     -65.076  10.729   8.882  1.00 23.18           H  
ATOM     54  HZ2 LYS A   3     -65.100   9.391   7.944  1.00 23.18           H  
ATOM     55  HZ3 LYS A   3     -66.119  10.620   7.627  1.00 23.18           H  
ATOM     56  N   LYS A   4     -67.195   4.003  14.018  1.00 22.52           N  
ATOM     57  H   LYS A   4     -67.840   3.739  13.287  1.00 22.52           H  
ATOM     58  CA  LYS A   4     -66.621   2.948  14.870  1.00 22.52           C  
ATOM     59  HA  LYS A   4     -66.835   3.181  15.913  1.00 22.52           H  
ATOM     60  C   LYS A   4     -65.098   2.935  14.700  1.00 22.52           C  
ATOM     61  CB  LYS A   4     -67.223   1.569  14.534  1.00 22.52           C  
ATOM     62  HB2 LYS A   4     -66.645   0.808  15.058  1.00 22.52           H  
ATOM     63  HB3 LYS A   4     -67.127   1.383  13.464  1.00 22.52           H  
ATOM     64  O   LYS A   4     -64.614   2.898  13.572  1.00 22.52           O  
ATOM     65  CG  LYS A   4     -68.699   1.430  14.953  1.00 22.52           C  
ATOM     66  HG2 LYS A   4     -68.787   1.644  16.018  1.00 22.52           H  
ATOM     67  HG3 LYS A   4     -69.306   2.145  14.399  1.00 22.52           H  
ATOM     68  CD  LYS A   4     -69.217   0.006  14.682  1.00 22.52           C  
ATOM     69  HD2 LYS A   4     -68.573  -0.707  15.198  1.00 22.52           H  
ATOM     70  HD3 LYS A   4     -69.167  -0.192  13.611  1.00 22.52           H  
ATOM     71  CE  LYS A   4     -70.663  -0.173  15.173  1.00 22.52           C  
ATOM     72  HE2 LYS A   4     -71.299   0.541  14.650  1.00 22.52           H  
ATOM     73  HE3 LYS A   4     -70.699   0.062  16.237  1.00 22.52           H  
ATOM     74  NZ  LYS A   4     -71.155  -1.559  14.944  1.00 22.52           N  
ATOM     75  HZ1 LYS A   4     -72.104  -1.667  15.273  1.00 22.52           H  
ATOM     76  HZ2 LYS A   4     -71.135  -1.792  13.961  1.00 22.52           H  
ATOM     77  HZ3 LYS A   4     -70.579  -2.230  15.432  1.00 22.52           H  
ATOM     78  N   LYS A   5     -64.356   2.985  15.811  1.00 22.92           N  
ATOM     79  H   LYS A   5     -64.827   2.978  16.705  1.00 22.92           H  
ATOM     80  CA  LYS A   5     -62.890   2.879  15.788  1.00 22.92           C  
ATOM     81  HA  LYS A   5     -62.499   3.636  15.109  1.00 22.92           H  
ATOM     82  C   LYS A   5     -62.513   1.488  15.251  1.00 22.92           C  
ATOM     83  CB  LYS A   5     -62.298   3.104  17.192  1.00 22.92           C  
ATOM     84  HB2 LYS A   5     -62.749   2.401  17.891  1.00 22.92           H  
ATOM     85  HB3 LYS A   5     -61.229   2.895  17.147  1.00 22.92           H  
ATOM     86  O   LYS A   5     -63.082   0.519  15.758  1.00 22.92           O  
ATOM     87  CG  LYS A   5     -62.496   4.541  17.705  1.00 22.92           C  
ATOM     88  HG2 LYS A   5     -62.053   5.237  16.993  1.00 22.92           H  
ATOM     89  HG3 LYS A   5     -63.561   4.757  17.794  1.00 22.92           H  
ATOM     90  CD  LYS A   5     -61.828   4.731  19.077  1.00 22.92           C  
ATOM     91  HD2 LYS A   5     -62.292   4.058  19.797  1.00 22.92           H  
ATOM     92  HD3 LYS A   5     -60.771   4.477  18.990  1.00 22.92           H  
ATOM     93  CE  LYS A   5     -61.963   6.182  19.559  1.00 22.92           C  
ATOM     94  HE2 LYS A   5     -61.541   6.839  18.798  1.00 22.92           H  
ATOM     95  HE3 LYS A   5     -63.022   6.421  19.658  1.00 22.92           H  
ATOM     96  NZ  LYS A   5     -61.265   6.397  20.855  1.00 22.92           N  
ATOM     97  HZ1 LYS A   5     -60.281   6.186  20.765  1.00 22.92           H  
ATOM     98  HZ2 LYS A   5     -61.349   7.357  21.157  1.00 22.92           H  
ATOM     99  HZ3 LYS A   5     -61.646   5.800  21.575  1.00 22.92           H  
ATOM    100  N   PRO A   6     -61.615   1.368  14.256  1.00 22.61           N  
ATOM    101  CA  PRO A   6     -61.173   0.064  13.776  1.00 22.61           C  
ATOM    102  HA  PRO A   6     -62.026  -0.513  13.418  1.00 22.61           H  
ATOM    103  C   PRO A   6     -60.505  -0.684  14.932  1.00 22.61           C  
ATOM    104  CB  PRO A   6     -60.225   0.342  12.605  1.00 22.61           C  
ATOM    105  HB2 PRO A   6     -59.423  -0.394  12.540  1.00 22.61           H  
ATOM    106  HB3 PRO A   6     -60.794   0.363  11.675  1.00 22.61           H  
ATOM    107  O   PRO A   6     -59.652  -0.133  15.629  1.00 22.61           O  
ATOM    108  CG  PRO A   6     -59.689   1.742  12.903  1.00 22.61           C  
ATOM    109  HG2 PRO A   6     -58.849   1.671  13.594  1.00 22.61           H  
ATOM    110  HG3 PRO A   6     -59.392   2.264  11.994  1.00 22.61           H  
ATOM    111  CD  PRO A   6     -60.867   2.429  13.595  1.00 22.61           C  
ATOM    112  HD2 PRO A   6     -61.503   2.909  12.850  1.00 22.61           H  
ATOM    113  HD3 PRO A   6     -60.493   3.163  14.308  1.00 22.61           H  
ATOM    114  N   THR A   7     -60.953  -1.910  15.185  1.00 22.05           N  
ATOM    115  H   THR A   7     -61.639  -2.335  14.577  1.00 22.05           H  
ATOM    116  CA  THR A   7     -60.420  -2.749  16.261  1.00 22.05           C  
ATOM    117  HA  THR A   7     -60.431  -2.165  17.181  1.00 22.05           H  
ATOM    118  C   THR A   7     -58.979  -3.145  15.946  1.00 22.05           C  
ATOM    119  CB  THR A   7     -61.281  -4.004  16.461  1.00 22.05           C  
ATOM    120  HB  THR A   7     -60.716  -4.757  17.010  1.00 22.05           H  
ATOM    121  O   THR A   7     -58.703  -3.486  14.793  1.00 22.05           O  
ATOM    122  CG2 THR A   7     -62.547  -3.666  17.247  1.00 22.05           C  
ATOM    123 HG21 THR A   7     -63.117  -2.898  16.725  1.00 22.05           H  
ATOM    124 HG22 THR A   7     -62.279  -3.310  18.242  1.00 22.05           H  
ATOM    125 HG23 THR A   7     -63.157  -4.564  17.344  1.00 22.05           H  
ATOM    126  OG1 THR A   7     -61.693  -4.527  15.217  1.00 22.05           O  
ATOM    127  HG1 THR A   7     -60.911  -4.867  14.777  1.00 22.05           H  
ATOM    128  N   PRO A   8     -58.059  -3.113  16.929  1.00 21.38           N  
ATOM    129  CA  PRO A   8     -56.672  -3.487  16.693  1.00 21.38           C  
ATOM    130  HA  PRO A   8     -56.230  -2.834  15.941  1.00 21.38           H  
ATOM    131  C   PRO A   8     -56.614  -4.934  16.205  1.00 21.38           C  
ATOM    132  CB  PRO A   8     -55.950  -3.291  18.031  1.00 21.38           C  
ATOM    133  HB2 PRO A   8     -55.151  -4.017  18.179  1.00 21.38           H  
ATOM    134  HB3 PRO A   8     -55.554  -2.277  18.083  1.00 21.38           H  
ATOM    135  O   PRO A   8     -57.203  -5.821  16.825  1.00 21.38           O  
ATOM    136  CG  PRO A   8     -57.066  -3.455  19.064  1.00 21.38           C  
ATOM    137  HG2 PRO A   8     -56.845  -2.921  19.988  1.00 21.38           H  
ATOM    138  HG3 PRO A   8     -57.231  -4.514  19.264  1.00 21.38           H  
ATOM    139  CD  PRO A   8     -58.282  -2.869  18.347  1.00 21.38           C  
ATOM    140  HD2 PRO A   8     -58.335  -1.795  18.524  1.00 21.38           H  
ATOM    141  HD3 PRO A   8     -59.189  -3.360  18.701  1.00 21.38           H  
ATOM    142  N   ILE A   9     -55.918  -5.161  15.091  1.00 20.64           N  
ATOM    143  H   ILE A   9     -55.469  -4.386  14.624  1.00 20.64           H  
ATOM    144  CA  ILE A   9     -55.703  -6.503  14.552  1.00 20.64           C  
ATOM    145  HA  ILE A   9     -56.655  -7.033  14.527  1.00 20.64           H  
ATOM    146  C   ILE A   9     -54.775  -7.221  15.528  1.00 20.64           C  
ATOM    147  CB  ILE A   9     -55.146  -6.461  13.108  1.00 20.64           C  
ATOM    148  HB  ILE A   9     -54.181  -5.952  13.118  1.00 20.64           H  
ATOM    149  O   ILE A   9     -53.565  -6.998  15.533  1.00 20.64           O  
ATOM    150  CG1 ILE A   9     -56.103  -5.678  12.175  1.00 20.64           C  
ATOM    151 HG12 ILE A   9     -57.061  -6.196  12.124  1.00 20.64           H  
ATOM    152 HG13 ILE A   9     -56.281  -4.685  12.586  1.00 20.64           H  
ATOM    153  CG2 ILE A   9     -54.939  -7.897  12.587  1.00 20.64           C  
ATOM    154 HG21 ILE A   9     -54.267  -8.451  13.242  1.00 20.64           H  
ATOM    155 HG22 ILE A   9     -54.477  -7.881  11.600  1.00 20.64           H  
ATOM    156 HG23 ILE A   9     -55.892  -8.422  12.530  1.00 20.64           H  
ATOM    157  CD1 ILE A   9     -55.574  -5.477  10.748  1.00 20.64           C  
ATOM    158 HD11 ILE A   9     -54.580  -5.031  10.778  1.00 20.64           H  
ATOM    159 HD12 ILE A   9     -55.533  -6.427  10.216  1.00 20.64           H  
ATOM    160 HD13 ILE A   9     -56.245  -4.810  10.207  1.00 20.64           H  
ATOM    161  N   GLN A  10     -55.354  -8.048  16.396  1.00 19.94           N  
ATOM    162  H   GLN A  10     -56.361  -8.131  16.396  1.00 19.94           H  
ATOM    163  CA  GLN A  10     -54.581  -8.951  17.232  1.00 19.94           C  
ATOM    164  HA  GLN A  10     -53.800  -8.387  17.741  1.00 19.94           H  
ATOM    165  C   GLN A  10     -53.908  -9.954  16.296  1.00 19.94           C  
ATOM    166  CB  GLN A  10     -55.474  -9.609  18.299  1.00 19.94           C  
ATOM    167  HB2 GLN A  10     -56.356 -10.044  17.829  1.00 19.94           H  
ATOM    168  HB3 GLN A  10     -54.913 -10.405  18.789  1.00 19.94           H  
ATOM    169  O   GLN A  10     -54.573 -10.775  15.665  1.00 19.94           O  
ATOM    170  CG  GLN A  10     -55.898  -8.578  19.362  1.00 19.94           C  
ATOM    171  HG2 GLN A  10     -56.466  -7.776  18.890  1.00 19.94           H  
ATOM    172  HG3 GLN A  10     -55.001  -8.141  19.801  1.00 19.94           H  
ATOM    173  CD  GLN A  10     -56.759  -9.172  20.473  1.00 19.94           C  
ATOM    174  NE2 GLN A  10     -56.444  -8.921  21.725  1.00 19.94           N  
ATOM    175 HE21 GLN A  10     -55.594  -8.428  21.957  1.00 19.94           H  
ATOM    176 HE22 GLN A  10     -57.022  -9.387  22.411  1.00 19.94           H  
ATOM    177  OE1 GLN A  10     -57.751  -9.839  20.252  1.00 19.94           O  
ATOM    178  N   LEU A  11     -52.586  -9.832  16.167  1.00 19.39           N  
ATOM    179  H   LEU A  11     -52.127  -9.062  16.633  1.00 19.39           H  
ATOM    180  CA  LEU A  11     -51.745 -10.815  15.497  1.00 19.39           C  
ATOM    181  HA  LEU A  11     -52.139 -11.026  14.503  1.00 19.39           H  
ATOM    182  C   LEU A  11     -51.820 -12.100  16.321  1.00 19.39           C  
ATOM    183  CB  LEU A  11     -50.306 -10.273  15.381  1.00 19.39           C  
ATOM    184  HB2 LEU A  11     -49.995  -9.902  16.358  1.00 19.39           H  
ATOM    185  HB3 LEU A  11     -49.640 -11.096  15.120  1.00 19.39           H  
ATOM    186  O   LEU A  11     -51.086 -12.261  17.295  1.00 19.39           O  
ATOM    187  CG  LEU A  11     -50.133  -9.158  14.333  1.00 19.39           C  
ATOM    188  HG  LEU A  11     -50.919  -8.413  14.456  1.00 19.39           H  
ATOM    189  CD1 LEU A  11     -48.784  -8.465  14.527  1.00 19.39           C  
ATOM    190 HD11 LEU A  11     -47.974  -9.185  14.411  1.00 19.39           H  
ATOM    191 HD12 LEU A  11     -48.667  -7.672  13.788  1.00 19.39           H  
ATOM    192 HD13 LEU A  11     -48.735  -8.024  15.523  1.00 19.39           H  
ATOM    193  CD2 LEU A  11     -50.183  -9.710  12.906  1.00 19.39           C  
ATOM    194 HD21 LEU A  11     -49.405 -10.461  12.766  1.00 19.39           H  
ATOM    195 HD22 LEU A  11     -50.027  -8.900  12.194  1.00 19.39           H  
ATOM    196 HD23 LEU A  11     -51.157 -10.157  12.707  1.00 19.39           H  
ATOM    197  N   ASN A  12     -52.777 -12.964  15.975  1.00 19.65           N  
ATOM    198  H   ASN A  12     -53.441 -12.678  15.269  1.00 19.65           H  
ATOM    199  CA  ASN A  12     -52.977 -14.236  16.654  1.00 19.65           C  
ATOM    200  HA  ASN A  12     -53.260 -14.028  17.685  1.00 19.65           H  
ATOM    201  C   ASN A  12     -51.652 -15.013  16.621  1.00 19.65           C  
ATOM    202  CB  ASN A  12     -54.108 -15.027  15.972  1.00 19.65           C  
ATOM    203  HB2 ASN A  12     -53.952 -15.026  14.893  1.00 19.65           H  
ATOM    204  HB3 ASN A  12     -54.066 -16.062  16.313  1.00 19.65           H  
ATOM    205  O   ASN A  12     -51.118 -15.218  15.526  1.00 19.65           O  
ATOM    206  CG  ASN A  12     -55.498 -14.507  16.291  1.00 19.65           C  
ATOM    207  ND2 ASN A  12     -56.480 -14.869  15.501  1.00 19.65           N  
ATOM    208 HD21 ASN A  12     -56.304 -15.474  14.711  1.00 19.65           H  
ATOM    209 HD22 ASN A  12     -57.393 -14.514  15.746  1.00 19.65           H  
ATOM    210  OD1 ASN A  12     -55.739 -13.805  17.257  1.00 19.65           O  
ATOM    211  N   PRO A  13     -51.103 -15.420  17.781  1.00 20.30           N  
ATOM    212  CA  PRO A  13     -49.856 -16.167  17.811  1.00 20.30           C  
ATOM    213  HA  PRO A  13     -49.059 -15.572  17.363  1.00 20.30           H  
ATOM    214  C   PRO A  13     -50.033 -17.458  17.010  1.00 20.30           C  
ATOM    215  CB  PRO A  13     -49.540 -16.406  19.291  1.00 20.30           C  
ATOM    216  HB2 PRO A  13     -48.910 -15.598  19.661  1.00 20.30           H  
ATOM    217  HB3 PRO A  13     -49.058 -17.370  19.457  1.00 20.30           H  
ATOM    218  O   PRO A  13     -51.032 -18.164  17.169  1.00 20.30           O  
ATOM    219  CG  PRO A  13     -50.909 -16.333  19.966  1.00 20.30           C  
ATOM    220  HG2 PRO A  13     -50.831 -16.024  21.008  1.00 20.30           H  
ATOM    221  HG3 PRO A  13     -51.405 -17.301  19.890  1.00 20.30           H  
ATOM    222  CD  PRO A  13     -51.659 -15.305  19.122  1.00 20.30           C  
ATOM    223  HD2 PRO A  13     -52.725 -15.530  19.137  1.00 20.30           H  
ATOM    224  HD3 PRO A  13     -51.473 -14.301  19.504  1.00 20.30           H  
ATOM    225  N   ALA A  14     -49.086 -17.728  16.111  1.00 21.20           N  
ATOM    226  H   ALA A  14     -48.292 -17.108  16.032  1.00 21.20           H  
ATOM    227  CA  ALA A  14     -49.106 -18.930  15.288  1.00 21.20           C  
ATOM    228  HA  ALA A  14     -50.038 -18.923  14.724  1.00 21.20           H  
ATOM    229  C   ALA A  14     -49.077 -20.194  16.180  1.00 21.20           C  
ATOM    230  CB  ALA A  14     -47.938 -18.865  14.296  1.00 21.20           C  
ATOM    231  HB1 ALA A  14     -46.994 -18.840  14.842  1.00 21.20           H  
ATOM    232  HB2 ALA A  14     -48.024 -17.971  13.678  1.00 21.20           H  
ATOM    233  HB3 ALA A  14     -47.944 -19.745  13.654  1.00 21.20           H  
ATOM    234  O   ALA A  14     -48.490 -20.147  17.263  1.00 21.20           O  
ATOM    235  N   PRO A  15     -49.732 -21.295  15.761  1.00 20.86           N  
ATOM    236  CA  PRO A  15     -49.949 -22.468  16.609  1.00 20.86           C  
ATOM    237  HA  PRO A  15     -50.430 -22.146  17.533  1.00 20.86           H  
ATOM    238  C   PRO A  15     -48.659 -23.207  17.003  1.00 20.86           C  
ATOM    239  CB  PRO A  15     -50.930 -23.357  15.835  1.00 20.86           C  
ATOM    240  HB2 PRO A  15     -50.751 -24.420  15.998  1.00 20.86           H  
ATOM    241  HB3 PRO A  15     -51.951 -23.099  16.117  1.00 20.86           H  
ATOM    242  O   PRO A  15     -47.594 -22.994  16.427  1.00 20.86           O  
ATOM    243  CG  PRO A  15     -50.692 -22.966  14.378  1.00 20.86           C  
ATOM    244  HG2 PRO A  15     -51.563 -23.166  13.754  1.00 20.86           H  
ATOM    245  HG3 PRO A  15     -49.814 -23.488  13.997  1.00 20.86           H  
ATOM    246  CD  PRO A  15     -50.396 -21.472  14.479  1.00 20.86           C  
ATOM    247  HD2 PRO A  15     -49.760 -21.163  13.649  1.00 20.86           H  
ATOM    248  HD3 PRO A  15     -51.330 -20.910  14.473  1.00 20.86           H  
ATOM    249  N   ASP A  16     -48.795 -24.081  18.005  1.00 19.68           N  
ATOM    250  H   ASP A  16     -49.718 -24.201  18.397  1.00 19.68           H  
ATOM    251  CA  ASP A  16     -47.702 -24.646  18.803  1.00 19.68           C  
ATOM    252  HA  ASP A  16     -47.257 -23.815  19.350  1.00 19.68           H  
ATOM    253  C   ASP A  16     -46.547 -25.317  18.042  1.00 19.68           C  
ATOM    254  CB  ASP A  16     -48.275 -25.633  19.836  1.00 19.68           C  
ATOM    255  HB2 ASP A  16     -47.503 -26.345  20.129  1.00 19.68           H  
ATOM    256  HB3 ASP A  16     -49.092 -26.203  19.393  1.00 19.68           H  
ATOM    257  O   ASP A  16     -46.707 -25.946  16.990  1.00 19.68           O  
ATOM    258  CG  ASP A  16     -48.738 -24.918  21.102  1.00 19.68           C  
ATOM    259  OD1 ASP A  16     -47.880 -24.239  21.708  1.00 19.68           O  
ATOM    260  OD2 ASP A  16     -49.934 -25.056  21.440  1.00 19.68           O  
ATOM    261  N   GLY A  17     -45.368 -25.234  18.675  1.00 19.16           N  
ATOM    262  H   GLY A  17     -45.378 -24.754  19.563  1.00 19.16           H  
ATOM    263  CA  GLY A  17     -44.069 -25.720  18.201  1.00 19.16           C  
ATOM    264  HA2 GLY A  17     -43.291 -25.373  18.880  1.00 19.16           H  
ATOM    265  HA3 GLY A  17     -43.875 -25.295  17.216  1.00 19.16           H  
ATOM    266  C   GLY A  17     -43.964 -27.242  18.095  1.00 19.16           C  
ATOM    267  O   GLY A  17     -43.239 -27.883  18.853  1.00 19.16           O  
ATOM    268  N   SER A  18     -44.677 -27.811  17.127  1.00 23.40           N  
ATOM    269  H   SER A  18     -45.298 -27.197  16.619  1.00 23.40           H  
ATOM    270  CA  SER A  18     -44.622 -29.225  16.756  1.00 23.40           C  
ATOM    271  HA  SER A  18     -45.001 -29.825  17.583  1.00 23.40           H  
ATOM    272  C   SER A  18     -43.180 -29.642  16.446  1.00 23.40           C  
ATOM    273  CB  SER A  18     -45.510 -29.463  15.531  1.00 23.40           C  
ATOM    274  HB2 SER A  18     -45.434 -30.507  15.228  1.00 23.40           H  
ATOM    275  HB3 SER A  18     -45.177 -28.833  14.706  1.00 23.40           H  
ATOM    276  O   SER A  18     -42.552 -29.094  15.542  1.00 23.40           O  
ATOM    277  OG  SER A  18     -46.862 -29.170  15.837  1.00 23.40           O  
ATOM    278  HG  SER A  18     -46.936 -28.251  16.107  1.00 23.40           H  
ATOM    279  N   ALA A  19     -42.650 -30.611  17.196  1.00 20.78           N  
ATOM    280  H   ALA A  19     -43.206 -30.987  17.950  1.00 20.78           H  
ATOM    281  CA  ALA A  19     -41.244 -31.015  17.135  1.00 20.78           C  
ATOM    282  HA  ALA A  19     -40.635 -30.113  17.086  1.00 20.78           H  
ATOM    283  C   ALA A  19     -40.921 -31.846  15.875  1.00 20.78           C  
ATOM    284  CB  ALA A  19     -40.892 -31.730  18.448  1.00 20.78           C  
ATOM    285  HB1 ALA A  19     -39.837 -32.006  18.439  1.00 20.78           H  
ATOM    286  HB2 ALA A  19     -41.078 -31.067  19.293  1.00 20.78           H  
ATOM    287  HB3 ALA A  19     -41.492 -32.634  18.555  1.00 20.78           H  
ATOM    288  O   ALA A  19     -40.821 -33.072  15.923  1.00 20.78           O  
ATOM    289  N   VAL A  20     -40.773 -31.177  14.730  1.00 23.51           N  
ATOM    290  H   VAL A  20     -40.955 -30.184  14.741  1.00 23.51           H  
ATOM    291  CA  VAL A  20     -40.343 -31.803  13.470  1.00 23.51           C  
ATOM    292  HA  VAL A  20     -40.912 -32.724  13.341  1.00 23.51           H  
ATOM    293  C   VAL A  20     -38.855 -32.166  13.559  1.00 23.51           C  
ATOM    294  CB  VAL A  20     -40.637 -30.898  12.256  1.00 23.51           C  
ATOM    295  HB  VAL A  20     -40.036 -29.991  12.324  1.00 23.51           H  
ATOM    296  O   VAL A  20     -38.011 -31.305  13.804  1.00 23.51           O  
ATOM    297  CG1 VAL A  20     -40.301 -31.617  10.942  1.00 23.51           C  
ATOM    298 HG11 VAL A  20     -40.533 -30.969  10.097  1.00 23.51           H  
ATOM    299 HG12 VAL A  20     -40.878 -32.538  10.855  1.00 23.51           H  
ATOM    300 HG13 VAL A  20     -39.237 -31.851  10.900  1.00 23.51           H  
ATOM    301  CG2 VAL A  20     -42.118 -30.496  12.187  1.00 23.51           C  
ATOM    302 HG21 VAL A  20     -42.383 -29.880  13.046  1.00 23.51           H  
ATOM    303 HG22 VAL A  20     -42.750 -31.384  12.171  1.00 23.51           H  
ATOM    304 HG23 VAL A  20     -42.301 -29.908  11.287  1.00 23.51           H  
ATOM    305  N   ASN A  21     -38.525 -33.447  13.363  1.00 23.43           N  
ATOM    306  H   ASN A  21     -39.270 -34.108  13.199  1.00 23.43           H  
ATOM    307  CA  ASN A  21     -37.158 -33.962  13.503  1.00 23.43           C  
ATOM    308  HA  ASN A  21     -36.791 -33.685  14.491  1.00 23.43           H  
ATOM    309  C   ASN A  21     -36.200 -33.350  12.462  1.00 23.43           C  
ATOM    310  CB  ASN A  21     -37.178 -35.499  13.405  1.00 23.43           C  
ATOM    311  HB2 ASN A  21     -36.156 -35.863  13.300  1.00 23.43           H  
ATOM    312  HB3 ASN A  21     -37.728 -35.797  12.512  1.00 23.43           H  
ATOM    313  O   ASN A  21     -36.387 -33.513  11.259  1.00 23.43           O  
ATOM    314  CG  ASN A  21     -37.768 -36.175  14.630  1.00 23.43           C  
ATOM    315  ND2 ASN A  21     -38.387 -37.320  14.466  1.00 23.43           N  
ATOM    316 HD21 ASN A  21     -38.765 -37.735  15.305  1.00 23.43           H  
ATOM    317 HD22 ASN A  21     -38.469 -37.736  13.549  1.00 23.43           H  
ATOM    318  OD1 ASN A  21     -37.656 -35.712  15.748  1.00 23.43           O  
ATOM    319  N   GLY A  22     -35.144 -32.681  12.931  1.00 24.82           N  
ATOM    320  H   GLY A  22     -35.071 -32.576  13.933  1.00 24.82           H  
ATOM    321  CA  GLY A  22     -34.268 -31.836  12.107  1.00 24.82           C  
ATOM    322  HA2 GLY A  22     -33.802 -31.089  12.749  1.00 24.82           H  
ATOM    323  HA3 GLY A  22     -34.887 -31.305  11.383  1.00 24.82           H  
ATOM    324  C   GLY A  22     -33.151 -32.532  11.317  1.00 24.82           C  
ATOM    325  O   GLY A  22     -32.139 -31.890  11.058  1.00 24.82           O  
ATOM    326  N   THR A  23     -33.265 -33.817  10.967  1.00 28.56           N  
ATOM    327  H   THR A  23     -34.133 -34.303  11.144  1.00 28.56           H  
ATOM    328  CA  THR A  23     -32.181 -34.557  10.283  1.00 28.56           C  
ATOM    329  HA  THR A  23     -31.228 -34.273  10.728  1.00 28.56           H  
ATOM    330  C   THR A  23     -32.051 -34.245   8.788  1.00 28.56           C  
ATOM    331  CB  THR A  23     -32.340 -36.077  10.455  1.00 28.56           C  
ATOM    332  HB  THR A  23     -31.699 -36.590   9.738  1.00 28.56           H  
ATOM    333  O   THR A  23     -30.936 -34.161   8.280  1.00 28.56           O  
ATOM    334  CG2 THR A  23     -31.960 -36.539  11.861  1.00 28.56           C  
ATOM    335 HG21 THR A  23     -32.116 -37.614  11.944  1.00 28.56           H  
ATOM    336 HG22 THR A  23     -32.571 -36.025  12.603  1.00 28.56           H  
ATOM    337 HG23 THR A  23     -30.907 -36.321  12.042  1.00 28.56           H  
ATOM    338  OG1 THR A  23     -33.679 -36.471  10.244  1.00 28.56           O  
ATOM    339  HG1 THR A  23     -33.658 -37.217   9.641  1.00 28.56           H  
ATOM    340  N   SER A  24     -33.164 -34.058   8.074  1.00 31.37           N  
ATOM    341  H   SER A  24     -34.054 -34.089   8.551  1.00 31.37           H  
ATOM    342  CA  SER A  24     -33.191 -34.089   6.600  1.00 31.37           C  
ATOM    343  HA  SER A  24     -32.632 -34.962   6.263  1.00 31.37           H  
ATOM    344  C   SER A  24     -32.569 -32.873   5.897  1.00 31.37           C  
ATOM    345  CB  SER A  24     -34.638 -34.260   6.132  1.00 31.37           C  
ATOM    346  HB2 SER A  24     -35.031 -35.197   6.528  1.00 31.37           H  
ATOM    347  HB3 SER A  24     -34.666 -34.307   5.043  1.00 31.37           H  
ATOM    348  O   SER A  24     -32.204 -32.958   4.727  1.00 31.37           O  
ATOM    349  OG  SER A  24     -35.442 -33.185   6.593  1.00 31.37           O  
ATOM    350  HG  SER A  24     -35.695 -32.662   5.829  1.00 31.37           H  
ATOM    351  N   SER A  25     -32.434 -31.730   6.577  1.00 34.66           N  
ATOM    352  H   SER A  25     -32.682 -31.719   7.556  1.00 34.66           H  
ATOM    353  CA  SER A  25     -31.949 -30.481   5.964  1.00 34.66           C  
ATOM    354  HA  SER A  25     -32.476 -30.334   5.021  1.00 34.66           H  
ATOM    355  C   SER A  25     -30.450 -30.495   5.631  1.00 34.66           C  
ATOM    356  CB  SER A  25     -32.280 -29.298   6.876  1.00 34.66           C  
ATOM    357  HB2 SER A  25     -31.902 -28.377   6.432  1.00 34.66           H  
ATOM    358  HB3 SER A  25     -33.362 -29.222   6.981  1.00 34.66           H  
ATOM    359  O   SER A  25     -30.000 -29.742   4.761  1.00 34.66           O  
ATOM    360  OG  SER A  25     -31.699 -29.490   8.153  1.00 34.66           O  
ATOM    361  HG  SER A  25     -31.993 -28.798   8.750  1.00 34.66           H  
ATOM    362  N   ALA A  26     -29.671 -31.357   6.294  1.00 35.80           N  
ATOM    363  H   ALA A  26     -30.100 -31.940   6.998  1.00 35.80           H  
ATOM    364  CA  ALA A  26     -28.252 -31.550   6.003  1.00 35.80           C  
ATOM    365  HA  ALA A  26     -27.779 -30.576   5.881  1.00 35.80           H  
ATOM    366  C   ALA A  26     -28.034 -32.337   4.698  1.00 35.80           C  
ATOM    367  CB  ALA A  26     -27.605 -32.248   7.206  1.00 35.80           C  
ATOM    368  HB1 ALA A  26     -27.737 -31.641   8.102  1.00 35.80           H  
ATOM    369  HB2 ALA A  26     -26.540 -32.380   7.020  1.00 35.80           H  
ATOM    370  HB3 ALA A  26     -28.062 -33.225   7.364  1.00 35.80           H  
ATOM    371  O   ALA A  26     -27.171 -31.968   3.898  1.00 35.80           O  
ATOM    372  N   GLU A  27     -28.848 -33.372   4.462  1.00 41.34           N  
ATOM    373  H   GLU A  27     -29.555 -33.594   5.148  1.00 41.34           H  
ATOM    374  CA  GLU A  27     -28.768 -34.254   3.290  1.00 41.34           C  
ATOM    375  HA  GLU A  27     -27.746 -34.616   3.179  1.00 41.34           H  
ATOM    376  C   GLU A  27     -29.117 -33.499   2.002  1.00 41.34           C  
ATOM    377  CB  GLU A  27     -29.687 -35.474   3.484  1.00 41.34           C  
ATOM    378  HB2 GLU A  27     -30.705 -35.126   3.658  1.00 41.34           H  
ATOM    379  HB3 GLU A  27     -29.676 -36.074   2.574  1.00 41.34           H  
ATOM    380  O   GLU A  27     -28.336 -33.517   1.054  1.00 41.34           O  
ATOM    381  CG  GLU A  27     -29.229 -36.354   4.660  1.00 41.34           C  
ATOM    382  HG2 GLU A  27     -29.189 -35.750   5.567  1.00 41.34           H  
ATOM    383  HG3 GLU A  27     -28.219 -36.706   4.454  1.00 41.34           H  
ATOM    384  CD  GLU A  27     -30.160 -37.549   4.922  1.00 41.34           C  
ATOM    385  OE1 GLU A  27     -29.624 -38.659   5.140  1.00 41.34           O  
ATOM    386  OE2 GLU A  27     -31.392 -37.328   4.988  1.00 41.34           O  
ATOM    387  N   THR A  28     -30.205 -32.719   1.996  1.00 46.21           N  
ATOM    388  H   THR A  28     -30.823 -32.741   2.795  1.00 46.21           H  
ATOM    389  CA  THR A  28     -30.601 -31.910   0.826  1.00 46.21           C  
ATOM    390  HA  THR A  28     -30.726 -32.577  -0.027  1.00 46.21           H  
ATOM    391  C   THR A  28     -29.550 -30.872   0.424  1.00 46.21           C  
ATOM    392  CB  THR A  28     -31.935 -31.187   1.071  1.00 46.21           C  
ATOM    393  HB  THR A  28     -32.101 -30.468   0.269  1.00 46.21           H  
ATOM    394  O   THR A  28     -29.404 -30.559  -0.756  1.00 46.21           O  
ATOM    395  CG2 THR A  28     -33.107 -32.164   1.084  1.00 46.21           C  
ATOM    396 HG21 THR A  28     -34.037 -31.618   1.238  1.00 46.21           H  
ATOM    397 HG22 THR A  28     -32.981 -32.891   1.886  1.00 46.21           H  
ATOM    398 HG23 THR A  28     -33.155 -32.692   0.131  1.00 46.21           H  
ATOM    399  OG1 THR A  28     -31.954 -30.505   2.312  1.00 46.21           O  
ATOM    400  HG1 THR A  28     -31.191 -29.924   2.367  1.00 46.21           H  
ATOM    401  N   ASN A  29     -28.785 -30.344   1.388  1.00 48.51           N  
ATOM    402  H   ASN A  29     -28.899 -30.691   2.329  1.00 48.51           H  
ATOM    403  CA  ASN A  29     -27.655 -29.460   1.093  1.00 48.51           C  
ATOM    404  HA  ASN A  29     -27.958 -28.748   0.325  1.00 48.51           H  
ATOM    405  C   ASN A  29     -26.465 -30.229   0.500  1.00 48.51           C  
ATOM    406  CB  ASN A  29     -27.252 -28.693   2.370  1.00 48.51           C  
ATOM    407  HB2 ASN A  29     -27.612 -29.219   3.254  1.00 48.51           H  
ATOM    408  HB3 ASN A  29     -26.165 -28.648   2.436  1.00 48.51           H  
ATOM    409  O   ASN A  29     -25.752 -29.682  -0.340  1.00 48.51           O  
ATOM    410  CG  ASN A  29     -27.743 -27.255   2.390  1.00 48.51           C  
ATOM    411  ND2 ASN A  29     -28.055 -26.732   3.551  1.00 48.51           N  
ATOM    412 HD21 ASN A  29     -28.111 -27.323   4.368  1.00 48.51           H  
ATOM    413 HD22 ASN A  29     -28.403 -25.785   3.527  1.00 48.51           H  
ATOM    414  OD1 ASN A  29     -27.815 -26.565   1.390  1.00 48.51           O  
ATOM    415  N   LEU A  30     -26.247 -31.483   0.909  1.00 51.14           N  
ATOM    416  H   LEU A  30     -26.897 -31.910   1.554  1.00 51.14           H  
ATOM    417  CA  LEU A  30     -25.195 -32.328   0.349  1.00 51.14           C  
ATOM    418  HA  LEU A  30     -24.285 -31.731   0.302  1.00 51.14           H  
ATOM    419  C   LEU A  30     -25.525 -32.750  -1.092  1.00 51.14           C  
ATOM    420  CB  LEU A  30     -24.938 -33.540   1.264  1.00 51.14           C  
ATOM    421  HB2 LEU A  30     -25.607 -34.348   0.969  1.00 51.14           H  
ATOM    422  HB3 LEU A  30     -25.163 -33.288   2.300  1.00 51.14           H  
ATOM    423  O   LEU A  30     -24.668 -32.602  -1.955  1.00 51.14           O  
ATOM    424  CG  LEU A  30     -23.473 -34.013   1.170  1.00 51.14           C  
ATOM    425  HG  LEU A  30     -23.117 -33.910   0.145  1.00 51.14           H  
ATOM    426  CD1 LEU A  30     -22.574 -33.186   2.099  1.00 51.14           C  
ATOM    427 HD11 LEU A  30     -21.544 -33.528   2.006  1.00 51.14           H  
ATOM    428 HD12 LEU A  30     -22.622 -32.132   1.822  1.00 51.14           H  
ATOM    429 HD13 LEU A  30     -22.896 -33.304   3.133  1.00 51.14           H  
ATOM    430  CD2 LEU A  30     -23.344 -35.481   1.568  1.00 51.14           C  
ATOM    431 HD21 LEU A  30     -23.700 -35.629   2.587  1.00 51.14           H  
ATOM    432 HD22 LEU A  30     -23.937 -36.092   0.888  1.00 51.14           H  
ATOM    433 HD23 LEU A  30     -22.303 -35.794   1.492  1.00 51.14           H  
ATOM    434  N   GLU A  31     -26.764 -33.161  -1.385  1.00 55.08           N  
ATOM    435  H   GLU A  31     -27.412 -33.315  -0.625  1.00 55.08           H  
ATOM    436  CA  GLU A  31     -27.211 -33.474  -2.755  1.00 55.08           C  
ATOM    437  HA  GLU A  31     -26.581 -34.260  -3.173  1.00 55.08           H  
ATOM    438  C   GLU A  31     -27.131 -32.253  -3.688  1.00 55.08           C  
ATOM    439  CB  GLU A  31     -28.667 -33.962  -2.762  1.00 55.08           C  
ATOM    440  HB2 GLU A  31     -28.995 -33.993  -3.801  1.00 55.08           H  
ATOM    441  HB3 GLU A  31     -29.286 -33.236  -2.236  1.00 55.08           H  
ATOM    442  O   GLU A  31     -26.679 -32.355  -4.830  1.00 55.08           O  
ATOM    443  CG  GLU A  31     -28.896 -35.356  -2.163  1.00 55.08           C  
ATOM    444  HG2 GLU A  31     -28.152 -36.038  -2.574  1.00 55.08           H  
ATOM    445  HG3 GLU A  31     -28.765 -35.312  -1.082  1.00 55.08           H  
ATOM    446  CD  GLU A  31     -30.310 -35.866  -2.502  1.00 55.08           C  
ATOM    447  OE1 GLU A  31     -30.451 -37.082  -2.756  1.00 55.08           O  
ATOM    448  OE2 GLU A  31     -31.241 -35.025  -2.560  1.00 55.08           O  
ATOM    449  N   ALA A  32     -27.531 -31.068  -3.209  1.00 58.90           N  
ATOM    450  H   ALA A  32     -27.952 -31.035  -2.291  1.00 58.90           H  
ATOM    451  CA  ALA A  32     -27.420 -29.829  -3.979  1.00 58.90           C  
ATOM    452  HA  ALA A  32     -27.906 -29.977  -4.944  1.00 58.90           H  
ATOM    453  C   ALA A  32     -25.953 -29.448  -4.258  1.00 58.90           C  
ATOM    454  CB  ALA A  32     -28.164 -28.719  -3.228  1.00 58.90           C  
ATOM    455  HB1 ALA A  32     -29.206 -29.004  -3.087  1.00 58.90           H  
ATOM    456  HB2 ALA A  32     -28.122 -27.795  -3.804  1.00 58.90           H  
ATOM    457  HB3 ALA A  32     -27.704 -28.556  -2.253  1.00 58.90           H  
ATOM    458  O   ALA A  32     -25.630 -28.966  -5.347  1.00 58.90           O  
ATOM    459  N   LEU A  33     -25.051 -29.702  -3.304  1.00 58.94           N  
ATOM    460  H   LEU A  33     -25.379 -30.081  -2.426  1.00 58.94           H  
ATOM    461  CA  LEU A  33     -23.608 -29.552  -3.494  1.00 58.94           C  
ATOM    462  HA  LEU A  33     -23.421 -28.592  -3.975  1.00 58.94           H  
ATOM    463  C   LEU A  33     -23.033 -30.616  -4.440  1.00 58.94           C  
ATOM    464  CB  LEU A  33     -22.905 -29.574  -2.126  1.00 58.94           C  
ATOM    465  HB2 LEU A  33     -21.851 -29.803  -2.282  1.00 58.94           H  
ATOM    466  HB3 LEU A  33     -23.327 -30.380  -1.526  1.00 58.94           H  
ATOM    467  O   LEU A  33     -22.186 -30.274  -5.260  1.00 58.94           O  
ATOM    468  CG  LEU A  33     -23.016 -28.245  -1.356  1.00 58.94           C  
ATOM    469  HG  LEU A  33     -24.040 -27.874  -1.396  1.00 58.94           H  
ATOM    470  CD1 LEU A  33     -22.632 -28.450   0.112  1.00 58.94           C  
ATOM    471 HD11 LEU A  33     -21.626 -28.863   0.184  1.00 58.94           H  
ATOM    472 HD12 LEU A  33     -22.691 -27.501   0.646  1.00 58.94           H  
ATOM    473 HD13 LEU A  33     -23.332 -29.150   0.567  1.00 58.94           H  
ATOM    474  CD2 LEU A  33     -22.085 -27.176  -1.942  1.00 58.94           C  
ATOM    475 HD21 LEU A  33     -21.054 -27.528  -1.934  1.00 58.94           H  
ATOM    476 HD22 LEU A  33     -22.377 -26.952  -2.968  1.00 58.94           H  
ATOM    477 HD23 LEU A  33     -22.164 -26.260  -1.355  1.00 58.94           H  
ATOM    478  N   GLN A  34     -23.511 -31.862  -4.388  1.00 57.62           N  
ATOM    479  H   GLN A  34     -24.170 -32.096  -3.659  1.00 57.62           H  
ATOM    480  CA  GLN A  34     -23.123 -32.924  -5.320  1.00 57.62           C  
ATOM    481  HA  GLN A  34     -22.035 -32.993  -5.331  1.00 57.62           H  
ATOM    482  C   GLN A  34     -23.543 -32.592  -6.756  1.00 57.62           C  
ATOM    483  CB  GLN A  34     -23.660 -34.285  -4.852  1.00 57.62           C  
ATOM    484  HB2 GLN A  34     -23.637 -34.984  -5.688  1.00 57.62           H  
ATOM    485  HB3 GLN A  34     -24.691 -34.181  -4.516  1.00 57.62           H  
ATOM    486  O   GLN A  34     -22.712 -32.685  -7.651  1.00 57.62           O  
ATOM    487  CG  GLN A  34     -22.782 -34.859  -3.725  1.00 57.62           C  
ATOM    488  HG2 GLN A  34     -22.736 -34.159  -2.890  1.00 57.62           H  
ATOM    489  HG3 GLN A  34     -21.770 -34.997  -4.104  1.00 57.62           H  
ATOM    490  CD  GLN A  34     -23.290 -36.196  -3.195  1.00 57.62           C  
ATOM    491  NE2 GLN A  34     -22.416 -37.069  -2.748  1.00 57.62           N  
ATOM    492 HE21 GLN A  34     -21.426 -36.880  -2.803  1.00 57.62           H  
ATOM    493 HE22 GLN A  34     -22.781 -37.954  -2.426  1.00 57.62           H  
ATOM    494  OE1 GLN A  34     -24.475 -36.479  -3.154  1.00 57.62           O  
ATOM    495  N   LYS A  35     -24.745 -32.053  -6.991  1.00 60.01           N  
ATOM    496  H   LYS A  35     -25.421 -32.045  -6.240  1.00 60.01           H  
ATOM    497  CA  LYS A  35     -25.119 -31.543  -8.326  1.00 60.01           C  
ATOM    498  HA  LYS A  35     -24.927 -32.332  -9.054  1.00 60.01           H  
ATOM    499  C   LYS A  35     -24.253 -30.368  -8.791  1.00 60.01           C  
ATOM    500  CB  LYS A  35     -26.612 -31.200  -8.370  1.00 60.01           C  
ATOM    501  HB2 LYS A  35     -26.799 -30.512  -9.194  1.00 60.01           H  
ATOM    502  HB3 LYS A  35     -26.922 -30.732  -7.436  1.00 60.01           H  
ATOM    503  O   LYS A  35     -23.854 -30.333  -9.950  1.00 60.01           O  
ATOM    504  CG  LYS A  35     -27.403 -32.486  -8.623  1.00 60.01           C  
ATOM    505  HG2 LYS A  35     -27.086 -32.911  -9.575  1.00 60.01           H  
ATOM    506  HG3 LYS A  35     -27.191 -33.206  -7.832  1.00 60.01           H  
ATOM    507  CD  LYS A  35     -28.907 -32.226  -8.672  1.00 60.01           C  
ATOM    508  HD2 LYS A  35     -29.244 -31.911  -7.685  1.00 60.01           H  
ATOM    509  HD3 LYS A  35     -29.127 -31.453  -9.409  1.00 60.01           H  
ATOM    510  CE  LYS A  35     -29.574 -33.542  -9.074  1.00 60.01           C  
ATOM    511  HE2 LYS A  35     -29.169 -34.333  -8.443  1.00 60.01           H  
ATOM    512  HE3 LYS A  35     -29.293 -33.777 -10.101  1.00 60.01           H  
ATOM    513  NZ  LYS A  35     -31.046 -33.479  -8.922  1.00 60.01           N  
ATOM    514  HZ1 LYS A  35     -31.450 -34.367  -9.181  1.00 60.01           H  
ATOM    515  HZ2 LYS A  35     -31.272 -33.306  -7.953  1.00 60.01           H  
ATOM    516  HZ3 LYS A  35     -31.430 -32.745  -9.499  1.00 60.01           H  
ATOM    517  N   LYS A  36     -23.882 -29.437  -7.899  1.00 61.55           N  
ATOM    518  H   LYS A  36     -24.256 -29.500  -6.963  1.00 61.55           H  
ATOM    519  CA  LYS A  36     -22.898 -28.380  -8.228  1.00 61.55           C  
ATOM    520  HA  LYS A  36     -23.192 -27.924  -9.173  1.00 61.55           H  
ATOM    521  C   LYS A  36     -21.483 -28.932  -8.493  1.00 61.55           C  
ATOM    522  CB  LYS A  36     -22.879 -27.280  -7.147  1.00 61.55           C  
ATOM    523  HB2 LYS A  36     -21.991 -26.667  -7.301  1.00 61.55           H  
ATOM    524  HB3 LYS A  36     -22.808 -27.734  -6.158  1.00 61.55           H  
ATOM    525  O   LYS A  36     -20.717 -28.285  -9.203  1.00 61.55           O  
ATOM    526  CG  LYS A  36     -24.108 -26.356  -7.214  1.00 61.55           C  
ATOM    527  HG2 LYS A  36     -24.215 -25.989  -8.234  1.00 61.55           H  
ATOM    528  HG3 LYS A  36     -25.003 -26.924  -6.957  1.00 61.55           H  
ATOM    529  CD  LYS A  36     -23.979 -25.147  -6.268  1.00 61.55           C  
ATOM    530  HD2 LYS A  36     -23.893 -25.498  -5.240  1.00 61.55           H  
ATOM    531  HD3 LYS A  36     -23.087 -24.580  -6.532  1.00 61.55           H  
ATOM    532  CE  LYS A  36     -25.216 -24.248  -6.408  1.00 61.55           C  
ATOM    533  HE2 LYS A  36     -25.352 -24.014  -7.464  1.00 61.55           H  
ATOM    534  HE3 LYS A  36     -26.089 -24.810  -6.076  1.00 61.55           H  
ATOM    535  NZ  LYS A  36     -25.107 -22.982  -5.637  1.00 61.55           N  
ATOM    536  HZ1 LYS A  36     -24.920 -23.087  -4.650  1.00 61.55           H  
ATOM    537  HZ2 LYS A  36     -24.357 -22.380  -5.947  1.00 61.55           H  
ATOM    538  HZ3 LYS A  36     -25.927 -22.396  -5.705  1.00 61.55           H  
ATOM    539  N   LEU A  37     -21.141 -30.105  -7.951  1.00 63.63           N  
ATOM    540  H   LEU A  37     -21.809 -30.543  -7.334  1.00 63.63           H  
ATOM    541  CA  LEU A  37     -19.892 -30.835  -8.213  1.00 63.63           C  
ATOM    542  HA  LEU A  37     -19.075 -30.120  -8.302  1.00 63.63           H  
ATOM    543  C   LEU A  37     -19.920 -31.618  -9.535  1.00 63.63           C  
ATOM    544  CB  LEU A  37     -19.599 -31.793  -7.039  1.00 63.63           C  
ATOM    545  HB2 LEU A  37     -20.522 -32.290  -6.739  1.00 63.63           H  
ATOM    546  HB3 LEU A  37     -18.924 -32.579  -7.380  1.00 63.63           H  
ATOM    547  O   LEU A  37     -18.892 -31.693 -10.200  1.00 63.63           O  
ATOM    548  CG  LEU A  37     -18.980 -31.122  -5.806  1.00 63.63           C  
ATOM    549  HG  LEU A  37     -19.454 -30.159  -5.618  1.00 63.63           H  
ATOM    550  CD1 LEU A  37     -19.131 -31.996  -4.559  1.00 63.63           C  
ATOM    551 HD11 LEU A  37     -18.633 -31.531  -3.709  1.00 63.63           H  
ATOM    552 HD12 LEU A  37     -20.189 -32.105  -4.319  1.00 63.63           H  
ATOM    553 HD13 LEU A  37     -18.705 -32.983  -4.735  1.00 63.63           H  
ATOM    554  CD2 LEU A  37     -17.487 -30.914  -6.027  1.00 63.63           C  
ATOM    555 HD21 LEU A  37     -17.059 -30.505  -5.112  1.00 63.63           H  
ATOM    556 HD22 LEU A  37     -17.331 -30.208  -6.842  1.00 63.63           H  
ATOM    557 HD23 LEU A  37     -17.003 -31.864  -6.254  1.00 63.63           H  
ATOM    558  N   GLU A  38     -21.065 -32.180  -9.931  1.00 60.19           N  
ATOM    559  H   GLU A  38     -21.849 -32.170  -9.295  1.00 60.19           H  
ATOM    560  CA  GLU A  38     -21.232 -32.906 -11.202  1.00 60.19           C  
ATOM    561  HA  GLU A  38     -20.463 -33.674 -11.279  1.00 60.19           H  
ATOM    562  C   GLU A  38     -21.056 -31.996 -12.431  1.00 60.19           C  
ATOM    563  CB  GLU A  38     -22.609 -33.595 -11.238  1.00 60.19           C  
ATOM    564  HB2 GLU A  38     -23.373 -32.874 -10.949  1.00 60.19           H  
ATOM    565  HB3 GLU A  38     -22.814 -33.918 -12.259  1.00 60.19           H  
ATOM    566  O   GLU A  38     -20.592 -32.457 -13.471  1.00 60.19           O  
ATOM    567  CG  GLU A  38     -22.679 -34.834 -10.328  1.00 60.19           C  
ATOM    568  HG2 GLU A  38     -22.409 -34.560  -9.308  1.00 60.19           H  
ATOM    569  HG3 GLU A  38     -21.934 -35.550 -10.676  1.00 60.19           H  
ATOM    570  CD  GLU A  38     -24.067 -35.501 -10.319  1.00 60.19           C  
ATOM    571  OE1 GLU A  38     -24.095 -36.750 -10.239  1.00 60.19           O  
ATOM    572  OE2 GLU A  38     -25.090 -34.774 -10.378  1.00 60.19           O  
ATOM    573  N   GLU A  39     -21.340 -30.692 -12.319  1.00 64.43           N  
ATOM    574  H   GLU A  39     -21.776 -30.379 -11.463  1.00 64.43           H  
ATOM    575  CA  GLU A  39     -21.061 -29.712 -13.382  1.00 64.43           C  
ATOM    576  HA  GLU A  39     -21.317 -30.171 -14.337  1.00 64.43           H  
ATOM    577  C   GLU A  39     -19.583 -29.255 -13.480  1.00 64.43           C  
ATOM    578  CB  GLU A  39     -21.895 -28.438 -13.228  1.00 64.43           C  
ATOM    579  HB2 GLU A  39     -21.696 -27.866 -14.134  1.00 64.43           H  
ATOM    580  HB3 GLU A  39     -21.509 -27.891 -12.368  1.00 64.43           H  
ATOM    581  O   GLU A  39     -19.296 -28.211 -14.090  1.00 64.43           O  
ATOM    582  CG  GLU A  39     -23.418 -28.462 -13.129  1.00 64.43           C  
ATOM    583  HG2 GLU A  39     -23.717 -28.892 -12.173  1.00 64.43           H  
ATOM    584  HG3 GLU A  39     -23.817 -29.073 -13.939  1.00 64.43           H  
ATOM    585  CD  GLU A  39     -23.952 -27.015 -13.249  1.00 64.43           C  
ATOM    586  OE1 GLU A  39     -25.170 -26.853 -13.463  1.00 64.43           O  
ATOM    587  OE2 GLU A  39     -23.130 -26.056 -13.175  1.00 64.43           O  
ATOM    588  N   LEU A  40     -18.648 -29.946 -12.826  1.00 72.85           N  
ATOM    589  H   LEU A  40     -18.929 -30.791 -12.348  1.00 72.85           H  
ATOM    590  CA  LEU A  40     -17.219 -29.633 -12.840  1.00 72.85           C  
ATOM    591  HA  LEU A  40     -17.030 -28.829 -13.551  1.00 72.85           H  
ATOM    592  C   LEU A  40     -16.418 -30.846 -13.329  1.00 72.85           C  
ATOM    593  CB  LEU A  40     -16.770 -29.171 -11.437  1.00 72.85           C  
ATOM    594  HB2 LEU A  40     -17.056 -29.945 -10.725  1.00 72.85           H  
ATOM    595  HB3 LEU A  40     -15.683 -29.092 -11.428  1.00 72.85           H  
ATOM    596  O   LEU A  40     -16.671 -31.981 -12.930  1.00 72.85           O  
ATOM    597  CG  LEU A  40     -17.355 -27.831 -10.958  1.00 72.85           C  
ATOM    598  HG  LEU A  40     -18.439 -27.831 -11.077  1.00 72.85           H  
ATOM    599  CD1 LEU A  40     -17.029 -27.615  -9.478  1.00 72.85           C  
ATOM    600 HD11 LEU A  40     -17.456 -26.672  -9.135  1.00 72.85           H  
ATOM    601 HD12 LEU A  40     -17.476 -28.420  -8.894  1.00 72.85           H  
ATOM    602 HD13 LEU A  40     -15.950 -27.610  -9.321  1.00 72.85           H  
ATOM    603  CD2 LEU A  40     -16.766 -26.652 -11.739  1.00 72.85           C  
ATOM    604 HD21 LEU A  40     -15.683 -26.627 -11.616  1.00 72.85           H  
ATOM    605 HD22 LEU A  40     -17.010 -26.756 -12.796  1.00 72.85           H  
ATOM    606 HD23 LEU A  40     -17.203 -25.724 -11.370  1.00 72.85           H  
ATOM    607  N   GLU A  41     -15.406 -30.597 -14.164  1.00 79.62           N  
ATOM    608  H   GLU A  41     -15.265 -29.651 -14.488  1.00 79.62           H  
ATOM    609  CA  GLU A  41     -14.483 -31.621 -14.675  1.00 79.62           C  
ATOM    610  HA  GLU A  41     -15.061 -32.490 -14.990  1.00 79.62           H  
ATOM    611  C   GLU A  41     -13.526 -32.093 -13.562  1.00 79.62           C  
ATOM    612  CB  GLU A  41     -13.730 -31.094 -15.911  1.00 79.62           C  
ATOM    613  HB2 GLU A  41     -12.989 -31.837 -16.206  1.00 79.62           H  
ATOM    614  HB3 GLU A  41     -13.214 -30.171 -15.646  1.00 79.62           H  
ATOM    615  O   GLU A  41     -12.367 -31.686 -13.489  1.00 79.62           O  
ATOM    616  CG  GLU A  41     -14.657 -30.833 -17.113  1.00 79.62           C  
ATOM    617  HG2 GLU A  41     -15.203 -31.751 -17.331  1.00 79.62           H  
ATOM    618  HG3 GLU A  41     -15.383 -30.067 -16.840  1.00 79.62           H  
ATOM    619  CD  GLU A  41     -13.905 -30.375 -18.377  1.00 79.62           C  
ATOM    620  OE1 GLU A  41     -14.530 -30.418 -19.461  1.00 79.62           O  
ATOM    621  OE2 GLU A  41     -12.730 -29.955 -18.260  1.00 79.62           O  
ATOM    622  N   LEU A  42     -14.048 -32.919 -12.649  1.00 86.86           N  
ATOM    623  H   LEU A  42     -15.036 -33.113 -12.734  1.00 86.86           H  
ATOM    624  CA  LEU A  42     -13.368 -33.391 -11.443  1.00 86.86           C  
ATOM    625  HA  LEU A  42     -12.431 -32.847 -11.320  1.00 86.86           H  
ATOM    626  C   LEU A  42     -13.036 -34.879 -11.530  1.00 86.86           C  
ATOM    627  CB  LEU A  42     -14.247 -33.136 -10.205  1.00 86.86           C  
ATOM    628  HB2 LEU A  42     -15.176 -33.692 -10.325  1.00 86.86           H  
ATOM    629  HB3 LEU A  42     -13.732 -33.529  -9.328  1.00 86.86           H  
ATOM    630  O   LEU A  42     -13.937 -35.728 -11.615  1.00 86.86           O  
ATOM    631  CG  LEU A  42     -14.601 -31.666  -9.953  1.00 86.86           C  
ATOM    632  HG  LEU A  42     -15.099 -31.258 -10.833  1.00 86.86           H  
ATOM    633  CD1 LEU A  42     -15.548 -31.568  -8.760  1.00 86.86           C  
ATOM    634 HD11 LEU A  42     -15.076 -31.976  -7.866  1.00 86.86           H  
ATOM    635 HD12 LEU A  42     -16.461 -32.120  -8.980  1.00 86.86           H  
ATOM    636 HD13 LEU A  42     -15.813 -30.524  -8.596  1.00 86.86           H  
ATOM    637  CD2 LEU A  42     -13.383 -30.808  -9.636  1.00 86.86           C  
ATOM    638 HD21 LEU A  42     -13.698 -29.782  -9.446  1.00 86.86           H  
ATOM    639 HD22 LEU A  42     -12.701 -30.805 -10.486  1.00 86.86           H  
ATOM    640 HD23 LEU A  42     -12.871 -31.214  -8.763  1.00 86.86           H  
ATOM    641  N   ASP A  43     -11.750 -35.198 -11.378  1.00 86.35           N  
ATOM    642  H   ASP A  43     -11.069 -34.456 -11.306  1.00 86.35           H  
ATOM    643  CA  ASP A  43     -11.333 -36.564 -11.070  1.00 86.35           C  
ATOM    644  HA  ASP A  43     -11.775 -37.205 -11.833  1.00 86.35           H  
ATOM    645  C   ASP A  43     -11.911 -37.033  -9.718  1.00 86.35           C  
ATOM    646  CB  ASP A  43      -9.806 -36.740 -11.201  1.00 86.35           C  
ATOM    647  HB2 ASP A  43      -9.593 -37.808 -11.252  1.00 86.35           H  
ATOM    648  HB3 ASP A  43      -9.481 -36.302 -12.145  1.00 86.35           H  
ATOM    649  O   ASP A  43     -12.365 -36.242  -8.880  1.00 86.35           O  
ATOM    650  CG  ASP A  43      -8.983 -36.154 -10.051  1.00 86.35           C  
ATOM    651  OD1 ASP A  43      -9.229 -36.554  -8.892  1.00 86.35           O  
ATOM    652  OD2 ASP A  43      -8.106 -35.305 -10.317  1.00 86.35           O  
ATOM    653  N   GLU A  44     -11.943 -38.349  -9.508  1.00 88.38           N  
ATOM    654  H   GLU A  44     -11.544 -38.965 -10.201  1.00 88.38           H  
ATOM    655  CA  GLU A  44     -12.588 -38.939  -8.331  1.00 88.38           C  
ATOM    656  HA  GLU A  44     -13.611 -38.566  -8.282  1.00 88.38           H  
ATOM    657  C   GLU A  44     -11.896 -38.549  -7.011  1.00 88.38           C  
ATOM    658  CB  GLU A  44     -12.632 -40.465  -8.500  1.00 88.38           C  
ATOM    659  HB2 GLU A  44     -11.660 -40.886  -8.241  1.00 88.38           H  
ATOM    660  HB3 GLU A  44     -12.854 -40.709  -9.539  1.00 88.38           H  
ATOM    661  O   GLU A  44     -12.541 -38.470  -5.961  1.00 88.38           O  
ATOM    662  CG  GLU A  44     -13.725 -41.077  -7.615  1.00 88.38           C  
ATOM    663  HG2 GLU A  44     -13.638 -40.681  -6.603  1.00 88.38           H  
ATOM    664  HG3 GLU A  44     -14.700 -40.779  -8.001  1.00 88.38           H  
ATOM    665  CD  GLU A  44     -13.644 -42.602  -7.545  1.00 88.38           C  
ATOM    666  OE1 GLU A  44     -13.686 -43.108  -6.390  1.00 88.38           O  
ATOM    667  OE2 GLU A  44     -13.531 -43.232  -8.616  1.00 88.38           O  
ATOM    668  N   GLN A  45     -10.595 -38.251  -7.050  1.00 90.15           N  
ATOM    669  H   GLN A  45     -10.154 -38.124  -7.950  1.00 90.15           H  
ATOM    670  CA  GLN A  45      -9.850 -37.823  -5.876  1.00 90.15           C  
ATOM    671  HA  GLN A  45     -10.176 -38.434  -5.035  1.00 90.15           H  
ATOM    672  C   GLN A  45     -10.166 -36.363  -5.530  1.00 90.15           C  
ATOM    673  CB  GLN A  45      -8.353 -38.080  -6.096  1.00 90.15           C  
ATOM    674  HB2 GLN A  45      -7.951 -37.380  -6.829  1.00 90.15           H  
ATOM    675  HB3 GLN A  45      -8.208 -39.097  -6.461  1.00 90.15           H  
ATOM    676  O   GLN A  45     -10.475 -36.076  -4.374  1.00 90.15           O  
ATOM    677  CG  GLN A  45      -7.607 -37.915  -4.774  1.00 90.15           C  
ATOM    678  HG2 GLN A  45      -7.754 -36.900  -4.406  1.00 90.15           H  
ATOM    679  HG3 GLN A  45      -8.012 -38.611  -4.040  1.00 90.15           H  
ATOM    680  CD  GLN A  45      -6.118 -38.157  -4.926  1.00 90.15           C  
ATOM    681  NE2 GLN A  45      -5.653 -39.355  -4.684  1.00 90.15           N  
ATOM    682 HE21 GLN A  45      -4.668 -39.510  -4.841  1.00 90.15           H  
ATOM    683 HE22 GLN A  45      -6.272 -40.151  -4.624  1.00 90.15           H  
ATOM    684  OE1 GLN A  45      -5.350 -37.242  -5.155  1.00 90.15           O  
ATOM    685  N   GLN A  46     -10.168 -35.453  -6.509  1.00 92.58           N  
ATOM    686  H   GLN A  46      -9.901 -35.763  -7.432  1.00 92.58           H  
ATOM    687  CA  GLN A  46     -10.606 -34.063  -6.338  1.00 92.58           C  
ATOM    688  HA  GLN A  46      -9.945 -33.562  -5.631  1.00 92.58           H  
ATOM    689  C   GLN A  46     -12.031 -33.997  -5.778  1.00 92.58           C  
ATOM    690  CB  GLN A  46     -10.556 -33.318  -7.681  1.00 92.58           C  
ATOM    691  HB2 GLN A  46     -11.062 -32.361  -7.563  1.00 92.58           H  
ATOM    692  HB3 GLN A  46     -11.093 -33.895  -8.434  1.00 92.58           H  
ATOM    693  O   GLN A  46     -12.280 -33.245  -4.834  1.00 92.58           O  
ATOM    694  CG  GLN A  46      -9.130 -33.045  -8.181  1.00 92.58           C  
ATOM    695  HG2 GLN A  46      -8.627 -32.365  -7.493  1.00 92.58           H  
ATOM    696  HG3 GLN A  46      -8.563 -33.976  -8.203  1.00 92.58           H  
ATOM    697  CD  GLN A  46      -9.127 -32.412  -9.574  1.00 92.58           C  
ATOM    698  NE2 GLN A  46      -8.117 -32.612 -10.379  1.00 92.58           N  
ATOM    699 HE21 GLN A  46      -7.692 -33.522 -10.267  1.00 92.58           H  
ATOM    700 HE22 GLN A  46      -8.279 -32.270 -11.315  1.00 92.58           H  
ATOM    701  OE1 GLN A  46     -10.038 -31.714  -9.976  1.00 92.58           O  
ATOM    702  N   ARG A  47     -12.943 -34.829  -6.299  1.00 90.77           N  
ATOM    703  H   ARG A  47     -12.657 -35.395  -7.085  1.00 90.77           H  
ATOM    704  CA  ARG A  47     -14.338 -34.921  -5.840  1.00 90.77           C  
ATOM    705  HA  ARG A  47     -14.782 -33.928  -5.909  1.00 90.77           H  
ATOM    706  C   ARG A  47     -14.424 -35.330  -4.366  1.00 90.77           C  
ATOM    707  CB  ARG A  47     -15.103 -35.867  -6.776  1.00 90.77           C  
ATOM    708  HB2 ARG A  47     -14.737 -35.697  -7.789  1.00 90.77           H  
ATOM    709  HB3 ARG A  47     -14.895 -36.903  -6.510  1.00 90.77           H  
ATOM    710  O   ARG A  47     -14.945 -34.557  -3.566  1.00 90.77           O  
ATOM    711  CG  ARG A  47     -16.622 -35.622  -6.771  1.00 90.77           C  
ATOM    712  HG2 ARG A  47     -16.823 -34.610  -7.123  1.00 90.77           H  
ATOM    713  HG3 ARG A  47     -17.009 -35.721  -5.757  1.00 90.77           H  
ATOM    714  CD  ARG A  47     -17.356 -36.622  -7.681  1.00 90.77           C  
ATOM    715  HD2 ARG A  47     -17.312 -37.602  -7.207  1.00 90.77           H  
ATOM    716  HD3 ARG A  47     -18.402 -36.324  -7.758  1.00 90.77           H  
ATOM    717  NE  ARG A  47     -16.752 -36.689  -9.031  1.00 90.77           N  
ATOM    718  HE  ARG A  47     -16.171 -35.912  -9.313  1.00 90.77           H  
ATOM    719  NH1 ARG A  47     -17.601 -38.714  -9.689  1.00 90.77           N  
ATOM    720 HH11 ARG A  47     -18.254 -38.672  -8.919  1.00 90.77           H  
ATOM    721 HH12 ARG A  47     -17.636 -39.475 -10.351  1.00 90.77           H  
ATOM    722  NH2 ARG A  47     -16.037 -37.699 -10.933  1.00 90.77           N  
ATOM    723 HH21 ARG A  47     -16.088 -38.447 -11.610  1.00 90.77           H  
ATOM    724 HH22 ARG A  47     -15.394 -36.940 -11.104  1.00 90.77           H  
ATOM    725  CZ  ARG A  47     -16.804 -37.698  -9.878  1.00 90.77           C  
ATOM    726  N   LYS A  48     -13.789 -36.448  -3.979  1.00 90.76           N  
ATOM    727  H   LYS A  48     -13.377 -37.023  -4.700  1.00 90.76           H  
ATOM    728  CA  LYS A  48     -13.689 -36.898  -2.572  1.00 90.76           C  
ATOM    729  HA  LYS A  48     -14.695 -37.086  -2.196  1.00 90.76           H  
ATOM    730  C   LYS A  48     -13.083 -35.838  -1.649  1.00 90.76           C  
ATOM    731  CB  LYS A  48     -12.856 -38.194  -2.493  1.00 90.76           C  
ATOM    732  HB2 LYS A  48     -12.308 -38.222  -1.551  1.00 90.76           H  
ATOM    733  HB3 LYS A  48     -12.127 -38.212  -3.303  1.00 90.76           H  
ATOM    734  O   LYS A  48     -13.541 -35.668  -0.519  1.00 90.76           O  
ATOM    735  CG  LYS A  48     -13.745 -39.444  -2.548  1.00 90.76           C  
ATOM    736  HG2 LYS A  48     -14.294 -39.532  -1.611  1.00 90.76           H  
ATOM    737  HG3 LYS A  48     -14.461 -39.335  -3.363  1.00 90.76           H  
ATOM    738  CD  LYS A  48     -12.922 -40.718  -2.791  1.00 90.76           C  
ATOM    739  HD2 LYS A  48     -12.141 -40.816  -2.037  1.00 90.76           H  
ATOM    740  HD3 LYS A  48     -12.462 -40.635  -3.776  1.00 90.76           H  
ATOM    741  CE  LYS A  48     -13.844 -41.947  -2.751  1.00 90.76           C  
ATOM    742  HE2 LYS A  48     -13.916 -42.305  -1.724  1.00 90.76           H  
ATOM    743  HE3 LYS A  48     -14.840 -41.631  -3.062  1.00 90.76           H  
ATOM    744  NZ  LYS A  48     -13.391 -43.035  -3.664  1.00 90.76           N  
ATOM    745  HZ1 LYS A  48     -13.986 -43.849  -3.608  1.00 90.76           H  
ATOM    746  HZ2 LYS A  48     -12.427 -43.301  -3.525  1.00 90.76           H  
ATOM    747  HZ3 LYS A  48     -13.477 -42.773  -4.636  1.00 90.76           H  
ATOM    748  N   ARG A  49     -12.051 -35.116  -2.102  1.00 91.59           N  
ATOM    749  H   ARG A  49     -11.706 -35.320  -3.029  1.00 91.59           H  
ATOM    750  CA  ARG A  49     -11.408 -34.051  -1.311  1.00 91.59           C  
ATOM    751  HA  ARG A  49     -11.234 -34.426  -0.303  1.00 91.59           H  
ATOM    752  C   ARG A  49     -12.327 -32.832  -1.131  1.00 91.59           C  
ATOM    753  CB  ARG A  49     -10.050 -33.668  -1.924  1.00 91.59           C  
ATOM    754  HB2 ARG A  49     -10.197 -33.402  -2.971  1.00 91.59           H  
ATOM    755  HB3 ARG A  49      -9.687 -32.780  -1.406  1.00 91.59           H  
ATOM    756  O   ARG A  49     -12.350 -32.273  -0.034  1.00 91.59           O  
ATOM    757  CG  ARG A  49      -8.959 -34.759  -1.823  1.00 91.59           C  
ATOM    758  HG2 ARG A  49      -9.231 -35.645  -2.397  1.00 91.59           H  
ATOM    759  HG3 ARG A  49      -8.824 -35.052  -0.782  1.00 91.59           H  
ATOM    760  CD  ARG A  49      -7.648 -34.164  -2.353  1.00 91.59           C  
ATOM    761  HD2 ARG A  49      -7.862 -33.550  -3.228  1.00 91.59           H  
ATOM    762  HD3 ARG A  49      -7.281 -33.520  -1.554  1.00 91.59           H  
ATOM    763  NE  ARG A  49      -6.578 -35.125  -2.711  1.00 91.59           N  
ATOM    764  HE  ARG A  49      -6.822 -36.086  -2.905  1.00 91.59           H  
ATOM    765  NH1 ARG A  49      -4.923 -33.546  -2.768  1.00 91.59           N  
ATOM    766 HH11 ARG A  49      -3.963 -33.313  -2.980  1.00 91.59           H  
ATOM    767 HH12 ARG A  49      -5.613 -32.832  -2.585  1.00 91.59           H  
ATOM    768  NH2 ARG A  49      -4.373 -35.589  -3.259  1.00 91.59           N  
ATOM    769 HH21 ARG A  49      -4.619 -36.403  -3.804  1.00 91.59           H  
ATOM    770 HH22 ARG A  49      -3.437 -35.224  -3.367  1.00 91.59           H  
ATOM    771  CZ  ARG A  49      -5.315 -34.768  -2.915  1.00 91.59           C  
ATOM    772  N   LEU A  50     -13.116 -32.450  -2.142  1.00 92.88           N  
ATOM    773  H   LEU A  50     -13.044 -32.936  -3.024  1.00 92.88           H  
ATOM    774  CA  LEU A  50     -14.115 -31.380  -2.009  1.00 92.88           C  
ATOM    775  HA  LEU A  50     -13.636 -30.552  -1.485  1.00 92.88           H  
ATOM    776  C   LEU A  50     -15.298 -31.795  -1.124  1.00 92.88           C  
ATOM    777  CB  LEU A  50     -14.595 -30.870  -3.387  1.00 92.88           C  
ATOM    778  HB2 LEU A  50     -15.682 -30.949  -3.419  1.00 92.88           H  
ATOM    779  HB3 LEU A  50     -14.200 -31.489  -4.193  1.00 92.88           H  
ATOM    780  O   LEU A  50     -15.686 -31.021  -0.253  1.00 92.88           O  
ATOM    781  CG  LEU A  50     -14.211 -29.396  -3.623  1.00 92.88           C  
ATOM    782  HG  LEU A  50     -14.454 -28.816  -2.733  1.00 92.88           H  
ATOM    783  CD1 LEU A  50     -12.716 -29.250  -3.906  1.00 92.88           C  
ATOM    784 HD11 LEU A  50     -12.462 -29.771  -4.830  1.00 92.88           H  
ATOM    785 HD12 LEU A  50     -12.458 -28.195  -3.995  1.00 92.88           H  
ATOM    786 HD13 LEU A  50     -12.136 -29.681  -3.090  1.00 92.88           H  
ATOM    787  CD2 LEU A  50     -14.968 -28.781  -4.797  1.00 92.88           C  
ATOM    788 HD21 LEU A  50     -16.022 -28.675  -4.539  1.00 92.88           H  
ATOM    789 HD22 LEU A  50     -14.578 -27.787  -5.012  1.00 92.88           H  
ATOM    790 HD23 LEU A  50     -14.863 -29.407  -5.684  1.00 92.88           H  
ATOM    791  N   GLU A  51     -15.829 -33.010  -1.272  1.00 91.64           N  
ATOM    792  H   GLU A  51     -15.511 -33.592  -2.034  1.00 91.64           H  
ATOM    793  CA  GLU A  51     -16.886 -33.539  -0.395  1.00 91.64           C  
ATOM    794  HA  GLU A  51     -17.763 -32.893  -0.449  1.00 91.64           H  
ATOM    795  C   GLU A  51     -16.437 -33.582   1.072  1.00 91.64           C  
ATOM    796  CB  GLU A  51     -17.296 -34.948  -0.842  1.00 91.64           C  
ATOM    797  HB2 GLU A  51     -16.400 -35.560  -0.950  1.00 91.64           H  
ATOM    798  HB3 GLU A  51     -17.923 -35.391  -0.069  1.00 91.64           H  
ATOM    799  O   GLU A  51     -17.169 -33.141   1.961  1.00 91.64           O  
ATOM    800  CG  GLU A  51     -18.090 -34.939  -2.154  1.00 91.64           C  
ATOM    801  HG2 GLU A  51     -17.495 -34.482  -2.944  1.00 91.64           H  
ATOM    802  HG3 GLU A  51     -18.982 -34.328  -2.015  1.00 91.64           H  
ATOM    803  CD  GLU A  51     -18.483 -36.361  -2.572  1.00 91.64           C  
ATOM    804  OE1 GLU A  51     -19.679 -36.559  -2.882  1.00 91.64           O  
ATOM    805  OE2 GLU A  51     -17.582 -37.233  -2.589  1.00 91.64           O  
ATOM    806  N   ALA A  52     -15.203 -34.025   1.339  1.00 91.67           N  
ATOM    807  H   ALA A  52     -14.664 -34.428   0.586  1.00 91.67           H  
ATOM    808  CA  ALA A  52     -14.623 -34.005   2.680  1.00 91.67           C  
ATOM    809  HA  ALA A  52     -15.279 -34.568   3.343  1.00 91.67           H  
ATOM    810  C   ALA A  52     -14.511 -32.576   3.247  1.00 91.67           C  
ATOM    811  CB  ALA A  52     -13.262 -34.710   2.637  1.00 91.67           C  
ATOM    812  HB1 ALA A  52     -12.825 -34.722   3.635  1.00 91.67           H  
ATOM    813  HB2 ALA A  52     -13.392 -35.735   2.292  1.00 91.67           H  
ATOM    814  HB3 ALA A  52     -12.592 -34.186   1.956  1.00 91.67           H  
ATOM    815  O   ALA A  52     -14.861 -32.353   4.408  1.00 91.67           O  
ATOM    816  N   PHE A  53     -14.085 -31.599   2.437  1.00 93.31           N  
ATOM    817  H   PHE A  53     -13.807 -31.838   1.496  1.00 93.31           H  
ATOM    818  CA  PHE A  53     -14.047 -30.188   2.838  1.00 93.31           C  
ATOM    819  HA  PHE A  53     -13.476 -30.104   3.762  1.00 93.31           H  
ATOM    820  C   PHE A  53     -15.450 -29.631   3.131  1.00 93.31           C  
ATOM    821  CB  PHE A  53     -13.331 -29.357   1.762  1.00 93.31           C  
ATOM    822  HB2 PHE A  53     -13.788 -29.549   0.791  1.00 93.31           H  
ATOM    823  HB3 PHE A  53     -12.290 -29.674   1.703  1.00 93.31           H  
ATOM    824  O   PHE A  53     -15.653 -28.987   4.159  1.00 93.31           O  
ATOM    825  CG  PHE A  53     -13.382 -27.867   2.040  1.00 93.31           C  
ATOM    826  CD1 PHE A  53     -14.342 -27.059   1.398  1.00 93.31           C  
ATOM    827  HD1 PHE A  53     -15.002 -27.490   0.660  1.00 93.31           H  
ATOM    828  CD2 PHE A  53     -12.523 -27.300   3.000  1.00 93.31           C  
ATOM    829  HD2 PHE A  53     -11.789 -27.913   3.503  1.00 93.31           H  
ATOM    830  CE1 PHE A  53     -14.463 -25.700   1.737  1.00 93.31           C  
ATOM    831  HE1 PHE A  53     -15.203 -25.088   1.244  1.00 93.31           H  
ATOM    832  CE2 PHE A  53     -12.642 -25.941   3.335  1.00 93.31           C  
ATOM    833  HE2 PHE A  53     -11.987 -25.509   4.077  1.00 93.31           H  
ATOM    834  CZ  PHE A  53     -13.629 -25.149   2.726  1.00 93.31           C  
ATOM    835  HZ  PHE A  53     -13.737 -24.115   3.019  1.00 93.31           H  
ATOM    836  N   LEU A  54     -16.442 -29.915   2.284  1.00 92.15           N  
ATOM    837  H   LEU A  54     -16.220 -30.450   1.457  1.00 92.15           H  
ATOM    838  CA  LEU A  54     -17.831 -29.479   2.477  1.00 92.15           C  
ATOM    839  HA  LEU A  54     -17.842 -28.400   2.627  1.00 92.15           H  
ATOM    840  C   LEU A  54     -18.455 -30.107   3.738  1.00 92.15           C  
ATOM    841  CB  LEU A  54     -18.630 -29.810   1.204  1.00 92.15           C  
ATOM    842  HB2 LEU A  54     -18.492 -30.867   0.975  1.00 92.15           H  
ATOM    843  HB3 LEU A  54     -19.691 -29.654   1.400  1.00 92.15           H  
ATOM    844  O   LEU A  54     -19.107 -29.414   4.519  1.00 92.15           O  
ATOM    845  CG  LEU A  54     -18.221 -28.969  -0.026  1.00 92.15           C  
ATOM    846  HG  LEU A  54     -17.136 -28.960  -0.131  1.00 92.15           H  
ATOM    847  CD1 LEU A  54     -18.810 -29.582  -1.292  1.00 92.15           C  
ATOM    848 HD11 LEU A  54     -18.403 -30.584  -1.432  1.00 92.15           H  
ATOM    849 HD12 LEU A  54     -19.894 -29.653  -1.206  1.00 92.15           H  
ATOM    850 HD13 LEU A  54     -18.549 -28.980  -2.163  1.00 92.15           H  
ATOM    851  CD2 LEU A  54     -18.681 -27.513   0.088  1.00 92.15           C  
ATOM    852 HD21 LEU A  54     -18.152 -27.023   0.905  1.00 92.15           H  
ATOM    853 HD22 LEU A  54     -18.450 -26.987  -0.838  1.00 92.15           H  
ATOM    854 HD23 LEU A  54     -19.755 -27.468   0.265  1.00 92.15           H  
ATOM    855  N   THR A  55     -18.164 -31.383   3.999  1.00 91.13           N  
ATOM    856  H   THR A  55     -17.658 -31.896   3.290  1.00 91.13           H  
ATOM    857  CA  THR A  55     -18.582 -32.109   5.213  1.00 91.13           C  
ATOM    858  HA  THR A  55     -19.661 -32.008   5.327  1.00 91.13           H  
ATOM    859  C   THR A  55     -17.920 -31.554   6.483  1.00 91.13           C  
ATOM    860  CB  THR A  55     -18.253 -33.606   5.079  1.00 91.13           C  
ATOM    861  HB  THR A  55     -17.172 -33.741   5.055  1.00 91.13           H  
ATOM    862  O   THR A  55     -18.515 -31.575   7.559  1.00 91.13           O  
ATOM    863  CG2 THR A  55     -18.837 -34.448   6.214  1.00 91.13           C  
ATOM    864 HG21 THR A  55     -19.908 -34.265   6.293  1.00 91.13           H  
ATOM    865 HG22 THR A  55     -18.351 -34.203   7.158  1.00 91.13           H  
ATOM    866 HG23 THR A  55     -18.675 -35.505   5.999  1.00 91.13           H  
ATOM    867  OG1 THR A  55     -18.798 -34.137   3.898  1.00 91.13           O  
ATOM    868  HG1 THR A  55     -18.294 -33.813   3.147  1.00 91.13           H  
ATOM    869  N   GLN A  56     -16.692 -31.031   6.389  1.00 91.54           N  
ATOM    870  H   GLN A  56     -16.211 -31.091   5.503  1.00 91.54           H  
ATOM    871  CA  GLN A  56     -16.047 -30.293   7.483  1.00 91.54           C  
ATOM    872  HA  GLN A  56     -16.215 -30.822   8.420  1.00 91.54           H  
ATOM    873  C   GLN A  56     -16.658 -28.895   7.657  1.00 91.54           C  
ATOM    874  CB  GLN A  56     -14.530 -30.218   7.238  1.00 91.54           C  
ATOM    875  HB2 GLN A  56     -14.097 -29.472   7.905  1.00 91.54           H  
ATOM    876  HB3 GLN A  56     -14.337 -29.906   6.212  1.00 91.54           H  
ATOM    877  O   GLN A  56     -16.961 -28.497   8.779  1.00 91.54           O  
ATOM    878  CG  GLN A  56     -13.839 -31.565   7.508  1.00 91.54           C  
ATOM    879  HG2 GLN A  56     -13.973 -31.826   8.558  1.00 91.54           H  
ATOM    880  HG3 GLN A  56     -14.304 -32.346   6.907  1.00 91.54           H  
ATOM    881  CD  GLN A  56     -12.343 -31.551   7.202  1.00 91.54           C  
ATOM    882  NE2 GLN A  56     -11.653 -32.649   7.413  1.00 91.54           N  
ATOM    883 HE21 GLN A  56     -10.666 -32.584   7.208  1.00 91.54           H  
ATOM    884 HE22 GLN A  56     -12.103 -33.497   7.729  1.00 91.54           H  
ATOM    885  OE1 GLN A  56     -11.750 -30.573   6.785  1.00 91.54           O  
ATOM    886  N   LYS A  57     -16.914 -28.177   6.559  1.00 92.30           N  
ATOM    887  H   LYS A  57     -16.621 -28.575   5.678  1.00 92.30           H  
ATOM    888  CA  LYS A  57     -17.508 -26.830   6.524  1.00 92.30           C  
ATOM    889  HA  LYS A  57     -16.891 -26.163   7.125  1.00 92.30           H  
ATOM    890  C   LYS A  57     -18.910 -26.783   7.143  1.00 92.30           C  
ATOM    891  CB  LYS A  57     -17.453 -26.358   5.062  1.00 92.30           C  
ATOM    892  HB2 LYS A  57     -17.985 -27.082   4.445  1.00 92.30           H  
ATOM    893  HB3 LYS A  57     -16.406 -26.370   4.758  1.00 92.30           H  
ATOM    894  O   LYS A  57     -19.197 -25.843   7.877  1.00 92.30           O  
ATOM    895  CG  LYS A  57     -18.029 -24.967   4.747  1.00 92.30           C  
ATOM    896  HG2 LYS A  57     -19.115 -24.992   4.836  1.00 92.30           H  
ATOM    897  HG3 LYS A  57     -17.621 -24.225   5.434  1.00 92.30           H  
ATOM    898  CD  LYS A  57     -17.623 -24.615   3.304  1.00 92.30           C  
ATOM    899  HD2 LYS A  57     -17.832 -25.467   2.657  1.00 92.30           H  
ATOM    900  HD3 LYS A  57     -16.547 -24.439   3.296  1.00 92.30           H  
ATOM    901  CE  LYS A  57     -18.338 -23.390   2.720  1.00 92.30           C  
ATOM    902  HE2 LYS A  57     -19.394 -23.630   2.599  1.00 92.30           H  
ATOM    903  HE3 LYS A  57     -18.240 -22.562   3.422  1.00 92.30           H  
ATOM    904  NZ  LYS A  57     -17.742 -23.004   1.409  1.00 92.30           N  
ATOM    905  HZ1 LYS A  57     -18.321 -22.351   0.900  1.00 92.30           H  
ATOM    906  HZ2 LYS A  57     -16.837 -22.588   1.573  1.00 92.30           H  
ATOM    907  HZ3 LYS A  57     -17.613 -23.789   0.787  1.00 92.30           H  
ATOM    908  N   GLN A  58     -19.740 -27.818   6.968  1.00 90.35           N  
ATOM    909  H   GLN A  58     -19.476 -28.539   6.312  1.00 90.35           H  
ATOM    910  CA  GLN A  58     -21.031 -27.932   7.674  1.00 90.35           C  
ATOM    911  HA  GLN A  58     -21.643 -27.064   7.426  1.00 90.35           H  
ATOM    912  C   GLN A  58     -20.895 -27.937   9.213  1.00 90.35           C  
ATOM    913  CB  GLN A  58     -21.783 -29.198   7.224  1.00 90.35           C  
ATOM    914  HB2 GLN A  58     -22.574 -29.392   7.949  1.00 90.35           H  
ATOM    915  HB3 GLN A  58     -21.104 -30.051   7.235  1.00 90.35           H  
ATOM    916  O   GLN A  58     -21.810 -27.497   9.902  1.00 90.35           O  
ATOM    917  CG  GLN A  58     -22.449 -29.084   5.838  1.00 90.35           C  
ATOM    918  HG2 GLN A  58     -23.052 -28.177   5.809  1.00 90.35           H  
ATOM    919  HG3 GLN A  58     -21.684 -29.014   5.064  1.00 90.35           H  
ATOM    920  CD  GLN A  58     -23.364 -30.274   5.525  1.00 90.35           C  
ATOM    921  NE2 GLN A  58     -24.125 -30.230   4.452  1.00 90.35           N  
ATOM    922 HE21 GLN A  58     -24.735 -31.022   4.306  1.00 90.35           H  
ATOM    923 HE22 GLN A  58     -24.090 -29.452   3.808  1.00 90.35           H  
ATOM    924  OE1 GLN A  58     -23.423 -31.256   6.244  1.00 90.35           O  
ATOM    925  N   LYS A  59     -19.756 -28.379   9.766  1.00 90.28           N  
ATOM    926  H   LYS A  59     -19.011 -28.671   9.150  1.00 90.28           H  
ATOM    927  CA  LYS A  59     -19.497 -28.435  11.221  1.00 90.28           C  
ATOM    928  HA  LYS A  59     -20.439 -28.623  11.737  1.00 90.28           H  
ATOM    929  C   LYS A  59     -18.960 -27.125  11.807  1.00 90.28           C  
ATOM    930  CB  LYS A  59     -18.525 -29.580  11.553  1.00 90.28           C  
ATOM    931  HB2 LYS A  59     -18.410 -29.645  12.635  1.00 90.28           H  
ATOM    932  HB3 LYS A  59     -17.547 -29.353  11.127  1.00 90.28           H  
ATOM    933  O   LYS A  59     -18.702 -27.064  13.005  1.00 90.28           O  
ATOM    934  CG  LYS A  59     -19.004 -30.939  11.035  1.00 90.28           C  
ATOM    935  HG2 LYS A  59     -19.158 -30.890   9.957  1.00 90.28           H  
ATOM    936  HG3 LYS A  59     -19.950 -31.195  11.513  1.00 90.28           H  
ATOM    937  CD  LYS A  59     -17.967 -32.023  11.333  1.00 90.28           C  
ATOM    938  HD2 LYS A  59     -17.873 -32.144  12.413  1.00 90.28           H  
ATOM    939  HD3 LYS A  59     -17.005 -31.731  10.912  1.00 90.28           H  
ATOM    940  CE  LYS A  59     -18.440 -33.326  10.687  1.00 90.28           C  
ATOM    941  HE2 LYS A  59     -18.510 -33.168   9.611  1.00 90.28           H  
ATOM    942  HE3 LYS A  59     -19.444 -33.547  11.049  1.00 90.28           H  
ATOM    943  NZ  LYS A  59     -17.523 -34.449  10.994  1.00 90.28           N  
ATOM    944  HZ1 LYS A  59     -16.596 -34.244  10.649  1.00 90.28           H  
ATOM    945  HZ2 LYS A  59     -17.858 -35.294  10.554  1.00 90.28           H  
ATOM    946  HZ3 LYS A  59     -17.480 -34.596  11.992  1.00 90.28           H  
ATOM    947  N   VAL A  60     -18.733 -26.104  10.978  1.00 90.56           N  
ATOM    948  H   VAL A  60     -18.951 -26.223   9.999  1.00 90.56           H  
ATOM    949  CA  VAL A  60     -18.163 -24.823  11.421  1.00 90.56           C  
ATOM    950  HA  VAL A  60     -17.424 -25.016  12.198  1.00 90.56           H  
ATOM    951  C   VAL A  60     -19.223 -23.925  12.061  1.00 90.56           C  
ATOM    952  CB  VAL A  60     -17.438 -24.122  10.257  1.00 90.56           C  
ATOM    953  HB  VAL A  60     -18.116 -24.015   9.410  1.00 90.56           H  
ATOM    954  O   VAL A  60     -18.941 -23.308  13.082  1.00 90.56           O  
ATOM    955  CG1 VAL A  60     -16.928 -22.735  10.641  1.00 90.56           C  
ATOM    956 HG11 VAL A  60     -16.325 -22.316   9.836  1.00 90.56           H  
ATOM    957 HG12 VAL A  60     -17.770 -22.063  10.809  1.00 90.56           H  
ATOM    958 HG13 VAL A  60     -16.337 -22.797  11.554  1.00 90.56           H  
ATOM    959  CG2 VAL A  60     -16.218 -24.946   9.828  1.00 90.56           C  
ATOM    960 HG21 VAL A  60     -15.534 -25.045  10.671  1.00 90.56           H  
ATOM    961 HG22 VAL A  60     -16.525 -25.937   9.494  1.00 90.56           H  
ATOM    962 HG23 VAL A  60     -15.705 -24.445   9.007  1.00 90.56           H  
ATOM    963  N   GLY A  61     -20.437 -23.880  11.506  1.00 88.51           N  
ATOM    964  H   GLY A  61     -20.608 -24.419  10.669  1.00 88.51           H  
ATOM    965  CA  GLY A  61     -21.506 -23.015  12.011  1.00 88.51           C  
ATOM    966  HA2 GLY A  61     -22.433 -23.229  11.478  1.00 88.51           H  
ATOM    967  HA3 GLY A  61     -21.661 -23.236  13.067  1.00 88.51           H  
ATOM    968  C   GLY A  61     -21.202 -21.516  11.863  1.00 88.51           C  
ATOM    969  O   GLY A  61     -20.576 -21.085  10.895  1.00 88.51           O  
ATOM    970  N   GLU A  62     -21.682 -20.719  12.818  1.00 90.42           N  
ATOM    971  H   GLU A  62     -22.111 -21.148  13.626  1.00 90.42           H  
ATOM    972  CA  GLU A  62     -21.445 -19.273  12.889  1.00 90.42           C  
ATOM    973  HA  GLU A  62     -21.430 -18.862  11.880  1.00 90.42           H  
ATOM    974  C   GLU A  62     -20.095 -18.977  13.561  1.00 90.42           C  
ATOM    975  CB  GLU A  62     -22.609 -18.620  13.654  1.00 90.42           C  
ATOM    976  HB2 GLU A  62     -22.648 -19.050  14.655  1.00 90.42           H  
ATOM    977  HB3 GLU A  62     -23.543 -18.856  13.145  1.00 90.42           H  
ATOM    978  O   GLU A  62     -19.877 -19.360  14.708  1.00 90.42           O  
ATOM    979  CG  GLU A  62     -22.481 -17.092  13.761  1.00 90.42           C  
ATOM    980  HG2 GLU A  62     -22.490 -16.670  12.756  1.00 90.42           H  
ATOM    981  HG3 GLU A  62     -21.529 -16.837  14.227  1.00 90.42           H  
ATOM    982  CD  GLU A  62     -23.608 -16.483  14.608  1.00 90.42           C  
ATOM    983  OE1 GLU A  62     -24.183 -15.465  14.173  1.00 90.42           O  
ATOM    984  OE2 GLU A  62     -23.855 -17.007  15.726  1.00 90.42           O  
ATOM    985  N   LEU A  63     -19.206 -18.263  12.863  1.00 93.56           N  
ATOM    986  H   LEU A  63     -19.465 -17.945  11.940  1.00 93.56           H  
ATOM    987  CA  LEU A  63     -17.869 -17.925  13.360  1.00 93.56           C  
ATOM    988  HA  LEU A  63     -17.476 -18.781  13.909  1.00 93.56           H  
ATOM    989  C   LEU A  63     -17.884 -16.731  14.325  1.00 93.56           C  
ATOM    990  CB  LEU A  63     -16.939 -17.618  12.173  1.00 93.56           C  
ATOM    991  HB2 LEU A  63     -17.394 -16.831  11.572  1.00 93.56           H  
ATOM    992  HB3 LEU A  63     -16.002 -17.231  12.572  1.00 93.56           H  
ATOM    993  O   LEU A  63     -18.362 -15.652  13.972  1.00 93.56           O  
ATOM    994  CG  LEU A  63     -16.619 -18.820  11.271  1.00 93.56           C  
ATOM    995  HG  LEU A  63     -17.535 -19.208  10.825  1.00 93.56           H  
ATOM    996  CD1 LEU A  63     -15.695 -18.360  10.142  1.00 93.56           C  
ATOM    997 HD11 LEU A  63     -14.749 -18.015  10.558  1.00 93.56           H  
ATOM    998 HD12 LEU A  63     -15.517 -19.191   9.459  1.00 93.56           H  
ATOM    999 HD13 LEU A  63     -16.169 -17.546   9.592  1.00 93.56           H  
ATOM   1000  CD2 LEU A  63     -15.928 -19.932  12.059  1.00 93.56           C  
ATOM   1001 HD21 LEU A  63     -15.375 -20.595  11.393  1.00 93.56           H  
ATOM   1002 HD22 LEU A  63     -15.247 -19.518  12.803  1.00 93.56           H  
ATOM   1003 HD23 LEU A  63     -16.681 -20.511  12.593  1.00 93.56           H  
ATOM   1004  N   LYS A  64     -17.273 -16.903  15.503  1.00 92.98           N  
ATOM   1005  H   LYS A  64     -16.931 -17.827  15.725  1.00 92.98           H  
ATOM   1006  CA  LYS A  64     -17.066 -15.859  16.525  1.00 92.98           C  
ATOM   1007  HA  LYS A  64     -17.363 -14.891  16.120  1.00 92.98           H  
ATOM   1008  C   LYS A  64     -15.592 -15.758  16.894  1.00 92.98           C  
ATOM   1009  CB  LYS A  64     -17.934 -16.169  17.755  1.00 92.98           C  
ATOM   1010  HB2 LYS A  64     -17.678 -15.504  18.580  1.00 92.98           H  
ATOM   1011  HB3 LYS A  64     -17.741 -17.194  18.071  1.00 92.98           H  
ATOM   1012  O   LYS A  64     -14.823 -16.680  16.642  1.00 92.98           O  
ATOM   1013  CG  LYS A  64     -19.418 -15.992  17.417  1.00 92.98           C  
ATOM   1014  HG2 LYS A  64     -19.607 -16.340  16.402  1.00 92.98           H  
ATOM   1015  HG3 LYS A  64     -19.664 -14.931  17.456  1.00 92.98           H  
ATOM   1016  CD  LYS A  64     -20.350 -16.774  18.341  1.00 92.98           C  
ATOM   1017  HD2 LYS A  64     -20.289 -16.406  19.365  1.00 92.98           H  
ATOM   1018  HD3 LYS A  64     -20.080 -17.830  18.301  1.00 92.98           H  
ATOM   1019  CE  LYS A  64     -21.742 -16.548  17.748  1.00 92.98           C  
ATOM   1020  HE2 LYS A  64     -21.643 -16.523  16.662  1.00 92.98           H  
ATOM   1021  HE3 LYS A  64     -22.125 -15.574  18.051  1.00 92.98           H  
ATOM   1022  NZ  LYS A  64     -22.704 -17.619  18.067  1.00 92.98           N  
ATOM   1023  HZ1 LYS A  64     -23.058 -17.551  19.010  1.00 92.98           H  
ATOM   1024  HZ2 LYS A  64     -23.448 -17.517  17.391  1.00 92.98           H  
ATOM   1025  HZ3 LYS A  64     -22.280 -18.518  17.887  1.00 92.98           H  
ATOM   1026  N   ASP A  65     -15.180 -14.629  17.468  1.00 92.28           N  
ATOM   1027  H   ASP A  65     -15.856 -13.912  17.689  1.00 92.28           H  
ATOM   1028  CA  ASP A  65     -13.762 -14.378  17.753  1.00 92.28           C  
ATOM   1029  HA  ASP A  65     -13.205 -14.586  16.839  1.00 92.28           H  
ATOM   1030  C   ASP A  65     -13.210 -15.315  18.841  1.00 92.28           C  
ATOM   1031  CB  ASP A  65     -13.554 -12.897  18.116  1.00 92.28           C  
ATOM   1032  HB2 ASP A  65     -13.574 -12.762  19.197  1.00 92.28           H  
ATOM   1033  HB3 ASP A  65     -14.366 -12.308  17.690  1.00 92.28           H  
ATOM   1034  O   ASP A  65     -12.184 -15.969  18.643  1.00 92.28           O  
ATOM   1035  CG  ASP A  65     -12.235 -12.369  17.550  1.00 92.28           C  
ATOM   1036  OD1 ASP A  65     -11.249 -13.131  17.456  1.00 92.28           O  
ATOM   1037  OD2 ASP A  65     -12.235 -11.263  16.974  1.00 92.28           O  
ATOM   1038  N   ASP A  66     -13.960 -15.457  19.939  1.00 93.28           N  
ATOM   1039  H   ASP A  66     -14.768 -14.859  20.040  1.00 93.28           H  
ATOM   1040  CA  ASP A  66     -13.607 -16.277  21.106  1.00 93.28           C  
ATOM   1041  HA  ASP A  66     -12.652 -15.930  21.499  1.00 93.28           H  
ATOM   1042  C   ASP A  66     -13.476 -17.775  20.796  1.00 93.28           C  
ATOM   1043  CB  ASP A  66     -14.675 -16.094  22.194  1.00 93.28           C  
ATOM   1044  HB2 ASP A  66     -14.421 -16.723  23.047  1.00 93.28           H  
ATOM   1045  HB3 ASP A  66     -15.638 -16.428  21.806  1.00 93.28           H  
ATOM   1046  O   ASP A  66     -12.781 -18.499  21.512  1.00 93.28           O  
ATOM   1047  CG  ASP A  66     -14.785 -14.650  22.680  1.00 93.28           C  
ATOM   1048  OD1 ASP A  66     -13.731 -14.087  23.046  1.00 93.28           O  
ATOM   1049  OD2 ASP A  66     -15.923 -14.133  22.669  1.00 93.28           O  
ATOM   1050  N   ASP A  67     -14.095 -18.257  19.716  1.00 94.58           N  
ATOM   1051  H   ASP A  67     -14.646 -17.619  19.159  1.00 94.58           H  
ATOM   1052  CA  ASP A  67     -14.000 -19.651  19.271  1.00 94.58           C  
ATOM   1053  HA  ASP A  67     -14.094 -20.297  20.144  1.00 94.58           H  
ATOM   1054  C   ASP A  67     -12.641 -19.984  18.634  1.00 94.58           C  
ATOM   1055  CB  ASP A  67     -15.167 -19.974  18.326  1.00 94.58           C  
ATOM   1056  HB2 ASP A  67     -15.259 -19.193  17.570  1.00 94.58           H  
ATOM   1057  HB3 ASP A  67     -14.955 -20.912  17.813  1.00 94.58           H  
ATOM   1058  O   ASP A  67     -12.314 -21.159  18.443  1.00 94.58           O  
ATOM   1059  CG  ASP A  67     -16.485 -20.144  19.087  1.00 94.58           C  
ATOM   1060  OD1 ASP A  67     -16.467 -20.891  20.092  1.00 94.58           O  
ATOM   1061  OD2 ASP A  67     -17.498 -19.553  18.655  1.00 94.58           O  
ATOM   1062  N   PHE A  68     -11.803 -18.981  18.355  1.00 96.02           N  
ATOM   1063  H   PHE A  68     -12.103 -18.038  18.557  1.00 96.02           H  
ATOM   1064  CA  PHE A  68     -10.461 -19.181  17.815  1.00 96.02           C  
ATOM   1065  HA  PHE A  68     -10.459 -20.144  17.303  1.00 96.02           H  
ATOM   1066  C   PHE A  68      -9.371 -19.252  18.890  1.00 96.02           C  
ATOM   1067  CB  PHE A  68     -10.147 -18.131  16.746  1.00 96.02           C  
ATOM   1068  HB2 PHE A  68      -9.104 -18.234  16.448  1.00 96.02           H  
ATOM   1069  HB3 PHE A  68     -10.270 -17.137  17.174  1.00 96.02           H  
ATOM   1070  O   PHE A  68      -9.417 -18.617  19.945  1.00 96.02           O  
ATOM   1071  CG  PHE A  68     -11.005 -18.276  15.506  1.00 96.02           C  
ATOM   1072  CD1 PHE A  68     -10.724 -19.288  14.570  1.00 96.02           C  
ATOM   1073  HD1 PHE A  68      -9.910 -19.975  14.747  1.00 96.02           H  
ATOM   1074  CD2 PHE A  68     -12.120 -17.443  15.317  1.00 96.02           C  
ATOM   1075  HD2 PHE A  68     -12.384 -16.716  16.071  1.00 96.02           H  
ATOM   1076  CE1 PHE A  68     -11.520 -19.428  13.420  1.00 96.02           C  
ATOM   1077  HE1 PHE A  68     -11.306 -20.204  12.700  1.00 96.02           H  
ATOM   1078  CE2 PHE A  68     -12.936 -17.605  14.186  1.00 96.02           C  
ATOM   1079  HE2 PHE A  68     -13.829 -17.006  14.084  1.00 96.02           H  
ATOM   1080  CZ  PHE A  68     -12.622 -18.581  13.225  1.00 96.02           C  
ATOM   1081  HZ  PHE A  68     -13.245 -18.705  12.352  1.00 96.02           H  
ATOM   1082  N   GLU A  69      -8.329 -20.022  18.592  1.00 96.63           N  
ATOM   1083  H   GLU A  69      -8.413 -20.623  17.785  1.00 96.63           H  
ATOM   1084  CA  GLU A  69      -7.067 -20.056  19.330  1.00 96.63           C  
ATOM   1085  HA  GLU A  69      -7.044 -19.246  20.060  1.00 96.63           H  
ATOM   1086  C   GLU A  69      -5.906 -19.862  18.349  1.00 96.63           C  
ATOM   1087  CB  GLU A  69      -6.976 -21.383  20.087  1.00 96.63           C  
ATOM   1088  HB2 GLU A  69      -7.860 -21.476  20.717  1.00 96.63           H  
ATOM   1089  HB3 GLU A  69      -6.972 -22.204  19.371  1.00 96.63           H  
ATOM   1090  O   GLU A  69      -5.844 -20.545  17.324  1.00 96.63           O  
ATOM   1091  CG  GLU A  69      -5.737 -21.481  20.983  1.00 96.63           C  
ATOM   1092  HG2 GLU A  69      -4.847 -21.562  20.358  1.00 96.63           H  
ATOM   1093  HG3 GLU A  69      -5.661 -20.565  21.569  1.00 96.63           H  
ATOM   1094  CD  GLU A  69      -5.824 -22.691  21.925  1.00 96.63           C  
ATOM   1095  OE1 GLU A  69      -5.266 -22.586  23.038  1.00 96.63           O  
ATOM   1096  OE2 GLU A  69      -6.474 -23.689  21.536  1.00 96.63           O  
ATOM   1097  N   LYS A  70      -4.993 -18.919  18.622  1.00 93.79           N  
ATOM   1098  H   LYS A  70      -5.045 -18.446  19.513  1.00 93.79           H  
ATOM   1099  CA  LYS A  70      -3.823 -18.679  17.761  1.00 93.79           C  
ATOM   1100  HA  LYS A  70      -4.130 -18.769  16.719  1.00 93.79           H  
ATOM   1101  C   LYS A  70      -2.757 -19.746  17.990  1.00 93.79           C  
ATOM   1102  CB  LYS A  70      -3.223 -17.278  17.972  1.00 93.79           C  
ATOM   1103  HB2 LYS A  70      -2.204 -17.287  17.585  1.00 93.79           H  
ATOM   1104  HB3 LYS A  70      -3.175 -17.049  19.037  1.00 93.79           H  
ATOM   1105  O   LYS A  70      -2.260 -19.892  19.099  1.00 93.79           O  
ATOM   1106  CG  LYS A  70      -4.000 -16.184  17.228  1.00 93.79           C  
ATOM   1107  HG2 LYS A  70      -4.974 -16.046  17.698  1.00 93.79           H  
ATOM   1108  HG3 LYS A  70      -4.147 -16.489  16.192  1.00 93.79           H  
ATOM   1109  CD  LYS A  70      -3.220 -14.861  17.243  1.00 93.79           C  
ATOM   1110  HD2 LYS A  70      -2.247 -15.020  16.779  1.00 93.79           H  
ATOM   1111  HD3 LYS A  70      -3.076 -14.535  18.273  1.00 93.79           H  
ATOM   1112  CE  LYS A  70      -3.992 -13.792  16.462  1.00 93.79           C  
ATOM   1113  HE2 LYS A  70      -4.908 -13.558  17.005  1.00 93.79           H  
ATOM   1114  HE3 LYS A  70      -4.275 -14.203  15.493  1.00 93.79           H  
ATOM   1115  NZ  LYS A  70      -3.184 -12.565  16.261  1.00 93.79           N  
ATOM   1116  HZ1 LYS A  70      -2.840 -12.207  17.140  1.00 93.79           H  
ATOM   1117  HZ2 LYS A  70      -3.740 -11.853  15.809  1.00 93.79           H  
ATOM   1118  HZ3 LYS A  70      -2.405 -12.764  15.649  1.00 93.79           H  
ATOM   1119  N   ILE A  71      -2.356 -20.413  16.909  1.00 94.68           N  
ATOM   1120  H   ILE A  71      -2.828 -20.221  16.037  1.00 94.68           H  
ATOM   1121  CA  ILE A  71      -1.265 -21.395  16.893  1.00 94.68           C  
ATOM   1122  HA  ILE A  71      -1.109 -21.771  17.904  1.00 94.68           H  
ATOM   1123  C   ILE A  71       0.039 -20.720  16.451  1.00 94.68           C  
ATOM   1124  CB  ILE A  71      -1.630 -22.596  15.987  1.00 94.68           C  
ATOM   1125  HB  ILE A  71      -1.722 -22.234  14.963  1.00 94.68           H  
ATOM   1126  O   ILE A  71       1.063 -20.838  17.117  1.00 94.68           O  
ATOM   1127  CG1 ILE A  71      -2.991 -23.218  16.392  1.00 94.68           C  
ATOM   1128 HG12 ILE A  71      -2.957 -23.518  17.440  1.00 94.68           H  
ATOM   1129 HG13 ILE A  71      -3.771 -22.464  16.287  1.00 94.68           H  
ATOM   1130  CG2 ILE A  71      -0.499 -23.641  16.013  1.00 94.68           C  
ATOM   1131 HG21 ILE A  71      -0.363 -24.008  17.030  1.00 94.68           H  
ATOM   1132 HG22 ILE A  71      -0.731 -24.481  15.358  1.00 94.68           H  
ATOM   1133 HG23 ILE A  71       0.439 -23.203  15.670  1.00 94.68           H  
ATOM   1134  CD1 ILE A  71      -3.427 -24.422  15.546  1.00 94.68           C  
ATOM   1135 HD11 ILE A  71      -3.342 -24.195  14.483  1.00 94.68           H  
ATOM   1136 HD12 ILE A  71      -2.819 -25.293  15.788  1.00 94.68           H  
ATOM   1137 HD13 ILE A  71      -4.468 -24.661  15.766  1.00 94.68           H  
ATOM   1138  N   SER A  72       0.014 -20.000  15.325  1.00 93.69           N  
ATOM   1139  H   SER A  72      -0.856 -19.919  14.818  1.00 93.69           H  
ATOM   1140  CA  SER A  72       1.176 -19.272  14.798  1.00 93.69           C  
ATOM   1141  HA  SER A  72       1.713 -18.827  15.635  1.00 93.69           H  
ATOM   1142  C   SER A  72       0.752 -18.145  13.856  1.00 93.69           C  
ATOM   1143  CB  SER A  72       2.140 -20.233  14.076  1.00 93.69           C  
ATOM   1144  HB2 SER A  72       3.095 -19.730  13.924  1.00 93.69           H  
ATOM   1145  HB3 SER A  72       2.317 -21.105  14.706  1.00 93.69           H  
ATOM   1146  O   SER A  72      -0.375 -18.120  13.362  1.00 93.69           O  
ATOM   1147  OG  SER A  72       1.650 -20.660  12.816  1.00 93.69           O  
ATOM   1148  HG  SER A  72       1.982 -20.047  12.156  1.00 93.69           H  
ATOM   1149  N   GLU A  73       1.663 -17.223  13.553  1.00 90.15           N  
ATOM   1150  H   GLU A  73       2.581 -17.283  13.968  1.00 90.15           H  
ATOM   1151  CA  GLU A  73       1.529 -16.377  12.363  1.00 90.15           C  
ATOM   1152  HA  GLU A  73       0.480 -16.105  12.244  1.00 90.15           H  
ATOM   1153  C   GLU A  73       1.948 -17.172  11.110  1.00 90.15           C  
ATOM   1154  CB  GLU A  73       2.310 -15.067  12.564  1.00 90.15           C  
ATOM   1155  HB2 GLU A  73       3.375 -15.242  12.415  1.00 90.15           H  
ATOM   1156  HB3 GLU A  73       2.154 -14.737  13.591  1.00 90.15           H  
ATOM   1157  O   GLU A  73       2.781 -18.077  11.196  1.00 90.15           O  
ATOM   1158  CG  GLU A  73       1.817 -13.964  11.615  1.00 90.15           C  
ATOM   1159  HG2 GLU A  73       2.102 -14.224  10.596  1.00 90.15           H  
ATOM   1160  HG3 GLU A  73       0.729 -13.921  11.655  1.00 90.15           H  
ATOM   1161  CD  GLU A  73       2.374 -12.583  11.985  1.00 90.15           C  
ATOM   1162  OE1 GLU A  73       2.958 -11.941  11.083  1.00 90.15           O  
ATOM   1163  OE2 GLU A  73       2.174 -12.173  13.153  1.00 90.15           O  
ATOM   1164  N   LEU A  74       1.335 -16.873   9.964  1.00 91.85           N  
ATOM   1165  H   LEU A  74       0.614 -16.166   9.991  1.00 91.85           H  
ATOM   1166  CA  LEU A  74       1.672 -17.429   8.642  1.00 91.85           C  
ATOM   1167  HA  LEU A  74       2.423 -18.212   8.751  1.00 91.85           H  
ATOM   1168  C   LEU A  74       2.297 -16.366   7.720  1.00 91.85           C  
ATOM   1169  CB  LEU A  74       0.402 -18.035   8.008  1.00 91.85           C  
ATOM   1170  HB2 LEU A  74       0.622 -18.299   6.974  1.00 91.85           H  
ATOM   1171  HB3 LEU A  74      -0.374 -17.270   7.992  1.00 91.85           H  
ATOM   1172  O   LEU A  74       3.066 -16.701   6.819  1.00 91.85           O  
ATOM   1173  CG  LEU A  74      -0.144 -19.285   8.723  1.00 91.85           C  
ATOM   1174  HG  LEU A  74      -0.275 -19.070   9.783  1.00 91.85           H  
ATOM   1175  CD1 LEU A  74      -1.506 -19.668   8.140  1.00 91.85           C  
ATOM   1176 HD11 LEU A  74      -2.216 -18.857   8.302  1.00 91.85           H  
ATOM   1177 HD12 LEU A  74      -1.884 -20.562   8.636  1.00 91.85           H  
ATOM   1178 HD13 LEU A  74      -1.413 -19.864   7.072  1.00 91.85           H  
ATOM   1179  CD2 LEU A  74       0.791 -20.488   8.573  1.00 91.85           C  
ATOM   1180 HD21 LEU A  74       1.731 -20.296   9.090  1.00 91.85           H  
ATOM   1181 HD22 LEU A  74       0.334 -21.378   9.005  1.00 91.85           H  
ATOM   1182 HD23 LEU A  74       0.992 -20.676   7.519  1.00 91.85           H  
ATOM   1183  N   GLY A  75       1.990 -15.087   7.963  1.00 85.11           N  
ATOM   1184  H   GLY A  75       1.311 -14.888   8.683  1.00 85.11           H  
ATOM   1185  CA  GLY A  75       2.629 -13.937   7.327  1.00 85.11           C  
ATOM   1186  HA2 GLY A  75       2.822 -14.156   6.276  1.00 85.11           H  
ATOM   1187  HA3 GLY A  75       3.583 -13.754   7.821  1.00 85.11           H  
ATOM   1188  C   GLY A  75       1.790 -12.658   7.406  1.00 85.11           C  
ATOM   1189  O   GLY A  75       0.585 -12.699   7.659  1.00 85.11           O  
ATOM   1190  N   ALA A  76       2.430 -11.522   7.129  1.00 78.89           N  
ATOM   1191  H   ALA A  76       3.418 -11.569   6.927  1.00 78.89           H  
ATOM   1192  CA  ALA A  76       1.823 -10.192   7.095  1.00 78.89           C  
ATOM   1193  HA  ALA A  76       0.741 -10.278   7.199  1.00 78.89           H  
ATOM   1194  C   ALA A  76       2.108  -9.477   5.762  1.00 78.89           C  
ATOM   1195  CB  ALA A  76       2.360  -9.388   8.287  1.00 78.89           C  
ATOM   1196  HB1 ALA A  76       3.440  -9.268   8.197  1.00 78.89           H  
ATOM   1197  HB2 ALA A  76       2.148  -9.911   9.219  1.00 78.89           H  
ATOM   1198  HB3 ALA A  76       1.894  -8.404   8.314  1.00 78.89           H  
ATOM   1199  O   ALA A  76       3.135  -9.720   5.126  1.00 78.89           O  
ATOM   1200  N   GLY A  77       1.229  -8.561   5.344  1.00 68.99           N  
ATOM   1201  H   GLY A  77       0.373  -8.435   5.864  1.00 68.99           H  
ATOM   1202  CA  GLY A  77       1.442  -7.743   4.147  1.00 68.99           C  
ATOM   1203  HA2 GLY A  77       2.422  -7.270   4.212  1.00 68.99           H  
ATOM   1204  HA3 GLY A  77       1.444  -8.398   3.275  1.00 68.99           H  
ATOM   1205  C   GLY A  77       0.396  -6.643   3.930  1.00 68.99           C  
ATOM   1206  O   GLY A  77      -0.461  -6.389   4.772  1.00 68.99           O  
ATOM   1207  N   ASN A  78       0.430  -6.008   2.752  1.00 66.86           N  
ATOM   1208  H   ASN A  78       1.179  -6.259   2.123  1.00 66.86           H  
ATOM   1209  CA  ASN A  78      -0.413  -4.852   2.371  1.00 66.86           C  
ATOM   1210  HA  ASN A  78      -0.270  -4.069   3.116  1.00 66.86           H  
ATOM   1211  C   ASN A  78      -1.937  -5.114   2.308  1.00 66.86           C  
ATOM   1212  CB  ASN A  78       0.062  -4.327   1.001  1.00 66.86           C  
ATOM   1213  HB2 ASN A  78       0.002  -5.132   0.269  1.00 66.86           H  
ATOM   1214  HB3 ASN A  78      -0.590  -3.520   0.668  1.00 66.86           H  
ATOM   1215  O   ASN A  78      -2.686  -4.229   1.884  1.00 66.86           O  
ATOM   1216  CG  ASN A  78       1.462  -3.756   1.013  1.00 66.86           C  
ATOM   1217  ND2 ASN A  78       2.154  -3.845  -0.095  1.00 66.86           N  
ATOM   1218 HD21 ASN A  78       1.777  -4.270  -0.930  1.00 66.86           H  
ATOM   1219 HD22 ASN A  78       3.124  -3.566  -0.043  1.00 66.86           H  
ATOM   1220  OD1 ASN A  78       1.936  -3.221   1.998  1.00 66.86           O  
ATOM   1221  N   GLY A  79      -2.378  -6.326   2.654  1.00 69.23           N  
ATOM   1222  H   GLY A  79      -1.694  -6.966   3.029  1.00 69.23           H  
ATOM   1223  CA  GLY A  79      -3.778  -6.746   2.715  1.00 69.23           C  
ATOM   1224  HA2 GLY A  79      -4.425  -5.877   2.595  1.00 69.23           H  
ATOM   1225  HA3 GLY A  79      -3.984  -7.444   1.904  1.00 69.23           H  
ATOM   1226  C   GLY A  79      -4.165  -7.409   4.040  1.00 69.23           C  
ATOM   1227  O   GLY A  79      -5.172  -8.109   4.068  1.00 69.23           O  
ATOM   1228  N   GLY A  80      -3.372  -7.240   5.106  1.00 78.81           N  
ATOM   1229  H   GLY A  80      -2.509  -6.726   4.999  1.00 78.81           H  
ATOM   1230  CA  GLY A  80      -3.652  -7.782   6.440  1.00 78.81           C  
ATOM   1231  HA2 GLY A  80      -4.607  -8.307   6.427  1.00 78.81           H  
ATOM   1232  HA3 GLY A  80      -3.740  -6.962   7.153  1.00 78.81           H  
ATOM   1233  C   GLY A  80      -2.591  -8.755   6.963  1.00 78.81           C  
ATOM   1234  O   GLY A  80      -1.504  -8.883   6.395  1.00 78.81           O  
ATOM   1235  N   VAL A  81      -2.923  -9.447   8.055  1.00 86.03           N  
ATOM   1236  H   VAL A  81      -3.848  -9.305   8.434  1.00 86.03           H  
ATOM   1237  CA  VAL A  81      -2.071 -10.463   8.704  1.00 86.03           C  
ATOM   1238  HA  VAL A  81      -1.172 -10.611   8.106  1.00 86.03           H  
ATOM   1239  C   VAL A  81      -2.812 -11.795   8.754  1.00 86.03           C  
ATOM   1240  CB  VAL A  81      -1.627 -10.034  10.118  1.00 86.03           C  
ATOM   1241  HB  VAL A  81      -2.490 -10.049  10.784  1.00 86.03           H  
ATOM   1242  O   VAL A  81      -4.006 -11.825   9.043  1.00 86.03           O  
ATOM   1243  CG1 VAL A  81      -0.562 -10.992  10.666  1.00 86.03           C  
ATOM   1244 HG11 VAL A  81      -0.193 -10.641  11.629  1.00 86.03           H  
ATOM   1245 HG12 VAL A  81       0.284 -11.056   9.982  1.00 86.03           H  
ATOM   1246 HG13 VAL A  81      -0.972 -11.992  10.804  1.00 86.03           H  
ATOM   1247  CG2 VAL A  81      -1.040  -8.616  10.139  1.00 86.03           C  
ATOM   1248 HG21 VAL A  81      -0.227  -8.541   9.416  1.00 86.03           H  
ATOM   1249 HG22 VAL A  81      -1.811  -7.885   9.895  1.00 86.03           H  
ATOM   1250 HG23 VAL A  81      -0.656  -8.388  11.133  1.00 86.03           H  
ATOM   1251  N   VAL A  82      -2.124 -12.900   8.472  1.00 94.28           N  
ATOM   1252  H   VAL A  82      -1.138 -12.814   8.273  1.00 94.28           H  
ATOM   1253  CA  VAL A  82      -2.704 -14.249   8.439  1.00 94.28           C  
ATOM   1254  HA  VAL A  82      -3.783 -14.170   8.574  1.00 94.28           H  
ATOM   1255  C   VAL A  82      -2.156 -15.078   9.595  1.00 94.28           C  
ATOM   1256  CB  VAL A  82      -2.465 -14.952   7.087  1.00 94.28           C  
ATOM   1257  HB  VAL A  82      -1.424 -15.269   7.020  1.00 94.28           H  
ATOM   1258  O   VAL A  82      -0.944 -15.229   9.743  1.00 94.28           O  
ATOM   1259  CG1 VAL A  82      -3.374 -16.183   6.970  1.00 94.28           C  
ATOM   1260 HG11 VAL A  82      -3.194 -16.868   7.799  1.00 94.28           H  
ATOM   1261 HG12 VAL A  82      -3.162 -16.708   6.039  1.00 94.28           H  
ATOM   1262 HG13 VAL A  82      -4.421 -15.883   6.979  1.00 94.28           H  
ATOM   1263  CG2 VAL A  82      -2.768 -14.047   5.885  1.00 94.28           C  
ATOM   1264 HG21 VAL A  82      -2.060 -13.219   5.853  1.00 94.28           H  
ATOM   1265 HG22 VAL A  82      -3.783 -13.657   5.958  1.00 94.28           H  
ATOM   1266 HG23 VAL A  82      -2.664 -14.614   4.960  1.00 94.28           H  
ATOM   1267  N   PHE A  83      -3.053 -15.655  10.392  1.00 95.36           N  
ATOM   1268  H   PHE A  83      -4.031 -15.485  10.210  1.00 95.36           H  
ATOM   1269  CA  PHE A  83      -2.723 -16.548  11.500  1.00 95.36           C  
ATOM   1270  HA  PHE A  83      -1.640 -16.595  11.617  1.00 95.36           H  
ATOM   1271  C   PHE A  83      -3.211 -17.968  11.223  1.00 95.36           C  
ATOM   1272  CB  PHE A  83      -3.301 -15.997  12.813  1.00 95.36           C  
ATOM   1273  HB2 PHE A  83      -4.376 -15.855  12.702  1.00 95.36           H  
ATOM   1274  HB3 PHE A  83      -3.146 -16.735  13.600  1.00 95.36           H  
ATOM   1275  O   PHE A  83      -4.316 -18.174  10.719  1.00 95.36           O  
ATOM   1276  CG  PHE A  83      -2.656 -14.694  13.242  1.00 95.36           C  
ATOM   1277  CD1 PHE A  83      -1.438 -14.717  13.948  1.00 95.36           C  
ATOM   1278  HD1 PHE A  83      -0.987 -15.661  14.219  1.00 95.36           H  
ATOM   1279  CD2 PHE A  83      -3.214 -13.461  12.854  1.00 95.36           C  
ATOM   1280  HD2 PHE A  83      -4.125 -13.438  12.275  1.00 95.36           H  
ATOM   1281  CE1 PHE A  83      -0.761 -13.518  14.229  1.00 95.36           C  
ATOM   1282  HE1 PHE A  83       0.218 -13.537  14.686  1.00 95.36           H  
ATOM   1283  CE2 PHE A  83      -2.539 -12.260  13.145  1.00 95.36           C  
ATOM   1284  HE2 PHE A  83      -2.927 -11.319  12.784  1.00 95.36           H  
ATOM   1285  CZ  PHE A  83      -1.302 -12.291  13.813  1.00 95.36           C  
ATOM   1286  HZ  PHE A  83      -0.733 -11.385  13.957  1.00 95.36           H  
ATOM   1287  N   LYS A  84      -2.407 -18.954  11.617  1.00 96.97           N  
ATOM   1288  H   LYS A  84      -1.542 -18.690  12.067  1.00 96.97           H  
ATOM   1289  CA  LYS A  84      -2.850 -20.332  11.805  1.00 96.97           C  
ATOM   1290  HA  LYS A  84      -3.506 -20.621  10.984  1.00 96.97           H  
ATOM   1291  C   LYS A  84      -3.627 -20.394  13.113  1.00 96.97           C  
ATOM   1292  CB  LYS A  84      -1.623 -21.246  11.828  1.00 96.97           C  
ATOM   1293  HB2 LYS A  84      -0.990 -20.982  12.676  1.00 96.97           H  
ATOM   1294  HB3 LYS A  84      -1.054 -21.090  10.912  1.00 96.97           H  
ATOM   1295  O   LYS A  84      -3.094 -20.025  14.162  1.00 96.97           O  
ATOM   1296  CG  LYS A  84      -2.010 -22.723  11.929  1.00 96.97           C  
ATOM   1297  HG2 LYS A  84      -2.701 -22.970  11.123  1.00 96.97           H  
ATOM   1298  HG3 LYS A  84      -2.507 -22.916  12.880  1.00 96.97           H  
ATOM   1299  CD  LYS A  84      -0.750 -23.587  11.822  1.00 96.97           C  
ATOM   1300  HD2 LYS A  84      -0.184 -23.264  10.949  1.00 96.97           H  
ATOM   1301  HD3 LYS A  84      -0.129 -23.449  12.707  1.00 96.97           H  
ATOM   1302  CE  LYS A  84      -1.135 -25.060  11.669  1.00 96.97           C  
ATOM   1303  HE2 LYS A  84      -1.366 -25.480  12.648  1.00 96.97           H  
ATOM   1304  HE3 LYS A  84      -2.030 -25.110  11.049  1.00 96.97           H  
ATOM   1305  NZ  LYS A  84      -0.052 -25.811  10.994  1.00 96.97           N  
ATOM   1306  HZ1 LYS A  84       0.818 -25.730  11.501  1.00 96.97           H  
ATOM   1307  HZ2 LYS A  84      -0.298 -26.784  10.882  1.00 96.97           H  
ATOM   1308  HZ3 LYS A  84       0.069 -25.405  10.077  1.00 96.97           H  
ATOM   1309  N   VAL A  85      -4.870 -20.853  13.052  1.00 97.48           N  
ATOM   1310  H   VAL A  85      -5.236 -21.147  12.157  1.00 97.48           H  
ATOM   1311  CA  VAL A  85      -5.776 -20.903  14.205  1.00 97.48           C  
ATOM   1312  HA  VAL A  85      -5.182 -20.763  15.108  1.00 97.48           H  
ATOM   1313  C   VAL A  85      -6.444 -22.269  14.334  1.00 97.48           C  
ATOM   1314  CB  VAL A  85      -6.830 -19.774  14.164  1.00 97.48           C  
ATOM   1315  HB  VAL A  85      -7.469 -19.875  15.041  1.00 97.48           H  
ATOM   1316  O   VAL A  85      -6.654 -22.951  13.333  1.00 97.48           O  
ATOM   1317  CG1 VAL A  85      -6.188 -18.382  14.222  1.00 97.48           C  
ATOM   1318 HG11 VAL A  85      -5.543 -18.316  15.098  1.00 97.48           H  
ATOM   1319 HG12 VAL A  85      -5.601 -18.195  13.322  1.00 97.48           H  
ATOM   1320 HG13 VAL A  85      -6.967 -17.624  14.306  1.00 97.48           H  
ATOM   1321  CG2 VAL A  85      -7.720 -19.828  12.918  1.00 97.48           C  
ATOM   1322 HG21 VAL A  85      -8.255 -20.777  12.891  1.00 97.48           H  
ATOM   1323 HG22 VAL A  85      -8.455 -19.024  12.959  1.00 97.48           H  
ATOM   1324 HG23 VAL A  85      -7.124 -19.719  12.012  1.00 97.48           H  
ATOM   1325  N   SER A  86      -6.799 -22.652  15.558  1.00 97.47           N  
ATOM   1326  H   SER A  86      -6.579 -22.031  16.323  1.00 97.47           H  
ATOM   1327  CA  SER A  86      -7.763 -23.725  15.832  1.00 97.47           C  
ATOM   1328  HA  SER A  86      -7.808 -24.415  14.989  1.00 97.47           H  
ATOM   1329  C   SER A  86      -9.146 -23.111  16.047  1.00 97.47           C  
ATOM   1330  CB  SER A  86      -7.339 -24.514  17.074  1.00 97.47           C  
ATOM   1331  HB2 SER A  86      -7.417 -23.880  17.957  1.00 97.47           H  
ATOM   1332  HB3 SER A  86      -6.306 -24.846  16.967  1.00 97.47           H  
ATOM   1333  O   SER A  86      -9.245 -22.093  16.731  1.00 97.47           O  
ATOM   1334  OG  SER A  86      -8.168 -25.645  17.227  1.00 97.47           O  
ATOM   1335  HG  SER A  86      -7.994 -26.023  18.092  1.00 97.47           H  
ATOM   1336  N   HIS A  87     -10.199 -23.701  15.476  1.00 96.64           N  
ATOM   1337  H   HIS A  87     -10.032 -24.507  14.891  1.00 96.64           H  
ATOM   1338  CA  HIS A  87     -11.593 -23.306  15.707  1.00 96.64           C  
ATOM   1339  HA  HIS A  87     -11.619 -22.327  16.184  1.00 96.64           H  
ATOM   1340  C   HIS A  87     -12.272 -24.307  16.656  1.00 96.64           C  
ATOM   1341  CB  HIS A  87     -12.315 -23.172  14.362  1.00 96.64           C  
ATOM   1342  HB2 HIS A  87     -11.801 -22.428  13.754  1.00 96.64           H  
ATOM   1343  HB3 HIS A  87     -12.273 -24.126  13.835  1.00 96.64           H  
ATOM   1344  O   HIS A  87     -12.721 -25.382  16.232  1.00 96.64           O  
ATOM   1345  CG  HIS A  87     -13.753 -22.750  14.523  1.00 96.64           C  
ATOM   1346  CD2 HIS A  87     -14.196 -21.584  15.088  1.00 96.64           C  
ATOM   1347  HD2 HIS A  87     -13.582 -20.785  15.478  1.00 96.64           H  
ATOM   1348  ND1 HIS A  87     -14.869 -23.489  14.193  1.00 96.64           N  
ATOM   1349  HD1 HIS A  87     -14.871 -24.395  13.746  1.00 96.64           H  
ATOM   1350  CE1 HIS A  87     -15.957 -22.792  14.563  1.00 96.64           C  
ATOM   1351  HE1 HIS A  87     -16.983 -23.111  14.449  1.00 96.64           H  
ATOM   1352  NE2 HIS A  87     -15.589 -21.626  15.108  1.00 96.64           N  
ATOM   1353  N   LYS A  88     -12.323 -23.951  17.947  1.00 95.47           N  
ATOM   1354  H   LYS A  88     -12.071 -22.997  18.162  1.00 95.47           H  
ATOM   1355  CA  LYS A  88     -12.609 -24.839  19.090  1.00 95.47           C  
ATOM   1356  HA  LYS A  88     -11.797 -25.562  19.163  1.00 95.47           H  
ATOM   1357  C   LYS A  88     -13.892 -25.674  18.935  1.00 95.47           C  
ATOM   1358  CB  LYS A  88     -12.636 -24.038  20.412  1.00 95.47           C  
ATOM   1359  HB2 LYS A  88     -12.863 -24.717  21.234  1.00 95.47           H  
ATOM   1360  HB3 LYS A  88     -13.440 -23.304  20.368  1.00 95.47           H  
ATOM   1361  O   LYS A  88     -13.788 -26.880  19.149  1.00 95.47           O  
ATOM   1362  CG  LYS A  88     -11.320 -23.308  20.740  1.00 95.47           C  
ATOM   1363  HG2 LYS A  88     -10.603 -24.012  21.161  1.00 95.47           H  
ATOM   1364  HG3 LYS A  88     -10.890 -22.896  19.827  1.00 95.47           H  
ATOM   1365  CD  LYS A  88     -11.563 -22.151  21.724  1.00 95.47           C  
ATOM   1366  HD2 LYS A  88     -12.414 -21.564  21.380  1.00 95.47           H  
ATOM   1367  HD3 LYS A  88     -11.773 -22.537  22.721  1.00 95.47           H  
ATOM   1368  CE  LYS A  88     -10.325 -21.251  21.742  1.00 95.47           C  
ATOM   1369  HE2 LYS A  88      -9.999 -21.133  20.708  1.00 95.47           H  
ATOM   1370  HE3 LYS A  88      -9.518 -21.737  22.291  1.00 95.47           H  
ATOM   1371  NZ  LYS A  88     -10.614 -19.904  22.285  1.00 95.47           N  
ATOM   1372  HZ1 LYS A  88      -9.933 -19.236  21.954  1.00 95.47           H  
ATOM   1373  HZ2 LYS A  88     -11.485 -19.554  21.913  1.00 95.47           H  
ATOM   1374  HZ3 LYS A  88     -10.687 -19.889  23.293  1.00 95.47           H  
ATOM   1375  N   PRO A  89     -15.052 -25.133  18.495  1.00 94.00           N  
ATOM   1376  CA  PRO A  89     -16.284 -25.924  18.362  1.00 94.00           C  
ATOM   1377  HA  PRO A  89     -16.537 -26.349  19.334  1.00 94.00           H  
ATOM   1378  C   PRO A  89     -16.190 -27.060  17.334  1.00 94.00           C  
ATOM   1379  CB  PRO A  89     -17.377 -24.927  17.947  1.00 94.00           C  
ATOM   1380  HB2 PRO A  89     -18.336 -25.169  18.404  1.00 94.00           H  
ATOM   1381  HB3 PRO A  89     -17.473 -24.899  16.862  1.00 94.00           H  
ATOM   1382  O   PRO A  89     -16.895 -28.059  17.439  1.00 94.00           O  
ATOM   1383  CG  PRO A  89     -16.850 -23.581  18.430  1.00 94.00           C  
ATOM   1384  HG2 PRO A  89     -17.259 -22.752  17.852  1.00 94.00           H  
ATOM   1385  HG3 PRO A  89     -17.067 -23.460  19.491  1.00 94.00           H  
ATOM   1386  CD  PRO A  89     -15.349 -23.730  18.222  1.00 94.00           C  
ATOM   1387  HD2 PRO A  89     -14.826 -23.040  18.884  1.00 94.00           H  
ATOM   1388  HD3 PRO A  89     -15.101 -23.502  17.185  1.00 94.00           H  
ATOM   1389  N   SER A  90     -15.316 -26.906  16.335  1.00 93.45           N  
ATOM   1390  H   SER A  90     -14.746 -26.073  16.356  1.00 93.45           H  
ATOM   1391  CA  SER A  90     -15.176 -27.834  15.203  1.00 93.45           C  
ATOM   1392  HA  SER A  90     -16.037 -28.504  15.180  1.00 93.45           H  
ATOM   1393  C   SER A  90     -13.922 -28.714  15.254  1.00 93.45           C  
ATOM   1394  CB  SER A  90     -15.191 -27.025  13.905  1.00 93.45           C  
ATOM   1395  HB2 SER A  90     -16.073 -26.386  13.891  1.00 93.45           H  
ATOM   1396  HB3 SER A  90     -15.245 -27.704  13.054  1.00 93.45           H  
ATOM   1397  O   SER A  90     -13.826 -29.688  14.509  1.00 93.45           O  
ATOM   1398  OG  SER A  90     -14.019 -26.227  13.793  1.00 93.45           O  
ATOM   1399  HG  SER A  90     -13.726 -25.948  14.663  1.00 93.45           H  
ATOM   1400  N   GLY A  91     -12.927 -28.339  16.068  1.00 94.09           N  
ATOM   1401  H   GLY A  91     -13.088 -27.551  16.679  1.00 94.09           H  
ATOM   1402  CA  GLY A  91     -11.584 -28.932  16.070  1.00 94.09           C  
ATOM   1403  HA2 GLY A  91     -11.675 -30.011  16.201  1.00 94.09           H  
ATOM   1404  HA3 GLY A  91     -11.029 -28.529  16.916  1.00 94.09           H  
ATOM   1405  C   GLY A  91     -10.753 -28.679  14.800  1.00 94.09           C  
ATOM   1406  O   GLY A  91      -9.663 -29.232  14.669  1.00 94.09           O  
ATOM   1407  N   LEU A  92     -11.244 -27.876  13.847  1.00 95.69           N  
ATOM   1408  H   LEU A  92     -12.139 -27.435  14.003  1.00 95.69           H  
ATOM   1409  CA  LEU A  92     -10.571 -27.635  12.568  1.00 95.69           C  
ATOM   1410  HA  LEU A  92     -10.103 -28.566  12.251  1.00 95.69           H  
ATOM   1411  C   LEU A  92      -9.458 -26.589  12.692  1.00 95.69           C  
ATOM   1412  CB  LEU A  92     -11.590 -27.216  11.492  1.00 95.69           C  
ATOM   1413  HB2 LEU A  92     -12.104 -26.321  11.844  1.00 95.69           H  
ATOM   1414  HB3 LEU A  92     -11.053 -26.949  10.582  1.00 95.69           H  
ATOM   1415  O   LEU A  92      -9.637 -25.528  13.292  1.00 95.69           O  
ATOM   1416  CG  LEU A  92     -12.638 -28.288  11.141  1.00 95.69           C  
ATOM   1417  HG  LEU A  92     -13.145 -28.617  12.048  1.00 95.69           H  
ATOM   1418  CD1 LEU A  92     -13.683 -27.686  10.205  1.00 95.69           C  
ATOM   1419 HD11 LEU A  92     -14.128 -26.814  10.685  1.00 95.69           H  
ATOM   1420 HD12 LEU A  92     -13.224 -27.387   9.263  1.00 95.69           H  
ATOM   1421 HD13 LEU A  92     -14.474 -28.412  10.019  1.00 95.69           H  
ATOM   1422  CD2 LEU A  92     -12.027 -29.506  10.444  1.00 95.69           C  
ATOM   1423 HD21 LEU A  92     -11.510 -29.200   9.535  1.00 95.69           H  
ATOM   1424 HD22 LEU A  92     -12.819 -30.209  10.187  1.00 95.69           H  
ATOM   1425 HD23 LEU A  92     -11.329 -30.009  11.114  1.00 95.69           H  
ATOM   1426  N   VAL A  93      -8.327 -26.864  12.038  1.00 96.54           N  
ATOM   1427  H   VAL A  93      -8.264 -27.749  11.555  1.00 96.54           H  
ATOM   1428  CA  VAL A  93      -7.242 -25.895  11.846  1.00 96.54           C  
ATOM   1429  HA  VAL A  93      -7.238 -25.215  12.698  1.00 96.54           H  
ATOM   1430  C   VAL A  93      -7.513 -25.078  10.583  1.00 96.54           C  
ATOM   1431  CB  VAL A  93      -5.866 -26.584  11.805  1.00 96.54           C  
ATOM   1432  HB  VAL A  93      -5.861 -27.330  11.011  1.00 96.54           H  
ATOM   1433  O   VAL A  93      -7.719 -25.631   9.502  1.00 96.54           O  
ATOM   1434  CG1 VAL A  93      -4.723 -25.593  11.549  1.00 96.54           C  
ATOM   1435 HG11 VAL A  93      -3.775 -26.130  11.582  1.00 96.54           H  
ATOM   1436 HG12 VAL A  93      -4.732 -24.811  12.308  1.00 96.54           H  
ATOM   1437 HG13 VAL A  93      -4.830 -25.140  10.563  1.00 96.54           H  
ATOM   1438  CG2 VAL A  93      -5.569 -27.285  13.139  1.00 96.54           C  
ATOM   1439 HG21 VAL A  93      -6.329 -28.037  13.348  1.00 96.54           H  
ATOM   1440 HG22 VAL A  93      -5.567 -26.559  13.952  1.00 96.54           H  
ATOM   1441 HG23 VAL A  93      -4.601 -27.784  13.095  1.00 96.54           H  
ATOM   1442  N   MET A  94      -7.489 -23.755  10.715  1.00 97.54           N  
ATOM   1443  H   MET A  94      -7.272 -23.381  11.628  1.00 97.54           H  
ATOM   1444  CA  MET A  94      -7.794 -22.798   9.650  1.00 97.54           C  
ATOM   1445  HA  MET A  94      -7.915 -23.328   8.705  1.00 97.54           H  
ATOM   1446  C   MET A  94      -6.655 -21.787   9.474  1.00 97.54           C  
ATOM   1447  CB  MET A  94      -9.112 -22.060   9.950  1.00 97.54           C  
ATOM   1448  HB2 MET A  94      -8.964 -21.386  10.793  1.00 97.54           H  
ATOM   1449  HB3 MET A  94      -9.377 -21.456   9.082  1.00 97.54           H  
ATOM   1450  O   MET A  94      -5.855 -21.554  10.385  1.00 97.54           O  
ATOM   1451  CG  MET A  94     -10.295 -22.980  10.273  1.00 97.54           C  
ATOM   1452  HG2 MET A  94     -10.401 -23.718   9.479  1.00 97.54           H  
ATOM   1453  HG3 MET A  94     -10.096 -23.508  11.206  1.00 97.54           H  
ATOM   1454  SD  MET A  94     -11.855 -22.076  10.450  1.00 97.54           S  
ATOM   1455  CE  MET A  94     -12.985 -23.467  10.719  1.00 97.54           C  
ATOM   1456  HE1 MET A  94     -12.660 -24.046  11.583  1.00 97.54           H  
ATOM   1457  HE2 MET A  94     -13.989 -23.084  10.902  1.00 97.54           H  
ATOM   1458  HE3 MET A  94     -12.998 -24.107   9.837  1.00 97.54           H  
ATOM   1459  N   ALA A  95      -6.615 -21.139   8.313  1.00 97.95           N  
ATOM   1460  H   ALA A  95      -7.292 -21.387   7.606  1.00 97.95           H  
ATOM   1461  CA  ALA A  95      -5.940 -19.861   8.143  1.00 97.95           C  
ATOM   1462  HA  ALA A  95      -5.162 -19.747   8.898  1.00 97.95           H  
ATOM   1463  C   ALA A  95      -6.974 -18.737   8.333  1.00 97.95           C  
ATOM   1464  CB  ALA A  95      -5.257 -19.842   6.770  1.00 97.95           C  
ATOM   1465  HB1 ALA A  95      -4.489 -20.615   6.729  1.00 97.95           H  
ATOM   1466  HB2 ALA A  95      -4.793 -18.870   6.601  1.00 97.95           H  
ATOM   1467  HB3 ALA A  95      -5.989 -20.030   5.985  1.00 97.95           H  
ATOM   1468  O   ALA A  95      -7.965 -18.670   7.605  1.00 97.95           O  
ATOM   1469  N   ARG A  96      -6.764 -17.857   9.319  1.00 97.29           N  
ATOM   1470  H   ARG A  96      -5.939 -17.984   9.887  1.00 97.29           H  
ATOM   1471  CA  ARG A  96      -7.597 -16.670   9.575  1.00 97.29           C  
ATOM   1472  HA  ARG A  96      -8.481 -16.710   8.939  1.00 97.29           H  
ATOM   1473  C   ARG A  96      -6.816 -15.420   9.193  1.00 97.29           C  
ATOM   1474  CB  ARG A  96      -8.097 -16.670  11.033  1.00 97.29           C  
ATOM   1475  HB2 ARG A  96      -7.244 -16.750  11.708  1.00 97.29           H  
ATOM   1476  HB3 ARG A  96      -8.729 -17.548  11.168  1.00 97.29           H  
ATOM   1477  O   ARG A  96      -5.832 -15.070   9.844  1.00 97.29           O  
ATOM   1478  CG  ARG A  96      -8.914 -15.417  11.406  1.00 97.29           C  
ATOM   1479  HG2 ARG A  96      -8.251 -14.552  11.424  1.00 97.29           H  
ATOM   1480  HG3 ARG A  96      -9.688 -15.248  10.657  1.00 97.29           H  
ATOM   1481  CD  ARG A  96      -9.576 -15.567  12.787  1.00 97.29           C  
ATOM   1482  HD2 ARG A  96      -8.815 -15.870  13.506  1.00 97.29           H  
ATOM   1483  HD3 ARG A  96     -10.333 -16.350  12.738  1.00 97.29           H  
ATOM   1484  NE  ARG A  96     -10.201 -14.307  13.239  1.00 97.29           N  
ATOM   1485  HE  ARG A  96     -10.458 -13.616  12.548  1.00 97.29           H  
ATOM   1486  NH1 ARG A  96     -10.276 -14.716  15.509  1.00 97.29           N  
ATOM   1487 HH11 ARG A  96     -10.194 -15.717  15.395  1.00 97.29           H  
ATOM   1488 HH12 ARG A  96     -10.545 -14.328  16.402  1.00 97.29           H  
ATOM   1489  NH2 ARG A  96     -10.873 -12.737  14.726  1.00 97.29           N  
ATOM   1490 HH21 ARG A  96     -11.059 -12.468  15.682  1.00 97.29           H  
ATOM   1491 HH22 ARG A  96     -11.127 -12.110  13.976  1.00 97.29           H  
ATOM   1492  CZ  ARG A  96     -10.442 -13.936  14.484  1.00 97.29           C  
ATOM   1493  N   LYS A  97      -7.259 -14.751   8.131  1.00 94.36           N  
ATOM   1494  H   LYS A  97      -8.081 -15.115   7.669  1.00 94.36           H  
ATOM   1495  CA  LYS A  97      -6.734 -13.463   7.670  1.00 94.36           C  
ATOM   1496  HA  LYS A  97      -5.691 -13.373   7.971  1.00 94.36           H  
ATOM   1497  C   LYS A  97      -7.507 -12.326   8.337  1.00 94.36           C  
ATOM   1498  CB  LYS A  97      -6.786 -13.439   6.136  1.00 94.36           C  
ATOM   1499  HB2 LYS A  97      -7.812 -13.603   5.805  1.00 94.36           H  
ATOM   1500  HB3 LYS A  97      -6.177 -14.261   5.760  1.00 94.36           H  
ATOM   1501  O   LYS A  97      -8.733 -12.302   8.275  1.00 94.36           O  
ATOM   1502  CG  LYS A  97      -6.276 -12.122   5.540  1.00 94.36           C  
ATOM   1503  HG2 LYS A  97      -5.307 -11.870   5.971  1.00 94.36           H  
ATOM   1504  HG3 LYS A  97      -6.982 -11.325   5.769  1.00 94.36           H  
ATOM   1505  CD  LYS A  97      -6.137 -12.260   4.020  1.00 94.36           C  
ATOM   1506  HD2 LYS A  97      -5.384 -13.011   3.782  1.00 94.36           H  
ATOM   1507  HD3 LYS A  97      -7.092 -12.564   3.591  1.00 94.36           H  
ATOM   1508  CE  LYS A  97      -5.724 -10.914   3.430  1.00 94.36           C  
ATOM   1509  HE2 LYS A  97      -6.471 -10.170   3.705  1.00 94.36           H  
ATOM   1510  HE3 LYS A  97      -4.773 -10.602   3.862  1.00 94.36           H  
ATOM   1511  NZ  LYS A  97      -5.615 -10.984   1.959  1.00 94.36           N  
ATOM   1512  HZ1 LYS A  97      -4.835 -11.536   1.633  1.00 94.36           H  
ATOM   1513  HZ2 LYS A  97      -5.560 -10.078   1.515  1.00 94.36           H  
ATOM   1514  HZ3 LYS A  97      -6.362 -11.517   1.537  1.00 94.36           H  
ATOM   1515  N   LEU A  98      -6.783 -11.406   8.967  1.00 90.77           N  
ATOM   1516  H   LEU A  98      -5.780 -11.528   8.971  1.00 90.77           H  
ATOM   1517  CA  LEU A  98      -7.294 -10.221   9.656  1.00 90.77           C  
ATOM   1518  HA  LEU A  98      -8.377 -10.292   9.764  1.00 90.77           H  
ATOM   1519  C   LEU A  98      -6.987  -8.971   8.830  1.00 90.77           C  
ATOM   1520  CB  LEU A  98      -6.653 -10.126  11.055  1.00 90.77           C  
ATOM   1521  HB2 LEU A  98      -6.914  -9.164  11.496  1.00 90.77           H  
ATOM   1522  HB3 LEU A  98      -5.569 -10.150  10.942  1.00 90.77           H  
ATOM   1523  O   LEU A  98      -5.824  -8.703   8.516  1.00 90.77           O  
ATOM   1524  CG  LEU A  98      -7.077 -11.238  12.031  1.00 90.77           C  
ATOM   1525  HG  LEU A  98      -6.904 -12.213  11.574  1.00 90.77           H  
ATOM   1526  CD1 LEU A  98      -6.258 -11.169  13.319  1.00 90.77           C  
ATOM   1527 HD11 LEU A  98      -6.449 -10.218  13.815  1.00 90.77           H  
ATOM   1528 HD12 LEU A  98      -5.197 -11.242  13.079  1.00 90.77           H  
ATOM   1529 HD13 LEU A  98      -6.548 -11.983  13.983  1.00 90.77           H  
ATOM   1530  CD2 LEU A  98      -8.549 -11.121  12.408  1.00 90.77           C  
ATOM   1531 HD21 LEU A  98      -9.175 -11.273  11.528  1.00 90.77           H  
ATOM   1532 HD22 LEU A  98      -8.746 -10.134  12.828  1.00 90.77           H  
ATOM   1533 HD23 LEU A  98      -8.794 -11.872  13.159  1.00 90.77           H  
ATOM   1534  N   ILE A  99      -8.027  -8.212   8.482  1.00 87.16           N  
ATOM   1535  H   ILE A  99      -8.949  -8.539   8.735  1.00 87.16           H  
ATOM   1536  CA  ILE A  99      -7.940  -6.985   7.683  1.00 87.16           C  
ATOM   1537  HA  ILE A  99      -6.888  -6.761   7.503  1.00 87.16           H  
ATOM   1538  C   ILE A  99      -8.539  -5.825   8.485  1.00 87.16           C  
ATOM   1539  CB  ILE A  99      -8.620  -7.142   6.298  1.00 87.16           C  
ATOM   1540  HB  ILE A  99      -9.700  -7.085   6.427  1.00 87.16           H  
ATOM   1541  O   ILE A  99      -9.757  -5.702   8.613  1.00 87.16           O  
ATOM   1542  CG1 ILE A  99      -8.304  -8.503   5.631  1.00 87.16           C  
ATOM   1543 HG12 ILE A  99      -8.722  -9.302   6.243  1.00 87.16           H  
ATOM   1544 HG13 ILE A  99      -7.224  -8.642   5.588  1.00 87.16           H  
ATOM   1545  CG2 ILE A  99      -8.173  -5.967   5.405  1.00 87.16           C  
ATOM   1546 HG21 ILE A  99      -8.306  -5.017   5.923  1.00 87.16           H  
ATOM   1547 HG22 ILE A  99      -7.123  -6.081   5.135  1.00 87.16           H  
ATOM   1548 HG23 ILE A  99      -8.776  -5.933   4.497  1.00 87.16           H  
ATOM   1549  CD1 ILE A  99      -8.884  -8.676   4.221  1.00 87.16           C  
ATOM   1550 HD11 ILE A  99      -8.400  -7.995   3.521  1.00 87.16           H  
ATOM   1551 HD12 ILE A  99      -8.707  -9.697   3.885  1.00 87.16           H  
ATOM   1552 HD13 ILE A  99      -9.958  -8.489   4.237  1.00 87.16           H  
ATOM   1553  N   HIS A 100      -7.679  -4.969   9.030  1.00 82.37           N  
ATOM   1554  H   HIS A 100      -6.690  -5.146   8.925  1.00 82.37           H  
ATOM   1555  CA  HIS A 100      -8.081  -3.763   9.752  1.00 82.37           C  
ATOM   1556  HA  HIS A 100      -8.936  -3.992  10.388  1.00 82.37           H  
ATOM   1557  C   HIS A 100      -8.478  -2.645   8.781  1.00 82.37           C  
ATOM   1558  CB  HIS A 100      -6.919  -3.329  10.643  1.00 82.37           C  
ATOM   1559  HB2 HIS A 100      -6.052  -3.113  10.019  1.00 82.37           H  
ATOM   1560  HB3 HIS A 100      -6.653  -4.151  11.308  1.00 82.37           H  
ATOM   1561  O   HIS A 100      -7.688  -2.293   7.902  1.00 82.37           O  
ATOM   1562  CG  HIS A 100      -7.222  -2.126  11.487  1.00 82.37           C  
ATOM   1563  CD2 HIS A 100      -6.539  -0.944  11.461  1.00 82.37           C  
ATOM   1564  HD2 HIS A 100      -5.706  -0.706  10.815  1.00 82.37           H  
ATOM   1565  ND1 HIS A 100      -8.220  -2.005  12.430  1.00 82.37           N  
ATOM   1566  HD1 HIS A 100      -8.963  -2.665  12.611  1.00 82.37           H  
ATOM   1567  CE1 HIS A 100      -8.122  -0.779  12.975  1.00 82.37           C  
ATOM   1568  HE1 HIS A 100      -8.776  -0.380  13.736  1.00 82.37           H  
ATOM   1569  NE2 HIS A 100      -7.097  -0.106  12.422  1.00 82.37           N  
ATOM   1570  N   LEU A 101      -9.683  -2.086   8.937  1.00 80.78           N  
ATOM   1571  H   LEU A 101     -10.259  -2.394   9.707  1.00 80.78           H  
ATOM   1572  CA  LEU A 101     -10.234  -1.059   8.045  1.00 80.78           C  
ATOM   1573  HA  LEU A 101      -9.419  -0.542   7.537  1.00 80.78           H  
ATOM   1574  C   LEU A 101     -11.034  -0.005   8.829  1.00 80.78           C  
ATOM   1575  CB  LEU A 101     -11.139  -1.719   6.980  1.00 80.78           C  
ATOM   1576  HB2 LEU A 101     -11.928  -2.262   7.499  1.00 80.78           H  
ATOM   1577  HB3 LEU A 101     -11.613  -0.929   6.398  1.00 80.78           H  
ATOM   1578  O   LEU A 101     -12.098  -0.301   9.372  1.00 80.78           O  
ATOM   1579  CG  LEU A 101     -10.455  -2.685   5.996  1.00 80.78           C  
ATOM   1580  HG  LEU A 101      -9.951  -3.475   6.551  1.00 80.78           H  
ATOM   1581  CD1 LEU A 101     -11.511  -3.336   5.105  1.00 80.78           C  
ATOM   1582 HD11 LEU A 101     -12.265  -3.816   5.729  1.00 80.78           H  
ATOM   1583 HD12 LEU A 101     -11.036  -4.094   4.483  1.00 80.78           H  
ATOM   1584 HD13 LEU A 101     -11.990  -2.588   4.473  1.00 80.78           H  
ATOM   1585  CD2 LEU A 101      -9.452  -1.992   5.072  1.00 80.78           C  
ATOM   1586 HD21 LEU A 101      -9.033  -2.722   4.379  1.00 80.78           H  
ATOM   1587 HD22 LEU A 101      -8.640  -1.558   5.655  1.00 80.78           H  
ATOM   1588 HD23 LEU A 101      -9.952  -1.200   4.514  1.00 80.78           H  
ATOM   1589  N   GLU A 102     -10.572   1.248   8.809  1.00 79.48           N  
ATOM   1590  H   GLU A 102      -9.676   1.430   8.380  1.00 79.48           H  
ATOM   1591  CA  GLU A 102     -11.409   2.408   9.142  1.00 79.48           C  
ATOM   1592  HA  GLU A 102     -12.007   2.185  10.026  1.00 79.48           H  
ATOM   1593  C   GLU A 102     -12.366   2.679   7.965  1.00 79.48           C  
ATOM   1594  CB  GLU A 102     -10.554   3.657   9.450  1.00 79.48           C  
ATOM   1595  HB2 GLU A 102     -11.230   4.509   9.518  1.00 79.48           H  
ATOM   1596  HB3 GLU A 102      -9.864   3.830   8.624  1.00 79.48           H  
ATOM   1597  O   GLU A 102     -11.995   3.348   6.998  1.00 79.48           O  
ATOM   1598  CG  GLU A 102      -9.753   3.589  10.762  1.00 79.48           C  
ATOM   1599  HG2 GLU A 102      -9.009   2.797  10.678  1.00 79.48           H  
ATOM   1600  HG3 GLU A 102     -10.440   3.328  11.567  1.00 79.48           H  
ATOM   1601  CD  GLU A 102      -9.045   4.920  11.116  1.00 79.48           C  
ATOM   1602  OE1 GLU A 102      -8.566   5.040  12.262  1.00 79.48           O  
ATOM   1603  OE2 GLU A 102      -8.982   5.842  10.265  1.00 79.48           O  
ATOM   1604  N   ILE A 103     -13.589   2.139   8.034  1.00 83.65           N  
ATOM   1605  H   ILE A 103     -13.797   1.552   8.830  1.00 83.65           H  
ATOM   1606  CA  ILE A 103     -14.651   2.298   7.020  1.00 83.65           C  
ATOM   1607  HA  ILE A 103     -14.429   3.184   6.425  1.00 83.65           H  
ATOM   1608  C   ILE A 103     -16.031   2.530   7.648  1.00 83.65           C  
ATOM   1609  CB  ILE A 103     -14.710   1.101   6.049  1.00 83.65           C  
ATOM   1610  HB  ILE A 103     -15.610   1.208   5.444  1.00 83.65           H  
ATOM   1611  O   ILE A 103     -16.284   2.145   8.791  1.00 83.65           O  
ATOM   1612  CG1 ILE A 103     -14.800  -0.255   6.783  1.00 83.65           C  
ATOM   1613 HG12 ILE A 103     -13.881  -0.438   7.340  1.00 83.65           H  
ATOM   1614 HG13 ILE A 103     -15.624  -0.217   7.496  1.00 83.65           H  
ATOM   1615  CG2 ILE A 103     -13.527   1.172   5.079  1.00 83.65           C  
ATOM   1616 HG21 ILE A 103     -13.667   0.427   4.296  1.00 83.65           H  
ATOM   1617 HG22 ILE A 103     -13.485   2.151   4.603  1.00 83.65           H  
ATOM   1618 HG23 ILE A 103     -12.585   0.993   5.598  1.00 83.65           H  
ATOM   1619  CD1 ILE A 103     -15.040  -1.442   5.846  1.00 83.65           C  
ATOM   1620 HD11 ILE A 103     -15.920  -1.253   5.231  1.00 83.65           H  
ATOM   1621 HD12 ILE A 103     -15.201  -2.342   6.439  1.00 83.65           H  
ATOM   1622 HD13 ILE A 103     -14.174  -1.601   5.204  1.00 83.65           H  
ATOM   1623  N   LYS A 104     -16.951   3.132   6.879  1.00 83.73           N  
ATOM   1624  H   LYS A 104     -16.673   3.429   5.955  1.00 83.73           H  
ATOM   1625  CA  LYS A 104     -18.358   3.305   7.281  1.00 83.73           C  
ATOM   1626  HA  LYS A 104     -18.376   3.949   8.160  1.00 83.73           H  
ATOM   1627  C   LYS A 104     -19.012   1.946   7.610  1.00 83.73           C  
ATOM   1628  CB  LYS A 104     -19.182   3.975   6.167  1.00 83.73           C  
ATOM   1629  HB2 LYS A 104     -19.195   3.310   5.303  1.00 83.73           H  
ATOM   1630  HB3 LYS A 104     -20.206   4.073   6.526  1.00 83.73           H  
ATOM   1631  O   LYS A 104     -18.801   0.989   6.856  1.00 83.73           O  
ATOM   1632  CG  LYS A 104     -18.702   5.360   5.706  1.00 83.73           C  
ATOM   1633  HG2 LYS A 104     -17.734   5.270   5.212  1.00 83.73           H  
ATOM   1634  HG3 LYS A 104     -18.608   6.021   6.567  1.00 83.73           H  
ATOM   1635  CD  LYS A 104     -19.733   5.946   4.726  1.00 83.73           C  
ATOM   1636  HD2 LYS A 104     -19.888   5.251   3.901  1.00 83.73           H  
ATOM   1637  HD3 LYS A 104     -20.678   6.080   5.252  1.00 83.73           H  
ATOM   1638  CE  LYS A 104     -19.291   7.296   4.158  1.00 83.73           C  
ATOM   1639  HE2 LYS A 104     -18.401   7.156   3.545  1.00 83.73           H  
ATOM   1640  HE3 LYS A 104     -19.015   7.953   4.984  1.00 83.73           H  
ATOM   1641  NZ  LYS A 104     -20.375   7.932   3.361  1.00 83.73           N  
ATOM   1642  HZ1 LYS A 104     -21.140   8.224   3.952  1.00 83.73           H  
ATOM   1643  HZ2 LYS A 104     -20.729   7.368   2.601  1.00 83.73           H  
ATOM   1644  HZ3 LYS A 104     -20.073   8.834   3.023  1.00 83.73           H  
ATOM   1645  N   PRO A 105     -19.898   1.852   8.623  1.00 83.57           N  
ATOM   1646  CA  PRO A 105     -20.626   0.617   8.935  1.00 83.57           C  
ATOM   1647  HA  PRO A 105     -19.903  -0.131   9.259  1.00 83.57           H  
ATOM   1648  C   PRO A 105     -21.433   0.041   7.759  1.00 83.57           C  
ATOM   1649  CB  PRO A 105     -21.537   0.968  10.116  1.00 83.57           C  
ATOM   1650  HB2 PRO A 105     -21.688   0.114  10.776  1.00 83.57           H  
ATOM   1651  HB3 PRO A 105     -22.495   1.345   9.757  1.00 83.57           H  
ATOM   1652  O   PRO A 105     -21.499  -1.177   7.614  1.00 83.57           O  
ATOM   1653  CG  PRO A 105     -20.783   2.097  10.815  1.00 83.57           C  
ATOM   1654  HG2 PRO A 105     -21.449   2.733  11.398  1.00 83.57           H  
ATOM   1655  HG3 PRO A 105     -19.999   1.679  11.447  1.00 83.57           H  
ATOM   1656  CD  PRO A 105     -20.152   2.856   9.649  1.00 83.57           C  
ATOM   1657  HD2 PRO A 105     -19.232   3.334   9.986  1.00 83.57           H  
ATOM   1658  HD3 PRO A 105     -20.849   3.602   9.268  1.00 83.57           H  
ATOM   1659  N   ALA A 106     -21.989   0.890   6.887  1.00 87.18           N  
ATOM   1660  H   ALA A 106     -21.951   1.881   7.079  1.00 87.18           H  
ATOM   1661  CA  ALA A 106     -22.692   0.458   5.676  1.00 87.18           C  
ATOM   1662  HA  ALA A 106     -23.487  -0.233   5.958  1.00 87.18           H  
ATOM   1663  C   ALA A 106     -21.762  -0.286   4.696  1.00 87.18           C  
ATOM   1664  CB  ALA A 106     -23.341   1.687   5.026  1.00 87.18           C  
ATOM   1665  HB1 ALA A 106     -23.890   1.384   4.134  1.00 87.18           H  
ATOM   1666  HB2 ALA A 106     -22.585   2.417   4.737  1.00 87.18           H  
ATOM   1667  HB3 ALA A 106     -24.043   2.152   5.718  1.00 87.18           H  
ATOM   1668  O   ALA A 106     -22.062  -1.412   4.300  1.00 87.18           O  
ATOM   1669  N   ILE A 107     -20.594   0.294   4.390  1.00 87.41           N  
ATOM   1670  H   ILE A 107     -20.400   1.202   4.785  1.00 87.41           H  
ATOM   1671  CA  ILE A 107     -19.574  -0.304   3.511  1.00 87.41           C  
ATOM   1672  HA  ILE A 107     -20.040  -0.567   2.561  1.00 87.41           H  
ATOM   1673  C   ILE A 107     -19.035  -1.605   4.114  1.00 87.41           C  
ATOM   1674  CB  ILE A 107     -18.437   0.709   3.232  1.00 87.41           C  
ATOM   1675  HB  ILE A 107     -17.981   0.977   4.185  1.00 87.41           H  
ATOM   1676  O   ILE A 107     -18.958  -2.618   3.427  1.00 87.41           O  
ATOM   1677  CG1 ILE A 107     -18.947   2.021   2.586  1.00 87.41           C  
ATOM   1678 HG12 ILE A 107     -19.638   2.515   3.270  1.00 87.41           H  
ATOM   1679 HG13 ILE A 107     -18.099   2.692   2.449  1.00 87.41           H  
ATOM   1680  CG2 ILE A 107     -17.333   0.087   2.361  1.00 87.41           C  
ATOM   1681 HG21 ILE A 107     -16.596   0.841   2.086  1.00 87.41           H  
ATOM   1682 HG22 ILE A 107     -17.759  -0.327   1.447  1.00 87.41           H  
ATOM   1683 HG23 ILE A 107     -16.813  -0.707   2.897  1.00 87.41           H  
ATOM   1684  CD1 ILE A 107     -19.665   1.873   1.239  1.00 87.41           C  
ATOM   1685 HD11 ILE A 107     -20.562   1.264   1.347  1.00 87.41           H  
ATOM   1686 HD12 ILE A 107     -19.959   2.860   0.880  1.00 87.41           H  
ATOM   1687 HD13 ILE A 107     -19.003   1.421   0.500  1.00 87.41           H  
ATOM   1688  N   ARG A 108     -18.769  -1.635   5.426  1.00 89.10           N  
ATOM   1689  H   ARG A 108     -18.837  -0.764   5.934  1.00 89.10           H  
ATOM   1690  CA  ARG A 108     -18.408  -2.860   6.159  1.00 89.10           C  
ATOM   1691  HA  ARG A 108     -17.475  -3.257   5.759  1.00 89.10           H  
ATOM   1692  C   ARG A 108     -19.465  -3.959   5.992  1.00 89.10           C  
ATOM   1693  CB  ARG A 108     -18.217  -2.482   7.632  1.00 89.10           C  
ATOM   1694  HB2 ARG A 108     -19.151  -2.051   7.992  1.00 89.10           H  
ATOM   1695  HB3 ARG A 108     -17.452  -1.710   7.713  1.00 89.10           H  
ATOM   1696  O   ARG A 108     -19.131  -5.086   5.638  1.00 89.10           O  
ATOM   1697  CG  ARG A 108     -17.816  -3.662   8.532  1.00 89.10           C  
ATOM   1698  HG2 ARG A 108     -16.752  -3.861   8.410  1.00 89.10           H  
ATOM   1699  HG3 ARG A 108     -18.369  -4.566   8.275  1.00 89.10           H  
ATOM   1700  CD  ARG A 108     -18.112  -3.319   9.993  1.00 89.10           C  
ATOM   1701  HD2 ARG A 108     -17.679  -4.100  10.618  1.00 89.10           H  
ATOM   1702  HD3 ARG A 108     -17.642  -2.367  10.244  1.00 89.10           H  
ATOM   1703  NE  ARG A 108     -19.560  -3.267  10.263  1.00 89.10           N  
ATOM   1704  HE  ARG A 108     -20.192  -3.503   9.511  1.00 89.10           H  
ATOM   1705  NH1 ARG A 108     -19.450  -2.709  12.491  1.00 89.10           N  
ATOM   1706 HH11 ARG A 108     -19.915  -2.537  13.371  1.00 89.10           H  
ATOM   1707 HH12 ARG A 108     -18.442  -2.767  12.456  1.00 89.10           H  
ATOM   1708  NH2 ARG A 108     -21.426  -3.053  11.494  1.00 89.10           N  
ATOM   1709 HH21 ARG A 108     -21.915  -3.359  10.665  1.00 89.10           H  
ATOM   1710 HH22 ARG A 108     -21.905  -2.936  12.375  1.00 89.10           H  
ATOM   1711  CZ  ARG A 108     -20.131  -3.006  11.420  1.00 89.10           C  
ATOM   1712  N   ASN A 109     -20.740  -3.635   6.213  1.00 88.30           N  
ATOM   1713  H   ASN A 109     -20.949  -2.693   6.512  1.00 88.30           H  
ATOM   1714  CA  ASN A 109     -21.851  -4.580   6.063  1.00 88.30           C  
ATOM   1715  HA  ASN A 109     -21.615  -5.493   6.610  1.00 88.30           H  
ATOM   1716  C   ASN A 109     -22.084  -4.986   4.591  1.00 88.30           C  
ATOM   1717  CB  ASN A 109     -23.128  -3.961   6.664  1.00 88.30           C  
ATOM   1718  HB2 ASN A 109     -23.314  -2.993   6.199  1.00 88.30           H  
ATOM   1719  HB3 ASN A 109     -23.967  -4.613   6.419  1.00 88.30           H  
ATOM   1720  O   ASN A 109     -22.681  -6.028   4.324  1.00 88.30           O  
ATOM   1721  CG  ASN A 109     -23.135  -3.773   8.177  1.00 88.30           C  
ATOM   1722  ND2 ASN A 109     -24.278  -3.409   8.712  1.00 88.30           N  
ATOM   1723 HD21 ASN A 109     -24.343  -3.329   9.717  1.00 88.30           H  
ATOM   1724 HD22 ASN A 109     -25.090  -3.272   8.128  1.00 88.30           H  
ATOM   1725  OD1 ASN A 109     -22.158  -3.942   8.898  1.00 88.30           O  
ATOM   1726  N   GLN A 110     -21.636  -4.185   3.621  1.00 89.59           N  
ATOM   1727  H   GLN A 110     -21.244  -3.289   3.874  1.00 89.59           H  
ATOM   1728  CA  GLN A 110     -21.607  -4.561   2.210  1.00 89.59           C  
ATOM   1729  HA  GLN A 110     -22.518  -5.113   1.978  1.00 89.59           H  
ATOM   1730  C   GLN A 110     -20.443  -5.511   1.898  1.00 89.59           C  
ATOM   1731  CB  GLN A 110     -21.619  -3.299   1.340  1.00 89.59           C  
ATOM   1732  HB2 GLN A 110     -22.514  -2.726   1.582  1.00 89.59           H  
ATOM   1733  HB3 GLN A 110     -20.742  -2.685   1.545  1.00 89.59           H  
ATOM   1734  O   GLN A 110     -20.689  -6.549   1.295  1.00 89.59           O  
ATOM   1735  CG  GLN A 110     -21.632  -3.670  -0.148  1.00 89.59           C  
ATOM   1736  HG2 GLN A 110     -22.389  -4.432  -0.335  1.00 89.59           H  
ATOM   1737  HG3 GLN A 110     -20.659  -4.085  -0.409  1.00 89.59           H  
ATOM   1738  CD  GLN A 110     -21.924  -2.492  -1.069  1.00 89.59           C  
ATOM   1739  NE2 GLN A 110     -21.619  -2.621  -2.338  1.00 89.59           N  
ATOM   1740 HE21 GLN A 110     -21.113  -3.442  -2.636  1.00 89.59           H  
ATOM   1741 HE22 GLN A 110     -21.918  -1.889  -2.967  1.00 89.59           H  
ATOM   1742  OE1 GLN A 110     -22.444  -1.465  -0.667  1.00 89.59           O  
ATOM   1743  N   ILE A 111     -19.226  -5.254   2.391  1.00 91.03           N  
ATOM   1744  H   ILE A 111     -19.076  -4.368   2.853  1.00 91.03           H  
ATOM   1745  CA  ILE A 111     -18.079  -6.170   2.246  1.00 91.03           C  
ATOM   1746  HA  ILE A 111     -17.873  -6.303   1.184  1.00 91.03           H  
ATOM   1747  C   ILE A 111     -18.407  -7.552   2.817  1.00 91.03           C  
ATOM   1748  CB  ILE A 111     -16.811  -5.588   2.914  1.00 91.03           C  
ATOM   1749  HB  ILE A 111     -17.052  -5.299   3.937  1.00 91.03           H  
ATOM   1750  O   ILE A 111     -18.180  -8.556   2.150  1.00 91.03           O  
ATOM   1751  CG1 ILE A 111     -16.327  -4.342   2.147  1.00 91.03           C  
ATOM   1752 HG12 ILE A 111     -17.171  -3.680   1.956  1.00 91.03           H  
ATOM   1753 HG13 ILE A 111     -15.927  -4.656   1.183  1.00 91.03           H  
ATOM   1754  CG2 ILE A 111     -15.691  -6.645   2.961  1.00 91.03           C  
ATOM   1755 HG21 ILE A 111     -15.948  -7.441   3.659  1.00 91.03           H  
ATOM   1756 HG22 ILE A 111     -15.550  -7.077   1.970  1.00 91.03           H  
ATOM   1757 HG23 ILE A 111     -14.752  -6.205   3.299  1.00 91.03           H  
ATOM   1758  CD1 ILE A 111     -15.271  -3.523   2.896  1.00 91.03           C  
ATOM   1759 HD11 ILE A 111     -15.638  -3.289   3.895  1.00 91.03           H  
ATOM   1760 HD12 ILE A 111     -14.330  -4.069   2.972  1.00 91.03           H  
ATOM   1761 HD13 ILE A 111     -15.089  -2.594   2.356  1.00 91.03           H  
ATOM   1762  N   ILE A 112     -18.988  -7.625   4.021  1.00 90.48           N  
ATOM   1763  H   ILE A 112     -19.117  -6.771   4.544  1.00 90.48           H  
ATOM   1764  CA  ILE A 112     -19.373  -8.910   4.631  1.00 90.48           C  
ATOM   1765  HA  ILE A 112     -18.495  -9.556   4.639  1.00 90.48           H  
ATOM   1766  C   ILE A 112     -20.417  -9.657   3.782  1.00 90.48           C  
ATOM   1767  CB  ILE A 112     -19.827  -8.703   6.097  1.00 90.48           C  
ATOM   1768  HB  ILE A 112     -20.609  -7.944   6.098  1.00 90.48           H  
ATOM   1769  O   ILE A 112     -20.365 -10.883   3.737  1.00 90.48           O  
ATOM   1770  CG1 ILE A 112     -18.683  -8.191   7.008  1.00 90.48           C  
ATOM   1771 HG12 ILE A 112     -19.096  -7.984   7.996  1.00 90.48           H  
ATOM   1772 HG13 ILE A 112     -18.305  -7.245   6.619  1.00 90.48           H  
ATOM   1773  CG2 ILE A 112     -20.435  -9.978   6.711  1.00 90.48           C  
ATOM   1774 HG21 ILE A 112     -20.633  -9.830   7.773  1.00 90.48           H  
ATOM   1775 HG22 ILE A 112     -21.381 -10.222   6.228  1.00 90.48           H  
ATOM   1776 HG23 ILE A 112     -19.757 -10.824   6.594  1.00 90.48           H  
ATOM   1777  CD1 ILE A 112     -17.480  -9.129   7.184  1.00 90.48           C  
ATOM   1778 HD11 ILE A 112     -16.772  -8.672   7.875  1.00 90.48           H  
ATOM   1779 HD12 ILE A 112     -17.795 -10.088   7.595  1.00 90.48           H  
ATOM   1780 HD13 ILE A 112     -16.977  -9.288   6.230  1.00 90.48           H  
ATOM   1781  N   ARG A 113     -21.310  -8.953   3.064  1.00 89.27           N  
ATOM   1782  H   ARG A 113     -21.245  -7.946   3.095  1.00 89.27           H  
ATOM   1783  CA  ARG A 113     -22.258  -9.556   2.105  1.00 89.27           C  
ATOM   1784  HA  ARG A 113     -22.664 -10.472   2.535  1.00 89.27           H  
ATOM   1785  C   ARG A 113     -21.580  -9.999   0.807  1.00 89.27           C  
ATOM   1786  CB  ARG A 113     -23.435  -8.607   1.821  1.00 89.27           C  
ATOM   1787  HB2 ARG A 113     -23.941  -8.936   0.914  1.00 89.27           H  
ATOM   1788  HB3 ARG A 113     -23.063  -7.596   1.653  1.00 89.27           H  
ATOM   1789  O   ARG A 113     -21.787 -11.130   0.385  1.00 89.27           O  
ATOM   1790  CG  ARG A 113     -24.462  -8.614   2.966  1.00 89.27           C  
ATOM   1791  HG2 ARG A 113     -24.860  -9.623   3.070  1.00 89.27           H  
ATOM   1792  HG3 ARG A 113     -23.980  -8.340   3.904  1.00 89.27           H  
ATOM   1793  CD  ARG A 113     -25.633  -7.659   2.692  1.00 89.27           C  
ATOM   1794  HD2 ARG A 113     -26.045  -7.884   1.709  1.00 89.27           H  
ATOM   1795  HD3 ARG A 113     -26.404  -7.839   3.441  1.00 89.27           H  
ATOM   1796  NE  ARG A 113     -25.216  -6.244   2.762  1.00 89.27           N  
ATOM   1797  HE  ARG A 113     -24.316  -6.074   3.188  1.00 89.27           H  
ATOM   1798  NH1 ARG A 113     -27.112  -5.313   1.852  1.00 89.27           N  
ATOM   1799 HH11 ARG A 113     -27.627  -4.502   1.540  1.00 89.27           H  
ATOM   1800 HH12 ARG A 113     -27.527  -6.231   1.778  1.00 89.27           H  
ATOM   1801  NH2 ARG A 113     -25.404  -3.998   2.417  1.00 89.27           N  
ATOM   1802 HH21 ARG A 113     -25.916  -3.212   2.043  1.00 89.27           H  
ATOM   1803 HH22 ARG A 113     -24.461  -3.859   2.752  1.00 89.27           H  
ATOM   1804  CZ  ARG A 113     -25.910  -5.197   2.346  1.00 89.27           C  
ATOM   1805  N   GLU A 114     -20.735  -9.163   0.207  1.00 89.51           N  
ATOM   1806  H   GLU A 114     -20.614  -8.241   0.602  1.00 89.51           H  
ATOM   1807  CA  GLU A 114     -19.970  -9.503  -1.004  1.00 89.51           C  
ATOM   1808  HA  GLU A 114     -20.660  -9.788  -1.798  1.00 89.51           H  
ATOM   1809  C   GLU A 114     -19.043 -10.713  -0.769  1.00 89.51           C  
ATOM   1810  CB  GLU A 114     -19.163  -8.276  -1.474  1.00 89.51           C  
ATOM   1811  HB2 GLU A 114     -18.460  -8.606  -2.240  1.00 89.51           H  
ATOM   1812  HB3 GLU A 114     -18.597  -7.879  -0.631  1.00 89.51           H  
ATOM   1813  O   GLU A 114     -18.921 -11.582  -1.630  1.00 89.51           O  
ATOM   1814  CG  GLU A 114     -20.040  -7.160  -2.077  1.00 89.51           C  
ATOM   1815  HG2 GLU A 114     -20.527  -7.551  -2.970  1.00 89.51           H  
ATOM   1816  HG3 GLU A 114     -20.824  -6.900  -1.364  1.00 89.51           H  
ATOM   1817  CD  GLU A 114     -19.270  -5.874  -2.449  1.00 89.51           C  
ATOM   1818  OE1 GLU A 114     -19.937  -4.847  -2.703  1.00 89.51           O  
ATOM   1819  OE2 GLU A 114     -18.013  -5.880  -2.473  1.00 89.51           O  
ATOM   1820  N   LEU A 115     -18.456 -10.836   0.427  1.00 93.12           N  
ATOM   1821  H   LEU A 115     -18.563 -10.079   1.087  1.00 93.12           H  
ATOM   1822  CA  LEU A 115     -17.655 -11.998   0.823  1.00 93.12           C  
ATOM   1823  HA  LEU A 115     -16.947 -12.207   0.021  1.00 93.12           H  
ATOM   1824  C   LEU A 115     -18.471 -13.294   0.986  1.00 93.12           C  
ATOM   1825  CB  LEU A 115     -16.869 -11.675   2.111  1.00 93.12           C  
ATOM   1826  HB2 LEU A 115     -16.462 -12.603   2.512  1.00 93.12           H  
ATOM   1827  HB3 LEU A 115     -17.568 -11.282   2.849  1.00 93.12           H  
ATOM   1828  O   LEU A 115     -17.869 -14.363   0.934  1.00 93.12           O  
ATOM   1829  CG  LEU A 115     -15.704 -10.680   1.931  1.00 93.12           C  
ATOM   1830  HG  LEU A 115     -16.056  -9.773   1.441  1.00 93.12           H  
ATOM   1831  CD1 LEU A 115     -15.133 -10.310   3.302  1.00 93.12           C  
ATOM   1832 HD11 LEU A 115     -14.738 -11.198   3.795  1.00 93.12           H  
ATOM   1833 HD12 LEU A 115     -14.339  -9.573   3.184  1.00 93.12           H  
ATOM   1834 HD13 LEU A 115     -15.924  -9.883   3.919  1.00 93.12           H  
ATOM   1835  CD2 LEU A 115     -14.557 -11.260   1.099  1.00 93.12           C  
ATOM   1836 HD21 LEU A 115     -14.181 -12.170   1.566  1.00 93.12           H  
ATOM   1837 HD22 LEU A 115     -14.903 -11.491   0.091  1.00 93.12           H  
ATOM   1838 HD23 LEU A 115     -13.749 -10.532   1.028  1.00 93.12           H  
ATOM   1839  N   GLN A 116     -19.806 -13.256   1.115  1.00 90.34           N  
ATOM   1840  H   GLN A 116     -20.286 -12.368   1.085  1.00 90.34           H  
ATOM   1841  CA  GLN A 116     -20.608 -14.491   1.192  1.00 90.34           C  
ATOM   1842  HA  GLN A 116     -20.175 -15.120   1.969  1.00 90.34           H  
ATOM   1843  C   GLN A 116     -20.560 -15.305  -0.107  1.00 90.34           C  
ATOM   1844  CB  GLN A 116     -22.078 -14.224   1.558  1.00 90.34           C  
ATOM   1845  HB2 GLN A 116     -22.598 -15.182   1.600  1.00 90.34           H  
ATOM   1846  HB3 GLN A 116     -22.546 -13.631   0.772  1.00 90.34           H  
ATOM   1847  O   GLN A 116     -20.705 -16.524  -0.060  1.00 90.34           O  
ATOM   1848  CG  GLN A 116     -22.281 -13.519   2.903  1.00 90.34           C  
ATOM   1849  HG2 GLN A 116     -23.348 -13.471   3.123  1.00 90.34           H  
ATOM   1850  HG3 GLN A 116     -21.916 -12.496   2.808  1.00 90.34           H  
ATOM   1851  CD  GLN A 116     -21.580 -14.212   4.066  1.00 90.34           C  
ATOM   1852  NE2 GLN A 116     -20.767 -13.509   4.823  1.00 90.34           N  
ATOM   1853 HE21 GLN A 116     -20.351 -13.987   5.610  1.00 90.34           H  
ATOM   1854 HE22 GLN A 116     -20.579 -12.544   4.592  1.00 90.34           H  
ATOM   1855  OE1 GLN A 116     -21.740 -15.393   4.300  1.00 90.34           O  
ATOM   1856  N   VAL A 117     -20.270 -14.675  -1.252  1.00 90.59           N  
ATOM   1857  H   VAL A 117     -20.144 -13.673  -1.229  1.00 90.59           H  
ATOM   1858  CA  VAL A 117     -20.085 -15.369  -2.542  1.00 90.59           C  
ATOM   1859  HA  VAL A 117     -21.001 -15.910  -2.779  1.00 90.59           H  
ATOM   1860  C   VAL A 117     -18.960 -16.414  -2.461  1.00 90.59           C  
ATOM   1861  CB  VAL A 117     -19.832 -14.343  -3.668  1.00 90.59           C  
ATOM   1862  HB  VAL A 117     -18.937 -13.770  -3.425  1.00 90.59           H  
ATOM   1863  O   VAL A 117     -19.020 -17.444  -3.126  1.00 90.59           O  
ATOM   1864  CG1 VAL A 117     -19.625 -14.998  -5.039  1.00 90.59           C  
ATOM   1865 HG11 VAL A 117     -18.719 -15.604  -5.041  1.00 90.59           H  
ATOM   1866 HG12 VAL A 117     -20.475 -15.634  -5.284  1.00 90.59           H  
ATOM   1867 HG13 VAL A 117     -19.521 -14.232  -5.808  1.00 90.59           H  
ATOM   1868  CG2 VAL A 117     -21.013 -13.368  -3.802  1.00 90.59           C  
ATOM   1869 HG21 VAL A 117     -20.818 -12.661  -4.608  1.00 90.59           H  
ATOM   1870 HG22 VAL A 117     -21.929 -13.916  -4.021  1.00 90.59           H  
ATOM   1871 HG23 VAL A 117     -21.145 -12.796  -2.883  1.00 90.59           H  
ATOM   1872  N   LEU A 118     -17.981 -16.242  -1.563  1.00 94.51           N  
ATOM   1873  H   LEU A 118     -18.014 -15.432  -0.961  1.00 94.51           H  
ATOM   1874  CA  LEU A 118     -16.952 -17.253  -1.307  1.00 94.51           C  
ATOM   1875  HA  LEU A 118     -16.467 -17.491  -2.254  1.00 94.51           H  
ATOM   1876  C   LEU A 118     -17.515 -18.584  -0.766  1.00 94.51           C  
ATOM   1877  CB  LEU A 118     -15.899 -16.688  -0.343  1.00 94.51           C  
ATOM   1878  HB2 LEU A 118     -15.237 -17.503  -0.050  1.00 94.51           H  
ATOM   1879  HB3 LEU A 118     -16.411 -16.339   0.553  1.00 94.51           H  
ATOM   1880  O   LEU A 118     -16.855 -19.612  -0.916  1.00 94.51           O  
ATOM   1881  CG  LEU A 118     -15.015 -15.557  -0.887  1.00 94.51           C  
ATOM   1882  HG  LEU A 118     -15.627 -14.802  -1.379  1.00 94.51           H  
ATOM   1883  CD1 LEU A 118     -14.246 -14.895   0.256  1.00 94.51           C  
ATOM   1884 HD11 LEU A 118     -13.656 -14.065  -0.131  1.00 94.51           H  
ATOM   1885 HD12 LEU A 118     -13.588 -15.622   0.733  1.00 94.51           H  
ATOM   1886 HD13 LEU A 118     -14.954 -14.517   0.993  1.00 94.51           H  
ATOM   1887  CD2 LEU A 118     -13.988 -16.116  -1.874  1.00 94.51           C  
ATOM   1888 HD21 LEU A 118     -13.414 -16.915  -1.407  1.00 94.51           H  
ATOM   1889 HD22 LEU A 118     -14.497 -16.507  -2.755  1.00 94.51           H  
ATOM   1890 HD23 LEU A 118     -13.298 -15.330  -2.180  1.00 94.51           H  
ATOM   1891  N   HIS A 119     -18.726 -18.625  -0.186  1.00 92.34           N  
ATOM   1892  H   HIS A 119     -19.266 -17.775  -0.106  1.00 92.34           H  
ATOM   1893  CA  HIS A 119     -19.364 -19.895   0.190  1.00 92.34           C  
ATOM   1894  HA  HIS A 119     -18.653 -20.447   0.805  1.00 92.34           H  
ATOM   1895  C   HIS A 119     -19.667 -20.778  -1.029  1.00 92.34           C  
ATOM   1896  CB  HIS A 119     -20.634 -19.687   1.034  1.00 92.34           C  
ATOM   1897  HB2 HIS A 119     -21.251 -18.900   0.602  1.00 92.34           H  
ATOM   1898  HB3 HIS A 119     -21.225 -20.603   1.010  1.00 92.34           H  
ATOM   1899  O   HIS A 119     -19.599 -22.001  -0.889  1.00 92.34           O  
ATOM   1900  CG  HIS A 119     -20.340 -19.384   2.482  1.00 92.34           C  
ATOM   1901  CD2 HIS A 119     -20.260 -18.146   3.056  1.00 92.34           C  
ATOM   1902  HD2 HIS A 119     -20.423 -17.202   2.556  1.00 92.34           H  
ATOM   1903  ND1 HIS A 119     -20.100 -20.305   3.480  1.00 92.34           N  
ATOM   1904  HD1 HIS A 119     -20.287 -21.297   3.436  1.00 92.34           H  
ATOM   1905  CE1 HIS A 119     -19.836 -19.633   4.614  1.00 92.34           C  
ATOM   1906  HE1 HIS A 119     -19.654 -20.080   5.580  1.00 92.34           H  
ATOM   1907  NE2 HIS A 119     -19.894 -18.313   4.395  1.00 92.34           N  
ATOM   1908  N   GLU A 120     -19.928 -20.178  -2.196  1.00 90.74           N  
ATOM   1909  H   GLU A 120     -19.936 -19.168  -2.211  1.00 90.74           H  
ATOM   1910  CA  GLU A 120     -20.184 -20.839  -3.484  1.00 90.74           C  
ATOM   1911  HA  GLU A 120     -20.720 -21.774  -3.323  1.00 90.74           H  
ATOM   1912  C   GLU A 120     -18.891 -21.163  -4.265  1.00 90.74           C  
ATOM   1913  CB  GLU A 120     -21.067 -19.919  -4.347  1.00 90.74           C  
ATOM   1914  HB2 GLU A 120     -20.565 -18.957  -4.448  1.00 90.74           H  
ATOM   1915  HB3 GLU A 120     -21.111 -20.349  -5.348  1.00 90.74           H  
ATOM   1916  O   GLU A 120     -18.889 -22.046  -5.122  1.00 90.74           O  
ATOM   1917  CG  GLU A 120     -22.501 -19.660  -3.840  1.00 90.74           C  
ATOM   1918  HG2 GLU A 120     -22.532 -19.741  -2.754  1.00 90.74           H  
ATOM   1919  HG3 GLU A 120     -22.769 -18.634  -4.096  1.00 90.74           H  
ATOM   1920  CD  GLU A 120     -23.544 -20.593  -4.477  1.00 90.74           C  
ATOM   1921  OE1 GLU A 120     -24.433 -21.109  -3.765  1.00 90.74           O  
ATOM   1922  OE2 GLU A 120     -23.457 -20.890  -5.692  1.00 90.74           O  
ATOM   1923  N   CYS A 121     -17.768 -20.498  -3.965  1.00 93.27           N  
ATOM   1924  H   CYS A 121     -17.848 -19.763  -3.277  1.00 93.27           H  
ATOM   1925  CA  CYS A 121     -16.488 -20.608  -4.683  1.00 93.27           C  
ATOM   1926  HA  CYS A 121     -16.717 -20.594  -5.749  1.00 93.27           H  
ATOM   1927  C   CYS A 121     -15.707 -21.922  -4.425  1.00 93.27           C  
ATOM   1928  CB  CYS A 121     -15.638 -19.359  -4.397  1.00 93.27           C  
ATOM   1929  HB2 CYS A 121     -15.553 -19.218  -3.320  1.00 93.27           H  
ATOM   1930  HB3 CYS A 121     -14.637 -19.493  -4.807  1.00 93.27           H  
ATOM   1931  O   CYS A 121     -14.486 -21.909  -4.283  1.00 93.27           O  
ATOM   1932  SG  CYS A 121     -16.390 -17.907  -5.186  1.00 93.27           S  
ATOM   1933  HG  CYS A 121     -15.623 -16.975  -4.613  1.00 93.27           H  
ATOM   1934  N   ASN A 122     -16.383 -23.072  -4.379  1.00 94.35           N  
ATOM   1935  H   ASN A 122     -17.376 -23.037  -4.560  1.00 94.35           H  
ATOM   1936  CA  ASN A 122     -15.773 -24.372  -4.087  1.00 94.35           C  
ATOM   1937  HA  ASN A 122     -14.937 -24.210  -3.407  1.00 94.35           H  
ATOM   1938  C   ASN A 122     -15.215 -25.017  -5.374  1.00 94.35           C  
ATOM   1939  CB  ASN A 122     -16.784 -25.281  -3.352  1.00 94.35           C  
ATOM   1940  HB2 ASN A 122     -16.256 -26.132  -2.922  1.00 94.35           H  
ATOM   1941  HB3 ASN A 122     -17.501 -25.671  -4.074  1.00 94.35           H  
ATOM   1942  O   ASN A 122     -15.971 -25.424  -6.249  1.00 94.35           O  
ATOM   1943  CG  ASN A 122     -17.548 -24.574  -2.240  1.00 94.35           C  
ATOM   1944  ND2 ASN A 122     -18.737 -24.108  -2.543  1.00 94.35           N  
ATOM   1945 HD21 ASN A 122     -19.202 -23.522  -1.865  1.00 94.35           H  
ATOM   1946 HD22 ASN A 122     -19.108 -24.223  -3.475  1.00 94.35           H  
ATOM   1947  OD1 ASN A 122     -17.093 -24.406  -1.111  1.00 94.35           O  
ATOM   1948  N   SER A 123     -13.890 -25.118  -5.488  1.00 95.82           N  
ATOM   1949  H   SER A 123     -13.310 -24.745  -4.751  1.00 95.82           H  
ATOM   1950  CA  SER A 123     -13.183 -25.762  -6.608  1.00 95.82           C  
ATOM   1951  HA  SER A 123     -13.780 -26.594  -6.980  1.00 95.82           H  
ATOM   1952  C   SER A 123     -11.830 -26.294  -6.115  1.00 95.82           C  
ATOM   1953  CB  SER A 123     -13.010 -24.741  -7.742  1.00 95.82           C  
ATOM   1954  HB2 SER A 123     -13.951 -24.672  -8.287  1.00 95.82           H  
ATOM   1955  HB3 SER A 123     -12.796 -23.763  -7.310  1.00 95.82           H  
ATOM   1956  O   SER A 123     -11.236 -25.667  -5.238  1.00 95.82           O  
ATOM   1957  OG  SER A 123     -11.968 -25.072  -8.645  1.00 95.82           O  
ATOM   1958  HG  SER A 123     -12.175 -24.653  -9.483  1.00 95.82           H  
ATOM   1959  N   PRO A 124     -11.297 -27.412  -6.646  1.00 96.89           N  
ATOM   1960  CA  PRO A 124      -9.993 -27.954  -6.238  1.00 96.89           C  
ATOM   1961  HA  PRO A 124     -10.000 -28.167  -5.170  1.00 96.89           H  
ATOM   1962  C   PRO A 124      -8.816 -27.008  -6.526  1.00 96.89           C  
ATOM   1963  CB  PRO A 124      -9.839 -29.266  -7.015  1.00 96.89           C  
ATOM   1964  HB2 PRO A 124     -10.278 -30.084  -6.444  1.00 96.89           H  
ATOM   1965  HB3 PRO A 124      -8.801 -29.489  -7.262  1.00 96.89           H  
ATOM   1966  O   PRO A 124      -7.752 -27.186  -5.939  1.00 96.89           O  
ATOM   1967  CG  PRO A 124     -10.674 -29.008  -8.264  1.00 96.89           C  
ATOM   1968  HG2 PRO A 124     -11.009 -29.939  -8.721  1.00 96.89           H  
ATOM   1969  HG3 PRO A 124     -10.109 -28.404  -8.975  1.00 96.89           H  
ATOM   1970  CD  PRO A 124     -11.854 -28.214  -7.722  1.00 96.89           C  
ATOM   1971  HD2 PRO A 124     -12.602 -28.895  -7.315  1.00 96.89           H  
ATOM   1972  HD3 PRO A 124     -12.291 -27.607  -8.515  1.00 96.89           H  
ATOM   1973  N   TYR A 125      -9.016 -25.994  -7.377  1.00 98.00           N  
ATOM   1974  H   TYR A 125      -9.916 -25.945  -7.832  1.00 98.00           H  
ATOM   1975  CA  TYR A 125      -8.033 -24.961  -7.728  1.00 98.00           C  
ATOM   1976  HA  TYR A 125      -7.041 -25.319  -7.452  1.00 98.00           H  
ATOM   1977  C   TYR A 125      -8.244 -23.635  -6.972  1.00 98.00           C  
ATOM   1978  CB  TYR A 125      -8.050 -24.762  -9.251  1.00 98.00           C  
ATOM   1979  HB2 TYR A 125      -7.242 -24.085  -9.528  1.00 98.00           H  
ATOM   1980  HB3 TYR A 125      -8.992 -24.289  -9.531  1.00 98.00           H  
ATOM   1981  O   TYR A 125      -7.556 -22.650  -7.242  1.00 98.00           O  
ATOM   1982  CG  TYR A 125      -7.885 -26.051 -10.035  1.00 98.00           C  
ATOM   1983  CD1 TYR A 125      -6.688 -26.783  -9.920  1.00 98.00           C  
ATOM   1984  HD1 TYR A 125      -5.888 -26.409  -9.298  1.00 98.00           H  
ATOM   1985  CD2 TYR A 125      -8.944 -26.554 -10.818  1.00 98.00           C  
ATOM   1986  HD2 TYR A 125      -9.874 -26.010 -10.892  1.00 98.00           H  
ATOM   1987  CE1 TYR A 125      -6.544 -28.017 -10.583  1.00 98.00           C  
ATOM   1988  HE1 TYR A 125      -5.629 -28.581 -10.480  1.00 98.00           H  
ATOM   1989  CE2 TYR A 125      -8.801 -27.786 -11.489  1.00 98.00           C  
ATOM   1990  HE2 TYR A 125      -9.612 -28.197 -12.071  1.00 98.00           H  
ATOM   1991  OH  TYR A 125      -7.463 -29.708 -12.015  1.00 98.00           O  
ATOM   1992  HH  TYR A 125      -6.711 -30.203 -11.681  1.00 98.00           H  
ATOM   1993  CZ  TYR A 125      -7.602 -28.520 -11.370  1.00 98.00           C  
ATOM   1994  N   ILE A 126      -9.183 -23.590  -6.022  1.00 97.91           N  
ATOM   1995  H   ILE A 126      -9.683 -24.441  -5.806  1.00 97.91           H  
ATOM   1996  CA  ILE A 126      -9.504 -22.427  -5.183  1.00 97.91           C  
ATOM   1997  HA  ILE A 126      -8.805 -21.617  -5.393  1.00 97.91           H  
ATOM   1998  C   ILE A 126      -9.326 -22.810  -3.709  1.00 97.91           C  
ATOM   1999  CB  ILE A 126     -10.937 -21.929  -5.493  1.00 97.91           C  
ATOM   2000  HB  ILE A 126     -11.631 -22.739  -5.270  1.00 97.91           H  
ATOM   2001  O   ILE A 126      -9.676 -23.916  -3.301  1.00 97.91           O  
ATOM   2002  CG1 ILE A 126     -11.145 -21.542  -6.978  1.00 97.91           C  
ATOM   2003 HG12 ILE A 126     -10.983 -22.421  -7.602  1.00 97.91           H  
ATOM   2004 HG13 ILE A 126     -12.185 -21.244  -7.109  1.00 97.91           H  
ATOM   2005  CG2 ILE A 126     -11.318 -20.739  -4.601  1.00 97.91           C  
ATOM   2006 HG21 ILE A 126     -12.283 -20.335  -4.909  1.00 97.91           H  
ATOM   2007 HG22 ILE A 126     -11.409 -21.060  -3.564  1.00 97.91           H  
ATOM   2008 HG23 ILE A 126     -10.554 -19.965  -4.675  1.00 97.91           H  
ATOM   2009  CD1 ILE A 126     -10.255 -20.415  -7.515  1.00 97.91           C  
ATOM   2010 HD11 ILE A 126      -9.204 -20.683  -7.405  1.00 97.91           H  
ATOM   2011 HD12 ILE A 126     -10.457 -20.275  -8.577  1.00 97.91           H  
ATOM   2012 HD13 ILE A 126     -10.454 -19.483  -6.986  1.00 97.91           H  
ATOM   2013  N   VAL A 127      -8.760 -21.912  -2.896  1.00 98.11           N  
ATOM   2014  H   VAL A 127      -8.476 -21.021  -3.276  1.00 98.11           H  
ATOM   2015  CA  VAL A 127      -8.587 -22.155  -1.452  1.00 98.11           C  
ATOM   2016  HA  VAL A 127      -8.121 -23.131  -1.312  1.00 98.11           H  
ATOM   2017  C   VAL A 127      -9.953 -22.218  -0.770  1.00 98.11           C  
ATOM   2018  CB  VAL A 127      -7.648 -21.114  -0.816  1.00 98.11           C  
ATOM   2019  HB  VAL A 127      -8.008 -20.109  -1.038  1.00 98.11           H  
ATOM   2020  O   VAL A 127     -10.750 -21.285  -0.879  1.00 98.11           O  
ATOM   2021  CG1 VAL A 127      -7.525 -21.271   0.703  1.00 98.11           C  
ATOM   2022 HG11 VAL A 127      -8.504 -21.190   1.175  1.00 98.11           H  
ATOM   2023 HG12 VAL A 127      -7.085 -22.239   0.945  1.00 98.11           H  
ATOM   2024 HG13 VAL A 127      -6.885 -20.486   1.106  1.00 98.11           H  
ATOM   2025  CG2 VAL A 127      -6.232 -21.284  -1.383  1.00 98.11           C  
ATOM   2026 HG21 VAL A 127      -6.219 -21.062  -2.450  1.00 98.11           H  
ATOM   2027 HG22 VAL A 127      -5.882 -22.303  -1.219  1.00 98.11           H  
ATOM   2028 HG23 VAL A 127      -5.546 -20.597  -0.887  1.00 98.11           H  
ATOM   2029  N   GLY A 128     -10.229 -23.320  -0.065  1.00 97.25           N  
ATOM   2030  H   GLY A 128      -9.541 -24.058  -0.010  1.00 97.25           H  
ATOM   2031  CA  GLY A 128     -11.534 -23.562   0.545  1.00 97.25           C  
ATOM   2032  HA2 GLY A 128     -12.289 -23.597  -0.240  1.00 97.25           H  
ATOM   2033  HA3 GLY A 128     -11.516 -24.529   1.047  1.00 97.25           H  
ATOM   2034  C   GLY A 128     -11.910 -22.486   1.567  1.00 97.25           C  
ATOM   2035  O   GLY A 128     -11.159 -22.213   2.499  1.00 97.25           O  
ATOM   2036  N   PHE A 129     -13.086 -21.878   1.423  1.00 96.61           N  
ATOM   2037  H   PHE A 129     -13.633 -22.090   0.601  1.00 96.61           H  
ATOM   2038  CA  PHE A 129     -13.575 -20.834   2.329  1.00 96.61           C  
ATOM   2039  HA  PHE A 129     -12.734 -20.384   2.857  1.00 96.61           H  
ATOM   2040  C   PHE A 129     -14.552 -21.386   3.372  1.00 96.61           C  
ATOM   2041  CB  PHE A 129     -14.226 -19.739   1.492  1.00 96.61           C  
ATOM   2042  HB2 PHE A 129     -13.473 -19.307   0.833  1.00 96.61           H  
ATOM   2043  HB3 PHE A 129     -14.989 -20.191   0.858  1.00 96.61           H  
ATOM   2044  O   PHE A 129     -15.530 -22.047   3.005  1.00 96.61           O  
ATOM   2045  CG  PHE A 129     -14.855 -18.625   2.300  1.00 96.61           C  
ATOM   2046  CD1 PHE A 129     -16.255 -18.521   2.379  1.00 96.61           C  
ATOM   2047  HD1 PHE A 129     -16.886 -19.279   1.938  1.00 96.61           H  
ATOM   2048  CD2 PHE A 129     -14.045 -17.650   2.910  1.00 96.61           C  
ATOM   2049  HD2 PHE A 129     -12.969 -17.739   2.879  1.00 96.61           H  
ATOM   2050  CE1 PHE A 129     -16.839 -17.389   2.966  1.00 96.61           C  
ATOM   2051  HE1 PHE A 129     -17.912 -17.264   2.970  1.00 96.61           H  
ATOM   2052  CE2 PHE A 129     -14.639 -16.539   3.533  1.00 96.61           C  
ATOM   2053  HE2 PHE A 129     -14.026 -15.791   4.013  1.00 96.61           H  
ATOM   2054  CZ  PHE A 129     -16.033 -16.386   3.517  1.00 96.61           C  
ATOM   2055  HZ  PHE A 129     -16.499 -15.508   3.939  1.00 96.61           H  
ATOM   2056  N   TYR A 130     -14.310 -21.080   4.651  1.00 96.45           N  
ATOM   2057  H   TYR A 130     -13.510 -20.502   4.867  1.00 96.45           H  
ATOM   2058  CA  TYR A 130     -15.184 -21.456   5.767  1.00 96.45           C  
ATOM   2059  HA  TYR A 130     -15.745 -22.351   5.496  1.00 96.45           H  
ATOM   2060  C   TYR A 130     -16.217 -20.373   6.094  1.00 96.45           C  
ATOM   2061  CB  TYR A 130     -14.345 -21.785   7.011  1.00 96.45           C  
ATOM   2062  HB2 TYR A 130     -13.725 -20.926   7.265  1.00 96.45           H  
ATOM   2063  HB3 TYR A 130     -15.025 -21.946   7.847  1.00 96.45           H  
ATOM   2064  O   TYR A 130     -17.382 -20.705   6.287  1.00 96.45           O  
ATOM   2065  CG  TYR A 130     -13.478 -23.023   6.890  1.00 96.45           C  
ATOM   2066  CD1 TYR A 130     -14.083 -24.284   6.714  1.00 96.45           C  
ATOM   2067  HD1 TYR A 130     -15.157 -24.363   6.629  1.00 96.45           H  
ATOM   2068  CD2 TYR A 130     -12.077 -22.927   7.004  1.00 96.45           C  
ATOM   2069  HD2 TYR A 130     -11.612 -21.964   7.157  1.00 96.45           H  
ATOM   2070  CE1 TYR A 130     -13.292 -25.447   6.672  1.00 96.45           C  
ATOM   2071  HE1 TYR A 130     -13.745 -26.419   6.545  1.00 96.45           H  
ATOM   2072  CE2 TYR A 130     -11.283 -24.088   6.961  1.00 96.45           C  
ATOM   2073  HE2 TYR A 130     -10.211 -24.011   7.067  1.00 96.45           H  
ATOM   2074  OH  TYR A 130     -11.139 -26.481   6.797  1.00 96.45           O  
ATOM   2075  HH  TYR A 130     -10.213 -26.313   6.989  1.00 96.45           H  
ATOM   2076  CZ  TYR A 130     -11.892 -25.352   6.809  1.00 96.45           C  
ATOM   2077  N   GLY A 131     -15.805 -19.102   6.139  1.00 95.67           N  
ATOM   2078  H   GLY A 131     -14.834 -18.896   5.955  1.00 95.67           H  
ATOM   2079  CA  GLY A 131     -16.683 -17.975   6.463  1.00 95.67           C  
ATOM   2080  HA2 GLY A 131     -17.251 -18.203   7.365  1.00 95.67           H  
ATOM   2081  HA3 GLY A 131     -17.398 -17.835   5.652  1.00 95.67           H  
ATOM   2082  C   GLY A 131     -15.921 -16.665   6.687  1.00 95.67           C  
ATOM   2083  O   GLY A 131     -14.696 -16.660   6.852  1.00 95.67           O  
ATOM   2084  N   ALA A 132     -16.645 -15.543   6.707  1.00 95.31           N  
ATOM   2085  H   ALA A 132     -17.646 -15.609   6.590  1.00 95.31           H  
ATOM   2086  CA  ALA A 132     -16.096 -14.224   7.023  1.00 95.31           C  
ATOM   2087  HA  ALA A 132     -15.150 -14.375   7.544  1.00 95.31           H  
ATOM   2088  C   ALA A 132     -17.015 -13.440   7.967  1.00 95.31           C  
ATOM   2089  CB  ALA A 132     -15.813 -13.431   5.740  1.00 95.31           C  
ATOM   2090  HB1 ALA A 132     -15.129 -13.987   5.099  1.00 95.31           H  
ATOM   2091  HB2 ALA A 132     -16.745 -13.241   5.207  1.00 95.31           H  
ATOM   2092  HB3 ALA A 132     -15.350 -12.479   5.998  1.00 95.31           H  
ATOM   2093  O   ALA A 132     -18.236 -13.470   7.820  1.00 95.31           O  
ATOM   2094  N   PHE A 133     -16.415 -12.721   8.914  1.00 93.44           N  
ATOM   2095  H   PHE A 133     -15.406 -12.685   8.910  1.00 93.44           H  
ATOM   2096  CA  PHE A 133     -17.107 -11.939   9.942  1.00 93.44           C  
ATOM   2097  HA  PHE A 133     -18.076 -11.629   9.553  1.00 93.44           H  
ATOM   2098  C   PHE A 133     -16.324 -10.663  10.287  1.00 93.44           C  
ATOM   2099  CB  PHE A 133     -17.364 -12.819  11.181  1.00 93.44           C  
ATOM   2100  HB2 PHE A 133     -17.907 -13.711  10.868  1.00 93.44           H  
ATOM   2101  HB3 PHE A 133     -18.030 -12.281  11.856  1.00 93.44           H  
ATOM   2102  O   PHE A 133     -15.217 -10.444   9.792  1.00 93.44           O  
ATOM   2103  CG  PHE A 133     -16.136 -13.255  11.964  1.00 93.44           C  
ATOM   2104  CD1 PHE A 133     -15.408 -14.390  11.558  1.00 93.44           C  
ATOM   2105  HD1 PHE A 133     -15.711 -14.938  10.678  1.00 93.44           H  
ATOM   2106  CD2 PHE A 133     -15.759 -12.568  13.136  1.00 93.44           C  
ATOM   2107  HD2 PHE A 133     -16.330 -11.717  13.477  1.00 93.44           H  
ATOM   2108  CE1 PHE A 133     -14.319 -14.843  12.324  1.00 93.44           C  
ATOM   2109  HE1 PHE A 133     -13.786 -15.735  12.030  1.00 93.44           H  
ATOM   2110  CE2 PHE A 133     -14.670 -13.022  13.903  1.00 93.44           C  
ATOM   2111  HE2 PHE A 133     -14.403 -12.517  14.819  1.00 93.44           H  
ATOM   2112  CZ  PHE A 133     -13.959 -14.166  13.502  1.00 93.44           C  
ATOM   2113  HZ  PHE A 133     -13.156 -14.540  14.120  1.00 93.44           H  
ATOM   2114  N   TYR A 134     -16.893  -9.806  11.133  1.00 90.16           N  
ATOM   2115  H   TYR A 134     -17.767 -10.067  11.567  1.00 90.16           H  
ATOM   2116  CA  TYR A 134     -16.239  -8.602  11.649  1.00 90.16           C  
ATOM   2117  HA  TYR A 134     -15.197  -8.576  11.329  1.00 90.16           H  
ATOM   2118  C   TYR A 134     -16.251  -8.611  13.177  1.00 90.16           C  
ATOM   2119  CB  TYR A 134     -16.935  -7.358  11.088  1.00 90.16           C  
ATOM   2120  HB2 TYR A 134     -16.760  -7.316  10.012  1.00 90.16           H  
ATOM   2121  HB3 TYR A 134     -18.009  -7.460  11.239  1.00 90.16           H  
ATOM   2122  O   TYR A 134     -17.282  -8.901  13.778  1.00 90.16           O  
ATOM   2123  CG  TYR A 134     -16.490  -6.049  11.713  1.00 90.16           C  
ATOM   2124  CD1 TYR A 134     -17.153  -5.560  12.856  1.00 90.16           C  
ATOM   2125  HD1 TYR A 134     -17.920  -6.157  13.329  1.00 90.16           H  
ATOM   2126  CD2 TYR A 134     -15.438  -5.306  11.141  1.00 90.16           C  
ATOM   2127  HD2 TYR A 134     -14.893  -5.705  10.298  1.00 90.16           H  
ATOM   2128  CE1 TYR A 134     -16.801  -4.310  13.397  1.00 90.16           C  
ATOM   2129  HE1 TYR A 134     -17.284  -3.944  14.290  1.00 90.16           H  
ATOM   2130  CE2 TYR A 134     -15.098  -4.042  11.663  1.00 90.16           C  
ATOM   2131  HE2 TYR A 134     -14.304  -3.467  11.210  1.00 90.16           H  
ATOM   2132  OH  TYR A 134     -15.555  -2.285  13.243  1.00 90.16           O  
ATOM   2133  HH  TYR A 134     -14.827  -1.855  12.787  1.00 90.16           H  
ATOM   2134  CZ  TYR A 134     -15.796  -3.537  12.782  1.00 90.16           C  
ATOM   2135  N   SER A 135     -15.118  -8.262  13.781  1.00 86.08           N  
ATOM   2136  H   SER A 135     -14.324  -8.008  13.211  1.00 86.08           H  
ATOM   2137  CA  SER A 135     -14.910  -8.175  15.229  1.00 86.08           C  
ATOM   2138  HA  SER A 135     -15.839  -7.910  15.734  1.00 86.08           H  
ATOM   2139  C   SER A 135     -13.850  -7.107  15.516  1.00 86.08           C  
ATOM   2140  CB  SER A 135     -14.442  -9.536  15.735  1.00 86.08           C  
ATOM   2141  HB2 SER A 135     -15.195 -10.291  15.510  1.00 86.08           H  
ATOM   2142  HB3 SER A 135     -13.510  -9.802  15.235  1.00 86.08           H  
ATOM   2143  O   SER A 135     -12.932  -6.953  14.714  1.00 86.08           O  
ATOM   2144  OG  SER A 135     -14.231  -9.501  17.122  1.00 86.08           O  
ATOM   2145  HG  SER A 135     -13.468 -10.060  17.286  1.00 86.08           H  
ATOM   2146  N   ASP A 136     -14.000  -6.328  16.591  1.00 76.09           N  
ATOM   2147  H   ASP A 136     -14.697  -6.610  17.264  1.00 76.09           H  
ATOM   2148  CA  ASP A 136     -13.007  -5.368  17.120  1.00 76.09           C  
ATOM   2149  HA  ASP A 136     -13.584  -4.606  17.646  1.00 76.09           H  
ATOM   2150  C   ASP A 136     -12.217  -4.526  16.088  1.00 76.09           C  
ATOM   2151  CB  ASP A 136     -12.146  -6.062  18.195  1.00 76.09           C  
ATOM   2152  HB2 ASP A 136     -11.821  -7.038  17.835  1.00 76.09           H  
ATOM   2153  HB3 ASP A 136     -11.257  -5.463  18.391  1.00 76.09           H  
ATOM   2154  O   ASP A 136     -11.022  -4.263  16.223  1.00 76.09           O  
ATOM   2155  CG  ASP A 136     -12.881  -6.214  19.536  1.00 76.09           C  
ATOM   2156  OD1 ASP A 136     -14.072  -5.826  19.608  1.00 76.09           O  
ATOM   2157  OD2 ASP A 136     -12.207  -6.631  20.503  1.00 76.09           O  
ATOM   2158  N   GLY A 137     -12.896  -4.046  15.039  1.00 76.82           N  
ATOM   2159  H   GLY A 137     -13.859  -4.335  14.942  1.00 76.82           H  
ATOM   2160  CA  GLY A 137     -12.279  -3.198  14.011  1.00 76.82           C  
ATOM   2161  HA2 GLY A 137     -13.049  -2.585  13.543  1.00 76.82           H  
ATOM   2162  HA3 GLY A 137     -11.567  -2.525  14.489  1.00 76.82           H  
ATOM   2163  C   GLY A 137     -11.534  -3.947  12.900  1.00 76.82           C  
ATOM   2164  O   GLY A 137     -10.877  -3.304  12.077  1.00 76.82           O  
ATOM   2165  N   GLU A 138     -11.635  -5.275  12.835  1.00 86.19           N  
ATOM   2166  H   GLU A 138     -12.126  -5.757  13.575  1.00 86.19           H  
ATOM   2167  CA  GLU A 138     -11.021  -6.115  11.803  1.00 86.19           C  
ATOM   2168  HA  GLU A 138     -10.612  -5.465  11.030  1.00 86.19           H  
ATOM   2169  C   GLU A 138     -12.049  -7.023  11.110  1.00 86.19           C  
ATOM   2170  CB  GLU A 138      -9.836  -6.929  12.368  1.00 86.19           C  
ATOM   2171  HB2 GLU A 138      -9.365  -7.457  11.539  1.00 86.19           H  
ATOM   2172  HB3 GLU A 138     -10.197  -7.664  13.086  1.00 86.19           H  
ATOM   2173  O   GLU A 138     -12.909  -7.649  11.732  1.00 86.19           O  
ATOM   2174  CG  GLU A 138      -8.785  -6.028  13.040  1.00 86.19           C  
ATOM   2175  HG2 GLU A 138      -8.664  -5.130  12.434  1.00 86.19           H  
ATOM   2176  HG3 GLU A 138      -9.152  -5.713  14.017  1.00 86.19           H  
ATOM   2177  CD  GLU A 138      -7.409  -6.689  13.206  1.00 86.19           C  
ATOM   2178  OE1 GLU A 138      -6.409  -6.106  12.723  1.00 86.19           O  
ATOM   2179  OE2 GLU A 138      -7.258  -7.716  13.894  1.00 86.19           O  
ATOM   2180  N   ILE A 139     -11.942  -7.125   9.783  1.00 90.83           N  
ATOM   2181  H   ILE A 139     -11.217  -6.595   9.322  1.00 90.83           H  
ATOM   2182  CA  ILE A 139     -12.623  -8.162   9.006  1.00 90.83           C  
ATOM   2183  HA  ILE A 139     -13.592  -8.364   9.463  1.00 90.83           H  
ATOM   2184  C   ILE A 139     -11.786  -9.439   9.098  1.00 90.83           C  
ATOM   2185  CB  ILE A 139     -12.887  -7.709   7.552  1.00 90.83           C  
ATOM   2186  HB  ILE A 139     -11.937  -7.445   7.086  1.00 90.83           H  
ATOM   2187  O   ILE A 139     -10.605  -9.446   8.747  1.00 90.83           O  
ATOM   2188  CG1 ILE A 139     -13.795  -6.455   7.563  1.00 90.83           C  
ATOM   2189 HG12 ILE A 139     -14.694  -6.670   8.141  1.00 90.83           H  
ATOM   2190 HG13 ILE A 139     -13.263  -5.640   8.052  1.00 90.83           H  
ATOM   2191  CG2 ILE A 139     -13.515  -8.860   6.741  1.00 90.83           C  
ATOM   2192 HG21 ILE A 139     -12.842  -9.717   6.709  1.00 90.83           H  
ATOM   2193 HG22 ILE A 139     -14.457  -9.170   7.194  1.00 90.83           H  
ATOM   2194 HG23 ILE A 139     -13.690  -8.555   5.709  1.00 90.83           H  
ATOM   2195  CD1 ILE A 139     -14.231  -5.954   6.183  1.00 90.83           C  
ATOM   2196 HD11 ILE A 139     -13.370  -5.891   5.517  1.00 90.83           H  
ATOM   2197 HD12 ILE A 139     -14.972  -6.634   5.762  1.00 90.83           H  
ATOM   2198 HD13 ILE A 139     -14.686  -4.969   6.280  1.00 90.83           H  
ATOM   2199  N   SER A 140     -12.409 -10.516   9.564  1.00 94.80           N  
ATOM   2200  H   SER A 140     -13.394 -10.428   9.771  1.00 94.80           H  
ATOM   2201  CA  SER A 140     -11.835 -11.858   9.637  1.00 94.80           C  
ATOM   2202  HA  SER A 140     -10.747 -11.797   9.620  1.00 94.80           H  
ATOM   2203  C   SER A 140     -12.308 -12.693   8.450  1.00 94.80           C  
ATOM   2204  CB  SER A 140     -12.257 -12.532  10.943  1.00 94.80           C  
ATOM   2205  HB2 SER A 140     -11.934 -13.574  10.933  1.00 94.80           H  
ATOM   2206  HB3 SER A 140     -13.342 -12.499  11.038  1.00 94.80           H  
ATOM   2207  O   SER A 140     -13.509 -12.859   8.258  1.00 94.80           O  
ATOM   2208  OG  SER A 140     -11.661 -11.872  12.043  1.00 94.80           O  
ATOM   2209  HG  SER A 140     -12.018 -10.981  12.061  1.00 94.80           H  
ATOM   2210  N   ILE A 141     -11.375 -13.254   7.682  1.00 95.65           N  
ATOM   2211  H   ILE A 141     -10.412 -13.025   7.882  1.00 95.65           H  
ATOM   2212  CA  ILE A 141     -11.633 -14.177   6.566  1.00 95.65           C  
ATOM   2213  HA  ILE A 141     -12.706 -14.323   6.447  1.00 95.65           H  
ATOM   2214  C   ILE A 141     -11.000 -15.524   6.927  1.00 95.65           C  
ATOM   2215  CB  ILE A 141     -11.077 -13.592   5.243  1.00 95.65           C  
ATOM   2216  HB  ILE A 141     -10.003 -13.452   5.360  1.00 95.65           H  
ATOM   2217  O   ILE A 141      -9.778 -15.609   7.066  1.00 95.65           O  
ATOM   2218  CG1 ILE A 141     -11.706 -12.208   4.946  1.00 95.65           C  
ATOM   2219 HG12 ILE A 141     -12.792 -12.297   4.951  1.00 95.65           H  
ATOM   2220 HG13 ILE A 141     -11.422 -11.514   5.738  1.00 95.65           H  
ATOM   2221  CG2 ILE A 141     -11.298 -14.549   4.056  1.00 95.65           C  
ATOM   2222 HG21 ILE A 141     -10.668 -14.249   3.219  1.00 95.65           H  
ATOM   2223 HG22 ILE A 141     -11.037 -15.575   4.315  1.00 95.65           H  
ATOM   2224 HG23 ILE A 141     -12.338 -14.507   3.734  1.00 95.65           H  
ATOM   2225  CD1 ILE A 141     -11.273 -11.575   3.617  1.00 95.65           C  
ATOM   2226 HD11 ILE A 141     -10.186 -11.575   3.542  1.00 95.65           H  
ATOM   2227 HD12 ILE A 141     -11.636 -10.548   3.573  1.00 95.65           H  
ATOM   2228 HD13 ILE A 141     -11.697 -12.126   2.777  1.00 95.65           H  
ATOM   2229  N   CYS A 142     -11.818 -16.565   7.103  1.00 97.02           N  
ATOM   2230  H   CYS A 142     -12.809 -16.447   6.949  1.00 97.02           H  
ATOM   2231  CA  CYS A 142     -11.372 -17.891   7.537  1.00 97.02           C  
ATOM   2232  HA  CYS A 142     -10.336 -17.828   7.870  1.00 97.02           H  
ATOM   2233  C   CYS A 142     -11.416 -18.893   6.377  1.00 97.02           C  
ATOM   2234  CB  CYS A 142     -12.194 -18.347   8.747  1.00 97.02           C  
ATOM   2235  HB2 CYS A 142     -13.250 -18.400   8.482  1.00 97.02           H  
ATOM   2236  HB3 CYS A 142     -11.862 -19.335   9.066  1.00 97.02           H  
ATOM   2237  O   CYS A 142     -12.448 -19.076   5.726  1.00 97.02           O  
ATOM   2238  SG  CYS A 142     -11.948 -17.166  10.105  1.00 97.02           S  
ATOM   2239  HG  CYS A 142     -12.689 -16.191   9.571  1.00 97.02           H  
ATOM   2240  N   MET A 143     -10.280 -19.541   6.122  1.00 97.42           N  
ATOM   2241  H   MET A 143      -9.479 -19.352   6.706  1.00 97.42           H  
ATOM   2242  CA  MET A 143     -10.049 -20.391   4.953  1.00 97.42           C  
ATOM   2243  HA  MET A 143     -11.010 -20.755   4.590  1.00 97.42           H  
ATOM   2244  C   MET A 143      -9.210 -21.636   5.287  1.00 97.42           C  
ATOM   2245  CB  MET A 143      -9.425 -19.532   3.832  1.00 97.42           C  
ATOM   2246  HB2 MET A 143     -10.038 -18.642   3.694  1.00 97.42           H  
ATOM   2247  HB3 MET A 143      -9.450 -20.091   2.896  1.00 97.42           H  
ATOM   2248  O   MET A 143      -8.659 -21.774   6.383  1.00 97.42           O  
ATOM   2249  CG  MET A 143      -7.976 -19.111   4.113  1.00 97.42           C  
ATOM   2250  HG2 MET A 143      -7.355 -20.007   4.097  1.00 97.42           H  
ATOM   2251  HG3 MET A 143      -7.918 -18.681   5.113  1.00 97.42           H  
ATOM   2252  SD  MET A 143      -7.245 -17.914   2.957  1.00 97.42           S  
ATOM   2253  CE  MET A 143      -8.220 -16.436   3.343  1.00 97.42           C  
ATOM   2254  HE1 MET A 143      -7.697 -15.553   2.975  1.00 97.42           H  
ATOM   2255  HE2 MET A 143      -9.192 -16.505   2.854  1.00 97.42           H  
ATOM   2256  HE3 MET A 143      -8.358 -16.353   4.421  1.00 97.42           H  
ATOM   2257  N   GLU A 144      -9.127 -22.554   4.330  1.00 96.69           N  
ATOM   2258  H   GLU A 144      -9.659 -22.385   3.489  1.00 96.69           H  
ATOM   2259  CA  GLU A 144      -8.307 -23.763   4.343  1.00 96.69           C  
ATOM   2260  HA  GLU A 144      -8.689 -24.438   5.108  1.00 96.69           H  
ATOM   2261  C   GLU A 144      -6.836 -23.442   4.661  1.00 96.69           C  
ATOM   2262  CB  GLU A 144      -8.474 -24.448   2.973  1.00 96.69           C  
ATOM   2263  HB2 GLU A 144      -8.217 -23.733   2.192  1.00 96.69           H  
ATOM   2264  HB3 GLU A 144      -9.525 -24.713   2.854  1.00 96.69           H  
ATOM   2265  O   GLU A 144      -6.210 -22.586   4.035  1.00 96.69           O  
ATOM   2266  CG  GLU A 144      -7.632 -25.718   2.769  1.00 96.69           C  
ATOM   2267  HG2 GLU A 144      -7.865 -26.419   3.570  1.00 96.69           H  
ATOM   2268  HG3 GLU A 144      -6.575 -25.462   2.840  1.00 96.69           H  
ATOM   2269  CD  GLU A 144      -7.891 -26.391   1.406  1.00 96.69           C  
ATOM   2270  OE1 GLU A 144      -7.538 -27.585   1.246  1.00 96.69           O  
ATOM   2271  OE2 GLU A 144      -8.448 -25.747   0.482  1.00 96.69           O  
ATOM   2272  N   HIS A 145      -6.267 -24.147   5.643  1.00 97.03           N  
ATOM   2273  H   HIS A 145      -6.809 -24.853   6.120  1.00 97.03           H  
ATOM   2274  CA  HIS A 145      -4.847 -24.041   5.965  1.00 97.03           C  
ATOM   2275  HA  HIS A 145      -4.542 -22.997   5.884  1.00 97.03           H  
ATOM   2276  C   HIS A 145      -4.013 -24.852   4.958  1.00 97.03           C  
ATOM   2277  CB  HIS A 145      -4.617 -24.472   7.423  1.00 97.03           C  
ATOM   2278  HB2 HIS A 145      -5.092 -25.438   7.588  1.00 97.03           H  
ATOM   2279  HB3 HIS A 145      -5.089 -23.749   8.088  1.00 97.03           H  
ATOM   2280  O   HIS A 145      -3.890 -26.074   5.070  1.00 97.03           O  
ATOM   2281  CG  HIS A 145      -3.157 -24.602   7.786  1.00 97.03           C  
ATOM   2282  CD2 HIS A 145      -2.388 -23.723   8.496  1.00 97.03           C  
ATOM   2283  HD2 HIS A 145      -2.728 -22.783   8.905  1.00 97.03           H  
ATOM   2284  ND1 HIS A 145      -2.335 -25.634   7.402  1.00 97.03           N  
ATOM   2285  HD1 HIS A 145      -2.589 -26.340   6.726  1.00 97.03           H  
ATOM   2286  CE1 HIS A 145      -1.101 -25.381   7.855  1.00 97.03           C  
ATOM   2287  HE1 HIS A 145      -0.234 -25.992   7.649  1.00 97.03           H  
ATOM   2288  NE2 HIS A 145      -1.090 -24.252   8.581  1.00 97.03           N  
ATOM   2289  N   MET A 146      -3.396 -24.155   4.006  1.00 97.31           N  
ATOM   2290  H   MET A 146      -3.599 -23.168   3.937  1.00 97.31           H  
ATOM   2291  CA  MET A 146      -2.438 -24.721   3.052  1.00 97.31           C  
ATOM   2292  HA  MET A 146      -2.759 -25.724   2.771  1.00 97.31           H  
ATOM   2293  C   MET A 146      -1.054 -24.825   3.715  1.00 97.31           C  
ATOM   2294  CB  MET A 146      -2.422 -23.848   1.787  1.00 97.31           C  
ATOM   2295  HB2 MET A 146      -1.680 -24.234   1.089  1.00 97.31           H  
ATOM   2296  HB3 MET A 146      -2.132 -22.833   2.060  1.00 97.31           H  
ATOM   2297  O   MET A 146      -0.406 -23.815   3.982  1.00 97.31           O  
ATOM   2298  CG  MET A 146      -3.795 -23.798   1.094  1.00 97.31           C  
ATOM   2299  HG2 MET A 146      -3.760 -23.053   0.299  1.00 97.31           H  
ATOM   2300  HG3 MET A 146      -4.545 -23.459   1.808  1.00 97.31           H  
ATOM   2301  SD  MET A 146      -4.369 -25.357   0.368  1.00 97.31           S  
ATOM   2302  CE  MET A 146      -3.304 -25.427  -1.098  1.00 97.31           C  
ATOM   2303  HE1 MET A 146      -2.262 -25.479  -0.784  1.00 97.31           H  
ATOM   2304  HE2 MET A 146      -3.443 -24.531  -1.704  1.00 97.31           H  
ATOM   2305  HE3 MET A 146      -3.543 -26.309  -1.694  1.00 97.31           H  
ATOM   2306  N   ASP A 147      -0.616 -26.043   4.042  1.00 94.74           N  
ATOM   2307  H   ASP A 147      -1.121 -26.855   3.719  1.00 94.74           H  
ATOM   2308  CA  ASP A 147       0.568 -26.296   4.881  1.00 94.74           C  
ATOM   2309  HA  ASP A 147       0.568 -25.553   5.678  1.00 94.74           H  
ATOM   2310  C   ASP A 147       1.919 -26.118   4.173  1.00 94.74           C  
ATOM   2311  CB  ASP A 147       0.453 -27.685   5.536  1.00 94.74           C  
ATOM   2312  HB2 ASP A 147       1.234 -27.775   6.290  1.00 94.74           H  
ATOM   2313  HB3 ASP A 147      -0.508 -27.759   6.046  1.00 94.74           H  
ATOM   2314  O   ASP A 147       2.925 -25.887   4.843  1.00 94.74           O  
ATOM   2315  CG  ASP A 147       0.575 -28.857   4.555  1.00 94.74           C  
ATOM   2316  OD1 ASP A 147       0.268 -28.676   3.358  1.00 94.74           O  
ATOM   2317  OD2 ASP A 147       0.931 -29.964   5.005  1.00 94.74           O  
ATOM   2318  N   GLY A 148       1.936 -26.143   2.839  1.00 96.19           N  
ATOM   2319  H   GLY A 148       1.071 -26.345   2.359  1.00 96.19           H  
ATOM   2320  CA  GLY A 148       3.090 -25.756   2.029  1.00 96.19           C  
ATOM   2321  HA2 GLY A 148       3.989 -26.163   2.492  1.00 96.19           H  
ATOM   2322  HA3 GLY A 148       2.985 -26.186   1.033  1.00 96.19           H  
ATOM   2323  C   GLY A 148       3.266 -24.237   1.880  1.00 96.19           C  
ATOM   2324  O   GLY A 148       4.259 -23.792   1.308  1.00 96.19           O  
ATOM   2325  N   GLY A 149       2.334 -23.430   2.399  1.00 96.57           N  
ATOM   2326  H   GLY A 149       1.526 -23.850   2.838  1.00 96.57           H  
ATOM   2327  CA  GLY A 149       2.375 -21.973   2.291  1.00 96.57           C  
ATOM   2328  HA2 GLY A 149       1.629 -21.538   2.955  1.00 96.57           H  
ATOM   2329  HA3 GLY A 149       3.358 -21.624   2.607  1.00 96.57           H  
ATOM   2330  C   GLY A 149       2.105 -21.477   0.867  1.00 96.57           C  
ATOM   2331  O   GLY A 149       1.288 -22.049   0.143  1.00 96.57           O  
ATOM   2332  N   SER A 150       2.766 -20.385   0.476  1.00 97.25           N  
ATOM   2333  H   SER A 150       3.449 -19.991   1.107  1.00 97.25           H  
ATOM   2334  CA  SER A 150       2.649 -19.786  -0.863  1.00 97.25           C  
ATOM   2335  HA  SER A 150       1.798 -20.234  -1.377  1.00 97.25           H  
ATOM   2336  C   SER A 150       3.877 -20.048  -1.735  1.00 97.25           C  
ATOM   2337  CB  SER A 150       2.359 -18.288  -0.758  1.00 97.25           C  
ATOM   2338  HB2 SER A 150       2.102 -17.910  -1.747  1.00 97.25           H  
ATOM   2339  HB3 SER A 150       1.504 -18.135  -0.099  1.00 97.25           H  
ATOM   2340  O   SER A 150       4.983 -20.239  -1.227  1.00 97.25           O  
ATOM   2341  OG  SER A 150       3.467 -17.569  -0.243  1.00 97.25           O  
ATOM   2342  HG  SER A 150       3.125 -16.757   0.139  1.00 97.25           H  
ATOM   2343  N   LEU A 151       3.726 -19.998  -3.062  1.00 98.19           N  
ATOM   2344  H   LEU A 151       2.806 -19.825  -3.443  1.00 98.19           H  
ATOM   2345  CA  LEU A 151       4.856 -20.178  -3.982  1.00 98.19           C  
ATOM   2346  HA  LEU A 151       5.342 -21.117  -3.718  1.00 98.19           H  
ATOM   2347  C   LEU A 151       5.953 -19.108  -3.826  1.00 98.19           C  
ATOM   2348  CB  LEU A 151       4.367 -20.288  -5.438  1.00 98.19           C  
ATOM   2349  HB2 LEU A 151       3.727 -19.437  -5.669  1.00 98.19           H  
ATOM   2350  HB3 LEU A 151       5.241 -20.231  -6.088  1.00 98.19           H  
ATOM   2351  O   LEU A 151       7.109 -19.403  -4.101  1.00 98.19           O  
ATOM   2352  CG  LEU A 151       3.615 -21.590  -5.773  1.00 98.19           C  
ATOM   2353  HG  LEU A 151       2.705 -21.652  -5.176  1.00 98.19           H  
ATOM   2354  CD1 LEU A 151       3.231 -21.594  -7.252  1.00 98.19           C  
ATOM   2355 HD11 LEU A 151       2.578 -22.443  -7.455  1.00 98.19           H  
ATOM   2356 HD12 LEU A 151       2.706 -20.673  -7.504  1.00 98.19           H  
ATOM   2357 HD13 LEU A 151       4.125 -21.675  -7.870  1.00 98.19           H  
ATOM   2358  CD2 LEU A 151       4.470 -22.838  -5.526  1.00 98.19           C  
ATOM   2359 HD21 LEU A 151       5.459 -22.706  -5.963  1.00 98.19           H  
ATOM   2360 HD22 LEU A 151       4.000 -23.709  -5.983  1.00 98.19           H  
ATOM   2361 HD23 LEU A 151       4.563 -23.021  -4.455  1.00 98.19           H  
ATOM   2362  N   ASP A 152       5.652 -17.917  -3.299  1.00 96.30           N  
ATOM   2363  H   ASP A 152       4.677 -17.732  -3.113  1.00 96.30           H  
ATOM   2364  CA  ASP A 152       6.668 -16.932  -2.878  1.00 96.30           C  
ATOM   2365  HA  ASP A 152       7.340 -16.733  -3.713  1.00 96.30           H  
ATOM   2366  C   ASP A 152       7.543 -17.439  -1.710  1.00 96.30           C  
ATOM   2367  CB  ASP A 152       5.958 -15.616  -2.513  1.00 96.30           C  
ATOM   2368  HB2 ASP A 152       5.582 -15.142  -3.419  1.00 96.30           H  
ATOM   2369  HB3 ASP A 152       5.104 -15.848  -1.877  1.00 96.30           H  
ATOM   2370  O   ASP A 152       8.744 -17.166  -1.670  1.00 96.30           O  
ATOM   2371  CG  ASP A 152       6.855 -14.626  -1.765  1.00 96.30           C  
ATOM   2372  OD1 ASP A 152       7.713 -13.950  -2.376  1.00 96.30           O  
ATOM   2373  OD2 ASP A 152       6.716 -14.522  -0.525  1.00 96.30           O  
ATOM   2374  N   GLN A 153       6.977 -18.210  -0.776  1.00 95.26           N  
ATOM   2375  H   GLN A 153       6.005 -18.462  -0.888  1.00 95.26           H  
ATOM   2376  CA  GLN A 153       7.726 -18.848   0.313  1.00 95.26           C  
ATOM   2377  HA  GLN A 153       8.469 -18.146   0.691  1.00 95.26           H  
ATOM   2378  C   GLN A 153       8.489 -20.089  -0.177  1.00 95.26           C  
ATOM   2379  CB  GLN A 153       6.776 -19.209   1.469  1.00 95.26           C  
ATOM   2380  HB2 GLN A 153       7.330 -19.784   2.211  1.00 95.26           H  
ATOM   2381  HB3 GLN A 153       5.972 -19.841   1.091  1.00 95.26           H  
ATOM   2382  O   GLN A 153       9.637 -20.294   0.222  1.00 95.26           O  
ATOM   2383  CG  GLN A 153       6.176 -17.975   2.168  1.00 95.26           C  
ATOM   2384  HG2 GLN A 153       5.677 -17.339   1.437  1.00 95.26           H  
ATOM   2385  HG3 GLN A 153       6.984 -17.401   2.621  1.00 95.26           H  
ATOM   2386  CD  GLN A 153       5.156 -18.336   3.250  1.00 95.26           C  
ATOM   2387  NE2 GLN A 153       4.867 -17.433   4.164  1.00 95.26           N  
ATOM   2388 HE21 GLN A 153       5.290 -16.516   4.149  1.00 95.26           H  
ATOM   2389 HE22 GLN A 153       4.194 -17.687   4.873  1.00 95.26           H  
ATOM   2390  OE1 GLN A 153       4.598 -19.420   3.291  1.00 95.26           O  
ATOM   2391  N   VAL A 154       7.894 -20.886  -1.073  1.00 97.42           N  
ATOM   2392  H   VAL A 154       6.933 -20.688  -1.313  1.00 97.42           H  
ATOM   2393  CA  VAL A 154       8.549 -22.058  -1.683  1.00 97.42           C  
ATOM   2394  HA  VAL A 154       8.957 -22.679  -0.885  1.00 97.42           H  
ATOM   2395  C   VAL A 154       9.724 -21.639  -2.565  1.00 97.42           C  
ATOM   2396  CB  VAL A 154       7.548 -22.918  -2.479  1.00 97.42           C  
ATOM   2397  HB  VAL A 154       7.113 -22.319  -3.279  1.00 97.42           H  
ATOM   2398  O   VAL A 154      10.801 -22.217  -2.443  1.00 97.42           O  
ATOM   2399  CG1 VAL A 154       8.205 -24.155  -3.107  1.00 97.42           C  
ATOM   2400 HG11 VAL A 154       8.640 -24.786  -2.331  1.00 97.42           H  
ATOM   2401 HG12 VAL A 154       8.985 -23.864  -3.811  1.00 97.42           H  
ATOM   2402 HG13 VAL A 154       7.458 -24.732  -3.652  1.00 97.42           H  
ATOM   2403  CG2 VAL A 154       6.432 -23.426  -1.563  1.00 97.42           C  
ATOM   2404 HG21 VAL A 154       5.834 -22.601  -1.177  1.00 97.42           H  
ATOM   2405 HG22 VAL A 154       6.861 -23.967  -0.720  1.00 97.42           H  
ATOM   2406 HG23 VAL A 154       5.772 -24.089  -2.121  1.00 97.42           H  
ATOM   2407  N   LEU A 155       9.575 -20.592  -3.384  1.00 97.44           N  
ATOM   2408  H   LEU A 155       8.662 -20.167  -3.464  1.00 97.44           H  
ATOM   2409  CA  LEU A 155      10.641 -20.076  -4.248  1.00 97.44           C  
ATOM   2410  HA  LEU A 155      10.938 -20.876  -4.926  1.00 97.44           H  
ATOM   2411  C   LEU A 155      11.881 -19.667  -3.442  1.00 97.44           C  
ATOM   2412  CB  LEU A 155      10.090 -18.892  -5.068  1.00 97.44           C  
ATOM   2413  HB2 LEU A 155       9.818 -18.087  -4.385  1.00 97.44           H  
ATOM   2414  HB3 LEU A 155       9.187 -19.215  -5.586  1.00 97.44           H  
ATOM   2415  O   LEU A 155      12.999 -19.990  -3.828  1.00 97.44           O  
ATOM   2416  CG  LEU A 155      11.072 -18.345  -6.121  1.00 97.44           C  
ATOM   2417  HG  LEU A 155      12.004 -18.042  -5.644  1.00 97.44           H  
ATOM   2418  CD1 LEU A 155      11.367 -19.409  -7.178  1.00 97.44           C  
ATOM   2419 HD11 LEU A 155      11.988 -20.196  -6.752  1.00 97.44           H  
ATOM   2420 HD12 LEU A 155      11.915 -18.971  -8.012  1.00 97.44           H  
ATOM   2421 HD13 LEU A 155      10.434 -19.830  -7.555  1.00 97.44           H  
ATOM   2422  CD2 LEU A 155      10.467 -17.116  -6.801  1.00 97.44           C  
ATOM   2423 HD21 LEU A 155      10.299 -16.332  -6.064  1.00 97.44           H  
ATOM   2424 HD22 LEU A 155       9.519 -17.372  -7.277  1.00 97.44           H  
ATOM   2425 HD23 LEU A 155      11.156 -16.743  -7.559  1.00 97.44           H  
ATOM   2426  N   LYS A 156      11.690 -19.036  -2.276  1.00 93.38           N  
ATOM   2427  H   LYS A 156      10.739 -18.815  -2.018  1.00 93.38           H  
ATOM   2428  CA  LYS A 156      12.782 -18.642  -1.364  1.00 93.38           C  
ATOM   2429  HA  LYS A 156      13.535 -18.096  -1.933  1.00 93.38           H  
ATOM   2430  C   LYS A 156      13.528 -19.828  -0.743  1.00 93.38           C  
ATOM   2431  CB  LYS A 156      12.225 -17.727  -0.264  1.00 93.38           C  
ATOM   2432  HB2 LYS A 156      12.979 -17.573   0.508  1.00 93.38           H  
ATOM   2433  HB3 LYS A 156      11.358 -18.208   0.190  1.00 93.38           H  
ATOM   2434  O   LYS A 156      14.656 -19.642  -0.297  1.00 93.38           O  
ATOM   2435  CG  LYS A 156      11.831 -16.362  -0.840  1.00 93.38           C  
ATOM   2436  HG2 LYS A 156      11.304 -16.508  -1.783  1.00 93.38           H  
ATOM   2437  HG3 LYS A 156      12.731 -15.782  -1.046  1.00 93.38           H  
ATOM   2438  CD  LYS A 156      10.919 -15.582   0.111  1.00 93.38           C  
ATOM   2439  HD2 LYS A 156      10.102 -16.226   0.436  1.00 93.38           H  
ATOM   2440  HD3 LYS A 156      11.480 -15.227   0.976  1.00 93.38           H  
ATOM   2441  CE  LYS A 156      10.353 -14.413  -0.694  1.00 93.38           C  
ATOM   2442  HE2 LYS A 156      10.007 -14.809  -1.649  1.00 93.38           H  
ATOM   2443  HE3 LYS A 156      11.139 -13.686  -0.897  1.00 93.38           H  
ATOM   2444  NZ  LYS A 156       9.195 -13.776  -0.038  1.00 93.38           N  
ATOM   2445  HZ1 LYS A 156       8.462 -14.452   0.124  1.00 93.38           H  
ATOM   2446  HZ2 LYS A 156       9.407 -13.257   0.802  1.00 93.38           H  
ATOM   2447  HZ3 LYS A 156       8.705 -13.225  -0.729  1.00 93.38           H  
ATOM   2448  N   LYS A 157      12.924 -21.022  -0.710  1.00 94.76           N  
ATOM   2449  H   LYS A 157      11.991 -21.080  -1.093  1.00 94.76           H  
ATOM   2450  CA  LYS A 157      13.579 -22.273  -0.286  1.00 94.76           C  
ATOM   2451  HA  LYS A 157      14.403 -22.044   0.389  1.00 94.76           H  
ATOM   2452  C   LYS A 157      14.212 -23.027  -1.458  1.00 94.76           C  
ATOM   2453  CB  LYS A 157      12.582 -23.178   0.452  1.00 94.76           C  
ATOM   2454  HB2 LYS A 157      11.700 -23.345  -0.167  1.00 94.76           H  
ATOM   2455  HB3 LYS A 157      13.065 -24.141   0.616  1.00 94.76           H  
ATOM   2456  O   LYS A 157      15.322 -23.525  -1.324  1.00 94.76           O  
ATOM   2457  CG  LYS A 157      12.157 -22.610   1.814  1.00 94.76           C  
ATOM   2458  HG2 LYS A 157      13.048 -22.386   2.400  1.00 94.76           H  
ATOM   2459  HG3 LYS A 157      11.579 -21.696   1.677  1.00 94.76           H  
ATOM   2460  CD  LYS A 157      11.311 -23.648   2.562  1.00 94.76           C  
ATOM   2461  HD2 LYS A 157      11.867 -24.586   2.593  1.00 94.76           H  
ATOM   2462  HD3 LYS A 157      10.376 -23.803   2.024  1.00 94.76           H  
ATOM   2463  CE  LYS A 157      11.025 -23.199   3.997  1.00 94.76           C  
ATOM   2464  HE2 LYS A 157      11.978 -22.966   4.473  1.00 94.76           H  
ATOM   2465  HE3 LYS A 157      10.425 -22.289   3.969  1.00 94.76           H  
ATOM   2466  NZ  LYS A 157      10.329 -24.261   4.766  1.00 94.76           N  
ATOM   2467  HZ1 LYS A 157      10.230 -24.020   5.741  1.00 94.76           H  
ATOM   2468  HZ2 LYS A 157      10.830 -25.137   4.718  1.00 94.76           H  
ATOM   2469  HZ3 LYS A 157       9.415 -24.452   4.380  1.00 94.76           H  
ATOM   2470  N   ALA A 158      13.527 -23.084  -2.599  1.00 95.97           N  
ATOM   2471  H   ALA A 158      12.600 -22.685  -2.615  1.00 95.97           H  
ATOM   2472  CA  ALA A 158      13.987 -23.782  -3.800  1.00 95.97           C  
ATOM   2473  HA  ALA A 158      14.365 -24.765  -3.518  1.00 95.97           H  
ATOM   2474  C   ALA A 158      15.109 -23.041  -4.551  1.00 95.97           C  
ATOM   2475  CB  ALA A 158      12.771 -23.962  -4.719  1.00 95.97           C  
ATOM   2476  HB1 ALA A 158      13.029 -24.647  -5.527  1.00 95.97           H  
ATOM   2477  HB2 ALA A 158      11.929 -24.376  -4.165  1.00 95.97           H  
ATOM   2478  HB3 ALA A 158      12.475 -23.002  -5.143  1.00 95.97           H  
ATOM   2479  O   ALA A 158      15.855 -23.643  -5.322  1.00 95.97           O  
ATOM   2480  N   GLY A 159      15.181 -21.715  -4.408  1.00 93.57           N  
ATOM   2481  H   GLY A 159      14.492 -21.272  -3.818  1.00 93.57           H  
ATOM   2482  CA  GLY A 159      15.944 -20.826  -5.286  1.00 93.57           C  
ATOM   2483  HA2 GLY A 159      16.946 -21.229  -5.432  1.00 93.57           H  
ATOM   2484  HA3 GLY A 159      16.023 -19.843  -4.821  1.00 93.57           H  
ATOM   2485  C   GLY A 159      15.272 -20.665  -6.653  1.00 93.57           C  
ATOM   2486  O   GLY A 159      14.978 -19.549  -7.060  1.00 93.57           O  
ATOM   2487  N   ARG A 160      14.980 -21.774  -7.343  1.00 95.25           N  
ATOM   2488  H   ARG A 160      15.226 -22.652  -6.908  1.00 95.25           H  
ATOM   2489  CA  ARG A 160      14.242 -21.846  -8.617  1.00 95.25           C  
ATOM   2490  HA  ARG A 160      13.670 -20.931  -8.771  1.00 95.25           H  
ATOM   2491  C   ARG A 160      13.264 -23.012  -8.601  1.00 95.25           C  
ATOM   2492  CB  ARG A 160      15.211 -22.045  -9.788  1.00 95.25           C  
ATOM   2493  HB2 ARG A 160      15.846 -22.906  -9.579  1.00 95.25           H  
ATOM   2494  HB3 ARG A 160      14.636 -22.256 -10.690  1.00 95.25           H  
ATOM   2495  O   ARG A 160      13.542 -24.039  -7.988  1.00 95.25           O  
ATOM   2496  CG  ARG A 160      16.069 -20.807 -10.053  1.00 95.25           C  
ATOM   2497  HG2 ARG A 160      15.402 -19.985 -10.313  1.00 95.25           H  
ATOM   2498  HG3 ARG A 160      16.638 -20.531  -9.165  1.00 95.25           H  
ATOM   2499  CD  ARG A 160      17.034 -21.046 -11.214  1.00 95.25           C  
ATOM   2500  HD2 ARG A 160      16.476 -21.404 -12.079  1.00 95.25           H  
ATOM   2501  HD3 ARG A 160      17.482 -20.086 -11.468  1.00 95.25           H  
ATOM   2502  NE  ARG A 160      18.085 -22.020 -10.846  1.00 95.25           N  
ATOM   2503  HE  ARG A 160      17.872 -22.660 -10.095  1.00 95.25           H  
ATOM   2504  NH1 ARG A 160      19.661 -21.274 -12.313  1.00 95.25           N  
ATOM   2505 HH11 ARG A 160      18.967 -20.756 -12.834  1.00 95.25           H  
ATOM   2506 HH12 ARG A 160      20.641 -21.173 -12.535  1.00 95.25           H  
ATOM   2507  NH2 ARG A 160      20.251 -22.764 -10.795  1.00 95.25           N  
ATOM   2508 HH21 ARG A 160      20.059 -23.371 -10.011  1.00 95.25           H  
ATOM   2509 HH22 ARG A 160      21.190 -22.655 -11.148  1.00 95.25           H  
ATOM   2510  CZ  ARG A 160      19.316 -22.024 -11.317  1.00 95.25           C  
ATOM   2511  N   ILE A 161      12.154 -22.885  -9.319  1.00 97.55           N  
ATOM   2512  H   ILE A 161      12.006 -22.030  -9.836  1.00 97.55           H  
ATOM   2513  CA  ILE A 161      11.168 -23.959  -9.478  1.00 97.55           C  
ATOM   2514  HA  ILE A 161      11.348 -24.706  -8.704  1.00 97.55           H  
ATOM   2515  C   ILE A 161      11.354 -24.618 -10.863  1.00 97.55           C  
ATOM   2516  CB  ILE A 161       9.748 -23.420  -9.205  1.00 97.55           C  
ATOM   2517  HB  ILE A 161       9.544 -22.601  -9.894  1.00 97.55           H  
ATOM   2518  O   ILE A 161      11.390 -23.896 -11.861  1.00 97.55           O  
ATOM   2519  CG1 ILE A 161       9.668 -22.898  -7.746  1.00 97.55           C  
ATOM   2520 HG12 ILE A 161      10.383 -22.085  -7.621  1.00 97.55           H  
ATOM   2521 HG13 ILE A 161       9.967 -23.694  -7.065  1.00 97.55           H  
ATOM   2522  CG2 ILE A 161       8.714 -24.531  -9.425  1.00 97.55           C  
ATOM   2523 HG21 ILE A 161       8.891 -25.343  -8.720  1.00 97.55           H  
ATOM   2524 HG22 ILE A 161       7.705 -24.142  -9.289  1.00 97.55           H  
ATOM   2525 HG23 ILE A 161       8.779 -24.921 -10.441  1.00 97.55           H  
ATOM   2526  CD1 ILE A 161       8.299 -22.371  -7.296  1.00 97.55           C  
ATOM   2527 HD11 ILE A 161       8.397 -21.913  -6.311  1.00 97.55           H  
ATOM   2528 HD12 ILE A 161       7.580 -23.187  -7.225  1.00 97.55           H  
ATOM   2529 HD13 ILE A 161       7.934 -21.622  -7.999  1.00 97.55           H  
ATOM   2530  N   PRO A 162      11.489 -25.960 -10.959  1.00 97.38           N  
ATOM   2531  CA  PRO A 162      11.690 -26.658 -12.235  1.00 97.38           C  
ATOM   2532  HA  PRO A 162      12.619 -26.299 -12.677  1.00 97.38           H  
ATOM   2533  C   PRO A 162      10.546 -26.463 -13.238  1.00 97.38           C  
ATOM   2534  CB  PRO A 162      11.842 -28.144 -11.883  1.00 97.38           C  
ATOM   2535  HB2 PRO A 162      10.872 -28.640 -11.917  1.00 97.38           H  
ATOM   2536  HB3 PRO A 162      12.547 -28.646 -12.545  1.00 97.38           H  
ATOM   2537  O   PRO A 162       9.383 -26.370 -12.848  1.00 97.38           O  
ATOM   2538  CG  PRO A 162      12.339 -28.124 -10.440  1.00 97.38           C  
ATOM   2539  HG2 PRO A 162      13.417 -27.966 -10.426  1.00 97.38           H  
ATOM   2540  HG3 PRO A 162      12.074 -29.038  -9.907  1.00 97.38           H  
ATOM   2541  CD  PRO A 162      11.634 -26.904  -9.856  1.00 97.38           C  
ATOM   2542  HD2 PRO A 162      12.245 -26.501  -9.048  1.00 97.38           H  
ATOM   2543  HD3 PRO A 162      10.649 -27.183  -9.483  1.00 97.38           H  
ATOM   2544  N   GLU A 163      10.851 -26.503 -14.539  1.00 97.88           N  
ATOM   2545  H   GLU A 163      11.821 -26.585 -14.809  1.00 97.88           H  
ATOM   2546  CA  GLU A 163       9.857 -26.317 -15.611  1.00 97.88           C  
ATOM   2547  HA  GLU A 163       9.457 -25.305 -15.542  1.00 97.88           H  
ATOM   2548  C   GLU A 163       8.659 -27.280 -15.498  1.00 97.88           C  
ATOM   2549  CB  GLU A 163      10.554 -26.454 -16.977  1.00 97.88           C  
ATOM   2550  HB2 GLU A 163      10.982 -27.452 -17.070  1.00 97.88           H  
ATOM   2551  HB3 GLU A 163      11.357 -25.720 -17.037  1.00 97.88           H  
ATOM   2552  O   GLU A 163       7.516 -26.850 -15.618  1.00 97.88           O  
ATOM   2553  CG  GLU A 163       9.563 -26.220 -18.124  1.00 97.88           C  
ATOM   2554  HG2 GLU A 163       8.784 -26.979 -18.067  1.00 97.88           H  
ATOM   2555  HG3 GLU A 163       9.089 -25.247 -17.993  1.00 97.88           H  
ATOM   2556  CD  GLU A 163      10.201 -26.301 -19.513  1.00 97.88           C  
ATOM   2557  OE1 GLU A 163       9.647 -27.054 -20.350  1.00 97.88           O  
ATOM   2558  OE2 GLU A 163      11.197 -25.596 -19.786  1.00 97.88           O  
ATOM   2559  N   GLN A 164       8.898 -28.559 -15.190  1.00 97.74           N  
ATOM   2560  H   GLN A 164       9.859 -28.861 -15.119  1.00 97.74           H  
ATOM   2561  CA  GLN A 164       7.841 -29.572 -15.030  1.00 97.74           C  
ATOM   2562  HA  GLN A 164       7.262 -29.638 -15.951  1.00 97.74           H  
ATOM   2563  C   GLN A 164       6.865 -29.229 -13.888  1.00 97.74           C  
ATOM   2564  CB  GLN A 164       8.501 -30.934 -14.763  1.00 97.74           C  
ATOM   2565  HB2 GLN A 164       7.720 -31.680 -14.620  1.00 97.74           H  
ATOM   2566  HB3 GLN A 164       9.092 -30.877 -13.849  1.00 97.74           H  
ATOM   2567  O   GLN A 164       5.650 -29.392 -14.012  1.00 97.74           O  
ATOM   2568  CG  GLN A 164       9.399 -31.392 -15.922  1.00 97.74           C  
ATOM   2569  HG2 GLN A 164      10.217 -30.688 -16.074  1.00 97.74           H  
ATOM   2570  HG3 GLN A 164       8.808 -31.426 -16.836  1.00 97.74           H  
ATOM   2571  CD  GLN A 164      10.013 -32.759 -15.645  1.00 97.74           C  
ATOM   2572  NE2 GLN A 164       9.816 -33.725 -16.508  1.00 97.74           N  
ATOM   2573 HE21 GLN A 164       9.180 -33.572 -17.278  1.00 97.74           H  
ATOM   2574 HE22 GLN A 164      10.162 -34.646 -16.278  1.00 97.74           H  
ATOM   2575  OE1 GLN A 164      10.684 -32.960 -14.645  1.00 97.74           O  
ATOM   2576  N   ILE A 165       7.393 -28.676 -12.791  1.00 98.34           N  
ATOM   2577  H   ILE A 165       8.384 -28.481 -12.798  1.00 98.34           H  
ATOM   2578  CA  ILE A 165       6.604 -28.181 -11.657  1.00 98.34           C  
ATOM   2579  HA  ILE A 165       5.872 -28.939 -11.379  1.00 98.34           H  
ATOM   2580  C   ILE A 165       5.814 -26.930 -12.075  1.00 98.34           C  
ATOM   2581  CB  ILE A 165       7.540 -27.924 -10.450  1.00 98.34           C  
ATOM   2582  HB  ILE A 165       8.321 -27.232 -10.767  1.00 98.34           H  
ATOM   2583  O   ILE A 165       4.623 -26.822 -11.775  1.00 98.34           O  
ATOM   2584  CG1 ILE A 165       8.259 -29.201  -9.948  1.00 98.34           C  
ATOM   2585 HG12 ILE A 165       8.796 -29.662 -10.777  1.00 98.34           H  
ATOM   2586 HG13 ILE A 165       9.007 -28.909  -9.211  1.00 98.34           H  
ATOM   2587  CG2 ILE A 165       6.795 -27.248  -9.295  1.00 98.34           C  
ATOM   2588 HG21 ILE A 165       5.929 -27.850  -9.018  1.00 98.34           H  
ATOM   2589 HG22 ILE A 165       7.455 -27.162  -8.432  1.00 98.34           H  
ATOM   2590 HG23 ILE A 165       6.455 -26.253  -9.581  1.00 98.34           H  
ATOM   2591  CD1 ILE A 165       7.359 -30.268  -9.306  1.00 98.34           C  
ATOM   2592 HD11 ILE A 165       7.956 -31.151  -9.079  1.00 98.34           H  
ATOM   2593 HD12 ILE A 165       6.932 -29.894  -8.376  1.00 98.34           H  
ATOM   2594 HD13 ILE A 165       6.555 -30.551  -9.986  1.00 98.34           H  
ATOM   2595  N   LEU A 166       6.432 -26.014 -12.829  1.00 98.75           N  
ATOM   2596  H   LEU A 166       7.403 -26.168 -13.064  1.00 98.75           H  
ATOM   2597  CA  LEU A 166       5.760 -24.830 -13.381  1.00 98.75           C  
ATOM   2598  HA  LEU A 166       5.240 -24.329 -12.564  1.00 98.75           H  
ATOM   2599  C   LEU A 166       4.669 -25.180 -14.403  1.00 98.75           C  
ATOM   2600  CB  LEU A 166       6.793 -23.856 -13.975  1.00 98.75           C  
ATOM   2601  HB2 LEU A 166       7.372 -24.372 -14.740  1.00 98.75           H  
ATOM   2602  HB3 LEU A 166       6.261 -23.038 -14.462  1.00 98.75           H  
ATOM   2603  O   LEU A 166       3.685 -24.447 -14.503  1.00 98.75           O  
ATOM   2604  CG  LEU A 166       7.753 -23.260 -12.932  1.00 98.75           C  
ATOM   2605  HG  LEU A 166       8.321 -24.061 -12.460  1.00 98.75           H  
ATOM   2606  CD1 LEU A 166       8.743 -22.313 -13.600  1.00 98.75           C  
ATOM   2607 HD11 LEU A 166       9.493 -22.011 -12.870  1.00 98.75           H  
ATOM   2608 HD12 LEU A 166       9.250 -22.827 -14.417  1.00 98.75           H  
ATOM   2609 HD13 LEU A 166       8.229 -21.429 -13.978  1.00 98.75           H  
ATOM   2610  CD2 LEU A 166       7.016 -22.469 -11.850  1.00 98.75           C  
ATOM   2611 HD21 LEU A 166       7.748 -21.993 -11.197  1.00 98.75           H  
ATOM   2612 HD22 LEU A 166       6.386 -21.706 -12.308  1.00 98.75           H  
ATOM   2613 HD23 LEU A 166       6.409 -23.135 -11.237  1.00 98.75           H  
ATOM   2614  N   GLY A 167       4.780 -26.313 -15.097  1.00 98.67           N  
ATOM   2615  H   GLY A 167       5.662 -26.804 -15.056  1.00 98.67           H  
ATOM   2616  CA  GLY A 167       3.720 -26.883 -15.927  1.00 98.67           C  
ATOM   2617  HA2 GLY A 167       3.458 -26.191 -16.728  1.00 98.67           H  
ATOM   2618  HA3 GLY A 167       4.098 -27.804 -16.371  1.00 98.67           H  
ATOM   2619  C   GLY A 167       2.461 -27.203 -15.117  1.00 98.67           C  
ATOM   2620  O   GLY A 167       1.390 -26.661 -15.400  1.00 98.67           O  
ATOM   2621  N   LYS A 168       2.594 -27.993 -14.040  1.00 98.33           N  
ATOM   2622  H   LYS A 168       3.505 -28.388 -13.855  1.00 98.33           H  
ATOM   2623  CA  LYS A 168       1.476 -28.309 -13.127  1.00 98.33           C  
ATOM   2624  HA  LYS A 168       0.652 -28.711 -13.717  1.00 98.33           H  
ATOM   2625  C   LYS A 168       0.903 -27.057 -12.441  1.00 98.33           C  
ATOM   2626  CB  LYS A 168       1.899 -29.379 -12.100  1.00 98.33           C  
ATOM   2627  HB2 LYS A 168       2.731 -28.993 -11.511  1.00 98.33           H  
ATOM   2628  HB3 LYS A 168       1.066 -29.547 -11.417  1.00 98.33           H  
ATOM   2629  O   LYS A 168      -0.317 -26.921 -12.351  1.00 98.33           O  
ATOM   2630  CG  LYS A 168       2.314 -30.744 -12.691  1.00 98.33           C  
ATOM   2631  HG2 LYS A 168       2.569 -31.400 -11.858  1.00 98.33           H  
ATOM   2632  HG3 LYS A 168       3.213 -30.616 -13.294  1.00 98.33           H  
ATOM   2633  CD  LYS A 168       1.236 -31.437 -13.547  1.00 98.33           C  
ATOM   2634  HD2 LYS A 168       1.085 -30.862 -14.461  1.00 98.33           H  
ATOM   2635  HD3 LYS A 168       0.298 -31.483 -12.994  1.00 98.33           H  
ATOM   2636  CE  LYS A 168       1.683 -32.862 -13.912  1.00 98.33           C  
ATOM   2637  HE2 LYS A 168       2.695 -32.813 -14.313  1.00 98.33           H  
ATOM   2638  HE3 LYS A 168       1.718 -33.477 -13.012  1.00 98.33           H  
ATOM   2639  NZ  LYS A 168       0.815 -33.502 -14.936  1.00 98.33           N  
ATOM   2640  HZ1 LYS A 168      -0.137 -33.676 -14.646  1.00 98.33           H  
ATOM   2641  HZ2 LYS A 168       1.235 -34.371 -15.233  1.00 98.33           H  
ATOM   2642  HZ3 LYS A 168       0.813 -32.948 -15.780  1.00 98.33           H  
ATOM   2643  N   VAL A 169       1.750 -26.097 -12.045  1.00 98.77           N  
ATOM   2644  H   VAL A 169       2.739 -26.292 -12.105  1.00 98.77           H  
ATOM   2645  CA  VAL A 169       1.301 -24.783 -11.533  1.00 98.77           C  
ATOM   2646  HA  VAL A 169       0.632 -24.951 -10.689  1.00 98.77           H  
ATOM   2647  C   VAL A 169       0.485 -24.025 -12.586  1.00 98.77           C  
ATOM   2648  CB  VAL A 169       2.491 -23.929 -11.039  1.00 98.77           C  
ATOM   2649  HB  VAL A 169       3.237 -23.877 -11.831  1.00 98.77           H  
ATOM   2650  O   VAL A 169      -0.592 -23.524 -12.272  1.00 98.77           O  
ATOM   2651  CG1 VAL A 169       2.091 -22.490 -10.674  1.00 98.77           C  
ATOM   2652 HG11 VAL A 169       1.287 -22.500  -9.939  1.00 98.77           H  
ATOM   2653 HG12 VAL A 169       1.761 -21.951 -11.562  1.00 98.77           H  
ATOM   2654 HG13 VAL A 169       2.952 -21.963 -10.262  1.00 98.77           H  
ATOM   2655  CG2 VAL A 169       3.142 -24.532  -9.786  1.00 98.77           C  
ATOM   2656 HG21 VAL A 169       3.398 -25.578  -9.952  1.00 98.77           H  
ATOM   2657 HG22 VAL A 169       4.056 -23.988  -9.548  1.00 98.77           H  
ATOM   2658 HG23 VAL A 169       2.459 -24.469  -8.939  1.00 98.77           H  
ATOM   2659  N   SER A 170       0.948 -23.968 -13.838  1.00 98.76           N  
ATOM   2660  H   SER A 170       1.830 -24.415 -14.046  1.00 98.76           H  
ATOM   2661  CA  SER A 170       0.252 -23.264 -14.926  1.00 98.76           C  
ATOM   2662  HA  SER A 170       0.120 -22.219 -14.644  1.00 98.76           H  
ATOM   2663  C   SER A 170      -1.136 -23.851 -15.193  1.00 98.76           C  
ATOM   2664  CB  SER A 170       1.073 -23.305 -16.219  1.00 98.76           C  
ATOM   2665  HB2 SER A 170       0.534 -22.753 -16.990  1.00 98.76           H  
ATOM   2666  HB3 SER A 170       1.203 -24.335 -16.550  1.00 98.76           H  
ATOM   2667  O   SER A 170      -2.103 -23.102 -15.328  1.00 98.76           O  
ATOM   2668  OG  SER A 170       2.338 -22.705 -16.039  1.00 98.76           O  
ATOM   2669  HG  SER A 170       2.873 -23.299 -15.508  1.00 98.76           H  
ATOM   2670  N   ILE A 171      -1.259 -25.183 -15.193  1.00 98.28           N  
ATOM   2671  H   ILE A 171      -0.419 -25.734 -15.091  1.00 98.28           H  
ATOM   2672  CA  ILE A 171      -2.540 -25.894 -15.340  1.00 98.28           C  
ATOM   2673  HA  ILE A 171      -3.002 -25.596 -16.281  1.00 98.28           H  
ATOM   2674  C   ILE A 171      -3.513 -25.507 -14.219  1.00 98.28           C  
ATOM   2675  CB  ILE A 171      -2.283 -27.420 -15.383  1.00 98.28           C  
ATOM   2676  HB  ILE A 171      -1.646 -27.689 -14.541  1.00 98.28           H  
ATOM   2677  O   ILE A 171      -4.660 -25.150 -14.496  1.00 98.28           O  
ATOM   2678  CG1 ILE A 171      -1.560 -27.787 -16.695  1.00 98.28           C  
ATOM   2679 HG12 ILE A 171      -2.296 -27.852 -17.497  1.00 98.28           H  
ATOM   2680 HG13 ILE A 171      -0.838 -27.014 -16.960  1.00 98.28           H  
ATOM   2681  CG2 ILE A 171      -3.592 -28.227 -15.275  1.00 98.28           C  
ATOM   2682 HG21 ILE A 171      -4.038 -28.098 -14.289  1.00 98.28           H  
ATOM   2683 HG22 ILE A 171      -3.387 -29.289 -15.413  1.00 98.28           H  
ATOM   2684 HG23 ILE A 171      -4.288 -27.897 -16.046  1.00 98.28           H  
ATOM   2685  CD1 ILE A 171      -0.785 -29.101 -16.627  1.00 98.28           C  
ATOM   2686 HD11 ILE A 171      -0.003 -29.039 -15.870  1.00 98.28           H  
ATOM   2687 HD12 ILE A 171      -0.321 -29.275 -17.598  1.00 98.28           H  
ATOM   2688 HD13 ILE A 171      -1.450 -29.931 -16.390  1.00 98.28           H  
ATOM   2689  N   ALA A 172      -3.059 -25.523 -12.962  1.00 98.33           N  
ATOM   2690  H   ALA A 172      -2.110 -25.823 -12.791  1.00 98.33           H  
ATOM   2691  CA  ALA A 172      -3.890 -25.162 -11.815  1.00 98.33           C  
ATOM   2692  HA  ALA A 172      -4.788 -25.778 -11.828  1.00 98.33           H  
ATOM   2693  C   ALA A 172      -4.345 -23.692 -11.851  1.00 98.33           C  
ATOM   2694  CB  ALA A 172      -3.107 -25.480 -10.540  1.00 98.33           C  
ATOM   2695  HB1 ALA A 172      -2.867 -26.543 -10.509  1.00 98.33           H  
ATOM   2696  HB2 ALA A 172      -2.182 -24.904 -10.513  1.00 98.33           H  
ATOM   2697  HB3 ALA A 172      -3.712 -25.224  -9.670  1.00 98.33           H  
ATOM   2698  O   ALA A 172      -5.518 -23.405 -11.602  1.00 98.33           O  
ATOM   2699  N   VAL A 173      -3.458 -22.757 -12.221  1.00 98.65           N  
ATOM   2700  H   VAL A 173      -2.508 -23.045 -12.405  1.00 98.65           H  
ATOM   2701  CA  VAL A 173      -3.814 -21.333 -12.349  1.00 98.65           C  
ATOM   2702  HA  VAL A 173      -4.319 -21.033 -11.431  1.00 98.65           H  
ATOM   2703  C   VAL A 173      -4.817 -21.115 -13.488  1.00 98.65           C  
ATOM   2704  CB  VAL A 173      -2.567 -20.436 -12.502  1.00 98.65           C  
ATOM   2705  HB  VAL A 173      -1.996 -20.756 -13.374  1.00 98.65           H  
ATOM   2706  O   VAL A 173      -5.813 -20.424 -13.276  1.00 98.65           O  
ATOM   2707  CG1 VAL A 173      -2.954 -18.958 -12.677  1.00 98.65           C  
ATOM   2708 HG11 VAL A 173      -2.062 -18.332 -12.663  1.00 98.65           H  
ATOM   2709 HG12 VAL A 173      -3.623 -18.645 -11.875  1.00 98.65           H  
ATOM   2710 HG13 VAL A 173      -3.454 -18.814 -13.634  1.00 98.65           H  
ATOM   2711  CG2 VAL A 173      -1.659 -20.502 -11.264  1.00 98.65           C  
ATOM   2712 HG21 VAL A 173      -1.357 -21.530 -11.061  1.00 98.65           H  
ATOM   2713 HG22 VAL A 173      -0.760 -19.910 -11.436  1.00 98.65           H  
ATOM   2714 HG23 VAL A 173      -2.180 -20.121 -10.386  1.00 98.65           H  
ATOM   2715  N   ILE A 174      -4.634 -21.733 -14.663  1.00 98.44           N  
ATOM   2716  H   ILE A 174      -3.805 -22.294 -14.794  1.00 98.44           H  
ATOM   2717  CA  ILE A 174      -5.588 -21.609 -15.783  1.00 98.44           C  
ATOM   2718  HA  ILE A 174      -5.743 -20.549 -15.979  1.00 98.44           H  
ATOM   2719  C   ILE A 174      -6.957 -22.191 -15.405  1.00 98.44           C  
ATOM   2720  CB  ILE A 174      -5.038 -22.249 -17.081  1.00 98.44           C  
ATOM   2721  HB  ILE A 174      -4.737 -23.274 -16.862  1.00 98.44           H  
ATOM   2722  O   ILE A 174      -7.972 -21.516 -15.600  1.00 98.44           O  
ATOM   2723  CG1 ILE A 174      -3.815 -21.464 -17.605  1.00 98.44           C  
ATOM   2724 HG12 ILE A 174      -3.148 -21.217 -16.779  1.00 98.44           H  
ATOM   2725 HG13 ILE A 174      -4.146 -20.524 -18.047  1.00 98.44           H  
ATOM   2726  CG2 ILE A 174      -6.121 -22.276 -18.182  1.00 98.44           C  
ATOM   2727 HG21 ILE A 174      -5.719 -22.678 -19.112  1.00 98.44           H  
ATOM   2728 HG22 ILE A 174      -6.502 -21.273 -18.370  1.00 98.44           H  
ATOM   2729 HG23 ILE A 174      -6.948 -22.928 -17.898  1.00 98.44           H  
ATOM   2730  CD1 ILE A 174      -2.996 -22.248 -18.638  1.00 98.44           C  
ATOM   2731 HD11 ILE A 174      -2.615 -23.166 -18.192  1.00 98.44           H  
ATOM   2732 HD12 ILE A 174      -2.158 -21.629 -18.961  1.00 98.44           H  
ATOM   2733 HD13 ILE A 174      -3.594 -22.493 -19.516  1.00 98.44           H  
ATOM   2734  N   LYS A 175      -7.012 -23.403 -14.831  1.00 97.72           N  
ATOM   2735  H   LYS A 175      -6.150 -23.912 -14.699  1.00 97.72           H  
ATOM   2736  CA  LYS A 175      -8.278 -24.037 -14.416  1.00 97.72           C  
ATOM   2737  HA  LYS A 175      -8.965 -24.020 -15.262  1.00 97.72           H  
ATOM   2738  C   LYS A 175      -8.976 -23.226 -13.308  1.00 97.72           C  
ATOM   2739  CB  LYS A 175      -8.042 -25.522 -14.044  1.00 97.72           C  
ATOM   2740  HB2 LYS A 175      -8.955 -25.908 -13.590  1.00 97.72           H  
ATOM   2741  HB3 LYS A 175      -7.236 -25.593 -13.313  1.00 97.72           H  
ATOM   2742  O   LYS A 175     -10.184 -23.005 -13.387  1.00 97.72           O  
ATOM   2743  CG  LYS A 175      -7.717 -26.407 -15.272  1.00 97.72           C  
ATOM   2744  HG2 LYS A 175      -8.558 -26.357 -15.963  1.00 97.72           H  
ATOM   2745  HG3 LYS A 175      -6.843 -26.002 -15.783  1.00 97.72           H  
ATOM   2746  CD  LYS A 175      -7.441 -27.894 -14.943  1.00 97.72           C  
ATOM   2747  HD2 LYS A 175      -6.581 -27.950 -14.276  1.00 97.72           H  
ATOM   2748  HD3 LYS A 175      -8.309 -28.324 -14.444  1.00 97.72           H  
ATOM   2749  CE  LYS A 175      -7.150 -28.686 -16.239  1.00 97.72           C  
ATOM   2750  HE2 LYS A 175      -8.056 -28.703 -16.844  1.00 97.72           H  
ATOM   2751  HE3 LYS A 175      -6.396 -28.137 -16.803  1.00 97.72           H  
ATOM   2752  NZ  LYS A 175      -6.666 -30.085 -16.024  1.00 97.72           N  
ATOM   2753  HZ1 LYS A 175      -6.397 -30.518 -16.896  1.00 97.72           H  
ATOM   2754  HZ2 LYS A 175      -5.825 -30.115 -15.464  1.00 97.72           H  
ATOM   2755  HZ3 LYS A 175      -7.374 -30.665 -15.597  1.00 97.72           H  
ATOM   2756  N   GLY A 176      -8.229 -22.670 -12.348  1.00 98.09           N  
ATOM   2757  H   GLY A 176      -7.248 -22.905 -12.317  1.00 98.09           H  
ATOM   2758  CA  GLY A 176      -8.755 -21.774 -11.308  1.00 98.09           C  
ATOM   2759  HA2 GLY A 176      -9.556 -22.280 -10.769  1.00 98.09           H  
ATOM   2760  HA3 GLY A 176      -7.951 -21.563 -10.604  1.00 98.09           H  
ATOM   2761  C   GLY A 176      -9.301 -20.438 -11.840  1.00 98.09           C  
ATOM   2762  O   GLY A 176     -10.417 -20.047 -11.492  1.00 98.09           O  
ATOM   2763  N   LEU A 177      -8.569 -19.756 -12.730  1.00 97.85           N  
ATOM   2764  H   LEU A 177      -7.656 -20.111 -12.974  1.00 97.85           H  
ATOM   2765  CA  LEU A 177      -9.035 -18.519 -13.381  1.00 97.85           C  
ATOM   2766  HA  LEU A 177      -9.354 -17.814 -12.614  1.00 97.85           H  
ATOM   2767  C   LEU A 177     -10.259 -18.764 -14.278  1.00 97.85           C  
ATOM   2768  CB  LEU A 177      -7.893 -17.896 -14.211  1.00 97.85           C  
ATOM   2769  HB2 LEU A 177      -7.483 -18.666 -14.865  1.00 97.85           H  
ATOM   2770  HB3 LEU A 177      -8.317 -17.120 -14.848  1.00 97.85           H  
ATOM   2771  O   LEU A 177     -11.169 -17.934 -14.320  1.00 97.85           O  
ATOM   2772  CG  LEU A 177      -6.742 -17.267 -13.403  1.00 97.85           C  
ATOM   2773  HG  LEU A 177      -6.308 -18.005 -12.728  1.00 97.85           H  
ATOM   2774  CD1 LEU A 177      -5.656 -16.777 -14.363  1.00 97.85           C  
ATOM   2775 HD11 LEU A 177      -4.814 -16.379 -13.796  1.00 97.85           H  
ATOM   2776 HD12 LEU A 177      -5.299 -17.613 -14.965  1.00 97.85           H  
ATOM   2777 HD13 LEU A 177      -6.048 -16.000 -15.019  1.00 97.85           H  
ATOM   2778  CD2 LEU A 177      -7.203 -16.071 -12.567  1.00 97.85           C  
ATOM   2779 HD21 LEU A 177      -7.895 -16.407 -11.795  1.00 97.85           H  
ATOM   2780 HD22 LEU A 177      -7.688 -15.329 -13.202  1.00 97.85           H  
ATOM   2781 HD23 LEU A 177      -6.340 -15.617 -12.081  1.00 97.85           H  
ATOM   2782  N   THR A 178     -10.304 -19.909 -14.962  1.00 96.76           N  
ATOM   2783  H   THR A 178      -9.505 -20.525 -14.912  1.00 96.76           H  
ATOM   2784  CA  THR A 178     -11.446 -20.315 -15.796  1.00 96.76           C  
ATOM   2785  HA  THR A 178     -11.689 -19.497 -16.474  1.00 96.76           H  
ATOM   2786  C   THR A 178     -12.683 -20.560 -14.934  1.00 96.76           C  
ATOM   2787  CB  THR A 178     -11.107 -21.540 -16.659  1.00 96.76           C  
ATOM   2788  HB  THR A 178     -10.909 -22.402 -16.021  1.00 96.76           H  
ATOM   2789  O   THR A 178     -13.731 -19.987 -15.219  1.00 96.76           O  
ATOM   2790  CG2 THR A 178     -12.214 -21.885 -17.651  1.00 96.76           C  
ATOM   2791 HG21 THR A 178     -13.124 -22.175 -17.125  1.00 96.76           H  
ATOM   2792 HG22 THR A 178     -11.899 -22.725 -18.271  1.00 96.76           H  
ATOM   2793 HG23 THR A 178     -12.430 -21.030 -18.292  1.00 96.76           H  
ATOM   2794  OG1 THR A 178      -9.958 -21.254 -17.425  1.00 96.76           O  
ATOM   2795  HG1 THR A 178      -9.198 -21.385 -16.853  1.00 96.76           H  
ATOM   2796  N   TYR A 179     -12.555 -21.295 -13.822  1.00 96.33           N  
ATOM   2797  H   TYR A 179     -11.672 -21.750 -13.642  1.00 96.33           H  
ATOM   2798  CA  TYR A 179     -13.644 -21.509 -12.861  1.00 96.33           C  
ATOM   2799  HA  TYR A 179     -14.445 -22.055 -13.359  1.00 96.33           H  
ATOM   2800  C   TYR A 179     -14.246 -20.190 -12.344  1.00 96.33           C  
ATOM   2801  CB  TYR A 179     -13.125 -22.371 -11.697  1.00 96.33           C  
ATOM   2802  HB2 TYR A 179     -12.879 -23.363 -12.075  1.00 96.33           H  
ATOM   2803  HB3 TYR A 179     -12.206 -21.935 -11.304  1.00 96.33           H  
ATOM   2804  O   TYR A 179     -15.461 -19.991 -12.424  1.00 96.33           O  
ATOM   2805  CG  TYR A 179     -14.122 -22.508 -10.562  1.00 96.33           C  
ATOM   2806  CD1 TYR A 179     -13.984 -21.729  -9.394  1.00 96.33           C  
ATOM   2807  HD1 TYR A 179     -13.144 -21.058  -9.292  1.00 96.33           H  
ATOM   2808  CD2 TYR A 179     -15.225 -23.368 -10.708  1.00 96.33           C  
ATOM   2809  HD2 TYR A 179     -15.333 -23.965 -11.602  1.00 96.33           H  
ATOM   2810  CE1 TYR A 179     -14.956 -21.803  -8.374  1.00 96.33           C  
ATOM   2811  HE1 TYR A 179     -14.856 -21.197  -7.485  1.00 96.33           H  
ATOM   2812  CE2 TYR A 179     -16.201 -23.432  -9.698  1.00 96.33           C  
ATOM   2813  HE2 TYR A 179     -17.057 -24.084  -9.791  1.00 96.33           H  
ATOM   2814  OH  TYR A 179     -17.064 -22.706  -7.609  1.00 96.33           O  
ATOM   2815  HH  TYR A 179     -16.843 -22.297  -6.769  1.00 96.33           H  
ATOM   2816  CZ  TYR A 179     -16.076 -22.648  -8.537  1.00 96.33           C  
ATOM   2817  N   LEU A 180     -13.403 -19.260 -11.871  1.00 96.02           N  
ATOM   2818  H   LEU A 180     -12.418 -19.482 -11.843  1.00 96.02           H  
ATOM   2819  CA  LEU A 180     -13.849 -17.953 -11.371  1.00 96.02           C  
ATOM   2820  HA  LEU A 180     -14.573 -18.111 -10.571  1.00 96.02           H  
ATOM   2821  C   LEU A 180     -14.574 -17.140 -12.454  1.00 96.02           C  
ATOM   2822  CB  LEU A 180     -12.644 -17.162 -10.827  1.00 96.02           C  
ATOM   2823  HB2 LEU A 180     -11.865 -17.151 -11.590  1.00 96.02           H  
ATOM   2824  HB3 LEU A 180     -12.951 -16.130 -10.660  1.00 96.02           H  
ATOM   2825  O   LEU A 180     -15.643 -16.583 -12.191  1.00 96.02           O  
ATOM   2826  CG  LEU A 180     -12.048 -17.704  -9.515  1.00 96.02           C  
ATOM   2827  HG  LEU A 180     -11.781 -18.752  -9.646  1.00 96.02           H  
ATOM   2828  CD1 LEU A 180     -10.786 -16.911  -9.169  1.00 96.02           C  
ATOM   2829 HD11 LEU A 180     -10.051 -17.031  -9.966  1.00 96.02           H  
ATOM   2830 HD12 LEU A 180     -10.355 -17.290  -8.242  1.00 96.02           H  
ATOM   2831 HD13 LEU A 180     -11.026 -15.855  -9.047  1.00 96.02           H  
ATOM   2832  CD2 LEU A 180     -13.021 -17.594  -8.338  1.00 96.02           C  
ATOM   2833 HD21 LEU A 180     -12.527 -17.933  -7.427  1.00 96.02           H  
ATOM   2834 HD22 LEU A 180     -13.892 -18.228  -8.503  1.00 96.02           H  
ATOM   2835 HD23 LEU A 180     -13.342 -16.561  -8.207  1.00 96.02           H  
ATOM   2836  N   ARG A 181     -14.031 -17.107 -13.678  1.00 94.04           N  
ATOM   2837  H   ARG A 181     -13.153 -17.586 -13.817  1.00 94.04           H  
ATOM   2838  CA  ARG A 181     -14.604 -16.348 -14.797  1.00 94.04           C  
ATOM   2839  HA  ARG A 181     -14.854 -15.352 -14.432  1.00 94.04           H  
ATOM   2840  C   ARG A 181     -15.895 -16.962 -15.333  1.00 94.04           C  
ATOM   2841  CB  ARG A 181     -13.547 -16.215 -15.905  1.00 94.04           C  
ATOM   2842  HB2 ARG A 181     -13.274 -17.208 -16.262  1.00 94.04           H  
ATOM   2843  HB3 ARG A 181     -12.658 -15.741 -15.489  1.00 94.04           H  
ATOM   2844  O   ARG A 181     -16.819 -16.221 -15.662  1.00 94.04           O  
ATOM   2845  CG  ARG A 181     -14.061 -15.373 -17.084  1.00 94.04           C  
ATOM   2846  HG2 ARG A 181     -14.326 -14.378 -16.726  1.00 94.04           H  
ATOM   2847  HG3 ARG A 181     -14.943 -15.843 -17.519  1.00 94.04           H  
ATOM   2848  CD  ARG A 181     -13.002 -15.254 -18.181  1.00 94.04           C  
ATOM   2849  HD2 ARG A 181     -12.128 -14.761 -17.757  1.00 94.04           H  
ATOM   2850  HD3 ARG A 181     -12.725 -16.258 -18.504  1.00 94.04           H  
ATOM   2851  NE  ARG A 181     -13.512 -14.478 -19.331  1.00 94.04           N  
ATOM   2852  HE  ARG A 181     -14.417 -14.048 -19.210  1.00 94.04           H  
ATOM   2853  NH1 ARG A 181     -11.776 -14.871 -20.789  1.00 94.04           N  
ATOM   2854 HH11 ARG A 181     -11.347 -14.754 -21.696  1.00 94.04           H  
ATOM   2855 HH12 ARG A 181     -11.320 -15.439 -20.089  1.00 94.04           H  
ATOM   2856  NH2 ARG A 181     -13.508 -13.641 -21.451  1.00 94.04           N  
ATOM   2857 HH21 ARG A 181     -14.424 -13.241 -21.305  1.00 94.04           H  
ATOM   2858 HH22 ARG A 181     -13.072 -13.573 -22.359  1.00 94.04           H  
ATOM   2859  CZ  ARG A 181     -12.931 -14.336 -20.512  1.00 94.04           C  
ATOM   2860  N   GLU A 182     -15.967 -18.282 -15.476  1.00 91.81           N  
ATOM   2861  H   GLU A 182     -15.166 -18.842 -15.222  1.00 91.81           H  
ATOM   2862  CA  GLU A 182     -17.088 -18.939 -16.153  1.00 91.81           C  
ATOM   2863  HA  GLU A 182     -17.473 -18.252 -16.907  1.00 91.81           H  
ATOM   2864  C   GLU A 182     -18.270 -19.187 -15.209  1.00 91.81           C  
ATOM   2865  CB  GLU A 182     -16.634 -20.188 -16.934  1.00 91.81           C  
ATOM   2866  HB2 GLU A 182     -17.525 -20.675 -17.330  1.00 91.81           H  
ATOM   2867  HB3 GLU A 182     -16.123 -20.883 -16.267  1.00 91.81           H  
ATOM   2868  O   GLU A 182     -19.378 -18.756 -15.546  1.00 91.81           O  
ATOM   2869  CG  GLU A 182     -15.717 -19.804 -18.122  1.00 91.81           C  
ATOM   2870  HG2 GLU A 182     -14.745 -19.491 -17.740  1.00 91.81           H  
ATOM   2871  HG3 GLU A 182     -16.156 -18.942 -18.625  1.00 91.81           H  
ATOM   2872  CD  GLU A 182     -15.519 -20.922 -19.168  1.00 91.81           C  
ATOM   2873  OE1 GLU A 182     -15.267 -20.582 -20.358  1.00 91.81           O  
ATOM   2874  OE2 GLU A 182     -15.640 -22.103 -18.791  1.00 91.81           O  
ATOM   2875  N   LYS A 183     -18.058 -19.764 -14.014  1.00 91.16           N  
ATOM   2876  H   LYS A 183     -17.116 -20.030 -13.763  1.00 91.16           H  
ATOM   2877  CA  LYS A 183     -19.142 -20.014 -13.041  1.00 91.16           C  
ATOM   2878  HA  LYS A 183     -20.030 -20.345 -13.580  1.00 91.16           H  
ATOM   2879  C   LYS A 183     -19.572 -18.739 -12.298  1.00 91.16           C  
ATOM   2880  CB  LYS A 183     -18.753 -21.133 -12.051  1.00 91.16           C  
ATOM   2881  HB2 LYS A 183     -17.838 -20.838 -11.538  1.00 91.16           H  
ATOM   2882  HB3 LYS A 183     -19.531 -21.208 -11.290  1.00 91.16           H  
ATOM   2883  O   LYS A 183     -20.766 -18.491 -12.190  1.00 91.16           O  
ATOM   2884  CG  LYS A 183     -18.533 -22.541 -12.649  1.00 91.16           C  
ATOM   2885  HG2 LYS A 183     -17.809 -22.482 -13.461  1.00 91.16           H  
ATOM   2886  HG3 LYS A 183     -18.091 -23.151 -11.862  1.00 91.16           H  
ATOM   2887  CD  LYS A 183     -19.801 -23.269 -13.146  1.00 91.16           C  
ATOM   2888  HD2 LYS A 183     -20.581 -23.205 -12.388  1.00 91.16           H  
ATOM   2889  HD3 LYS A 183     -20.155 -22.803 -14.065  1.00 91.16           H  
ATOM   2890  CE  LYS A 183     -19.467 -24.754 -13.396  1.00 91.16           C  
ATOM   2891  HE2 LYS A 183     -18.631 -24.816 -14.093  1.00 91.16           H  
ATOM   2892  HE3 LYS A 183     -19.143 -25.199 -12.455  1.00 91.16           H  
ATOM   2893  NZ  LYS A 183     -20.601 -25.554 -13.929  1.00 91.16           N  
ATOM   2894  HZ1 LYS A 183     -21.416 -25.572 -13.333  1.00 91.16           H  
ATOM   2895  HZ2 LYS A 183     -20.934 -25.234 -14.828  1.00 91.16           H  
ATOM   2896  HZ3 LYS A 183     -20.328 -26.521 -14.027  1.00 91.16           H  
ATOM   2897  N   HIS A 184     -18.625 -17.898 -11.858  1.00 92.19           N  
ATOM   2898  H   HIS A 184     -17.663 -18.175 -11.988  1.00 92.19           H  
ATOM   2899  CA  HIS A 184     -18.905 -16.766 -10.944  1.00 92.19           C  
ATOM   2900  HA  HIS A 184     -19.945 -16.821 -10.621  1.00 92.19           H  
ATOM   2901  C   HIS A 184     -18.755 -15.360 -11.550  1.00 92.19           C  
ATOM   2902  CB  HIS A 184     -18.059 -16.931  -9.671  1.00 92.19           C  
ATOM   2903  HB2 HIS A 184     -16.999 -16.981  -9.923  1.00 92.19           H  
ATOM   2904  HB3 HIS A 184     -18.224 -16.067  -9.027  1.00 92.19           H  
ATOM   2905  O   HIS A 184     -19.077 -14.373 -10.896  1.00 92.19           O  
ATOM   2906  CG  HIS A 184     -18.456 -18.151  -8.886  1.00 92.19           C  
ATOM   2907  CD2 HIS A 184     -17.805 -19.351  -8.856  1.00 92.19           C  
ATOM   2908  HD2 HIS A 184     -16.876 -19.592  -9.351  1.00 92.19           H  
ATOM   2909  ND1 HIS A 184     -19.665 -18.274  -8.210  1.00 92.19           N  
ATOM   2910  CE1 HIS A 184     -19.728 -19.542  -7.789  1.00 92.19           C  
ATOM   2911  HE1 HIS A 184     -20.584 -19.977  -7.295  1.00 92.19           H  
ATOM   2912  NE2 HIS A 184     -18.621 -20.213  -8.152  1.00 92.19           N  
ATOM   2913  HE2 HIS A 184     -18.468 -21.198  -7.992  1.00 92.19           H  
ATOM   2914  N   LYS A 185     -18.264 -15.238 -12.792  1.00 91.46           N  
ATOM   2915  H   LYS A 185     -17.986 -16.098 -13.243  1.00 91.46           H  
ATOM   2916  CA  LYS A 185     -17.916 -13.961 -13.466  1.00 91.46           C  
ATOM   2917  HA  LYS A 185     -17.423 -14.223 -14.402  1.00 91.46           H  
ATOM   2918  C   LYS A 185     -16.862 -13.113 -12.728  1.00 91.46           C  
ATOM   2919  CB  LYS A 185     -19.173 -13.140 -13.843  1.00 91.46           C  
ATOM   2920  HB2 LYS A 185     -18.870 -12.352 -14.532  1.00 91.46           H  
ATOM   2921  HB3 LYS A 185     -19.557 -12.654 -12.946  1.00 91.46           H  
ATOM   2922  O   LYS A 185     -16.694 -11.928 -13.015  1.00 91.46           O  
ATOM   2923  CG  LYS A 185     -20.333 -13.918 -14.489  1.00 91.46           C  
ATOM   2924  HG2 LYS A 185     -20.811 -14.527 -13.722  1.00 91.46           H  
ATOM   2925  HG3 LYS A 185     -21.069 -13.200 -14.850  1.00 91.46           H  
ATOM   2926  CD  LYS A 185     -19.913 -14.833 -15.649  1.00 91.46           C  
ATOM   2927  HD2 LYS A 185     -19.419 -14.255 -16.431  1.00 91.46           H  
ATOM   2928  HD3 LYS A 185     -19.226 -15.587 -15.266  1.00 91.46           H  
ATOM   2929  CE  LYS A 185     -21.145 -15.549 -16.211  1.00 91.46           C  
ATOM   2930  HE2 LYS A 185     -21.805 -15.790 -15.377  1.00 91.46           H  
ATOM   2931  HE3 LYS A 185     -21.683 -14.874 -16.876  1.00 91.46           H  
ATOM   2932  NZ  LYS A 185     -20.777 -16.807 -16.905  1.00 91.46           N  
ATOM   2933  HZ1 LYS A 185     -21.598 -17.290 -17.240  1.00 91.46           H  
ATOM   2934  HZ2 LYS A 185     -20.326 -17.440 -16.260  1.00 91.46           H  
ATOM   2935  HZ3 LYS A 185     -20.137 -16.643 -17.670  1.00 91.46           H  
ATOM   2936  N   ILE A 186     -16.107 -13.726 -11.817  1.00 92.22           N  
ATOM   2937  H   ILE A 186     -16.233 -14.723 -11.713  1.00 92.22           H  
ATOM   2938  CA  ILE A 186     -15.061 -13.081 -11.019  1.00 92.22           C  
ATOM   2939  HA  ILE A 186     -15.366 -12.053 -10.827  1.00 92.22           H  
ATOM   2940  C   ILE A 186     -13.748 -13.033 -11.819  1.00 92.22           C  
ATOM   2941  CB  ILE A 186     -14.937 -13.789  -9.646  1.00 92.22           C  
ATOM   2942  HB  ILE A 186     -14.805 -14.856  -9.823  1.00 92.22           H  
ATOM   2943  O   ILE A 186     -13.408 -13.958 -12.554  1.00 92.22           O  
ATOM   2944  CG1 ILE A 186     -16.230 -13.587  -8.817  1.00 92.22           C  
ATOM   2945 HG12 ILE A 186     -17.098 -13.807  -9.439  1.00 92.22           H  
ATOM   2946 HG13 ILE A 186     -16.307 -12.544  -8.507  1.00 92.22           H  
ATOM   2947  CG2 ILE A 186     -13.728 -13.282  -8.840  1.00 92.22           C  
ATOM   2948 HG21 ILE A 186     -13.706 -13.768  -7.864  1.00 92.22           H  
ATOM   2949 HG22 ILE A 186     -13.788 -12.204  -8.693  1.00 92.22           H  
ATOM   2950 HG23 ILE A 186     -12.797 -13.536  -9.347  1.00 92.22           H  
ATOM   2951  CD1 ILE A 186     -16.339 -14.485  -7.579  1.00 92.22           C  
ATOM   2952 HD11 ILE A 186     -15.627 -14.174  -6.814  1.00 92.22           H  
ATOM   2953 HD12 ILE A 186     -16.148 -15.524  -7.848  1.00 92.22           H  
ATOM   2954 HD13 ILE A 186     -17.344 -14.405  -7.165  1.00 92.22           H  
ATOM   2955  N   MET A 187     -12.989 -11.948 -11.647  1.00 92.97           N  
ATOM   2956  H   MET A 187     -13.307 -11.280 -10.959  1.00 92.97           H  
ATOM   2957  CA  MET A 187     -11.586 -11.837 -12.073  1.00 92.97           C  
ATOM   2958  HA  MET A 187     -11.315 -12.696 -12.688  1.00 92.97           H  
ATOM   2959  C   MET A 187     -10.695 -11.854 -10.829  1.00 92.97           C  
ATOM   2960  CB  MET A 187     -11.353 -10.563 -12.900  1.00 92.97           C  
ATOM   2961  HB2 MET A 187     -10.305 -10.527 -13.197  1.00 92.97           H  
ATOM   2962  HB3 MET A 187     -11.567  -9.689 -12.284  1.00 92.97           H  
ATOM   2963  O   MET A 187     -11.100 -11.341  -9.784  1.00 92.97           O  
ATOM   2964  CG  MET A 187     -12.221 -10.520 -14.163  1.00 92.97           C  
ATOM   2965  HG2 MET A 187     -12.091 -11.461 -14.696  1.00 92.97           H  
ATOM   2966  HG3 MET A 187     -13.270 -10.440 -13.876  1.00 92.97           H  
ATOM   2967  SD  MET A 187     -11.831  -9.175 -15.318  1.00 92.97           S  
ATOM   2968  CE  MET A 187     -12.260  -7.700 -14.353  1.00 92.97           C  
ATOM   2969  HE1 MET A 187     -13.305  -7.751 -14.046  1.00 92.97           H  
ATOM   2970  HE2 MET A 187     -11.618  -7.631 -13.475  1.00 92.97           H  
ATOM   2971  HE3 MET A 187     -12.113  -6.813 -14.970  1.00 92.97           H  
ATOM   2972  N   HIS A 188      -9.484 -12.399 -10.919  1.00 94.81           N  
ATOM   2973  H   HIS A 188      -9.110 -12.636 -11.827  1.00 94.81           H  
ATOM   2974  CA  HIS A 188      -8.600 -12.521  -9.761  1.00 94.81           C  
ATOM   2975  HA  HIS A 188      -9.194 -12.864  -8.914  1.00 94.81           H  
ATOM   2976  C   HIS A 188      -7.986 -11.177  -9.371  1.00 94.81           C  
ATOM   2977  CB  HIS A 188      -7.531 -13.577 -10.039  1.00 94.81           C  
ATOM   2978  HB2 HIS A 188      -8.039 -14.477 -10.385  1.00 94.81           H  
ATOM   2979  HB3 HIS A 188      -6.877 -13.231 -10.839  1.00 94.81           H  
ATOM   2980  O   HIS A 188      -7.930 -10.864  -8.183  1.00 94.81           O  
ATOM   2981  CG  HIS A 188      -6.683 -13.966  -8.850  1.00 94.81           C  
ATOM   2982  CD2 HIS A 188      -6.112 -15.194  -8.673  1.00 94.81           C  
ATOM   2983  HD2 HIS A 188      -6.182 -16.025  -9.359  1.00 94.81           H  
ATOM   2984  ND1 HIS A 188      -6.320 -13.200  -7.759  1.00 94.81           N  
ATOM   2985  HD1 HIS A 188      -6.658 -12.279  -7.517  1.00 94.81           H  
ATOM   2986  CE1 HIS A 188      -5.561 -13.958  -6.950  1.00 94.81           C  
ATOM   2987  HE1 HIS A 188      -5.171 -13.648  -5.992  1.00 94.81           H  
ATOM   2988  NE2 HIS A 188      -5.391 -15.177  -7.483  1.00 94.81           N  
ATOM   2989  N   ARG A 189      -7.569 -10.365 -10.352  1.00 90.94           N  
ATOM   2990  H   ARG A 189      -7.589 -10.737 -11.291  1.00 90.94           H  
ATOM   2991  CA  ARG A 189      -7.020  -9.003 -10.191  1.00 90.94           C  
ATOM   2992  HA  ARG A 189      -6.804  -8.662 -11.203  1.00 90.94           H  
ATOM   2993  C   ARG A 189      -5.685  -8.892  -9.433  1.00 90.94           C  
ATOM   2994  CB  ARG A 189      -8.075  -8.048  -9.585  1.00 90.94           C  
ATOM   2995  HB2 ARG A 189      -8.143  -8.244  -8.515  1.00 90.94           H  
ATOM   2996  HB3 ARG A 189      -7.725  -7.023  -9.709  1.00 90.94           H  
ATOM   2997  O   ARG A 189      -5.161  -7.778  -9.356  1.00 90.94           O  
ATOM   2998  CG  ARG A 189      -9.487  -8.150 -10.183  1.00 90.94           C  
ATOM   2999  HG2 ARG A 189      -9.875  -9.159 -10.041  1.00 90.94           H  
ATOM   3000  HG3 ARG A 189      -9.455  -7.931 -11.250  1.00 90.94           H  
ATOM   3001  CD  ARG A 189     -10.435  -7.176  -9.475  1.00 90.94           C  
ATOM   3002  HD2 ARG A 189     -10.430  -7.401  -8.408  1.00 90.94           H  
ATOM   3003  HD3 ARG A 189     -10.067  -6.159  -9.617  1.00 90.94           H  
ATOM   3004  NE  ARG A 189     -11.816  -7.292  -9.980  1.00 90.94           N  
ATOM   3005  HE  ARG A 189     -12.043  -8.142 -10.474  1.00 90.94           H  
ATOM   3006  NH1 ARG A 189     -12.670  -5.405  -8.976  1.00 90.94           N  
ATOM   3007 HH11 ARG A 189     -11.783  -5.247  -8.520  1.00 90.94           H  
ATOM   3008 HH12 ARG A 189     -13.468  -4.838  -8.724  1.00 90.94           H  
ATOM   3009  NH2 ARG A 189     -14.002  -6.695 -10.209  1.00 90.94           N  
ATOM   3010 HH21 ARG A 189     -14.776  -6.104  -9.942  1.00 90.94           H  
ATOM   3011 HH22 ARG A 189     -14.194  -7.560 -10.694  1.00 90.94           H  
ATOM   3012  CZ  ARG A 189     -12.816  -6.465  -9.723  1.00 90.94           C  
ATOM   3013  N   ASP A 190      -5.129  -9.983  -8.908  1.00 91.52           N  
ATOM   3014  H   ASP A 190      -5.639 -10.849  -9.008  1.00 91.52           H  
ATOM   3015  CA  ASP A 190      -3.914 -10.003  -8.073  1.00 91.52           C  
ATOM   3016  HA  ASP A 190      -3.214  -9.265  -8.465  1.00 91.52           H  
ATOM   3017  C   ASP A 190      -3.197 -11.374  -8.137  1.00 91.52           C  
ATOM   3018  CB  ASP A 190      -4.288  -9.583  -6.630  1.00 91.52           C  
ATOM   3019  HB2 ASP A 190      -4.864 -10.382  -6.164  1.00 91.52           H  
ATOM   3020  HB3 ASP A 190      -4.927  -8.701  -6.673  1.00 91.52           H  
ATOM   3021  O   ASP A 190      -2.854 -11.960  -7.113  1.00 91.52           O  
ATOM   3022  CG  ASP A 190      -3.085  -9.229  -5.742  1.00 91.52           C  
ATOM   3023  OD1 ASP A 190      -2.026  -8.792  -6.254  1.00 91.52           O  
ATOM   3024  OD2 ASP A 190      -3.183  -9.342  -4.497  1.00 91.52           O  
ATOM   3025  N   VAL A 191      -3.015 -11.941  -9.339  1.00 96.91           N  
ATOM   3026  H   VAL A 191      -3.301 -11.435 -10.165  1.00 96.91           H  
ATOM   3027  CA  VAL A 191      -2.250 -13.195  -9.512  1.00 96.91           C  
ATOM   3028  HA  VAL A 191      -2.601 -13.917  -8.775  1.00 96.91           H  
ATOM   3029  C   VAL A 191      -0.762 -12.924  -9.267  1.00 96.91           C  
ATOM   3030  CB  VAL A 191      -2.439 -13.821 -10.910  1.00 96.91           C  
ATOM   3031  HB  VAL A 191      -2.065 -13.126 -11.662  1.00 96.91           H  
ATOM   3032  O   VAL A 191      -0.185 -12.038  -9.892  1.00 96.91           O  
ATOM   3033  CG1 VAL A 191      -1.674 -15.144 -11.058  1.00 96.91           C  
ATOM   3034 HG11 VAL A 191      -1.988 -15.850 -10.289  1.00 96.91           H  
ATOM   3035 HG12 VAL A 191      -1.874 -15.577 -12.038  1.00 96.91           H  
ATOM   3036 HG13 VAL A 191      -0.600 -14.975 -10.980  1.00 96.91           H  
ATOM   3037  CG2 VAL A 191      -3.907 -14.108 -11.227  1.00 96.91           C  
ATOM   3038 HG21 VAL A 191      -4.495 -13.192 -11.174  1.00 96.91           H  
ATOM   3039 HG22 VAL A 191      -3.984 -14.513 -12.236  1.00 96.91           H  
ATOM   3040 HG23 VAL A 191      -4.294 -14.843 -10.521  1.00 96.91           H  
ATOM   3041  N   LYS A 192      -0.137 -13.683  -8.363  1.00 96.34           N  
ATOM   3042  H   LYS A 192      -0.683 -14.378  -7.875  1.00 96.34           H  
ATOM   3043  CA  LYS A 192       1.296 -13.600  -8.019  1.00 96.34           C  
ATOM   3044  HA  LYS A 192       1.874 -13.575  -8.943  1.00 96.34           H  
ATOM   3045  C   LYS A 192       1.727 -14.826  -7.204  1.00 96.34           C  
ATOM   3046  CB  LYS A 192       1.575 -12.300  -7.246  1.00 96.34           C  
ATOM   3047  HB2 LYS A 192       2.638 -12.231  -7.016  1.00 96.34           H  
ATOM   3048  HB3 LYS A 192       1.321 -11.458  -7.889  1.00 96.34           H  
ATOM   3049  O   LYS A 192       0.850 -15.460  -6.612  1.00 96.34           O  
ATOM   3050  CG  LYS A 192       0.775 -12.185  -5.945  1.00 96.34           C  
ATOM   3051  HG2 LYS A 192      -0.283 -12.346  -6.150  1.00 96.34           H  
ATOM   3052  HG3 LYS A 192       1.112 -12.938  -5.232  1.00 96.34           H  
ATOM   3053  CD  LYS A 192       0.938 -10.789  -5.346  1.00 96.34           C  
ATOM   3054  HD2 LYS A 192       1.973 -10.611  -5.055  1.00 96.34           H  
ATOM   3055  HD3 LYS A 192       0.632 -10.057  -6.094  1.00 96.34           H  
ATOM   3056  CE  LYS A 192       0.016 -10.712  -4.133  1.00 96.34           C  
ATOM   3057  HE2 LYS A 192      -0.800 -11.415  -4.306  1.00 96.34           H  
ATOM   3058  HE3 LYS A 192       0.532 -11.035  -3.229  1.00 96.34           H  
ATOM   3059  NZ  LYS A 192      -0.583  -9.373  -3.997  1.00 96.34           N  
ATOM   3060  HZ1 LYS A 192      -0.947  -9.089  -4.895  1.00 96.34           H  
ATOM   3061  HZ2 LYS A 192       0.043  -8.669  -3.633  1.00 96.34           H  
ATOM   3062  HZ3 LYS A 192      -1.456  -9.432  -3.493  1.00 96.34           H  
ATOM   3063  N   PRO A 193       3.032 -15.138  -7.061  1.00 97.90           N  
ATOM   3064  CA  PRO A 193       3.478 -16.318  -6.313  1.00 97.90           C  
ATOM   3065  HA  PRO A 193       3.077 -17.205  -6.803  1.00 97.90           H  
ATOM   3066  C   PRO A 193       3.028 -16.338  -4.842  1.00 97.90           C  
ATOM   3067  CB  PRO A 193       5.007 -16.336  -6.445  1.00 97.90           C  
ATOM   3068  HB2 PRO A 193       5.395 -17.354  -6.496  1.00 97.90           H  
ATOM   3069  HB3 PRO A 193       5.466 -15.797  -5.616  1.00 97.90           H  
ATOM   3070  O   PRO A 193       2.848 -17.407  -4.273  1.00 97.90           O  
ATOM   3071  CG  PRO A 193       5.266 -15.567  -7.738  1.00 97.90           C  
ATOM   3072  HG2 PRO A 193       5.113 -16.223  -8.595  1.00 97.90           H  
ATOM   3073  HG3 PRO A 193       6.265 -15.132  -7.759  1.00 97.90           H  
ATOM   3074  CD  PRO A 193       4.178 -14.496  -7.695  1.00 97.90           C  
ATOM   3075  HD2 PRO A 193       4.516 -13.663  -7.079  1.00 97.90           H  
ATOM   3076  HD3 PRO A 193       3.958 -14.144  -8.703  1.00 97.90           H  
ATOM   3077  N   SER A 194       2.786 -15.180  -4.217  1.00 95.65           N  
ATOM   3078  H   SER A 194       2.957 -14.308  -4.697  1.00 95.65           H  
ATOM   3079  CA  SER A 194       2.258 -15.107  -2.845  1.00 95.65           C  
ATOM   3080  HA  SER A 194       2.752 -15.885  -2.264  1.00 95.65           H  
ATOM   3081  C   SER A 194       0.754 -15.398  -2.713  1.00 95.65           C  
ATOM   3082  CB  SER A 194       2.640 -13.781  -2.174  1.00 95.65           C  
ATOM   3083  HB2 SER A 194       3.659 -13.877  -1.799  1.00 95.65           H  
ATOM   3084  HB3 SER A 194       1.986 -13.595  -1.322  1.00 95.65           H  
ATOM   3085  O   SER A 194       0.324 -15.722  -1.610  1.00 95.65           O  
ATOM   3086  OG  SER A 194       2.605 -12.675  -3.061  1.00 95.65           O  
ATOM   3087  HG  SER A 194       3.224 -12.026  -2.718  1.00 95.65           H  
ATOM   3088  N   ASN A 195      -0.014 -15.357  -3.811  1.00 96.52           N  
ATOM   3089  H   ASN A 195       0.429 -15.150  -4.694  1.00 96.52           H  
ATOM   3090  CA  ASN A 195      -1.454 -15.666  -3.848  1.00 96.52           C  
ATOM   3091  HA  ASN A 195      -1.830 -15.708  -2.826  1.00 96.52           H  
ATOM   3092  C   ASN A 195      -1.762 -17.050  -4.467  1.00 96.52           C  
ATOM   3093  CB  ASN A 195      -2.207 -14.535  -4.577  1.00 96.52           C  
ATOM   3094  HB2 ASN A 195      -3.234 -14.859  -4.745  1.00 96.52           H  
ATOM   3095  HB3 ASN A 195      -1.758 -14.359  -5.554  1.00 96.52           H  
ATOM   3096  O   ASN A 195      -2.926 -17.429  -4.609  1.00 96.52           O  
ATOM   3097  CG  ASN A 195      -2.287 -13.217  -3.822  1.00 96.52           C  
ATOM   3098  ND2 ASN A 195      -3.012 -12.273  -4.367  1.00 96.52           N  
ATOM   3099 HD21 ASN A 195      -3.353 -12.396  -5.310  1.00 96.52           H  
ATOM   3100 HD22 ASN A 195      -3.159 -11.394  -3.891  1.00 96.52           H  
ATOM   3101  OD1 ASN A 195      -1.654 -12.973  -2.807  1.00 96.52           O  
ATOM   3102  N   ILE A 196      -0.726 -17.810  -4.839  1.00 98.52           N  
ATOM   3103  H   ILE A 196       0.204 -17.443  -4.692  1.00 98.52           H  
ATOM   3104  CA  ILE A 196      -0.830 -19.219  -5.233  1.00 98.52           C  
ATOM   3105  HA  ILE A 196      -1.871 -19.470  -5.433  1.00 98.52           H  
ATOM   3106  C   ILE A 196      -0.354 -20.043  -4.035  1.00 98.52           C  
ATOM   3107  CB  ILE A 196      -0.014 -19.516  -6.513  1.00 98.52           C  
ATOM   3108  HB  ILE A 196       1.040 -19.348  -6.293  1.00 98.52           H  
ATOM   3109  O   ILE A 196       0.834 -20.027  -3.703  1.00 98.52           O  
ATOM   3110  CG1 ILE A 196      -0.412 -18.608  -7.703  1.00 98.52           C  
ATOM   3111 HG12 ILE A 196      -1.372 -18.933  -8.105  1.00 98.52           H  
ATOM   3112 HG13 ILE A 196      -0.529 -17.578  -7.367  1.00 98.52           H  
ATOM   3113  CG2 ILE A 196      -0.219 -20.996  -6.899  1.00 98.52           C  
ATOM   3114 HG21 ILE A 196       0.318 -21.237  -7.816  1.00 98.52           H  
ATOM   3115 HG22 ILE A 196      -1.279 -21.200  -7.050  1.00 98.52           H  
ATOM   3116 HG23 ILE A 196       0.155 -21.649  -6.111  1.00 98.52           H  
ATOM   3117  CD1 ILE A 196       0.624 -18.593  -8.836  1.00 98.52           C  
ATOM   3118 HD11 ILE A 196       1.592 -18.272  -8.450  1.00 98.52           H  
ATOM   3119 HD12 ILE A 196       0.303 -17.892  -9.606  1.00 98.52           H  
ATOM   3120 HD13 ILE A 196       0.722 -19.582  -9.284  1.00 98.52           H  
ATOM   3121  N   LEU A 197      -1.284 -20.722  -3.364  1.00 98.50           N  
ATOM   3122  H   LEU A 197      -2.224 -20.736  -3.732  1.00 98.50           H  
ATOM   3123  CA  LEU A 197      -1.005 -21.553  -2.195  1.00 98.50           C  
ATOM   3124  HA  LEU A 197      -0.039 -21.259  -1.785  1.00 98.50           H  
ATOM   3125  C   LEU A 197      -0.888 -23.026  -2.575  1.00 98.50           C  
ATOM   3126  CB  LEU A 197      -2.052 -21.359  -1.088  1.00 98.50           C  
ATOM   3127  HB2 LEU A 197      -3.003 -21.759  -1.438  1.00 98.50           H  
ATOM   3128  HB3 LEU A 197      -1.722 -21.953  -0.237  1.00 98.50           H  
ATOM   3129  O   LEU A 197      -1.546 -23.502  -3.502  1.00 98.50           O  
ATOM   3130  CG  LEU A 197      -2.287 -19.919  -0.602  1.00 98.50           C  
ATOM   3131  HG  LEU A 197      -2.880 -19.395  -1.351  1.00 98.50           H  
ATOM   3132  CD1 LEU A 197      -3.059 -19.948   0.721  1.00 98.50           C  
ATOM   3133 HD11 LEU A 197      -3.948 -20.572   0.630  1.00 98.50           H  
ATOM   3134 HD12 LEU A 197      -3.367 -18.935   0.981  1.00 98.50           H  
ATOM   3135 HD13 LEU A 197      -2.429 -20.347   1.515  1.00 98.50           H  
ATOM   3136  CD2 LEU A 197      -0.999 -19.136  -0.348  1.00 98.50           C  
ATOM   3137 HD21 LEU A 197      -0.357 -19.687   0.339  1.00 98.50           H  
ATOM   3138 HD22 LEU A 197      -1.240 -18.160   0.072  1.00 98.50           H  
ATOM   3139 HD23 LEU A 197      -0.479 -18.971  -1.292  1.00 98.50           H  
ATOM   3140  N   VAL A 198      -0.064 -23.752  -1.827  1.00 98.32           N  
ATOM   3141  H   VAL A 198       0.417 -23.297  -1.064  1.00 98.32           H  
ATOM   3142  CA  VAL A 198       0.271 -25.154  -2.091  1.00 98.32           C  
ATOM   3143  HA  VAL A 198      -0.497 -25.566  -2.745  1.00 98.32           H  
ATOM   3144  C   VAL A 198       0.245 -25.980  -0.810  1.00 98.32           C  
ATOM   3145  CB  VAL A 198       1.614 -25.278  -2.832  1.00 98.32           C  
ATOM   3146  HB  VAL A 198       1.851 -26.335  -2.948  1.00 98.32           H  
ATOM   3147  O   VAL A 198       0.495 -25.461   0.278  1.00 98.32           O  
ATOM   3148  CG1 VAL A 198       1.512 -24.661  -4.231  1.00 98.32           C  
ATOM   3149 HG11 VAL A 198       0.698 -25.137  -4.778  1.00 98.32           H  
ATOM   3150 HG12 VAL A 198       2.447 -24.817  -4.769  1.00 98.32           H  
ATOM   3151 HG13 VAL A 198       1.326 -23.589  -4.170  1.00 98.32           H  
ATOM   3152  CG2 VAL A 198       2.777 -24.593  -2.104  1.00 98.32           C  
ATOM   3153 HG21 VAL A 198       2.585 -23.528  -1.981  1.00 98.32           H  
ATOM   3154 HG22 VAL A 198       3.684 -24.715  -2.696  1.00 98.32           H  
ATOM   3155 HG23 VAL A 198       2.925 -25.042  -1.122  1.00 98.32           H  
ATOM   3156  N   ASN A 199      -0.111 -27.261  -0.912  1.00 96.37           N  
ATOM   3157  H   ASN A 199      -0.314 -27.643  -1.825  1.00 96.37           H  
ATOM   3158  CA  ASN A 199      -0.162 -28.158   0.244  1.00 96.37           C  
ATOM   3159  HA  ASN A 199       0.451 -27.720   1.032  1.00 96.37           H  
ATOM   3160  C   ASN A 199       0.490 -29.515  -0.024  1.00 96.37           C  
ATOM   3161  CB  ASN A 199      -1.596 -28.232   0.812  1.00 96.37           C  
ATOM   3162  HB2 ASN A 199      -1.572 -28.709   1.792  1.00 96.37           H  
ATOM   3163  HB3 ASN A 199      -1.954 -27.214   0.962  1.00 96.37           H  
ATOM   3164  O   ASN A 199       0.662 -29.942  -1.165  1.00 96.37           O  
ATOM   3165  CG  ASN A 199      -2.616 -29.007   0.002  1.00 96.37           C  
ATOM   3166  ND2 ASN A 199      -3.861 -28.614   0.121  1.00 96.37           N  
ATOM   3167 HD21 ASN A 199      -4.089 -27.785   0.651  1.00 96.37           H  
ATOM   3168 HD22 ASN A 199      -4.549 -28.997  -0.511  1.00 96.37           H  
ATOM   3169  OD1 ASN A 199      -2.342 -29.988  -0.672  1.00 96.37           O  
ATOM   3170  N   SER A 200       0.847 -30.199   1.058  1.00 94.76           N  
ATOM   3171  H   SER A 200       0.659 -29.788   1.960  1.00 94.76           H  
ATOM   3172  CA  SER A 200       1.580 -31.466   1.043  1.00 94.76           C  
ATOM   3173  HA  SER A 200       2.482 -31.333   0.445  1.00 94.76           H  
ATOM   3174  C   SER A 200       0.804 -32.635   0.413  1.00 94.76           C  
ATOM   3175  CB  SER A 200       2.022 -31.775   2.472  1.00 94.76           C  
ATOM   3176  HB2 SER A 200       2.648 -32.667   2.465  1.00 94.76           H  
ATOM   3177  HB3 SER A 200       2.620 -30.946   2.851  1.00 94.76           H  
ATOM   3178  O   SER A 200       1.408 -33.637   0.044  1.00 94.76           O  
ATOM   3179  OG  SER A 200       0.897 -31.960   3.311  1.00 94.76           O  
ATOM   3180  HG  SER A 200       0.907 -31.254   3.962  1.00 94.76           H  
ATOM   3181  N   ARG A 201      -0.514 -32.490   0.185  1.00 92.73           N  
ATOM   3182  H   ARG A 201      -0.925 -31.613   0.472  1.00 92.73           H  
ATOM   3183  CA  ARG A 201      -1.345 -33.420  -0.615  1.00 92.73           C  
ATOM   3184  HA  ARG A 201      -0.988 -34.434  -0.432  1.00 92.73           H  
ATOM   3185  C   ARG A 201      -1.227 -33.192  -2.133  1.00 92.73           C  
ATOM   3186  CB  ARG A 201      -2.826 -33.344  -0.210  1.00 92.73           C  
ATOM   3187  HB2 ARG A 201      -3.249 -32.435  -0.639  1.00 92.73           H  
ATOM   3188  HB3 ARG A 201      -3.334 -34.199  -0.656  1.00 92.73           H  
ATOM   3189  O   ARG A 201      -2.019 -33.752  -2.898  1.00 92.73           O  
ATOM   3190  CG  ARG A 201      -3.126 -33.364   1.293  1.00 92.73           C  
ATOM   3191  HG2 ARG A 201      -2.687 -34.260   1.732  1.00 92.73           H  
ATOM   3192  HG3 ARG A 201      -2.691 -32.487   1.773  1.00 92.73           H  
ATOM   3193  CD  ARG A 201      -4.645 -33.372   1.540  1.00 92.73           C  
ATOM   3194  HD2 ARG A 201      -5.074 -34.257   1.070  1.00 92.73           H  
ATOM   3195  HD3 ARG A 201      -4.802 -33.444   2.616  1.00 92.73           H  
ATOM   3196  NE  ARG A 201      -5.318 -32.161   1.011  1.00 92.73           N  
ATOM   3197  HE  ARG A 201      -4.873 -31.685   0.240  1.00 92.73           H  
ATOM   3198  NH1 ARG A 201      -7.103 -32.059   2.458  1.00 92.73           N  
ATOM   3199 HH11 ARG A 201      -7.939 -31.570   2.746  1.00 92.73           H  
ATOM   3200 HH12 ARG A 201      -6.814 -32.933   2.874  1.00 92.73           H  
ATOM   3201  NH2 ARG A 201      -6.813 -30.445   0.959  1.00 92.73           N  
ATOM   3202 HH21 ARG A 201      -7.423 -29.786   1.420  1.00 92.73           H  
ATOM   3203 HH22 ARG A 201      -6.429 -30.127   0.081  1.00 92.73           H  
ATOM   3204  CZ  ARG A 201      -6.406 -31.566   1.475  1.00 92.73           C  
ATOM   3205  N   GLY A 202      -0.317 -32.314  -2.552  1.00 95.11           N  
ATOM   3206  H   GLY A 202       0.221 -31.831  -1.846  1.00 95.11           H  
ATOM   3207  CA  GLY A 202      -0.035 -31.964  -3.939  1.00 95.11           C  
ATOM   3208  HA2 GLY A 202      -0.026 -32.865  -4.552  1.00 95.11           H  
ATOM   3209  HA3 GLY A 202       0.964 -31.526  -3.945  1.00 95.11           H  
ATOM   3210  C   GLY A 202      -0.994 -30.954  -4.579  1.00 95.11           C  
ATOM   3211  O   GLY A 202      -1.016 -30.841  -5.800  1.00 95.11           O  
ATOM   3212  N   GLU A 203      -1.815 -30.240  -3.802  1.00 97.32           N  
ATOM   3213  H   GLU A 203      -1.720 -30.302  -2.799  1.00 97.32           H  
ATOM   3214  CA  GLU A 203      -2.783 -29.284  -4.362  1.00 97.32           C  
ATOM   3215  HA  GLU A 203      -3.115 -29.658  -5.330  1.00 97.32           H  
ATOM   3216  C   GLU A 203      -2.166 -27.907  -4.585  1.00 97.32           C  
ATOM   3217  CB  GLU A 203      -4.026 -29.130  -3.480  1.00 97.32           C  
ATOM   3218  HB2 GLU A 203      -3.731 -28.660  -2.542  1.00 97.32           H  
ATOM   3219  HB3 GLU A 203      -4.742 -28.477  -3.978  1.00 97.32           H  
ATOM   3220  O   GLU A 203      -1.325 -27.456  -3.805  1.00 97.32           O  
ATOM   3221  CG  GLU A 203      -4.689 -30.479  -3.215  1.00 97.32           C  
ATOM   3222  HG2 GLU A 203      -5.031 -30.898  -4.161  1.00 97.32           H  
ATOM   3223  HG3 GLU A 203      -3.951 -31.154  -2.783  1.00 97.32           H  
ATOM   3224  CD  GLU A 203      -5.853 -30.403  -2.235  1.00 97.32           C  
ATOM   3225  OE1 GLU A 203      -6.576 -31.408  -2.130  1.00 97.32           O  
ATOM   3226  OE2 GLU A 203      -5.967 -29.438  -1.447  1.00 97.32           O  
ATOM   3227  N   ILE A 204      -2.653 -27.219  -5.618  1.00 98.40           N  
ATOM   3228  H   ILE A 204      -3.366 -27.654  -6.186  1.00 98.40           H  
ATOM   3229  CA  ILE A 204      -2.237 -25.875  -6.022  1.00 98.40           C  
ATOM   3230  HA  ILE A 204      -1.614 -25.433  -5.244  1.00 98.40           H  
ATOM   3231  C   ILE A 204      -3.513 -25.042  -6.176  1.00 98.40           C  
ATOM   3232  CB  ILE A 204      -1.426 -25.935  -7.339  1.00 98.40           C  
ATOM   3233  HB  ILE A 204      -2.104 -26.258  -8.129  1.00 98.40           H  
ATOM   3234  O   ILE A 204      -4.371 -25.373  -6.997  1.00 98.40           O  
ATOM   3235  CG1 ILE A 204      -0.268 -26.962  -7.288  1.00 98.40           C  
ATOM   3236 HG12 ILE A 204      -0.652 -27.938  -6.992  1.00 98.40           H  
ATOM   3237 HG13 ILE A 204       0.463 -26.650  -6.542  1.00 98.40           H  
ATOM   3238  CG2 ILE A 204      -0.903 -24.527  -7.685  1.00 98.40           C  
ATOM   3239 HG21 ILE A 204      -0.416 -24.534  -8.660  1.00 98.40           H  
ATOM   3240 HG22 ILE A 204      -0.189 -24.196  -6.931  1.00 98.40           H  
ATOM   3241 HG23 ILE A 204      -1.727 -23.815  -7.737  1.00 98.40           H  
ATOM   3242  CD1 ILE A 204       0.437 -27.172  -8.632  1.00 98.40           C  
ATOM   3243 HD11 ILE A 204       1.041 -26.300  -8.881  1.00 98.40           H  
ATOM   3244 HD12 ILE A 204       1.093 -28.039  -8.563  1.00 98.40           H  
ATOM   3245 HD13 ILE A 204      -0.299 -27.351  -9.417  1.00 98.40           H  
ATOM   3246  N   LYS A 205      -3.671 -23.996  -5.359  1.00 98.67           N  
ATOM   3247  H   LYS A 205      -2.912 -23.770  -4.731  1.00 98.67           H  
ATOM   3248  CA  LYS A 205      -4.934 -23.259  -5.193  1.00 98.67           C  
ATOM   3249  HA  LYS A 205      -5.584 -23.485  -6.039  1.00 98.67           H  
ATOM   3250  C   LYS A 205      -4.733 -21.745  -5.174  1.00 98.67           C  
ATOM   3251  CB  LYS A 205      -5.631 -23.724  -3.904  1.00 98.67           C  
ATOM   3252  HB2 LYS A 205      -6.445 -23.033  -3.685  1.00 98.67           H  
ATOM   3253  HB3 LYS A 205      -4.921 -23.687  -3.078  1.00 98.67           H  
ATOM   3254  O   LYS A 205      -3.780 -21.243  -4.585  1.00 98.67           O  
ATOM   3255  CG  LYS A 205      -6.238 -25.129  -4.016  1.00 98.67           C  
ATOM   3256  HG2 LYS A 205      -7.069 -25.073  -4.720  1.00 98.67           H  
ATOM   3257  HG3 LYS A 205      -5.499 -25.836  -4.393  1.00 98.67           H  
ATOM   3258  CD  LYS A 205      -6.752 -25.642  -2.668  1.00 98.67           C  
ATOM   3259  HD2 LYS A 205      -5.902 -25.899  -2.036  1.00 98.67           H  
ATOM   3260  HD3 LYS A 205      -7.344 -24.871  -2.174  1.00 98.67           H  
ATOM   3261  CE  LYS A 205      -7.634 -26.873  -2.864  1.00 98.67           C  
ATOM   3262  HE2 LYS A 205      -8.558 -26.553  -3.345  1.00 98.67           H  
ATOM   3263  HE3 LYS A 205      -7.131 -27.574  -3.530  1.00 98.67           H  
ATOM   3264  NZ  LYS A 205      -7.929 -27.527  -1.569  1.00 98.67           N  
ATOM   3265  HZ1 LYS A 205      -7.121 -28.032  -1.235  1.00 98.67           H  
ATOM   3266  HZ2 LYS A 205      -8.156 -26.859  -0.846  1.00 98.67           H  
ATOM   3267  HZ3 LYS A 205      -8.684 -28.194  -1.640  1.00 98.67           H  
ATOM   3268  N   LEU A 206      -5.666 -21.010  -5.776  1.00 98.52           N  
ATOM   3269  H   LEU A 206      -6.410 -21.498  -6.253  1.00 98.52           H  
ATOM   3270  CA  LEU A 206      -5.691 -19.544  -5.780  1.00 98.52           C  
ATOM   3271  HA  LEU A 206      -4.667 -19.168  -5.774  1.00 98.52           H  
ATOM   3272  C   LEU A 206      -6.392 -18.990  -4.528  1.00 98.52           C  
ATOM   3273  CB  LEU A 206      -6.386 -19.047  -7.063  1.00 98.52           C  
ATOM   3274  HB2 LEU A 206      -6.431 -17.958  -7.038  1.00 98.52           H  
ATOM   3275  HB3 LEU A 206      -7.412 -19.415  -7.052  1.00 98.52           H  
ATOM   3276  O   LEU A 206      -7.454 -19.484  -4.134  1.00 98.52           O  
ATOM   3277  CG  LEU A 206      -5.715 -19.487  -8.380  1.00 98.52           C  
ATOM   3278  HG  LEU A 206      -5.564 -20.566  -8.380  1.00 98.52           H  
ATOM   3279  CD1 LEU A 206      -6.613 -19.148  -9.571  1.00 98.52           C  
ATOM   3280 HD11 LEU A 206      -7.585 -19.622  -9.432  1.00 98.52           H  
ATOM   3281 HD12 LEU A 206      -6.163 -19.524 -10.490  1.00 98.52           H  
ATOM   3282 HD13 LEU A 206      -6.756 -18.070  -9.648  1.00 98.52           H  
ATOM   3283  CD2 LEU A 206      -4.363 -18.800  -8.565  1.00 98.52           C  
ATOM   3284 HD21 LEU A 206      -3.667 -19.159  -7.807  1.00 98.52           H  
ATOM   3285 HD22 LEU A 206      -4.470 -17.720  -8.466  1.00 98.52           H  
ATOM   3286 HD23 LEU A 206      -3.965 -19.035  -9.552  1.00 98.52           H  
ATOM   3287  N   CYS A 207      -5.833 -17.931  -3.938  1.00 96.18           N  
ATOM   3288  H   CYS A 207      -4.954 -17.593  -4.304  1.00 96.18           H  
ATOM   3289  CA  CYS A 207      -6.440 -17.140  -2.861  1.00 96.18           C  
ATOM   3290  HA  CYS A 207      -7.490 -17.419  -2.772  1.00 96.18           H  
ATOM   3291  C   CYS A 207      -6.400 -15.635  -3.179  1.00 96.18           C  
ATOM   3292  CB  CYS A 207      -5.753 -17.467  -1.526  1.00 96.18           C  
ATOM   3293  HB2 CYS A 207      -6.341 -17.065  -0.701  1.00 96.18           H  
ATOM   3294  HB3 CYS A 207      -5.699 -18.550  -1.409  1.00 96.18           H  
ATOM   3295  O   CYS A 207      -5.826 -15.224  -4.180  1.00 96.18           O  
ATOM   3296  SG  CYS A 207      -4.075 -16.778  -1.440  1.00 96.18           S  
ATOM   3297  HG  CYS A 207      -4.378 -15.495  -1.658  1.00 96.18           H  
ATOM   3298  N   ASP A 208      -6.998 -14.797  -2.323  1.00 91.87           N  
ATOM   3299  H   ASP A 208      -7.399 -15.172  -1.476  1.00 91.87           H  
ATOM   3300  CA  ASP A 208      -6.964 -13.327  -2.458  1.00 91.87           C  
ATOM   3301  HA  ASP A 208      -7.716 -12.936  -1.772  1.00 91.87           H  
ATOM   3302  C   ASP A 208      -7.442 -12.793  -3.831  1.00 91.87           C  
ATOM   3303  CB  ASP A 208      -5.597 -12.786  -1.980  1.00 91.87           C  
ATOM   3304  HB2 ASP A 208      -4.794 -13.398  -2.390  1.00 91.87           H  
ATOM   3305  HB3 ASP A 208      -5.461 -11.768  -2.346  1.00 91.87           H  
ATOM   3306  O   ASP A 208      -7.004 -11.750  -4.321  1.00 91.87           O  
ATOM   3307  CG  ASP A 208      -5.463 -12.726  -0.456  1.00 91.87           C  
ATOM   3308  OD1 ASP A 208      -6.475 -12.880   0.271  1.00 91.87           O  
ATOM   3309  OD2 ASP A 208      -4.384 -12.340   0.049  1.00 91.87           O  
ATOM   3310  N   PHE A 209      -8.390 -13.499  -4.451  1.00 89.69           N  
ATOM   3311  H   PHE A 209      -8.719 -14.343  -4.005  1.00 89.69           H  
ATOM   3312  CA  PHE A 209      -9.065 -13.064  -5.671  1.00 89.69           C  
ATOM   3313  HA  PHE A 209      -8.323 -12.556  -6.288  1.00 89.69           H  
ATOM   3314  C   PHE A 209     -10.155 -12.019  -5.384  1.00 89.69           C  
ATOM   3315  CB  PHE A 209      -9.556 -14.278  -6.476  1.00 89.69           C  
ATOM   3316  HB2 PHE A 209     -10.130 -13.925  -7.333  1.00 89.69           H  
ATOM   3317  HB3 PHE A 209      -8.684 -14.804  -6.865  1.00 89.69           H  
ATOM   3318  O   PHE A 209     -10.809 -12.031  -4.340  1.00 89.69           O  
ATOM   3319  CG  PHE A 209     -10.405 -15.279  -5.721  1.00 89.69           C  
ATOM   3320  CD1 PHE A 209      -9.794 -16.302  -4.972  1.00 89.69           C  
ATOM   3321  HD1 PHE A 209      -8.717 -16.379  -4.936  1.00 89.69           H  
ATOM   3322  CD2 PHE A 209     -11.805 -15.214  -5.799  1.00 89.69           C  
ATOM   3323  HD2 PHE A 209     -12.272 -14.430  -6.377  1.00 89.69           H  
ATOM   3324  CE1 PHE A 209     -10.585 -17.232  -4.278  1.00 89.69           C  
ATOM   3325  HE1 PHE A 209     -10.113 -18.003  -3.687  1.00 89.69           H  
ATOM   3326  CE2 PHE A 209     -12.598 -16.168  -5.139  1.00 89.69           C  
ATOM   3327  HE2 PHE A 209     -13.674 -16.128  -5.220  1.00 89.69           H  
ATOM   3328  CZ  PHE A 209     -11.987 -17.175  -4.372  1.00 89.69           C  
ATOM   3329  HZ  PHE A 209     -12.589 -17.908  -3.856  1.00 89.69           H  
ATOM   3330  N   GLY A 210     -10.338 -11.084  -6.320  1.00 83.91           N  
ATOM   3331  H   GLY A 210      -9.745 -11.123  -7.136  1.00 83.91           H  
ATOM   3332  CA  GLY A 210     -11.136  -9.870  -6.136  1.00 83.91           C  
ATOM   3333  HA2 GLY A 210     -10.879  -9.169  -6.931  1.00 83.91           H  
ATOM   3334  HA3 GLY A 210     -10.862  -9.419  -5.182  1.00 83.91           H  
ATOM   3335  C   GLY A 210     -12.657 -10.054  -6.148  1.00 83.91           C  
ATOM   3336  O   GLY A 210     -13.311  -9.540  -7.054  1.00 83.91           O  
ATOM   3337  N   VAL A 211     -13.208 -10.752  -5.147  1.00 83.80           N  
ATOM   3338  H   VAL A 211     -12.572 -11.212  -4.512  1.00 83.80           H  
ATOM   3339  CA  VAL A 211     -14.660 -10.976  -4.973  1.00 83.80           C  
ATOM   3340  HA  VAL A 211     -15.075 -11.296  -5.929  1.00 83.80           H  
ATOM   3341  C   VAL A 211     -15.396  -9.699  -4.568  1.00 83.80           C  
ATOM   3342  CB  VAL A 211     -14.950 -12.080  -3.933  1.00 83.80           C  
ATOM   3343  HB  VAL A 211     -14.656 -11.736  -2.941  1.00 83.80           H  
ATOM   3344  O   VAL A 211     -16.328  -9.284  -5.250  1.00 83.80           O  
ATOM   3345  CG1 VAL A 211     -16.438 -12.446  -3.894  1.00 83.80           C  
ATOM   3346 HG11 VAL A 211     -16.614 -13.210  -3.137  1.00 83.80           H  
ATOM   3347 HG12 VAL A 211     -17.042 -11.577  -3.632  1.00 83.80           H  
ATOM   3348 HG13 VAL A 211     -16.763 -12.819  -4.865  1.00 83.80           H  
ATOM   3349  CG2 VAL A 211     -14.161 -13.351  -4.242  1.00 83.80           C  
ATOM   3350 HG21 VAL A 211     -14.201 -13.562  -5.311  1.00 83.80           H  
ATOM   3351 HG22 VAL A 211     -14.588 -14.194  -3.699  1.00 83.80           H  
ATOM   3352 HG23 VAL A 211     -13.121 -13.232  -3.938  1.00 83.80           H  
ATOM   3353  N   SER A 212     -14.975  -9.063  -3.471  1.00 82.64           N  
ATOM   3354  H   SER A 212     -14.164  -9.422  -2.987  1.00 82.64           H  
ATOM   3355  CA  SER A 212     -15.587  -7.822  -2.991  1.00 82.64           C  
ATOM   3356  HA  SER A 212     -16.635  -7.818  -3.290  1.00 82.64           H  
ATOM   3357  C   SER A 212     -14.914  -6.617  -3.639  1.00 82.64           C  
ATOM   3358  CB  SER A 212     -15.561  -7.751  -1.461  1.00 82.64           C  
ATOM   3359  HB2 SER A 212     -16.216  -8.521  -1.054  1.00 82.64           H  
ATOM   3360  HB3 SER A 212     -14.549  -7.937  -1.103  1.00 82.64           H  
ATOM   3361  O   SER A 212     -13.715  -6.393  -3.460  1.00 82.64           O  
ATOM   3362  OG  SER A 212     -15.992  -6.484  -1.003  1.00 82.64           O  
ATOM   3363  HG  SER A 212     -16.796  -6.263  -1.479  1.00 82.64           H  
ATOM   3364  N   GLY A 213     -15.699  -5.827  -4.374  1.00 78.79           N  
ATOM   3365  H   GLY A 213     -16.688  -6.032  -4.373  1.00 78.79           H  
ATOM   3366  CA  GLY A 213     -15.255  -4.541  -4.909  1.00 78.79           C  
ATOM   3367  HA2 GLY A 213     -16.028  -4.130  -5.557  1.00 78.79           H  
ATOM   3368  HA3 GLY A 213     -14.332  -4.669  -5.475  1.00 78.79           H  
ATOM   3369  C   GLY A 213     -15.001  -3.555  -3.774  1.00 78.79           C  
ATOM   3370  O   GLY A 213     -13.918  -2.983  -3.685  1.00 78.79           O  
ATOM   3371  N   GLN A 214     -15.944  -3.465  -2.831  1.00 77.13           N  
ATOM   3372  H   GLN A 214     -16.771  -4.040  -2.908  1.00 77.13           H  
ATOM   3373  CA  GLN A 214     -15.829  -2.570  -1.681  1.00 77.13           C  
ATOM   3374  HA  GLN A 214     -15.710  -1.550  -2.047  1.00 77.13           H  
ATOM   3375  C   GLN A 214     -14.599  -2.867  -0.818  1.00 77.13           C  
ATOM   3376  CB  GLN A 214     -17.108  -2.653  -0.836  1.00 77.13           C  
ATOM   3377  HB2 GLN A 214     -17.315  -3.697  -0.600  1.00 77.13           H  
ATOM   3378  HB3 GLN A 214     -16.949  -2.119   0.100  1.00 77.13           H  
ATOM   3379  O   GLN A 214     -14.004  -1.937  -0.281  1.00 77.13           O  
ATOM   3380  CG  GLN A 214     -18.334  -2.055  -1.538  1.00 77.13           C  
ATOM   3381  HG2 GLN A 214     -18.529  -2.604  -2.459  1.00 77.13           H  
ATOM   3382  HG3 GLN A 214     -19.194  -2.180  -0.880  1.00 77.13           H  
ATOM   3383  CD  GLN A 214     -18.205  -0.569  -1.855  1.00 77.13           C  
ATOM   3384  NE2 GLN A 214     -18.934  -0.075  -2.827  1.00 77.13           N  
ATOM   3385 HE21 GLN A 214     -18.809   0.907  -3.027  1.00 77.13           H  
ATOM   3386 HE22 GLN A 214     -19.570  -0.668  -3.341  1.00 77.13           H  
ATOM   3387  OE1 GLN A 214     -17.464   0.172  -1.232  1.00 77.13           O  
ATOM   3388  N   LEU A 215     -14.167  -4.130  -0.702  1.00 79.49           N  
ATOM   3389  H   LEU A 215     -14.722  -4.867  -1.112  1.00 79.49           H  
ATOM   3390  CA  LEU A 215     -12.953  -4.489   0.034  1.00 79.49           C  
ATOM   3391  HA  LEU A 215     -13.004  -4.024   1.019  1.00 79.49           H  
ATOM   3392  C   LEU A 215     -11.692  -3.959  -0.654  1.00 79.49           C  
ATOM   3393  CB  LEU A 215     -12.890  -6.016   0.209  1.00 79.49           C  
ATOM   3394  HB2 LEU A 215     -13.790  -6.342   0.729  1.00 79.49           H  
ATOM   3395  HB3 LEU A 215     -12.886  -6.469  -0.783  1.00 79.49           H  
ATOM   3396  O   LEU A 215     -10.825  -3.414   0.024  1.00 79.49           O  
ATOM   3397  CG  LEU A 215     -11.657  -6.538   0.973  1.00 79.49           C  
ATOM   3398  HG  LEU A 215     -10.752  -6.279   0.423  1.00 79.49           H  
ATOM   3399  CD1 LEU A 215     -11.549  -5.975   2.389  1.00 79.49           C  
ATOM   3400 HD11 LEU A 215     -11.402  -4.896   2.341  1.00 79.49           H  
ATOM   3401 HD12 LEU A 215     -10.690  -6.416   2.896  1.00 79.49           H  
ATOM   3402 HD13 LEU A 215     -12.454  -6.196   2.955  1.00 79.49           H  
ATOM   3403  CD2 LEU A 215     -11.724  -8.062   1.077  1.00 79.49           C  
ATOM   3404 HD21 LEU A 215     -11.777  -8.496   0.078  1.00 79.49           H  
ATOM   3405 HD22 LEU A 215     -12.607  -8.358   1.644  1.00 79.49           H  
ATOM   3406 HD23 LEU A 215     -10.830  -8.439   1.574  1.00 79.49           H  
ATOM   3407  N   ILE A 216     -11.593  -4.098  -1.981  1.00 75.92           N  
ATOM   3408  H   ILE A 216     -12.383  -4.485  -2.477  1.00 75.92           H  
ATOM   3409  CA  ILE A 216     -10.457  -3.589  -2.769  1.00 75.92           C  
ATOM   3410  HA  ILE A 216      -9.532  -3.991  -2.355  1.00 75.92           H  
ATOM   3411  C   ILE A 216     -10.386  -2.064  -2.650  1.00 75.92           C  
ATOM   3412  CB  ILE A 216     -10.571  -4.028  -4.250  1.00 75.92           C  
ATOM   3413  HB  ILE A 216     -11.528  -3.679  -4.638  1.00 75.92           H  
ATOM   3414  O   ILE A 216      -9.319  -1.525  -2.365  1.00 75.92           O  
ATOM   3415  CG1 ILE A 216     -10.516  -5.568  -4.379  1.00 75.92           C  
ATOM   3416 HG12 ILE A 216      -9.501  -5.916  -4.190  1.00 75.92           H  
ATOM   3417 HG13 ILE A 216     -11.163  -6.027  -3.631  1.00 75.92           H  
ATOM   3418  CG2 ILE A 216      -9.450  -3.403  -5.107  1.00 75.92           C  
ATOM   3419 HG21 ILE A 216      -8.474  -3.708  -4.730  1.00 75.92           H  
ATOM   3420 HG22 ILE A 216      -9.552  -3.696  -6.152  1.00 75.92           H  
ATOM   3421 HG23 ILE A 216      -9.515  -2.315  -5.077  1.00 75.92           H  
ATOM   3422  CD1 ILE A 216     -10.980  -6.072  -5.751  1.00 75.92           C  
ATOM   3423 HD11 ILE A 216     -10.277  -5.777  -6.529  1.00 75.92           H  
ATOM   3424 HD12 ILE A 216     -11.037  -7.160  -5.726  1.00 75.92           H  
ATOM   3425 HD13 ILE A 216     -11.970  -5.676  -5.975  1.00 75.92           H  
ATOM   3426  N   ASP A 217     -11.527  -1.395  -2.811  1.00 73.13           N  
ATOM   3427  H   ASP A 217     -12.334  -1.910  -3.132  1.00 73.13           H  
ATOM   3428  CA  ASP A 217     -11.654   0.064  -2.783  1.00 73.13           C  
ATOM   3429  HA  ASP A 217     -10.919   0.498  -3.461  1.00 73.13           H  
ATOM   3430  C   ASP A 217     -11.389   0.633  -1.373  1.00 73.13           C  
ATOM   3431  CB  ASP A 217     -13.064   0.441  -3.284  1.00 73.13           C  
ATOM   3432  HB2 ASP A 217     -13.805  -0.017  -2.628  1.00 73.13           H  
ATOM   3433  HB3 ASP A 217     -13.173   1.523  -3.201  1.00 73.13           H  
ATOM   3434  O   ASP A 217     -10.821   1.717  -1.228  1.00 73.13           O  
ATOM   3435  CG  ASP A 217     -13.380   0.040  -4.739  1.00 73.13           C  
ATOM   3436  OD1 ASP A 217     -12.594  -0.707  -5.371  1.00 73.13           O  
ATOM   3437  OD2 ASP A 217     -14.413   0.504  -5.263  1.00 73.13           O  
ATOM   3438  N   SER A 218     -11.750  -0.126  -0.331  1.00 73.99           N  
ATOM   3439  H   SER A 218     -12.263  -0.971  -0.538  1.00 73.99           H  
ATOM   3440  CA  SER A 218     -11.512   0.207   1.081  1.00 73.99           C  
ATOM   3441  HA  SER A 218     -11.700   1.269   1.235  1.00 73.99           H  
ATOM   3442  C   SER A 218     -10.096  -0.091   1.569  1.00 73.99           C  
ATOM   3443  CB  SER A 218     -12.456  -0.590   1.982  1.00 73.99           C  
ATOM   3444  HB2 SER A 218     -12.187  -0.403   3.022  1.00 73.99           H  
ATOM   3445  HB3 SER A 218     -12.337  -1.656   1.788  1.00 73.99           H  
ATOM   3446  O   SER A 218      -9.684   0.470   2.587  1.00 73.99           O  
ATOM   3447  OG  SER A 218     -13.800  -0.214   1.773  1.00 73.99           O  
ATOM   3448  HG  SER A 218     -14.062  -0.617   0.942  1.00 73.99           H  
ATOM   3449  N   MET A 219      -9.353  -0.996   0.917  1.00 73.61           N  
ATOM   3450  H   MET A 219      -9.731  -1.427   0.085  1.00 73.61           H  
ATOM   3451  CA  MET A 219      -8.025  -1.394   1.389  1.00 73.61           C  
ATOM   3452  HA  MET A 219      -8.139  -1.809   2.390  1.00 73.61           H  
ATOM   3453  C   MET A 219      -7.110  -0.177   1.502  1.00 73.61           C  
ATOM   3454  CB  MET A 219      -7.367  -2.459   0.499  1.00 73.61           C  
ATOM   3455  HB2 MET A 219      -7.530  -2.232  -0.555  1.00 73.61           H  
ATOM   3456  HB3 MET A 219      -6.293  -2.427   0.681  1.00 73.61           H  
ATOM   3457  O   MET A 219      -6.942   0.590   0.555  1.00 73.61           O  
ATOM   3458  CG  MET A 219      -7.846  -3.882   0.816  1.00 73.61           C  
ATOM   3459  HG2 MET A 219      -8.563  -4.193   0.055  1.00 73.61           H  
ATOM   3460  HG3 MET A 219      -8.355  -3.889   1.780  1.00 73.61           H  
ATOM   3461  SD  MET A 219      -6.516  -5.114   0.882  1.00 73.61           S  
ATOM   3462  CE  MET A 219      -6.157  -5.253  -0.886  1.00 73.61           C  
ATOM   3463  HE1 MET A 219      -5.897  -4.274  -1.288  1.00 73.61           H  
ATOM   3464  HE2 MET A 219      -5.334  -5.951  -1.039  1.00 73.61           H  
ATOM   3465  HE3 MET A 219      -7.041  -5.626  -1.403  1.00 73.61           H  
ATOM   3466  N   ALA A 220      -6.494  -0.026   2.678  1.00 61.16           N  
ATOM   3467  H   ALA A 220      -6.721  -0.676   3.417  1.00 61.16           H  
ATOM   3468  CA  ALA A 220      -5.738   1.165   3.026  1.00 61.16           C  
ATOM   3469  HA  ALA A 220      -6.452   1.976   3.165  1.00 61.16           H  
ATOM   3470  C   ALA A 220      -4.758   1.560   1.910  1.00 61.16           C  
ATOM   3471  CB  ALA A 220      -5.014   0.930   4.358  1.00 61.16           C  
ATOM   3472  HB1 ALA A 220      -5.740   0.687   5.134  1.00 61.16           H  
ATOM   3473  HB2 ALA A 220      -4.476   1.831   4.652  1.00 61.16           H  
ATOM   3474  HB3 ALA A 220      -4.309   0.104   4.261  1.00 61.16           H  
ATOM   3475  O   ALA A 220      -3.887   0.782   1.509  1.00 61.16           O  
ATOM   3476  N   ASN A 221      -4.848   2.819   1.474  1.00 70.27           N  
ATOM   3477  H   ASN A 221      -5.639   3.355   1.801  1.00 70.27           H  
ATOM   3478  CA  ASN A 221      -3.994   3.422   0.445  1.00 70.27           C  
ATOM   3479  HA  ASN A 221      -3.937   2.715  -0.383  1.00 70.27           H  
ATOM   3480  C   ASN A 221      -2.526   3.618   0.895  1.00 70.27           C  
ATOM   3481  CB  ASN A 221      -4.685   4.693  -0.086  1.00 70.27           C  
ATOM   3482  HB2 ASN A 221      -3.955   5.322  -0.595  1.00 70.27           H  
ATOM   3483  HB3 ASN A 221      -5.125   5.270   0.727  1.00 70.27           H  
ATOM   3484  O   ASN A 221      -1.803   4.464   0.373  1.00 70.27           O  
ATOM   3485  CG  ASN A 221      -5.736   4.337  -1.120  1.00 70.27           C  
ATOM   3486  ND2 ASN A 221      -7.008   4.419  -0.806  1.00 70.27           N  
ATOM   3487 HD21 ASN A 221      -7.330   4.660   0.120  1.00 70.27           H  
ATOM   3488 HD22 ASN A 221      -7.654   4.050  -1.488  1.00 70.27           H  
ATOM   3489  OD1 ASN A 221      -5.394   3.959  -2.225  1.00 70.27           O  
ATOM   3490  N   SER A 222      -2.076   2.831   1.873  1.00 68.79           N  
ATOM   3491  H   SER A 222      -2.712   2.104   2.166  1.00 68.79           H  
ATOM   3492  CA  SER A 222      -0.670   2.571   2.138  1.00 68.79           C  
ATOM   3493  HA  SER A 222      -0.134   3.520   2.164  1.00 68.79           H  
ATOM   3494  C   SER A 222      -0.094   1.684   1.035  1.00 68.79           C  
ATOM   3495  CB  SER A 222      -0.510   1.893   3.502  1.00 68.79           C  
ATOM   3496  HB2 SER A 222      -1.061   2.464   4.248  1.00 68.79           H  
ATOM   3497  HB3 SER A 222      -0.912   0.880   3.467  1.00 68.79           H  
ATOM   3498  O   SER A 222      -0.727   0.717   0.602  1.00 68.79           O  
ATOM   3499  OG  SER A 222       0.852   1.862   3.880  1.00 68.79           O  
ATOM   3500  HG  SER A 222       1.294   1.152   3.409  1.00 68.79           H  
ATOM   3501  N   PHE A 223       1.130   1.989   0.625  1.00 68.13           N  
ATOM   3502  H   PHE A 223       1.564   2.824   0.991  1.00 68.13           H  
ATOM   3503  CA  PHE A 223       1.955   1.137  -0.220  1.00 68.13           C  
ATOM   3504  HA  PHE A 223       1.447   0.189  -0.396  1.00 68.13           H  
ATOM   3505  C   PHE A 223       3.271   0.841   0.506  1.00 68.13           C  
ATOM   3506  CB  PHE A 223       2.160   1.821  -1.577  1.00 68.13           C  
ATOM   3507  HB2 PHE A 223       2.652   2.781  -1.423  1.00 68.13           H  
ATOM   3508  HB3 PHE A 223       1.184   2.013  -2.023  1.00 68.13           H  
ATOM   3509  O   PHE A 223       3.850   1.737   1.120  1.00 68.13           O  
ATOM   3510  CG  PHE A 223       2.977   0.995  -2.543  1.00 68.13           C  
ATOM   3511  CD1 PHE A 223       4.374   1.147  -2.582  1.00 68.13           C  
ATOM   3512  HD1 PHE A 223       4.859   1.876  -1.949  1.00 68.13           H  
ATOM   3513  CD2 PHE A 223       2.350   0.051  -3.379  1.00 68.13           C  
ATOM   3514  HD2 PHE A 223       1.275  -0.053  -3.382  1.00 68.13           H  
ATOM   3515  CE1 PHE A 223       5.145   0.334  -3.425  1.00 68.13           C  
ATOM   3516  HE1 PHE A 223       6.218   0.458  -3.449  1.00 68.13           H  
ATOM   3517  CE2 PHE A 223       3.123  -0.762  -4.227  1.00 68.13           C  
ATOM   3518  HE2 PHE A 223       2.640  -1.468  -4.885  1.00 68.13           H  
ATOM   3519  CZ  PHE A 223       4.523  -0.639  -4.228  1.00 68.13           C  
ATOM   3520  HZ  PHE A 223       5.116  -1.274  -4.869  1.00 68.13           H  
ATOM   3521  N   VAL A 224       3.716  -0.417   0.451  1.00 62.61           N  
ATOM   3522  H   VAL A 224       3.146  -1.097  -0.031  1.00 62.61           H  
ATOM   3523  CA  VAL A 224       5.038  -0.878   0.898  1.00 62.61           C  
ATOM   3524  HA  VAL A 224       5.749  -0.055   0.834  1.00 62.61           H  
ATOM   3525  C   VAL A 224       5.470  -1.997  -0.052  1.00 62.61           C  
ATOM   3526  CB  VAL A 224       5.020  -1.419   2.352  1.00 62.61           C  
ATOM   3527  HB  VAL A 224       4.455  -2.350   2.387  1.00 62.61           H  
ATOM   3528  O   VAL A 224       4.821  -3.042  -0.092  1.00 62.61           O  
ATOM   3529  CG1 VAL A 224       6.449  -1.708   2.833  1.00 62.61           C  
ATOM   3530 HG11 VAL A 224       7.039  -0.791   2.828  1.00 62.61           H  
ATOM   3531 HG12 VAL A 224       6.925  -2.445   2.186  1.00 62.61           H  
ATOM   3532 HG13 VAL A 224       6.423  -2.114   3.843  1.00 62.61           H  
ATOM   3533  CG2 VAL A 224       4.385  -0.459   3.366  1.00 62.61           C  
ATOM   3534 HG21 VAL A 224       4.470  -0.881   4.367  1.00 62.61           H  
ATOM   3535 HG22 VAL A 224       4.887   0.508   3.329  1.00 62.61           H  
ATOM   3536 HG23 VAL A 224       3.327  -0.332   3.138  1.00 62.61           H  
ATOM   3537  N   GLY A 225       6.531  -1.804  -0.836  1.00 63.31           N  
ATOM   3538  H   GLY A 225       6.997  -0.908  -0.843  1.00 63.31           H  
ATOM   3539  CA  GLY A 225       7.054  -2.862  -1.707  1.00 63.31           C  
ATOM   3540  HA2 GLY A 225       6.230  -3.473  -2.076  1.00 63.31           H  
ATOM   3541  HA3 GLY A 225       7.706  -3.504  -1.114  1.00 63.31           H  
ATOM   3542  C   GLY A 225       7.844  -2.380  -2.923  1.00 63.31           C  
ATOM   3543  O   GLY A 225       7.983  -1.186  -3.180  1.00 63.31           O  
ATOM   3544  N   THR A 226       8.368  -3.346  -3.677  1.00 67.83           N  
ATOM   3545  H   THR A 226       8.315  -4.290  -3.322  1.00 67.83           H  
ATOM   3546  CA  THR A 226       9.265  -3.138  -4.835  1.00 67.83           C  
ATOM   3547  HA  THR A 226       9.113  -2.135  -5.232  1.00 67.83           H  
ATOM   3548  C   THR A 226       8.991  -4.104  -5.996  1.00 67.83           C  
ATOM   3549  CB  THR A 226      10.739  -3.265  -4.409  1.00 67.83           C  
ATOM   3550  HB  THR A 226      11.382  -3.306  -5.287  1.00 67.83           H  
ATOM   3551  O   THR A 226       9.815  -4.235  -6.894  1.00 67.83           O  
ATOM   3552  CG2 THR A 226      11.201  -2.083  -3.562  1.00 67.83           C  
ATOM   3553 HG21 THR A 226      12.251  -2.209  -3.297  1.00 67.83           H  
ATOM   3554 HG22 THR A 226      11.091  -1.161  -4.134  1.00 67.83           H  
ATOM   3555 HG23 THR A 226      10.603  -2.013  -2.653  1.00 67.83           H  
ATOM   3556  OG1 THR A 226      10.916  -4.440  -3.645  1.00 67.83           O  
ATOM   3557  HG1 THR A 226      11.851  -4.501  -3.439  1.00 67.83           H  
ATOM   3558  N   ARG A 227       7.842  -4.792  -5.996  1.00 85.67           N  
ATOM   3559  H   ARG A 227       7.171  -4.584  -5.271  1.00 85.67           H  
ATOM   3560  CA  ARG A 227       7.403  -5.719  -7.055  1.00 85.67           C  
ATOM   3561  HA  ARG A 227       8.026  -5.592  -7.940  1.00 85.67           H  
ATOM   3562  C   ARG A 227       5.962  -5.393  -7.440  1.00 85.67           C  
ATOM   3563  CB  ARG A 227       7.520  -7.182  -6.587  1.00 85.67           C  
ATOM   3564  HB2 ARG A 227       7.161  -7.833  -7.384  1.00 85.67           H  
ATOM   3565  HB3 ARG A 227       6.877  -7.330  -5.719  1.00 85.67           H  
ATOM   3566  O   ARG A 227       5.167  -5.085  -6.555  1.00 85.67           O  
ATOM   3567  CG  ARG A 227       8.955  -7.598  -6.220  1.00 85.67           C  
ATOM   3568  HG2 ARG A 227       9.617  -7.420  -7.067  1.00 85.67           H  
ATOM   3569  HG3 ARG A 227       9.299  -7.005  -5.372  1.00 85.67           H  
ATOM   3570  CD  ARG A 227       8.996  -9.083  -5.837  1.00 85.67           C  
ATOM   3571  HD2 ARG A 227       8.236  -9.273  -5.080  1.00 85.67           H  
ATOM   3572  HD3 ARG A 227       8.759  -9.681  -6.717  1.00 85.67           H  
ATOM   3573  NE  ARG A 227      10.316  -9.482  -5.307  1.00 85.67           N  
ATOM   3574  HE  ARG A 227      11.042  -8.780  -5.288  1.00 85.67           H  
ATOM   3575  NH1 ARG A 227       9.819 -11.703  -5.044  1.00 85.67           N  
ATOM   3576 HH11 ARG A 227      10.068 -12.417  -5.714  1.00 85.67           H  
ATOM   3577 HH12 ARG A 227       8.853 -11.469  -5.218  1.00 85.67           H  
ATOM   3578  NH2 ARG A 227      11.886 -11.028  -4.682  1.00 85.67           N  
ATOM   3579 HH21 ARG A 227      12.633 -10.348  -4.690  1.00 85.67           H  
ATOM   3580 HH22 ARG A 227      12.083 -12.002  -4.499  1.00 85.67           H  
ATOM   3581  CZ  ARG A 227      10.665 -10.723  -5.014  1.00 85.67           C  
ATOM   3582  N   SER A 228       5.623  -5.480  -8.725  1.00 91.64           N  
ATOM   3583  H   SER A 228       6.314  -5.778  -9.398  1.00 91.64           H  
ATOM   3584  CA  SER A 228       4.249  -5.327  -9.211  1.00 91.64           C  
ATOM   3585  HA  SER A 228       3.556  -5.560  -8.402  1.00 91.64           H  
ATOM   3586  C   SER A 228       3.975  -6.276 -10.369  1.00 91.64           C  
ATOM   3587  CB  SER A 228       3.957  -3.896  -9.660  1.00 91.64           C  
ATOM   3588  HB2 SER A 228       4.637  -3.612 -10.464  1.00 91.64           H  
ATOM   3589  HB3 SER A 228       4.074  -3.210  -8.821  1.00 91.64           H  
ATOM   3590  O   SER A 228       4.662  -6.259 -11.385  1.00 91.64           O  
ATOM   3591  OG  SER A 228       2.631  -3.847 -10.143  1.00 91.64           O  
ATOM   3592  HG  SER A 228       2.134  -3.282  -9.546  1.00 91.64           H  
ATOM   3593  N   TYR A 229       2.921  -7.073 -10.225  1.00 94.78           N  
ATOM   3594  H   TYR A 229       2.392  -7.016  -9.367  1.00 94.78           H  
ATOM   3595  CA  TYR A 229       2.475  -8.026 -11.241  1.00 94.78           C  
ATOM   3596  HA  TYR A 229       3.332  -8.286 -11.862  1.00 94.78           H  
ATOM   3597  C   TYR A 229       1.449  -7.402 -12.198  1.00 94.78           C  
ATOM   3598  CB  TYR A 229       2.011  -9.322 -10.549  1.00 94.78           C  
ATOM   3599  HB2 TYR A 229       1.760 -10.062 -11.308  1.00 94.78           H  
ATOM   3600  HB3 TYR A 229       1.106  -9.122  -9.974  1.00 94.78           H  
ATOM   3601  O   TYR A 229       0.838  -8.106 -13.001  1.00 94.78           O  
ATOM   3602  CG  TYR A 229       3.072  -9.904  -9.624  1.00 94.78           C  
ATOM   3603  CD1 TYR A 229       3.979 -10.867 -10.107  1.00 94.78           C  
ATOM   3604  HD1 TYR A 229       3.875 -11.257 -11.108  1.00 94.78           H  
ATOM   3605  CD2 TYR A 229       3.196  -9.431  -8.300  1.00 94.78           C  
ATOM   3606  HD2 TYR A 229       2.486  -8.713  -7.918  1.00 94.78           H  
ATOM   3607  CE1 TYR A 229       5.029 -11.324  -9.287  1.00 94.78           C  
ATOM   3608  HE1 TYR A 229       5.726 -12.059  -9.663  1.00 94.78           H  
ATOM   3609  CE2 TYR A 229       4.249  -9.881  -7.481  1.00 94.78           C  
ATOM   3610  HE2 TYR A 229       4.363  -9.514  -6.472  1.00 94.78           H  
ATOM   3611  OH  TYR A 229       6.197 -11.235  -7.181  1.00 94.78           O  
ATOM   3612  HH  TYR A 229       6.747 -11.870  -7.645  1.00 94.78           H  
ATOM   3613  CZ  TYR A 229       5.175 -10.822  -7.975  1.00 94.78           C  
ATOM   3614  N   MET A 230       1.234  -6.083 -12.118  1.00 93.22           N  
ATOM   3615  H   MET A 230       1.818  -5.537 -11.501  1.00 93.22           H  
ATOM   3616  CA  MET A 230       0.212  -5.377 -12.887  1.00 93.22           C  
ATOM   3617  HA  MET A 230      -0.725  -5.921 -12.765  1.00 93.22           H  
ATOM   3618  C   MET A 230       0.533  -5.351 -14.382  1.00 93.22           C  
ATOM   3619  CB  MET A 230       0.011  -3.953 -12.344  1.00 93.22           C  
ATOM   3620  HB2 MET A 230      -0.647  -3.400 -13.014  1.00 93.22           H  
ATOM   3621  HB3 MET A 230       0.972  -3.442 -12.306  1.00 93.22           H  
ATOM   3622  O   MET A 230       1.619  -4.970 -14.813  1.00 93.22           O  
ATOM   3623  CG  MET A 230      -0.620  -3.967 -10.947  1.00 93.22           C  
ATOM   3624  HG2 MET A 230      -0.620  -2.952 -10.550  1.00 93.22           H  
ATOM   3625  HG3 MET A 230       0.001  -4.574 -10.288  1.00 93.22           H  
ATOM   3626  SD  MET A 230      -2.320  -4.600 -10.909  1.00 93.22           S  
ATOM   3627  CE  MET A 230      -2.323  -5.325  -9.246  1.00 93.22           C  
ATOM   3628  HE1 MET A 230      -2.108  -4.551  -8.509  1.00 93.22           H  
ATOM   3629  HE2 MET A 230      -1.561  -6.102  -9.182  1.00 93.22           H  
ATOM   3630  HE3 MET A 230      -3.296  -5.768  -9.033  1.00 93.22           H  
ATOM   3631  N   SER A 231      -0.465  -5.717 -15.180  1.00 95.91           N  
ATOM   3632  H   SER A 231      -1.308  -6.074 -14.754  1.00 95.91           H  
ATOM   3633  CA  SER A 231      -0.453  -5.621 -16.640  1.00 95.91           C  
ATOM   3634  HA  SER A 231       0.392  -6.190 -17.026  1.00 95.91           H  
ATOM   3635  C   SER A 231      -0.361  -4.164 -17.128  1.00 95.91           C  
ATOM   3636  CB  SER A 231      -1.744  -6.251 -17.152  1.00 95.91           C  
ATOM   3637  HB2 SER A 231      -1.797  -7.294 -16.839  1.00 95.91           H  
ATOM   3638  HB3 SER A 231      -1.766  -6.204 -18.240  1.00 95.91           H  
ATOM   3639  O   SER A 231      -1.024  -3.311 -16.522  1.00 95.91           O  
ATOM   3640  OG  SER A 231      -2.822  -5.528 -16.581  1.00 95.91           O  
ATOM   3641  HG  SER A 231      -2.495  -4.636 -16.445  1.00 95.91           H  
ATOM   3642  N   PRO A 232       0.339  -3.862 -18.242  1.00 94.93           N  
ATOM   3643  CA  PRO A 232       0.498  -2.499 -18.757  1.00 94.93           C  
ATOM   3644  HA  PRO A 232       1.133  -1.943 -18.068  1.00 94.93           H  
ATOM   3645  C   PRO A 232      -0.823  -1.740 -18.932  1.00 94.93           C  
ATOM   3646  CB  PRO A 232       1.222  -2.649 -20.102  1.00 94.93           C  
ATOM   3647  HB2 PRO A 232       0.498  -2.752 -20.911  1.00 94.93           H  
ATOM   3648  HB3 PRO A 232       1.888  -1.809 -20.295  1.00 94.93           H  
ATOM   3649  O   PRO A 232      -0.905  -0.561 -18.586  1.00 94.93           O  
ATOM   3650  CG  PRO A 232       1.992  -3.958 -19.961  1.00 94.93           C  
ATOM   3651  HG2 PRO A 232       2.942  -3.776 -19.458  1.00 94.93           H  
ATOM   3652  HG3 PRO A 232       2.154  -4.438 -20.926  1.00 94.93           H  
ATOM   3653  CD  PRO A 232       1.091  -4.800 -19.063  1.00 94.93           C  
ATOM   3654  HD2 PRO A 232       1.714  -5.450 -18.449  1.00 94.93           H  
ATOM   3655  HD3 PRO A 232       0.404  -5.390 -19.670  1.00 94.93           H  
ATOM   3656  N   GLU A 233      -1.882  -2.409 -19.400  1.00 92.93           N  
ATOM   3657  H   GLU A 233      -1.769  -3.365 -19.706  1.00 92.93           H  
ATOM   3658  CA  GLU A 233      -3.189  -1.782 -19.602  1.00 92.93           C  
ATOM   3659  HA  GLU A 233      -3.024  -0.876 -20.186  1.00 92.93           H  
ATOM   3660  C   GLU A 233      -3.840  -1.317 -18.287  1.00 92.93           C  
ATOM   3661  CB  GLU A 233      -4.107  -2.681 -20.455  1.00 92.93           C  
ATOM   3662  HB2 GLU A 233      -5.003  -2.098 -20.669  1.00 92.93           H  
ATOM   3663  HB3 GLU A 233      -3.626  -2.876 -21.414  1.00 92.93           H  
ATOM   3664  O   GLU A 233      -4.364  -0.207 -18.237  1.00 92.93           O  
ATOM   3665  CG  GLU A 233      -4.570  -4.015 -19.840  1.00 92.93           C  
ATOM   3666  HG2 GLU A 233      -4.864  -3.858 -18.802  1.00 92.93           H  
ATOM   3667  HG3 GLU A 233      -5.469  -4.318 -20.376  1.00 92.93           H  
ATOM   3668  CD  GLU A 233      -3.572  -5.181 -19.920  1.00 92.93           C  
ATOM   3669  OE1 GLU A 233      -3.982  -6.305 -19.568  1.00 92.93           O  
ATOM   3670  OE2 GLU A 233      -2.395  -5.013 -20.323  1.00 92.93           O  
ATOM   3671  N   ARG A 234      -3.700  -2.074 -17.186  1.00 91.80           N  
ATOM   3672  H   ARG A 234      -3.168  -2.927 -17.286  1.00 91.80           H  
ATOM   3673  CA  ARG A 234      -4.203  -1.697 -15.844  1.00 91.80           C  
ATOM   3674  HA  ARG A 234      -5.232  -1.352 -15.943  1.00 91.80           H  
ATOM   3675  C   ARG A 234      -3.461  -0.525 -15.207  1.00 91.80           C  
ATOM   3676  CB  ARG A 234      -4.159  -2.895 -14.879  1.00 91.80           C  
ATOM   3677  HB2 ARG A 234      -4.258  -2.535 -13.855  1.00 91.80           H  
ATOM   3678  HB3 ARG A 234      -3.202  -3.410 -14.959  1.00 91.80           H  
ATOM   3679  O   ARG A 234      -3.956   0.040 -14.235  1.00 91.80           O  
ATOM   3680  CG  ARG A 234      -5.316  -3.858 -15.144  1.00 91.80           C  
ATOM   3681  HG2 ARG A 234      -5.247  -4.234 -16.165  1.00 91.80           H  
ATOM   3682  HG3 ARG A 234      -6.252  -3.310 -15.034  1.00 91.80           H  
ATOM   3683  CD  ARG A 234      -5.311  -5.050 -14.184  1.00 91.80           C  
ATOM   3684  HD2 ARG A 234      -4.332  -5.526 -14.232  1.00 91.80           H  
ATOM   3685  HD3 ARG A 234      -6.058  -5.763 -14.533  1.00 91.80           H  
ATOM   3686  NE  ARG A 234      -5.632  -4.689 -12.788  1.00 91.80           N  
ATOM   3687  HE  ARG A 234      -6.047  -3.784 -12.619  1.00 91.80           H  
ATOM   3688  NH1 ARG A 234      -5.004  -6.706 -11.903  1.00 91.80           N  
ATOM   3689 HH11 ARG A 234      -4.833  -7.082 -12.825  1.00 91.80           H  
ATOM   3690 HH12 ARG A 234      -4.816  -7.258 -11.079  1.00 91.80           H  
ATOM   3691  NH2 ARG A 234      -5.760  -5.144 -10.540  1.00 91.80           N  
ATOM   3692 HH21 ARG A 234      -5.581  -5.820  -9.811  1.00 91.80           H  
ATOM   3693 HH22 ARG A 234      -6.072  -4.207 -10.328  1.00 91.80           H  
ATOM   3694  CZ  ARG A 234      -5.469  -5.500 -11.758  1.00 91.80           C  
ATOM   3695  N   LEU A 235      -2.285  -0.167 -15.720  1.00 91.74           N  
ATOM   3696  H   LEU A 235      -1.924  -0.712 -16.490  1.00 91.74           H  
ATOM   3697  CA  LEU A 235      -1.528   1.009 -15.285  1.00 91.74           C  
ATOM   3698  HA  LEU A 235      -1.775   1.235 -14.247  1.00 91.74           H  
ATOM   3699  C   LEU A 235      -1.904   2.265 -16.088  1.00 91.74           C  
ATOM   3700  CB  LEU A 235      -0.022   0.695 -15.369  1.00 91.74           C  
ATOM   3701  HB2 LEU A 235       0.229   0.471 -16.405  1.00 91.74           H  
ATOM   3702  HB3 LEU A 235       0.537   1.585 -15.078  1.00 91.74           H  
ATOM   3703  O   LEU A 235      -1.659   3.379 -15.630  1.00 91.74           O  
ATOM   3704  CG  LEU A 235       0.431  -0.483 -14.482  1.00 91.74           C  
ATOM   3705  HG  LEU A 235      -0.138  -1.377 -14.737  1.00 91.74           H  
ATOM   3706  CD1 LEU A 235       1.906  -0.780 -14.740  1.00 91.74           C  
ATOM   3707 HD11 LEU A 235       2.225  -1.624 -14.128  1.00 91.74           H  
ATOM   3708 HD12 LEU A 235       2.043  -1.053 -15.787  1.00 91.74           H  
ATOM   3709 HD13 LEU A 235       2.519   0.091 -14.510  1.00 91.74           H  
ATOM   3710  CD2 LEU A 235       0.224  -0.186 -12.994  1.00 91.74           C  
ATOM   3711 HD21 LEU A 235       0.616  -1.011 -12.399  1.00 91.74           H  
ATOM   3712 HD22 LEU A 235       0.741   0.733 -12.716  1.00 91.74           H  
ATOM   3713 HD23 LEU A 235      -0.838  -0.087 -12.769  1.00 91.74           H  
ATOM   3714  N   GLN A 236      -2.522   2.107 -17.263  1.00 87.01           N  
ATOM   3715  H   GLN A 236      -2.701   1.164 -17.576  1.00 87.01           H  
ATOM   3716  CA  GLN A 236      -2.879   3.207 -18.167  1.00 87.01           C  
ATOM   3717  HA  GLN A 236      -2.406   4.129 -17.829  1.00 87.01           H  
ATOM   3718  C   GLN A 236      -4.385   3.495 -18.250  1.00 87.01           C  
ATOM   3719  CB  GLN A 236      -2.351   2.888 -19.572  1.00 87.01           C  
ATOM   3720  HB2 GLN A 236      -2.739   3.640 -20.259  1.00 87.01           H  
ATOM   3721  HB3 GLN A 236      -2.722   1.914 -19.888  1.00 87.01           H  
ATOM   3722  O   GLN A 236      -4.767   4.648 -18.445  1.00 87.01           O  
ATOM   3723  CG  GLN A 236      -0.819   2.901 -19.672  1.00 87.01           C  
ATOM   3724  HG2 GLN A 236      -0.399   2.068 -19.107  1.00 87.01           H  
ATOM   3725  HG3 GLN A 236      -0.443   3.831 -19.245  1.00 87.01           H  
ATOM   3726  CD  GLN A 236      -0.353   2.801 -21.122  1.00 87.01           C  
ATOM   3727  NE2 GLN A 236       0.831   3.264 -21.442  1.00 87.01           N  
ATOM   3728 HE21 GLN A 236       1.478   3.539 -20.716  1.00 87.01           H  
ATOM   3729 HE22 GLN A 236       1.120   3.055 -22.387  1.00 87.01           H  
ATOM   3730  OE1 GLN A 236      -1.034   2.344 -22.020  1.00 87.01           O  
ATOM   3731  N   VAL A 237      -5.233   2.472 -18.117  1.00 76.56           N  
ATOM   3732  H   VAL A 237      -4.848   1.555 -17.942  1.00 76.56           H  
ATOM   3733  CA  VAL A 237      -6.675   2.507 -18.418  1.00 76.56           C  
ATOM   3734  HA  VAL A 237      -6.974   3.541 -18.586  1.00 76.56           H  
ATOM   3735  C   VAL A 237      -7.471   1.966 -17.226  1.00 76.56           C  
ATOM   3736  CB  VAL A 237      -6.993   1.696 -19.700  1.00 76.56           C  
ATOM   3737  HB  VAL A 237      -6.961   0.632 -19.467  1.00 76.56           H  
ATOM   3738  O   VAL A 237      -6.992   1.112 -16.484  1.00 76.56           O  
ATOM   3739  CG1 VAL A 237      -8.387   2.040 -20.246  1.00 76.56           C  
ATOM   3740 HG11 VAL A 237      -8.451   3.103 -20.478  1.00 76.56           H  
ATOM   3741 HG12 VAL A 237      -9.161   1.773 -19.526  1.00 76.56           H  
ATOM   3742 HG13 VAL A 237      -8.575   1.466 -21.153  1.00 76.56           H  
ATOM   3743  CG2 VAL A 237      -6.000   1.964 -20.843  1.00 76.56           C  
ATOM   3744 HG21 VAL A 237      -6.322   1.445 -21.746  1.00 76.56           H  
ATOM   3745 HG22 VAL A 237      -5.016   1.575 -20.579  1.00 76.56           H  
ATOM   3746 HG23 VAL A 237      -5.932   3.033 -21.043  1.00 76.56           H  
ATOM   3747  N   THR A 238      -8.684   2.473 -17.002  1.00 68.56           N  
ATOM   3748  H   THR A 238      -9.046   3.194 -17.610  1.00 68.56           H  
ATOM   3749  CA  THR A 238      -9.582   2.014 -15.923  1.00 68.56           C  
ATOM   3750  HA  THR A 238      -9.020   1.923 -14.993  1.00 68.56           H  
ATOM   3751  C   THR A 238     -10.212   0.647 -16.196  1.00 68.56           C  
ATOM   3752  CB  THR A 238     -10.719   3.026 -15.713  1.00 68.56           C  
ATOM   3753  HB  THR A 238     -11.507   2.576 -15.108  1.00 68.56           H  
ATOM   3754  O   THR A 238     -10.543  -0.074 -15.259  1.00 68.56           O  
ATOM   3755  CG2 THR A 238     -10.217   4.285 -15.008  1.00 68.56           C  
ATOM   3756 HG21 THR A 238      -9.447   4.774 -15.605  1.00 68.56           H  
ATOM   3757 HG22 THR A 238     -11.051   4.972 -14.859  1.00 68.56           H  
ATOM   3758 HG23 THR A 238      -9.806   4.018 -14.035  1.00 68.56           H  
ATOM   3759  OG1 THR A 238     -11.246   3.422 -16.966  1.00 68.56           O  
ATOM   3760  HG1 THR A 238     -12.187   3.234 -16.968  1.00 68.56           H  
ATOM   3761  N   HIS A 239     -10.382   0.283 -17.468  1.00 76.96           N  
ATOM   3762  H   HIS A 239     -10.046   0.905 -18.189  1.00 76.96           H  
ATOM   3763  CA  HIS A 239     -11.025  -0.960 -17.891  1.00 76.96           C  
ATOM   3764  HA  HIS A 239     -11.586  -1.364 -17.049  1.00 76.96           H  
ATOM   3765  C   HIS A 239      -9.990  -2.008 -18.299  1.00 76.96           C  
ATOM   3766  CB  HIS A 239     -12.037  -0.682 -19.009  1.00 76.96           C  
ATOM   3767  HB2 HIS A 239     -11.516  -0.286 -19.881  1.00 76.96           H  
ATOM   3768  HB3 HIS A 239     -12.517  -1.617 -19.298  1.00 76.96           H  
ATOM   3769  O   HIS A 239      -9.051  -1.723 -19.041  1.00 76.96           O  
ATOM   3770  CG  HIS A 239     -13.101   0.293 -18.578  1.00 76.96           C  
ATOM   3771  CD2 HIS A 239     -13.117   1.636 -18.840  1.00 76.96           C  
ATOM   3772  HD2 HIS A 239     -12.397   2.173 -19.439  1.00 76.96           H  
ATOM   3773  ND1 HIS A 239     -14.160   0.032 -17.737  1.00 76.96           N  
ATOM   3774  HD1 HIS A 239     -14.430  -0.870 -17.371  1.00 76.96           H  
ATOM   3775  CE1 HIS A 239     -14.794   1.192 -17.495  1.00 76.96           C  
ATOM   3776  HE1 HIS A 239     -15.668   1.303 -16.871  1.00 76.96           H  
ATOM   3777  NE2 HIS A 239     -14.177   2.203 -18.127  1.00 76.96           N  
ATOM   3778  N   TYR A 240     -10.196  -3.228 -17.815  1.00 80.11           N  
ATOM   3779  H   TYR A 240     -11.003  -3.385 -17.229  1.00 80.11           H  
ATOM   3780  CA  TYR A 240      -9.373  -4.405 -18.066  1.00 80.11           C  
ATOM   3781  HA  TYR A 240      -8.959  -4.347 -19.073  1.00 80.11           H  
ATOM   3782  C   TYR A 240     -10.248  -5.662 -17.979  1.00 80.11           C  
ATOM   3783  CB  TYR A 240      -8.211  -4.449 -17.062  1.00 80.11           C  
ATOM   3784  HB2 TYR A 240      -7.586  -3.572 -17.225  1.00 80.11           H  
ATOM   3785  HB3 TYR A 240      -7.591  -5.319 -17.279  1.00 80.11           H  
ATOM   3786  O   TYR A 240     -11.378  -5.614 -17.493  1.00 80.11           O  
ATOM   3787  CG  TYR A 240      -8.621  -4.487 -15.598  1.00 80.11           C  
ATOM   3788  CD1 TYR A 240      -8.912  -3.286 -14.917  1.00 80.11           C  
ATOM   3789  HD1 TYR A 240      -8.876  -2.343 -15.442  1.00 80.11           H  
ATOM   3790  CD2 TYR A 240      -8.668  -5.712 -14.906  1.00 80.11           C  
ATOM   3791  HD2 TYR A 240      -8.441  -6.635 -15.419  1.00 80.11           H  
ATOM   3792  CE1 TYR A 240      -9.246  -3.306 -13.551  1.00 80.11           C  
ATOM   3793  HE1 TYR A 240      -9.478  -2.380 -13.046  1.00 80.11           H  
ATOM   3794  CE2 TYR A 240      -8.985  -5.734 -13.535  1.00 80.11           C  
ATOM   3795  HE2 TYR A 240      -9.002  -6.675 -13.005  1.00 80.11           H  
ATOM   3796  OH  TYR A 240      -9.576  -4.544 -11.529  1.00 80.11           O  
ATOM   3797  HH  TYR A 240      -9.801  -3.663 -11.222  1.00 80.11           H  
ATOM   3798  CZ  TYR A 240      -9.279  -4.533 -12.855  1.00 80.11           C  
ATOM   3799  N   SER A 241      -9.726  -6.783 -18.464  1.00 89.03           N  
ATOM   3800  H   SER A 241      -8.768  -6.769 -18.784  1.00 89.03           H  
ATOM   3801  CA  SER A 241     -10.387  -8.091 -18.469  1.00 89.03           C  
ATOM   3802  HA  SER A 241     -11.280  -8.058 -17.844  1.00 89.03           H  
ATOM   3803  C   SER A 241      -9.447  -9.157 -17.896  1.00 89.03           C  
ATOM   3804  CB  SER A 241     -10.819  -8.419 -19.903  1.00 89.03           C  
ATOM   3805  HB2 SER A 241     -11.406  -7.590 -20.298  1.00 89.03           H  
ATOM   3806  HB3 SER A 241     -11.436  -9.317 -19.907  1.00 89.03           H  
ATOM   3807  O   SER A 241      -8.321  -8.839 -17.514  1.00 89.03           O  
ATOM   3808  OG  SER A 241      -9.680  -8.630 -20.715  1.00 89.03           O  
ATOM   3809  HG  SER A 241      -9.882  -8.355 -21.612  1.00 89.03           H  
ATOM   3810  N   VAL A 242      -9.856 -10.434 -17.886  1.00 93.44           N  
ATOM   3811  H   VAL A 242     -10.805 -10.637 -18.166  1.00 93.44           H  
ATOM   3812  CA  VAL A 242      -9.017 -11.547 -17.388  1.00 93.44           C  
ATOM   3813  HA  VAL A 242      -8.783 -11.315 -16.349  1.00 93.44           H  
ATOM   3814  C   VAL A 242      -7.656 -11.661 -18.103  1.00 93.44           C  
ATOM   3815  CB  VAL A 242      -9.803 -12.881 -17.405  1.00 93.44           C  
ATOM   3816  HB  VAL A 242     -10.865 -12.651 -17.486  1.00 93.44           H  
ATOM   3817  O   VAL A 242      -6.733 -12.263 -17.562  1.00 93.44           O  
ATOM   3818  CG1 VAL A 242      -9.448 -13.818 -18.570  1.00 93.44           C  
ATOM   3819 HG11 VAL A 242      -8.416 -14.157 -18.487  1.00 93.44           H  
ATOM   3820 HG12 VAL A 242      -9.580 -13.303 -19.521  1.00 93.44           H  
ATOM   3821 HG13 VAL A 242     -10.083 -14.704 -18.541  1.00 93.44           H  
ATOM   3822  CG2 VAL A 242      -9.621 -13.639 -16.088  1.00 93.44           C  
ATOM   3823 HG21 VAL A 242     -10.224 -14.547 -16.082  1.00 93.44           H  
ATOM   3824 HG22 VAL A 242      -8.573 -13.909 -15.955  1.00 93.44           H  
ATOM   3825 HG23 VAL A 242      -9.927 -13.013 -15.250  1.00 93.44           H  
ATOM   3826  N   GLN A 243      -7.491 -11.024 -19.271  1.00 95.49           N  
ATOM   3827  H   GLN A 243      -8.276 -10.514 -19.652  1.00 95.49           H  
ATOM   3828  CA  GLN A 243      -6.198 -10.877 -19.946  1.00 95.49           C  
ATOM   3829  HA  GLN A 243      -5.846 -11.864 -20.248  1.00 95.49           H  
ATOM   3830  C   GLN A 243      -5.127 -10.265 -19.023  1.00 95.49           C  
ATOM   3831  CB  GLN A 243      -6.355  -9.998 -21.204  1.00 95.49           C  
ATOM   3832  HB2 GLN A 243      -6.668  -9.001 -20.896  1.00 95.49           H  
ATOM   3833  HB3 GLN A 243      -5.383  -9.904 -21.689  1.00 95.49           H  
ATOM   3834  O   GLN A 243      -3.950 -10.603 -19.158  1.00 95.49           O  
ATOM   3835  CG  GLN A 243      -7.365 -10.521 -22.242  1.00 95.49           C  
ATOM   3836  HG2 GLN A 243      -7.433  -9.799 -23.056  1.00 95.49           H  
ATOM   3837  HG3 GLN A 243      -8.354 -10.610 -21.793  1.00 95.49           H  
ATOM   3838  CD  GLN A 243      -6.982 -11.877 -22.817  1.00 95.49           C  
ATOM   3839  NE2 GLN A 243      -6.194 -11.898 -23.867  1.00 95.49           N  
ATOM   3840 HE21 GLN A 243      -5.921 -11.050 -24.344  1.00 95.49           H  
ATOM   3841 HE22 GLN A 243      -5.893 -12.784 -24.246  1.00 95.49           H  
ATOM   3842  OE1 GLN A 243      -7.402 -12.907 -22.310  1.00 95.49           O  
ATOM   3843  N   SER A 244      -5.496  -9.405 -18.061  1.00 95.55           N  
ATOM   3844  H   SER A 244      -6.471  -9.162 -17.957  1.00 95.55           H  
ATOM   3845  CA  SER A 244      -4.542  -8.871 -17.081  1.00 95.55           C  
ATOM   3846  HA  SER A 244      -3.694  -8.453 -17.622  1.00 95.55           H  
ATOM   3847  C   SER A 244      -4.010  -9.943 -16.138  1.00 95.55           C  
ATOM   3848  CB  SER A 244      -5.149  -7.744 -16.243  1.00 95.55           C  
ATOM   3849  HB2 SER A 244      -5.520  -6.964 -16.907  1.00 95.55           H  
ATOM   3850  HB3 SER A 244      -4.350  -7.323 -15.633  1.00 95.55           H  
ATOM   3851  O   SER A 244      -2.829  -9.937 -15.812  1.00 95.55           O  
ATOM   3852  OG  SER A 244      -6.193  -8.156 -15.368  1.00 95.55           O  
ATOM   3853  HG  SER A 244      -5.948  -8.949 -14.886  1.00 95.55           H  
ATOM   3854  N   ASP A 245      -4.870 -10.875 -15.724  1.00 97.35           N  
ATOM   3855  H   ASP A 245      -5.799 -10.888 -16.121  1.00 97.35           H  
ATOM   3856  CA  ASP A 245      -4.511 -11.954 -14.801  1.00 97.35           C  
ATOM   3857  HA  ASP A 245      -3.950 -11.533 -13.967  1.00 97.35           H  
ATOM   3858  C   ASP A 245      -3.591 -12.975 -15.499  1.00 97.35           C  
ATOM   3859  CB  ASP A 245      -5.797 -12.594 -14.237  1.00 97.35           C  
ATOM   3860  HB2 ASP A 245      -5.516 -13.438 -13.607  1.00 97.35           H  
ATOM   3861  HB3 ASP A 245      -6.392 -12.989 -15.060  1.00 97.35           H  
ATOM   3862  O   ASP A 245      -2.690 -13.528 -14.871  1.00 97.35           O  
ATOM   3863  CG  ASP A 245      -6.670 -11.642 -13.397  1.00 97.35           C  
ATOM   3864  OD1 ASP A 245      -6.197 -10.556 -12.986  1.00 97.35           O  
ATOM   3865  OD2 ASP A 245      -7.840 -11.994 -13.124  1.00 97.35           O  
ATOM   3866  N   ILE A 246      -3.738 -13.138 -16.821  1.00 98.42           N  
ATOM   3867  H   ILE A 246      -4.529 -12.682 -17.254  1.00 98.42           H  
ATOM   3868  CA  ILE A 246      -2.826 -13.910 -17.684  1.00 98.42           C  
ATOM   3869  HA  ILE A 246      -2.692 -14.900 -17.247  1.00 98.42           H  
ATOM   3870  C   ILE A 246      -1.431 -13.270 -17.759  1.00 98.42           C  
ATOM   3871  CB  ILE A 246      -3.454 -14.087 -19.087  1.00 98.42           C  
ATOM   3872  HB  ILE A 246      -3.786 -13.113 -19.446  1.00 98.42           H  
ATOM   3873  O   ILE A 246      -0.432 -13.978 -17.638  1.00 98.42           O  
ATOM   3874  CG1 ILE A 246      -4.692 -15.008 -18.982  1.00 98.42           C  
ATOM   3875 HG12 ILE A 246      -4.380 -16.004 -18.669  1.00 98.42           H  
ATOM   3876 HG13 ILE A 246      -5.370 -14.615 -18.225  1.00 98.42           H  
ATOM   3877  CG2 ILE A 246      -2.427 -14.618 -20.101  1.00 98.42           C  
ATOM   3878 HG21 ILE A 246      -1.999 -15.555 -19.746  1.00 98.42           H  
ATOM   3879 HG22 ILE A 246      -2.897 -14.773 -21.073  1.00 98.42           H  
ATOM   3880 HG23 ILE A 246      -1.625 -13.895 -20.253  1.00 98.42           H  
ATOM   3881  CD1 ILE A 246      -5.490 -15.124 -20.283  1.00 98.42           C  
ATOM   3882 HD11 ILE A 246      -6.468 -15.556 -20.072  1.00 98.42           H  
ATOM   3883 HD12 ILE A 246      -5.628 -14.138 -20.728  1.00 98.42           H  
ATOM   3884 HD13 ILE A 246      -4.969 -15.774 -20.986  1.00 98.42           H  
ATOM   3885  N   TRP A 247      -1.335 -11.942 -17.903  1.00 98.23           N  
ATOM   3886  H   TRP A 247      -2.184 -11.403 -17.994  1.00 98.23           H  
ATOM   3887  CA  TRP A 247      -0.042 -11.243 -17.821  1.00 98.23           C  
ATOM   3888  HA  TRP A 247       0.639 -11.648 -18.569  1.00 98.23           H  
ATOM   3889  C   TRP A 247       0.616 -11.467 -16.456  1.00 98.23           C  
ATOM   3890  CB  TRP A 247      -0.225  -9.743 -18.088  1.00 98.23           C  
ATOM   3891  HB2 TRP A 247      -0.443  -9.614 -19.148  1.00 98.23           H  
ATOM   3892  HB3 TRP A 247      -1.086  -9.377 -17.527  1.00 98.23           H  
ATOM   3893  O   TRP A 247       1.795 -11.813 -16.373  1.00 98.23           O  
ATOM   3894  CG  TRP A 247       0.953  -8.883 -17.734  1.00 98.23           C  
ATOM   3895  CD1 TRP A 247       1.299  -8.488 -16.485  1.00 98.23           C  
ATOM   3896  HD1 TRP A 247       0.754  -8.730 -15.584  1.00 98.23           H  
ATOM   3897  CD2 TRP A 247       1.974  -8.329 -18.617  1.00 98.23           C  
ATOM   3898  CE2 TRP A 247       2.936  -7.635 -17.819  1.00 98.23           C  
ATOM   3899  CE3 TRP A 247       2.184  -8.339 -20.012  1.00 98.23           C  
ATOM   3900  HE3 TRP A 247       1.490  -8.873 -20.645  1.00 98.23           H  
ATOM   3901  NE1 TRP A 247       2.460  -7.744 -16.531  1.00 98.23           N  
ATOM   3902  HE1 TRP A 247       2.878  -7.321 -15.715  1.00 98.23           H  
ATOM   3903  CH2 TRP A 247       4.233  -7.026 -19.766  1.00 98.23           C  
ATOM   3904  HH2 TRP A 247       5.096  -6.551 -20.210  1.00 98.23           H  
ATOM   3905  CZ2 TRP A 247       4.052  -6.994 -18.374  1.00 98.23           C  
ATOM   3906  HZ2 TRP A 247       4.763  -6.491 -17.734  1.00 98.23           H  
ATOM   3907  CZ3 TRP A 247       3.297  -7.691 -20.578  1.00 98.23           C  
ATOM   3908  HZ3 TRP A 247       3.447  -7.729 -21.647  1.00 98.23           H  
ATOM   3909  N   SER A 248      -0.157 -11.303 -15.380  1.00 97.94           N  
ATOM   3910  H   SER A 248      -1.106 -10.981 -15.507  1.00 97.94           H  
ATOM   3911  CA  SER A 248       0.320 -11.488 -14.010  1.00 97.94           C  
ATOM   3912  HA  SER A 248       1.174 -10.831 -13.842  1.00 97.94           H  
ATOM   3913  C   SER A 248       0.792 -12.930 -13.755  1.00 97.94           C  
ATOM   3914  CB  SER A 248      -0.793 -11.085 -13.043  1.00 97.94           C  
ATOM   3915  HB2 SER A 248      -1.654 -11.736 -13.198  1.00 97.94           H  
ATOM   3916  HB3 SER A 248      -0.426 -11.191 -12.022  1.00 97.94           H  
ATOM   3917  O   SER A 248       1.836 -13.130 -13.131  1.00 97.94           O  
ATOM   3918  OG  SER A 248      -1.208  -9.746 -13.236  1.00 97.94           O  
ATOM   3919  HG  SER A 248      -0.436  -9.182 -13.148  1.00 97.94           H  
ATOM   3920  N   MET A 249       0.102 -13.935 -14.313  1.00 98.66           N  
ATOM   3921  H   MET A 249      -0.772 -13.715 -14.770  1.00 98.66           H  
ATOM   3922  CA  MET A 249       0.553 -15.333 -14.344  1.00 98.66           C  
ATOM   3923  HA  MET A 249       0.725 -15.664 -13.320  1.00 98.66           H  
ATOM   3924  C   MET A 249       1.876 -15.485 -15.109  1.00 98.66           C  
ATOM   3925  CB  MET A 249      -0.539 -16.225 -14.962  1.00 98.66           C  
ATOM   3926  HB2 MET A 249      -1.466 -16.106 -14.401  1.00 98.66           H  
ATOM   3927  HB3 MET A 249      -0.723 -15.912 -15.990  1.00 98.66           H  
ATOM   3928  O   MET A 249       2.828 -16.033 -14.559  1.00 98.66           O  
ATOM   3929  CG  MET A 249      -0.151 -17.711 -14.960  1.00 98.66           C  
ATOM   3930  HG2 MET A 249      -0.079 -18.047 -13.925  1.00 98.66           H  
ATOM   3931  HG3 MET A 249       0.829 -17.839 -15.420  1.00 98.66           H  
ATOM   3932  SD  MET A 249      -1.313 -18.795 -15.834  1.00 98.66           S  
ATOM   3933  CE  MET A 249      -0.871 -18.432 -17.556  1.00 98.66           C  
ATOM   3934  HE1 MET A 249       0.187 -18.639 -17.717  1.00 98.66           H  
ATOM   3935  HE2 MET A 249      -1.075 -17.386 -17.786  1.00 98.66           H  
ATOM   3936  HE3 MET A 249      -1.459 -19.067 -18.219  1.00 98.66           H  
ATOM   3937  N   GLY A 250       1.973 -14.964 -16.337  1.00 98.72           N  
ATOM   3938  H   GLY A 250       1.157 -14.521 -16.735  1.00 98.72           H  
ATOM   3939  CA  GLY A 250       3.190 -15.033 -17.154  1.00 98.72           C  
ATOM   3940  HA2 GLY A 250       3.028 -14.469 -18.073  1.00 98.72           H  
ATOM   3941  HA3 GLY A 250       3.402 -16.071 -17.411  1.00 98.72           H  
ATOM   3942  C   GLY A 250       4.414 -14.441 -16.452  1.00 98.72           C  
ATOM   3943  O   GLY A 250       5.479 -15.056 -16.432  1.00 98.72           O  
ATOM   3944  N   LEU A 251       4.251 -13.291 -15.791  1.00 98.26           N  
ATOM   3945  H   LEU A 251       3.358 -12.824 -15.863  1.00 98.26           H  
ATOM   3946  CA  LEU A 251       5.325 -12.644 -15.034  1.00 98.26           C  
ATOM   3947  HA  LEU A 251       6.192 -12.564 -15.691  1.00 98.26           H  
ATOM   3948  C   LEU A 251       5.749 -13.472 -13.810  1.00 98.26           C  
ATOM   3949  CB  LEU A 251       4.854 -11.238 -14.618  1.00 98.26           C  
ATOM   3950  HB2 LEU A 251       4.362 -10.749 -15.459  1.00 98.26           H  
ATOM   3951  HB3 LEU A 251       4.118 -11.342 -13.821  1.00 98.26           H  
ATOM   3952  O   LEU A 251       6.940 -13.581 -13.515  1.00 98.26           O  
ATOM   3953  CG  LEU A 251       6.014 -10.349 -14.136  1.00 98.26           C  
ATOM   3954  HG  LEU A 251       6.652 -10.900 -13.446  1.00 98.26           H  
ATOM   3955  CD1 LEU A 251       6.856  -9.861 -15.314  1.00 98.26           C  
ATOM   3956 HD11 LEU A 251       6.236  -9.306 -16.017  1.00 98.26           H  
ATOM   3957 HD12 LEU A 251       7.308 -10.711 -15.825  1.00 98.26           H  
ATOM   3958 HD13 LEU A 251       7.655  -9.219 -14.944  1.00 98.26           H  
ATOM   3959  CD2 LEU A 251       5.468  -9.134 -13.394  1.00 98.26           C  
ATOM   3960 HD21 LEU A 251       4.956  -9.480 -12.496  1.00 98.26           H  
ATOM   3961 HD22 LEU A 251       4.780  -8.573 -14.027  1.00 98.26           H  
ATOM   3962 HD23 LEU A 251       6.286  -8.486 -13.079  1.00 98.26           H  
ATOM   3963  N   SER A 252       4.776 -14.085 -13.131  1.00 98.58           N  
ATOM   3964  H   SER A 252       3.827 -13.960 -13.454  1.00 98.58           H  
ATOM   3965  CA  SER A 252       5.007 -14.990 -11.998  1.00 98.58           C  
ATOM   3966  HA  SER A 252       5.591 -14.473 -11.237  1.00 98.58           H  
ATOM   3967  C   SER A 252       5.781 -16.242 -12.419  1.00 98.58           C  
ATOM   3968  CB  SER A 252       3.674 -15.426 -11.381  1.00 98.58           C  
ATOM   3969  HB2 SER A 252       3.101 -16.016 -12.097  1.00 98.58           H  
ATOM   3970  HB3 SER A 252       3.873 -16.051 -10.510  1.00 98.58           H  
ATOM   3971  O   SER A 252       6.671 -16.686 -11.698  1.00 98.58           O  
ATOM   3972  OG  SER A 252       2.906 -14.313 -10.976  1.00 98.58           O  
ATOM   3973  HG  SER A 252       2.548 -13.878 -11.753  1.00 98.58           H  
ATOM   3974  N   LEU A 253       5.471 -16.803 -13.592  1.00 98.73           N  
ATOM   3975  H   LEU A 253       4.714 -16.404 -14.128  1.00 98.73           H  
ATOM   3976  CA  LEU A 253       6.160 -17.974 -14.140  1.00 98.73           C  
ATOM   3977  HA  LEU A 253       6.188 -18.754 -13.379  1.00 98.73           H  
ATOM   3978  C   LEU A 253       7.619 -17.670 -14.486  1.00 98.73           C  
ATOM   3979  CB  LEU A 253       5.395 -18.496 -15.367  1.00 98.73           C  
ATOM   3980  HB2 LEU A 253       6.014 -19.231 -15.882  1.00 98.73           H  
ATOM   3981  HB3 LEU A 253       5.232 -17.666 -16.054  1.00 98.73           H  
ATOM   3982  O   LEU A 253       8.482 -18.481 -14.157  1.00 98.73           O  
ATOM   3983  CG  LEU A 253       4.044 -19.151 -15.027  1.00 98.73           C  
ATOM   3984  HG  LEU A 253       3.464 -18.503 -14.370  1.00 98.73           H  
ATOM   3985  CD1 LEU A 253       3.262 -19.357 -16.318  1.00 98.73           C  
ATOM   3986 HD11 LEU A 253       3.055 -18.395 -16.787  1.00 98.73           H  
ATOM   3987 HD12 LEU A 253       2.316 -19.854 -16.100  1.00 98.73           H  
ATOM   3988 HD13 LEU A 253       3.846 -19.975 -17.000  1.00 98.73           H  
ATOM   3989  CD2 LEU A 253       4.213 -20.506 -14.338  1.00 98.73           C  
ATOM   3990 HD21 LEU A 253       4.775 -21.184 -14.981  1.00 98.73           H  
ATOM   3991 HD22 LEU A 253       3.232 -20.940 -14.144  1.00 98.73           H  
ATOM   3992 HD23 LEU A 253       4.730 -20.389 -13.386  1.00 98.73           H  
ATOM   3993  N   VAL A 254       7.916 -16.494 -15.060  1.00 98.05           N  
ATOM   3994  H   VAL A 254       7.160 -15.887 -15.342  1.00 98.05           H  
ATOM   3995  CA  VAL A 254       9.310 -16.049 -15.238  1.00 98.05           C  
ATOM   3996  HA  VAL A 254       9.840 -16.812 -15.809  1.00 98.05           H  
ATOM   3997  C   VAL A 254      10.003 -15.950 -13.880  1.00 98.05           C  
ATOM   3998  CB  VAL A 254       9.432 -14.716 -16.004  1.00 98.05           C  
ATOM   3999  HB  VAL A 254       8.895 -13.936 -15.464  1.00 98.05           H  
ATOM   4000  O   VAL A 254      11.037 -16.584 -13.697  1.00 98.05           O  
ATOM   4001  CG1 VAL A 254      10.898 -14.296 -16.178  1.00 98.05           C  
ATOM   4002 HG11 VAL A 254      10.956 -13.358 -16.730  1.00 98.05           H  
ATOM   4003 HG12 VAL A 254      11.447 -15.061 -16.727  1.00 98.05           H  
ATOM   4004 HG13 VAL A 254      11.370 -14.159 -15.205  1.00 98.05           H  
ATOM   4005  CG2 VAL A 254       8.865 -14.806 -17.418  1.00 98.05           C  
ATOM   4006 HG21 VAL A 254       8.930 -13.837 -17.912  1.00 98.05           H  
ATOM   4007 HG22 VAL A 254       9.437 -15.537 -17.990  1.00 98.05           H  
ATOM   4008 HG23 VAL A 254       7.818 -15.107 -17.383  1.00 98.05           H  
ATOM   4009  N   GLU A 255       9.432 -15.218 -12.913  1.00 97.10           N  
ATOM   4010  H   GLU A 255       8.555 -14.757 -13.107  1.00 97.10           H  
ATOM   4011  CA  GLU A 255      10.036 -15.047 -11.581  1.00 97.10           C  
ATOM   4012  HA  GLU A 255      10.974 -14.504 -11.697  1.00 97.10           H  
ATOM   4013  C   GLU A 255      10.386 -16.388 -10.919  1.00 97.10           C  
ATOM   4014  CB  GLU A 255       9.102 -14.219 -10.675  1.00 97.10           C  
ATOM   4015  HB2 GLU A 255       8.980 -13.224 -11.104  1.00 97.10           H  
ATOM   4016  HB3 GLU A 255       8.122 -14.692 -10.625  1.00 97.10           H  
ATOM   4017  O   GLU A 255      11.493 -16.548 -10.403  1.00 97.10           O  
ATOM   4018  CG  GLU A 255       9.666 -14.091  -9.250  1.00 97.10           C  
ATOM   4019  HG2 GLU A 255      10.721 -13.827  -9.315  1.00 97.10           H  
ATOM   4020  HG3 GLU A 255       9.589 -15.056  -8.748  1.00 97.10           H  
ATOM   4021  CD  GLU A 255       8.945 -13.048  -8.392  1.00 97.10           C  
ATOM   4022  OE1 GLU A 255       9.637 -12.358  -7.610  1.00 97.10           O  
ATOM   4023  OE2 GLU A 255       7.706 -12.911  -8.476  1.00 97.10           O  
ATOM   4024  N   MET A 256       9.475 -17.363 -10.971  1.00 98.13           N  
ATOM   4025  H   MET A 256       8.587 -17.167 -11.410  1.00 98.13           H  
ATOM   4026  CA  MET A 256       9.688 -18.680 -10.371  1.00 98.13           C  
ATOM   4027  HA  MET A 256      10.109 -18.527  -9.377  1.00 98.13           H  
ATOM   4028  C   MET A 256      10.697 -19.550 -11.141  1.00 98.13           C  
ATOM   4029  CB  MET A 256       8.343 -19.397 -10.209  1.00 98.13           C  
ATOM   4030  HB2 MET A 256       7.842 -19.447 -11.175  1.00 98.13           H  
ATOM   4031  HB3 MET A 256       8.542 -20.410  -9.860  1.00 98.13           H  
ATOM   4032  O   MET A 256      11.405 -20.343 -10.519  1.00 98.13           O  
ATOM   4033  CG  MET A 256       7.434 -18.716  -9.175  1.00 98.13           C  
ATOM   4034  HG2 MET A 256       7.239 -17.687  -9.477  1.00 98.13           H  
ATOM   4035  HG3 MET A 256       7.969 -18.688  -8.226  1.00 98.13           H  
ATOM   4036  SD  MET A 256       5.846 -19.542  -8.871  1.00 98.13           S  
ATOM   4037  CE  MET A 256       4.992 -19.291 -10.448  1.00 98.13           C  
ATOM   4038  HE1 MET A 256       4.014 -19.771 -10.410  1.00 98.13           H  
ATOM   4039  HE2 MET A 256       5.575 -19.727 -11.259  1.00 98.13           H  
ATOM   4040  HE3 MET A 256       4.861 -18.223 -10.625  1.00 98.13           H  
ATOM   4041  N   ALA A 257      10.805 -19.385 -12.464  1.00 97.52           N  
ATOM   4042  H   ALA A 257      10.178 -18.740 -12.922  1.00 97.52           H  
ATOM   4043  CA  ALA A 257      11.763 -20.102 -13.308  1.00 97.52           C  
ATOM   4044  HA  ALA A 257      11.757 -21.157 -13.034  1.00 97.52           H  
ATOM   4045  C   ALA A 257      13.205 -19.588 -13.140  1.00 97.52           C  
ATOM   4046  CB  ALA A 257      11.299 -19.978 -14.764  1.00 97.52           C  
ATOM   4047  HB1 ALA A 257      10.294 -20.384 -14.877  1.00 97.52           H  
ATOM   4048  HB2 ALA A 257      11.292 -18.930 -15.065  1.00 97.52           H  
ATOM   4049  HB3 ALA A 257      11.974 -20.531 -15.418  1.00 97.52           H  
ATOM   4050  O   ALA A 257      14.133 -20.382 -12.976  1.00 97.52           O  
ATOM   4051  N   VAL A 258      13.415 -18.262 -13.151  1.00 94.58           N  
ATOM   4052  H   VAL A 258      12.622 -17.654 -13.300  1.00 94.58           H  
ATOM   4053  CA  VAL A 258      14.749 -17.672 -12.915  1.00 94.58           C  
ATOM   4054  HA  VAL A 258      15.489 -18.367 -13.313  1.00 94.58           H  
ATOM   4055  C   VAL A 258      15.118 -17.553 -11.438  1.00 94.58           C  
ATOM   4056  CB  VAL A 258      14.985 -16.330 -13.643  1.00 94.58           C  
ATOM   4057  HB  VAL A 258      15.851 -15.848 -13.190  1.00 94.58           H  
ATOM   4058  O   VAL A 258      16.302 -17.457 -11.136  1.00 94.58           O  
ATOM   4059  CG1 VAL A 258      15.328 -16.555 -15.117  1.00 94.58           C  
ATOM   4060 HG11 VAL A 258      16.235 -17.156 -15.196  1.00 94.58           H  
ATOM   4061 HG12 VAL A 258      14.510 -17.074 -15.616  1.00 94.58           H  
ATOM   4062 HG13 VAL A 258      15.501 -15.598 -15.609  1.00 94.58           H  
ATOM   4063  CG2 VAL A 258      13.834 -15.329 -13.574  1.00 94.58           C  
ATOM   4064 HG21 VAL A 258      13.103 -15.555 -14.351  1.00 94.58           H  
ATOM   4065 HG22 VAL A 258      13.358 -15.362 -12.594  1.00 94.58           H  
ATOM   4066 HG23 VAL A 258      14.214 -14.322 -13.748  1.00 94.58           H  
ATOM   4067  N   GLY A 259      14.158 -17.592 -10.511  1.00 94.08           N  
ATOM   4068  H   GLY A 259      13.193 -17.658 -10.803  1.00 94.08           H  
ATOM   4069  CA  GLY A 259      14.422 -17.421  -9.075  1.00 94.08           C  
ATOM   4070  HA2 GLY A 259      15.365 -17.906  -8.822  1.00 94.08           H  
ATOM   4071  HA3 GLY A 259      13.624 -17.896  -8.503  1.00 94.08           H  
ATOM   4072  C   GLY A 259      14.519 -15.967  -8.617  1.00 94.08           C  
ATOM   4073  O   GLY A 259      14.882 -15.687  -7.477  1.00 94.08           O  
ATOM   4074  N   ARG A 260      14.212 -15.023  -9.510  1.00 91.34           N  
ATOM   4075  H   ARG A 260      13.824 -15.335 -10.389  1.00 91.34           H  
ATOM   4076  CA  ARG A 260      14.396 -13.585  -9.309  1.00 91.34           C  
ATOM   4077  HA  ARG A 260      14.320 -13.371  -8.243  1.00 91.34           H  
ATOM   4078  C   ARG A 260      13.310 -12.807 -10.037  1.00 91.34           C  
ATOM   4079  CB  ARG A 260      15.813 -13.210  -9.776  1.00 91.34           C  
ATOM   4080  HB2 ARG A 260      16.530 -13.710  -9.125  1.00 91.34           H  
ATOM   4081  HB3 ARG A 260      15.965 -13.577 -10.791  1.00 91.34           H  
ATOM   4082  O   ARG A 260      12.967 -13.115 -11.175  1.00 91.34           O  
ATOM   4083  CG  ARG A 260      16.095 -11.700  -9.756  1.00 91.34           C  
ATOM   4084  HG2 ARG A 260      15.514 -11.226 -10.547  1.00 91.34           H  
ATOM   4085  HG3 ARG A 260      15.811 -11.276  -8.793  1.00 91.34           H  
ATOM   4086  CD  ARG A 260      17.585 -11.439  -9.997  1.00 91.34           C  
ATOM   4087  HD2 ARG A 260      17.961 -12.193 -10.688  1.00 91.34           H  
ATOM   4088  HD3 ARG A 260      18.119 -11.539  -9.052  1.00 91.34           H  
ATOM   4089  NE  ARG A 260      17.816 -10.100 -10.570  1.00 91.34           N  
ATOM   4090  HE  ARG A 260      17.080  -9.418 -10.455  1.00 91.34           H  
ATOM   4091  NH1 ARG A 260      19.922 -10.517 -11.394  1.00 91.34           N  
ATOM   4092 HH11 ARG A 260      19.973 -11.406 -10.916  1.00 91.34           H  
ATOM   4093 HH12 ARG A 260      20.678 -10.183 -11.975  1.00 91.34           H  
ATOM   4094  NH2 ARG A 260      18.972  -8.603 -11.862  1.00 91.34           N  
ATOM   4095 HH21 ARG A 260      18.153  -8.022 -11.972  1.00 91.34           H  
ATOM   4096 HH22 ARG A 260      19.819  -8.480 -12.399  1.00 91.34           H  
ATOM   4097  CZ  ARG A 260      18.891  -9.744 -11.248  1.00 91.34           C  
ATOM   4098  N   TYR A 261      12.806 -11.762  -9.387  1.00 92.86           N  
ATOM   4099  H   TYR A 261      13.137 -11.577  -8.451  1.00 92.86           H  
ATOM   4100  CA  TYR A 261      11.811 -10.867  -9.968  1.00 92.86           C  
ATOM   4101  HA  TYR A 261      10.919 -11.456 -10.181  1.00 92.86           H  
ATOM   4102  C   TYR A 261      12.351 -10.215 -11.265  1.00 92.86           C  
ATOM   4103  CB  TYR A 261      11.427  -9.816  -8.928  1.00 92.86           C  
ATOM   4104  HB2 TYR A 261      11.049 -10.311  -8.033  1.00 92.86           H  
ATOM   4105  HB3 TYR A 261      12.315  -9.253  -8.641  1.00 92.86           H  
ATOM   4106  O   TYR A 261      13.400  -9.567 -11.214  1.00 92.86           O  
ATOM   4107  CG  TYR A 261      10.374  -8.867  -9.441  1.00 92.86           C  
ATOM   4108  CD1 TYR A 261      10.764  -7.599  -9.904  1.00 92.86           C  
ATOM   4109  HD1 TYR A 261      11.802  -7.300  -9.873  1.00 92.86           H  
ATOM   4110  CD2 TYR A 261       9.023  -9.266  -9.502  1.00 92.86           C  
ATOM   4111  HD2 TYR A 261       8.730 -10.247  -9.161  1.00 92.86           H  
ATOM   4112  CE1 TYR A 261       9.804  -6.719 -10.422  1.00 92.86           C  
ATOM   4113  HE1 TYR A 261      10.112  -5.741 -10.759  1.00 92.86           H  
ATOM   4114  CE2 TYR A 261       8.058  -8.385 -10.027  1.00 92.86           C  
ATOM   4115  HE2 TYR A 261       7.022  -8.682 -10.094  1.00 92.86           H  
ATOM   4116  OH  TYR A 261       7.536  -6.255 -10.986  1.00 92.86           O  
ATOM   4117  HH  TYR A 261       7.942  -5.507 -11.431  1.00 92.86           H  
ATOM   4118  CZ  TYR A 261       8.455  -7.114 -10.490  1.00 92.86           C  
ATOM   4119  N   PRO A 262      11.679 -10.364 -12.424  1.00 93.45           N  
ATOM   4120  CA  PRO A 262      12.316 -10.188 -13.734  1.00 93.45           C  
ATOM   4121  HA  PRO A 262      13.365 -10.476 -13.666  1.00 93.45           H  
ATOM   4122  C   PRO A 262      12.282  -8.757 -14.299  1.00 93.45           C  
ATOM   4123  CB  PRO A 262      11.599 -11.195 -14.635  1.00 93.45           C  
ATOM   4124  HB2 PRO A 262      12.032 -12.181 -14.464  1.00 93.45           H  
ATOM   4125  HB3 PRO A 262      11.647 -10.939 -15.693  1.00 93.45           H  
ATOM   4126  O   PRO A 262      12.535  -8.565 -15.488  1.00 93.45           O  
ATOM   4127  CG  PRO A 262      10.172 -11.154 -14.095  1.00 93.45           C  
ATOM   4128  HG2 PRO A 262       9.600 -12.041 -14.365  1.00 93.45           H  
ATOM   4129  HG3 PRO A 262       9.675 -10.247 -14.439  1.00 93.45           H  
ATOM   4130  CD  PRO A 262      10.417 -11.075 -12.592  1.00 93.45           C  
ATOM   4131  HD2 PRO A 262       9.595 -10.561 -12.094  1.00 93.45           H  
ATOM   4132  HD3 PRO A 262      10.525 -12.089 -12.208  1.00 93.45           H  
ATOM   4133  N   ILE A 263      11.943  -7.748 -13.489  1.00 90.99           N  
ATOM   4134  H   ILE A 263      11.799  -7.959 -12.512  1.00 90.99           H  
ATOM   4135  CA  ILE A 263      11.925  -6.335 -13.900  1.00 90.99           C  
ATOM   4136  HA  ILE A 263      12.325  -6.258 -14.911  1.00 90.99           H  
ATOM   4137  C   ILE A 263      12.806  -5.522 -12.931  1.00 90.99           C  
ATOM   4138  CB  ILE A 263      10.484  -5.792 -13.978  1.00 90.99           C  
ATOM   4139  HB  ILE A 263      10.013  -5.934 -13.004  1.00 90.99           H  
ATOM   4140  O   ILE A 263      12.448  -5.401 -11.757  1.00 90.99           O  
ATOM   4141  CG1 ILE A 263       9.640  -6.534 -15.040  1.00 90.99           C  
ATOM   4142 HG12 ILE A 263       9.815  -6.099 -16.024  1.00 90.99           H  
ATOM   4143 HG13 ILE A 263       9.909  -7.589 -15.090  1.00 90.99           H  
ATOM   4144  CG2 ILE A 263      10.497  -4.282 -14.297  1.00 90.99           C  
ATOM   4145 HG21 ILE A 263      10.966  -3.722 -13.487  1.00 90.99           H  
ATOM   4146 HG22 ILE A 263       9.483  -3.901 -14.418  1.00 90.99           H  
ATOM   4147 HG23 ILE A 263      11.054  -4.103 -15.217  1.00 90.99           H  
ATOM   4148  CD1 ILE A 263       8.151  -6.468 -14.701  1.00 90.99           C  
ATOM   4149 HD11 ILE A 263       7.958  -7.063 -13.807  1.00 90.99           H  
ATOM   4150 HD12 ILE A 263       7.858  -5.438 -14.497  1.00 90.99           H  
ATOM   4151 HD13 ILE A 263       7.564  -6.859 -15.532  1.00 90.99           H  
ATOM   4152  N   PRO A 264      13.931  -4.936 -13.385  1.00 87.46           N  
ATOM   4153  CA  PRO A 264      14.487  -5.042 -14.734  1.00 87.46           C  
ATOM   4154  HA  PRO A 264      13.736  -4.783 -15.480  1.00 87.46           H  
ATOM   4155  C   PRO A 264      15.028  -6.461 -14.993  1.00 87.46           C  
ATOM   4156  CB  PRO A 264      15.612  -4.008 -14.778  1.00 87.46           C  
ATOM   4157  HB2 PRO A 264      16.388  -4.266 -15.498  1.00 87.46           H  
ATOM   4158  HB3 PRO A 264      15.195  -3.027 -15.005  1.00 87.46           H  
ATOM   4159  O   PRO A 264      15.403  -7.147 -14.035  1.00 87.46           O  
ATOM   4160  CG  PRO A 264      16.141  -4.029 -13.343  1.00 87.46           C  
ATOM   4161  HG2 PRO A 264      16.834  -4.861 -13.220  1.00 87.46           H  
ATOM   4162  HG3 PRO A 264      16.627  -3.090 -13.074  1.00 87.46           H  
ATOM   4163  CD  PRO A 264      14.885  -4.280 -12.504  1.00 87.46           C  
ATOM   4164  HD2 PRO A 264      15.126  -4.918 -11.654  1.00 87.46           H  
ATOM   4165  HD3 PRO A 264      14.462  -3.341 -12.147  1.00 87.46           H  
ATOM   4166  N   PRO A 265      15.130  -6.895 -16.260  1.00 86.59           N  
ATOM   4167  CA  PRO A 265      15.753  -8.170 -16.579  1.00 86.59           C  
ATOM   4168  HA  PRO A 265      15.166  -8.961 -16.111  1.00 86.59           H  
ATOM   4169  C   PRO A 265      17.211  -8.211 -16.074  1.00 86.59           C  
ATOM   4170  CB  PRO A 265      15.649  -8.323 -18.101  1.00 86.59           C  
ATOM   4171  HB2 PRO A 265      14.729  -8.854 -18.348  1.00 86.59           H  
ATOM   4172  HB3 PRO A 265      16.510  -8.840 -18.525  1.00 86.59           H  
ATOM   4173  O   PRO A 265      17.900  -7.174 -16.064  1.00 86.59           O  
ATOM   4174  CG  PRO A 265      15.550  -6.881 -18.597  1.00 86.59           C  
ATOM   4175  HG2 PRO A 265      15.031  -6.816 -19.553  1.00 86.59           H  
ATOM   4176  HG3 PRO A 265      16.549  -6.451 -18.670  1.00 86.59           H  
ATOM   4177  CD  PRO A 265      14.772  -6.189 -17.478  1.00 86.59           C  
ATOM   4178  HD2 PRO A 265      13.701  -6.291 -17.655  1.00 86.59           H  
ATOM   4179  HD3 PRO A 265      15.051  -5.136 -17.429  1.00 86.59           H  
ATOM   4180  N   PRO A 266      17.704  -9.389 -15.648  1.00 82.87           N  
ATOM   4181  CA  PRO A 266      19.132  -9.614 -15.443  1.00 82.87           C  
ATOM   4182  HA  PRO A 266      19.482  -8.976 -14.632  1.00 82.87           H  
ATOM   4183  C   PRO A 266      19.933  -9.312 -16.720  1.00 82.87           C  
ATOM   4184  CB  PRO A 266      19.258 -11.087 -15.043  1.00 82.87           C  
ATOM   4185  HB2 PRO A 266      20.023 -11.241 -14.281  1.00 82.87           H  
ATOM   4186  HB3 PRO A 266      19.481 -11.678 -15.932  1.00 82.87           H  
ATOM   4187  O   PRO A 266      19.382  -9.356 -17.820  1.00 82.87           O  
ATOM   4188  CG  PRO A 266      17.871 -11.476 -14.538  1.00 82.87           C  
ATOM   4189  HG2 PRO A 266      17.673 -12.540 -14.673  1.00 82.87           H  
ATOM   4190  HG3 PRO A 266      17.762 -11.192 -13.491  1.00 82.87           H  
ATOM   4191  CD  PRO A 266      16.956 -10.615 -15.402  1.00 82.87           C  
ATOM   4192  HD2 PRO A 266      16.757 -11.116 -16.349  1.00 82.87           H  
ATOM   4193  HD3 PRO A 266      16.026 -10.423 -14.866  1.00 82.87           H  
ATOM   4194  N   ASP A 267      21.229  -9.013 -16.600  1.00 78.13           N  
ATOM   4195  H   ASP A 267      21.653  -9.110 -15.688  1.00 78.13           H  
ATOM   4196  CA  ASP A 267      22.110  -9.077 -17.779  1.00 78.13           C  
ATOM   4197  HA  ASP A 267      21.530  -8.780 -18.653  1.00 78.13           H  
ATOM   4198  C   ASP A 267      22.569 -10.515 -18.073  1.00 78.13           C  
ATOM   4199  CB  ASP A 267      23.274  -8.072 -17.710  1.00 78.13           C  
ATOM   4200  HB2 ASP A 267      23.857  -8.151 -18.628  1.00 78.13           H  
ATOM   4201  HB3 ASP A 267      22.861  -7.064 -17.705  1.00 78.13           H  
ATOM   4202  O   ASP A 267      22.376 -11.432 -17.273  1.00 78.13           O  
ATOM   4203  CG  ASP A 267      24.228  -8.262 -16.529  1.00 78.13           C  
ATOM   4204  OD1 ASP A 267      24.691  -9.403 -16.343  1.00 78.13           O  
ATOM   4205  OD2 ASP A 267      24.500  -7.245 -15.848  1.00 78.13           O  
ATOM   4206  N   ALA A 268      23.185 -10.710 -19.242  1.00 76.70           N  
ATOM   4207  H   ALA A 268      23.284  -9.936 -19.882  1.00 76.70           H  
ATOM   4208  CA  ALA A 268      23.685 -12.012 -19.672  1.00 76.70           C  
ATOM   4209  HA  ALA A 268      22.846 -12.707 -19.729  1.00 76.70           H  
ATOM   4210  C   ALA A 268      24.711 -12.623 -18.697  1.00 76.70           C  
ATOM   4211  CB  ALA A 268      24.267 -11.858 -21.082  1.00 76.70           C  
ATOM   4212  HB1 ALA A 268      25.112 -11.168 -21.071  1.00 76.70           H  
ATOM   4213  HB2 ALA A 268      23.502 -11.492 -21.767  1.00 76.70           H  
ATOM   4214  HB3 ALA A 268      24.611 -12.829 -21.438  1.00 76.70           H  
ATOM   4215  O   ALA A 268      24.750 -13.840 -18.562  1.00 76.70           O  
ATOM   4216  N   LYS A 269      25.485 -11.810 -17.959  1.00 79.35           N  
ATOM   4217  H   LYS A 269      25.277 -10.822 -17.953  1.00 79.35           H  
ATOM   4218  CA  LYS A 269      26.478 -12.310 -16.991  1.00 79.35           C  
ATOM   4219  HA  LYS A 269      26.958 -13.197 -17.406  1.00 79.35           H  
ATOM   4220  C   LYS A 269      25.826 -12.752 -15.687  1.00 79.35           C  
ATOM   4221  CB  LYS A 269      27.557 -11.256 -16.720  1.00 79.35           C  
ATOM   4222  HB2 LYS A 269      28.238 -11.655 -15.968  1.00 79.35           H  
ATOM   4223  HB3 LYS A 269      27.105 -10.345 -16.327  1.00 79.35           H  
ATOM   4224  O   LYS A 269      26.207 -13.775 -15.129  1.00 79.35           O  
ATOM   4225  CG  LYS A 269      28.350 -10.938 -17.991  1.00 79.35           C  
ATOM   4226  HG2 LYS A 269      27.708 -10.428 -18.709  1.00 79.35           H  
ATOM   4227  HG3 LYS A 269      28.702 -11.871 -18.431  1.00 79.35           H  
ATOM   4228  CD  LYS A 269      29.554 -10.051 -17.669  1.00 79.35           C  
ATOM   4229  HD2 LYS A 269      30.176 -10.555 -16.929  1.00 79.35           H  
ATOM   4230  HD3 LYS A 269      29.212  -9.095 -17.275  1.00 79.35           H  
ATOM   4231  CE  LYS A 269      30.346  -9.849 -18.962  1.00 79.35           C  
ATOM   4232  HE2 LYS A 269      30.535 -10.830 -19.399  1.00 79.35           H  
ATOM   4233  HE3 LYS A 269      29.729  -9.291 -19.666  1.00 79.35           H  
ATOM   4234  NZ  LYS A 269      31.628  -9.149 -18.714  1.00 79.35           N  
ATOM   4235  HZ1 LYS A 269      32.130  -9.039 -19.583  1.00 79.35           H  
ATOM   4236  HZ2 LYS A 269      32.196  -9.702 -18.088  1.00 79.35           H  
ATOM   4237  HZ3 LYS A 269      31.461  -8.241 -18.304  1.00 79.35           H  
ATOM   4238  N   GLU A 270      24.821 -12.014 -15.218  1.00 81.30           N  
ATOM   4239  H   GLU A 270      24.617 -11.145 -15.690  1.00 81.30           H  
ATOM   4240  CA  GLU A 270      23.945 -12.449 -14.127  1.00 81.30           C  
ATOM   4241  HA  GLU A 270      24.553 -12.654 -13.245  1.00 81.30           H  
ATOM   4242  C   GLU A 270      23.241 -13.774 -14.490  1.00 81.30           C  
ATOM   4243  CB  GLU A 270      22.941 -11.327 -13.777  1.00 81.30           C  
ATOM   4244  HB2 GLU A 270      22.453 -10.988 -14.691  1.00 81.30           H  
ATOM   4245  HB3 GLU A 270      22.178 -11.734 -13.114  1.00 81.30           H  
ATOM   4246  O   GLU A 270      23.138 -14.654 -13.639  1.00 81.30           O  
ATOM   4247  CG  GLU A 270      23.596 -10.118 -13.071  1.00 81.30           C  
ATOM   4248  HG2 GLU A 270      23.926 -10.438 -12.083  1.00 81.30           H  
ATOM   4249  HG3 GLU A 270      24.481  -9.814 -13.629  1.00 81.30           H  
ATOM   4250  CD  GLU A 270      22.674  -8.890 -12.915  1.00 81.30           C  
ATOM   4251  OE1 GLU A 270      23.163  -7.798 -12.547  1.00 81.30           O  
ATOM   4252  OE2 GLU A 270      21.434  -8.994 -13.110  1.00 81.30           O  
ATOM   4253  N   LEU A 271      22.841 -13.968 -15.756  1.00 82.17           N  
ATOM   4254  H   LEU A 271      22.941 -13.201 -16.404  1.00 82.17           H  
ATOM   4255  CA  LEU A 271      22.264 -15.228 -16.250  1.00 82.17           C  
ATOM   4256  HA  LEU A 271      21.528 -15.564 -15.520  1.00 82.17           H  
ATOM   4257  C   LEU A 271      23.282 -16.375 -16.352  1.00 82.17           C  
ATOM   4258  CB  LEU A 271      21.549 -14.991 -17.594  1.00 82.17           C  
ATOM   4259  HB2 LEU A 271      21.331 -15.953 -18.059  1.00 82.17           H  
ATOM   4260  HB3 LEU A 271      22.223 -14.452 -18.261  1.00 82.17           H  
ATOM   4261  O   LEU A 271      22.991 -17.460 -15.849  1.00 82.17           O  
ATOM   4262  CG  LEU A 271      20.237 -14.205 -17.448  1.00 82.17           C  
ATOM   4263  HG  LEU A 271      20.427 -13.319 -16.843  1.00 82.17           H  
ATOM   4264  CD1 LEU A 271      19.718 -13.745 -18.809  1.00 82.17           C  
ATOM   4265 HD11 LEU A 271      18.812 -13.154 -18.681  1.00 82.17           H  
ATOM   4266 HD12 LEU A 271      19.507 -14.607 -19.443  1.00 82.17           H  
ATOM   4267 HD13 LEU A 271      20.471 -13.121 -19.291  1.00 82.17           H  
ATOM   4268  CD2 LEU A 271      19.144 -15.043 -16.775  1.00 82.17           C  
ATOM   4269 HD21 LEU A 271      18.195 -14.509 -16.808  1.00 82.17           H  
ATOM   4270 HD22 LEU A 271      19.403 -15.220 -15.731  1.00 82.17           H  
ATOM   4271 HD23 LEU A 271      19.049 -15.998 -17.292  1.00 82.17           H  
ATOM   4272  N   GLU A 272      24.471 -16.158 -16.924  1.00 81.29           N  
ATOM   4273  H   GLU A 272      24.637 -15.276 -17.386  1.00 81.29           H  
ATOM   4274  CA  GLU A 272      25.559 -17.154 -16.933  1.00 81.29           C  
ATOM   4275  HA  GLU A 272      25.244 -18.038 -17.487  1.00 81.29           H  
ATOM   4276  C   GLU A 272      25.912 -17.604 -15.505  1.00 81.29           C  
ATOM   4277  CB  GLU A 272      26.830 -16.586 -17.595  1.00 81.29           C  
ATOM   4278  HB2 GLU A 272      27.010 -15.580 -17.215  1.00 81.29           H  
ATOM   4279  HB3 GLU A 272      27.673 -17.209 -17.296  1.00 81.29           H  
ATOM   4280  O   GLU A 272      26.001 -18.800 -15.237  1.00 81.29           O  
ATOM   4281  CG  GLU A 272      26.803 -16.566 -19.130  1.00 81.29           C  
ATOM   4282  HG2 GLU A 272      26.002 -15.913 -19.479  1.00 81.29           H  
ATOM   4283  HG3 GLU A 272      26.588 -17.574 -19.485  1.00 81.29           H  
ATOM   4284  CD  GLU A 272      28.151 -16.090 -19.701  1.00 81.29           C  
ATOM   4285  OE1 GLU A 272      28.726 -16.827 -20.536  1.00 81.29           O  
ATOM   4286  OE2 GLU A 272      28.617 -14.996 -19.295  1.00 81.29           O  
ATOM   4287  N   LEU A 273      26.035 -16.664 -14.559  1.00 76.50           N  
ATOM   4288  H   LEU A 273      25.960 -15.698 -14.842  1.00 76.50           H  
ATOM   4289  CA  LEU A 273      26.308 -16.960 -13.145  1.00 76.50           C  
ATOM   4290  HA  LEU A 273      27.181 -17.610 -13.092  1.00 76.50           H  
ATOM   4291  C   LEU A 273      25.171 -17.718 -12.446  1.00 76.50           C  
ATOM   4292  CB  LEU A 273      26.600 -15.641 -12.404  1.00 76.50           C  
ATOM   4293  HB2 LEU A 273      26.433 -15.782 -11.336  1.00 76.50           H  
ATOM   4294  HB3 LEU A 273      25.892 -14.885 -12.743  1.00 76.50           H  
ATOM   4295  O   LEU A 273      25.424 -18.446 -11.487  1.00 76.50           O  
ATOM   4296  CG  LEU A 273      28.041 -15.144 -12.607  1.00 76.50           C  
ATOM   4297  HG  LEU A 273      28.330 -15.249 -13.653  1.00 76.50           H  
ATOM   4298  CD1 LEU A 273      28.157 -13.669 -12.219  1.00 76.50           C  
ATOM   4299 HD11 LEU A 273      29.182 -13.329 -12.373  1.00 76.50           H  
ATOM   4300 HD12 LEU A 273      27.875 -13.532 -11.176  1.00 76.50           H  
ATOM   4301 HD13 LEU A 273      27.496 -13.079 -12.853  1.00 76.50           H  
ATOM   4302  CD2 LEU A 273      29.022 -15.929 -11.728  1.00 76.50           C  
ATOM   4303 HD21 LEU A 273      29.000 -16.985 -11.998  1.00 76.50           H  
ATOM   4304 HD22 LEU A 273      28.756 -15.824 -10.676  1.00 76.50           H  
ATOM   4305 HD23 LEU A 273      30.034 -15.557 -11.886  1.00 76.50           H  
ATOM   4306  N   MET A 274      23.927 -17.562 -12.902  1.00 80.47           N  
ATOM   4307  H   MET A 274      23.779 -16.913 -13.661  1.00 80.47           H  
ATOM   4308  CA  MET A 274      22.777 -18.295 -12.369  1.00 80.47           C  
ATOM   4309  HA  MET A 274      22.905 -18.422 -11.294  1.00 80.47           H  
ATOM   4310  C   MET A 274      22.655 -19.706 -12.963  1.00 80.47           C  
ATOM   4311  CB  MET A 274      21.498 -17.475 -12.604  1.00 80.47           C  
ATOM   4312  HB2 MET A 274      21.495 -17.086 -13.622  1.00 80.47           H  
ATOM   4313  HB3 MET A 274      20.631 -18.124 -12.482  1.00 80.47           H  
ATOM   4314  O   MET A 274      22.296 -20.639 -12.241  1.00 80.47           O  
ATOM   4315  CG  MET A 274      21.375 -16.312 -11.606  1.00 80.47           C  
ATOM   4316  HG2 MET A 274      22.348 -15.830 -11.503  1.00 80.47           H  
ATOM   4317  HG3 MET A 274      21.112 -16.726 -10.632  1.00 80.47           H  
ATOM   4318  SD  MET A 274      20.168 -15.017 -12.027  1.00 80.47           S  
ATOM   4319  CE  MET A 274      18.735 -16.030 -12.454  1.00 80.47           C  
ATOM   4320  HE1 MET A 274      17.860 -15.386 -12.542  1.00 80.47           H  
ATOM   4321  HE2 MET A 274      18.571 -16.762 -11.663  1.00 80.47           H  
ATOM   4322  HE3 MET A 274      18.910 -16.544 -13.399  1.00 80.47           H  
ATOM   4323  N   PHE A 275      22.909 -19.891 -14.262  1.00 80.34           N  
ATOM   4324  H   PHE A 275      23.184 -19.088 -14.809  1.00 80.34           H  
ATOM   4325  CA  PHE A 275      22.638 -21.150 -14.978  1.00 80.34           C  
ATOM   4326  HA  PHE A 275      22.064 -21.810 -14.328  1.00 80.34           H  
ATOM   4327  C   PHE A 275      23.879 -21.979 -15.339  1.00 80.34           C  
ATOM   4328  CB  PHE A 275      21.741 -20.861 -16.190  1.00 80.34           C  
ATOM   4329  HB2 PHE A 275      22.203 -20.097 -16.814  1.00 80.34           H  
ATOM   4330  HB3 PHE A 275      21.656 -21.766 -16.792  1.00 80.34           H  
ATOM   4331  O   PHE A 275      23.727 -23.132 -15.735  1.00 80.34           O  
ATOM   4332  CG  PHE A 275      20.338 -20.436 -15.795  1.00 80.34           C  
ATOM   4333  CD1 PHE A 275      19.408 -21.403 -15.370  1.00 80.34           C  
ATOM   4334  HD1 PHE A 275      19.686 -22.447 -15.363  1.00 80.34           H  
ATOM   4335  CD2 PHE A 275      19.961 -19.083 -15.836  1.00 80.34           C  
ATOM   4336  HD2 PHE A 275      20.666 -18.337 -16.174  1.00 80.34           H  
ATOM   4337  CE1 PHE A 275      18.108 -21.021 -14.989  1.00 80.34           C  
ATOM   4338  HE1 PHE A 275      17.386 -21.773 -14.705  1.00 80.34           H  
ATOM   4339  CE2 PHE A 275      18.666 -18.699 -15.450  1.00 80.34           C  
ATOM   4340  HE2 PHE A 275      18.389 -17.657 -15.495  1.00 80.34           H  
ATOM   4341  CZ  PHE A 275      17.736 -19.669 -15.033  1.00 80.34           C  
ATOM   4342  HZ  PHE A 275      16.726 -19.388 -14.772  1.00 80.34           H  
ATOM   4343  N   GLY A 276      25.094 -21.448 -15.180  1.00 71.00           N  
ATOM   4344  H   GLY A 276      25.171 -20.475 -14.920  1.00 71.00           H  
ATOM   4345  CA  GLY A 276      26.353 -22.176 -15.402  1.00 71.00           C  
ATOM   4346  HA2 GLY A 276      27.175 -21.563 -15.031  1.00 71.00           H  
ATOM   4347  HA3 GLY A 276      26.332 -23.107 -14.835  1.00 71.00           H  
ATOM   4348  C   GLY A 276      26.656 -22.522 -16.865  1.00 71.00           C  
ATOM   4349  O   GLY A 276      27.582 -23.281 -17.136  1.00 71.00           O  
ATOM   4350  N   CYS A 277      25.880 -21.984 -17.804  1.00 65.71           N  
ATOM   4351  H   CYS A 277      25.176 -21.320 -17.514  1.00 65.71           H  
ATOM   4352  CA  CYS A 277      25.992 -22.209 -19.241  1.00 65.71           C  
ATOM   4353  HA  CYS A 277      26.992 -22.578 -19.466  1.00 65.71           H  
ATOM   4354  C   CYS A 277      25.825 -20.883 -19.996  1.00 65.71           C  
ATOM   4355  CB  CYS A 277      24.974 -23.282 -19.676  1.00 65.71           C  
ATOM   4356  HB2 CYS A 277      24.930 -23.325 -20.764  1.00 65.71           H  
ATOM   4357  HB3 CYS A 277      25.307 -24.252 -19.307  1.00 65.71           H  
ATOM   4358  O   CYS A 277      25.231 -19.938 -19.471  1.00 65.71           O  
ATOM   4359  SG  CYS A 277      23.305 -22.961 -19.025  1.00 65.71           S  
ATOM   4360  HG  CYS A 277      23.584 -23.208 -17.742  1.00 65.71           H  
ATOM   4361  N   GLN A 278      26.357 -20.814 -21.221  1.00 59.56           N  
ATOM   4362  H   GLN A 278      26.817 -21.627 -21.607  1.00 59.56           H  
ATOM   4363  CA  GLN A 278      26.205 -19.649 -22.093  1.00 59.56           C  
ATOM   4364  HA  GLN A 278      26.475 -18.752 -21.535  1.00 59.56           H  
ATOM   4365  C   GLN A 278      24.742 -19.497 -22.517  1.00 59.56           C  
ATOM   4366  CB  GLN A 278      27.142 -19.752 -23.311  1.00 59.56           C  
ATOM   4367  HB2 GLN A 278      27.201 -20.783 -23.659  1.00 59.56           H  
ATOM   4368  HB3 GLN A 278      26.749 -19.135 -24.119  1.00 59.56           H  
ATOM   4369  O   GLN A 278      24.264 -20.173 -23.425  1.00 59.56           O  
ATOM   4370  CG  GLN A 278      28.534 -19.221 -22.949  1.00 59.56           C  
ATOM   4371  HG2 GLN A 278      28.424 -18.188 -22.620  1.00 59.56           H  
ATOM   4372  HG3 GLN A 278      28.949 -19.799 -22.123  1.00 59.56           H  
ATOM   4373  CD  GLN A 278      29.530 -19.238 -24.103  1.00 59.56           C  
ATOM   4374  NE2 GLN A 278      30.493 -18.345 -24.084  1.00 59.56           N  
ATOM   4375 HE21 GLN A 278      30.507 -17.663 -23.340  1.00 59.56           H  
ATOM   4376 HE22 GLN A 278      31.122 -18.349 -24.875  1.00 59.56           H  
ATOM   4377  OE1 GLN A 278      29.494 -20.048 -25.013  1.00 59.56           O  
ATOM   4378  N   VAL A 279      24.036 -18.596 -21.837  1.00 56.51           N  
ATOM   4379  H   VAL A 279      24.486 -18.139 -21.057  1.00 56.51           H  
ATOM   4380  CA  VAL A 279      22.707 -18.140 -22.238  1.00 56.51           C  
ATOM   4381  HA  VAL A 279      22.142 -18.978 -22.646  1.00 56.51           H  
ATOM   4382  C   VAL A 279      22.887 -17.086 -23.327  1.00 56.51           C  
ATOM   4383  CB  VAL A 279      21.930 -17.574 -21.030  1.00 56.51           C  
ATOM   4384  HB  VAL A 279      22.477 -16.727 -20.615  1.00 56.51           H  
ATOM   4385  O   VAL A 279      23.467 -16.030 -23.068  1.00 56.51           O  
ATOM   4386  CG1 VAL A 279      20.530 -17.093 -21.431  1.00 56.51           C  
ATOM   4387 HG11 VAL A 279      19.952 -17.927 -21.829  1.00 56.51           H  
ATOM   4388 HG12 VAL A 279      20.598 -16.315 -22.192  1.00 56.51           H  
ATOM   4389 HG13 VAL A 279      20.027 -16.671 -20.561  1.00 56.51           H  
ATOM   4390  CG2 VAL A 279      21.758 -18.621 -19.920  1.00 56.51           C  
ATOM   4391 HG21 VAL A 279      21.163 -18.214 -19.103  1.00 56.51           H  
ATOM   4392 HG22 VAL A 279      21.265 -19.506 -20.322  1.00 56.51           H  
ATOM   4393 HG23 VAL A 279      22.732 -18.911 -19.523  1.00 56.51           H  
ATOM   4394  N   GLU A 280      22.341 -17.327 -24.520  1.00 52.04           N  
ATOM   4395  H   GLU A 280      21.912 -18.225 -24.687  1.00 52.04           H  
ATOM   4396  CA  GLU A 280      22.167 -16.288 -25.543  1.00 52.04           C  
ATOM   4397  HA  GLU A 280      23.095 -15.725 -25.647  1.00 52.04           H  
ATOM   4398  C   GLU A 280      21.080 -15.303 -25.086  1.00 52.04           C  
ATOM   4399  CB  GLU A 280      21.826 -16.883 -26.920  1.00 52.04           C  
ATOM   4400  HB2 GLU A 280      21.536 -16.063 -27.577  1.00 52.04           H  
ATOM   4401  HB3 GLU A 280      20.978 -17.561 -26.821  1.00 52.04           H  
ATOM   4402  O   GLU A 280      19.932 -15.340 -25.537  1.00 52.04           O  
ATOM   4403  CG  GLU A 280      22.993 -17.620 -27.587  1.00 52.04           C  
ATOM   4404  HG2 GLU A 280      23.874 -16.979 -27.552  1.00 52.04           H  
ATOM   4405  HG3 GLU A 280      23.210 -18.530 -27.026  1.00 52.04           H  
ATOM   4406  CD  GLU A 280      22.670 -17.975 -29.050  1.00 52.04           C  
ATOM   4407  OE1 GLU A 280      23.600 -17.894 -29.883  1.00 52.04           O  
ATOM   4408  OE2 GLU A 280      21.497 -18.321 -29.326  1.00 52.04           O  
ATOM   4409  N   GLY A 281      21.417 -14.444 -24.125  1.00 46.85           N  
ATOM   4410  H   GLY A 281      22.345 -14.521 -23.733  1.00 46.85           H  
ATOM   4411  CA  GLY A 281      20.590 -13.294 -23.797  1.00 46.85           C  
ATOM   4412  HA2 GLY A 281      19.585 -13.626 -23.537  1.00 46.85           H  
ATOM   4413  HA3 GLY A 281      21.021 -12.750 -22.956  1.00 46.85           H  
ATOM   4414  C   GLY A 281      20.536 -12.371 -25.009  1.00 46.85           C  
ATOM   4415  O   GLY A 281      21.589 -12.011 -25.532  1.00 46.85           O  
ATOM   4416  N   ASP A 282      19.327 -11.984 -25.434  1.00 38.91           N  
ATOM   4417  H   ASP A 282      18.512 -12.408 -25.014  1.00 38.91           H  
ATOM   4418  CA  ASP A 282      19.117 -11.000 -26.503  1.00 38.91           C  
ATOM   4419  HA  ASP A 282      19.369 -11.445 -27.465  1.00 38.91           H  
ATOM   4420  C   ASP A 282      20.020  -9.782 -26.270  1.00 38.91           C  
ATOM   4421  CB  ASP A 282      17.650 -10.522 -26.532  1.00 38.91           C  
ATOM   4422  HB2 ASP A 282      17.226 -10.584 -25.530  1.00 38.91           H  
ATOM   4423  HB3 ASP A 282      17.626  -9.472 -26.822  1.00 38.91           H  
ATOM   4424  O   ASP A 282      19.774  -8.971 -25.370  1.00 38.91           O  
ATOM   4425  CG  ASP A 282      16.748 -11.247 -27.527  1.00 38.91           C  
ATOM   4426  OD1 ASP A 282      17.155 -11.439 -28.688  1.00 38.91           O  
ATOM   4427  OD2 ASP A 282      15.575 -11.490 -27.153  1.00 38.91           O  
ATOM   4428  N   ALA A 283      21.060  -9.645 -27.093  1.00 36.30           N  
ATOM   4429  H   ALA A 283      21.250 -10.399 -27.737  1.00 36.30           H  
ATOM   4430  CA  ALA A 283      22.009  -8.541 -27.041  1.00 36.30           C  
ATOM   4431  HA  ALA A 283      22.207  -8.313 -25.994  1.00 36.30           H  
ATOM   4432  C   ALA A 283      21.392  -7.280 -27.668  1.00 36.30           C  
ATOM   4433  CB  ALA A 283      23.335  -8.987 -27.671  1.00 36.30           C  
ATOM   4434  HB1 ALA A 283      23.713  -9.868 -27.153  1.00 36.30           H  
ATOM   4435  HB2 ALA A 283      23.185  -9.226 -28.724  1.00 36.30           H  
ATOM   4436  HB3 ALA A 283      24.068  -8.184 -27.592  1.00 36.30           H  
ATOM   4437  O   ALA A 283      21.902  -6.718 -28.635  1.00 36.30           O  
ATOM   4438  N   ALA A 284      20.252  -6.849 -27.125  1.00 33.36           N  
ATOM   4439  H   ALA A 284      19.882  -7.382 -26.351  1.00 33.36           H  
ATOM   4440  CA  ALA A 284      19.592  -5.610 -27.490  1.00 33.36           C  
ATOM   4441  HA  ALA A 284      19.415  -5.610 -28.566  1.00 33.36           H  
ATOM   4442  C   ALA A 284      20.521  -4.437 -27.145  1.00 33.36           C  
ATOM   4443  CB  ALA A 284      18.235  -5.545 -26.773  1.00 33.36           C  
ATOM   4444  HB1 ALA A 284      17.616  -6.389 -27.078  1.00 33.36           H  
ATOM   4445  HB2 ALA A 284      17.729  -4.614 -27.031  1.00 33.36           H  
ATOM   4446  HB3 ALA A 284      18.382  -5.581 -25.694  1.00 33.36           H  
ATOM   4447  O   ALA A 284      20.576  -3.991 -25.998  1.00 33.36           O  
ATOM   4448  N   GLU A 285      21.244  -3.940 -28.154  1.00 32.00           N  
ATOM   4449  H   GLU A 285      21.248  -4.481 -29.007  1.00 32.00           H  
ATOM   4450  CA  GLU A 285      22.307  -2.928 -28.038  1.00 32.00           C  
ATOM   4451  HA  GLU A 285      23.141  -3.341 -27.471  1.00 32.00           H  
ATOM   4452  C   GLU A 285      21.894  -1.623 -27.349  1.00 32.00           C  
ATOM   4453  CB  GLU A 285      22.807  -2.528 -29.434  1.00 32.00           C  
ATOM   4454  HB2 GLU A 285      23.428  -1.637 -29.335  1.00 32.00           H  
ATOM   4455  HB3 GLU A 285      21.950  -2.265 -30.054  1.00 32.00           H  
ATOM   4456  O   GLU A 285      22.770  -0.823 -27.031  1.00 32.00           O  
ATOM   4457  CG  GLU A 285      23.659  -3.574 -30.153  1.00 32.00           C  
ATOM   4458  HG2 GLU A 285      23.023  -4.393 -30.488  1.00 32.00           H  
ATOM   4459  HG3 GLU A 285      24.398  -3.969 -29.456  1.00 32.00           H  
ATOM   4460  CD  GLU A 285      24.363  -2.916 -31.352  1.00 32.00           C  
ATOM   4461  OE1 GLU A 285      25.594  -3.101 -31.480  1.00 32.00           O  
ATOM   4462  OE2 GLU A 285      23.669  -2.193 -32.105  1.00 32.00           O  
ATOM   4463  N   THR A 286      20.590  -1.390 -27.137  1.00 32.24           N  
ATOM   4464  H   THR A 286      19.963  -2.154 -27.345  1.00 32.24           H  
ATOM   4465  CA  THR A 286      20.035  -0.241 -26.409  1.00 32.24           C  
ATOM   4466  HA  THR A 286      20.026   0.619 -27.078  1.00 32.24           H  
ATOM   4467  C   THR A 286      20.893   0.067 -25.182  1.00 32.24           C  
ATOM   4468  CB  THR A 286      18.592  -0.506 -25.946  1.00 32.24           C  
ATOM   4469  HB  THR A 286      18.336   0.199 -25.155  1.00 32.24           H  
ATOM   4470  O   THR A 286      20.805  -0.665 -24.191  1.00 32.24           O  
ATOM   4471  CG2 THR A 286      17.598  -0.319 -27.089  1.00 32.24           C  
ATOM   4472 HG21 THR A 286      17.827  -1.016 -27.896  1.00 32.24           H  
ATOM   4473 HG22 THR A 286      17.654   0.702 -27.465  1.00 32.24           H  
ATOM   4474 HG23 THR A 286      16.589  -0.514 -26.725  1.00 32.24           H  
ATOM   4475  OG1 THR A 286      18.409  -1.819 -25.469  1.00 32.24           O  
ATOM   4476  HG1 THR A 286      19.236  -2.105 -25.075  1.00 32.24           H  
ATOM   4477  N   PRO A 287      21.748   1.110 -25.237  1.00 30.61           N  
ATOM   4478  CA  PRO A 287      22.810   1.252 -24.260  1.00 30.61           C  
ATOM   4479  HA  PRO A 287      23.408   0.341 -24.269  1.00 30.61           H  
ATOM   4480  C   PRO A 287      22.165   1.456 -22.891  1.00 30.61           C  
ATOM   4481  CB  PRO A 287      23.674   2.429 -24.723  1.00 30.61           C  
ATOM   4482  HB2 PRO A 287      24.033   3.032 -23.888  1.00 30.61           H  
ATOM   4483  HB3 PRO A 287      24.513   2.050 -25.306  1.00 30.61           H  
ATOM   4484  O   PRO A 287      21.189   2.214 -22.798  1.00 30.61           O  
ATOM   4485  CG  PRO A 287      22.742   3.224 -25.637  1.00 30.61           C  
ATOM   4486  HG2 PRO A 287      22.126   3.894 -25.038  1.00 30.61           H  
ATOM   4487  HG3 PRO A 287      23.293   3.781 -26.395  1.00 30.61           H  
ATOM   4488  CD  PRO A 287      21.863   2.139 -26.258  1.00 30.61           C  
ATOM   4489  HD2 PRO A 287      22.353   1.728 -27.141  1.00 30.61           H  
ATOM   4490  HD3 PRO A 287      20.891   2.555 -26.521  1.00 30.61           H  
ATOM   4491  N   PRO A 288      22.652   0.778 -21.834  1.00 32.56           N  
ATOM   4492  CA  PRO A 288      22.051   0.882 -20.515  1.00 32.56           C  
ATOM   4493  HA  PRO A 288      21.029   0.505 -20.536  1.00 32.56           H  
ATOM   4494  C   PRO A 288      22.055   2.357 -20.120  1.00 32.56           C  
ATOM   4495  CB  PRO A 288      22.914   0.003 -19.598  1.00 32.56           C  
ATOM   4496  HB2 PRO A 288      23.011   0.421 -18.597  1.00 32.56           H  
ATOM   4497  HB3 PRO A 288      22.479  -0.996 -19.549  1.00 32.56           H  
ATOM   4498  O   PRO A 288      23.134   2.928 -19.942  1.00 32.56           O  
ATOM   4499  CG  PRO A 288      24.264  -0.072 -20.315  1.00 32.56           C  
ATOM   4500  HG2 PRO A 288      24.803  -0.988 -20.073  1.00 32.56           H  
ATOM   4501  HG3 PRO A 288      24.865   0.804 -20.070  1.00 32.56           H  
ATOM   4502  CD  PRO A 288      23.866  -0.025 -21.789  1.00 32.56           C  
ATOM   4503  HD2 PRO A 288      23.647  -1.030 -22.150  1.00 32.56           H  
ATOM   4504  HD3 PRO A 288      24.668   0.422 -22.376  1.00 32.56           H  
ATOM   4505  N   ARG A 289      20.857   2.977 -20.057  1.00 33.51           N  
ATOM   4506  H   ARG A 289      20.048   2.437 -20.328  1.00 33.51           H  
ATOM   4507  CA  ARG A 289      20.710   4.431 -19.852  1.00 33.51           C  
ATOM   4508  HA  ARG A 289      21.029   4.930 -20.767  1.00 33.51           H  
ATOM   4509  C   ARG A 289      21.640   4.849 -18.716  1.00 33.51           C  
ATOM   4510  CB  ARG A 289      19.274   4.852 -19.497  1.00 33.51           C  
ATOM   4511  HB2 ARG A 289      19.310   5.872 -19.114  1.00 33.51           H  
ATOM   4512  HB3 ARG A 289      18.894   4.211 -18.701  1.00 33.51           H  
ATOM   4513  O   ARG A 289      21.605   4.174 -17.681  1.00 33.51           O  
ATOM   4514  CG  ARG A 289      18.303   4.832 -20.682  1.00 33.51           C  
ATOM   4515  HG2 ARG A 289      18.737   5.378 -21.520  1.00 33.51           H  
ATOM   4516  HG3 ARG A 289      18.131   3.798 -20.984  1.00 33.51           H  
ATOM   4517  CD  ARG A 289      16.970   5.489 -20.284  1.00 33.51           C  
ATOM   4518  HD2 ARG A 289      16.627   5.034 -19.354  1.00 33.51           H  
ATOM   4519  HD3 ARG A 289      17.136   6.552 -20.107  1.00 33.51           H  
ATOM   4520  NE  ARG A 289      15.961   5.313 -21.345  1.00 33.51           N  
ATOM   4521  HE  ARG A 289      16.295   5.427 -22.292  1.00 33.51           H  
ATOM   4522  NH1 ARG A 289      14.138   4.602 -20.090  1.00 33.51           N  
ATOM   4523 HH11 ARG A 289      13.350   3.971 -20.122  1.00 33.51           H  
ATOM   4524 HH12 ARG A 289      14.590   4.819 -19.213  1.00 33.51           H  
ATOM   4525  NH2 ARG A 289      14.128   4.333 -22.265  1.00 33.51           N  
ATOM   4526 HH21 ARG A 289      14.623   4.192 -23.135  1.00 33.51           H  
ATOM   4527 HH22 ARG A 289      13.387   3.675 -22.074  1.00 33.51           H  
ATOM   4528  CZ  ARG A 289      14.757   4.777 -21.221  1.00 33.51           C  
ATOM   4529  N   PRO A 290      22.476   5.887 -18.909  1.00 28.69           N  
ATOM   4530  CA  PRO A 290      23.614   6.152 -18.041  1.00 28.69           C  
ATOM   4531  HA  PRO A 290      24.359   5.369 -18.182  1.00 28.69           H  
ATOM   4532  C   PRO A 290      23.163   6.159 -16.582  1.00 28.69           C  
ATOM   4533  CB  PRO A 290      24.209   7.488 -18.509  1.00 28.69           C  
ATOM   4534  HB2 PRO A 290      25.079   7.295 -19.137  1.00 28.69           H  
ATOM   4535  HB3 PRO A 290      24.487   8.134 -17.676  1.00 28.69           H  
ATOM   4536  O   PRO A 290      22.348   6.990 -16.176  1.00 28.69           O  
ATOM   4537  CG  PRO A 290      23.105   8.119 -19.360  1.00 28.69           C  
ATOM   4538  HG2 PRO A 290      23.509   8.771 -20.134  1.00 28.69           H  
ATOM   4539  HG3 PRO A 290      22.415   8.666 -18.718  1.00 28.69           H  
ATOM   4540  CD  PRO A 290      22.402   6.900 -19.951  1.00 28.69           C  
ATOM   4541  HD2 PRO A 290      21.371   7.151 -20.202  1.00 28.69           H  
ATOM   4542  HD3 PRO A 290      22.937   6.555 -20.835  1.00 28.69           H  
ATOM   4543  N   ARG A 291      23.643   5.168 -15.812  1.00 32.22           N  
ATOM   4544  H   ARG A 291      24.270   4.503 -16.242  1.00 32.22           H  
ATOM   4545  CA  ARG A 291      23.298   5.026 -14.393  1.00 32.22           C  
ATOM   4546  HA  ARG A 291      22.224   4.862 -14.303  1.00 32.22           H  
ATOM   4547  C   ARG A 291      23.642   6.345 -13.713  1.00 32.22           C  
ATOM   4548  CB  ARG A 291      24.072   3.873 -13.728  1.00 32.22           C  
ATOM   4549  HB2 ARG A 291      25.132   3.977 -13.958  1.00 32.22           H  
ATOM   4550  HB3 ARG A 291      23.956   3.971 -12.648  1.00 32.22           H  
ATOM   4551  O   ARG A 291      24.777   6.800 -13.833  1.00 32.22           O  
ATOM   4552  CG  ARG A 291      23.598   2.467 -14.130  1.00 32.22           C  
ATOM   4553  HG2 ARG A 291      22.537   2.365 -13.898  1.00 32.22           H  
ATOM   4554  HG3 ARG A 291      23.746   2.320 -15.200  1.00 32.22           H  
ATOM   4555  CD  ARG A 291      24.399   1.412 -13.345  1.00 32.22           C  
ATOM   4556  HD2 ARG A 291      25.451   1.509 -13.615  1.00 32.22           H  
ATOM   4557  HD3 ARG A 291      24.294   1.619 -12.279  1.00 32.22           H  
ATOM   4558  NE  ARG A 291      23.946   0.030 -13.615  1.00 32.22           N  
ATOM   4559  HE  ARG A 291      23.173  -0.074 -14.257  1.00 32.22           H  
ATOM   4560  NH1 ARG A 291      25.486  -1.066 -12.300  1.00 32.22           N  
ATOM   4561 HH11 ARG A 291      25.882  -1.930 -11.961  1.00 32.22           H  
ATOM   4562 HH12 ARG A 291      25.906  -0.180 -12.058  1.00 32.22           H  
ATOM   4563  NH2 ARG A 291      23.989  -2.250 -13.446  1.00 32.22           N  
ATOM   4564 HH21 ARG A 291      24.428  -3.097 -13.115  1.00 32.22           H  
ATOM   4565 HH22 ARG A 291      23.236  -2.328 -14.114  1.00 32.22           H  
ATOM   4566  CZ  ARG A 291      24.472  -1.083 -13.121  1.00 32.22           C  
ATOM   4567  N   THR A 292      22.683   6.946 -13.010  1.00 30.83           N  
ATOM   4568  H   THR A 292      21.774   6.513 -12.933  1.00 30.83           H  
ATOM   4569  CA  THR A 292      22.886   8.243 -12.353  1.00 30.83           C  
ATOM   4570  HA  THR A 292      23.079   8.971 -13.142  1.00 30.83           H  
ATOM   4571  C   THR A 292      24.118   8.159 -11.435  1.00 30.83           C  
ATOM   4572  CB  THR A 292      21.628   8.704 -11.600  1.00 30.83           C  
ATOM   4573  HB  THR A 292      21.893   9.495 -10.899  1.00 30.83           H  
ATOM   4574  O   THR A 292      24.150   7.336 -10.515  1.00 30.83           O  
ATOM   4575  CG2 THR A 292      20.577   9.247 -12.569  1.00 30.83           C  
ATOM   4576 HG21 THR A 292      20.991  10.088 -13.125  1.00 30.83           H  
ATOM   4577 HG22 THR A 292      20.279   8.472 -13.275  1.00 30.83           H  
ATOM   4578 HG23 THR A 292      19.703   9.591 -12.016  1.00 30.83           H  
ATOM   4579  OG1 THR A 292      21.009   7.644 -10.906  1.00 30.83           O  
ATOM   4580  HG1 THR A 292      20.110   7.914 -10.701  1.00 30.83           H  
ATOM   4581  N   PRO A 293      25.186   8.933 -11.710  1.00 28.22           N  
ATOM   4582  CA  PRO A 293      26.553   8.429 -11.524  1.00 28.22           C  
ATOM   4583  HA  PRO A 293      26.641   7.452 -11.999  1.00 28.22           H  
ATOM   4584  C   PRO A 293      26.977   8.269 -10.062  1.00 28.22           C  
ATOM   4585  CB  PRO A 293      27.457   9.418 -12.276  1.00 28.22           C  
ATOM   4586  HB2 PRO A 293      28.397   9.604 -11.755  1.00 28.22           H  
ATOM   4587  HB3 PRO A 293      27.658   9.031 -13.275  1.00 28.22           H  
ATOM   4588  O   PRO A 293      27.825   7.443  -9.739  1.00 28.22           O  
ATOM   4589  CG  PRO A 293      26.617  10.690 -12.391  1.00 28.22           C  
ATOM   4590  HG2 PRO A 293      26.684  11.267 -11.468  1.00 28.22           H  
ATOM   4591  HG3 PRO A 293      26.909  11.295 -13.249  1.00 28.22           H  
ATOM   4592  CD  PRO A 293      25.211  10.122 -12.550  1.00 28.22           C  
ATOM   4593  HD2 PRO A 293      24.466  10.853 -12.238  1.00 28.22           H  
ATOM   4594  HD3 PRO A 293      25.054   9.841 -13.592  1.00 28.22           H  
ATOM   4595  N   GLY A 294      26.383   9.045  -9.154  1.00 28.42           N  
ATOM   4596  H   GLY A 294      25.654   9.659  -9.487  1.00 28.42           H  
ATOM   4597  CA  GLY A 294      26.837   9.180  -7.769  1.00 28.42           C  
ATOM   4598  HA2 GLY A 294      27.917   9.329  -7.780  1.00 28.42           H  
ATOM   4599  HA3 GLY A 294      26.381  10.071  -7.337  1.00 28.42           H  
ATOM   4600  C   GLY A 294      26.552   8.004  -6.827  1.00 28.42           C  
ATOM   4601  O   GLY A 294      26.673   8.193  -5.614  1.00 28.42           O  
ATOM   4602  N   ARG A 295      26.140   6.822  -7.315  1.00 31.83           N  
ATOM   4603  H   ARG A 295      26.142   6.704  -8.318  1.00 31.83           H  
ATOM   4604  CA  ARG A 295      25.904   5.646  -6.457  1.00 31.83           C  
ATOM   4605  HA  ARG A 295      25.847   6.013  -5.432  1.00 31.83           H  
ATOM   4606  C   ARG A 295      27.060   4.635  -6.550  1.00 31.83           C  
ATOM   4607  CB  ARG A 295      24.541   5.007  -6.742  1.00 31.83           C  
ATOM   4608  HB2 ARG A 295      23.800   5.793  -6.885  1.00 31.83           H  
ATOM   4609  HB3 ARG A 295      24.584   4.390  -7.639  1.00 31.83           H  
ATOM   4610  O   ARG A 295      27.253   4.061  -7.618  1.00 31.83           O  
ATOM   4611  CG  ARG A 295      24.152   4.166  -5.517  1.00 31.83           C  
ATOM   4612  HG2 ARG A 295      24.175   4.806  -4.635  1.00 31.83           H  
ATOM   4613  HG3 ARG A 295      24.862   3.351  -5.378  1.00 31.83           H  
ATOM   4614  CD  ARG A 295      22.749   3.588  -5.650  1.00 31.83           C  
ATOM   4615  HD2 ARG A 295      22.088   4.358  -6.047  1.00 31.83           H  
ATOM   4616  HD3 ARG A 295      22.775   2.750  -6.347  1.00 31.83           H  
ATOM   4617  NE  ARG A 295      22.250   3.156  -4.334  1.00 31.83           N  
ATOM   4618  HE  ARG A 295      22.891   3.215  -3.556  1.00 31.83           H  
ATOM   4619  NH1 ARG A 295      20.138   2.634  -5.021  1.00 31.83           N  
ATOM   4620 HH11 ARG A 295      19.165   2.450  -4.826  1.00 31.83           H  
ATOM   4621 HH12 ARG A 295      20.413   2.768  -5.984  1.00 31.83           H  
ATOM   4622  NH2 ARG A 295      20.641   2.637  -2.837  1.00 31.83           N  
ATOM   4623 HH21 ARG A 295      19.680   2.411  -2.623  1.00 31.83           H  
ATOM   4624 HH22 ARG A 295      21.296   2.815  -2.088  1.00 31.83           H  
ATOM   4625  CZ  ARG A 295      21.011   2.802  -4.071  1.00 31.83           C  
ATOM   4626  N   PRO A 296      27.800   4.370  -5.453  1.00 27.22           N  
ATOM   4627  CA  PRO A 296      28.985   3.516  -5.500  1.00 27.22           C  
ATOM   4628  HA  PRO A 296      29.701   3.975  -6.182  1.00 27.22           H  
ATOM   4629  C   PRO A 296      28.718   2.077  -5.956  1.00 27.22           C  
ATOM   4630  CB  PRO A 296      29.576   3.538  -4.086  1.00 27.22           C  
ATOM   4631  HB2 PRO A 296      29.168   2.721  -3.491  1.00 27.22           H  
ATOM   4632  HB3 PRO A 296      30.664   3.478  -4.106  1.00 27.22           H  
ATOM   4633  O   PRO A 296      27.753   1.447  -5.516  1.00 27.22           O  
ATOM   4634  CG  PRO A 296      29.097   4.868  -3.515  1.00 27.22           C  
ATOM   4635  HG2 PRO A 296      29.754   5.669  -3.854  1.00 27.22           H  
ATOM   4636  HG3 PRO A 296      29.038   4.845  -2.427  1.00 27.22           H  
ATOM   4637  CD  PRO A 296      27.720   5.024  -4.152  1.00 27.22           C  
ATOM   4638  HD2 PRO A 296      26.964   4.529  -3.542  1.00 27.22           H  
ATOM   4639  HD3 PRO A 296      27.502   6.089  -4.239  1.00 27.22           H  
ATOM   4640  N   LEU A 297      29.650   1.536  -6.747  1.00 31.31           N  
ATOM   4641  H   LEU A 297      30.393   2.138  -7.072  1.00 31.31           H  
ATOM   4642  CA  LEU A 297      29.779   0.114  -7.092  1.00 31.31           C  
ATOM   4643  HA  LEU A 297      28.800  -0.283  -7.361  1.00 31.31           H  
ATOM   4644  C   LEU A 297      30.275  -0.702  -5.879  1.00 31.31           C  
ATOM   4645  CB  LEU A 297      30.731  -0.012  -8.304  1.00 31.31           C  
ATOM   4646  HB2 LEU A 297      31.031  -1.053  -8.418  1.00 31.31           H  
ATOM   4647  HB3 LEU A 297      31.634   0.560  -8.090  1.00 31.31           H  
ATOM   4648  O   LEU A 297      31.387  -1.221  -5.869  1.00 31.31           O  
ATOM   4649  CG  LEU A 297      30.133   0.455  -9.643  1.00 31.31           C  
ATOM   4650  HG  LEU A 297      29.589   1.388  -9.498  1.00 31.31           H  
ATOM   4651  CD1 LEU A 297      31.246   0.702 -10.660  1.00 31.31           C  
ATOM   4652 HD11 LEU A 297      31.816  -0.212 -10.823  1.00 31.31           H  
ATOM   4653 HD12 LEU A 297      31.918   1.479 -10.292  1.00 31.31           H  
ATOM   4654 HD13 LEU A 297      30.821   1.033 -11.607  1.00 31.31           H  
ATOM   4655  CD2 LEU A 297      29.185  -0.596 -10.229  1.00 31.31           C  
ATOM   4656 HD21 LEU A 297      28.804  -0.246 -11.188  1.00 31.31           H  
ATOM   4657 HD22 LEU A 297      29.720  -1.534 -10.381  1.00 31.31           H  
ATOM   4658 HD23 LEU A 297      28.350  -0.764  -9.550  1.00 31.31           H  
ATOM   4659  N   SER A 298      29.475  -0.760  -4.813  1.00 30.31           N  
ATOM   4660  H   SER A 298      28.570  -0.317  -4.882  1.00 30.31           H  
ATOM   4661  CA  SER A 298      29.802  -1.553  -3.621  1.00 30.31           C  
ATOM   4662  HA  SER A 298      30.878  -1.483  -3.459  1.00 30.31           H  
ATOM   4663  C   SER A 298      29.460  -3.035  -3.816  1.00 30.31           C  
ATOM   4664  CB  SER A 298      29.113  -0.983  -2.383  1.00 30.31           C  
ATOM   4665  HB2 SER A 298      28.069  -1.297  -2.369  1.00 30.31           H  
ATOM   4666  HB3 SER A 298      29.154   0.106  -2.410  1.00 30.31           H  
ATOM   4667  O   SER A 298      28.530  -3.372  -4.546  1.00 30.31           O  
ATOM   4668  OG  SER A 298      29.767  -1.433  -1.213  1.00 30.31           O  
ATOM   4669  HG  SER A 298      30.619  -0.999  -1.133  1.00 30.31           H  
ATOM   4670  N   SER A 299      30.205  -3.908  -3.133  1.00 27.96           N  
ATOM   4671  H   SER A 299      30.896  -3.525  -2.504  1.00 27.96           H  
ATOM   4672  CA  SER A 299      30.160  -5.373  -3.256  1.00 27.96           C  
ATOM   4673  HA  SER A 299      30.105  -5.626  -4.315  1.00 27.96           H  
ATOM   4674  C   SER A 299      28.932  -6.008  -2.580  1.00 27.96           C  
ATOM   4675  CB  SER A 299      31.478  -5.948  -2.716  1.00 27.96           C  
ATOM   4676  HB2 SER A 299      31.584  -5.692  -1.662  1.00 27.96           H  
ATOM   4677  HB3 SER A 299      32.312  -5.515  -3.268  1.00 27.96           H  
ATOM   4678  O   SER A 299      29.057  -6.796  -1.642  1.00 27.96           O  
ATOM   4679  OG  SER A 299      31.517  -7.349  -2.858  1.00 27.96           O  
ATOM   4680  HG  SER A 299      30.787  -7.709  -2.350  1.00 27.96           H  
ATOM   4681  N   TYR A 300      27.730  -5.664  -3.040  1.00 32.61           N  
ATOM   4682  H   TYR A 300      27.689  -5.010  -3.809  1.00 32.61           H  
ATOM   4683  CA  TYR A 300      26.505  -6.364  -2.649  1.00 32.61           C  
ATOM   4684  HA  TYR A 300      26.512  -6.484  -1.565  1.00 32.61           H  
ATOM   4685  C   TYR A 300      26.462  -7.781  -3.262  1.00 32.61           C  
ATOM   4686  CB  TYR A 300      25.286  -5.508  -3.025  1.00 32.61           C  
ATOM   4687  HB2 TYR A 300      25.331  -5.290  -4.092  1.00 32.61           H  
ATOM   4688  HB3 TYR A 300      24.384  -6.094  -2.851  1.00 32.61           H  
ATOM   4689  O   TYR A 300      26.948  -7.989  -4.372  1.00 32.61           O  
ATOM   4690  CG  TYR A 300      25.165  -4.203  -2.246  1.00 32.61           C  
ATOM   4691  CD1 TYR A 300      24.953  -4.229  -0.852  1.00 32.61           C  
ATOM   4692  HD1 TYR A 300      24.890  -5.174  -0.334  1.00 32.61           H  
ATOM   4693  CD2 TYR A 300      25.259  -2.965  -2.911  1.00 32.61           C  
ATOM   4694  HD2 TYR A 300      25.429  -2.949  -3.977  1.00 32.61           H  
ATOM   4695  CE1 TYR A 300      24.825  -3.027  -0.127  1.00 32.61           C  
ATOM   4696  HE1 TYR A 300      24.666  -3.048   0.941  1.00 32.61           H  
ATOM   4697  CE2 TYR A 300      25.149  -1.759  -2.189  1.00 32.61           C  
ATOM   4698  HE2 TYR A 300      25.238  -0.818  -2.712  1.00 32.61           H  
ATOM   4699  OH  TYR A 300      24.818  -0.623  -0.106  1.00 32.61           O  
ATOM   4700  HH  TYR A 300      25.056   0.116  -0.670  1.00 32.61           H  
ATOM   4701  CZ  TYR A 300      24.931  -1.790  -0.795  1.00 32.61           C  
ATOM   4702  N   GLY A 301      25.892  -8.753  -2.533  1.00 33.37           N  
ATOM   4703  H   GLY A 301      25.510  -8.509  -1.630  1.00 33.37           H  
ATOM   4704  CA  GLY A 301      25.696 -10.137  -3.006  1.00 33.37           C  
ATOM   4705  HA2 GLY A 301      25.351 -10.759  -2.179  1.00 33.37           H  
ATOM   4706  HA3 GLY A 301      26.648 -10.533  -3.358  1.00 33.37           H  
ATOM   4707  C   GLY A 301      24.679 -10.245  -4.152  1.00 33.37           C  
ATOM   4708  O   GLY A 301      24.138  -9.226  -4.552  1.00 33.37           O  
ATOM   4709  N   MET A 302      24.412 -11.455  -4.671  1.00 36.78           N  
ATOM   4710  H   MET A 302      24.855 -12.251  -4.235  1.00 36.78           H  
ATOM   4711  CA  MET A 302      23.759 -11.709  -5.981  1.00 36.78           C  
ATOM   4712  HA  MET A 302      24.526 -11.573  -6.744  1.00 36.78           H  
ATOM   4713  C   MET A 302      22.620 -10.759  -6.413  1.00 36.78           C  
ATOM   4714  CB  MET A 302      23.276 -13.170  -6.064  1.00 36.78           C  
ATOM   4715  HB2 MET A 302      23.025 -13.550  -5.074  1.00 36.78           H  
ATOM   4716  HB3 MET A 302      22.377 -13.219  -6.679  1.00 36.78           H  
ATOM   4717  O   MET A 302      22.668 -10.280  -7.546  1.00 36.78           O  
ATOM   4718  CG  MET A 302      24.327 -14.072  -6.724  1.00 36.78           C  
ATOM   4719  HG2 MET A 302      25.228 -14.097  -6.111  1.00 36.78           H  
ATOM   4720  HG3 MET A 302      24.581 -13.640  -7.692  1.00 36.78           H  
ATOM   4721  SD  MET A 302      23.755 -15.769  -7.006  1.00 36.78           S  
ATOM   4722  CE  MET A 302      24.824 -16.248  -8.394  1.00 36.78           C  
ATOM   4723  HE1 MET A 302      24.605 -17.275  -8.687  1.00 36.78           H  
ATOM   4724  HE2 MET A 302      24.640 -15.594  -9.246  1.00 36.78           H  
ATOM   4725  HE3 MET A 302      25.871 -16.177  -8.099  1.00 36.78           H  
ATOM   4726  N   ASP A 303      21.671 -10.405  -5.536  1.00 40.38           N  
ATOM   4727  H   ASP A 303      21.677 -10.836  -4.622  1.00 40.38           H  
ATOM   4728  CA  ASP A 303      20.736  -9.277  -5.737  1.00 40.38           C  
ATOM   4729  HA  ASP A 303      20.363  -9.320  -6.760  1.00 40.38           H  
ATOM   4730  C   ASP A 303      21.459  -7.909  -5.604  1.00 40.38           C  
ATOM   4731  CB  ASP A 303      19.517  -9.410  -4.799  1.00 40.38           C  
ATOM   4732  HB2 ASP A 303      18.997  -8.453  -4.760  1.00 40.38           H  
ATOM   4733  HB3 ASP A 303      19.863  -9.640  -3.791  1.00 40.38           H  
ATOM   4734  O   ASP A 303      21.119  -7.046  -4.793  1.00 40.38           O  
ATOM   4735  CG  ASP A 303      18.478 -10.447  -5.249  1.00 40.38           C  
ATOM   4736  OD1 ASP A 303      18.274 -10.587  -6.479  1.00 40.38           O  
ATOM   4737  OD2 ASP A 303      17.834 -11.031  -4.350  1.00 40.38           O  
ATOM   4738  N   SER A 304      22.528  -7.731  -6.387  1.00 43.64           N  
ATOM   4739  H   SER A 304      22.762  -8.506  -6.990  1.00 43.64           H  
ATOM   4740  CA  SER A 304      23.540  -6.678  -6.208  1.00 43.64           C  
ATOM   4741  HA  SER A 304      23.688  -6.526  -5.139  1.00 43.64           H  
ATOM   4742  C   SER A 304      23.119  -5.348  -6.819  1.00 43.64           C  
ATOM   4743  CB  SER A 304      24.875  -7.116  -6.822  1.00 43.64           C  
ATOM   4744  HB2 SER A 304      25.224  -8.040  -6.361  1.00 43.64           H  
ATOM   4745  HB3 SER A 304      25.620  -6.341  -6.642  1.00 43.64           H  
ATOM   4746  O   SER A 304      23.472  -4.273  -6.320  1.00 43.64           O  
ATOM   4747  OG  SER A 304      24.740  -7.319  -8.218  1.00 43.64           O  
ATOM   4748  HG  SER A 304      24.581  -8.252  -8.379  1.00 43.64           H  
ATOM   4749  N   ARG A 305      22.333  -5.416  -7.900  1.00 49.86           N  
ATOM   4750  H   ARG A 305      22.094  -6.344  -8.221  1.00 49.86           H  
ATOM   4751  CA  ARG A 305      21.656  -4.261  -8.480  1.00 49.86           C  
ATOM   4752  HA  ARG A 305      22.411  -3.515  -8.730  1.00 49.86           H  
ATOM   4753  C   ARG A 305      20.694  -3.710  -7.427  1.00 49.86           C  
ATOM   4754  CB  ARG A 305      20.879  -4.656  -9.742  1.00 49.86           C  
ATOM   4755  HB2 ARG A 305      20.213  -5.487  -9.514  1.00 49.86           H  
ATOM   4756  HB3 ARG A 305      20.270  -3.805 -10.048  1.00 49.86           H  
ATOM   4757  O   ARG A 305      19.798  -4.442  -7.010  1.00 49.86           O  
ATOM   4758  CG  ARG A 305      21.796  -5.047 -10.905  1.00 49.86           C  
ATOM   4759  HG2 ARG A 305      22.354  -5.949 -10.654  1.00 49.86           H  
ATOM   4760  HG3 ARG A 305      22.495  -4.236 -11.110  1.00 49.86           H  
ATOM   4761  CD  ARG A 305      20.935  -5.304 -12.143  1.00 49.86           C  
ATOM   4762  HD2 ARG A 305      20.271  -6.144 -11.937  1.00 49.86           H  
ATOM   4763  HD3 ARG A 305      20.337  -4.417 -12.354  1.00 49.86           H  
ATOM   4764  NE  ARG A 305      21.764  -5.627 -13.308  1.00 49.86           N  
ATOM   4765  HE  ARG A 305      22.565  -6.212 -13.115  1.00 49.86           H  
ATOM   4766  NH1 ARG A 305      20.129  -5.487 -14.913  1.00 49.86           N  
ATOM   4767 HH11 ARG A 305      19.817  -5.811 -15.817  1.00 49.86           H  
ATOM   4768 HH12 ARG A 305      19.431  -5.442 -14.185  1.00 49.86           H  
ATOM   4769  NH2 ARG A 305      22.214  -5.921 -15.505  1.00 49.86           N  
ATOM   4770 HH21 ARG A 305      21.888  -6.090 -16.446  1.00 49.86           H  
ATOM   4771 HH22 ARG A 305      23.126  -6.297 -15.288  1.00 49.86           H  
ATOM   4772  CZ  ARG A 305      21.369  -5.681 -14.561  1.00 49.86           C  
ATOM   4773  N   PRO A 306      20.826  -2.439  -7.006  1.00 55.43           N  
ATOM   4774  CA  PRO A 306      19.856  -1.867  -6.086  1.00 55.43           C  
ATOM   4775  HA  PRO A 306      19.894  -2.418  -5.146  1.00 55.43           H  
ATOM   4776  C   PRO A 306      18.453  -1.958  -6.709  1.00 55.43           C  
ATOM   4777  CB  PRO A 306      20.296  -0.423  -5.864  1.00 55.43           C  
ATOM   4778  HB2 PRO A 306      20.941  -0.371  -4.987  1.00 55.43           H  
ATOM   4779  HB3 PRO A 306      19.432   0.231  -5.752  1.00 55.43           H  
ATOM   4780  O   PRO A 306      18.319  -1.669  -7.902  1.00 55.43           O  
ATOM   4781  CG  PRO A 306      21.106  -0.089  -7.119  1.00 55.43           C  
ATOM   4782  HG2 PRO A 306      21.855   0.680  -6.928  1.00 55.43           H  
ATOM   4783  HG3 PRO A 306      20.433   0.219  -7.919  1.00 55.43           H  
ATOM   4784  CD  PRO A 306      21.753  -1.424  -7.480  1.00 55.43           C  
ATOM   4785  HD2 PRO A 306      21.894  -1.477  -8.560  1.00 55.43           H  
ATOM   4786  HD3 PRO A 306      22.706  -1.535  -6.963  1.00 55.43           H  
ATOM   4787  N   PRO A 307      17.422  -2.352  -5.940  1.00 63.88           N  
ATOM   4788  CA  PRO A 307      16.079  -2.539  -6.480  1.00 63.88           C  
ATOM   4789  HA  PRO A 307      16.093  -3.316  -7.244  1.00 63.88           H  
ATOM   4790  C   PRO A 307      15.578  -1.232  -7.098  1.00 63.88           C  
ATOM   4791  CB  PRO A 307      15.219  -2.997  -5.294  1.00 63.88           C  
ATOM   4792  HB2 PRO A 307      14.203  -2.607  -5.346  1.00 63.88           H  
ATOM   4793  HB3 PRO A 307      15.204  -4.087  -5.261  1.00 63.88           H  
ATOM   4794  O   PRO A 307      15.762  -0.171  -6.505  1.00 63.88           O  
ATOM   4795  CG  PRO A 307      15.970  -2.465  -4.071  1.00 63.88           C  
ATOM   4796  HG2 PRO A 307      15.766  -3.058  -3.179  1.00 63.88           H  
ATOM   4797  HG3 PRO A 307      15.711  -1.419  -3.907  1.00 63.88           H  
ATOM   4798  CD  PRO A 307      17.431  -2.572  -4.502  1.00 63.88           C  
ATOM   4799  HD2 PRO A 307      17.808  -3.574  -4.294  1.00 63.88           H  
ATOM   4800  HD3 PRO A 307      18.028  -1.824  -3.982  1.00 63.88           H  
ATOM   4801  N   MET A 308      14.955  -1.293  -8.277  1.00 78.33           N  
ATOM   4802  H   MET A 308      14.830  -2.191  -8.722  1.00 78.33           H  
ATOM   4803  CA  MET A 308      14.389  -0.101  -8.921  1.00 78.33           C  
ATOM   4804  HA  MET A 308      15.175   0.648  -9.017  1.00 78.33           H  
ATOM   4805  C   MET A 308      13.287   0.526  -8.060  1.00 78.33           C  
ATOM   4806  CB  MET A 308      13.871  -0.427 -10.332  1.00 78.33           C  
ATOM   4807  HB2 MET A 308      13.161   0.342 -10.634  1.00 78.33           H  
ATOM   4808  HB3 MET A 308      13.365  -1.392 -10.328  1.00 78.33           H  
ATOM   4809  O   MET A 308      12.584  -0.160  -7.312  1.00 78.33           O  
ATOM   4810  CG  MET A 308      15.026  -0.432 -11.344  1.00 78.33           C  
ATOM   4811  HG2 MET A 308      15.490   0.555 -11.323  1.00 78.33           H  
ATOM   4812  HG3 MET A 308      15.778  -1.144 -11.005  1.00 78.33           H  
ATOM   4813  SD  MET A 308      14.658  -0.811 -13.088  1.00 78.33           S  
ATOM   4814  CE  MET A 308      12.850  -0.835 -13.165  1.00 78.33           C  
ATOM   4815  HE1 MET A 308      12.456   0.132 -12.855  1.00 78.33           H  
ATOM   4816  HE2 MET A 308      12.461  -1.620 -12.516  1.00 78.33           H  
ATOM   4817  HE3 MET A 308      12.539  -1.036 -14.190  1.00 78.33           H  
ATOM   4818  N   ALA A 309      13.117   1.845  -8.174  1.00 81.17           N  
ATOM   4819  H   ALA A 309      13.658   2.343  -8.866  1.00 81.17           H  
ATOM   4820  CA  ALA A 309      12.022   2.532  -7.496  1.00 81.17           C  
ATOM   4821  HA  ALA A 309      12.046   2.267  -6.439  1.00 81.17           H  
ATOM   4822  C   ALA A 309      10.682   2.061  -8.085  1.00 81.17           C  
ATOM   4823  CB  ALA A 309      12.220   4.047  -7.626  1.00 81.17           C  
ATOM   4824  HB1 ALA A 309      13.155   4.340  -7.149  1.00 81.17           H  
ATOM   4825  HB2 ALA A 309      12.257   4.328  -8.678  1.00 81.17           H  
ATOM   4826  HB3 ALA A 309      11.395   4.574  -7.147  1.00 81.17           H  
ATOM   4827  O   ALA A 309      10.592   1.820  -9.287  1.00 81.17           O  
ATOM   4828  N   ILE A 310       9.614   1.968  -7.281  1.00 87.00           N  
ATOM   4829  H   ILE A 310       9.729   2.122  -6.290  1.00 87.00           H  
ATOM   4830  CA  ILE A 310       8.328   1.438  -7.778  1.00 87.00           C  
ATOM   4831  HA  ILE A 310       8.524   0.421  -8.115  1.00 87.00           H  
ATOM   4832  C   ILE A 310       7.810   2.204  -9.005  1.00 87.00           C  
ATOM   4833  CB  ILE A 310       7.268   1.357  -6.656  1.00 87.00           C  
ATOM   4834  HB  ILE A 310       7.671   0.726  -5.863  1.00 87.00           H  
ATOM   4835  O   ILE A 310       7.348   1.589  -9.959  1.00 87.00           O  
ATOM   4836  CG1 ILE A 310       5.948   0.718  -7.142  1.00 87.00           C  
ATOM   4837 HG12 ILE A 310       5.220   0.751  -6.332  1.00 87.00           H  
ATOM   4838 HG13 ILE A 310       5.526   1.300  -7.962  1.00 87.00           H  
ATOM   4839  CG2 ILE A 310       6.949   2.727  -6.034  1.00 87.00           C  
ATOM   4840 HG21 ILE A 310       6.278   2.580  -5.187  1.00 87.00           H  
ATOM   4841 HG22 ILE A 310       7.856   3.212  -5.673  1.00 87.00           H  
ATOM   4842 HG23 ILE A 310       6.450   3.375  -6.755  1.00 87.00           H  
ATOM   4843  CD1 ILE A 310       6.096  -0.741  -7.595  1.00 87.00           C  
ATOM   4844 HD11 ILE A 310       5.109  -1.152  -7.808  1.00 87.00           H  
ATOM   4845 HD12 ILE A 310       6.567  -1.333  -6.811  1.00 87.00           H  
ATOM   4846 HD13 ILE A 310       6.697  -0.796  -8.503  1.00 87.00           H  
ATOM   4847  N   PHE A 311       7.959   3.531  -9.044  1.00 89.36           N  
ATOM   4848  H   PHE A 311       8.360   4.002  -8.245  1.00 89.36           H  
ATOM   4849  CA  PHE A 311       7.593   4.315 -10.223  1.00 89.36           C  
ATOM   4850  HA  PHE A 311       6.548   4.119 -10.462  1.00 89.36           H  
ATOM   4851  C   PHE A 311       8.408   3.932 -11.471  1.00 89.36           C  
ATOM   4852  CB  PHE A 311       7.746   5.806  -9.905  1.00 89.36           C  
ATOM   4853  HB2 PHE A 311       8.749   5.993  -9.520  1.00 89.36           H  
ATOM   4854  HB3 PHE A 311       7.026   6.074  -9.132  1.00 89.36           H  
ATOM   4855  O   PHE A 311       7.843   3.820 -12.553  1.00 89.36           O  
ATOM   4856  CG  PHE A 311       7.508   6.671 -11.123  1.00 89.36           C  
ATOM   4857  CD1 PHE A 311       8.597   7.118 -11.897  1.00 89.36           C  
ATOM   4858  HD1 PHE A 311       9.608   6.900 -11.585  1.00 89.36           H  
ATOM   4859  CD2 PHE A 311       6.193   6.901 -11.563  1.00 89.36           C  
ATOM   4860  HD2 PHE A 311       5.359   6.518 -10.994  1.00 89.36           H  
ATOM   4861  CE1 PHE A 311       8.369   7.790 -13.111  1.00 89.36           C  
ATOM   4862  HE1 PHE A 311       9.207   8.085 -13.725  1.00 89.36           H  
ATOM   4863  CE2 PHE A 311       5.967   7.559 -12.782  1.00 89.36           C  
ATOM   4864  HE2 PHE A 311       4.955   7.662 -13.146  1.00 89.36           H  
ATOM   4865  CZ  PHE A 311       7.053   8.009 -13.555  1.00 89.36           C  
ATOM   4866  HZ  PHE A 311       6.881   8.475 -14.513  1.00 89.36           H  
ATOM   4867  N   GLU A 312       9.713   3.703 -11.323  1.00 88.40           N  
ATOM   4868  H   GLU A 312      10.090   3.675 -10.387  1.00 88.40           H  
ATOM   4869  CA  GLU A 312      10.618   3.297 -12.406  1.00 88.40           C  
ATOM   4870  HA  GLU A 312      10.519   3.986 -13.244  1.00 88.40           H  
ATOM   4871  C   GLU A 312      10.285   1.886 -12.917  1.00 88.40           C  
ATOM   4872  CB  GLU A 312      12.048   3.383 -11.852  1.00 88.40           C  
ATOM   4873  HB2 GLU A 312      12.164   2.620 -11.082  1.00 88.40           H  
ATOM   4874  HB3 GLU A 312      12.177   4.360 -11.385  1.00 88.40           H  
ATOM   4875  O   GLU A 312      10.266   1.653 -14.121  1.00 88.40           O  
ATOM   4876  CG  GLU A 312      13.161   3.206 -12.890  1.00 88.40           C  
ATOM   4877  HG2 GLU A 312      13.061   2.234 -13.372  1.00 88.40           H  
ATOM   4878  HG3 GLU A 312      13.048   3.977 -13.651  1.00 88.40           H  
ATOM   4879  CD  GLU A 312      14.552   3.311 -12.237  1.00 88.40           C  
ATOM   4880  OE1 GLU A 312      15.483   3.744 -12.952  1.00 88.40           O  
ATOM   4881  OE2 GLU A 312      14.668   2.985 -11.028  1.00 88.40           O  
ATOM   4882  N   LEU A 313       9.929   0.966 -12.016  1.00 91.17           N  
ATOM   4883  H   LEU A 313       9.991   1.228 -11.042  1.00 91.17           H  
ATOM   4884  CA  LEU A 313       9.444  -0.382 -12.332  1.00 91.17           C  
ATOM   4885  HA  LEU A 313      10.176  -0.886 -12.963  1.00 91.17           H  
ATOM   4886  C   LEU A 313       8.133  -0.343 -13.128  1.00 91.17           C  
ATOM   4887  CB  LEU A 313       9.340  -1.140 -10.997  1.00 91.17           C  
ATOM   4888  HB2 LEU A 313       8.728  -0.562 -10.305  1.00 91.17           H  
ATOM   4889  HB3 LEU A 313      10.346  -1.173 -10.579  1.00 91.17           H  
ATOM   4890  O   LEU A 313       8.018  -1.012 -14.154  1.00 91.17           O  
ATOM   4891  CG  LEU A 313       8.790  -2.579 -11.031  1.00 91.17           C  
ATOM   4892  HG  LEU A 313       9.284  -3.155 -11.814  1.00 91.17           H  
ATOM   4893  CD1 LEU A 313       9.104  -3.214  -9.680  1.00 91.17           C  
ATOM   4894 HD11 LEU A 313       8.672  -2.621  -8.875  1.00 91.17           H  
ATOM   4895 HD12 LEU A 313       8.701  -4.225  -9.626  1.00 91.17           H  
ATOM   4896 HD13 LEU A 313      10.183  -3.271  -9.536  1.00 91.17           H  
ATOM   4897  CD2 LEU A 313       7.270  -2.669 -11.203  1.00 91.17           C  
ATOM   4898 HD21 LEU A 313       6.918  -3.677 -10.986  1.00 91.17           H  
ATOM   4899 HD22 LEU A 313       6.990  -2.451 -12.233  1.00 91.17           H  
ATOM   4900 HD23 LEU A 313       6.768  -1.968 -10.536  1.00 91.17           H  
ATOM   4901  N   LEU A 314       7.156   0.456 -12.691  1.00 93.63           N  
ATOM   4902  H   LEU A 314       7.302   0.965 -11.831  1.00 93.63           H  
ATOM   4903  CA  LEU A 314       5.887   0.618 -13.407  1.00 93.63           C  
ATOM   4904  HA  LEU A 314       5.474  -0.368 -13.621  1.00 93.63           H  
ATOM   4905  C   LEU A 314       6.097   1.306 -14.767  1.00 93.63           C  
ATOM   4906  CB  LEU A 314       4.895   1.390 -12.518  1.00 93.63           C  
ATOM   4907  HB2 LEU A 314       5.342   2.352 -12.264  1.00 93.63           H  
ATOM   4908  HB3 LEU A 314       3.993   1.585 -13.099  1.00 93.63           H  
ATOM   4909  O   LEU A 314       5.453   0.945 -15.752  1.00 93.63           O  
ATOM   4910  CG  LEU A 314       4.491   0.667 -11.215  1.00 93.63           C  
ATOM   4911  HG  LEU A 314       5.375   0.407 -10.633  1.00 93.63           H  
ATOM   4912  CD1 LEU A 314       3.619   1.599 -10.376  1.00 93.63           C  
ATOM   4913 HD11 LEU A 314       4.161   2.522 -10.169  1.00 93.63           H  
ATOM   4914 HD12 LEU A 314       3.367   1.115  -9.433  1.00 93.63           H  
ATOM   4915 HD13 LEU A 314       2.700   1.824 -10.917  1.00 93.63           H  
ATOM   4916  CD2 LEU A 314       3.720  -0.626 -11.456  1.00 93.63           C  
ATOM   4917 HD21 LEU A 314       2.848  -0.429 -12.079  1.00 93.63           H  
ATOM   4918 HD22 LEU A 314       4.361  -1.361 -11.943  1.00 93.63           H  
ATOM   4919 HD23 LEU A 314       3.391  -1.042 -10.504  1.00 93.63           H  
ATOM   4920  N   ASP A 315       7.039   2.249 -14.858  1.00 91.58           N  
ATOM   4921  H   ASP A 315       7.519   2.540 -14.018  1.00 91.58           H  
ATOM   4922  CA  ASP A 315       7.419   2.874 -16.125  1.00 91.58           C  
ATOM   4923  HA  ASP A 315       6.495   3.159 -16.630  1.00 91.58           H  
ATOM   4924  C   ASP A 315       8.144   1.901 -17.069  1.00 91.58           C  
ATOM   4925  CB  ASP A 315       8.232   4.151 -15.858  1.00 91.58           C  
ATOM   4926  HB2 ASP A 315       9.284   3.905 -15.714  1.00 91.58           H  
ATOM   4927  HB3 ASP A 315       7.863   4.635 -14.954  1.00 91.58           H  
ATOM   4928  O   ASP A 315       7.911   1.953 -18.278  1.00 91.58           O  
ATOM   4929  CG  ASP A 315       8.063   5.158 -16.990  1.00 91.58           C  
ATOM   4930  OD1 ASP A 315       6.914   5.582 -17.261  1.00 91.58           O  
ATOM   4931  OD2 ASP A 315       9.043   5.596 -17.625  1.00 91.58           O  
ATOM   4932  N   TYR A 316       8.930   0.961 -16.533  1.00 91.35           N  
ATOM   4933  H   TYR A 316       9.136   1.022 -15.546  1.00 91.35           H  
ATOM   4934  CA  TYR A 316       9.537  -0.138 -17.288  1.00 91.35           C  
ATOM   4935  HA  TYR A 316      10.090   0.295 -18.122  1.00 91.35           H  
ATOM   4936  C   TYR A 316       8.458  -1.061 -17.874  1.00 91.35           C  
ATOM   4937  CB  TYR A 316      10.544  -0.897 -16.406  1.00 91.35           C  
ATOM   4938  HB2 TYR A 316      10.015  -1.521 -15.685  1.00 91.35           H
[truncated: 1,054,225 more chars]
