# Supplementary material for: The identification of functional regions of MEK1 using CRISPR tiling screens
Source: Commun Biol. 2025 Apr 24;8:656. doi: 10.1038/s42003-025-07966-4 (PMC12022096; doi:10.1038/s42003-025-07966-4)
Supplement: Supplementary file 3 — Supplementary Data 1-18 [file 42003_2025_7966_MOESM3_ESM.zip › Supplementary_Data_final/Supplementary Data 13_MEK1_I141_C142delinsEI_ranked_0.pdb]

MODEL     1                                                                     
ATOM      1  N   MET A   1       6.162  31.942  11.229  1.00 34.69           N  
ATOM      2  CA  MET A   1       7.424  31.211  11.298  1.00 34.69           C  
ATOM      3  C   MET A   1       7.687  30.455  10.000  1.00 34.69           C  
ATOM      4  CB  MET A   1       7.419  30.238  12.479  1.00 34.69           C  
ATOM      5  O   MET A   1       6.794  29.791   9.472  1.00 34.69           O  
ATOM      6  CG  MET A   1       7.632  30.908  13.826  1.00 34.69           C  
ATOM      7  SD  MET A   1       8.571  29.852  14.996  1.00 34.69           S  
ATOM      8  CE  MET A   1       8.784  31.012  16.375  1.00 34.69           C  
ATOM      9  N   PRO A   2       8.663  30.866   9.126  1.00 35.70           N  
ATOM     10  CA  PRO A   2       8.768  30.123   7.868  1.00 35.70           C  
ATOM     11  C   PRO A   2       9.164  28.663   8.076  1.00 35.70           C  
ATOM     12  CB  PRO A   2       9.855  30.880   7.101  1.00 35.70           C  
ATOM     13  O   PRO A   2       9.838  28.337   9.056  1.00 35.70           O  
ATOM     14  CG  PRO A   2      10.590  31.656   8.146  1.00 35.70           C  
ATOM     15  CD  PRO A   2       9.847  31.529   9.445  1.00 35.70           C  
ATOM     16  N   LYS A   3       8.258  27.654   7.591  1.00 38.83           N  
ATOM     17  CA  LYS A   3       8.150  26.220   7.339  1.00 38.83           C  
ATOM     18  C   LYS A   3       9.527  25.593   7.141  1.00 38.83           C  
ATOM     19  CB  LYS A   3       7.272  25.954   6.116  1.00 38.83           C  
ATOM     20  O   LYS A   3      10.314  26.057   6.313  1.00 38.83           O  
ATOM     21  CG  LYS A   3       5.783  26.134   6.372  1.00 38.83           C  
ATOM     22  CD  LYS A   3       4.953  25.706   5.169  1.00 38.83           C  
ATOM     23  CE  LYS A   3       3.463  25.892   5.421  1.00 38.83           C  
ATOM     24  NZ  LYS A   3       2.648  25.529   4.223  1.00 38.83           N  
ATOM     25  N   LYS A   4      10.298  25.232   8.205  1.00 34.35           N  
ATOM     26  CA  LYS A   4      11.563  24.506   8.139  1.00 34.35           C  
ATOM     27  C   LYS A   4      11.449  23.283   7.233  1.00 34.35           C  
ATOM     28  CB  LYS A   4      12.012  24.082   9.538  1.00 34.35           C  
ATOM     29  O   LYS A   4      10.529  22.477   7.383  1.00 34.35           O  
ATOM     30  CG  LYS A   4      13.173  24.896  10.089  1.00 34.35           C  
ATOM     31  CD  LYS A   4      13.625  24.377  11.448  1.00 34.35           C  
ATOM     32  CE  LYS A   4      14.775  25.202  12.009  1.00 34.35           C  
ATOM     33  NZ  LYS A   4      15.206  24.711  13.352  1.00 34.35           N  
ATOM     34  N   LYS A   5      11.854  23.296   5.978  1.00 34.40           N  
ATOM     35  CA  LYS A   5      12.122  22.276   4.969  1.00 34.40           C  
ATOM     36  C   LYS A   5      12.809  21.060   5.585  1.00 34.40           C  
ATOM     37  CB  LYS A   5      12.983  22.849   3.842  1.00 34.40           C  
ATOM     38  O   LYS A   5      13.702  21.204   6.422  1.00 34.40           O  
ATOM     39  CG  LYS A   5      12.197  23.630   2.799  1.00 34.40           C  
ATOM     40  CD  LYS A   5      13.099  24.129   1.677  1.00 34.40           C  
ATOM     41  CE  LYS A   5      12.329  24.979   0.676  1.00 34.40           C  
ATOM     42  NZ  LYS A   5      13.200  25.437  -0.448  1.00 34.40           N  
ATOM     43  N   PRO A   6      12.218  19.823   5.471  1.00 33.82           N  
ATOM     44  CA  PRO A   6      12.876  18.608   5.959  1.00 33.82           C  
ATOM     45  C   PRO A   6      14.212  18.343   5.268  1.00 33.82           C  
ATOM     46  CB  PRO A   6      11.865  17.505   5.633  1.00 33.82           C  
ATOM     47  O   PRO A   6      14.361  18.622   4.076  1.00 33.82           O  
ATOM     48  CG  PRO A   6      10.727  18.213   4.971  1.00 33.82           C  
ATOM     49  CD  PRO A   6      11.078  19.668   4.848  1.00 33.82           C  
ATOM     50  N   THR A   7      15.318  18.136   6.092  1.00 29.48           N  
ATOM     51  CA  THR A   7      16.732  17.874   5.849  1.00 29.48           C  
ATOM     52  C   THR A   7      16.913  16.604   5.023  1.00 29.48           C  
ATOM     53  CB  THR A   7      17.512  17.746   7.171  1.00 29.48           C  
ATOM     54  O   THR A   7      16.306  15.573   5.319  1.00 29.48           O  
ATOM     55  CG2 THR A   7      18.823  18.523   7.114  1.00 29.48           C  
ATOM     56  OG1 THR A   7      16.712  18.258   8.243  1.00 29.48           O  
ATOM     57  N   PRO A   8      17.495  16.624   3.759  1.00 31.28           N  
ATOM     58  CA  PRO A   8      17.859  15.430   2.993  1.00 31.28           C  
ATOM     59  C   PRO A   8      18.924  14.585   3.688  1.00 31.28           C  
ATOM     60  CB  PRO A   8      18.392  16.004   1.677  1.00 31.28           C  
ATOM     61  O   PRO A   8      19.737  15.114   4.450  1.00 31.28           O  
ATOM     62  CG  PRO A   8      18.231  17.484   1.814  1.00 31.28           C  
ATOM     63  CD  PRO A   8      17.810  17.791   3.223  1.00 31.28           C  
ATOM     64  N   ILE A   9      18.633  13.189   3.681  1.00 33.05           N  
ATOM     65  CA  ILE A   9      19.469  12.096   4.165  1.00 33.05           C  
ATOM     66  C   ILE A   9      20.847  12.171   3.511  1.00 33.05           C  
ATOM     67  CB  ILE A   9      18.819  10.722   3.891  1.00 33.05           C  
ATOM     68  O   ILE A   9      20.954  12.316   2.290  1.00 33.05           O  
ATOM     69  CG1 ILE A   9      17.487  10.602   4.640  1.00 33.05           C  
ATOM     70  CG2 ILE A   9      19.771   9.587   4.281  1.00 33.05           C  
ATOM     71  CD1 ILE A   9      16.637   9.417   4.204  1.00 33.05           C  
ATOM     72  N   GLN A  10      21.964  12.519   4.251  1.00 24.78           N  
ATOM     73  CA  GLN A  10      23.383  12.554   3.909  1.00 24.78           C  
ATOM     74  C   GLN A  10      23.945  11.145   3.748  1.00 24.78           C  
ATOM     75  CB  GLN A  10      24.173  13.316   4.974  1.00 24.78           C  
ATOM     76  O   GLN A  10      23.831  10.318   4.654  1.00 24.78           O  
ATOM     77  CG  GLN A  10      24.189  14.824   4.767  1.00 24.78           C  
ATOM     78  CD  GLN A  10      25.103  15.541   5.742  1.00 24.78           C  
ATOM     79  NE2 GLN A  10      24.991  16.864   5.797  1.00 24.78           N  
ATOM     80  OE1 GLN A  10      25.903  14.912   6.441  1.00 24.78           O  
ATOM     81  N   LEU A  11      24.137  10.596   2.477  1.00 32.22           N  
ATOM     82  CA  LEU A  11      24.764   9.317   2.158  1.00 32.22           C  
ATOM     83  C   LEU A  11      26.283   9.446   2.144  1.00 32.22           C  
ATOM     84  CB  LEU A  11      24.271   8.802   0.803  1.00 32.22           C  
ATOM     85  O   LEU A  11      26.824  10.416   1.608  1.00 32.22           O  
ATOM     86  CG  LEU A  11      22.841   8.261   0.763  1.00 32.22           C  
ATOM     87  CD1 LEU A  11      22.248   8.434  -0.632  1.00 32.22           C  
ATOM     88  CD2 LEU A  11      22.811   6.796   1.184  1.00 32.22           C  
ATOM     89  N   ASN A  12      27.029   8.818   3.172  1.00 30.07           N  
ATOM     90  CA  ASN A  12      28.475   8.626   3.139  1.00 30.07           C  
ATOM     91  C   ASN A  12      28.925   7.977   1.833  1.00 30.07           C  
ATOM     92  CB  ASN A  12      28.933   7.788   4.334  1.00 30.07           C  
ATOM     93  O   ASN A  12      28.319   7.006   1.377  1.00 30.07           O  
ATOM     94  CG  ASN A  12      29.211   8.628   5.565  1.00 30.07           C  
ATOM     95  ND2 ASN A  12      29.551   7.971   6.667  1.00 30.07           N  
ATOM     96  OD1 ASN A  12      29.121   9.858   5.525  1.00 30.07           O  
ATOM     97  N   PRO A  13      29.855   8.597   1.007  1.00 28.21           N  
ATOM     98  CA  PRO A  13      30.364   8.040  -0.248  1.00 28.21           C  
ATOM     99  C   PRO A  13      31.171   6.760  -0.042  1.00 28.21           C  
ATOM    100  CB  PRO A  13      31.249   9.162  -0.798  1.00 28.21           C  
ATOM    101  O   PRO A  13      31.814   6.592   0.997  1.00 28.21           O  
ATOM    102  CG  PRO A  13      31.453  10.089   0.356  1.00 28.21           C  
ATOM    103  CD  PRO A  13      30.505   9.699   1.454  1.00 28.21           C  
ATOM    104  N   ALA A  14      30.737   5.620  -0.712  1.00 33.81           N  
ATOM    105  CA  ALA A  14      31.433   4.351  -0.909  1.00 33.81           C  
ATOM    106  C   ALA A  14      32.879   4.580  -1.339  1.00 33.81           C  
ATOM    107  CB  ALA A  14      30.703   3.499  -1.944  1.00 33.81           C  
ATOM    108  O   ALA A  14      33.168   5.505  -2.102  1.00 33.81           O  
ATOM    109  N   PRO A  15      33.900   3.905  -0.618  1.00 30.83           N  
ATOM    110  CA  PRO A  15      35.336   4.085  -0.840  1.00 30.83           C  
ATOM    111  C   PRO A  15      35.798   3.536  -2.188  1.00 30.83           C  
ATOM    112  CB  PRO A  15      35.972   3.305   0.314  1.00 30.83           C  
ATOM    113  O   PRO A  15      35.219   2.574  -2.698  1.00 30.83           O  
ATOM    114  CG  PRO A  15      34.868   2.456   0.855  1.00 30.83           C  
ATOM    115  CD  PRO A  15      33.595   2.817   0.143  1.00 30.83           C  
ATOM    116  N   ASP A  16      36.328   4.440  -3.107  1.00 29.16           N  
ATOM    117  CA  ASP A  16      37.322   4.513  -4.173  1.00 29.16           C  
ATOM    118  C   ASP A  16      38.177   3.249  -4.215  1.00 29.16           C  
ATOM    119  CB  ASP A  16      38.212   5.745  -3.993  1.00 29.16           C  
ATOM    120  O   ASP A  16      38.686   2.803  -3.184  1.00 29.16           O  
ATOM    121  CG  ASP A  16      37.644   6.989  -4.653  1.00 29.16           C  
ATOM    122  OD1 ASP A  16      36.684   6.875  -5.444  1.00 29.16           O  
ATOM    123  OD2 ASP A  16      38.164   8.093  -4.381  1.00 29.16           O  
ATOM    124  N   GLY A  17      37.979   2.313  -5.181  1.00 27.98           N  
ATOM    125  CA  GLY A  17      38.925   1.789  -6.153  1.00 27.98           C  
ATOM    126  C   GLY A  17      39.837   0.721  -5.582  1.00 27.98           C  
ATOM    127  O   GLY A  17      40.476   0.931  -4.548  1.00 27.98           O  
ATOM    128  N   SER A  18      39.573  -0.555  -5.903  1.00 28.45           N  
ATOM    129  CA  SER A  18      40.583  -1.487  -6.394  1.00 28.45           C  
ATOM    130  C   SER A  18      39.948  -2.787  -6.876  1.00 28.45           C  
ATOM    131  CB  SER A  18      41.612  -1.786  -5.303  1.00 28.45           C  
ATOM    132  O   SER A  18      39.063  -3.334  -6.215  1.00 28.45           O  
ATOM    133  OG  SER A  18      40.987  -2.349  -4.163  1.00 28.45           O  
ATOM    134  N   ALA A  19      39.743  -3.007  -8.200  1.00 26.16           N  
ATOM    135  CA  ALA A  19      39.832  -4.067  -9.200  1.00 26.16           C  
ATOM    136  C   ALA A  19      40.441  -5.334  -8.605  1.00 26.16           C  
ATOM    137  CB  ALA A  19      40.653  -3.599 -10.400  1.00 26.16           C  
ATOM    138  O   ALA A  19      41.579  -5.319  -8.129  1.00 26.16           O  
ATOM    139  N   VAL A  20      39.629  -6.261  -7.950  1.00 29.77           N  
ATOM    140  CA  VAL A  20      40.067  -7.611  -7.614  1.00 29.77           C  
ATOM    141  C   VAL A  20      39.193  -8.634  -8.336  1.00 29.77           C  
ATOM    142  CB  VAL A  20      40.026  -7.858  -6.089  1.00 29.77           C  
ATOM    143  O   VAL A  20      37.965  -8.522  -8.334  1.00 29.77           O  
ATOM    144  CG1 VAL A  20      40.800  -9.125  -5.726  1.00 29.77           C  
ATOM    145  CG2 VAL A  20      40.587  -6.652  -5.338  1.00 29.77           C  
ATOM    146  N   ASN A  21      39.667  -9.251  -9.503  1.00 27.72           N  
ATOM    147  CA  ASN A  21      39.734 -10.570 -10.124  1.00 27.72           C  
ATOM    148  C   ASN A  21      38.480 -11.390  -9.834  1.00 27.72           C  
ATOM    149  CB  ASN A  21      40.981 -11.322  -9.654  1.00 27.72           C  
ATOM    150  O   ASN A  21      38.067 -11.515  -8.680  1.00 27.72           O  
ATOM    151  CG  ASN A  21      42.203 -11.007 -10.492  1.00 27.72           C  
ATOM    152  ND2 ASN A  21      43.361 -11.493 -10.060  1.00 27.72           N  
ATOM    153  OD1 ASN A  21      42.109 -10.331 -11.521  1.00 27.72           O  
ATOM    154  N   GLY A  22      37.416 -11.338 -10.678  1.00 36.22           N  
ATOM    155  CA  GLY A  22      36.348 -11.940 -11.460  1.00 36.22           C  
ATOM    156  C   GLY A  22      36.064 -13.380 -11.074  1.00 36.22           C  
ATOM    157  O   GLY A  22      35.008 -13.920 -11.407  1.00 36.22           O  
ATOM    158  N   THR A  23      35.820 -13.679  -9.717  1.00 32.27           N  
ATOM    159  CA  THR A  23      35.041 -14.790  -9.181  1.00 32.27           C  
ATOM    160  C   THR A  23      34.774 -14.594  -7.691  1.00 32.27           C  
ATOM    161  CB  THR A  23      35.757 -16.135  -9.405  1.00 32.27           C  
ATOM    162  O   THR A  23      33.815 -15.148  -7.149  1.00 32.27           O  
ATOM    163  CG2 THR A  23      35.339 -16.767 -10.728  1.00 32.27           C  
ATOM    164  OG1 THR A  23      37.174 -15.918  -9.418  1.00 32.27           O  
ATOM    165  N   SER A  24      35.231 -13.439  -7.027  1.00 32.31           N  
ATOM    166  CA  SER A  24      35.090 -13.162  -5.601  1.00 32.31           C  
ATOM    167  C   SER A  24      33.926 -12.213  -5.335  1.00 32.31           C  
ATOM    168  CB  SER A  24      36.382 -12.566  -5.041  1.00 32.31           C  
ATOM    169  O   SER A  24      33.276 -12.298  -4.291  1.00 32.31           O  
ATOM    170  OG  SER A  24      36.256 -11.165  -4.866  1.00 32.31           O  
ATOM    171  N   SER A  25      33.375 -11.505  -6.425  1.00 40.90           N  
ATOM    172  CA  SER A  25      32.331 -10.501  -6.252  1.00 40.90           C  
ATOM    173  C   SER A  25      30.950 -11.145  -6.187  1.00 40.90           C  
ATOM    174  CB  SER A  25      32.373  -9.481  -7.391  1.00 40.90           C  
ATOM    175  O   SER A  25      30.090 -10.706  -5.420  1.00 40.90           O  
ATOM    176  OG  SER A  25      31.853 -10.039  -8.586  1.00 40.90           O  
ATOM    177  N   ALA A  26      30.774 -12.322  -6.857  1.00 37.53           N  
ATOM    178  CA  ALA A  26      29.474 -12.987  -6.873  1.00 37.53           C  
ATOM    179  C   ALA A  26      29.255 -13.793  -5.596  1.00 37.53           C  
ATOM    180  CB  ALA A  26      29.354 -13.892  -8.097  1.00 37.53           C  
ATOM    181  O   ALA A  26      28.154 -13.798  -5.039  1.00 37.53           O  
ATOM    182  N   GLU A  27      30.374 -14.503  -5.050  1.00 44.13           N  
ATOM    183  CA  GLU A  27      30.316 -15.254  -3.799  1.00 44.13           C  
ATOM    184  C   GLU A  27      30.199 -14.319  -2.599  1.00 44.13           C  
ATOM    185  CB  GLU A  27      31.550 -16.148  -3.651  1.00 44.13           C  
ATOM    186  O   GLU A  27      29.470 -14.610  -1.648  1.00 44.13           O  
ATOM    187  CG  GLU A  27      31.492 -17.420  -4.484  1.00 44.13           C  
ATOM    188  CD  GLU A  27      32.749 -18.268  -4.373  1.00 44.13           C  
ATOM    189  OE1 GLU A  27      32.794 -19.367  -4.971  1.00 44.13           O  
ATOM    190  OE2 GLU A  27      33.696 -17.830  -3.682  1.00 44.13           O  
ATOM    191  N   THR A  28      30.961 -13.122  -2.637  1.00 50.54           N  
ATOM    192  CA  THR A  28      30.911 -12.086  -1.611  1.00 50.54           C  
ATOM    193  C   THR A  28      29.530 -11.438  -1.564  1.00 50.54           C  
ATOM    194  CB  THR A  28      31.980 -11.005  -1.857  1.00 50.54           C  
ATOM    195  O   THR A  28      29.015 -11.140  -0.484  1.00 50.54           O  
ATOM    196  CG2 THR A  28      33.273 -11.332  -1.118  1.00 50.54           C  
ATOM    197  OG1 THR A  28      32.253 -10.921  -3.261  1.00 50.54           O  
ATOM    198  N   ASN A  29      28.866 -11.531  -2.708  1.00 65.72           N  
ATOM    199  CA  ASN A  29      27.553 -10.900  -2.799  1.00 65.72           C  
ATOM    200  C   ASN A  29      26.453 -11.815  -2.269  1.00 65.72           C  
ATOM    201  CB  ASN A  29      27.254 -10.490  -4.243  1.00 65.72           C  
ATOM    202  O   ASN A  29      25.550 -11.363  -1.563  1.00 65.72           O  
ATOM    203  CG  ASN A  29      27.801  -9.119  -4.586  1.00 65.72           C  
ATOM    204  ND2 ASN A  29      27.666  -8.726  -5.847  1.00 65.72           N  
ATOM    205  OD1 ASN A  29      28.342  -8.419  -3.726  1.00 65.72           O  
ATOM    206  N   LEU A  30      26.623 -13.125  -2.531  1.00 66.96           N  
ATOM    207  CA  LEU A  30      25.634 -14.084  -2.051  1.00 66.96           C  
ATOM    208  C   LEU A  30      25.706 -14.226  -0.535  1.00 66.96           C  
ATOM    209  CB  LEU A  30      25.844 -15.448  -2.714  1.00 66.96           C  
ATOM    210  O   LEU A  30      24.674 -14.307   0.135  1.00 66.96           O  
ATOM    211  CG  LEU A  30      24.737 -16.482  -2.502  1.00 66.96           C  
ATOM    212  CD1 LEU A  30      23.471 -16.063  -3.242  1.00 66.96           C  
ATOM    213  CD2 LEU A  30      25.199 -17.861  -2.960  1.00 66.96           C  
ATOM    214  N   GLU A  31      26.940 -14.304   0.004  1.00 72.48           N  
ATOM    215  CA  GLU A  31      27.136 -14.382   1.449  1.00 72.48           C  
ATOM    216  C   GLU A  31      26.576 -13.147   2.149  1.00 72.48           C  
ATOM    217  CB  GLU A  31      28.621 -14.548   1.782  1.00 72.48           C  
ATOM    218  O   GLU A  31      25.935 -13.258   3.196  1.00 72.48           O  
ATOM    219  CG  GLU A  31      29.164 -15.939   1.493  1.00 72.48           C  
ATOM    220  CD  GLU A  31      30.658 -16.064   1.746  1.00 72.48           C  
ATOM    221  OE1 GLU A  31      31.220 -17.164   1.536  1.00 72.48           O  
ATOM    222  OE2 GLU A  31      31.272 -15.055   2.159  1.00 72.48           O  
ATOM    223  N   ALA A  32      26.902 -11.993   1.589  1.00 73.04           N  
ATOM    224  CA  ALA A  32      26.391 -10.738   2.135  1.00 73.04           C  
ATOM    225  C   ALA A  32      24.866 -10.709   2.110  1.00 73.04           C  
ATOM    226  CB  ALA A  32      26.955  -9.551   1.357  1.00 73.04           C  
ATOM    227  O   ALA A  32      24.232 -10.250   3.062  1.00 73.04           O  
ATOM    228  N   LEU A  33      24.356 -11.269   1.059  1.00 70.05           N  
ATOM    229  CA  LEU A  33      22.907 -11.350   0.916  1.00 70.05           C  
ATOM    230  C   LEU A  33      22.308 -12.285   1.961  1.00 70.05           C  
ATOM    231  CB  LEU A  33      22.533 -11.830  -0.489  1.00 70.05           C  
ATOM    232  O   LEU A  33      21.288 -11.965   2.576  1.00 70.05           O  
ATOM    233  CG  LEU A  33      21.045 -11.801  -0.842  1.00 70.05           C  
ATOM    234  CD1 LEU A  33      20.567 -10.362  -1.007  1.00 70.05           C  
ATOM    235  CD2 LEU A  33      20.780 -12.607  -2.109  1.00 70.05           C  
ATOM    236  N   GLN A  34      22.948 -13.371   2.141  1.00 73.55           N  
ATOM    237  CA  GLN A  34      22.486 -14.352   3.117  1.00 73.55           C  
ATOM    238  C   GLN A  34      22.520 -13.779   4.531  1.00 73.55           C  
ATOM    239  CB  GLN A  34      23.336 -15.622   3.046  1.00 73.55           C  
ATOM    240  O   GLN A  34      21.607 -14.017   5.325  1.00 73.55           O  
ATOM    241  CG  GLN A  34      22.899 -16.594   1.957  1.00 73.55           C  
ATOM    242  CD  GLN A  34      23.785 -17.822   1.876  1.00 73.55           C  
ATOM    243  NE2 GLN A  34      23.402 -18.775   1.033  1.00 73.55           N  
ATOM    244  OE1 GLN A  34      24.806 -17.914   2.566  1.00 73.55           O  
ATOM    245  N   LYS A  35      23.571 -13.077   4.803  1.00 76.78           N  
ATOM    246  CA  LYS A  35      23.701 -12.442   6.112  1.00 76.78           C  
ATOM    247  C   LYS A  35      22.593 -11.417   6.337  1.00 76.78           C  
ATOM    248  CB  LYS A  35      25.069 -11.775   6.251  1.00 76.78           C  
ATOM    249  O   LYS A  35      22.020 -11.344   7.426  1.00 76.78           O  
ATOM    250  CG  LYS A  35      25.397 -11.325   7.667  1.00 76.78           C  
ATOM    251  CD  LYS A  35      26.786 -10.705   7.749  1.00 76.78           C  
ATOM    252  CE  LYS A  35      27.069 -10.146   9.137  1.00 76.78           C  
ATOM    253  NZ  LYS A  35      28.423  -9.520   9.217  1.00 76.78           N  
ATOM    254  N   LYS A  36      22.304 -10.658   5.266  1.00 73.49           N  
ATOM    255  CA  LYS A  36      21.248  -9.653   5.334  1.00 73.49           C  
ATOM    256  C   LYS A  36      19.888 -10.300   5.580  1.00 73.49           C  
ATOM    257  CB  LYS A  36      21.210  -8.826   4.048  1.00 73.49           C  
ATOM    258  O   LYS A  36      19.083  -9.787   6.360  1.00 73.49           O  
ATOM    259  CG  LYS A  36      22.254  -7.721   3.992  1.00 73.49           C  
ATOM    260  CD  LYS A  36      22.106  -6.875   2.733  1.00 73.49           C  
ATOM    261  CE  LYS A  36      23.188  -5.807   2.645  1.00 73.49           C  
ATOM    262  NZ  LYS A  36      23.046  -4.974   1.414  1.00 73.49           N  
ATOM    263  N   LEU A  37      19.721 -11.456   4.974  1.00 75.84           N  
ATOM    264  CA  LEU A  37      18.455 -12.173   5.084  1.00 75.84           C  
ATOM    265  C   LEU A  37      18.297 -12.787   6.471  1.00 75.84           C  
ATOM    266  CB  LEU A  37      18.363 -13.266   4.016  1.00 75.84           C  
ATOM    267  O   LEU A  37      17.184 -12.864   6.997  1.00 75.84           O  
ATOM    268  CG  LEU A  37      18.102 -12.794   2.585  1.00 75.84           C  
ATOM    269  CD1 LEU A  37      18.194 -13.968   1.615  1.00 75.84           C  
ATOM    270  CD2 LEU A  37      16.739 -12.118   2.485  1.00 75.84           C  
ATOM    271  N   GLU A  38      19.394 -13.181   7.068  1.00 75.87           N  
ATOM    272  CA  GLU A  38      19.377 -13.793   8.393  1.00 75.87           C  
ATOM    273  C   GLU A  38      18.963 -12.785   9.461  1.00 75.87           C  
ATOM    274  CB  GLU A  38      20.749 -14.383   8.731  1.00 75.87           C  
ATOM    275  O   GLU A  38      18.363 -13.155  10.473  1.00 75.87           O  
ATOM    276  CG  GLU A  38      21.048 -15.693   8.016  1.00 75.87           C  
ATOM    277  CD  GLU A  38      22.461 -16.199   8.257  1.00 75.87           C  
ATOM    278  OE1 GLU A  38      22.837 -17.247   7.684  1.00 75.87           O  
ATOM    279  OE2 GLU A  38      23.198 -15.544   9.027  1.00 75.87           O  
ATOM    280  N   GLU A  39      19.216 -11.534   9.158  1.00 77.30           N  
ATOM    281  CA  GLU A  39      18.864 -10.472  10.096  1.00 77.30           C  
ATOM    282  C   GLU A  39      17.358 -10.229  10.114  1.00 77.30           C  
ATOM    283  CB  GLU A  39      19.602  -9.177   9.744  1.00 77.30           C  
ATOM    284  O   GLU A  39      16.814  -9.741  11.107  1.00 77.30           O  
ATOM    285  CG  GLU A  39      21.095  -9.222  10.035  1.00 77.30           C  
ATOM    286  CD  GLU A  39      21.826  -7.957   9.614  1.00 77.30           C  
ATOM    287  OE1 GLU A  39      23.065  -7.889   9.778  1.00 77.30           O  
ATOM    288  OE2 GLU A  39      21.154  -7.025   9.118  1.00 77.30           O  
ATOM    289  N   LEU A  40      16.725 -10.722   9.042  1.00 76.15           N  
ATOM    290  CA  LEU A  40      15.288 -10.513   8.897  1.00 76.15           C  
ATOM    291  C   LEU A  40      14.507 -11.685   9.481  1.00 76.15           C  
ATOM    292  CB  LEU A  40      14.920 -10.323   7.423  1.00 76.15           C  
ATOM    293  O   LEU A  40      14.925 -12.838   9.360  1.00 76.15           O  
ATOM    294  CG  LEU A  40      15.500  -9.087   6.733  1.00 76.15           C  
ATOM    295  CD1 LEU A  40      15.193  -9.122   5.239  1.00 76.15           C  
ATOM    296  CD2 LEU A  40      14.951  -7.814   7.367  1.00 76.15           C  
ATOM    297  N   GLU A  41      13.893 -11.659  10.545  1.00 79.63           N  
ATOM    298  CA  GLU A  41      13.070 -12.701  11.152  1.00 79.63           C  
ATOM    299  C   GLU A  41      12.032 -13.229  10.166  1.00 79.63           C  
ATOM    300  CB  GLU A  41      12.379 -12.175  12.412  1.00 79.63           C  
ATOM    301  O   GLU A  41      10.829 -13.059  10.373  1.00 79.63           O  
ATOM    302  CG  GLU A  41      13.341 -11.773  13.520  1.00 79.63           C  
ATOM    303  CD  GLU A  41      12.639 -11.312  14.788  1.00 79.63           C  
ATOM    304  OE1 GLU A  41      13.327 -11.033  15.795  1.00 79.63           O  
ATOM    305  OE2 GLU A  41      11.391 -11.231  14.773  1.00 79.63           O  
ATOM    306  N   LEU A  42      12.469 -14.013   9.053  1.00 84.23           N  
ATOM    307  CA  LEU A  42      11.599 -14.501   7.988  1.00 84.23           C  
ATOM    308  C   LEU A  42      11.328 -15.993   8.150  1.00 84.23           C  
ATOM    309  CB  LEU A  42      12.225 -14.230   6.618  1.00 84.23           C  
ATOM    310  O   LEU A  42      12.186 -16.736   8.633  1.00 84.23           O  
ATOM    311  CG  LEU A  42      12.539 -12.769   6.293  1.00 84.23           C  
ATOM    312  CD1 LEU A  42      13.296 -12.670   4.973  1.00 84.23           C  
ATOM    313  CD2 LEU A  42      11.257 -11.945   6.243  1.00 84.23           C  
ATOM    314  N   ASP A  43      10.153 -16.399   7.773  1.00 86.65           N  
ATOM    315  CA  ASP A  43       9.933 -17.839   7.678  1.00 86.65           C  
ATOM    316  C   ASP A  43      10.574 -18.410   6.415  1.00 86.65           C  
ATOM    317  CB  ASP A  43       8.436 -18.155   7.696  1.00 86.65           C  
ATOM    318  O   ASP A  43      11.099 -17.663   5.586  1.00 86.65           O  
ATOM    319  CG  ASP A  43       7.687 -17.547   6.524  1.00 86.65           C  
ATOM    320  OD1 ASP A  43       8.158 -17.665   5.372  1.00 86.65           O  
ATOM    321  OD2 ASP A  43       6.617 -16.943   6.753  1.00 86.65           O  
ATOM    322  N   GLU A  44      10.686 -19.739   6.321  1.00 85.96           N  
ATOM    323  CA  GLU A  44      11.416 -20.433   5.265  1.00 85.96           C  
ATOM    324  C   GLU A  44      10.911 -20.024   3.884  1.00 85.96           C  
ATOM    325  CB  GLU A  44      11.302 -21.949   5.439  1.00 85.96           C  
ATOM    326  O   GLU A  44      11.706 -19.756   2.980  1.00 85.96           O  
ATOM    327  CG  GLU A  44      12.207 -22.745   4.509  1.00 85.96           C  
ATOM    328  CD  GLU A  44      12.177 -24.241   4.778  1.00 85.96           C  
ATOM    329  OE1 GLU A  44      13.019 -24.976   4.214  1.00 85.96           O  
ATOM    330  OE2 GLU A  44      11.304 -24.682   5.559  1.00 85.96           O  
ATOM    331  N   GLN A  45       9.635 -19.903   3.738  1.00 86.46           N  
ATOM    332  CA  GLN A  45       9.039 -19.564   2.450  1.00 86.46           C  
ATOM    333  C   GLN A  45       9.351 -18.122   2.062  1.00 86.46           C  
ATOM    334  CB  GLN A  45       7.526 -19.784   2.484  1.00 86.46           C  
ATOM    335  O   GLN A  45       9.665 -17.840   0.903  1.00 86.46           O  
ATOM    336  CG  GLN A  45       6.876 -19.801   1.106  1.00 86.46           C  
ATOM    337  CD  GLN A  45       5.389 -20.097   1.162  1.00 86.46           C  
ATOM    338  NE2 GLN A  45       4.735 -20.069   0.006  1.00 86.46           N  
ATOM    339  OE1 GLN A  45       4.833 -20.349   2.236  1.00 86.46           O  
ATOM    340  N   GLN A  46       9.240 -17.251   3.020  1.00 90.17           N  
ATOM    341  CA  GLN A  46       9.561 -15.849   2.776  1.00 90.17           C  
ATOM    342  C   GLN A  46      11.025 -15.682   2.376  1.00 90.17           C  
ATOM    343  CB  GLN A  46       9.256 -15.005   4.014  1.00 90.17           C  
ATOM    344  O   GLN A  46      11.340 -14.920   1.460  1.00 90.17           O  
ATOM    345  CG  GLN A  46       7.768 -14.808   4.273  1.00 90.17           C  
ATOM    346  CD  GLN A  46       7.488 -14.129   5.601  1.00 90.17           C  
ATOM    347  NE2 GLN A  46       6.660 -13.091   5.573  1.00 90.17           N  
ATOM    348  OE1 GLN A  46       8.011 -14.536   6.643  1.00 90.17           O  
ATOM    349  N   ARG A  47      11.863 -16.408   3.029  1.00 88.57           N  
ATOM    350  CA  ARG A  47      13.291 -16.358   2.733  1.00 88.57           C  
ATOM    351  C   ARG A  47      13.573 -16.838   1.314  1.00 88.57           C  
ATOM    352  CB  ARG A  47      14.078 -17.201   3.738  1.00 88.57           C  
ATOM    353  O   ARG A  47      14.341 -16.210   0.582  1.00 88.57           O  
ATOM    354  CG  ARG A  47      15.587 -17.065   3.609  1.00 88.57           C  
ATOM    355  CD  ARG A  47      16.321 -17.940   4.615  1.00 88.57           C  
ATOM    356  NE  ARG A  47      16.903 -17.148   5.695  1.00 88.57           N  
ATOM    357  NH1 ARG A  47      19.095 -17.623   5.140  1.00 88.57           N  
ATOM    358  NH2 ARG A  47      18.629 -16.270   6.930  1.00 88.57           N  
ATOM    359  CZ  ARG A  47      18.208 -17.015   5.919  1.00 88.57           C  
ATOM    360  N   LYS A  48      13.025 -17.887   0.900  1.00 89.76           N  
ATOM    361  CA  LYS A  48      13.209 -18.450  -0.435  1.00 89.76           C  
ATOM    362  C   LYS A  48      12.754 -17.470  -1.513  1.00 89.76           C  
ATOM    363  CB  LYS A  48      12.446 -19.769  -0.571  1.00 89.76           C  
ATOM    364  O   LYS A  48      13.450 -17.271  -2.511  1.00 89.76           O  
ATOM    365  CG  LYS A  48      13.135 -20.953   0.091  1.00 89.76           C  
ATOM    366  CD  LYS A  48      12.403 -22.258  -0.196  1.00 89.76           C  
ATOM    367  CE  LYS A  48      13.076 -23.440   0.488  1.00 89.76           C  
ATOM    368  NZ  LYS A  48      12.342 -24.717   0.238  1.00 89.76           N  
ATOM    369  N   ARG A  49      11.751 -16.830  -1.303  1.00 88.48           N  
ATOM    370  CA  ARG A  49      11.201 -15.902  -2.285  1.00 88.48           C  
ATOM    371  C   ARG A  49      12.067 -14.652  -2.402  1.00 88.48           C  
ATOM    372  CB  ARG A  49       9.768 -15.514  -1.915  1.00 88.48           C  
ATOM    373  O   ARG A  49      12.306 -14.157  -3.506  1.00 88.48           O  
ATOM    374  CG  ARG A  49       8.756 -16.630  -2.117  1.00 88.48           C  
ATOM    375  CD  ARG A  49       7.366 -16.223  -1.648  1.00 88.48           C  
ATOM    376  NE  ARG A  49       6.413 -17.322  -1.768  1.00 88.48           N  
ATOM    377  NH1 ARG A  49       4.722 -16.257  -0.608  1.00 88.48           N  
ATOM    378  NH2 ARG A  49       4.395 -18.369  -1.439  1.00 88.48           N  
ATOM    379  CZ  ARG A  49       5.179 -17.313  -1.272  1.00 88.48           C  
ATOM    380  N   LEU A  50      12.337 -14.196  -1.238  1.00 90.29           N  
ATOM    381  CA  LEU A  50      13.193 -13.014  -1.237  1.00 90.29           C  
ATOM    382  C   LEU A  50      14.540 -13.319  -1.883  1.00 90.29           C  
ATOM    383  CB  LEU A  50      13.402 -12.505   0.192  1.00 90.29           C  
ATOM    384  O   LEU A  50      15.067 -12.503  -2.643  1.00 90.29           O  
ATOM    385  CG  LEU A  50      14.161 -11.185   0.336  1.00 90.29           C  
ATOM    386  CD1 LEU A  50      13.472 -10.087  -0.467  1.00 90.29           C  
ATOM    387  CD2 LEU A  50      14.273 -10.790   1.805  1.00 90.29           C  
ATOM    388  N   GLU A  51      15.076 -14.461  -1.609  1.00 89.83           N  
ATOM    389  CA  GLU A  51      16.324 -14.880  -2.242  1.00 89.83           C  
ATOM    390  C   GLU A  51      16.166 -14.986  -3.756  1.00 89.83           C  
ATOM    391  CB  GLU A  51      16.795 -16.218  -1.667  1.00 89.83           C  
ATOM    392  O   GLU A  51      17.040 -14.549  -4.508  1.00 89.83           O  
ATOM    393  CG  GLU A  51      17.458 -16.101  -0.302  1.00 89.83           C  
ATOM    394  CD  GLU A  51      17.859 -17.444   0.287  1.00 89.83           C  
ATOM    395  OE1 GLU A  51      18.368 -17.478   1.430  1.00 89.83           O  
ATOM    396  OE2 GLU A  51      17.663 -18.471  -0.401  1.00 89.83           O  
ATOM    397  N   ALA A  52      15.059 -15.564  -4.160  1.00 90.41           N  
ATOM    398  CA  ALA A  52      14.777 -15.671  -5.589  1.00 90.41           C  
ATOM    399  C   ALA A  52      14.709 -14.293  -6.240  1.00 90.41           C  
ATOM    400  CB  ALA A  52      13.471 -16.429  -5.818  1.00 90.41           C  
ATOM    401  O   ALA A  52      15.254 -14.086  -7.327  1.00 90.41           O  
ATOM    402  N   PHE A  53      13.997 -13.416  -5.591  1.00 91.46           N  
ATOM    403  CA  PHE A  53      13.881 -12.061  -6.117  1.00 91.46           C  
ATOM    404  C   PHE A  53      15.253 -11.409  -6.241  1.00 91.46           C  
ATOM    405  CB  PHE A  53      12.975 -11.211  -5.220  1.00 91.46           C  
ATOM    406  O   PHE A  53      15.570 -10.808  -7.270  1.00 91.46           O  
ATOM    407  CG  PHE A  53      12.954  -9.752  -5.588  1.00 91.46           C  
ATOM    408  CD1 PHE A  53      13.699  -8.828  -4.866  1.00 91.46           C  
ATOM    409  CD2 PHE A  53      12.188  -9.304  -6.657  1.00 91.46           C  
ATOM    410  CE1 PHE A  53      13.682  -7.476  -5.204  1.00 91.46           C  
ATOM    411  CE2 PHE A  53      12.166  -7.955  -7.001  1.00 91.46           C  
ATOM    412  CZ  PHE A  53      12.912  -7.043  -6.273  1.00 91.46           C  
ATOM    413  N   LEU A  54      16.072 -11.484  -5.243  1.00 89.58           N  
ATOM    414  CA  LEU A  54      17.376 -10.830  -5.218  1.00 89.58           C  
ATOM    415  C   LEU A  54      18.301 -11.422  -6.276  1.00 89.58           C  
ATOM    416  CB  LEU A  54      18.015 -10.961  -3.833  1.00 89.58           C  
ATOM    417  O   LEU A  54      19.108 -10.705  -6.872  1.00 89.58           O  
ATOM    418  CG  LEU A  54      17.335 -10.195  -2.697  1.00 89.58           C  
ATOM    419  CD1 LEU A  54      18.045 -10.466  -1.375  1.00 89.58           C  
ATOM    420  CD2 LEU A  54      17.308  -8.701  -3.000  1.00 89.58           C  
ATOM    421  N   THR A  55      18.227 -12.691  -6.443  1.00 89.34           N  
ATOM    422  CA  THR A  55      19.006 -13.351  -7.485  1.00 89.34           C  
ATOM    423  C   THR A  55      18.608 -12.837  -8.865  1.00 89.34           C  
ATOM    424  CB  THR A  55      18.826 -14.880  -7.432  1.00 89.34           C  
ATOM    425  O   THR A  55      19.471 -12.537  -9.694  1.00 89.34           O  
ATOM    426  CG2 THR A  55      19.648 -15.568  -8.517  1.00 89.34           C  
ATOM    427  OG1 THR A  55      19.250 -15.361  -6.151  1.00 89.34           O  
ATOM    428  N   GLN A  56      17.304 -12.703  -9.042  1.00 89.40           N  
ATOM    429  CA  GLN A  56      16.797 -12.172 -10.303  1.00 89.40           C  
ATOM    430  C   GLN A  56      17.229 -10.722 -10.502  1.00 89.40           C  
ATOM    431  CB  GLN A  56      15.272 -12.277 -10.355  1.00 89.40           C  
ATOM    432  O   GLN A  56      17.597 -10.325 -11.610  1.00 89.40           O  
ATOM    433  CG  GLN A  56      14.759 -13.701 -10.523  1.00 89.40           C  
ATOM    434  CD  GLN A  56      13.245 -13.786 -10.499  1.00 89.40           C  
ATOM    435  NE2 GLN A  56      12.703 -14.873 -11.037  1.00 89.40           N  
ATOM    436  OE1 GLN A  56      12.567 -12.882 -10.000  1.00 89.40           O  
ATOM    437  N   LYS A  57      17.074 -10.048  -9.462  1.00 90.11           N  
ATOM    438  CA  LYS A  57      17.432  -8.632  -9.475  1.00 90.11           C  
ATOM    439  C   LYS A  57      18.881  -8.435  -9.911  1.00 90.11           C  
ATOM    440  CB  LYS A  57      17.210  -8.010  -8.095  1.00 90.11           C  
ATOM    441  O   LYS A  57      19.187  -7.509 -10.665  1.00 90.11           O  
ATOM    442  CG  LYS A  57      17.449  -6.508  -8.048  1.00 90.11           C  
ATOM    443  CD  LYS A  57      17.174  -5.942  -6.661  1.00 90.11           C  
ATOM    444  CE  LYS A  57      17.510  -4.458  -6.585  1.00 90.11           C  
ATOM    445  NZ  LYS A  57      17.225  -3.894  -5.232  1.00 90.11           N  
ATOM    446  N   GLN A  58      19.822  -9.249  -9.553  1.00 87.31           N  
ATOM    447  CA  GLN A  58      21.239  -9.165  -9.890  1.00 87.31           C  
ATOM    448  C   GLN A  58      21.467  -9.414 -11.378  1.00 87.31           C  
ATOM    449  CB  GLN A  58      22.049 -10.162  -9.060  1.00 87.31           C  
ATOM    450  O   GLN A  58      22.414  -8.886 -11.963  1.00 87.31           O  
ATOM    451  CG  GLN A  58      22.232  -9.747  -7.606  1.00 87.31           C  
ATOM    452  CD  GLN A  58      23.010 -10.768  -6.798  1.00 87.31           C  
ATOM    453  NE2 GLN A  58      23.365 -10.407  -5.570  1.00 87.31           N  
ATOM    454  OE1 GLN A  58      23.289 -11.874  -7.273  1.00 87.31           O  
ATOM    455  N   LYS A  59      20.543 -10.097 -12.029  1.00 85.52           N  
ATOM    456  CA  LYS A  59      20.669 -10.458 -13.438  1.00 85.52           C  
ATOM    457  C   LYS A  59      20.206  -9.319 -14.341  1.00 85.52           C  
ATOM    458  CB  LYS A  59      19.868 -11.725 -13.741  1.00 85.52           C  
ATOM    459  O   LYS A  59      20.558  -9.273 -15.522  1.00 85.52           O  
ATOM    460  CG  LYS A  59      20.432 -12.983 -13.097  1.00 85.52           C  
ATOM    461  CD  LYS A  59      19.604 -14.212 -13.449  1.00 85.52           C  
ATOM    462  CE  LYS A  59      20.144 -15.464 -12.772  1.00 85.52           C  
ATOM    463  NZ  LYS A  59      19.304 -16.662 -13.074  1.00 85.52           N  
ATOM    464  N   VAL A  60      19.432  -8.337 -13.844  1.00 89.41           N  
ATOM    465  CA  VAL A  60      18.775  -7.302 -14.636  1.00 89.41           C  
ATOM    466  C   VAL A  60      19.808  -6.288 -15.121  1.00 89.41           C  
ATOM    467  CB  VAL A  60      17.666  -6.589 -13.831  1.00 89.41           C  
ATOM    468  O   VAL A  60      19.753  -5.835 -16.267  1.00 89.41           O  
ATOM    469  CG1 VAL A  60      17.163  -5.355 -14.579  1.00 89.41           C  
ATOM    470  CG2 VAL A  60      16.513  -7.550 -13.545  1.00 89.41           C  
ATOM    471  N   GLY A  61      20.938  -6.081 -14.397  1.00 88.09           N  
ATOM    472  CA  GLY A  61      21.940  -5.093 -14.764  1.00 88.09           C  
ATOM    473  C   GLY A  61      21.367  -3.700 -14.945  1.00 88.09           C  
ATOM    474  O   GLY A  61      20.398  -3.331 -14.279  1.00 88.09           O  
ATOM    475  N   GLU A  62      21.982  -2.870 -15.835  1.00 90.46           N  
ATOM    476  CA  GLU A  62      21.556  -1.494 -16.070  1.00 90.46           C  
ATOM    477  C   GLU A  62      20.244  -1.448 -16.847  1.00 90.46           C  
ATOM    478  CB  GLU A  62      22.640  -0.716 -16.821  1.00 90.46           C  
ATOM    479  O   GLU A  62      20.073  -2.171 -17.831  1.00 90.46           O  
ATOM    480  CG  GLU A  62      22.391   0.784 -16.882  1.00 90.46           C  
ATOM    481  CD  GLU A  62      23.494   1.547 -17.598  1.00 90.46           C  
ATOM    482  OE1 GLU A  62      23.402   2.791 -17.702  1.00 90.46           O  
ATOM    483  OE2 GLU A  62      24.458   0.895 -18.058  1.00 90.46           O  
ATOM    484  N   LEU A  63      19.346  -0.585 -16.441  1.00 93.46           N  
ATOM    485  CA  LEU A  63      18.034  -0.451 -17.065  1.00 93.46           C  
ATOM    486  C   LEU A  63      18.034   0.674 -18.095  1.00 93.46           C  
ATOM    487  CB  LEU A  63      16.961  -0.189 -16.005  1.00 93.46           C  
ATOM    488  O   LEU A  63      18.477   1.787 -17.804  1.00 93.46           O  
ATOM    489  CG  LEU A  63      16.773  -1.278 -14.948  1.00 93.46           C  
ATOM    490  CD1 LEU A  63      15.881  -0.772 -13.819  1.00 93.46           C  
ATOM    491  CD2 LEU A  63      16.185  -2.538 -15.575  1.00 93.46           C  
ATOM    492  N   LYS A  64      17.554   0.301 -19.339  1.00 92.33           N  
ATOM    493  CA  LYS A  64      17.374   1.266 -20.420  1.00 92.33           C  
ATOM    494  C   LYS A  64      15.943   1.237 -20.950  1.00 92.33           C  
ATOM    495  CB  LYS A  64      18.360   0.989 -21.557  1.00 92.33           C  
ATOM    496  O   LYS A  64      15.288   0.193 -20.928  1.00 92.33           O  
ATOM    497  CG  LYS A  64      19.821   1.050 -21.137  1.00 92.33           C  
ATOM    498  CD  LYS A  64      20.750   0.717 -22.298  1.00 92.33           C  
ATOM    499  CE  LYS A  64      22.208   0.698 -21.860  1.00 92.33           C  
ATOM    500  NZ  LYS A  64      23.122   0.363 -22.992  1.00 92.33           N  
ATOM    501  N   ASP A  65      15.555   2.384 -21.415  1.00 94.04           N  
ATOM    502  CA  ASP A  65      14.172   2.522 -21.861  1.00 94.04           C  
ATOM    503  C   ASP A  65      13.849   1.518 -22.965  1.00 94.04           C  
ATOM    504  CB  ASP A  65      13.906   3.947 -22.351  1.00 94.04           C  
ATOM    505  O   ASP A  65      12.781   0.902 -22.957  1.00 94.04           O  
ATOM    506  CG  ASP A  65      12.434   4.221 -22.606  1.00 94.04           C  
ATOM    507  OD1 ASP A  65      11.604   3.987 -21.701  1.00 94.04           O  
ATOM    508  OD2 ASP A  65      12.101   4.672 -23.723  1.00 94.04           O  
ATOM    509  N   ASP A  66      14.712   1.192 -23.902  1.00 95.29           N  
ATOM    510  CA  ASP A  66      14.469   0.329 -25.053  1.00 95.29           C  
ATOM    511  C   ASP A  66      14.415  -1.139 -24.637  1.00 95.29           C  
ATOM    512  CB  ASP A  66      15.549   0.535 -26.116  1.00 95.29           C  
ATOM    513  O   ASP A  66      14.035  -2.002 -25.432  1.00 95.29           O  
ATOM    514  CG  ASP A  66      15.433   1.871 -26.829  1.00 95.29           C  
ATOM    515  OD1 ASP A  66      14.353   2.499 -26.775  1.00 95.29           O  
ATOM    516  OD2 ASP A  66      16.428   2.299 -27.453  1.00 95.29           O  
ATOM    517  N   ASP A  67      14.702  -1.405 -23.376  1.00 94.84           N  
ATOM    518  CA  ASP A  67      14.738  -2.781 -22.889  1.00 94.84           C  
ATOM    519  C   ASP A  67      13.337  -3.274 -22.533  1.00 94.84           C  
ATOM    520  CB  ASP A  67      15.660  -2.896 -21.673  1.00 94.84           C  
ATOM    521  O   ASP A  67      13.142  -4.459 -22.254  1.00 94.84           O  
ATOM    522  CG  ASP A  67      17.126  -2.707 -22.022  1.00 94.84           C  
ATOM    523  OD1 ASP A  67      17.497  -2.866 -23.205  1.00 94.84           O  
ATOM    524  OD2 ASP A  67      17.918  -2.399 -21.105  1.00 94.84           O  
ATOM    525  N   PHE A  68      12.398  -2.390 -22.592  1.00 96.91           N  
ATOM    526  CA  PHE A  68      11.095  -2.763 -22.054  1.00 96.91           C  
ATOM    527  C   PHE A  68      10.040  -2.781 -23.154  1.00 96.91           C  
ATOM    528  CB  PHE A  68      10.675  -1.799 -20.940  1.00 96.91           C  
ATOM    529  O   PHE A  68       9.979  -1.866 -23.977  1.00 96.91           O  
ATOM    530  CG  PHE A  68      11.569  -1.844 -19.730  1.00 96.91           C  
ATOM    531  CD1 PHE A  68      11.366  -2.790 -18.733  1.00 96.91           C  
ATOM    532  CD2 PHE A  68      12.613  -0.938 -19.590  1.00 96.91           C  
ATOM    533  CE1 PHE A  68      12.192  -2.833 -17.612  1.00 96.91           C  
ATOM    534  CE2 PHE A  68      13.442  -0.975 -18.472  1.00 96.91           C  
ATOM    535  CZ  PHE A  68      13.230  -1.923 -17.484  1.00 96.91           C  
ATOM    536  N   GLU A  69       9.302  -3.864 -23.095  1.00 97.51           N  
ATOM    537  CA  GLU A  69       8.112  -4.013 -23.926  1.00 97.51           C  
ATOM    538  C   GLU A  69       6.838  -3.884 -23.096  1.00 97.51           C  
ATOM    539  CB  GLU A  69       8.130  -5.359 -24.655  1.00 97.51           C  
ATOM    540  O   GLU A  69       6.630  -4.643 -22.147  1.00 97.51           O  
ATOM    541  CG  GLU A  69       6.968  -5.553 -25.619  1.00 97.51           C  
ATOM    542  CD  GLU A  69       6.972  -6.913 -26.298  1.00 97.51           C  
ATOM    543  OE1 GLU A  69       6.094  -7.166 -27.154  1.00 97.51           O  
ATOM    544  OE2 GLU A  69       7.859  -7.732 -25.971  1.00 97.51           O  
ATOM    545  N   LYS A  70       6.012  -2.953 -23.502  1.00 97.29           N  
ATOM    546  CA  LYS A  70       4.754  -2.718 -22.800  1.00 97.29           C  
ATOM    547  C   LYS A  70       3.763  -3.850 -23.056  1.00 97.29           C  
ATOM    548  CB  LYS A  70       4.143  -1.382 -23.225  1.00 97.29           C  
ATOM    549  O   LYS A  70       3.558  -4.256 -24.202  1.00 97.29           O  
ATOM    550  CG  LYS A  70       2.949  -0.952 -22.386  1.00 97.29           C  
ATOM    551  CD  LYS A  70       2.453   0.432 -22.786  1.00 97.29           C  
ATOM    552  CE  LYS A  70       1.194   0.818 -22.021  1.00 97.29           C  
ATOM    553  NZ  LYS A  70       0.698   2.169 -22.419  1.00 97.29           N  
ATOM    554  N   ILE A  71       3.139  -4.392 -21.997  1.00 97.61           N  
ATOM    555  CA  ILE A  71       2.165  -5.474 -22.105  1.00 97.61           C  
ATOM    556  C   ILE A  71       0.757  -4.923 -21.891  1.00 97.61           C  
ATOM    557  CB  ILE A  71       2.459  -6.601 -21.090  1.00 97.61           C  
ATOM    558  O   ILE A  71      -0.102  -5.041 -22.769  1.00 97.61           O  
ATOM    559  CG1 ILE A  71       3.829  -7.229 -21.371  1.00 97.61           C  
ATOM    560  CG2 ILE A  71       1.354  -7.661 -21.125  1.00 97.61           C  
ATOM    561  CD1 ILE A  71       4.281  -8.228 -20.314  1.00 97.61           C  
ATOM    562  N   SER A  72       0.532  -4.376 -20.711  1.00 97.06           N  
ATOM    563  CA  SER A  72      -0.776  -3.807 -20.401  1.00 97.06           C  
ATOM    564  C   SER A  72      -0.667  -2.715 -19.343  1.00 97.06           C  
ATOM    565  CB  SER A  72      -1.735  -4.898 -19.923  1.00 97.06           C  
ATOM    566  O   SER A  72       0.337  -2.629 -18.632  1.00 97.06           O  
ATOM    567  OG  SER A  72      -1.275  -5.477 -18.714  1.00 97.06           O  
ATOM    568  N   GLU A  73      -1.739  -1.864 -19.285  1.00 96.84           N  
ATOM    569  CA  GLU A  73      -1.817  -0.847 -18.241  1.00 96.84           C  
ATOM    570  C   GLU A  73      -2.374  -1.428 -16.944  1.00 96.84           C  
ATOM    571  CB  GLU A  73      -2.678   0.332 -18.702  1.00 96.84           C  
ATOM    572  O   GLU A  73      -3.404  -2.105 -16.954  1.00 96.84           O  
ATOM    573  CG  GLU A  73      -2.756   1.469 -17.693  1.00 96.84           C  
ATOM    574  CD  GLU A  73      -3.595   2.642 -18.174  1.00 96.84           C  
ATOM    575  OE1 GLU A  73      -4.281   3.278 -17.342  1.00 96.84           O  
ATOM    576  OE2 GLU A  73      -3.567   2.926 -19.392  1.00 96.84           O  
ATOM    577  N   LEU A  74      -1.682  -1.214 -15.828  1.00 94.00           N  
ATOM    578  CA  LEU A  74      -2.105  -1.755 -14.541  1.00 94.00           C  
ATOM    579  C   LEU A  74      -2.943  -0.739 -13.773  1.00 94.00           C  
ATOM    580  CB  LEU A  74      -0.889  -2.167 -13.707  1.00 94.00           C  
ATOM    581  O   LEU A  74      -3.861  -1.113 -13.040  1.00 94.00           O  
ATOM    582  CG  LEU A  74      -0.045  -3.317 -14.259  1.00 94.00           C  
ATOM    583  CD1 LEU A  74       1.200  -3.519 -13.403  1.00 94.00           C  
ATOM    584  CD2 LEU A  74      -0.868  -4.599 -14.328  1.00 94.00           C  
ATOM    585  N   GLY A  75      -2.629   0.598 -13.955  1.00 89.89           N  
ATOM    586  CA  GLY A  75      -3.324   1.666 -13.255  1.00 89.89           C  
ATOM    587  C   GLY A  75      -2.741   3.039 -13.532  1.00 89.89           C  
ATOM    588  O   GLY A  75      -1.631   3.154 -14.056  1.00 89.89           O  
ATOM    589  N   ALA A  76      -3.643   4.051 -13.340  1.00 88.37           N  
ATOM    590  CA  ALA A  76      -3.231   5.439 -13.532  1.00 88.37           C  
ATOM    591  C   ALA A  76      -3.733   6.322 -12.393  1.00 88.37           C  
ATOM    592  CB  ALA A  76      -3.739   5.965 -14.872  1.00 88.37           C  
ATOM    593  O   ALA A  76      -4.815   6.089 -11.849  1.00 88.37           O  
ATOM    594  N   GLY A  77      -2.785   7.239 -11.857  1.00 78.46           N  
ATOM    595  CA  GLY A  77      -3.133   8.199 -10.821  1.00 78.46           C  
ATOM    596  C   GLY A  77      -2.295   9.463 -10.873  1.00 78.46           C  
ATOM    597  O   GLY A  77      -1.690   9.771 -11.902  1.00 78.46           O  
ATOM    598  N   ASN A  78      -2.417  10.180  -9.760  1.00 71.75           N  
ATOM    599  CA  ASN A  78      -1.705  11.449  -9.668  1.00 71.75           C  
ATOM    600  C   ASN A  78      -0.193  11.250  -9.740  1.00 71.75           C  
ATOM    601  CB  ASN A  78      -2.082  12.184  -8.380  1.00 71.75           C  
ATOM    602  O   ASN A  78       0.535  12.148 -10.167  1.00 71.75           O  
ATOM    603  CG  ASN A  78      -3.505  12.707  -8.401  1.00 71.75           C  
ATOM    604  ND2 ASN A  78      -4.116  12.813  -7.227  1.00 71.75           N  
ATOM    605  OD1 ASN A  78      -4.051  13.012  -9.465  1.00 71.75           O  
ATOM    606  N   GLY A  79       0.201  10.084  -9.484  1.00 76.86           N  
ATOM    607  CA  GLY A  79       1.618   9.773  -9.384  1.00 76.86           C  
ATOM    608  C   GLY A  79       2.191   9.184 -10.659  1.00 76.86           C  
ATOM    609  O   GLY A  79       3.391   8.915 -10.740  1.00 76.86           O  
ATOM    610  N   GLY A  80       1.356   9.090 -11.700  1.00 87.41           N  
ATOM    611  CA  GLY A  80       1.781   8.546 -12.980  1.00 87.41           C  
ATOM    612  C   GLY A  80       0.991   7.320 -13.398  1.00 87.41           C  
ATOM    613  O   GLY A  80      -0.066   7.033 -12.832  1.00 87.41           O  
ATOM    614  N   VAL A  81       1.428   6.741 -14.487  1.00 93.25           N  
ATOM    615  CA  VAL A  81       0.788   5.549 -15.033  1.00 93.25           C  
ATOM    616  C   VAL A  81       1.690   4.335 -14.826  1.00 93.25           C  
ATOM    617  CB  VAL A  81       0.459   5.719 -16.534  1.00 93.25           C  
ATOM    618  O   VAL A  81       2.914   4.437 -14.941  1.00 93.25           O  
ATOM    619  CG1 VAL A  81      -0.344   4.526 -17.049  1.00 93.25           C  
ATOM    620  CG2 VAL A  81      -0.303   7.022 -16.768  1.00 93.25           C  
ATOM    621  N   VAL A  82       1.061   3.269 -14.455  1.00 96.31           N  
ATOM    622  CA  VAL A  82       1.806   2.039 -14.209  1.00 96.31           C  
ATOM    623  C   VAL A  82       1.465   1.005 -15.280  1.00 96.31           C  
ATOM    624  CB  VAL A  82       1.509   1.467 -12.804  1.00 96.31           C  
ATOM    625  O   VAL A  82       0.290   0.765 -15.569  1.00 96.31           O  
ATOM    626  CG1 VAL A  82       2.385   0.248 -12.521  1.00 96.31           C  
ATOM    627  CG2 VAL A  82       1.721   2.540 -11.737  1.00 96.31           C  
ATOM    628  N   PHE A  83       2.533   0.453 -15.851  1.00 97.83           N  
ATOM    629  CA  PHE A  83       2.375  -0.559 -16.889  1.00 97.83           C  
ATOM    630  C   PHE A  83       2.995  -1.882 -16.455  1.00 97.83           C  
ATOM    631  CB  PHE A  83       3.008  -0.089 -18.202  1.00 97.83           C  
ATOM    632  O   PHE A  83       4.012  -1.898 -15.758  1.00 97.83           O  
ATOM    633  CG  PHE A  83       2.324   1.104 -18.813  1.00 97.83           C  
ATOM    634  CD1 PHE A  83       1.196   0.945 -19.608  1.00 97.83           C  
ATOM    635  CD2 PHE A  83       2.809   2.387 -18.591  1.00 97.83           C  
ATOM    636  CE1 PHE A  83       0.560   2.047 -20.174  1.00 97.83           C  
ATOM    637  CE2 PHE A  83       2.179   3.493 -19.154  1.00 97.83           C  
ATOM    638  CZ  PHE A  83       1.056   3.321 -19.946  1.00 97.83           C  
ATOM    639  N   LYS A  84       2.309  -2.899 -16.889  1.00 98.15           N  
ATOM    640  CA  LYS A  84       2.979  -4.195 -16.945  1.00 98.15           C  
ATOM    641  C   LYS A  84       3.918  -4.278 -18.145  1.00 98.15           C  
ATOM    642  CB  LYS A  84       1.952  -5.328 -17.004  1.00 98.15           C  
ATOM    643  O   LYS A  84       3.501  -4.052 -19.283  1.00 98.15           O  
ATOM    644  CG  LYS A  84       2.560  -6.719 -16.906  1.00 98.15           C  
ATOM    645  CD  LYS A  84       1.488  -7.801 -16.949  1.00 98.15           C  
ATOM    646  CE  LYS A  84       2.094  -9.194 -16.840  1.00 98.15           C  
ATOM    647  NZ  LYS A  84       1.042 -10.254 -16.806  1.00 98.15           N  
ATOM    648  N   VAL A  85       5.225  -4.660 -17.825  1.00 98.05           N  
ATOM    649  CA  VAL A  85       6.210  -4.634 -18.902  1.00 98.05           C  
ATOM    650  C   VAL A  85       7.052  -5.907 -18.862  1.00 98.05           C  
ATOM    651  CB  VAL A  85       7.120  -3.389 -18.809  1.00 98.05           C  
ATOM    652  O   VAL A  85       7.136  -6.572 -17.827  1.00 98.05           O  
ATOM    653  CG1 VAL A  85       6.308  -2.110 -19.005  1.00 98.05           C  
ATOM    654  CG2 VAL A  85       7.850  -3.361 -17.468  1.00 98.05           C  
ATOM    655  N   SER A  86       7.540  -6.237 -20.004  1.00 97.44           N  
ATOM    656  CA  SER A  86       8.507  -7.321 -20.139  1.00 97.44           C  
ATOM    657  C   SER A  86       9.911  -6.782 -20.393  1.00 97.44           C  
ATOM    658  CB  SER A  86       8.102  -8.264 -21.273  1.00 97.44           C  
ATOM    659  O   SER A  86      10.119  -5.987 -21.312  1.00 97.44           O  
ATOM    660  OG  SER A  86       9.023  -9.335 -21.390  1.00 97.44           O  
ATOM    661  N   HIS A  87      10.861  -7.176 -19.526  1.00 96.76           N  
ATOM    662  CA  HIS A  87      12.267  -6.839 -19.720  1.00 96.76           C  
ATOM    663  C   HIS A  87      12.942  -7.819 -20.673  1.00 96.76           C  
ATOM    664  CB  HIS A  87      13.002  -6.820 -18.379  1.00 96.76           C  
ATOM    665  O   HIS A  87      13.153  -8.984 -20.326  1.00 96.76           O  
ATOM    666  CG  HIS A  87      14.407  -6.314 -18.472  1.00 96.76           C  
ATOM    667  CD2 HIS A  87      14.903  -5.157 -18.971  1.00 96.76           C  
ATOM    668  ND1 HIS A  87      15.489  -7.035 -18.017  1.00 96.76           N  
ATOM    669  CE1 HIS A  87      16.594  -6.341 -18.233  1.00 96.76           C  
ATOM    670  NE2 HIS A  87      16.266  -5.198 -18.810  1.00 96.76           N  
ATOM    671  N   LYS A  88      13.338  -7.336 -21.857  1.00 95.64           N  
ATOM    672  CA  LYS A  88      13.759  -8.169 -22.980  1.00 95.64           C  
ATOM    673  C   LYS A  88      15.012  -8.968 -22.631  1.00 95.64           C  
ATOM    674  CB  LYS A  88      14.013  -7.311 -24.220  1.00 95.64           C  
ATOM    675  O   LYS A  88      15.054 -10.184 -22.827  1.00 95.64           O  
ATOM    676  CG  LYS A  88      12.758  -6.677 -24.801  1.00 95.64           C  
ATOM    677  CD  LYS A  88      13.075  -5.834 -26.029  1.00 95.64           C  
ATOM    678  CE  LYS A  88      11.880  -4.989 -26.453  1.00 95.64           C  
ATOM    679  NZ  LYS A  88      12.197  -4.135 -27.636  1.00 95.64           N  
ATOM    680  N   PRO A  89      15.962  -8.341 -21.996  1.00 94.74           N  
ATOM    681  CA  PRO A  89      17.220  -9.048 -21.745  1.00 94.74           C  
ATOM    682  C   PRO A  89      17.067 -10.182 -20.733  1.00 94.74           C  
ATOM    683  CB  PRO A  89      18.138  -7.951 -21.201  1.00 94.74           C  
ATOM    684  O   PRO A  89      17.616 -11.269 -20.932  1.00 94.74           O  
ATOM    685  CG  PRO A  89      17.627  -6.686 -21.812  1.00 94.74           C  
ATOM    686  CD  PRO A  89      16.130  -6.771 -21.901  1.00 94.74           C  
ATOM    687  N   SER A  90      16.300  -9.899 -19.666  1.00 93.71           N  
ATOM    688  CA  SER A  90      16.197 -10.882 -18.593  1.00 93.71           C  
ATOM    689  C   SER A  90      14.967 -11.767 -18.770  1.00 93.71           C  
ATOM    690  CB  SER A  90      16.143 -10.187 -17.232  1.00 93.71           C  
ATOM    691  O   SER A  90      14.876 -12.840 -18.170  1.00 93.71           O  
ATOM    692  OG  SER A  90      14.931  -9.468 -17.083  1.00 93.71           O  
ATOM    693  N   GLY A  91      13.971 -11.323 -19.558  1.00 93.28           N  
ATOM    694  CA  GLY A  91      12.720 -12.042 -19.740  1.00 93.28           C  
ATOM    695  C   GLY A  91      11.770 -11.895 -18.566  1.00 93.28           C  
ATOM    696  O   GLY A  91      10.740 -12.569 -18.506  1.00 93.28           O  
ATOM    697  N   LEU A  92      12.053 -11.059 -17.642  1.00 94.95           N  
ATOM    698  CA  LEU A  92      11.260 -10.878 -16.431  1.00 94.95           C  
ATOM    699  C   LEU A  92      10.063  -9.970 -16.694  1.00 94.95           C  
ATOM    700  CB  LEU A  92      12.122 -10.293 -15.309  1.00 94.95           C  
ATOM    701  O   LEU A  92      10.168  -9.002 -17.451  1.00 94.95           O  
ATOM    702  CG  LEU A  92      13.257 -11.179 -14.793  1.00 94.95           C  
ATOM    703  CD1 LEU A  92      14.147 -10.396 -13.835  1.00 94.95           C  
ATOM    704  CD2 LEU A  92      12.697 -12.424 -14.114  1.00 94.95           C  
ATOM    705  N   VAL A  93       8.998 -10.348 -16.082  1.00 96.35           N  
ATOM    706  CA  VAL A  93       7.832  -9.471 -16.057  1.00 96.35           C  
ATOM    707  C   VAL A  93       7.924  -8.523 -14.863  1.00 96.35           C  
ATOM    708  CB  VAL A  93       6.516 -10.278 -15.995  1.00 96.35           C  
ATOM    709  O   VAL A  93       8.150  -8.959 -13.732  1.00 96.35           O  
ATOM    710  CG1 VAL A  93       5.315  -9.343 -15.857  1.00 96.35           C  
ATOM    711  CG2 VAL A  93       6.372 -11.157 -17.236  1.00 96.35           C  
ATOM    712  N   MET A  94       7.687  -7.198 -15.158  1.00 97.31           N  
ATOM    713  CA  MET A  94       7.867  -6.155 -14.152  1.00 97.31           C  
ATOM    714  C   MET A  94       6.744  -5.126 -14.226  1.00 97.31           C  
ATOM    715  CB  MET A  94       9.221  -5.465 -14.329  1.00 97.31           C  
ATOM    716  O   MET A  94       5.876  -5.211 -15.097  1.00 97.31           O  
ATOM    717  CG  MET A  94      10.407  -6.412 -14.251  1.00 97.31           C  
ATOM    718  SD  MET A  94      12.004  -5.567 -14.572  1.00 97.31           S  
ATOM    719  CE  MET A  94      13.140  -6.978 -14.467  1.00 97.31           C  
ATOM    720  N   ALA A  95       6.722  -4.276 -13.231  1.00 97.78           N  
ATOM    721  CA  ALA A  95       5.853  -3.102 -13.255  1.00 97.78           C  
ATOM    722  C   ALA A  95       6.664  -1.824 -13.449  1.00 97.78           C  
ATOM    723  CB  ALA A  95       5.035  -3.019 -11.969  1.00 97.78           C  
ATOM    724  O   ALA A  95       7.671  -1.611 -12.770  1.00 97.78           O  
ATOM    725  N   ARG A  96       6.205  -1.073 -14.457  1.00 97.32           N  
ATOM    726  CA  ARG A  96       6.869   0.191 -14.758  1.00 97.32           C  
ATOM    727  C   ARG A  96       5.945   1.374 -14.488  1.00 97.32           C  
ATOM    728  CB  ARG A  96       7.343   0.218 -16.212  1.00 97.32           C  
ATOM    729  O   ARG A  96       4.893   1.502 -15.118  1.00 97.32           O  
ATOM    730  CG  ARG A  96       8.054   1.503 -16.605  1.00 97.32           C  
ATOM    731  CD  ARG A  96       8.413   1.519 -18.085  1.00 97.32           C  
ATOM    732  NE  ARG A  96       9.131   2.736 -18.452  1.00 97.32           N  
ATOM    733  NH1 ARG A  96       9.403   2.154 -20.671  1.00 97.32           N  
ATOM    734  NH2 ARG A  96      10.226   4.148 -19.895  1.00 97.32           N  
ATOM    735  CZ  ARG A  96       9.585   3.010 -19.672  1.00 97.32           C  
ATOM    736  N   LYS A  97       6.437   2.164 -13.522  1.00 95.21           N  
ATOM    737  CA  LYS A  97       5.729   3.410 -13.243  1.00 95.21           C  
ATOM    738  C   LYS A  97       6.358   4.581 -13.992  1.00 95.21           C  
ATOM    739  CB  LYS A  97       5.716   3.696 -11.740  1.00 95.21           C  
ATOM    740  O   LYS A  97       7.538   4.882 -13.804  1.00 95.21           O  
ATOM    741  CG  LYS A  97       4.867   4.895 -11.345  1.00 95.21           C  
ATOM    742  CD  LYS A  97       4.809   5.065  -9.833  1.00 95.21           C  
ATOM    743  CE  LYS A  97       3.899   6.219  -9.433  1.00 95.21           C  
ATOM    744  NZ  LYS A  97       3.796   6.355  -7.950  1.00 95.21           N  
ATOM    745  N   LEU A  98       5.492   5.286 -14.692  1.00 94.29           N  
ATOM    746  CA  LEU A  98       5.943   6.434 -15.472  1.00 94.29           C  
ATOM    747  C   LEU A  98       5.463   7.739 -14.845  1.00 94.29           C  
ATOM    748  CB  LEU A  98       5.441   6.332 -16.915  1.00 94.29           C  
ATOM    749  O   LEU A  98       4.260   7.939 -14.662  1.00 94.29           O  
ATOM    750  CG  LEU A  98       6.234   5.413 -17.845  1.00 94.29           C  
ATOM    751  CD1 LEU A  98       5.871   3.955 -17.586  1.00 94.29           C  
ATOM    752  CD2 LEU A  98       5.982   5.781 -19.303  1.00 94.29           C  
ATOM    753  N   ILE A  99       6.402   8.589 -14.584  1.00 91.05           N  
ATOM    754  CA  ILE A  99       6.083   9.888 -14.002  1.00 91.05           C  
ATOM    755  C   ILE A  99       6.568  11.002 -14.928  1.00 91.05           C  
ATOM    756  CB  ILE A  99       6.710  10.048 -12.599  1.00 91.05           C  
ATOM    757  O   ILE A  99       7.772  11.158 -15.144  1.00 91.05           O  
ATOM    758  CG1 ILE A  99       6.319   8.868 -11.702  1.00 91.05           C  
ATOM    759  CG2 ILE A  99       6.288  11.378 -11.968  1.00 91.05           C  
ATOM    760  CD1 ILE A  99       7.132   8.770 -10.418  1.00 91.05           C  
ATOM    761  N   HIS A 100       5.598  11.696 -15.411  1.00 87.83           N  
ATOM    762  CA  HIS A 100       5.943  12.816 -16.279  1.00 87.83           C  
ATOM    763  C   HIS A 100       6.394  14.024 -15.466  1.00 87.83           C  
ATOM    764  CB  HIS A 100       4.754  13.193 -17.165  1.00 87.83           C  
ATOM    765  O   HIS A 100       5.655  14.512 -14.608  1.00 87.83           O  
ATOM    766  CG  HIS A 100       5.056  14.285 -18.141  1.00 87.83           C  
ATOM    767  CD2 HIS A 100       4.754  15.604 -18.121  1.00 87.83           C  
ATOM    768  ND1 HIS A 100       5.749  14.066 -19.312  1.00 87.83           N  
ATOM    769  CE1 HIS A 100       5.862  15.207 -19.970  1.00 87.83           C  
ATOM    770  NE2 HIS A 100       5.267  16.156 -19.269  1.00 87.83           N  
ATOM    771  N   LEU A 101       7.639  14.391 -15.699  1.00 84.51           N  
ATOM    772  CA  LEU A 101       8.183  15.526 -14.962  1.00 84.51           C  
ATOM    773  C   LEU A 101       9.056  16.392 -15.863  1.00 84.51           C  
ATOM    774  CB  LEU A 101       8.994  15.043 -13.757  1.00 84.51           C  
ATOM    775  O   LEU A 101      10.008  15.899 -16.472  1.00 84.51           O  
ATOM    776  CG  LEU A 101       8.202  14.386 -12.625  1.00 84.51           C  
ATOM    777  CD1 LEU A 101       9.135  13.587 -11.720  1.00 84.51           C  
ATOM    778  CD2 LEU A 101       7.442  15.437 -11.824  1.00 84.51           C  
ATOM    779  N   GLU A 102       8.611  17.664 -16.025  1.00 82.36           N  
ATOM    780  CA  GLU A 102       9.491  18.616 -16.697  1.00 82.36           C  
ATOM    781  C   GLU A 102      10.366  19.362 -15.693  1.00 82.36           C  
ATOM    782  CB  GLU A 102       8.675  19.611 -17.525  1.00 82.36           C  
ATOM    783  O   GLU A 102       9.937  20.359 -15.108  1.00 82.36           O  
ATOM    784  CG  GLU A 102       7.991  18.989 -18.734  1.00 82.36           C  
ATOM    785  CD  GLU A 102       7.291  20.009 -19.618  1.00 82.36           C  
ATOM    786  OE1 GLU A 102       6.739  19.622 -20.673  1.00 82.36           O  
ATOM    787  OE2 GLU A 102       7.297  21.206 -19.254  1.00 82.36           O  
ATOM    788  N   ILE A 103      11.561  18.756 -15.461  1.00 84.38           N  
ATOM    789  CA  ILE A 103      12.415  19.349 -14.437  1.00 84.38           C  
ATOM    790  C   ILE A 103      13.827  19.535 -14.988  1.00 84.38           C  
ATOM    791  CB  ILE A 103      12.449  18.483 -13.158  1.00 84.38           C  
ATOM    792  O   ILE A 103      14.203  18.904 -15.978  1.00 84.38           O  
ATOM    793  CG1 ILE A 103      12.828  17.038 -13.502  1.00 84.38           C  
ATOM    794  CG2 ILE A 103      11.100  18.537 -12.434  1.00 84.38           C  
ATOM    795  CD1 ILE A 103      13.068  16.155 -12.285  1.00 84.38           C  
ATOM    796  N   LYS A 104      14.582  20.511 -14.381  1.00 88.88           N  
ATOM    797  CA  LYS A 104      15.975  20.765 -14.737  1.00 88.88           C  
ATOM    798  C   LYS A 104      16.840  19.533 -14.485  1.00 88.88           C  
ATOM    799  CB  LYS A 104      16.521  21.958 -13.951  1.00 88.88           C  
ATOM    800  O   LYS A 104      16.569  18.755 -13.568  1.00 88.88           O  
ATOM    801  CG  LYS A 104      15.857  23.283 -14.297  1.00 88.88           C  
ATOM    802  CD  LYS A 104      16.467  24.436 -13.510  1.00 88.88           C  
ATOM    803  CE  LYS A 104      15.785  25.758 -13.835  1.00 88.88           C  
ATOM    804  NZ  LYS A 104      16.343  26.883 -13.026  1.00 88.88           N  
ATOM    805  N   PRO A 105      17.820  19.354 -15.325  1.00 88.87           N  
ATOM    806  CA  PRO A 105      18.693  18.183 -15.216  1.00 88.87           C  
ATOM    807  C   PRO A 105      19.257  17.997 -13.809  1.00 88.87           C  
ATOM    808  CB  PRO A 105      19.811  18.482 -16.218  1.00 88.87           C  
ATOM    809  O   PRO A 105      19.360  16.866 -13.326  1.00 88.87           O  
ATOM    810  CG  PRO A 105      19.176  19.361 -17.247  1.00 88.87           C  
ATOM    811  CD  PRO A 105      18.165  20.238 -16.566  1.00 88.87           C  
ATOM    812  N   ALA A 106      19.576  19.075 -13.094  1.00 90.18           N  
ATOM    813  CA  ALA A 106      20.136  18.986 -11.748  1.00 90.18           C  
ATOM    814  C   ALA A 106      19.137  18.361 -10.778  1.00 90.18           C  
ATOM    815  CB  ALA A 106      20.558  20.368 -11.255  1.00 90.18           C  
ATOM    816  O   ALA A 106      19.504  17.519  -9.956  1.00 90.18           O  
ATOM    817  N   ILE A 107      17.846  18.752 -10.820  1.00 90.19           N  
ATOM    818  CA  ILE A 107      16.783  18.227  -9.969  1.00 90.19           C  
ATOM    819  C   ILE A 107      16.503  16.770 -10.333  1.00 90.19           C  
ATOM    820  CB  ILE A 107      15.493  19.068 -10.093  1.00 90.19           C  
ATOM    821  O   ILE A 107      16.309  15.930  -9.451  1.00 90.19           O  
ATOM    822  CG1 ILE A 107      15.744  20.504  -9.619  1.00 90.19           C  
ATOM    823  CG2 ILE A 107      14.350  18.422  -9.304  1.00 90.19           C  
ATOM    824  CD1 ILE A 107      14.544  21.427  -9.780  1.00 90.19           C  
ATOM    825  N   ARG A 108      16.595  16.540 -11.585  1.00 90.44           N  
ATOM    826  CA  ARG A 108      16.421  15.180 -12.085  1.00 90.44           C  
ATOM    827  C   ARG A 108      17.442  14.233 -11.464  1.00 90.44           C  
ATOM    828  CB  ARG A 108      16.537  15.149 -13.611  1.00 90.44           C  
ATOM    829  O   ARG A 108      17.082  13.165 -10.964  1.00 90.44           O  
ATOM    830  CG  ARG A 108      16.491  13.750 -14.204  1.00 90.44           C  
ATOM    831  CD  ARG A 108      17.007  13.727 -15.636  1.00 90.44           C  
ATOM    832  NE  ARG A 108      17.687  12.471 -15.943  1.00 90.44           N  
ATOM    833  NH1 ARG A 108      18.497  13.172 -17.990  1.00 90.44           N  
ATOM    834  NH2 ARG A 108      18.958  11.058 -17.233  1.00 90.44           N  
ATOM    835  CZ  ARG A 108      18.379  12.237 -17.055  1.00 90.44           C  
ATOM    836  N   ASN A 109      18.709  14.545 -11.560  1.00 90.30           N  
ATOM    837  CA  ASN A 109      19.786  13.714 -11.034  1.00 90.30           C  
ATOM    838  C   ASN A 109      19.669  13.535  -9.523  1.00 90.30           C  
ATOM    839  CB  ASN A 109      21.149  14.309 -11.394  1.00 90.30           C  
ATOM    840  O   ASN A 109      19.991  12.471  -8.992  1.00 90.30           O  
ATOM    841  CG  ASN A 109      21.462  14.199 -12.873  1.00 90.30           C  
ATOM    842  ND2 ASN A 109      22.362  15.049 -13.353  1.00 90.30           N  
ATOM    843  OD1 ASN A 109      20.899  13.358 -13.578  1.00 90.30           O  
ATOM    844  N   GLN A 110      19.192  14.558  -8.915  1.00 91.27           N  
ATOM    845  CA  GLN A 110      18.974  14.471  -7.475  1.00 91.27           C  
ATOM    846  C   GLN A 110      17.869  13.472  -7.145  1.00 91.27           C  
ATOM    847  CB  GLN A 110      18.629  15.845  -6.899  1.00 91.27           C  
ATOM    848  O   GLN A 110      18.003  12.674  -6.215  1.00 91.27           O  
ATOM    849  CG  GLN A 110      18.563  15.875  -5.378  1.00 91.27           C  
ATOM    850  CD  GLN A 110      18.314  17.268  -4.829  1.00 91.27           C  
ATOM    851  NE2 GLN A 110      18.082  17.358  -3.523  1.00 91.27           N  
ATOM    852  OE1 GLN A 110      18.331  18.254  -5.571  1.00 91.27           O  
ATOM    853  N   ILE A 111      16.768  13.498  -7.891  1.00 91.22           N  
ATOM    854  CA  ILE A 111      15.654  12.580  -7.687  1.00 91.22           C  
ATOM    855  C   ILE A 111      16.128  11.142  -7.884  1.00 91.22           C  
ATOM    856  CB  ILE A 111      14.481  12.893  -8.643  1.00 91.22           C  
ATOM    857  O   ILE A 111      15.845  10.270  -7.058  1.00 91.22           O  
ATOM    858  CG1 ILE A 111      13.816  14.219  -8.256  1.00 91.22           C  
ATOM    859  CG2 ILE A 111      13.463  11.749  -8.642  1.00 91.22           C  
ATOM    860  CD1 ILE A 111      12.756  14.691  -9.242  1.00 91.22           C  
ATOM    861  N   ILE A 112      16.852  10.882  -8.976  1.00 90.94           N  
ATOM    862  CA  ILE A 112      17.331   9.543  -9.300  1.00 90.94           C  
ATOM    863  C   ILE A 112      18.262   9.046  -8.196  1.00 90.94           C  
ATOM    864  CB  ILE A 112      18.055   9.516 -10.665  1.00 90.94           C  
ATOM    865  O   ILE A 112      18.190   7.883  -7.791  1.00 90.94           O  
ATOM    866  CG1 ILE A 112      17.066   9.804 -11.800  1.00 90.94           C  
ATOM    867  CG2 ILE A 112      18.757   8.171 -10.878  1.00 90.94           C  
ATOM    868  CD1 ILE A 112      15.958   8.769 -11.933  1.00 90.94           C  
ATOM    869  N   ARG A 113      19.092   9.946  -7.709  1.00 90.32           N  
ATOM    870  CA  ARG A 113      20.000   9.590  -6.623  1.00 90.32           C  
ATOM    871  C   ARG A 113      19.227   9.196  -5.369  1.00 90.32           C  
ATOM    872  CB  ARG A 113      20.946  10.752  -6.311  1.00 90.32           C  
ATOM    873  O   ARG A 113      19.563   8.208  -4.711  1.00 90.32           O  
ATOM    874  CG  ARG A 113      22.100  10.887  -7.292  1.00 90.32           C  
ATOM    875  CD  ARG A 113      23.150  11.872  -6.796  1.00 90.32           C  
ATOM    876  NE  ARG A 113      22.625  13.233  -6.734  1.00 90.32           N  
ATOM    877  NH1 ARG A 113      24.670  14.223  -6.312  1.00 90.32           N  
ATOM    878  NH2 ARG A 113      22.779  15.509  -6.470  1.00 90.32           N  
ATOM    879  CZ  ARG A 113      23.359  14.319  -6.506  1.00 90.32           C  
ATOM    880  N   GLU A 114      18.223   9.935  -5.053  1.00 91.33           N  
ATOM    881  CA  GLU A 114      17.426   9.669  -3.860  1.00 91.33           C  
ATOM    882  C   GLU A 114      16.640   8.369  -3.998  1.00 91.33           C  
ATOM    883  CB  GLU A 114      16.471  10.833  -3.581  1.00 91.33           C  
ATOM    884  O   GLU A 114      16.477   7.629  -3.026  1.00 91.33           O  
ATOM    885  CG  GLU A 114      17.169  12.102  -3.113  1.00 91.33           C  
ATOM    886  CD  GLU A 114      16.210  13.255  -2.860  1.00 91.33           C  
ATOM    887  OE1 GLU A 114      16.675  14.368  -2.524  1.00 91.33           O  
ATOM    888  OE2 GLU A 114      14.985  13.044  -2.998  1.00 91.33           O  
ATOM    889  N   LEU A 115      16.211   8.079  -5.206  1.00 91.71           N  
ATOM    890  CA  LEU A 115      15.435   6.869  -5.452  1.00 91.71           C  
ATOM    891  C   LEU A 115      16.311   5.627  -5.324  1.00 91.71           C  
ATOM    892  CB  LEU A 115      14.796   6.916  -6.842  1.00 91.71           C  
ATOM    893  O   LEU A 115      15.800   4.517  -5.159  1.00 91.71           O  
ATOM    894  CG  LEU A 115      13.584   7.835  -7.000  1.00 91.71           C  
ATOM    895  CD1 LEU A 115      13.092   7.820  -8.444  1.00 91.71           C  
ATOM    896  CD2 LEU A 115      12.469   7.421  -6.046  1.00 91.71           C  
ATOM    897  N   GLN A 116      17.628   5.768  -5.361  1.00 87.71           N  
ATOM    898  CA  GLN A 116      18.553   4.648  -5.227  1.00 87.71           C  
ATOM    899  C   GLN A 116      18.388   3.956  -3.876  1.00 87.71           C  
ATOM    900  CB  GLN A 116      19.997   5.120  -5.402  1.00 87.71           C  
ATOM    901  O   GLN A 116      18.697   2.771  -3.738  1.00 87.71           O  
ATOM    902  CG  GLN A 116      20.373   5.430  -6.844  1.00 87.71           C  
ATOM    903  CD  GLN A 116      21.788   5.958  -6.982  1.00 87.71           C  
ATOM    904  NE2 GLN A 116      22.326   5.904  -8.196  1.00 87.71           N  
ATOM    905  OE1 GLN A 116      22.394   6.411  -6.006  1.00 87.71           O  
ATOM    906  N   VAL A 117      17.926   4.716  -2.886  1.00 87.90           N  
ATOM    907  CA  VAL A 117      17.681   4.164  -1.557  1.00 87.90           C  
ATOM    908  C   VAL A 117      16.688   3.007  -1.653  1.00 87.90           C  
ATOM    909  CB  VAL A 117      17.151   5.241  -0.584  1.00 87.90           C  
ATOM    910  O   VAL A 117      16.793   2.028  -0.911  1.00 87.90           O  
ATOM    911  CG1 VAL A 117      16.674   4.604   0.719  1.00 87.90           C  
ATOM    912  CG2 VAL A 117      18.230   6.287  -0.308  1.00 87.90           C  
ATOM    913  N   LEU A 118      15.780   3.104  -2.591  1.00 89.15           N  
ATOM    914  CA  LEU A 118      14.760   2.076  -2.768  1.00 89.15           C  
ATOM    915  C   LEU A 118      15.390   0.750  -3.180  1.00 89.15           C  
ATOM    916  CB  LEU A 118      13.733   2.514  -3.815  1.00 89.15           C  
ATOM    917  O   LEU A 118      14.842  -0.317  -2.895  1.00 89.15           O  
ATOM    918  CG  LEU A 118      12.855   3.711  -3.445  1.00 89.15           C  
ATOM    919  CD1 LEU A 118      11.929   4.067  -4.603  1.00 89.15           C  
ATOM    920  CD2 LEU A 118      12.051   3.414  -2.183  1.00 89.15           C  
ATOM    921  N   HIS A 119      16.477   0.860  -3.957  1.00 88.46           N  
ATOM    922  CA  HIS A 119      17.208  -0.323  -4.399  1.00 88.46           C  
ATOM    923  C   HIS A 119      17.718  -1.132  -3.211  1.00 88.46           C  
ATOM    924  CB  HIS A 119      18.375   0.076  -5.303  1.00 88.46           C  
ATOM    925  O   HIS A 119      17.816  -2.358  -3.286  1.00 88.46           O  
ATOM    926  CG  HIS A 119      19.012  -1.081  -6.007  1.00 88.46           C  
ATOM    927  CD2 HIS A 119      20.231  -1.650  -5.858  1.00 88.46           C  
ATOM    928  ND1 HIS A 119      18.374  -1.788  -7.003  1.00 88.46           N  
ATOM    929  CE1 HIS A 119      19.176  -2.746  -7.437  1.00 88.46           C  
ATOM    930  NE2 HIS A 119      20.309  -2.684  -6.758  1.00 88.46           N  
ATOM    931  N   GLU A 120      17.941  -0.514  -2.069  1.00 87.74           N  
ATOM    932  CA  GLU A 120      18.510  -1.140  -0.879  1.00 87.74           C  
ATOM    933  C   GLU A 120      17.415  -1.682   0.035  1.00 87.74           C  
ATOM    934  CB  GLU A 120      19.389  -0.146  -0.116  1.00 87.74           C  
ATOM    935  O   GLU A 120      17.702  -2.385   1.007  1.00 87.74           O  
ATOM    936  CG  GLU A 120      20.613   0.316  -0.893  1.00 87.74           C  
ATOM    937  CD  GLU A 120      21.398   1.406  -0.182  1.00 87.74           C  
ATOM    938  OE1 GLU A 120      22.412   1.886  -0.740  1.00 87.74           O  
ATOM    939  OE2 GLU A 120      20.998   1.783   0.942  1.00 87.74           O  
ATOM    940  N   CYS A 121      16.207  -1.386  -0.295  1.00 90.06           N  
ATOM    941  CA  CYS A 121      15.099  -1.877   0.517  1.00 90.06           C  
ATOM    942  C   CYS A 121      14.752  -3.316   0.152  1.00 90.06           C  
ATOM    943  CB  CYS A 121      13.870  -0.986   0.342  1.00 90.06           C  
ATOM    944  O   CYS A 121      14.170  -3.570  -0.904  1.00 90.06           O  
ATOM    945  SG  CYS A 121      14.058   0.661   1.058  1.00 90.06           S  
ATOM    946  N   ASN A 122      15.135  -4.234   0.998  1.00 90.61           N  
ATOM    947  CA  ASN A 122      14.882  -5.655   0.784  1.00 90.61           C  
ATOM    948  C   ASN A 122      14.076  -6.259   1.931  1.00 90.61           C  
ATOM    949  CB  ASN A 122      16.198  -6.414   0.602  1.00 90.61           C  
ATOM    950  O   ASN A 122      14.633  -6.590   2.979  1.00 90.61           O  
ATOM    951  CG  ASN A 122      17.019  -5.888  -0.558  1.00 90.61           C  
ATOM    952  ND2 ASN A 122      18.274  -5.547  -0.290  1.00 90.61           N  
ATOM    953  OD1 ASN A 122      16.530  -5.787  -1.687  1.00 90.61           O  
ATOM    954  N   SER A 123      12.762  -6.304   1.754  1.00 93.42           N  
ATOM    955  CA  SER A 123      11.812  -6.824   2.731  1.00 93.42           C  
ATOM    956  C   SER A 123      10.669  -7.568   2.048  1.00 93.42           C  
ATOM    957  CB  SER A 123      11.252  -5.691   3.591  1.00 93.42           C  
ATOM    958  O   SER A 123      10.230  -7.181   0.963  1.00 93.42           O  
ATOM    959  OG  SER A 123      10.208  -6.162   4.426  1.00 93.42           O  
ATOM    960  N   PRO A 124      10.203  -8.656   2.743  1.00 94.54           N  
ATOM    961  CA  PRO A 124       9.050  -9.371   2.190  1.00 94.54           C  
ATOM    962  C   PRO A 124       7.768  -8.543   2.229  1.00 94.54           C  
ATOM    963  CB  PRO A 124       8.932 -10.602   3.093  1.00 94.54           C  
ATOM    964  O   PRO A 124       6.751  -8.945   1.658  1.00 94.54           O  
ATOM    965  CG  PRO A 124       9.580 -10.197   4.377  1.00 94.54           C  
ATOM    966  CD  PRO A 124      10.707  -9.254   4.066  1.00 94.54           C  
ATOM    967  N   TYR A 125       7.831  -7.416   2.848  1.00 96.84           N  
ATOM    968  CA  TYR A 125       6.617  -6.630   3.038  1.00 96.84           C  
ATOM    969  C   TYR A 125       6.696  -5.311   2.280  1.00 96.84           C  
ATOM    970  CB  TYR A 125       6.378  -6.363   4.527  1.00 96.84           C  
ATOM    971  O   TYR A 125       5.858  -4.427   2.470  1.00 96.84           O  
ATOM    972  CG  TYR A 125       6.284  -7.617   5.362  1.00 96.84           C  
ATOM    973  CD1 TYR A 125       5.193  -8.475   5.244  1.00 96.84           C  
ATOM    974  CD2 TYR A 125       7.285  -7.946   6.270  1.00 96.84           C  
ATOM    975  CE1 TYR A 125       5.101  -9.631   6.013  1.00 96.84           C  
ATOM    976  CE2 TYR A 125       7.203  -9.099   7.044  1.00 96.84           C  
ATOM    977  OH  TYR A 125       6.024 -11.077   7.671  1.00 96.84           O  
ATOM    978  CZ  TYR A 125       6.110  -9.934   6.908  1.00 96.84           C  
ATOM    979  N   ILE A 126       7.837  -5.144   1.519  1.00 96.70           N  
ATOM    980  CA  ILE A 126       8.033  -3.986   0.654  1.00 96.70           C  
ATOM    981  C   ILE A 126       8.207  -4.445  -0.792  1.00 96.70           C  
ATOM    982  CB  ILE A 126       9.252  -3.147   1.101  1.00 96.70           C  
ATOM    983  O   ILE A 126       8.988  -5.358  -1.070  1.00 96.70           O  
ATOM    984  CG1 ILE A 126       9.098  -2.720   2.565  1.00 96.70           C  
ATOM    985  CG2 ILE A 126       9.430  -1.928   0.191  1.00 96.70           C  
ATOM    986  CD1 ILE A 126       7.869  -1.863   2.835  1.00 96.70           C  
ATOM    987  N   VAL A 127       7.531  -3.845  -1.707  1.00 97.09           N  
ATOM    988  CA  VAL A 127       7.637  -4.185  -3.122  1.00 97.09           C  
ATOM    989  C   VAL A 127       9.085  -4.034  -3.583  1.00 97.09           C  
ATOM    990  CB  VAL A 127       6.708  -3.305  -3.988  1.00 97.09           C  
ATOM    991  O   VAL A 127       9.729  -3.020  -3.302  1.00 97.09           O  
ATOM    992  CG1 VAL A 127       7.003  -3.507  -5.473  1.00 97.09           C  
ATOM    993  CG2 VAL A 127       5.243  -3.617  -3.685  1.00 97.09           C  
ATOM    994  N   GLY A 128       9.548  -5.085  -4.238  1.00 95.48           N  
ATOM    995  CA  GLY A 128      10.911  -5.074  -4.743  1.00 95.48           C  
ATOM    996  C   GLY A 128      11.144  -4.020  -5.809  1.00 95.48           C  
ATOM    997  O   GLY A 128      10.300  -3.818  -6.685  1.00 95.48           O  
ATOM    998  N   PHE A 129      12.288  -3.417  -5.710  1.00 95.49           N  
ATOM    999  CA  PHE A 129      12.667  -2.324  -6.599  1.00 95.49           C  
ATOM   1000  C   PHE A 129      13.873  -2.710  -7.448  1.00 95.49           C  
ATOM   1001  CB  PHE A 129      12.975  -1.058  -5.795  1.00 95.49           C  
ATOM   1002  O   PHE A 129      14.936  -3.032  -6.914  1.00 95.49           O  
ATOM   1003  CG  PHE A 129      13.194   0.164  -6.647  1.00 95.49           C  
ATOM   1004  CD1 PHE A 129      14.474   0.661  -6.857  1.00 95.49           C  
ATOM   1005  CD2 PHE A 129      12.118   0.815  -7.237  1.00 95.49           C  
ATOM   1006  CE1 PHE A 129      14.679   1.791  -7.645  1.00 95.49           C  
ATOM   1007  CE2 PHE A 129      12.315   1.945  -8.025  1.00 95.49           C  
ATOM   1008  CZ  PHE A 129      13.597   2.432  -8.227  1.00 95.49           C  
ATOM   1009  N   TYR A 130      13.626  -2.672  -8.804  1.00 94.96           N  
ATOM   1010  CA  TYR A 130      14.719  -3.031  -9.701  1.00 94.96           C  
ATOM   1011  C   TYR A 130      15.588  -1.819 -10.013  1.00 94.96           C  
ATOM   1012  CB  TYR A 130      14.174  -3.632 -11.000  1.00 94.96           C  
ATOM   1013  O   TYR A 130      16.809  -1.938 -10.138  1.00 94.96           O  
ATOM   1014  CG  TYR A 130      13.597  -5.016 -10.833  1.00 94.96           C  
ATOM   1015  CD1 TYR A 130      14.426  -6.121 -10.651  1.00 94.96           C  
ATOM   1016  CD2 TYR A 130      12.222  -5.223 -10.859  1.00 94.96           C  
ATOM   1017  CE1 TYR A 130      13.899  -7.399 -10.499  1.00 94.96           C  
ATOM   1018  CE2 TYR A 130      11.683  -6.497 -10.707  1.00 94.96           C  
ATOM   1019  OH  TYR A 130      12.001  -8.839 -10.378  1.00 94.96           O  
ATOM   1020  CZ  TYR A 130      12.528  -7.576 -10.528  1.00 94.96           C  
ATOM   1021  N   GLY A 131      14.968  -0.647 -10.104  1.00 94.23           N  
ATOM   1022  CA  GLY A 131      15.724   0.554 -10.424  1.00 94.23           C  
ATOM   1023  C   GLY A 131      14.870   1.652 -11.029  1.00 94.23           C  
ATOM   1024  O   GLY A 131      13.663   1.481 -11.207  1.00 94.23           O  
ATOM   1025  N   ALA A 132      15.465   2.804 -11.188  1.00 93.88           N  
ATOM   1026  CA  ALA A 132      14.824   3.974 -11.782  1.00 93.88           C  
ATOM   1027  C   ALA A 132      15.738   4.640 -12.806  1.00 93.88           C  
ATOM   1028  CB  ALA A 132      14.429   4.973 -10.697  1.00 93.88           C  
ATOM   1029  O   ALA A 132      16.963   4.602 -12.671  1.00 93.88           O  
ATOM   1030  N   PHE A 133      15.162   5.148 -13.858  1.00 93.74           N  
ATOM   1031  CA  PHE A 133      15.930   5.893 -14.848  1.00 93.74           C  
ATOM   1032  C   PHE A 133      15.073   6.976 -15.494  1.00 93.74           C  
ATOM   1033  CB  PHE A 133      16.483   4.951 -15.922  1.00 93.74           C  
ATOM   1034  O   PHE A 133      13.844   6.934 -15.412  1.00 93.74           O  
ATOM   1035  CG  PHE A 133      15.418   4.242 -16.714  1.00 93.74           C  
ATOM   1036  CD1 PHE A 133      14.885   3.039 -16.267  1.00 93.74           C  
ATOM   1037  CD2 PHE A 133      14.950   4.778 -17.907  1.00 93.74           C  
ATOM   1038  CE1 PHE A 133      13.899   2.380 -16.998  1.00 93.74           C  
ATOM   1039  CE2 PHE A 133      13.966   4.125 -18.643  1.00 93.74           C  
ATOM   1040  CZ  PHE A 133      13.442   2.926 -18.188  1.00 93.74           C  
ATOM   1041  N   TYR A 134      15.717   7.944 -16.083  1.00 92.12           N  
ATOM   1042  CA  TYR A 134      15.074   9.065 -16.758  1.00 92.12           C  
ATOM   1043  C   TYR A 134      15.262   8.974 -18.268  1.00 92.12           C  
ATOM   1044  CB  TYR A 134      15.632  10.395 -16.242  1.00 92.12           C  
ATOM   1045  O   TYR A 134      16.381   8.782 -18.750  1.00 92.12           O  
ATOM   1046  CG  TYR A 134      15.007  11.607 -16.890  1.00 92.12           C  
ATOM   1047  CD1 TYR A 134      15.579  12.192 -18.017  1.00 92.12           C  
ATOM   1048  CD2 TYR A 134      13.844  12.171 -16.375  1.00 92.12           C  
ATOM   1049  CE1 TYR A 134      15.007  13.310 -18.616  1.00 92.12           C  
ATOM   1050  CE2 TYR A 134      13.264  13.289 -16.965  1.00 92.12           C  
ATOM   1051  OH  TYR A 134      13.282  14.957 -18.672  1.00 92.12           O  
ATOM   1052  CZ  TYR A 134      13.852  13.850 -18.084  1.00 92.12           C  
ATOM   1053  N   SER A 135      14.147   9.053 -18.957  1.00 92.02           N  
ATOM   1054  CA  SER A 135      14.172   9.008 -20.416  1.00 92.02           C  
ATOM   1055  C   SER A 135      12.996   9.774 -21.012  1.00 92.02           C  
ATOM   1056  CB  SER A 135      14.152   7.561 -20.908  1.00 92.02           C  
ATOM   1057  O   SER A 135      11.846   9.557 -20.624  1.00 92.02           O  
ATOM   1058  OG  SER A 135      14.220   7.510 -22.323  1.00 92.02           O  
ATOM   1059  N   ASP A 136      13.330  10.678 -21.951  1.00 89.13           N  
ATOM   1060  CA  ASP A 136      12.338  11.412 -22.730  1.00 89.13           C  
ATOM   1061  C   ASP A 136      11.371  12.165 -21.819  1.00 89.13           C  
ATOM   1062  CB  ASP A 136      11.565  10.462 -23.646  1.00 89.13           C  
ATOM   1063  O   ASP A 136      10.154  12.092 -22.001  1.00 89.13           O  
ATOM   1064  CG  ASP A 136      12.423   9.877 -24.754  1.00 89.13           C  
ATOM   1065  OD1 ASP A 136      13.416  10.519 -25.160  1.00 89.13           O  
ATOM   1066  OD2 ASP A 136      12.102   8.765 -25.228  1.00 89.13           O  
ATOM   1067  N   GLY A 137      11.889  12.911 -20.783  1.00 88.96           N  
ATOM   1068  CA  GLY A 137      11.080  13.775 -19.938  1.00 88.96           C  
ATOM   1069  C   GLY A 137      10.281  13.014 -18.897  1.00 88.96           C  
ATOM   1070  O   GLY A 137       9.338  13.553 -18.315  1.00 88.96           O  
ATOM   1071  N   GLU A 138      10.572  11.722 -18.742  1.00 91.72           N  
ATOM   1072  CA  GLU A 138       9.831  10.905 -17.786  1.00 91.72           C  
ATOM   1073  C   GLU A 138      10.778  10.122 -16.879  1.00 91.72           C  
ATOM   1074  CB  GLU A 138       8.888   9.945 -18.515  1.00 91.72           C  
ATOM   1075  O   GLU A 138      11.808   9.620 -17.334  1.00 91.72           O  
ATOM   1076  CG  GLU A 138       7.830  10.643 -19.357  1.00 91.72           C  
ATOM   1077  CD  GLU A 138       7.008   9.685 -20.203  1.00 91.72           C  
ATOM   1078  OE1 GLU A 138       5.877  10.044 -20.602  1.00 91.72           O  
ATOM   1079  OE2 GLU A 138       7.498   8.565 -20.470  1.00 91.72           O  
ATOM   1080  N   ILE A 139      10.362  10.056 -15.617  1.00 92.57           N  
ATOM   1081  CA  ILE A 139      11.030   9.160 -14.680  1.00 92.57           C  
ATOM   1082  C   ILE A 139      10.342   7.796 -14.691  1.00 92.57           C  
ATOM   1083  CB  ILE A 139      11.039   9.743 -13.249  1.00 92.57           C  
ATOM   1084  O   ILE A 139       9.119   7.710 -14.556  1.00 92.57           O  
ATOM   1085  CG1 ILE A 139      11.886  11.020 -13.198  1.00 92.57           C  
ATOM   1086  CG2 ILE A 139      11.551   8.705 -12.246  1.00 92.57           C  
ATOM   1087  CD1 ILE A 139      11.868  11.721 -11.847  1.00 92.57           C  
ATOM   1088  N   SER A 140      11.151   6.748 -14.878  1.00 94.95           N  
ATOM   1089  CA  SER A 140      10.655   5.376 -14.846  1.00 94.95           C  
ATOM   1090  C   SER A 140      11.143   4.640 -13.603  1.00 94.95           C  
ATOM   1091  CB  SER A 140      11.092   4.618 -16.101  1.00 94.95           C  
ATOM   1092  O   SER A 140      12.346   4.591 -13.336  1.00 94.95           O  
ATOM   1093  OG  SER A 140      10.506   5.185 -17.260  1.00 94.95           O  
ATOM   1094  N   GLU A 141      10.163   4.120 -12.862  1.00 94.69           N  
ATOM   1095  CA  GLU A 141      10.438   3.225 -11.742  1.00 94.69           C  
ATOM   1096  C   GLU A 141      10.080   1.782 -12.088  1.00 94.69           C  
ATOM   1097  CB  GLU A 141       9.672   3.672 -10.495  1.00 94.69           C  
ATOM   1098  O   GLU A 141       8.943   1.493 -12.466  1.00 94.69           O  
ATOM   1099  CG  GLU A 141      10.022   5.078 -10.029  1.00 94.69           C  
ATOM   1100  CD  GLU A 141       9.234   5.519  -8.806  1.00 94.69           C  
ATOM   1101  OE1 GLU A 141       9.186   6.737  -8.521  1.00 94.69           O  
ATOM   1102  OE2 GLU A 141       8.660   4.639  -8.127  1.00 94.69           O  
ATOM   1103  N   ILE A 142      11.112   0.941 -11.909  1.00 96.64           N  
ATOM   1104  CA  ILE A 142      10.910  -0.462 -12.252  1.00 96.64           C  
ATOM   1105  C   ILE A 142      10.801  -1.295 -10.977  1.00 96.64           C  
ATOM   1106  CB  ILE A 142      12.053  -0.996 -13.144  1.00 96.64           C  
ATOM   1107  O   ILE A 142      11.739  -1.343 -10.177  1.00 96.64           O  
ATOM   1108  CG1 ILE A 142      12.296  -0.049 -14.325  1.00 96.64           C  
ATOM   1109  CG2 ILE A 142      11.739  -2.413 -13.635  1.00 96.64           C  
ATOM   1110  CD1 ILE A 142      11.070   0.180 -15.198  1.00 96.64           C  
ATOM   1111  N   MET A 143       9.692  -2.027 -10.875  1.00 96.39           N  
ATOM   1112  CA  MET A 143       9.401  -2.755  -9.643  1.00 96.39           C  
ATOM   1113  C   MET A 143       8.926  -4.172  -9.948  1.00 96.39           C  
ATOM   1114  CB  MET A 143       8.345  -2.016  -8.819  1.00 96.39           C  
ATOM   1115  O   MET A 143       8.582  -4.484 -11.089  1.00 96.39           O  
ATOM   1116  CG  MET A 143       8.716  -0.578  -8.496  1.00 96.39           C  
ATOM   1117  SD  MET A 143       7.259   0.435  -8.026  1.00 96.39           S  
ATOM   1118  CE  MET A 143       6.347   0.432  -9.594  1.00 96.39           C  
ATOM   1119  N   GLU A 144       8.985  -4.948  -8.895  1.00 95.97           N  
ATOM   1120  CA  GLU A 144       8.385  -6.272  -9.026  1.00 95.97           C  
ATOM   1121  C   GLU A 144       6.897  -6.174  -9.349  1.00 95.97           C  
ATOM   1122  CB  GLU A 144       8.593  -7.086  -7.746  1.00 95.97           C  
ATOM   1123  O   GLU A 144       6.221  -5.242  -8.907  1.00 95.97           O  
ATOM   1124  CG  GLU A 144       7.804  -6.567  -6.553  1.00 95.97           C  
ATOM   1125  CD  GLU A 144       7.955  -7.433  -5.312  1.00 95.97           C  
ATOM   1126  OE1 GLU A 144       7.961  -6.885  -4.186  1.00 95.97           O  
ATOM   1127  OE2 GLU A 144       8.069  -8.669  -5.466  1.00 95.97           O  
ATOM   1128  N   HIS A 145       6.458  -7.069 -10.127  1.00 96.69           N  
ATOM   1129  CA  HIS A 145       5.050  -7.111 -10.503  1.00 96.69           C  
ATOM   1130  C   HIS A 145       4.233  -7.907  -9.490  1.00 96.69           C  
ATOM   1131  CB  HIS A 145       4.885  -7.714 -11.900  1.00 96.69           C  
ATOM   1132  O   HIS A 145       4.534  -9.072  -9.222  1.00 96.69           O  
ATOM   1133  CG  HIS A 145       3.459  -7.922 -12.299  1.00 96.69           C  
ATOM   1134  CD2 HIS A 145       2.463  -7.036 -12.534  1.00 96.69           C  
ATOM   1135  ND1 HIS A 145       2.917  -9.174 -12.498  1.00 96.69           N  
ATOM   1136  CE1 HIS A 145       1.646  -9.047 -12.839  1.00 96.69           C  
ATOM   1137  NE2 HIS A 145       1.345  -7.760 -12.868  1.00 96.69           N  
ATOM   1138  N   MET A 146       3.195  -7.259  -8.955  1.00 97.08           N  
ATOM   1139  CA  MET A 146       2.245  -7.875  -8.034  1.00 97.08           C  
ATOM   1140  C   MET A 146       0.937  -8.207  -8.744  1.00 97.08           C  
ATOM   1141  CB  MET A 146       1.974  -6.953  -6.844  1.00 97.08           C  
ATOM   1142  O   MET A 146       0.055  -7.355  -8.861  1.00 97.08           O  
ATOM   1143  CG  MET A 146       3.231  -6.514  -6.110  1.00 97.08           C  
ATOM   1144  SD  MET A 146       4.143  -7.925  -5.372  1.00 97.08           S  
ATOM   1145  CE  MET A 146       2.995  -8.390  -4.047  1.00 97.08           C  
ATOM   1146  N   ASP A 147       0.690  -9.473  -9.187  1.00 95.41           N  
ATOM   1147  CA  ASP A 147      -0.353  -9.870 -10.129  1.00 95.41           C  
ATOM   1148  C   ASP A 147      -1.733  -9.806  -9.479  1.00 95.41           C  
ATOM   1149  CB  ASP A 147      -0.087 -11.280 -10.660  1.00 95.41           C  
ATOM   1150  O   ASP A 147      -2.752  -9.931 -10.161  1.00 95.41           O  
ATOM   1151  CG  ASP A 147       0.042 -12.315  -9.557  1.00 95.41           C  
ATOM   1152  OD1 ASP A 147       0.207 -11.934  -8.378  1.00 95.41           O  
ATOM   1153  OD2 ASP A 147      -0.019 -13.524  -9.870  1.00 95.41           O  
ATOM   1154  N   GLY A 148      -1.815  -9.629  -8.200  1.00 96.19           N  
ATOM   1155  CA  GLY A 148      -3.080  -9.453  -7.505  1.00 96.19           C  
ATOM   1156  C   GLY A 148      -3.541  -8.008  -7.463  1.00 96.19           C  
ATOM   1157  O   GLY A 148      -4.668  -7.723  -7.053  1.00 96.19           O  
ATOM   1158  N   GLY A 149      -2.697  -7.116  -7.852  1.00 95.94           N  
ATOM   1159  CA  GLY A 149      -3.029  -5.700  -7.866  1.00 95.94           C  
ATOM   1160  C   GLY A 149      -3.095  -5.089  -6.479  1.00 95.94           C  
ATOM   1161  O   GLY A 149      -2.537  -5.637  -5.526  1.00 95.94           O  
ATOM   1162  N   SER A 150      -3.759  -3.909  -6.338  1.00 96.85           N  
ATOM   1163  CA  SER A 150      -3.869  -3.181  -5.079  1.00 96.85           C  
ATOM   1164  C   SER A 150      -5.107  -3.609  -4.299  1.00 96.85           C  
ATOM   1165  CB  SER A 150      -3.912  -1.673  -5.333  1.00 96.85           C  
ATOM   1166  O   SER A 150      -6.062  -4.131  -4.878  1.00 96.85           O  
ATOM   1167  OG  SER A 150      -5.082  -1.317  -6.049  1.00 96.85           O  
ATOM   1168  N   LEU A 151      -5.116  -3.413  -3.025  1.00 97.99           N  
ATOM   1169  CA  LEU A 151      -6.228  -3.817  -2.173  1.00 97.99           C  
ATOM   1170  C   LEU A 151      -7.473  -2.990  -2.475  1.00 97.99           C  
ATOM   1171  CB  LEU A 151      -5.852  -3.674  -0.696  1.00 97.99           C  
ATOM   1172  O   LEU A 151      -8.595  -3.433  -2.216  1.00 97.99           O  
ATOM   1173  CG  LEU A 151      -4.960  -4.771  -0.114  1.00 97.99           C  
ATOM   1174  CD1 LEU A 151      -4.745  -4.543   1.379  1.00 97.99           C  
ATOM   1175  CD2 LEU A 151      -5.568  -6.146  -0.368  1.00 97.99           C  
ATOM   1176  N   ASP A 152      -7.347  -1.786  -3.008  1.00 96.10           N  
ATOM   1177  CA  ASP A 152      -8.536  -1.043  -3.415  1.00 96.10           C  
ATOM   1178  C   ASP A 152      -9.254  -1.744  -4.566  1.00 96.10           C  
ATOM   1179  CB  ASP A 152      -8.164   0.385  -3.819  1.00 96.10           C  
ATOM   1180  O   ASP A 152     -10.486  -1.780  -4.606  1.00 96.10           O  
ATOM   1181  CG  ASP A 152      -7.222   0.439  -5.009  1.00 96.10           C  
ATOM   1182  OD1 ASP A 152      -6.274  -0.373  -5.073  1.00 96.10           O  
ATOM   1183  OD2 ASP A 152      -7.427   1.304  -5.888  1.00 96.10           O  
ATOM   1184  N   GLN A 153      -8.504  -2.304  -5.487  1.00 95.97           N  
ATOM   1185  CA  GLN A 153      -9.092  -3.077  -6.576  1.00 95.97           C  
ATOM   1186  C   GLN A 153      -9.734  -4.360  -6.056  1.00 95.97           C  
ATOM   1187  CB  GLN A 153      -8.036  -3.408  -7.632  1.00 95.97           C  
ATOM   1188  O   GLN A 153     -10.817  -4.744  -6.504  1.00 95.97           O  
ATOM   1189  CG  GLN A 153      -7.495  -2.188  -8.364  1.00 95.97           C  
ATOM   1190  CD  GLN A 153      -6.330  -2.521  -9.278  1.00 95.97           C  
ATOM   1191  NE2 GLN A 153      -6.271  -1.857 -10.428  1.00 95.97           N  
ATOM   1192  OE1 GLN A 153      -5.491  -3.367  -8.954  1.00 95.97           O  
ATOM   1193  N   VAL A 154      -9.036  -4.990  -5.130  1.00 97.62           N  
ATOM   1194  CA  VAL A 154      -9.573  -6.203  -4.521  1.00 97.62           C  
ATOM   1195  C   VAL A 154     -10.869  -5.880  -3.782  1.00 97.62           C  
ATOM   1196  CB  VAL A 154      -8.556  -6.852  -3.556  1.00 97.62           C  
ATOM   1197  O   VAL A 154     -11.842  -6.634  -3.863  1.00 97.62           O  
ATOM   1198  CG1 VAL A 154      -9.178  -8.050  -2.841  1.00 97.62           C  
ATOM   1199  CG2 VAL A 154      -7.296  -7.271  -4.312  1.00 97.62           C  
ATOM   1200  N   LEU A 155     -10.909  -4.824  -3.041  1.00 97.69           N  
ATOM   1201  CA  LEU A 155     -12.074  -4.370  -2.290  1.00 97.69           C  
ATOM   1202  C   LEU A 155     -13.267  -4.153  -3.215  1.00 97.69           C  
ATOM   1203  CB  LEU A 155     -11.755  -3.077  -1.536  1.00 97.69           C  
ATOM   1204  O   LEU A 155     -14.396  -4.514  -2.875  1.00 97.69           O  
ATOM   1205  CG  LEU A 155     -12.900  -2.463  -0.728  1.00 97.69           C  
ATOM   1206  CD1 LEU A 155     -13.388  -3.446   0.331  1.00 97.69           C  
ATOM   1207  CD2 LEU A 155     -12.458  -1.152  -0.085  1.00 97.69           C  
ATOM   1208  N   LYS A 156     -13.058  -3.600  -4.390  1.00 96.08           N  
ATOM   1209  CA  LYS A 156     -14.119  -3.356  -5.362  1.00 96.08           C  
ATOM   1210  C   LYS A 156     -14.775  -4.663  -5.800  1.00 96.08           C  
ATOM   1211  CB  LYS A 156     -13.571  -2.611  -6.580  1.00 96.08           C  
ATOM   1212  O   LYS A 156     -15.995  -4.727  -5.964  1.00 96.08           O  
ATOM   1213  CG  LYS A 156     -13.279  -1.139  -6.325  1.00 96.08           C  
ATOM   1214  CD  LYS A 156     -12.733  -0.454  -7.571  1.00 96.08           C  
ATOM   1215  CE  LYS A 156     -12.358   0.996  -7.293  1.00 96.08           C  
ATOM   1216  NZ  LYS A 156     -11.694   1.631  -8.471  1.00 96.08           N  
ATOM   1217  N   LYS A 157     -13.996  -5.692  -5.878  1.00 95.90           N  
ATOM   1218  CA  LYS A 157     -14.491  -6.996  -6.311  1.00 95.90           C  
ATOM   1219  C   LYS A 157     -15.146  -7.747  -5.155  1.00 95.90           C  
ATOM   1220  CB  LYS A 157     -13.356  -7.832  -6.903  1.00 95.90           C  
ATOM   1221  O   LYS A 157     -16.165  -8.415  -5.339  1.00 95.90           O  
ATOM   1222  CG  LYS A 157     -12.771  -7.262  -8.187  1.00 95.90           C  
ATOM   1223  CD  LYS A 157     -13.679  -7.528  -9.381  1.00 95.90           C  
ATOM   1224  CE  LYS A 157     -13.069  -7.006 -10.675  1.00 95.90           C  
ATOM   1225  NZ  LYS A 157     -13.979  -7.216 -11.841  1.00 95.90           N  
ATOM   1226  N   ALA A 158     -14.592  -7.597  -4.028  1.00 95.98           N  
ATOM   1227  CA  ALA A 158     -15.018  -8.369  -2.864  1.00 95.98           C  
ATOM   1228  C   ALA A 158     -16.212  -7.711  -2.177  1.00 95.98           C  
ATOM   1229  CB  ALA A 158     -13.863  -8.527  -1.879  1.00 95.98           C  
ATOM   1230  O   ALA A 158     -17.004  -8.386  -1.515  1.00 95.98           O  
ATOM   1231  N   GLY A 159     -16.376  -6.388  -2.375  1.00 94.97           N  
ATOM   1232  CA  GLY A 159     -17.367  -5.639  -1.619  1.00 94.97           C  
ATOM   1233  C   GLY A 159     -16.898  -5.267  -0.225  1.00 94.97           C  
ATOM   1234  O   GLY A 159     -16.914  -4.092   0.149  1.00 94.97           O  
ATOM   1235  N   ARG A 160     -16.367  -6.227   0.493  1.00 95.13           N  
ATOM   1236  CA  ARG A 160     -15.731  -6.090   1.799  1.00 95.13           C  
ATOM   1237  C   ARG A 160     -14.671  -7.167   2.008  1.00 95.13           C  
ATOM   1238  CB  ARG A 160     -16.775  -6.159   2.916  1.00 95.13           C  
ATOM   1239  O   ARG A 160     -14.774  -8.262   1.451  1.00 95.13           O  
ATOM   1240  CG  ARG A 160     -17.640  -7.408   2.874  1.00 95.13           C  
ATOM   1241  CD  ARG A 160     -18.761  -7.353   3.903  1.00 95.13           C  
ATOM   1242  NE  ARG A 160     -19.548  -8.583   3.909  1.00 95.13           N  
ATOM   1243  NH1 ARG A 160     -21.257  -7.741   2.603  1.00 95.13           N  
ATOM   1244  NH2 ARG A 160     -21.347  -9.901   3.363  1.00 95.13           N  
ATOM   1245  CZ  ARG A 160     -20.716  -8.739   3.292  1.00 95.13           C  
ATOM   1246  N   ILE A 161     -13.720  -6.746   2.871  1.00 97.89           N  
ATOM   1247  CA  ILE A 161     -12.671  -7.719   3.159  1.00 97.89           C  
ATOM   1248  C   ILE A 161     -12.881  -8.307   4.552  1.00 97.89           C  
ATOM   1249  CB  ILE A 161     -11.266  -7.083   3.051  1.00 97.89           C  
ATOM   1250  O   ILE A 161     -12.983  -7.569   5.535  1.00 97.89           O  
ATOM   1251  CG1 ILE A 161     -11.042  -6.519   1.644  1.00 97.89           C  
ATOM   1252  CG2 ILE A 161     -10.183  -8.104   3.411  1.00 97.89           C  
ATOM   1253  CD1 ILE A 161      -9.676  -5.877   1.445  1.00 97.89           C  
ATOM   1254  N   PRO A 162     -12.916  -9.636   4.626  1.00 97.23           N  
ATOM   1255  CA  PRO A 162     -13.151 -10.314   5.903  1.00 97.23           C  
ATOM   1256  C   PRO A 162     -12.085  -9.991   6.948  1.00 97.23           C  
ATOM   1257  CB  PRO A 162     -13.116 -11.797   5.526  1.00 97.23           C  
ATOM   1258  O   PRO A 162     -10.917  -9.795   6.602  1.00 97.23           O  
ATOM   1259  CG  PRO A 162     -13.465 -11.831   4.074  1.00 97.23           C  
ATOM   1260  CD  PRO A 162     -12.900 -10.603   3.419  1.00 97.23           C  
ATOM   1261  N   GLU A 163     -12.531 -10.016   8.170  1.00 97.90           N  
ATOM   1262  CA  GLU A 163     -11.684  -9.661   9.305  1.00 97.90           C  
ATOM   1263  C   GLU A 163     -10.432 -10.532   9.352  1.00 97.90           C  
ATOM   1264  CB  GLU A 163     -12.462  -9.788  10.617  1.00 97.90           C  
ATOM   1265  O   GLU A 163      -9.331 -10.032   9.594  1.00 97.90           O  
ATOM   1266  CG  GLU A 163     -11.635  -9.474  11.855  1.00 97.90           C  
ATOM   1267  CD  GLU A 163     -12.452  -9.464  13.137  1.00 97.90           C  
ATOM   1268  OE1 GLU A 163     -11.871  -9.651  14.230  1.00 97.90           O  
ATOM   1269  OE2 GLU A 163     -13.685  -9.268  13.048  1.00 97.90           O  
ATOM   1270  N   GLN A 164     -10.580 -11.792   9.117  1.00 97.44           N  
ATOM   1271  CA  GLN A 164      -9.443 -12.704   9.181  1.00 97.44           C  
ATOM   1272  C   GLN A 164      -8.383 -12.336   8.147  1.00 97.44           C  
ATOM   1273  CB  GLN A 164      -9.900 -14.149   8.973  1.00 97.44           C  
ATOM   1274  O   GLN A 164      -7.184 -12.454   8.410  1.00 97.44           O  
ATOM   1275  CG  GLN A 164     -10.755 -14.693  10.109  1.00 97.44           C  
ATOM   1276  CD  GLN A 164     -11.301 -16.079   9.821  1.00 97.44           C  
ATOM   1277  NE2 GLN A 164     -12.265 -16.515  10.625  1.00 97.44           N  
ATOM   1278  OE1 GLN A 164     -10.862 -16.751   8.883  1.00 97.44           O  
ATOM   1279  N   ILE A 165      -8.823 -11.903   6.987  1.00 98.19           N  
ATOM   1280  CA  ILE A 165      -7.927 -11.471   5.920  1.00 98.19           C  
ATOM   1281  C   ILE A 165      -7.260 -10.153   6.307  1.00 98.19           C  
ATOM   1282  CB  ILE A 165      -8.678 -11.317   4.578  1.00 98.19           C  
ATOM   1283  O   ILE A 165      -6.054  -9.982   6.120  1.00 98.19           O  
ATOM   1284  CG1 ILE A 165      -9.273 -12.661   4.143  1.00 98.19           C  
ATOM   1285  CG2 ILE A 165      -7.748 -10.755   3.500  1.00 98.19           C  
ATOM   1286  CD1 ILE A 165      -8.239 -13.760   3.942  1.00 98.19           C  
ATOM   1287  N   LEU A 166      -8.049  -9.286   6.917  1.00 98.59           N  
ATOM   1288  CA  LEU A 166      -7.537  -7.990   7.349  1.00 98.59           C  
ATOM   1289  C   LEU A 166      -6.480  -8.157   8.435  1.00 98.59           C  
ATOM   1290  CB  LEU A 166      -8.677  -7.106   7.862  1.00 98.59           C  
ATOM   1291  O   LEU A 166      -5.574  -7.330   8.559  1.00 98.59           O  
ATOM   1292  CG  LEU A 166      -9.621  -6.534   6.803  1.00 98.59           C  
ATOM   1293  CD1 LEU A 166     -10.795  -5.823   7.468  1.00 98.59           C  
ATOM   1294  CD2 LEU A 166      -8.871  -5.586   5.874  1.00 98.59           C  
ATOM   1295  N   GLY A 167      -6.625  -9.176   9.211  1.00 98.36           N  
ATOM   1296  CA  GLY A 167      -5.578  -9.507  10.165  1.00 98.36           C  
ATOM   1297  C   GLY A 167      -4.231  -9.752   9.511  1.00 98.36           C  
ATOM   1298  O   GLY A 167      -3.207  -9.248   9.978  1.00 98.36           O  
ATOM   1299  N   LYS A 168      -4.230 -10.496   8.370  1.00 97.83           N  
ATOM   1300  CA  LYS A 168      -2.995 -10.761   7.639  1.00 97.83           C  
ATOM   1301  C   LYS A 168      -2.445  -9.485   7.008  1.00 97.83           C  
ATOM   1302  CB  LYS A 168      -3.225 -11.821   6.562  1.00 97.83           C  
ATOM   1303  O   LYS A 168      -1.233  -9.260   7.005  1.00 97.83           O  
ATOM   1304  CG  LYS A 168      -3.667 -13.172   7.106  1.00 97.83           C  
ATOM   1305  CD  LYS A 168      -2.667 -13.722   8.115  1.00 97.83           C  
ATOM   1306  CE  LYS A 168      -3.120 -15.062   8.679  1.00 97.83           C  
ATOM   1307  NZ  LYS A 168      -2.170 -15.579   9.709  1.00 97.83           N  
ATOM   1308  N   VAL A 169      -3.332  -8.682   6.569  1.00 98.54           N  
ATOM   1309  CA  VAL A 169      -2.959  -7.407   5.966  1.00 98.54           C  
ATOM   1310  C   VAL A 169      -2.312  -6.507   7.017  1.00 98.54           C  
ATOM   1311  CB  VAL A 169      -4.180  -6.698   5.337  1.00 98.54           C  
ATOM   1312  O   VAL A 169      -1.260  -5.913   6.771  1.00 98.54           O  
ATOM   1313  CG1 VAL A 169      -3.815  -5.282   4.898  1.00 98.54           C  
ATOM   1314  CG2 VAL A 169      -4.715  -7.506   4.156  1.00 98.54           C  
ATOM   1315  N   SER A 170      -2.935  -6.487   8.200  1.00 98.65           N  
ATOM   1316  CA  SER A 170      -2.434  -5.657   9.291  1.00 98.65           C  
ATOM   1317  C   SER A 170      -1.018  -6.058   9.687  1.00 98.65           C  
ATOM   1318  CB  SER A 170      -3.358  -5.753  10.506  1.00 98.65           C  
ATOM   1319  O   SER A 170      -0.148  -5.201   9.857  1.00 98.65           O  
ATOM   1320  OG  SER A 170      -4.662  -5.298  10.183  1.00 98.65           O  
ATOM   1321  N   ILE A 171      -0.763  -7.280   9.769  1.00 97.75           N  
ATOM   1322  CA  ILE A 171       0.552  -7.800  10.129  1.00 97.75           C  
ATOM   1323  C   ILE A 171       1.582  -7.362   9.090  1.00 97.75           C  
ATOM   1324  CB  ILE A 171       0.536  -9.340  10.253  1.00 97.75           C  
ATOM   1325  O   ILE A 171       2.643  -6.841   9.441  1.00 97.75           O  
ATOM   1326  CG1 ILE A 171      -0.263  -9.769  11.489  1.00 97.75           C  
ATOM   1327  CG2 ILE A 171       1.964  -9.892  10.305  1.00 97.75           C  
ATOM   1328  CD1 ILE A 171      -0.582 -11.257  11.534  1.00 97.75           C  
ATOM   1329  N   ALA A 172       1.255  -7.546   7.840  1.00 97.72           N  
ATOM   1330  CA  ALA A 172       2.169  -7.206   6.753  1.00 97.72           C  
ATOM   1331  C   ALA A 172       2.490  -5.714   6.751  1.00 97.72           C  
ATOM   1332  CB  ALA A 172       1.574  -7.621   5.409  1.00 97.72           C  
ATOM   1333  O   ALA A 172       3.651  -5.323   6.614  1.00 97.72           O  
ATOM   1334  N   VAL A 173       1.490  -4.891   6.914  1.00 98.57           N  
ATOM   1335  CA  VAL A 173       1.662  -3.443   6.868  1.00 98.57           C  
ATOM   1336  C   VAL A 173       2.515  -2.985   8.049  1.00 98.57           C  
ATOM   1337  CB  VAL A 173       0.302  -2.710   6.877  1.00 98.57           C  
ATOM   1338  O   VAL A 173       3.435  -2.181   7.882  1.00 98.57           O  
ATOM   1339  CG1 VAL A 173       0.502  -1.202   7.014  1.00 98.57           C  
ATOM   1340  CG2 VAL A 173      -0.487  -3.034   5.610  1.00 98.57           C  
ATOM   1341  N   ILE A 174       2.275  -3.524   9.286  1.00 98.32           N  
ATOM   1342  CA  ILE A 174       3.045  -3.163  10.471  1.00 98.32           C  
ATOM   1343  C   ILE A 174       4.505  -3.569  10.282  1.00 98.32           C  
ATOM   1344  CB  ILE A 174       2.466  -3.822  11.743  1.00 98.32           C  
ATOM   1345  O   ILE A 174       5.414  -2.781  10.554  1.00 98.32           O  
ATOM   1346  CG1 ILE A 174       1.095  -3.223  12.079  1.00 98.32           C  
ATOM   1347  CG2 ILE A 174       3.434  -3.669  12.920  1.00 98.32           C  
ATOM   1348  CD1 ILE A 174       0.317  -4.006  13.127  1.00 98.32           C  
ATOM   1349  N   LYS A 175       4.701  -4.737   9.771  1.00 97.01           N  
ATOM   1350  CA  LYS A 175       6.058  -5.221   9.534  1.00 97.01           C  
ATOM   1351  C   LYS A 175       6.761  -4.387   8.468  1.00 97.01           C  
ATOM   1352  CB  LYS A 175       6.038  -6.693   9.120  1.00 97.01           C  
ATOM   1353  O   LYS A 175       7.953  -4.096   8.586  1.00 97.01           O  
ATOM   1354  CG  LYS A 175       5.738  -7.653  10.261  1.00 97.01           C  
ATOM   1355  CD  LYS A 175       5.835  -9.105   9.810  1.00 97.01           C  
ATOM   1356  CE  LYS A 175       5.746 -10.065  10.989  1.00 97.01           C  
ATOM   1357  NZ  LYS A 175       5.826 -11.490  10.550  1.00 97.01           N  
ATOM   1358  N   GLY A 176       6.014  -4.058   7.418  1.00 97.01           N  
ATOM   1359  CA  GLY A 176       6.568  -3.186   6.396  1.00 97.01           C  
ATOM   1360  C   GLY A 176       6.949  -1.815   6.923  1.00 97.01           C  
ATOM   1361  O   GLY A 176       8.042  -1.318   6.643  1.00 97.01           O  
ATOM   1362  N   LEU A 177       6.095  -1.218   7.708  1.00 97.41           N  
ATOM   1363  CA  LEU A 177       6.356   0.095   8.286  1.00 97.41           C  
ATOM   1364  C   LEU A 177       7.520   0.034   9.269  1.00 97.41           C  
ATOM   1365  CB  LEU A 177       5.106   0.631   8.989  1.00 97.41           C  
ATOM   1366  O   LEU A 177       8.348   0.948   9.316  1.00 97.41           O  
ATOM   1367  CG  LEU A 177       3.923   0.989   8.089  1.00 97.41           C  
ATOM   1368  CD1 LEU A 177       2.731   1.431   8.931  1.00 97.41           C  
ATOM   1369  CD2 LEU A 177       4.316   2.077   7.095  1.00 97.41           C  
ATOM   1370  N   THR A 178       7.529  -1.025  10.090  1.00 96.47           N  
ATOM   1371  CA  THR A 178       8.622  -1.219  11.037  1.00 96.47           C  
ATOM   1372  C   THR A 178       9.960  -1.304  10.309  1.00 96.47           C  
ATOM   1373  CB  THR A 178       8.412  -2.491  11.880  1.00 96.47           C  
ATOM   1374  O   THR A 178      10.937  -0.675  10.719  1.00 96.47           O  
ATOM   1375  CG2 THR A 178       9.588  -2.727  12.821  1.00 96.47           C  
ATOM   1376  OG1 THR A 178       7.214  -2.351  12.654  1.00 96.47           O  
ATOM   1377  N   TYR A 179       9.982  -2.032   9.226  1.00 94.76           N  
ATOM   1378  CA  TYR A 179      11.181  -2.189   8.411  1.00 94.76           C  
ATOM   1379  C   TYR A 179      11.655  -0.844   7.873  1.00 94.76           C  
ATOM   1380  CB  TYR A 179      10.920  -3.152   7.249  1.00 94.76           C  
ATOM   1381  O   TYR A 179      12.834  -0.502   7.990  1.00 94.76           O  
ATOM   1382  CG  TYR A 179      12.053  -3.225   6.254  1.00 94.76           C  
ATOM   1383  CD1 TYR A 179      11.986  -2.542   5.042  1.00 94.76           C  
ATOM   1384  CD2 TYR A 179      13.191  -3.978   6.524  1.00 94.76           C  
ATOM   1385  CE1 TYR A 179      13.026  -2.608   4.121  1.00 94.76           C  
ATOM   1386  CE2 TYR A 179      14.237  -4.051   5.610  1.00 94.76           C  
ATOM   1387  OH  TYR A 179      15.179  -3.432   3.506  1.00 94.76           O  
ATOM   1388  CZ  TYR A 179      14.146  -3.363   4.414  1.00 94.76           C  
ATOM   1389  N   LEU A 180      10.791  -0.113   7.300  1.00 94.01           N  
ATOM   1390  CA  LEU A 180      11.134   1.190   6.740  1.00 94.01           C  
ATOM   1391  C   LEU A 180      11.695   2.113   7.816  1.00 94.01           C  
ATOM   1392  CB  LEU A 180       9.908   1.833   6.087  1.00 94.01           C  
ATOM   1393  O   LEU A 180      12.698   2.795   7.594  1.00 94.01           O  
ATOM   1394  CG  LEU A 180       9.410   1.186   4.794  1.00 94.01           C  
ATOM   1395  CD1 LEU A 180       8.105   1.835   4.345  1.00 94.01           C  
ATOM   1396  CD2 LEU A 180      10.469   1.290   3.701  1.00 94.01           C  
ATOM   1397  N   ARG A 181      11.099   2.105   8.916  1.00 94.09           N  
ATOM   1398  CA  ARG A 181      11.484   2.998  10.005  1.00 94.09           C  
ATOM   1399  C   ARG A 181      12.822   2.582  10.606  1.00 94.09           C  
ATOM   1400  CB  ARG A 181      10.405   3.019  11.090  1.00 94.09           C  
ATOM   1401  O   ARG A 181      13.732   3.403  10.736  1.00 94.09           O  
ATOM   1402  CG  ARG A 181      10.739   3.915  12.272  1.00 94.09           C  
ATOM   1403  CD  ARG A 181       9.691   3.811  13.371  1.00 94.09           C  
ATOM   1404  NE  ARG A 181       9.912   2.642  14.218  1.00 94.09           N  
ATOM   1405  NH1 ARG A 181       8.231   3.154  15.718  1.00 94.09           N  
ATOM   1406  NH2 ARG A 181       9.498   1.266  16.010  1.00 94.09           N  
ATOM   1407  CZ  ARG A 181       9.213   2.357  15.313  1.00 94.09           C  
ATOM   1408  N   GLU A 182      12.966   1.351  10.944  1.00 93.18           N  
ATOM   1409  CA  GLU A 182      14.102   0.884  11.735  1.00 93.18           C  
ATOM   1410  C   GLU A 182      15.341   0.698  10.864  1.00 93.18           C  
ATOM   1411  CB  GLU A 182      13.758  -0.426  12.448  1.00 93.18           C  
ATOM   1412  O   GLU A 182      16.453   1.031  11.279  1.00 93.18           O  
ATOM   1413  CG  GLU A 182      12.696  -0.278  13.528  1.00 93.18           C  
ATOM   1414  CD  GLU A 182      12.457  -1.557  14.314  1.00 93.18           C  
ATOM   1415  OE1 GLU A 182      11.723  -1.519  15.327  1.00 93.18           O  
ATOM   1416  OE2 GLU A 182      13.009  -2.606  13.913  1.00 93.18           O  
ATOM   1417  N   LYS A 183      15.136   0.300   9.590  1.00 91.32           N  
ATOM   1418  CA  LYS A 183      16.282  -0.046   8.753  1.00 91.32           C  
ATOM   1419  C   LYS A 183      16.698   1.132   7.877  1.00 91.32           C  
ATOM   1420  CB  LYS A 183      15.962  -1.261   7.881  1.00 91.32           C  
ATOM   1421  O   LYS A 183      17.875   1.277   7.541  1.00 91.32           O  
ATOM   1422  CG  LYS A 183      15.727  -2.542   8.667  1.00 91.32           C  
ATOM   1423  CD  LYS A 183      16.964  -2.947   9.458  1.00 91.32           C  
ATOM   1424  CE  LYS A 183      16.723  -4.218  10.262  1.00 91.32           C  
ATOM   1425  NZ  LYS A 183      17.899  -4.566  11.114  1.00 91.32           N  
ATOM   1426  N   HIS A 184      15.699   1.983   7.590  1.00 90.15           N  
ATOM   1427  CA  HIS A 184      16.029   3.003   6.601  1.00 90.15           C  
ATOM   1428  C   HIS A 184      15.670   4.397   7.107  1.00 90.15           C  
ATOM   1429  CB  HIS A 184      15.310   2.722   5.281  1.00 90.15           C  
ATOM   1430  O   HIS A 184      15.905   5.392   6.417  1.00 90.15           O  
ATOM   1431  CG  HIS A 184      15.774   1.476   4.598  1.00 90.15           C  
ATOM   1432  CD2 HIS A 184      15.237   0.234   4.552  1.00 90.15           C  
ATOM   1433  ND1 HIS A 184      16.932   1.424   3.851  1.00 90.15           N  
ATOM   1434  CE1 HIS A 184      17.086   0.200   3.374  1.00 90.15           C  
ATOM   1435  NE2 HIS A 184      16.071  -0.541   3.784  1.00 90.15           N  
ATOM   1436  N   LYS A 185      15.023   4.523   8.272  1.00 91.53           N  
ATOM   1437  CA  LYS A 185      14.603   5.794   8.855  1.00 91.53           C  
ATOM   1438  C   LYS A 185      13.674   6.552   7.911  1.00 91.53           C  
ATOM   1439  CB  LYS A 185      15.819   6.656   9.198  1.00 91.53           C  
ATOM   1440  O   LYS A 185      13.831   7.759   7.714  1.00 91.53           O  
ATOM   1441  CG  LYS A 185      16.833   5.965  10.098  1.00 91.53           C  
ATOM   1442  CD  LYS A 185      16.230   5.607  11.450  1.00 91.53           C  
ATOM   1443  CE  LYS A 185      17.253   4.945  12.362  1.00 91.53           C  
ATOM   1444  NZ  LYS A 185      16.780   3.615  12.851  1.00 91.53           N  
ATOM   1445  N   ILE A 186      12.774   5.755   7.309  1.00 91.17           N  
ATOM   1446  CA  ILE A 186      11.839   6.310   6.336  1.00 91.17           C  
ATOM   1447  C   ILE A 186      10.411   6.182   6.861  1.00 91.17           C  
ATOM   1448  CB  ILE A 186      11.970   5.612   4.964  1.00 91.17           C  
ATOM   1449  O   ILE A 186      10.035   5.143   7.407  1.00 91.17           O  
ATOM   1450  CG1 ILE A 186      13.329   5.932   4.329  1.00 91.17           C  
ATOM   1451  CG2 ILE A 186      10.822   6.022   4.037  1.00 91.17           C  
ATOM   1452  CD1 ILE A 186      13.661   5.078   3.114  1.00 91.17           C  
ATOM   1453  N   MET A 187       9.651   7.219   6.681  1.00 90.92           N  
ATOM   1454  CA  MET A 187       8.198   7.153   6.812  1.00 90.92           C  
ATOM   1455  C   MET A 187       7.542   6.884   5.462  1.00 90.92           C  
ATOM   1456  CB  MET A 187       7.651   8.450   7.410  1.00 90.92           C  
ATOM   1457  O   MET A 187       7.957   7.440   4.444  1.00 90.92           O  
ATOM   1458  CG  MET A 187       8.253   8.804   8.761  1.00 90.92           C  
ATOM   1459  SD  MET A 187       7.508  10.315   9.488  1.00 90.92           S  
ATOM   1460  CE  MET A 187       8.255  11.583   8.426  1.00 90.92           C  
ATOM   1461  N   HIS A 188       6.448   6.076   5.497  1.00 93.31           N  
ATOM   1462  CA  HIS A 188       5.791   5.786   4.227  1.00 93.31           C  
ATOM   1463  C   HIS A 188       5.105   7.026   3.666  1.00 93.31           C  
ATOM   1464  CB  HIS A 188       4.775   4.655   4.396  1.00 93.31           C  
ATOM   1465  O   HIS A 188       5.298   7.373   2.498  1.00 93.31           O  
ATOM   1466  CG  HIS A 188       4.204   4.164   3.104  1.00 93.31           C  
ATOM   1467  CD2 HIS A 188       4.456   3.042   2.390  1.00 93.31           C  
ATOM   1468  ND1 HIS A 188       3.249   4.864   2.400  1.00 93.31           N  
ATOM   1469  CE1 HIS A 188       2.937   4.192   1.304  1.00 93.31           C  
ATOM   1470  NE2 HIS A 188       3.656   3.082   1.275  1.00 93.31           N  
ATOM   1471  N   ARG A 189       4.162   7.679   4.381  1.00 91.63           N  
ATOM   1472  CA  ARG A 189       3.514   8.963   4.133  1.00 91.63           C  
ATOM   1473  C   ARG A 189       2.256   8.787   3.289  1.00 91.63           C  
ATOM   1474  CB  ARG A 189       4.479   9.927   3.441  1.00 91.63           C  
ATOM   1475  O   ARG A 189       1.532   9.753   3.037  1.00 91.63           O  
ATOM   1476  CG  ARG A 189       5.669  10.329   4.298  1.00 91.63           C  
ATOM   1477  CD  ARG A 189       6.578  11.314   3.575  1.00 91.63           C  
ATOM   1478  NE  ARG A 189       7.732  11.680   4.390  1.00 91.63           N  
ATOM   1479  NH1 ARG A 189       8.702  13.025   2.782  1.00 91.63           N  
ATOM   1480  NH2 ARG A 189       9.718  12.751   4.818  1.00 91.63           N  
ATOM   1481  CZ  ARG A 189       8.715  12.485   3.995  1.00 91.63           C  
ATOM   1482  N   ASP A 190       2.008   7.626   2.823  1.00 91.00           N  
ATOM   1483  CA  ASP A 190       0.847   7.501   1.948  1.00 91.00           C  
ATOM   1484  C   ASP A 190       0.234   6.105   2.044  1.00 91.00           C  
ATOM   1485  CB  ASP A 190       1.230   7.807   0.499  1.00 91.00           C  
ATOM   1486  O   ASP A 190      -0.077   5.486   1.025  1.00 91.00           O  
ATOM   1487  CG  ASP A 190       0.031   8.114  -0.380  1.00 91.00           C  
ATOM   1488  OD1 ASP A 190      -1.014   8.555   0.146  1.00 91.00           O  
ATOM   1489  OD2 ASP A 190       0.130   7.909  -1.610  1.00 91.00           O  
ATOM   1490  N   VAL A 191       0.160   5.621   3.265  1.00 95.51           N  
ATOM   1491  CA  VAL A 191      -0.456   4.311   3.456  1.00 95.51           C  
ATOM   1492  C   VAL A 191      -1.941   4.382   3.108  1.00 95.51           C  
ATOM   1493  CB  VAL A 191      -0.272   3.804   4.904  1.00 95.51           C  
ATOM   1494  O   VAL A 191      -2.675   5.208   3.655  1.00 95.51           O  
ATOM   1495  CG1 VAL A 191      -1.000   2.477   5.108  1.00 95.51           C  
ATOM   1496  CG2 VAL A 191       1.212   3.660   5.234  1.00 95.51           C  
ATOM   1497  N   LYS A 192      -2.406   3.552   2.230  1.00 95.23           N  
ATOM   1498  CA  LYS A 192      -3.786   3.411   1.776  1.00 95.23           C  
ATOM   1499  C   LYS A 192      -3.965   2.147   0.941  1.00 95.23           C  
ATOM   1500  CB  LYS A 192      -4.213   4.637   0.968  1.00 95.23           C  
ATOM   1501  O   LYS A 192      -2.985   1.561   0.475  1.00 95.23           O  
ATOM   1502  CG  LYS A 192      -3.360   4.894  -0.266  1.00 95.23           C  
ATOM   1503  CD  LYS A 192      -3.759   6.188  -0.962  1.00 95.23           C  
ATOM   1504  CE  LYS A 192      -2.893   6.455  -2.186  1.00 95.23           C  
ATOM   1505  NZ  LYS A 192      -3.233   7.759  -2.831  1.00 95.23           N  
ATOM   1506  N   PRO A 193      -5.201   1.787   0.763  1.00 96.63           N  
ATOM   1507  CA  PRO A 193      -5.443   0.517   0.073  1.00 96.63           C  
ATOM   1508  C   PRO A 193      -4.798   0.465  -1.310  1.00 96.63           C  
ATOM   1509  CB  PRO A 193      -6.969   0.460  -0.034  1.00 96.63           C  
ATOM   1510  O   PRO A 193      -4.303  -0.586  -1.725  1.00 96.63           O  
ATOM   1511  CG  PRO A 193      -7.464   1.162   1.189  1.00 96.63           C  
ATOM   1512  CD  PRO A 193      -6.563   2.332   1.464  1.00 96.63           C  
ATOM   1513  N   SER A 194      -4.722   1.501  -2.048  1.00 93.82           N  
ATOM   1514  CA  SER A 194      -4.167   1.515  -3.397  1.00 93.82           C  
ATOM   1515  C   SER A 194      -2.650   1.365  -3.372  1.00 93.82           C  
ATOM   1516  CB  SER A 194      -4.548   2.808  -4.120  1.00 93.82           C  
ATOM   1517  O   SER A 194      -2.026   1.136  -4.411  1.00 93.82           O  
ATOM   1518  OG  SER A 194      -4.067   3.939  -3.413  1.00 93.82           O  
ATOM   1519  N   ASN A 195      -2.011   1.547  -2.179  1.00 95.08           N  
ATOM   1520  CA  ASN A 195      -0.564   1.408  -2.061  1.00 95.08           C  
ATOM   1521  C   ASN A 195      -0.182   0.131  -1.317  1.00 95.08           C  
ATOM   1522  CB  ASN A 195       0.039   2.629  -1.364  1.00 95.08           C  
ATOM   1523  O   ASN A 195       0.956  -0.014  -0.868  1.00 95.08           O  
ATOM   1524  CG  ASN A 195       0.136   3.835  -2.278  1.00 95.08           C  
ATOM   1525  ND2 ASN A 195       0.306   5.013  -1.690  1.00 95.08           N  
ATOM   1526  OD1 ASN A 195       0.058   3.708  -3.503  1.00 95.08           O  
ATOM   1527  N   ILE A 196      -1.152  -0.745  -1.072  1.00 98.17           N  
ATOM   1528  CA  ILE A 196      -0.940  -2.091  -0.549  1.00 98.17           C  
ATOM   1529  C   ILE A 196      -1.197  -3.118  -1.649  1.00 98.17           C  
ATOM   1530  CB  ILE A 196      -1.847  -2.373   0.670  1.00 98.17           C  
ATOM   1531  O   ILE A 196      -2.344  -3.343  -2.042  1.00 98.17           O  
ATOM   1532  CG1 ILE A 196      -1.664  -1.286   1.735  1.00 98.17           C  
ATOM   1533  CG2 ILE A 196      -1.557  -3.761   1.249  1.00 98.17           C  
ATOM   1534  CD1 ILE A 196      -2.705  -1.325   2.845  1.00 98.17           C  
ATOM   1535  N   LEU A 197      -0.125  -3.765  -2.122  1.00 98.36           N  
ATOM   1536  CA  LEU A 197      -0.209  -4.664  -3.268  1.00 98.36           C  
ATOM   1537  C   LEU A 197      -0.178  -6.121  -2.818  1.00 98.36           C  
ATOM   1538  CB  LEU A 197       0.937  -4.395  -4.247  1.00 98.36           C  
ATOM   1539  O   LEU A 197       0.408  -6.443  -1.781  1.00 98.36           O  
ATOM   1540  CG  LEU A 197       1.006  -2.987  -4.838  1.00 98.36           C  
ATOM   1541  CD1 LEU A 197       2.141  -2.894  -5.853  1.00 98.36           C  
ATOM   1542  CD2 LEU A 197      -0.325  -2.610  -5.480  1.00 98.36           C  
ATOM   1543  N   VAL A 198      -0.853  -6.975  -3.600  1.00 98.00           N  
ATOM   1544  CA  VAL A 198      -0.917  -8.399  -3.290  1.00 98.00           C  
ATOM   1545  C   VAL A 198      -0.664  -9.216  -4.555  1.00 98.00           C  
ATOM   1546  CB  VAL A 198      -2.280  -8.784  -2.671  1.00 98.00           C  
ATOM   1547  O   VAL A 198      -0.794  -8.703  -5.669  1.00 98.00           O  
ATOM   1548  CG1 VAL A 198      -2.470  -8.103  -1.317  1.00 98.00           C  
ATOM   1549  CG2 VAL A 198      -3.419  -8.419  -3.621  1.00 98.00           C  
ATOM   1550  N   ASN A 199      -0.260 -10.478  -4.376  1.00 95.91           N  
ATOM   1551  CA  ASN A 199      -0.097 -11.361  -5.526  1.00 95.91           C  
ATOM   1552  C   ASN A 199      -0.689 -12.743  -5.260  1.00 95.91           C  
ATOM   1553  CB  ASN A 199       1.380 -11.481  -5.907  1.00 95.91           C  
ATOM   1554  O   ASN A 199      -1.237 -12.991  -4.185  1.00 95.91           O  
ATOM   1555  CG  ASN A 199       2.206 -12.162  -4.834  1.00 95.91           C  
ATOM   1556  ND2 ASN A 199       3.523 -12.008  -4.912  1.00 95.91           N  
ATOM   1557  OD1 ASN A 199       1.666 -12.823  -3.943  1.00 95.91           O  
ATOM   1558  N   SER A 200      -0.749 -13.542  -6.270  1.00 94.34           N  
ATOM   1559  CA  SER A 200      -1.433 -14.831  -6.268  1.00 94.34           C  
ATOM   1560  C   SER A 200      -0.761 -15.812  -5.313  1.00 94.34           C  
ATOM   1561  CB  SER A 200      -1.469 -15.421  -7.678  1.00 94.34           C  
ATOM   1562  O   SER A 200      -1.338 -16.846  -4.970  1.00 94.34           O  
ATOM   1563  OG  SER A 200      -0.158 -15.550  -8.202  1.00 94.34           O  
ATOM   1564  N   ARG A 201       0.421 -15.459  -4.845  1.00 92.55           N  
ATOM   1565  CA  ARG A 201       1.134 -16.316  -3.903  1.00 92.55           C  
ATOM   1566  C   ARG A 201       0.779 -15.960  -2.463  1.00 92.55           C  
ATOM   1567  CB  ARG A 201       2.646 -16.206  -4.113  1.00 92.55           C  
ATOM   1568  O   ARG A 201       1.278 -16.582  -1.523  1.00 92.55           O  
ATOM   1569  CG  ARG A 201       3.121 -16.732  -5.458  1.00 92.55           C  
ATOM   1570  CD  ARG A 201       4.614 -16.512  -5.653  1.00 92.55           C  
ATOM   1571  NE  ARG A 201       5.059 -16.968  -6.967  1.00 92.55           N  
ATOM   1572  NH1 ARG A 201       7.312 -16.727  -6.518  1.00 92.55           N  
ATOM   1573  NH2 ARG A 201       6.622 -17.487  -8.568  1.00 92.55           N  
ATOM   1574  CZ  ARG A 201       6.330 -17.060  -7.348  1.00 92.55           C  
ATOM   1575  N   GLY A 202       0.088 -14.888  -2.250  1.00 93.51           N  
ATOM   1576  CA  GLY A 202      -0.373 -14.503  -0.926  1.00 93.51           C  
ATOM   1577  C   GLY A 202       0.521 -13.474  -0.259  1.00 93.51           C  
ATOM   1578  O   GLY A 202       0.455 -13.282   0.957  1.00 93.51           O  
ATOM   1579  N   GLU A 203       1.470 -12.841  -1.056  1.00 95.68           N  
ATOM   1580  CA  GLU A 203       2.314 -11.789  -0.498  1.00 95.68           C  
ATOM   1581  C   GLU A 203       1.567 -10.460  -0.430  1.00 95.68           C  
ATOM   1582  CB  GLU A 203       3.594 -11.632  -1.323  1.00 95.68           C  
ATOM   1583  O   GLU A 203       0.837 -10.104  -1.357  1.00 95.68           O  
ATOM   1584  CG  GLU A 203       4.460 -12.883  -1.359  1.00 95.68           C  
ATOM   1585  CD  GLU A 203       5.630 -12.774  -2.324  1.00 95.68           C  
ATOM   1586  OE1 GLU A 203       6.792 -12.937  -1.889  1.00 95.68           O  
ATOM   1587  OE2 GLU A 203       5.382 -12.524  -3.525  1.00 95.68           O  
ATOM   1588  N   ILE A 204       1.761  -9.765   0.702  1.00 97.96           N  
ATOM   1589  CA  ILE A 204       1.226  -8.427   0.928  1.00 97.96           C  
ATOM   1590  C   ILE A 204       2.374  -7.434   1.096  1.00 97.96           C  
ATOM   1591  CB  ILE A 204       0.300  -8.390   2.165  1.00 97.96           C  
ATOM   1592  O   ILE A 204       3.159  -7.537   2.042  1.00 97.96           O  
ATOM   1593  CG1 ILE A 204      -0.804  -9.446   2.037  1.00 97.96           C  
ATOM   1594  CG2 ILE A 204      -0.297  -6.992   2.351  1.00 97.96           C  
ATOM   1595  CD1 ILE A 204      -1.476  -9.802   3.356  1.00 97.96           C  
ATOM   1596  N   LYS A 205       2.418  -6.431   0.200  1.00 98.34           N  
ATOM   1597  CA  LYS A 205       3.578  -5.545   0.225  1.00 98.34           C  
ATOM   1598  C   LYS A 205       3.160  -4.086   0.058  1.00 98.34           C  
ATOM   1599  CB  LYS A 205       4.573  -5.932  -0.869  1.00 98.34           C  
ATOM   1600  O   LYS A 205       2.214  -3.786  -0.673  1.00 98.34           O  
ATOM   1601  CG  LYS A 205       5.134  -7.340  -0.726  1.00 98.34           C  
ATOM   1602  CD  LYS A 205       6.252  -7.601  -1.727  1.00 98.34           C  
ATOM   1603  CE  LYS A 205       6.749  -9.038  -1.648  1.00 98.34           C  
ATOM   1604  NZ  LYS A 205       8.115  -9.185  -2.236  1.00 98.34           N  
ATOM   1605  N   LEU A 206       3.910  -3.216   0.753  1.00 98.01           N  
ATOM   1606  CA  LEU A 206       3.724  -1.778   0.596  1.00 98.01           C  
ATOM   1607  C   LEU A 206       4.509  -1.256  -0.603  1.00 98.01           C  
ATOM   1608  CB  LEU A 206       4.156  -1.039   1.865  1.00 98.01           C  
ATOM   1609  O   LEU A 206       5.574  -1.784  -0.930  1.00 98.01           O  
ATOM   1610  CG  LEU A 206       3.308  -1.283   3.114  1.00 98.01           C  
ATOM   1611  CD1 LEU A 206       3.996  -0.703   4.345  1.00 98.01           C  
ATOM   1612  CD2 LEU A 206       1.916  -0.684   2.941  1.00 98.01           C  
ATOM   1613  N   CYS A 207       3.896  -0.350  -1.259  1.00 94.82           N  
ATOM   1614  CA  CYS A 207       4.569   0.333  -2.358  1.00 94.82           C  
ATOM   1615  C   CYS A 207       4.408   1.844  -2.240  1.00 94.82           C  
ATOM   1616  CB  CYS A 207       4.021  -0.144  -3.702  1.00 94.82           C  
ATOM   1617  O   CYS A 207       3.767   2.334  -1.309  1.00 94.82           O  
ATOM   1618  SG  CYS A 207       2.337   0.414  -4.041  1.00 94.82           S  
ATOM   1619  N   ASP A 208       5.180   2.567  -3.050  1.00 88.28           N  
ATOM   1620  CA  ASP A 208       5.044   4.007  -3.243  1.00 88.28           C  
ATOM   1621  C   ASP A 208       5.255   4.760  -1.931  1.00 88.28           C  
ATOM   1622  CB  ASP A 208       3.670   4.343  -3.827  1.00 88.28           C  
ATOM   1623  O   ASP A 208       4.391   5.529  -1.505  1.00 88.28           O  
ATOM   1624  CG  ASP A 208       3.705   5.519  -4.788  1.00 88.28           C  
ATOM   1625  OD1 ASP A 208       4.794   6.090  -5.012  1.00 88.28           O  
ATOM   1626  OD2 ASP A 208       2.634   5.878  -5.323  1.00 88.28           O  
ATOM   1627  N   PHE A 209       6.407   4.618  -1.283  1.00 86.45           N  
ATOM   1628  CA  PHE A 209       6.734   5.386  -0.088  1.00 86.45           C  
ATOM   1629  C   PHE A 209       7.693   6.523  -0.420  1.00 86.45           C  
ATOM   1630  CB  PHE A 209       7.347   4.479   0.984  1.00 86.45           C  
ATOM   1631  O   PHE A 209       8.357   6.499  -1.458  1.00 86.45           O  
ATOM   1632  CG  PHE A 209       8.479   3.624   0.481  1.00 86.45           C  
ATOM   1633  CD1 PHE A 209       8.231   2.374  -0.073  1.00 86.45           C  
ATOM   1634  CD2 PHE A 209       9.791   4.071   0.561  1.00 86.45           C  
ATOM   1635  CE1 PHE A 209       9.277   1.580  -0.539  1.00 86.45           C  
ATOM   1636  CE2 PHE A 209      10.841   3.284   0.097  1.00 86.45           C  
ATOM   1637  CZ  PHE A 209      10.582   2.039  -0.452  1.00 86.45           C  
ATOM   1638  N   GLY A 210       7.541   7.655   0.352  1.00 80.12           N  
ATOM   1639  CA  GLY A 210       8.179   8.927   0.049  1.00 80.12           C  
ATOM   1640  C   GLY A 210       9.664   8.939   0.361  1.00 80.12           C  
ATOM   1641  O   GLY A 210      10.060   9.129   1.513  1.00 80.12           O  
ATOM   1642  N   VAL A 211      10.494   8.637  -0.638  1.00 81.22           N  
ATOM   1643  CA  VAL A 211      11.937   8.644  -0.419  1.00 81.22           C  
ATOM   1644  C   VAL A 211      12.528   9.962  -0.914  1.00 81.22           C  
ATOM   1645  CB  VAL A 211      12.624   7.454  -1.124  1.00 81.22           C  
ATOM   1646  O   VAL A 211      13.521  10.448  -0.368  1.00 81.22           O  
ATOM   1647  CG1 VAL A 211      14.143   7.551  -0.991  1.00 81.22           C  
ATOM   1648  CG2 VAL A 211      12.118   6.131  -0.551  1.00 81.22           C  
ATOM   1649  N   SER A 212      11.819  10.636  -1.906  1.00 82.25           N  
ATOM   1650  CA  SER A 212      12.362  11.842  -2.524  1.00 82.25           C  
ATOM   1651  C   SER A 212      11.477  13.052  -2.247  1.00 82.25           C  
ATOM   1652  CB  SER A 212      12.517  11.648  -4.033  1.00 82.25           C  
ATOM   1653  O   SER A 212      10.362  13.144  -2.765  1.00 82.25           O  
ATOM   1654  OG  SER A 212      12.859  12.870  -4.665  1.00 82.25           O  
ATOM   1655  N   GLY A 213      12.019  13.956  -1.403  1.00 80.52           N  
ATOM   1656  CA  GLY A 213      11.310  15.201  -1.157  1.00 80.52           C  
ATOM   1657  C   GLY A 213      11.092  16.023  -2.413  1.00 80.52           C  
ATOM   1658  O   GLY A 213      10.048  16.660  -2.571  1.00 80.52           O  
ATOM   1659  N   GLN A 214      12.116  15.940  -3.281  1.00 80.75           N  
ATOM   1660  CA  GLN A 214      12.059  16.670  -4.543  1.00 80.75           C  
ATOM   1661  C   GLN A 214      10.934  16.146  -5.431  1.00 80.75           C  
ATOM   1662  CB  GLN A 214      13.396  16.577  -5.279  1.00 80.75           C  
ATOM   1663  O   GLN A 214      10.234  16.926  -6.081  1.00 80.75           O  
ATOM   1664  CG  GLN A 214      14.525  17.342  -4.603  1.00 80.75           C  
ATOM   1665  CD  GLN A 214      14.297  18.842  -4.597  1.00 80.75           C  
ATOM   1666  NE2 GLN A 214      14.919  19.532  -3.647  1.00 80.75           N  
ATOM   1667  OE1 GLN A 214      13.569  19.376  -5.440  1.00 80.75           O  
ATOM   1668  N   LEU A 215      10.909  14.789  -5.450  1.00 82.89           N  
ATOM   1669  CA  LEU A 215       9.845  14.183  -6.243  1.00 82.89           C  
ATOM   1670  C   LEU A 215       8.475  14.533  -5.672  1.00 82.89           C  
ATOM   1671  CB  LEU A 215      10.016  12.662  -6.295  1.00 82.89           C  
ATOM   1672  O   LEU A 215       7.560  14.891  -6.417  1.00 82.89           O  
ATOM   1673  CG  LEU A 215       9.019  11.898  -7.167  1.00 82.89           C  
ATOM   1674  CD1 LEU A 215       9.100  12.380  -8.612  1.00 82.89           C  
ATOM   1675  CD2 LEU A 215       9.276  10.397  -7.084  1.00 82.89           C  
ATOM   1676  N   ILE A 216       8.418  14.531  -4.447  1.00 80.57           N  
ATOM   1677  CA  ILE A 216       7.173  14.861  -3.763  1.00 80.57           C  
ATOM   1678  C   ILE A 216       6.796  16.313  -4.048  1.00 80.57           C  
ATOM   1679  CB  ILE A 216       7.284  14.625  -2.241  1.00 80.57           C  
ATOM   1680  O   ILE A 216       5.643  16.610  -4.370  1.00 80.57           O  
ATOM   1681  CG1 ILE A 216       7.467  13.132  -1.943  1.00 80.57           C  
ATOM   1682  CG2 ILE A 216       6.055  15.181  -1.516  1.00 80.57           C  
ATOM   1683  CD1 ILE A 216       7.820  12.828  -0.494  1.00 80.57           C  
ATOM   1684  N   ASP A 217       7.708  17.216  -3.932  1.00 80.22           N  
ATOM   1685  CA  ASP A 217       7.484  18.639  -4.167  1.00 80.22           C  
ATOM   1686  C   ASP A 217       7.071  18.898  -5.615  1.00 80.22           C  
ATOM   1687  CB  ASP A 217       8.739  19.444  -3.826  1.00 80.22           C  
ATOM   1688  O   ASP A 217       6.223  19.753  -5.880  1.00 80.22           O  
ATOM   1689  CG  ASP A 217       8.982  19.559  -2.332  1.00 80.22           C  
ATOM   1690  OD1 ASP A 217       8.046  19.312  -1.541  1.00 80.22           O  
ATOM   1691  OD2 ASP A 217      10.119  19.903  -1.942  1.00 80.22           O  
ATOM   1692  N   SER A 218       7.706  18.087  -6.457  1.00 78.67           N  
ATOM   1693  CA  SER A 218       7.434  18.292  -7.876  1.00 78.67           C  
ATOM   1694  C   SER A 218       6.050  17.775  -8.254  1.00 78.67           C  
ATOM   1695  CB  SER A 218       8.496  17.599  -8.730  1.00 78.67           C  
ATOM   1696  O   SER A 218       5.448  18.247  -9.221  1.00 78.67           O  
ATOM   1697  OG  SER A 218       9.774  18.168  -8.504  1.00 78.67           O  
ATOM   1698  N   MET A 219       5.548  16.847  -7.417  1.00 76.29           N  
ATOM   1699  CA  MET A 219       4.248  16.238  -7.681  1.00 76.29           C  
ATOM   1700  C   MET A 219       3.153  16.920  -6.868  1.00 76.29           C  
ATOM   1701  CB  MET A 219       4.279  14.742  -7.364  1.00 76.29           C  
ATOM   1702  O   MET A 219       1.971  16.608  -7.026  1.00 76.29           O  
ATOM   1703  CG  MET A 219       5.143  13.932  -8.317  1.00 76.29           C  
ATOM   1704  SD  MET A 219       4.917  12.123  -8.105  1.00 76.29           S  
ATOM   1705  CE  MET A 219       5.410  11.940  -6.368  1.00 76.29           C  
ATOM   1706  N   ALA A 220       3.471  17.806  -5.923  1.00 65.74           N  
ATOM   1707  CA  ALA A 220       2.599  18.402  -4.914  1.00 65.74           C  
ATOM   1708  C   ALA A 220       1.415  19.113  -5.563  1.00 65.74           C  
ATOM   1709  CB  ALA A 220       3.385  19.374  -4.039  1.00 65.74           C  
ATOM   1710  O   ALA A 220       0.321  19.155  -4.996  1.00 65.74           O  
ATOM   1711  N   ASN A 221       1.552  19.576  -6.861  1.00 54.97           N  
ATOM   1712  CA  ASN A 221       0.420  20.246  -7.493  1.00 54.97           C  
ATOM   1713  C   ASN A 221      -0.630  19.246  -7.968  1.00 54.97           C  
ATOM   1714  CB  ASN A 221       0.894  21.113  -8.661  1.00 54.97           C  
ATOM   1715  O   ASN A 221      -1.814  19.576  -8.051  1.00 54.97           O  
ATOM   1716  CG  ASN A 221       1.642  22.350  -8.205  1.00 54.97           C  
ATOM   1717  ND2 ASN A 221       2.494  22.882  -9.073  1.00 54.97           N  
ATOM   1718  OD1 ASN A 221       1.457  22.823  -7.080  1.00 54.97           O  
ATOM   1719  N   SER A 222      -0.363  17.861  -7.941  1.00 55.26           N  
ATOM   1720  CA  SER A 222      -1.266  16.809  -8.396  1.00 55.26           C  
ATOM   1721  C   SER A 222      -1.846  16.032  -7.219  1.00 55.26           C  
ATOM   1722  CB  SER A 222      -0.540  15.851  -9.341  1.00 55.26           C  
ATOM   1723  O   SER A 222      -2.752  15.214  -7.394  1.00 55.26           O  
ATOM   1724  OG  SER A 222       0.584  15.270  -8.703  1.00 55.26           O  
ATOM   1725  N   PHE A 223      -1.541  16.351  -5.900  1.00 50.66           N  
ATOM   1726  CA  PHE A 223      -1.743  15.615  -4.658  1.00 50.66           C  
ATOM   1727  C   PHE A 223      -3.123  15.900  -4.077  1.00 50.66           C  
ATOM   1728  CB  PHE A 223      -0.659  15.973  -3.636  1.00 50.66           C  
ATOM   1729  O   PHE A 223      -3.477  15.377  -3.019  1.00 50.66           O  
ATOM   1730  CG  PHE A 223      -0.451  14.923  -2.579  1.00 50.66           C  
ATOM   1731  CD1 PHE A 223      -1.035  15.053  -1.325  1.00 50.66           C  
ATOM   1732  CD2 PHE A 223       0.330  13.804  -2.839  1.00 50.66           C  
ATOM   1733  CE1 PHE A 223      -0.844  14.083  -0.344  1.00 50.66           C  
ATOM   1734  CE2 PHE A 223       0.526  12.830  -1.864  1.00 50.66           C  
ATOM   1735  CZ  PHE A 223      -0.061  12.972  -0.617  1.00 50.66           C  
ATOM   1736  N   VAL A 224      -4.137  16.580  -4.771  1.00 48.24           N  
ATOM   1737  CA  VAL A 224      -5.425  16.910  -4.169  1.00 48.24           C  
ATOM   1738  C   VAL A 224      -6.207  15.630  -3.886  1.00 48.24           C  
ATOM   1739  CB  VAL A 224      -6.251  17.850  -5.076  1.00 48.24           C  
ATOM   1740  O   VAL A 224      -6.867  15.514  -2.851  1.00 48.24           O  
ATOM   1741  CG1 VAL A 224      -7.621  18.128  -4.460  1.00 48.24           C  
ATOM   1742  CG2 VAL A 224      -5.496  19.155  -5.320  1.00 48.24           C  
ATOM   1743  N   GLY A 225      -5.749  14.338  -4.314  1.00 52.03           N  
ATOM   1744  CA  GLY A 225      -6.563  13.138  -4.201  1.00 52.03           C  
ATOM   1745  C   GLY A 225      -6.038  12.155  -3.172  1.00 52.03           C  
ATOM   1746  O   GLY A 225      -6.810  11.405  -2.571  1.00 52.03           O  
ATOM   1747  N   THR A 226      -4.967  12.561  -2.217  1.00 67.39           N  
ATOM   1748  CA  THR A 226      -4.370  11.648  -1.247  1.00 67.39           C  
ATOM   1749  C   THR A 226      -4.556  12.171   0.174  1.00 67.39           C  
ATOM   1750  CB  THR A 226      -2.871  11.437  -1.527  1.00 67.39           C  
ATOM   1751  O   THR A 226      -4.125  11.535   1.137  1.00 67.39           O  
ATOM   1752  CG2 THR A 226      -2.276  10.397  -0.584  1.00 67.39           C  
ATOM   1753  OG1 THR A 226      -2.701  10.993  -2.879  1.00 67.39           O  
ATOM   1754  N   ARG A 227      -5.366  13.144   0.335  1.00 82.08           N  
ATOM   1755  CA  ARG A 227      -5.389  13.772   1.652  1.00 82.08           C  
ATOM   1756  C   ARG A 227      -6.445  13.131   2.546  1.00 82.08           C  
ATOM   1757  CB  ARG A 227      -5.649  15.275   1.527  1.00 82.08           C  
ATOM   1758  O   ARG A 227      -6.451  13.344   3.760  1.00 82.08           O  
ATOM   1759  CG  ARG A 227      -4.480  16.057   0.950  1.00 82.08           C  
ATOM   1760  CD  ARG A 227      -4.669  17.558   1.116  1.00 82.08           C  
ATOM   1761  NE  ARG A 227      -3.546  18.307   0.560  1.00 82.08           N  
ATOM   1762  NH1 ARG A 227      -4.459  20.388   0.979  1.00 82.08           N  
ATOM   1763  NH2 ARG A 227      -2.403  20.213  -0.019  1.00 82.08           N  
ATOM   1764  CZ  ARG A 227      -3.472  19.634   0.508  1.00 82.08           C  
ATOM   1765  N   SER A 228      -7.292  12.209   1.929  1.00 88.78           N  
ATOM   1766  CA  SER A 228      -8.410  11.666   2.694  1.00 88.78           C  
ATOM   1767  C   SER A 228      -7.932  10.655   3.731  1.00 88.78           C  
ATOM   1768  CB  SER A 228      -9.429  11.009   1.761  1.00 88.78           C  
ATOM   1769  O   SER A 228      -8.629  10.389   4.713  1.00 88.78           O  
ATOM   1770  OG  SER A 228      -9.881  11.928   0.782  1.00 88.78           O  
ATOM   1771  N   TYR A 229      -6.645  10.200   3.586  1.00 93.70           N  
ATOM   1772  CA  TYR A 229      -6.128   9.223   4.538  1.00 93.70           C  
ATOM   1773  C   TYR A 229      -5.124   9.865   5.487  1.00 93.70           C  
ATOM   1774  CB  TYR A 229      -5.476   8.049   3.803  1.00 93.70           C  
ATOM   1775  O   TYR A 229      -4.545   9.188   6.340  1.00 93.70           O  
ATOM   1776  CG  TYR A 229      -6.443   7.236   2.978  1.00 93.70           C  
ATOM   1777  CD1 TYR A 229      -7.113   6.145   3.527  1.00 93.70           C  
ATOM   1778  CD2 TYR A 229      -6.689   7.556   1.647  1.00 93.70           C  
ATOM   1779  CE1 TYR A 229      -8.004   5.392   2.770  1.00 93.70           C  
ATOM   1780  CE2 TYR A 229      -7.578   6.810   0.880  1.00 93.70           C  
ATOM   1781  OH  TYR A 229      -9.111   4.990   0.695  1.00 93.70           O  
ATOM   1782  CZ  TYR A 229      -8.230   5.732   1.449  1.00 93.70           C  
ATOM   1783  N   MET A 230      -4.916  11.202   5.294  1.00 92.97           N  
ATOM   1784  CA  MET A 230      -3.920  11.921   6.083  1.00 92.97           C  
ATOM   1785  C   MET A 230      -4.369  12.054   7.535  1.00 92.97           C  
ATOM   1786  CB  MET A 230      -3.658  13.305   5.488  1.00 92.97           C  
ATOM   1787  O   MET A 230      -5.561  12.204   7.809  1.00 92.97           O  
ATOM   1788  CG  MET A 230      -2.768  13.284   4.255  1.00 92.97           C  
ATOM   1789  SD  MET A 230      -2.345  14.969   3.664  1.00 92.97           S  
ATOM   1790  CE  MET A 230      -1.525  14.562   2.098  1.00 92.97           C  
ATOM   1791  N   SER A 231      -3.426  11.921   8.390  1.00 94.71           N  
ATOM   1792  CA  SER A 231      -3.692  12.100   9.813  1.00 94.71           C  
ATOM   1793  C   SER A 231      -4.068  13.544  10.129  1.00 94.71           C  
ATOM   1794  CB  SER A 231      -2.476  11.688  10.643  1.00 94.71           C  
ATOM   1795  O   SER A 231      -3.716  14.459   9.382  1.00 94.71           O  
ATOM   1796  OG  SER A 231      -1.375  12.541  10.380  1.00 94.71           O  
ATOM   1797  N   PRO A 232      -4.780  13.810  11.188  1.00 95.04           N  
ATOM   1798  CA  PRO A 232      -5.182  15.165  11.573  1.00 95.04           C  
ATOM   1799  C   PRO A 232      -3.991  16.102  11.765  1.00 95.04           C  
ATOM   1800  CB  PRO A 232      -5.925  14.951  12.894  1.00 95.04           C  
ATOM   1801  O   PRO A 232      -4.028  17.253  11.321  1.00 95.04           O  
ATOM   1802  CG  PRO A 232      -6.456  13.556  12.811  1.00 95.04           C  
ATOM   1803  CD  PRO A 232      -5.473  12.716  12.048  1.00 95.04           C  
ATOM   1804  N   GLU A 233      -2.965  15.607  12.419  1.00 94.96           N  
ATOM   1805  CA  GLU A 233      -1.803  16.453  12.677  1.00 94.96           C  
ATOM   1806  C   GLU A 233      -1.121  16.866  11.376  1.00 94.96           C  
ATOM   1807  CB  GLU A 233      -0.806  15.732  13.588  1.00 94.96           C  
ATOM   1808  O   GLU A 233      -0.557  17.958  11.284  1.00 94.96           O  
ATOM   1809  CG  GLU A 233      -0.219  14.467  12.979  1.00 94.96           C  
ATOM   1810  CD  GLU A 233      -1.026  13.218  13.297  1.00 94.96           C  
ATOM   1811  OE1 GLU A 233      -0.439  12.113  13.346  1.00 94.96           O  
ATOM   1812  OE2 GLU A 233      -2.254  13.346  13.497  1.00 94.96           O  
ATOM   1813  N   ARG A 234      -1.110  16.004  10.400  1.00 92.14           N  
ATOM   1814  CA  ARG A 234      -0.545  16.341   9.097  1.00 92.14           C  
ATOM   1815  C   ARG A 234      -1.397  17.386   8.385  1.00 92.14           C  
ATOM   1816  CB  ARG A 234      -0.416  15.089   8.227  1.00 92.14           C  
ATOM   1817  O   ARG A 234      -0.866  18.307   7.761  1.00 92.14           O  
ATOM   1818  CG  ARG A 234       0.421  15.293   6.975  1.00 92.14           C  
ATOM   1819  CD  ARG A 234       0.625  13.990   6.214  1.00 92.14           C  
ATOM   1820  NE  ARG A 234       1.150  14.226   4.872  1.00 92.14           N  
ATOM   1821  NH1 ARG A 234       1.005  12.019   4.203  1.00 92.14           N  
ATOM   1822  NH2 ARG A 234       1.803  13.610   2.758  1.00 92.14           N  
ATOM   1823  CZ  ARG A 234       1.318  13.285   3.947  1.00 92.14           C  
ATOM   1824  N   LEU A 235      -2.674  17.205   8.439  1.00 91.04           N  
ATOM   1825  CA  LEU A 235      -3.595  18.142   7.806  1.00 91.04           C  
ATOM   1826  C   LEU A 235      -3.488  19.524   8.443  1.00 91.04           C  
ATOM   1827  CB  LEU A 235      -5.034  17.630   7.907  1.00 91.04           C  
ATOM   1828  O   LEU A 235      -3.699  20.538   7.774  1.00 91.04           O  
ATOM   1829  CG  LEU A 235      -5.378  16.402   7.063  1.00 91.04           C  
ATOM   1830  CD1 LEU A 235      -6.782  15.907   7.394  1.00 91.04           C  
ATOM   1831  CD2 LEU A 235      -5.254  16.722   5.577  1.00 91.04           C  
ATOM   1832  N   GLN A 236      -3.200  19.557   9.703  1.00 91.10           N  
ATOM   1833  CA  GLN A 236      -3.098  20.808  10.448  1.00 91.10           C  
ATOM   1834  C   GLN A 236      -1.725  21.447  10.262  1.00 91.10           C  
ATOM   1835  CB  GLN A 236      -3.372  20.573  11.934  1.00 91.10           C  
ATOM   1836  O   GLN A 236      -1.495  22.575  10.702  1.00 91.10           O  
ATOM   1837  CG  GLN A 236      -4.816  20.204  12.242  1.00 91.10           C  
ATOM   1838  CD  GLN A 236      -5.020  19.786  13.687  1.00 91.10           C  
ATOM   1839  NE2 GLN A 236      -6.059  20.322  14.318  1.00 91.10           N  
ATOM   1840  OE1 GLN A 236      -4.250  18.987  14.230  1.00 91.10           O  
ATOM   1841  N   GLY A 237      -0.787  20.703   9.644  1.00 87.39           N  
ATOM   1842  CA  GLY A 237       0.543  21.219   9.360  1.00 87.39           C  
ATOM   1843  C   GLY A 237       1.466  21.184  10.564  1.00 87.39           C  
ATOM   1844  O   GLY A 237       2.433  21.946  10.634  1.00 87.39           O  
ATOM   1845  N   THR A 238       1.072  20.392  11.568  1.00 88.41           N  
ATOM   1846  CA  THR A 238       1.928  20.227  12.738  1.00 88.41           C  
ATOM   1847  C   THR A 238       2.965  19.134  12.499  1.00 88.41           C  
ATOM   1848  CB  THR A 238       1.100  19.889  13.992  1.00 88.41           C  
ATOM   1849  O   THR A 238       2.950  18.473  11.458  1.00 88.41           O  
ATOM   1850  CG2 THR A 238       0.047  20.960  14.261  1.00 88.41           C  
ATOM   1851  OG1 THR A 238       0.446  18.629  13.800  1.00 88.41           O  
ATOM   1852  N   HIS A 239       3.878  18.935  13.473  1.00 88.40           N  
ATOM   1853  CA  HIS A 239       4.893  17.894  13.362  1.00 88.40           C  
ATOM   1854  C   HIS A 239       4.256  16.516  13.215  1.00 88.40           C  
ATOM   1855  CB  HIS A 239       5.820  17.917  14.579  1.00 88.40           C  
ATOM   1856  O   HIS A 239       3.249  16.221  13.862  1.00 88.40           O  
ATOM   1857  CG  HIS A 239       6.655  19.154  14.673  1.00 88.40           C  
ATOM   1858  CD2 HIS A 239       6.573  20.222  15.501  1.00 88.40           C  
ATOM   1859  ND1 HIS A 239       7.727  19.393  13.841  1.00 88.40           N  
ATOM   1860  CE1 HIS A 239       8.270  20.557  14.155  1.00 88.40           C  
ATOM   1861  NE2 HIS A 239       7.588  21.081  15.159  1.00 88.40           N  
ATOM   1862  N   TYR A 240       4.723  15.772  12.217  1.00 89.97           N  
ATOM   1863  CA  TYR A 240       4.194  14.421  12.067  1.00 89.97           C  
ATOM   1864  C   TYR A 240       5.321  13.396  12.033  1.00 89.97           C  
ATOM   1865  CB  TYR A 240       3.350  14.312  10.794  1.00 89.97           C  
ATOM   1866  O   TYR A 240       6.486  13.750  11.837  1.00 89.97           O  
ATOM   1867  CG  TYR A 240       4.137  14.525   9.523  1.00 89.97           C  
ATOM   1868  CD1 TYR A 240       4.401  15.809   9.051  1.00 89.97           C  
ATOM   1869  CD2 TYR A 240       4.617  13.444   8.793  1.00 89.97           C  
ATOM   1870  CE1 TYR A 240       5.124  16.010   7.880  1.00 89.97           C  
ATOM   1871  CE2 TYR A 240       5.342  13.633   7.620  1.00 89.97           C  
ATOM   1872  OH  TYR A 240       6.306  15.111   6.013  1.00 89.97           O  
ATOM   1873  CZ  TYR A 240       5.590  14.918   7.173  1.00 89.97           C  
ATOM   1874  N   SER A 241       4.967  12.184  12.300  1.00 92.29           N  
ATOM   1875  CA  SER A 241       5.895  11.064  12.416  1.00 92.29           C  
ATOM   1876  C   SER A 241       5.290   9.783  11.850  1.00 92.29           C  
ATOM   1877  CB  SER A 241       6.294  10.847  13.876  1.00 92.29           C  
ATOM   1878  O   SER A 241       4.252   9.822  11.185  1.00 92.29           O  
ATOM   1879  OG  SER A 241       5.209  10.324  14.622  1.00 92.29           O  
ATOM   1880  N   VAL A 242       5.960   8.723  12.138  1.00 93.85           N  
ATOM   1881  CA  VAL A 242       5.495   7.411  11.700  1.00 93.85           C  
ATOM   1882  C   VAL A 242       4.091   7.153  12.242  1.00 93.85           C  
ATOM   1883  CB  VAL A 242       6.456   6.288  12.152  1.00 93.85           C  
ATOM   1884  O   VAL A 242       3.361   6.309  11.716  1.00 93.85           O  
ATOM   1885  CG1 VAL A 242       6.380   6.090  13.665  1.00 93.85           C  
ATOM   1886  CG2 VAL A 242       6.133   4.985  11.423  1.00 93.85           C  
ATOM   1887  N   GLN A 243       3.689   7.928  13.231  1.00 96.93           N  
ATOM   1888  CA  GLN A 243       2.351   7.830  13.805  1.00 96.93           C  
ATOM   1889  C   GLN A 243       1.284   8.205  12.780  1.00 96.93           C  
ATOM   1890  CB  GLN A 243       2.230   8.725  15.040  1.00 96.93           C  
ATOM   1891  O   GLN A 243       0.159   7.703  12.836  1.00 96.93           O  
ATOM   1892  CG  GLN A 243       3.021   8.225  16.241  1.00 96.93           C  
ATOM   1893  CD  GLN A 243       2.596   6.839  16.689  1.00 96.93           C  
ATOM   1894  NE2 GLN A 243       1.454   6.759  17.364  1.00 96.93           N  
ATOM   1895  OE1 GLN A 243       3.287   5.849  16.431  1.00 96.93           O  
ATOM   1896  N   SER A 244       1.652   9.027  11.900  1.00 95.47           N  
ATOM   1897  CA  SER A 244       0.742   9.396  10.820  1.00 95.47           C  
ATOM   1898  C   SER A 244       0.450   8.206   9.912  1.00 95.47           C  
ATOM   1899  CB  SER A 244       1.325  10.545   9.997  1.00 95.47           C  
ATOM   1900  O   SER A 244      -0.672   8.050   9.426  1.00 95.47           O  
ATOM   1901  OG  SER A 244       1.434  11.721  10.781  1.00 95.47           O  
ATOM   1902  N   ASP A 245       1.418   7.344   9.704  1.00 96.65           N  
ATOM   1903  CA  ASP A 245       1.221   6.122   8.930  1.00 96.65           C  
ATOM   1904  C   ASP A 245       0.241   5.181   9.630  1.00 96.65           C  
ATOM   1905  CB  ASP A 245       2.556   5.412   8.698  1.00 96.65           C  
ATOM   1906  O   ASP A 245      -0.570   4.523   8.975  1.00 96.65           O  
ATOM   1907  CG  ASP A 245       3.451   6.141   7.711  1.00 96.65           C  
ATOM   1908  OD1 ASP A 245       2.930   6.849   6.823  1.00 96.65           O  
ATOM   1909  OD2 ASP A 245       4.689   6.003   7.822  1.00 96.65           O  
ATOM   1910  N   ILE A 246       0.294   5.160  10.938  1.00 98.31           N  
ATOM   1911  CA  ILE A 246      -0.572   4.296  11.733  1.00 98.31           C  
ATOM   1912  C   ILE A 246      -2.021   4.762  11.610  1.00 98.31           C  
ATOM   1913  CB  ILE A 246      -0.140   4.273  13.216  1.00 98.31           C  
ATOM   1914  O   ILE A 246      -2.932   3.945  11.456  1.00 98.31           O  
ATOM   1915  CG1 ILE A 246       1.230   3.602  13.363  1.00 98.31           C  
ATOM   1916  CG2 ILE A 246      -1.192   3.563  14.074  1.00 98.31           C  
ATOM   1917  CD1 ILE A 246       1.815   3.690  14.767  1.00 98.31           C  
ATOM   1918  N   TRP A 247      -2.212   6.065  11.630  1.00 98.00           N  
ATOM   1919  CA  TRP A 247      -3.542   6.607  11.372  1.00 98.00           C  
ATOM   1920  C   TRP A 247      -4.058   6.156  10.010  1.00 98.00           C  
ATOM   1921  CB  TRP A 247      -3.522   8.137  11.444  1.00 98.00           C  
ATOM   1922  O   TRP A 247      -5.162   5.617   9.905  1.00 98.00           O  
ATOM   1923  CG  TRP A 247      -4.792   8.784  10.978  1.00 98.00           C  
ATOM   1924  CD1 TRP A 247      -5.161   9.041   9.687  1.00 98.00           C  
ATOM   1925  CD2 TRP A 247      -5.859   9.262  11.803  1.00 98.00           C  
ATOM   1926  CE2 TRP A 247      -6.844   9.796  10.943  1.00 98.00           C  
ATOM   1927  CE3 TRP A 247      -6.078   9.290  13.187  1.00 98.00           C  
ATOM   1928  NE1 TRP A 247      -6.394   9.649   9.659  1.00 98.00           N  
ATOM   1929  CH2 TRP A 247      -8.222  10.367  12.782  1.00 98.00           C  
ATOM   1930  CZ2 TRP A 247      -8.032  10.352  11.424  1.00 98.00           C  
ATOM   1931  CZ3 TRP A 247      -7.261   9.843  13.663  1.00 98.00           C  
ATOM   1932  N   SER A 248      -3.245   6.346   9.028  1.00 96.89           N  
ATOM   1933  CA  SER A 248      -3.630   5.998   7.664  1.00 96.89           C  
ATOM   1934  C   SER A 248      -3.964   4.515   7.546  1.00 96.89           C  
ATOM   1935  CB  SER A 248      -2.514   6.358   6.683  1.00 96.89           C  
ATOM   1936  O   SER A 248      -4.896   4.138   6.832  1.00 96.89           O  
ATOM   1937  OG  SER A 248      -2.261   7.752   6.698  1.00 96.89           O  
ATOM   1938  N   MET A 249      -3.216   3.711   8.208  1.00 98.04           N  
ATOM   1939  CA  MET A 249      -3.492   2.277   8.238  1.00 98.04           C  
ATOM   1940  C   MET A 249      -4.849   1.998   8.877  1.00 98.04           C  
ATOM   1941  CB  MET A 249      -2.393   1.533   8.997  1.00 98.04           C  
ATOM   1942  O   MET A 249      -5.637   1.210   8.351  1.00 98.04           O  
ATOM   1943  CG  MET A 249      -2.613   0.031   9.077  1.00 98.04           C  
ATOM   1944  SD  MET A 249      -1.296  -0.823  10.028  1.00 98.04           S  
ATOM   1945  CE  MET A 249      -1.794  -0.395  11.720  1.00 98.04           C  
ATOM   1946  N   GLY A 250      -5.139   2.624  10.043  1.00 98.16           N  
ATOM   1947  CA  GLY A 250      -6.417   2.463  10.718  1.00 98.16           C  
ATOM   1948  C   GLY A 250      -7.604   2.813   9.841  1.00 98.16           C  
ATOM   1949  O   GLY A 250      -8.575   2.056   9.771  1.00 98.16           O  
ATOM   1950  N   LEU A 251      -7.455   3.920   9.168  1.00 97.12           N  
ATOM   1951  CA  LEU A 251      -8.511   4.373   8.269  1.00 97.12           C  
ATOM   1952  C   LEU A 251      -8.695   3.397   7.112  1.00 97.12           C  
ATOM   1953  CB  LEU A 251      -8.192   5.769   7.728  1.00 97.12           C  
ATOM   1954  O   LEU A 251      -9.826   3.091   6.727  1.00 97.12           O  
ATOM   1955  CG  LEU A 251      -9.340   6.507   7.037  1.00 97.12           C  
ATOM   1956  CD1 LEU A 251     -10.519   6.666   7.992  1.00 97.12           C  
ATOM   1957  CD2 LEU A 251      -8.873   7.865   6.526  1.00 97.12           C  
ATOM   1958  N   SER A 252      -7.600   2.906   6.557  1.00 97.78           N  
ATOM   1959  CA  SER A 252      -7.632   1.928   5.475  1.00 97.78           C  
ATOM   1960  C   SER A 252      -8.322   0.640   5.912  1.00 97.78           C  
ATOM   1961  CB  SER A 252      -6.214   1.617   4.992  1.00 97.78           C  
ATOM   1962  O   SER A 252      -9.114   0.068   5.160  1.00 97.78           O  
ATOM   1963  OG  SER A 252      -5.631   2.753   4.379  1.00 97.78           O  
ATOM   1964  N   LEU A 253      -8.093   0.227   7.118  1.00 98.59           N  
ATOM   1965  CA  LEU A 253      -8.683  -1.004   7.632  1.00 98.59           C  
ATOM   1966  C   LEU A 253     -10.193  -0.858   7.791  1.00 98.59           C  
ATOM   1967  CB  LEU A 253      -8.051  -1.383   8.974  1.00 98.59           C  
ATOM   1968  O   LEU A 253     -10.949  -1.769   7.448  1.00 98.59           O  
ATOM   1969  CG  LEU A 253      -6.601  -1.868   8.927  1.00 98.59           C  
ATOM   1970  CD1 LEU A 253      -6.050  -2.027  10.340  1.00 98.59           C  
ATOM   1971  CD2 LEU A 253      -6.501  -3.181   8.158  1.00 98.59           C  
ATOM   1972  N   VAL A 254     -10.608   0.238   8.241  1.00 97.91           N  
ATOM   1973  CA  VAL A 254     -12.040   0.480   8.387  1.00 97.91           C  
ATOM   1974  C   VAL A 254     -12.708   0.470   7.014  1.00 97.91           C  
ATOM   1975  CB  VAL A 254     -12.319   1.820   9.105  1.00 97.91           C  
ATOM   1976  O   VAL A 254     -13.752  -0.161   6.830  1.00 97.91           O  
ATOM   1977  CG1 VAL A 254     -13.820   2.095   9.170  1.00 97.91           C  
ATOM   1978  CG2 VAL A 254     -11.712   1.809  10.507  1.00 97.91           C  
ATOM   1979  N   GLU A 255     -12.082   1.132   6.074  1.00 96.73           N  
ATOM   1980  CA  GLU A 255     -12.595   1.196   4.708  1.00 96.73           C  
ATOM   1981  C   GLU A 255     -12.760  -0.201   4.115  1.00 96.73           C  
ATOM   1982  CB  GLU A 255     -11.669   2.036   3.825  1.00 96.73           C  
ATOM   1983  O   GLU A 255     -13.808  -0.521   3.551  1.00 96.73           O  
ATOM   1984  CG  GLU A 255     -12.069   2.053   2.357  1.00 96.73           C  
ATOM   1985  CD  GLU A 255     -11.116   2.857   1.485  1.00 96.73           C  
ATOM   1986  OE1 GLU A 255     -11.265   2.834   0.242  1.00 96.73           O  
ATOM   1987  OE2 GLU A 255     -10.213   3.513   2.050  1.00 96.73           O  
ATOM   1988  N   MET A 256     -11.749  -0.983   4.295  1.00 98.20           N  
ATOM   1989  CA  MET A 256     -11.759  -2.318   3.703  1.00 98.20           C  
ATOM   1990  C   MET A 256     -12.732  -3.233   4.439  1.00 98.20           C  
ATOM   1991  CB  MET A 256     -10.355  -2.925   3.720  1.00 98.20           C  
ATOM   1992  O   MET A 256     -13.369  -4.090   3.825  1.00 98.20           O  
ATOM   1993  CG  MET A 256      -9.383  -2.249   2.767  1.00 98.20           C  
ATOM   1994  SD  MET A 256      -7.747  -3.080   2.725  1.00 98.20           S  
ATOM   1995  CE  MET A 256      -7.062  -2.518   4.308  1.00 98.20           C  
ATOM   1996  N   ALA A 257     -12.923  -3.006   5.720  1.00 97.36           N  
ATOM   1997  CA  ALA A 257     -13.832  -3.817   6.527  1.00 97.36           C  
ATOM   1998  C   ALA A 257     -15.288  -3.486   6.211  1.00 97.36           C  
ATOM   1999  CB  ALA A 257     -13.552  -3.610   8.013  1.00 97.36           C  
ATOM   2000  O   ALA A 257     -16.121  -4.386   6.083  1.00 97.36           O  
ATOM   2001  N   VAL A 258     -15.522  -2.236   6.034  1.00 94.87           N  
ATOM   2002  CA  VAL A 258     -16.887  -1.760   5.836  1.00 94.87           C  
ATOM   2003  C   VAL A 258     -17.249  -1.830   4.354  1.00 94.87           C  
ATOM   2004  CB  VAL A 258     -17.066  -0.317   6.360  1.00 94.87           C  
ATOM   2005  O   VAL A 258     -18.414  -2.028   4.002  1.00 94.87           O  
ATOM   2006  CG1 VAL A 258     -18.409   0.257   5.912  1.00 94.87           C  
ATOM   2007  CG2 VAL A 258     -16.949  -0.285   7.883  1.00 94.87           C  
ATOM   2008  N   GLY A 259     -16.185  -1.702   3.479  1.00 93.83           N  
ATOM   2009  CA  GLY A 259     -16.396  -1.805   2.043  1.00 93.83           C  
ATOM   2010  C   GLY A 259     -16.575  -0.458   1.369  1.00 93.83           C  
ATOM   2011  O   GLY A 259     -16.910  -0.391   0.184  1.00 93.83           O  
ATOM   2012  N   ARG A 260     -16.519   0.590   2.107  1.00 92.64           N  
ATOM   2013  CA  ARG A 260     -16.572   1.958   1.603  1.00 92.64           C  
ATOM   2014  C   ARG A 260     -15.786   2.905   2.503  1.00 92.64           C  
ATOM   2015  CB  ARG A 260     -18.022   2.432   1.484  1.00 92.64           C  
ATOM   2016  O   ARG A 260     -15.540   2.598   3.672  1.00 92.64           O  
ATOM   2017  CG  ARG A 260     -18.711   2.651   2.822  1.00 92.64           C  
ATOM   2018  CD  ARG A 260     -20.016   3.419   2.665  1.00 92.64           C  
ATOM   2019  NE  ARG A 260     -20.669   3.638   3.953  1.00 92.64           N  
ATOM   2020  NH1 ARG A 260     -19.541   5.598   4.426  1.00 92.64           N  
ATOM   2021  NH2 ARG A 260     -21.081   4.769   5.908  1.00 92.64           N  
ATOM   2022  CZ  ARG A 260     -20.429   4.668   4.759  1.00 92.64           C  
ATOM   2023  N   TYR A 261     -15.395   3.965   1.946  1.00 92.47           N  
ATOM   2024  CA  TYR A 261     -14.676   4.951   2.746  1.00 92.47           C  
ATOM   2025  C   TYR A 261     -15.506   5.390   3.946  1.00 92.47           C  
ATOM   2026  CB  TYR A 261     -14.306   6.168   1.893  1.00 92.47           C  
ATOM   2027  O   TYR A 261     -16.695   5.688   3.810  1.00 92.47           O  
ATOM   2028  CG  TYR A 261     -13.327   7.103   2.561  1.00 92.47           C  
ATOM   2029  CD1 TYR A 261     -13.753   8.307   3.117  1.00 92.47           C  
ATOM   2030  CD2 TYR A 261     -11.976   6.784   2.637  1.00 92.47           C  
ATOM   2031  CE1 TYR A 261     -12.854   9.172   3.732  1.00 92.47           C  
ATOM   2032  CE2 TYR A 261     -11.068   7.642   3.250  1.00 92.47           C  
ATOM   2033  OH  TYR A 261     -10.622   9.684   4.401  1.00 92.47           O  
ATOM   2034  CZ  TYR A 261     -11.516   8.831   3.794  1.00 92.47           C  
ATOM   2035  N   PRO A 262     -14.844   5.416   5.265  1.00 90.69           N  
ATOM   2036  CA  PRO A 262     -15.600   5.475   6.518  1.00 90.69           C  
ATOM   2037  C   PRO A 262     -16.066   6.888   6.860  1.00 90.69           C  
ATOM   2038  CB  PRO A 262     -14.600   4.964   7.558  1.00 90.69           C  
ATOM   2039  O   PRO A 262     -16.889   7.070   7.761  1.00 90.69           O  
ATOM   2040  CG  PRO A 262     -13.256   5.253   6.970  1.00 90.69           C  
ATOM   2041  CD  PRO A 262     -13.361   5.166   5.475  1.00 90.69           C  
ATOM   2042  N   ILE A 263     -15.731   7.941   6.067  1.00 90.10           N  
ATOM   2043  CA  ILE A 263     -16.104   9.312   6.400  1.00 90.10           C  
ATOM   2044  C   ILE A 263     -16.938   9.909   5.269  1.00 90.10           C  
ATOM   2045  CB  ILE A 263     -14.858  10.186   6.668  1.00 90.10           C  
ATOM   2046  O   ILE A 263     -16.476   9.997   4.129  1.00 90.10           O  
ATOM   2047  CG1 ILE A 263     -14.028   9.597   7.814  1.00 90.10           C  
ATOM   2048  CG2 ILE A 263     -15.269  11.630   6.975  1.00 90.10           C  
ATOM   2049  CD1 ILE A 263     -12.695  10.299   8.037  1.00 90.10           C  
ATOM   2050  N   PRO A 264     -18.099  10.315   5.759  1.00 87.34           N  
ATOM   2051  CA  PRO A 264     -18.684  10.193   7.096  1.00 87.34           C  
ATOM   2052  C   PRO A 264     -19.115   8.765   7.423  1.00 87.34           C  
ATOM   2053  CB  PRO A 264     -19.893  11.129   7.039  1.00 87.34           C  
ATOM   2054  O   PRO A 264     -19.295   7.948   6.516  1.00 87.34           O  
ATOM   2055  CG  PRO A 264     -20.332  11.100   5.611  1.00 87.34           C  
ATOM   2056  CD  PRO A 264     -19.119  10.924   4.743  1.00 87.34           C  
ATOM   2057  N   PRO A 265     -19.268   8.494   8.754  1.00 86.95           N  
ATOM   2058  CA  PRO A 265     -19.670   7.133   9.116  1.00 86.95           C  
ATOM   2059  C   PRO A 265     -21.064   6.774   8.606  1.00 86.95           C  
ATOM   2060  CB  PRO A 265     -19.636   7.150  10.646  1.00 86.95           C  
ATOM   2061  O   PRO A 265     -21.944   7.637   8.545  1.00 86.95           O  
ATOM   2062  CG  PRO A 265     -18.795   8.334  10.996  1.00 86.95           C  
ATOM   2063  CD  PRO A 265     -18.890   9.334   9.879  1.00 86.95           C  
ATOM   2064  N   PRO A 266     -21.249   5.459   8.260  1.00 85.99           N  
ATOM   2065  CA  PRO A 266     -22.595   5.027   7.878  1.00 85.99           C  
ATOM   2066  C   PRO A 266     -23.597   5.133   9.025  1.00 85.99           C  
ATOM   2067  CB  PRO A 266     -22.393   3.567   7.463  1.00 85.99           C  
ATOM   2068  O   PRO A 266     -23.242   4.897  10.183  1.00 85.99           O  
ATOM   2069  CG  PRO A 266     -21.114   3.157   8.120  1.00 85.99           C  
ATOM   2070  CD  PRO A 266     -20.292   4.388   8.373  1.00 85.99           C  
ATOM   2071  N   ASP A 267     -24.857   5.599   8.710  1.00 85.72           N  
ATOM   2072  CA  ASP A 267     -25.879   5.615   9.751  1.00 85.72           C  
ATOM   2073  C   ASP A 267     -26.426   4.212  10.005  1.00 85.72           C  
ATOM   2074  CB  ASP A 267     -27.018   6.563   9.370  1.00 85.72           C  
ATOM   2075  O   ASP A 267     -26.052   3.261   9.317  1.00 85.72           O  
ATOM   2076  CG  ASP A 267     -27.718   6.162   8.083  1.00 85.72           C  
ATOM   2077  OD1 ASP A 267     -27.664   4.972   7.705  1.00 85.72           O  
ATOM   2078  OD2 ASP A 267     -28.325   7.045   7.440  1.00 85.72           O  
ATOM   2079  N   ALA A 268     -27.226   4.036  11.038  1.00 81.81           N  
ATOM   2080  CA  ALA A 268     -27.732   2.745  11.498  1.00 81.81           C  
ATOM   2081  C   ALA A 268     -28.484   2.022  10.384  1.00 81.81           C  
ATOM   2082  CB  ALA A 268     -28.636   2.930  12.714  1.00 81.81           C  
ATOM   2083  O   ALA A 268     -28.340   0.810  10.214  1.00 81.81           O  
ATOM   2084  N   LYS A 269     -29.268   2.822   9.632  1.00 84.87           N  
ATOM   2085  CA  LYS A 269     -30.039   2.239   8.538  1.00 84.87           C  
ATOM   2086  C   LYS A 269     -29.121   1.668   7.462  1.00 84.87           C  
ATOM   2087  CB  LYS A 269     -30.977   3.282   7.927  1.00 84.87           C  
ATOM   2088  O   LYS A 269     -29.358   0.570   6.955  1.00 84.87           O  
ATOM   2089  CG  LYS A 269     -31.959   2.713   6.914  1.00 84.87           C  
ATOM   2090  CD  LYS A 269     -32.950   3.769   6.441  1.00 84.87           C  
ATOM   2091  CE  LYS A 269     -33.945   3.196   5.441  1.00 84.87           C  
ATOM   2092  NZ  LYS A 269     -34.938   4.220   5.000  1.00 84.87           N  
ATOM   2093  N   GLU A 270     -28.122   2.423   7.191  1.00 86.32           N  
ATOM   2094  CA  GLU A 270     -27.145   1.995   6.194  1.00 86.32           C  
ATOM   2095  C   GLU A 270     -26.398   0.747   6.654  1.00 86.32           C  
ATOM   2096  CB  GLU A 270     -26.153   3.122   5.895  1.00 86.32           C  
ATOM   2097  O   GLU A 270     -26.168  -0.172   5.865  1.00 86.32           O  
ATOM   2098  CG  GLU A 270     -25.214   2.822   4.735  1.00 86.32           C  
ATOM   2099  CD  GLU A 270     -24.271   3.971   4.416  1.00 86.32           C  
ATOM   2100  OE1 GLU A 270     -23.411   3.819   3.518  1.00 86.32           O  
ATOM   2101  OE2 GLU A 270     -24.391   5.031   5.069  1.00 86.32           O  
ATOM   2102  N   LEU A 271     -26.054   0.746   7.882  1.00 86.22           N  
ATOM   2103  CA  LEU A 271     -25.334  -0.396   8.434  1.00 86.22           C  
ATOM   2104  C   LEU A 271     -26.190  -1.657   8.378  1.00 86.22           C  
ATOM   2105  CB  LEU A 271     -24.912  -0.117   9.879  1.00 86.22           C  
ATOM   2106  O   LEU A 271     -25.683  -2.745   8.096  1.00 86.22           O  
ATOM   2107  CG  LEU A 271     -23.731   0.838  10.068  1.00 86.22           C  
ATOM   2108  CD1 LEU A 271     -23.532   1.148  11.547  1.00 86.22           C  
ATOM   2109  CD2 LEU A 271     -22.462   0.244   9.465  1.00 86.22           C  
ATOM   2110  N   GLU A 272     -27.423  -1.467   8.717  1.00 85.64           N  
ATOM   2111  CA  GLU A 272     -28.360  -2.586   8.660  1.00 85.64           C  
ATOM   2112  C   GLU A 272     -28.451  -3.158   7.249  1.00 85.64           C  
ATOM   2113  CB  GLU A 272     -29.746  -2.152   9.143  1.00 85.64           C  
ATOM   2114  O   GLU A 272     -28.470  -4.377   7.068  1.00 85.64           O  
ATOM   2115  CG  GLU A 272     -30.713  -3.307   9.356  1.00 85.64           C  
ATOM   2116  CD  GLU A 272     -32.014  -2.886  10.021  1.00 85.64           C  
ATOM   2117  OE1 GLU A 272     -32.768  -3.768  10.492  1.00 85.64           O  
ATOM   2118  OE2 GLU A 272     -32.282  -1.665  10.071  1.00 85.64           O  
ATOM   2119  N   LEU A 273     -28.421  -2.297   6.296  1.00 87.02           N  
ATOM   2120  CA  LEU A 273     -28.480  -2.722   4.901  1.00 87.02           C  
ATOM   2121  C   LEU A 273     -27.171  -3.380   4.478  1.00 87.02           C  
ATOM   2122  CB  LEU A 273     -28.784  -1.531   3.989  1.00 87.02           C  
ATOM   2123  O   LEU A 273     -27.178  -4.364   3.734  1.00 87.02           O  
ATOM   2124  CG  LEU A 273     -30.219  -1.002   4.020  1.00 87.02           C  
ATOM   2125  CD1 LEU A 273     -30.315   0.316   3.259  1.00 87.02           C  
ATOM   2126  CD2 LEU A 273     -31.181  -2.032   3.437  1.00 87.02           C  
ATOM   2127  N   MET A 274     -26.172  -2.898   4.994  1.00 87.33           N  
ATOM   2128  CA  MET A 274     -24.846  -3.373   4.610  1.00 87.33           C  
ATOM   2129  C   MET A 274     -24.550  -4.729   5.243  1.00 87.33           C  
ATOM   2130  CB  MET A 274     -23.773  -2.361   5.014  1.00 87.33           C  
ATOM   2131  O   MET A 274     -23.989  -5.613   4.592  1.00 87.33           O  
ATOM   2132  CG  MET A 274     -23.797  -1.082   4.193  1.00 87.33           C  
ATOM   2133  SD  MET A 274     -22.545   0.137   4.754  1.00 87.33           S  
ATOM   2134  CE  MET A 274     -21.027  -0.675   4.180  1.00 87.33           C  
ATOM   2135  N   PHE A 275     -25.001  -4.970   6.526  1.00 87.83           N  
ATOM   2136  CA  PHE A 275     -24.567  -6.158   7.252  1.00 87.83           C  
ATOM   2137  C   PHE A 275     -25.746  -7.081   7.536  1.00 87.83           C  
ATOM   2138  CB  PHE A 275     -23.879  -5.766   8.564  1.00 87.83           C  
ATOM   2139  O   PHE A 275     -25.558  -8.232   7.934  1.00 87.83           O  
ATOM   2140  CG  PHE A 275     -22.533  -5.121   8.374  1.00 87.83           C  
ATOM   2141  CD1 PHE A 275     -21.405  -5.894   8.125  1.00 87.83           C  
ATOM   2142  CD2 PHE A 275     -22.394  -3.741   8.445  1.00 87.83           C  
ATOM   2143  CE1 PHE A 275     -20.157  -5.300   7.950  1.00 87.83           C  
ATOM   2144  CE2 PHE A 275     -21.151  -3.140   8.270  1.00 87.83           C  
ATOM   2145  CZ  PHE A 275     -20.034  -3.922   8.024  1.00 87.83           C  
ATOM   2146  N   GLY A 276     -26.997  -6.674   7.206  1.00 80.60           N  
ATOM   2147  CA  GLY A 276     -28.170  -7.522   7.349  1.00 80.60           C  
ATOM   2148  C   GLY A 276     -28.528  -7.807   8.795  1.00 80.60           C  
ATOM   2149  O   GLY A 276     -29.291  -8.732   9.081  1.00 80.60           O  
ATOM   2150  N   CYS A 277     -27.853  -7.166   9.851  1.00 72.50           N  
ATOM   2151  CA  CYS A 277     -28.150  -7.365  11.265  1.00 72.50           C  
ATOM   2152  C   CYS A 277     -28.379  -6.032  11.968  1.00 72.50           C  
ATOM   2153  CB  CYS A 277     -27.013  -8.124  11.950  1.00 72.50           C  
ATOM   2154  O   CYS A 277     -28.042  -4.976  11.429  1.00 72.50           O  
ATOM   2155  SG  CYS A 277     -25.427  -7.261  11.897  1.00 72.50           S  
ATOM   2156  N   GLN A 278     -29.355  -6.042  13.084  1.00 62.65           N  
ATOM   2157  CA  GLN A 278     -29.518  -4.840  13.895  1.00 62.65           C  
ATOM   2158  C   GLN A 278     -28.189  -4.404  14.505  1.00 62.65           C  
ATOM   2159  CB  GLN A 278     -30.551  -5.072  14.998  1.00 62.65           C  
ATOM   2160  O   GLN A 278     -27.539  -5.179  15.210  1.00 62.65           O  
ATOM   2161  CG  GLN A 278     -31.982  -5.177  14.488  1.00 62.65           C  
ATOM   2162  CD  GLN A 278     -33.010  -5.080  15.599  1.00 62.65           C  
ATOM   2163  NE2 GLN A 278     -34.278  -4.944  15.225  1.00 62.65           N  
ATOM   2164  OE1 GLN A 278     -32.668  -5.129  16.785  1.00 62.65           O  
ATOM   2165  N   VAL A 279     -27.546  -3.401  13.919  1.00 61.08           N  
ATOM   2166  CA  VAL A 279     -26.278  -2.898  14.437  1.00 61.08           C  
ATOM   2167  C   VAL A 279     -26.538  -1.778  15.441  1.00 61.08           C  
ATOM   2168  CB  VAL A 279     -25.361  -2.393  13.300  1.00 61.08           C  
ATOM   2169  O   VAL A 279     -27.368  -0.899  15.199  1.00 61.08           O  
ATOM   2170  CG1 VAL A 279     -23.996  -1.982  13.850  1.00 61.08           C  
ATOM   2171  CG2 VAL A 279     -25.205  -3.466  12.224  1.00 61.08           C  
ATOM   2172  N   GLU A 280     -26.263  -1.964  16.828  1.00 56.50           N  
ATOM   2173  CA  GLU A 280     -26.314  -0.894  17.820  1.00 56.50           C  
ATOM   2174  C   GLU A 280     -25.407   0.268  17.426  1.00 56.50           C  
ATOM   2175  CB  GLU A 280     -25.922  -1.422  19.202  1.00 56.50           C  
ATOM   2176  O   GLU A 280     -24.216   0.075  17.175  1.00 56.50           O  
ATOM   2177  CG  GLU A 280     -27.015  -2.232  19.885  1.00 56.50           C  
ATOM   2178  CD  GLU A 280     -26.675  -2.613  21.316  1.00 56.50           C  
ATOM   2179  OE1 GLU A 280     -27.536  -3.200  22.009  1.00 56.50           O  
ATOM   2180  OE2 GLU A 280     -25.537  -2.321  21.749  1.00 56.50           O  
ATOM   2181  N   GLY A 281     -25.766   1.215  16.553  1.00 50.27           N  
ATOM   2182  CA  GLY A 281     -25.043   2.361  16.027  1.00 50.27           C  
ATOM   2183  C   GLY A 281     -24.623   3.346  17.101  1.00 50.27           C  
ATOM   2184  O   GLY A 281     -25.412   3.680  17.987  1.00 50.27           O  
ATOM   2185  N   ASP A 282     -23.507   3.192  17.809  1.00 50.22           N  
ATOM   2186  CA  ASP A 282     -22.966   4.377  18.468  1.00 50.22           C  
ATOM   2187  C   ASP A 282     -22.705   5.495  17.461  1.00 50.22           C  
ATOM   2188  CB  ASP A 282     -21.677   4.032  19.217  1.00 50.22           C  
ATOM   2189  O   ASP A 282     -22.073   6.500  17.791  1.00 50.22           O  
ATOM   2190  CG  ASP A 282     -21.912   3.700  20.680  1.00 50.22           C  
ATOM   2191  OD1 ASP A 282     -23.022   3.957  21.193  1.00 50.22           O  
ATOM   2192  OD2 ASP A 282     -20.977   3.179  21.326  1.00 50.22           O  
ATOM   2193  N   ALA A 283     -23.234   5.423  16.141  1.00 51.89           N  
ATOM   2194  CA  ALA A 283     -22.881   6.347  15.067  1.00 51.89           C  
ATOM   2195  C   ALA A 283     -23.203   7.787  15.455  1.00 51.89           C  
ATOM   2196  CB  ALA A 283     -23.610   5.970  13.780  1.00 51.89           C  
ATOM   2197  O   ALA A 283     -24.238   8.054  16.071  1.00 51.89           O  
ATOM   2198  N   ALA A 284     -22.431   8.461  16.299  1.00 48.67           N  
ATOM   2199  CA  ALA A 284     -22.401   9.908  16.496  1.00 48.67           C  
ATOM   2200  C   ALA A 284     -23.696  10.555  16.013  1.00 48.67           C  
ATOM   2201  CB  ALA A 284     -21.202  10.518  15.773  1.00 48.67           C  
ATOM   2202  O   ALA A 284     -24.109  10.351  14.869  1.00 48.67           O  
ATOM   2203  N   GLU A 285     -24.908  10.219  16.498  1.00 43.26           N  
ATOM   2204  CA  GLU A 285     -26.062  11.108  16.397  1.00 43.26           C  
ATOM   2205  C   GLU A 285     -25.632  12.534  16.067  1.00 43.26           C  
ATOM   2206  CB  GLU A 285     -26.872  11.089  17.695  1.00 43.26           C  
ATOM   2207  O   GLU A 285     -25.888  13.460  16.841  1.00 43.26           O  
ATOM   2208  CG  GLU A 285     -27.852   9.929  17.792  1.00 43.26           C  
ATOM   2209  CD  GLU A 285     -28.719   9.978  19.041  1.00 43.26           C  
ATOM   2210  OE1 GLU A 285     -29.572   9.081  19.223  1.00 43.26           O  
ATOM   2211  OE2 GLU A 285     -28.543  10.923  19.843  1.00 43.26           O  
ATOM   2212  N   THR A 286     -24.426  12.742  15.303  1.00 45.85           N  
ATOM   2213  CA  THR A 286     -24.235  14.146  14.954  1.00 45.85           C  
ATOM   2214  C   THR A 286     -25.245  14.582  13.897  1.00 45.85           C  
ATOM   2215  CB  THR A 286     -22.807  14.405  14.441  1.00 45.85           C  
ATOM   2216  O   THR A 286     -25.482  13.864  12.923  1.00 45.85           O  
ATOM   2217  CG2 THR A 286     -22.046  15.336  15.380  1.00 45.85           C  
ATOM   2218  OG1 THR A 286     -22.105  13.159  14.349  1.00 45.85           O  
ATOM   2219  N   PRO A 287     -26.326  15.452  14.297  1.00 41.55           N  
ATOM   2220  CA  PRO A 287     -27.247  15.970  13.283  1.00 41.55           C  
ATOM   2221  C   PRO A 287     -26.542  16.354  11.985  1.00 41.55           C  
ATOM   2222  CB  PRO A 287     -27.857  17.202  13.958  1.00 41.55           C  
ATOM   2223  O   PRO A 287     -25.375  16.755  12.007  1.00 41.55           O  
ATOM   2224  CG  PRO A 287     -27.083  17.364  15.226  1.00 41.55           C  
ATOM   2225  CD  PRO A 287     -26.058  16.269  15.304  1.00 41.55           C  
ATOM   2226  N   PRO A 288     -27.092  15.826  10.772  1.00 48.45           N  
ATOM   2227  CA  PRO A 288     -26.522  16.284   9.502  1.00 48.45           C  
ATOM   2228  C   PRO A 288     -26.319  17.797   9.459  1.00 48.45           C  
ATOM   2229  CB  PRO A 288     -27.562  15.843   8.469  1.00 48.45           C  
ATOM   2230  O   PRO A 288     -27.083  18.544  10.075  1.00 48.45           O  
ATOM   2231  CG  PRO A 288     -28.720  15.353   9.278  1.00 48.45           C  
ATOM   2232  CD  PRO A 288     -28.326  15.360  10.727  1.00 48.45           C  
ATOM   2233  N   ARG A 289     -25.054  18.341   9.496  1.00 51.17           N  
ATOM   2234  CA  ARG A 289     -24.822  19.740   9.151  1.00 51.17           C  
ATOM   2235  C   ARG A 289     -25.835  20.225   8.120  1.00 51.17           C  
ATOM   2236  CB  ARG A 289     -23.400  19.933   8.620  1.00 51.17           C  
ATOM   2237  O   ARG A 289     -26.262  19.460   7.253  1.00 51.17           O  
ATOM   2238  CG  ARG A 289     -22.529  20.816   9.499  1.00 51.17           C  
ATOM   2239  CD  ARG A 289     -21.137  21.000   8.910  1.00 51.17           C  
ATOM   2240  NE  ARG A 289     -20.198  21.520   9.900  1.00 51.17           N  
ATOM   2241  NH1 ARG A 289     -18.954  22.739   8.382  1.00 51.17           N  
ATOM   2242  NH2 ARG A 289     -18.389  22.748  10.604  1.00 51.17           N  
ATOM   2243  CZ  ARG A 289     -19.182  22.335   9.626  1.00 51.17           C  
ATOM   2244  N   PRO A 290     -26.570  21.383   8.418  1.00 42.96           N  
ATOM   2245  CA  PRO A 290     -27.471  21.939   7.405  1.00 42.96           C  
ATOM   2246  C   PRO A 290     -26.806  22.078   6.037  1.00 42.96           C  
ATOM   2247  CB  PRO A 290     -27.839  23.311   7.975  1.00 42.96           C  
ATOM   2248  O   PRO A 290     -25.599  22.320   5.955  1.00 42.96           O  
ATOM   2249  CG  PRO A 290     -27.078  23.409   9.258  1.00 42.96           C  
ATOM   2250  CD  PRO A 290     -26.243  22.170   9.412  1.00 42.96           C  
ATOM   2251  N   ARG A 291     -27.410  21.404   5.011  1.00 46.21           N  
ATOM   2252  CA  ARG A 291     -27.214  21.480   3.567  1.00 46.21           C  
ATOM   2253  C   ARG A 291     -26.640  22.834   3.163  1.00 46.21           C  
ATOM   2254  CB  ARG A 291     -28.533  21.229   2.832  1.00 46.21           C  
ATOM   2255  O   ARG A 291     -26.967  23.858   3.767  1.00 46.21           O  
ATOM   2256  CG  ARG A 291     -28.984  19.778   2.855  1.00 46.21           C  
ATOM   2257  CD  ARG A 291     -30.229  19.561   2.007  1.00 46.21           C  
ATOM   2258  NE  ARG A 291     -29.953  18.712   0.851  1.00 46.21           N  
ATOM   2259  NH1 ARG A 291     -31.476  17.074   1.431  1.00 46.21           N  
ATOM   2260  NH2 ARG A 291     -30.224  16.858  -0.477  1.00 46.21           N  
ATOM   2261  CZ  ARG A 291     -30.552  17.550   0.604  1.00 46.21           C  
ATOM   2262  N   THR A 292     -25.500  22.856   2.409  1.00 53.25           N  
ATOM   2263  CA  THR A 292     -25.173  24.068   1.666  1.00 53.25           C  
ATOM   2264  C   THR A 292     -26.225  24.347   0.597  1.00 53.25           C  
ATOM   2265  CB  THR A 292     -23.784  23.962   1.008  1.00 53.25           C  
ATOM   2266  O   THR A 292     -26.635  23.440  -0.131  1.00 53.25           O  
ATOM   2267  CG2 THR A 292     -22.673  24.136   2.037  1.00 53.25           C  
ATOM   2268  OG1 THR A 292     -23.652  22.675   0.391  1.00 53.25           O  
ATOM   2269  N   PRO A 293     -27.041  25.355   0.695  1.00 45.39           N  
ATOM   2270  CA  PRO A 293     -28.041  25.692  -0.322  1.00 45.39           C  
ATOM   2271  C   PRO A 293     -27.471  25.674  -1.738  1.00 45.39           C  
ATOM   2272  CB  PRO A 293     -28.481  27.104   0.071  1.00 45.39           C  
ATOM   2273  O   PRO A 293     -26.376  26.191  -1.974  1.00 45.39           O  
ATOM   2274  CG  PRO A 293     -27.881  27.330   1.421  1.00 45.39           C  
ATOM   2275  CD  PRO A 293     -26.762  26.347   1.616  1.00 45.39           C  
ATOM   2276  N   GLY A 294     -28.003  24.709  -2.695  1.00 55.29           N  
ATOM   2277  CA  GLY A 294     -27.814  24.768  -4.136  1.00 55.29           C  
ATOM   2278  C   GLY A 294     -27.109  23.547  -4.695  1.00 55.29           C  
ATOM   2279  O   GLY A 294     -26.752  23.515  -5.875  1.00 55.29           O  
ATOM   2280  N   ARG A 295     -27.065  22.401  -3.923  1.00 51.97           N  
ATOM   2281  CA  ARG A 295     -26.406  21.236  -4.504  1.00 51.97           C  
ATOM   2282  C   ARG A 295     -27.426  20.189  -4.937  1.00 51.97           C  
ATOM   2283  CB  ARG A 295     -25.418  20.625  -3.508  1.00 51.97           C  
ATOM   2284  O   ARG A 295     -28.375  19.899  -4.205  1.00 51.97           O  
ATOM   2285  CG  ARG A 295     -24.167  20.052  -4.155  1.00 51.97           C  
ATOM   2286  CD  ARG A 295     -23.198  19.500  -3.118  1.00 51.97           C  
ATOM   2287  NE  ARG A 295     -21.929  19.104  -3.722  1.00 51.97           N  
ATOM   2288  NH1 ARG A 295     -21.332  17.660  -2.020  1.00 51.97           N  
ATOM   2289  NH2 ARG A 295     -19.946  17.951  -3.822  1.00 51.97           N  
ATOM   2290  CZ  ARG A 295     -21.072  18.239  -3.187  1.00 51.97           C  
ATOM   2291  N   PRO A 296     -27.313  19.663  -6.205  1.00 43.34           N  
ATOM   2292  CA  PRO A 296     -28.183  18.599  -6.710  1.00 43.34           C  
ATOM   2293  C   PRO A 296     -27.899  17.246  -6.060  1.00 43.34           C  
ATOM   2294  CB  PRO A 296     -27.864  18.563  -8.207  1.00 43.34           C  
ATOM   2295  O   PRO A 296     -26.774  16.991  -5.623  1.00 43.34           O  
ATOM   2296  CG  PRO A 296     -26.734  19.527  -8.380  1.00 43.34           C  
ATOM   2297  CD  PRO A 296     -26.418  20.135  -7.044  1.00 43.34           C  
ATOM   2298  N   LEU A 297     -29.001  16.485  -5.653  1.00 47.56           N  
ATOM   2299  CA  LEU A 297     -29.065  15.112  -5.165  1.00 47.56           C  
ATOM   2300  C   LEU A 297     -28.315  14.168  -6.098  1.00 47.56           C  
ATOM   2301  CB  LEU A 297     -30.522  14.660  -5.026  1.00 47.56           C  
ATOM   2302  O   LEU A 297     -28.411  14.291  -7.321  1.00 47.56           O  
ATOM   2303  CG  LEU A 297     -31.080  14.602  -3.603  1.00 47.56           C  
ATOM   2304  CD1 LEU A 297     -31.838  15.886  -3.278  1.00 47.56           C  
ATOM   2305  CD2 LEU A 297     -31.983  13.385  -3.432  1.00 47.56           C  
ATOM   2306  N   SER A 298     -27.107  13.622  -5.684  1.00 46.36           N  
ATOM   2307  CA  SER A 298     -26.472  12.561  -6.458  1.00 46.36           C  
ATOM   2308  C   SER A 298     -27.407  11.369  -6.633  1.00 46.36           C  
ATOM   2309  CB  SER A 298     -25.176  12.108  -5.785  1.00 46.36           C  
ATOM   2310  O   SER A 298     -28.137  11.005  -5.708  1.00 46.36           O  
ATOM   2311  OG  SER A 298     -25.449  11.441  -4.564  1.00 46.36           O  
ATOM   2312  N   SER A 299     -27.974  11.104  -7.859  1.00 45.44           N  
ATOM   2313  CA  SER A 299     -28.747  10.006  -8.429  1.00 45.44           C  
ATOM   2314  C   SER A 299     -27.941   8.712  -8.445  1.00 45.44           C  
ATOM   2315  CB  SER A 299     -29.201  10.351  -9.848  1.00 45.44           C  
ATOM   2316  O   SER A 299     -28.509   7.620  -8.375  1.00 45.44           O  
ATOM   2317  OG  SER A 299     -30.076   9.356 -10.352  1.00 45.44           O  
ATOM   2318  N   TYR A 300     -26.778   8.582  -7.772  1.00 41.62           N  
ATOM   2319  CA  TYR A 300     -26.150   7.270  -7.880  1.00 41.62           C  
ATOM   2320  C   TYR A 300     -25.442   6.896  -6.583  1.00 41.62           C  
ATOM   2321  CB  TYR A 300     -25.155   7.245  -9.044  1.00 41.62           C  
ATOM   2322  O   TYR A 300     -24.515   6.083  -6.587  1.00 41.62           O  
ATOM   2323  CG  TYR A 300     -25.776   6.860 -10.365  1.00 41.62           C  
ATOM   2324  CD1 TYR A 300     -25.958   5.522 -10.707  1.00 41.62           C  
ATOM   2325  CD2 TYR A 300     -26.180   7.832 -11.273  1.00 41.62           C  
ATOM   2326  CE1 TYR A 300     -26.528   5.162 -11.924  1.00 41.62           C  
ATOM   2327  CE2 TYR A 300     -26.751   7.484 -12.493  1.00 41.62           C  
ATOM   2328  OH  TYR A 300     -27.485   5.798 -14.015  1.00 41.62           O  
ATOM   2329  CZ  TYR A 300     -26.921   6.149 -12.809  1.00 41.62           C  
ATOM   2330  N   GLY A 301     -26.097   6.931  -5.407  1.00 45.77           N  
ATOM   2331  CA  GLY A 301     -25.457   6.285  -4.272  1.00 45.77           C  
ATOM   2332  C   GLY A 301     -26.387   6.101  -3.087  1.00 45.77           C  
ATOM   2333  O   GLY A 301     -27.443   6.732  -3.017  1.00 45.77           O  
ATOM   2334  N   MET A 302     -26.587   4.894  -2.638  1.00 53.78           N  
ATOM   2335  CA  MET A 302     -27.253   4.275  -1.495  1.00 53.78           C  
ATOM   2336  C   MET A 302     -27.313   5.237  -0.314  1.00 53.78           C  
ATOM   2337  CB  MET A 302     -26.535   2.988  -1.086  1.00 53.78           C  
ATOM   2338  O   MET A 302     -28.166   5.096   0.565  1.00 53.78           O  
ATOM   2339  CG  MET A 302     -27.137   1.731  -1.692  1.00 53.78           C  
ATOM   2340  SD  MET A 302     -26.245   0.209  -1.186  1.00 53.78           S  
ATOM   2341  CE  MET A 302     -27.446  -0.494  -0.022  1.00 53.78           C  
ATOM   2342  N   ASP A 303     -26.530   6.438  -0.341  1.00 50.94           N  
ATOM   2343  CA  ASP A 303     -26.454   7.449   0.708  1.00 50.94           C  
ATOM   2344  C   ASP A 303     -27.332   8.654   0.375  1.00 50.94           C  
ATOM   2345  CB  ASP A 303     -25.006   7.896   0.920  1.00 50.94           C  
ATOM   2346  O   ASP A 303     -27.266   9.189  -0.733  1.00 50.94           O  
ATOM   2347  CG  ASP A 303     -24.563   7.804   2.370  1.00 50.94           C  
ATOM   2348  OD1 ASP A 303     -25.421   7.614   3.259  1.00 50.94           O  
ATOM   2349  OD2 ASP A 303     -23.345   7.925   2.625  1.00 50.94           O  
ATOM   2350  N   SER A 304     -28.527   8.820   0.952  1.00 53.95           N  
ATOM   2351  CA  SER A 304     -29.405   9.973   0.780  1.00 53.95           C  
ATOM   2352  C   SER A 304     -28.673  11.276   1.085  1.00 53.95           C  
ATOM   2353  CB  SER A 304     -30.636   9.848   1.679  1.00 53.95           C  
ATOM   2354  O   SER A 304     -29.135  12.356   0.711  1.00 53.95           O  
ATOM   2355  OG  SER A 304     -30.647   8.598   2.347  1.00 53.95           O  
ATOM   2356  N   ARG A 305     -27.312  11.149   1.555  1.00 64.57           N  
ATOM   2357  CA  ARG A 305     -26.574  12.368   1.868  1.00 64.57           C  
ATOM   2358  C   ARG A 305     -25.651  12.760   0.719  1.00 64.57           C  
ATOM   2359  CB  ARG A 305     -25.763  12.191   3.154  1.00 64.57           C  
ATOM   2360  O   ARG A 305     -25.102  11.895   0.034  1.00 64.57           O  
ATOM   2361  CG  ARG A 305     -26.613  12.121   4.413  1.00 64.57           C  
ATOM   2362  CD  ARG A 305     -25.769  11.843   5.649  1.00 64.57           C  
ATOM   2363  NE  ARG A 305     -25.297  10.461   5.679  1.00 64.57           N  
ATOM   2364  NH1 ARG A 305     -24.057  10.710   7.613  1.00 64.57           N  
ATOM   2365  NH2 ARG A 305     -24.128   8.684   6.543  1.00 64.57           N  
ATOM   2366  CZ  ARG A 305     -24.495   9.955   6.612  1.00 64.57           C  
ATOM   2367  N   PRO A 306     -25.580  14.012   0.347  1.00 63.69           N  
ATOM   2368  CA  PRO A 306     -24.629  14.466  -0.671  1.00 63.69           C  
ATOM   2369  C   PRO A 306     -23.178  14.165  -0.299  1.00 63.69           C  
ATOM   2370  CB  PRO A 306     -24.874  15.975  -0.735  1.00 63.69           C  
ATOM   2371  O   PRO A 306     -22.835  14.135   0.885  1.00 63.69           O  
ATOM   2372  CG  PRO A 306     -25.845  16.252   0.368  1.00 63.69           C  
ATOM   2373  CD  PRO A 306     -26.234  14.946   0.999  1.00 63.69           C  
ATOM   2374  N   PRO A 307     -22.364  13.750  -1.332  1.00 72.28           N  
ATOM   2375  CA  PRO A 307     -20.937  13.549  -1.068  1.00 72.28           C  
ATOM   2376  C   PRO A 307     -20.257  14.801  -0.518  1.00 72.28           C  
ATOM   2377  CB  PRO A 307     -20.373  13.181  -2.443  1.00 72.28           C  
ATOM   2378  O   PRO A 307     -20.615  15.919  -0.896  1.00 72.28           O  
ATOM   2379  CG  PRO A 307     -21.427  13.602  -3.414  1.00 72.28           C  
ATOM   2380  CD  PRO A 307     -22.716  13.793  -2.667  1.00 72.28           C  
ATOM   2381  N   MET A 308     -19.435  14.655   0.611  1.00 79.65           N  
ATOM   2382  CA  MET A 308     -18.677  15.755   1.201  1.00 79.65           C  
ATOM   2383  C   MET A 308     -17.658  16.307   0.210  1.00 79.65           C  
ATOM   2384  CB  MET A 308     -17.970  15.297   2.478  1.00 79.65           C  
ATOM   2385  O   MET A 308     -16.982  15.544  -0.481  1.00 79.65           O  
ATOM   2386  CG  MET A 308     -18.903  15.111   3.663  1.00 79.65           C  
ATOM   2387  SD  MET A 308     -18.000  14.754   5.220  1.00 79.65           S  
ATOM   2388  CE  MET A 308     -17.579  13.009   4.953  1.00 79.65           C  
ATOM   2389  N   ALA A 309     -17.688  17.584   0.083  1.00 86.50           N  
ATOM   2390  CA  ALA A 309     -16.573  18.212  -0.619  1.00 86.50           C  
ATOM   2391  C   ALA A 309     -15.253  17.950   0.102  1.00 86.50           C  
ATOM   2392  CB  ALA A 309     -16.810  19.714  -0.759  1.00 86.50           C  
ATOM   2393  O   ALA A 309     -15.240  17.665   1.301  1.00 86.50           O  
ATOM   2394  N   ILE A 310     -14.122  18.088  -0.655  1.00 85.03           N  
ATOM   2395  CA  ILE A 310     -12.809  17.717  -0.141  1.00 85.03           C  
ATOM   2396  C   ILE A 310     -12.509  18.509   1.129  1.00 85.03           C  
ATOM   2397  CB  ILE A 310     -11.702  17.952  -1.194  1.00 85.03           C  
ATOM   2398  O   ILE A 310     -12.028  17.951   2.118  1.00 85.03           O  
ATOM   2399  CG1 ILE A 310     -10.331  17.576  -0.621  1.00 85.03           C  
ATOM   2400  CG2 ILE A 310     -11.714  19.406  -1.674  1.00 85.03           C  
ATOM   2401  CD1 ILE A 310     -10.179  16.095  -0.302  1.00 85.03           C  
ATOM   2402  N   PHE A 311     -12.812  19.828   1.238  1.00 87.66           N  
ATOM   2403  CA  PHE A 311     -12.503  20.645   2.405  1.00 87.66           C  
ATOM   2404  C   PHE A 311     -13.375  20.248   3.590  1.00 87.66           C  
ATOM   2405  CB  PHE A 311     -12.694  22.132   2.088  1.00 87.66           C  
ATOM   2406  O   PHE A 311     -12.932  20.301   4.739  1.00 87.66           O  
ATOM   2407  CG  PHE A 311     -11.647  22.695   1.166  1.00 87.66           C  
ATOM   2408  CD1 PHE A 311     -10.329  22.828   1.586  1.00 87.66           C  
ATOM   2409  CD2 PHE A 311     -11.980  23.091  -0.123  1.00 87.66           C  
ATOM   2410  CE1 PHE A 311      -9.358  23.349   0.735  1.00 87.66           C  
ATOM   2411  CE2 PHE A 311     -11.015  23.613  -0.980  1.00 87.66           C  
ATOM   2412  CZ  PHE A 311      -9.705  23.742  -0.549  1.00 87.66           C  
ATOM   2413  N   GLU A 312     -14.549  19.815   3.303  1.00 89.85           N  
ATOM   2414  CA  GLU A 312     -15.437  19.324   4.352  1.00 89.85           C  
ATOM   2415  C   GLU A 312     -14.925  18.012   4.940  1.00 89.85           C  
ATOM   2416  CB  GLU A 312     -16.857  19.139   3.811  1.00 89.85           C  
ATOM   2417  O   GLU A 312     -14.978  17.807   6.154  1.00 89.85           O  
ATOM   2418  CG  GLU A 312     -17.574  20.447   3.507  1.00 89.85           C  
ATOM   2419  CD  GLU A 312     -18.968  20.247   2.932  1.00 89.85           C  
ATOM   2420  OE1 GLU A 312     -19.706  21.245   2.769  1.00 89.85           O  
ATOM   2421  OE2 GLU A 312     -19.325  19.083   2.643  1.00 89.85           O  
ATOM   2422  N   LEU A 313     -14.506  17.266   4.034  1.00 90.15           N  
ATOM   2423  CA  LEU A 313     -13.945  15.986   4.452  1.00 90.15           C  
ATOM   2424  C   LEU A 313     -12.726  16.192   5.345  1.00 90.15           C  
ATOM   2425  CB  LEU A 313     -13.561  15.145   3.232  1.00 90.15           C  
ATOM   2426  O   LEU A 313     -12.633  15.600   6.422  1.00 90.15           O  
ATOM   2427  CG  LEU A 313     -12.832  13.831   3.516  1.00 90.15           C  
ATOM   2428  CD1 LEU A 313     -13.691  12.928   4.395  1.00 90.15           C  
ATOM   2429  CD2 LEU A 313     -12.468  13.127   2.213  1.00 90.15           C  
ATOM   2430  N   LEU A 314     -11.841  17.068   4.917  1.00 90.32           N  
ATOM   2431  CA  LEU A 314     -10.631  17.335   5.687  1.00 90.32           C  
ATOM   2432  C   LEU A 314     -10.973  17.942   7.043  1.00 90.32           C  
ATOM   2433  CB  LEU A 314      -9.700  18.273   4.915  1.00 90.32           C  
ATOM   2434  O   LEU A 314     -10.374  17.582   8.059  1.00 90.32           O  
ATOM   2435  CG  LEU A 314      -9.232  17.785   3.543  1.00 90.32           C  
ATOM   2436  CD1 LEU A 314      -8.248  18.779   2.934  1.00 90.32           C  
ATOM   2437  CD2 LEU A 314      -8.601  16.401   3.654  1.00 90.32           C  
ATOM   2438  N   ASP A 315     -11.935  18.837   7.003  1.00 90.90           N  
ATOM   2439  CA  ASP A 315     -12.419  19.428   8.247  1.00 90.90           C  
ATOM   2440  C   ASP A 315     -12.998  18.361   9.173  1.00 90.90           C  
ATOM   2441  CB  ASP A 315     -13.470  20.502   7.958  1.00 90.90           C  
ATOM   2442  O   ASP A 315     -12.750  18.378  10.380  1.00 90.90           O  
ATOM   2443  CG  ASP A 315     -13.924  21.237   9.207  1.00 90.90           C  
ATOM   2444  OD1 ASP A 315     -13.124  21.998   9.792  1.00 90.90           O  
ATOM   2445  OD2 ASP A 315     -15.093  21.052   9.610  1.00 90.90           O  
ATOM   2446  N   TYR A 316     -13.679  17.425   8.688  1.00 92.55           N  
ATOM   2447  CA  TYR A 316     -14.256  16.331   9.463  1.00 92.55           C  
ATOM   2448  C   TYR A 316     -13.166  15.503  10.133  1.00 92.55           C  
ATOM   2449  CB  TYR A 316     -15.118  15.435   8.569  1.00 92.55           C  
ATOM   2450  O   TYR A 316     -13.265  15.178  11.319  1.00 92.55           O  
ATOM   2451  CG  TYR A 316     -16.005  14.486   9.337  1.00 92.55           C  
ATOM   2452  CD1 TYR A 316     -15.489  13.322   9.903  1.00 92.55           C  
ATOM   2453  CD2 TYR A 316     -17.361  14.750   9.497  1.00 92.55           C  
ATOM   2454  CE1 TYR A 316     -16.304  12.443  10.609  1.00 92.55           C  
ATOM   2455  CE2 TYR A 316     -18.186  13.878  10.201  1.00 92.55           C  
ATOM   2456  OH  TYR A 316     -18.460  11.864  11.452  1.00 92.55           O  
ATOM   2457  CZ  TYR A 316     -17.649  12.730  10.753  1.00 92.55           C  
ATOM   2458  N   ILE A 317     -12.211  15.189   9.336  1.00 92.99           N  
ATOM   2459  CA  ILE A 317     -11.115  14.363   9.831  1.00 92.99           C  
ATOM   2460  C   ILE A 317     -10.445  15.052  11.018  1.00 92.99           C  
ATOM   2461  CB  ILE A 317     -10.078  14.077   8.722  1.00 92.99           C  
ATOM   2462  O   ILE A 317     -10.145  14.410  12.027  1.00 92.99           O  
ATOM   2463  CG1 ILE A 317     -10.679  13.157   7.653  1.00 92.99           C  
ATOM   2464  CG2 ILE A 317      -8.805  13.467   9.317  1.00 92.99           C  
ATOM   2465  CD1 ILE A 317      -9.791  12.965   6.431  1.00 92.99           C  
ATOM   2466  N   VAL A 318     -10.359  16.315  10.995  1.00 93.21           N  
ATOM   2467  CA  VAL A 318      -9.637  17.077  12.009  1.00 93.21           C  
ATOM   2468  C   VAL A 318     -10.540  17.314  13.217  1.00 93.21           C  
ATOM   2469  CB  VAL A 318      -9.130  18.426  11.451  1.00 93.21           C  
ATOM   2470  O   VAL A 318     -10.109  17.159  14.362  1.00 93.21           O  
ATOM   2471  CG1 VAL A 318      -8.552  19.290  12.570  1.00 93.21           C  
ATOM   2472  CG2 VAL A 318      -8.087  18.192  10.359  1.00 93.21           C  
ATOM   2473  N   ASN A 319     -11.762  17.478  13.006  1.00 93.47           N  
ATOM   2474  CA  ASN A 319     -12.562  18.066  14.076  1.00 93.47           C  
ATOM   2475  C   ASN A 319     -13.606  17.084  14.600  1.00 93.47           C  
ATOM   2476  CB  ASN A 319     -13.236  19.353  13.596  1.00 93.47           C  
ATOM   2477  O   ASN A 319     -14.070  17.212  15.734  1.00 93.47           O  
ATOM   2478  CG  ASN A 319     -12.240  20.452  13.283  1.00 93.47           C  
ATOM   2479  ND2 ASN A 319     -12.339  21.018  12.086  1.00 93.47           N  
ATOM   2480  OD1 ASN A 319     -11.389  20.789  14.110  1.00 93.47           O  
ATOM   2481  N   GLU A 320     -13.927  16.038  13.872  1.00 93.35           N  
ATOM   2482  CA  GLU A 320     -14.933  15.071  14.301  1.00 93.35           C  
ATOM   2483  C   GLU A 320     -14.283  13.805  14.852  1.00 93.35           C  
ATOM   2484  CB  GLU A 320     -15.869  14.719  13.142  1.00 93.35           C  
ATOM   2485  O   GLU A 320     -13.110  13.537  14.586  1.00 93.35           O  
ATOM   2486  CG  GLU A 320     -16.613  15.916  12.567  1.00 93.35           C  
ATOM   2487  CD  GLU A 320     -17.575  16.556  13.555  1.00 93.35           C  
ATOM   2488  OE1 GLU A 320     -17.837  17.775  13.444  1.00 93.35           O  
ATOM   2489  OE2 GLU A 320     -18.069  15.833  14.449  1.00 93.35           O  
ATOM   2490  N   PRO A 321     -15.092  13.134  15.717  1.00 93.44           N  
ATOM   2491  CA  PRO A 321     -14.523  11.885  16.229  1.00 93.44           C  
ATOM   2492  C   PRO A 321     -14.121  10.920  15.116  1.00 93.44           C  
ATOM   2493  CB  PRO A 321     -15.657  11.302  17.075  1.00 93.44           C  
ATOM   2494  O   PRO A 321     -14.734  10.918  14.045  1.00 93.44           O  
ATOM   2495  CG  PRO A 321     -16.556  12.461  17.360  1.00 93.44           C  
ATOM   2496  CD  PRO A 321     -16.409  13.463  16.251  1.00 93.44           C  
ATOM   2497  N   PRO A 322     -13.090  10.103  15.360  1.00 94.53           N  
ATOM   2498  CA  PRO A 322     -12.625   9.157  14.342  1.00 94.53           C  
ATOM   2499  C   PRO A 322     -13.651   8.069  14.035  1.00 94.53           C  
ATOM   2500  CB  PRO A 322     -11.364   8.558  14.968  1.00 94.53           C  
ATOM   2501  O   PRO A 322     -14.494   7.754  14.879  1.00 94.53           O  
ATOM   2502  CG  PRO A 322     -11.588   8.650  16.442  1.00 94.53           C  
ATOM   2503  CD  PRO A 322     -12.380   9.894  16.727  1.00 94.53           C  
ATOM   2504  N   PRO A 323     -13.618   7.556  12.856  1.00 93.50           N  
ATOM   2505  CA  PRO A 323     -14.519   6.450  12.521  1.00 93.50           C  
ATOM   2506  C   PRO A 323     -14.285   5.216  13.388  1.00 93.50           C  
ATOM   2507  CB  PRO A 323     -14.188   6.158  11.055  1.00 93.50           C  
ATOM   2508  O   PRO A 323     -13.165   4.983  13.850  1.00 93.50           O  
ATOM   2509  CG  PRO A 323     -12.780   6.629  10.880  1.00 93.50           C  
ATOM   2510  CD  PRO A 323     -12.553   7.802  11.790  1.00 93.50           C  
ATOM   2511  N   LYS A 324     -15.360   4.510  13.614  1.00 94.04           N  
ATOM   2512  CA  LYS A 324     -15.314   3.263  14.372  1.00 94.04           C  
ATOM   2513  C   LYS A 324     -15.916   2.111  13.573  1.00 94.04           C  
ATOM   2514  CB  LYS A 324     -16.048   3.417  15.705  1.00 94.04           C  
ATOM   2515  O   LYS A 324     -16.783   2.325  12.723  1.00 94.04           O  
ATOM   2516  CG  LYS A 324     -15.428   4.445  16.639  1.00 94.04           C  
ATOM   2517  CD  LYS A 324     -16.159   4.501  17.974  1.00 94.04           C  
ATOM   2518  CE  LYS A 324     -15.513   5.500  18.925  1.00 94.04           C  
ATOM   2519  NZ  LYS A 324     -16.224   5.554  20.237  1.00 94.04           N  
ATOM   2520  N   LEU A 325     -15.407   0.952  13.836  1.00 94.47           N  
ATOM   2521  CA  LEU A 325     -16.049  -0.232  13.275  1.00 94.47           C  
ATOM   2522  C   LEU A 325     -17.407  -0.473  13.926  1.00 94.47           C  
ATOM   2523  CB  LEU A 325     -15.157  -1.463  13.458  1.00 94.47           C  
ATOM   2524  O   LEU A 325     -17.578  -0.232  15.123  1.00 94.47           O  
ATOM   2525  CG  LEU A 325     -13.900  -1.524  12.588  1.00 94.47           C  
ATOM   2526  CD1 LEU A 325     -12.946  -2.594  13.110  1.00 94.47           C  
ATOM   2527  CD2 LEU A 325     -14.268  -1.794  11.133  1.00 94.47           C  
ATOM   2528  N   PRO A 326     -18.428  -0.902  13.147  1.00 91.31           N  
ATOM   2529  CA  PRO A 326     -19.739  -1.205  13.725  1.00 91.31           C  
ATOM   2530  C   PRO A 326     -19.676  -2.298  14.789  1.00 91.31           C  
ATOM   2531  CB  PRO A 326     -20.559  -1.666  12.517  1.00 91.31           C  
ATOM   2532  O   PRO A 326     -19.040  -3.334  14.579  1.00 91.31           O  
ATOM   2533  CG  PRO A 326     -19.801  -1.168  11.329  1.00 91.31           C  
ATOM   2534  CD  PRO A 326     -18.348  -1.072  11.695  1.00 91.31           C  
ATOM   2535  N   SER A 327     -20.328  -2.064  15.869  1.00 87.70           N  
ATOM   2536  CA  SER A 327     -20.374  -3.032  16.960  1.00 87.70           C  
ATOM   2537  C   SER A 327     -21.225  -4.242  16.589  1.00 87.70           C  
ATOM   2538  CB  SER A 327     -20.923  -2.382  18.231  1.00 87.70           C  
ATOM   2539  O   SER A 327     -22.168  -4.127  15.804  1.00 87.70           O  
ATOM   2540  OG  SER A 327     -22.199  -1.811  17.993  1.00 87.70           O  
ATOM   2541  N   GLY A 328     -20.850  -5.400  17.033  1.00 87.27           N  
ATOM   2542  CA  GLY A 328     -21.640  -6.606  16.841  1.00 87.27           C  
ATOM   2543  C   GLY A 328     -21.322  -7.328  15.546  1.00 87.27           C  
ATOM   2544  O   GLY A 328     -21.825  -8.427  15.302  1.00 87.27           O  
ATOM   2545  N   VAL A 329     -20.570  -6.641  14.670  1.00 91.42           N  
ATOM   2546  CA  VAL A 329     -20.228  -7.222  13.376  1.00 91.42           C  
ATOM   2547  C   VAL A 329     -18.800  -7.762  13.413  1.00 91.42           C  
ATOM   2548  CB  VAL A 329     -20.380  -6.192  12.234  1.00 91.42           C  
ATOM   2549  O   VAL A 329     -18.516  -8.821  12.850  1.00 91.42           O  
ATOM   2550  CG1 VAL A 329     -19.957  -6.801  10.898  1.00 91.42           C  
ATOM   2551  CG2 VAL A 329     -21.818  -5.684  12.161  1.00 91.42           C  
ATOM   2552  N   PHE A 330     -17.939  -7.026  14.102  1.00 95.66           N  
ATOM   2553  CA  PHE A 330     -16.523  -7.372  14.156  1.00 95.66           C  
ATOM   2554  C   PHE A 330     -16.108  -7.734  15.576  1.00 95.66           C  
ATOM   2555  CB  PHE A 330     -15.666  -6.213  13.637  1.00 95.66           C  
ATOM   2556  O   PHE A 330     -16.780  -7.359  16.540  1.00 95.66           O  
ATOM   2557  CG  PHE A 330     -15.977  -5.813  12.220  1.00 95.66           C  
ATOM   2558  CD1 PHE A 330     -15.436  -6.516  11.150  1.00 95.66           C  
ATOM   2559  CD2 PHE A 330     -16.812  -4.735  11.958  1.00 95.66           C  
ATOM   2560  CE1 PHE A 330     -15.723  -6.148   9.838  1.00 95.66           C  
ATOM   2561  CE2 PHE A 330     -17.103  -4.362  10.649  1.00 95.66           C  
ATOM   2562  CZ  PHE A 330     -16.557  -5.069   9.590  1.00 95.66           C  
ATOM   2563  N   SER A 331     -15.074  -8.469  15.684  1.00 96.94           N  
ATOM   2564  CA  SER A 331     -14.593  -8.872  17.002  1.00 96.94           C  
ATOM   2565  C   SER A 331     -14.182  -7.662  17.834  1.00 96.94           C  
ATOM   2566  CB  SER A 331     -13.414  -9.836  16.870  1.00 96.94           C  
ATOM   2567  O   SER A 331     -13.796  -6.628  17.286  1.00 96.94           O  
ATOM   2568  OG  SER A 331     -12.263  -9.161  16.391  1.00 96.94           O  
ATOM   2569  N   LEU A 332     -14.234  -7.806  19.133  1.00 97.39           N  
ATOM   2570  CA  LEU A 332     -13.840  -6.735  20.041  1.00 97.39           C  
ATOM   2571  C   LEU A 332     -12.353  -6.427  19.905  1.00 97.39           C  
ATOM   2572  CB  LEU A 332     -14.165  -7.113  21.488  1.00 97.39           C  
ATOM   2573  O   LEU A 332     -11.938  -5.274  20.048  1.00 97.39           O  
ATOM   2574  CG  LEU A 332     -15.648  -7.179  21.856  1.00 97.39           C  
ATOM   2575  CD1 LEU A 332     -15.816  -7.625  23.304  1.00 97.39           C  
ATOM   2576  CD2 LEU A 332     -16.317  -5.828  21.626  1.00 97.39           C  
ATOM   2577  N   GLU A 333     -11.650  -7.440  19.576  1.00 97.80           N  
ATOM   2578  CA  GLU A 333     -10.210  -7.270  19.408  1.00 97.80           C  
ATOM   2579  C   GLU A 333      -9.894  -6.406  18.191  1.00 97.80           C  
ATOM   2580  CB  GLU A 333      -9.519  -8.630  19.281  1.00 97.80           C  
ATOM   2581  O   GLU A 333      -9.029  -5.530  18.252  1.00 97.80           O  
ATOM   2582  CG  GLU A 333      -9.518  -9.442  20.569  1.00 97.80           C  
ATOM   2583  CD  GLU A 333     -10.692 -10.401  20.675  1.00 97.80           C  
ATOM   2584  OE1 GLU A 333     -10.672 -11.290  21.556  1.00 97.80           O  
ATOM   2585  OE2 GLU A 333     -11.640 -10.263  19.869  1.00 97.80           O  
ATOM   2586  N   PHE A 334     -10.616  -6.668  17.107  1.00 98.36           N  
ATOM   2587  CA  PHE A 334     -10.434  -5.887  15.890  1.00 98.36           C  
ATOM   2588  C   PHE A 334     -10.888  -4.447  16.098  1.00 98.36           C  
ATOM   2589  CB  PHE A 334     -11.205  -6.517  14.725  1.00 98.36           C  
ATOM   2590  O   PHE A 334     -10.192  -3.508  15.705  1.00 98.36           O  
ATOM   2591  CG  PHE A 334     -10.960  -5.845  13.401  1.00 98.36           C  
ATOM   2592  CD1 PHE A 334     -11.951  -5.814  12.428  1.00 98.36           C  
ATOM   2593  CD2 PHE A 334      -9.737  -5.245  13.129  1.00 98.36           C  
ATOM   2594  CE1 PHE A 334     -11.727  -5.193  11.201  1.00 98.36           C  
ATOM   2595  CE2 PHE A 334      -9.506  -4.623  11.906  1.00 98.36           C  
ATOM   2596  CZ  PHE A 334     -10.501  -4.599  10.943  1.00 98.36           C  
ATOM   2597  N   GLN A 335     -11.945  -4.282  16.750  1.00 98.20           N  
ATOM   2598  CA  GLN A 335     -12.437  -2.945  17.068  1.00 98.20           C  
ATOM   2599  C   GLN A 335     -11.428  -2.174  17.914  1.00 98.20           C  
ATOM   2600  CB  GLN A 335     -13.780  -3.026  17.796  1.00 98.20           C  
ATOM   2601  O   GLN A 335     -11.143  -1.007  17.639  1.00 98.20           O  
ATOM   2602  CG  GLN A 335     -14.920  -3.541  16.928  1.00 98.20           C  
ATOM   2603  CD  GLN A 335     -16.233  -3.642  17.682  1.00 98.20           C  
ATOM   2604  NE2 GLN A 335     -16.877  -4.801  17.599  1.00 98.20           N  
ATOM   2605  OE1 GLN A 335     -16.664  -2.686  18.335  1.00 98.20           O  
ATOM   2606  N   ASP A 336     -10.964  -2.841  18.897  1.00 98.27           N  
ATOM   2607  CA  ASP A 336      -9.991  -2.223  19.793  1.00 98.27           C  
ATOM   2608  C   ASP A 336      -8.712  -1.855  19.045  1.00 98.27           C  
ATOM   2609  CB  ASP A 336      -9.667  -3.159  20.960  1.00 98.27           C  
ATOM   2610  O   ASP A 336      -8.163  -0.769  19.241  1.00 98.27           O  
ATOM   2611  CG  ASP A 336      -8.716  -2.540  21.969  1.00 98.27           C  
ATOM   2612  OD1 ASP A 336      -9.092  -1.552  22.635  1.00 98.27           O  
ATOM   2613  OD2 ASP A 336      -7.579  -3.045  22.098  1.00 98.27           O  
ATOM   2614  N   PHE A 337      -8.210  -2.746  18.207  1.00 98.66           N  
ATOM   2615  CA  PHE A 337      -7.015  -2.531  17.400  1.00 98.66           C  
ATOM   2616  C   PHE A 337      -7.158  -1.278  16.544  1.00 98.66           C  
ATOM   2617  CB  PHE A 337      -6.741  -3.747  16.509  1.00 98.66           C  
ATOM   2618  O   PHE A 337      -6.286  -0.407  16.560  1.00 98.66           O  
ATOM   2619  CG  PHE A 337      -5.535  -3.591  15.623  1.00 98.66           C  
ATOM   2620  CD1 PHE A 337      -5.675  -3.202  14.297  1.00 98.66           C  
ATOM   2621  CD2 PHE A 337      -4.260  -3.834  16.117  1.00 98.66           C  
ATOM   2622  CE1 PHE A 337      -4.560  -3.056  13.474  1.00 98.66           C  
ATOM   2623  CE2 PHE A 337      -3.141  -3.690  15.302  1.00 98.66           C  
ATOM   2624  CZ  PHE A 337      -3.293  -3.303  13.980  1.00 98.66           C  
ATOM   2625  N   VAL A 338      -8.289  -1.146  15.809  1.00 98.45           N  
ATOM   2626  CA  VAL A 338      -8.546  -0.006  14.935  1.00 98.45           C  
ATOM   2627  C   VAL A 338      -8.647   1.271  15.767  1.00 98.45           C  
ATOM   2628  CB  VAL A 338      -9.835  -0.205  14.106  1.00 98.45           C  
ATOM   2629  O   VAL A 338      -8.091   2.307  15.396  1.00 98.45           O  
ATOM   2630  CG1 VAL A 338     -10.267   1.108  13.455  1.00 98.45           C  
ATOM   2631  CG2 VAL A 338      -9.626  -1.287  13.048  1.00 98.45           C  
ATOM   2632  N   ASN A 339      -9.275   1.195  16.933  1.00 98.21           N  
ATOM   2633  CA  ASN A 339      -9.425   2.356  17.804  1.00 98.21           C  
ATOM   2634  C   ASN A 339      -8.073   2.872  18.289  1.00 98.21           C  
ATOM   2635  CB  ASN A 339     -10.324   2.020  18.996  1.00 98.21           C  
ATOM   2636  O   ASN A 339      -7.869   4.082  18.399  1.00 98.21           O  
ATOM   2637  CG  ASN A 339     -11.785   1.901  18.611  1.00 98.21           C  
ATOM   2638  ND2 ASN A 339     -12.564   1.220  19.443  1.00 98.21           N  
ATOM   2639  OD1 ASN A 339     -12.210   2.416  17.574  1.00 98.21           O  
ATOM   2640  N   LYS A 340      -7.185   1.993  18.520  1.00 98.48           N  
ATOM   2641  CA  LYS A 340      -5.852   2.385  18.967  1.00 98.48           C  
ATOM   2642  C   LYS A 340      -5.071   3.059  17.843  1.00 98.48           C  
ATOM   2643  CB  LYS A 340      -5.081   1.170  19.486  1.00 98.48           C  
ATOM   2644  O   LYS A 340      -4.187   3.879  18.099  1.00 98.48           O  
ATOM   2645  CG  LYS A 340      -5.508   0.712  20.872  1.00 98.48           C  
ATOM   2646  CD  LYS A 340      -4.596  -0.387  21.403  1.00 98.48           C  
ATOM   2647  CE  LYS A 340      -4.886  -0.698  22.865  1.00 98.48           C  
ATOM   2648  NZ  LYS A 340      -5.631  -1.983  23.021  1.00 98.48           N  
ATOM   2649  N   CYS A 341      -5.397   2.698  16.587  1.00 98.50           N  
ATOM   2650  CA  CYS A 341      -4.764   3.313  15.426  1.00 98.50           C  
ATOM   2651  C   CYS A 341      -5.324   4.708  15.174  1.00 98.50           C  
ATOM   2652  CB  CYS A 341      -4.960   2.443  14.185  1.00 98.50           C  
ATOM   2653  O   CYS A 341      -4.609   5.593  14.701  1.00 98.50           O  
ATOM   2654  SG  CYS A 341      -4.141   0.837  14.285  1.00 98.50           S  
ATOM   2655  N   LEU A 342      -6.606   4.938  15.507  1.00 98.11           N  
ATOM   2656  CA  LEU A 342      -7.311   6.139  15.073  1.00 98.11           C  
ATOM   2657  C   LEU A 342      -7.454   7.131  16.223  1.00 98.11           C  
ATOM   2658  CB  LEU A 342      -8.692   5.780  14.520  1.00 98.11           C  
ATOM   2659  O   LEU A 342      -8.383   7.942  16.238  1.00 98.11           O  
ATOM   2660  CG  LEU A 342      -8.713   4.995  13.207  1.00 98.11           C  
ATOM   2661  CD1 LEU A 342     -10.149   4.672  12.806  1.00 98.11           C  
ATOM   2662  CD2 LEU A 342      -8.007   5.777  12.105  1.00 98.11           C  
ATOM   2663  N   ILE A 343      -6.543   6.989  17.238  1.00 98.04           N  
ATOM   2664  CA  ILE A 343      -6.475   8.016  18.272  1.00 98.04           C  
ATOM   2665  C   ILE A 343      -5.951   9.319  17.673  1.00 98.04           C  
ATOM   2666  CB  ILE A 343      -5.581   7.571  19.452  1.00 98.04           C  
ATOM   2667  O   ILE A 343      -4.906   9.331  17.017  1.00 98.04           O  
ATOM   2668  CG1 ILE A 343      -6.258   6.443  20.239  1.00 98.04           C  
ATOM   2669  CG2 ILE A 343      -5.260   8.759  20.364  1.00 98.04           C  
ATOM   2670  CD1 ILE A 343      -5.379   5.829  21.320  1.00 98.04           C  
ATOM   2671  N   LYS A 344      -6.613  10.466  17.900  1.00 95.93           N  
ATOM   2672  CA  LYS A 344      -6.324  11.740  17.248  1.00 95.93           C  
ATOM   2673  C   LYS A 344      -4.990  12.310  17.720  1.00 95.93           C  
ATOM   2674  CB  LYS A 344      -7.447  12.744  17.512  1.00 95.93           C  
ATOM   2675  O   LYS A 344      -4.212  12.829  16.918  1.00 95.93           O  
ATOM   2676  CG  LYS A 344      -8.725  12.464  16.736  1.00 95.93           C  
ATOM   2677  CD  LYS A 344      -8.639  12.988  15.308  1.00 95.93           C  
ATOM   2678  CE  LYS A 344      -9.983  12.904  14.599  1.00 95.93           C  
ATOM   2679  NZ  LYS A 344      -9.901  13.406  13.194  1.00 95.93           N  
ATOM   2680  N   ASN A 345      -4.855  12.254  19.014  1.00 96.30           N  
ATOM   2681  CA  ASN A 345      -3.564  12.681  19.542  1.00 96.30           C  
ATOM   2682  C   ASN A 345      -2.470  11.660  19.241  1.00 96.30           C  
ATOM   2683  CB  ASN A 345      -3.656  12.931  21.049  1.00 96.30           C  
ATOM   2684  O   ASN A 345      -2.461  10.567  19.809  1.00 96.30           O  
ATOM   2685  CG  ASN A 345      -2.371  13.490  21.627  1.00 96.30           C  
ATOM   2686  ND2 ASN A 345      -2.393  13.816  22.914  1.00 96.30           N  
ATOM   2687  OD1 ASN A 345      -1.368  13.629  20.924  1.00 96.30           O  
ATOM   2688  N   PRO A 346      -1.506  12.044  18.352  1.00 96.62           N  
ATOM   2689  CA  PRO A 346      -0.477  11.087  17.941  1.00 96.62           C  
ATOM   2690  C   PRO A 346       0.354  10.574  19.115  1.00 96.62           C  
ATOM   2691  CB  PRO A 346       0.389  11.894  16.971  1.00 96.62           C  
ATOM   2692  O   PRO A 346       0.861   9.450  19.073  1.00 96.62           O  
ATOM   2693  CG  PRO A 346       0.116  13.323  17.314  1.00 96.62           C  
ATOM   2694  CD  PRO A 346      -1.309  13.440  17.772  1.00 96.62           C  
ATOM   2695  N   ALA A 347       0.527  11.315  20.197  1.00 96.34           N  
ATOM   2696  CA  ALA A 347       1.299  10.914  21.371  1.00 96.34           C  
ATOM   2697  C   ALA A 347       0.601   9.787  22.127  1.00 96.34           C  
ATOM   2698  CB  ALA A 347       1.524  12.110  22.293  1.00 96.34           C  
ATOM   2699  O   ALA A 347       1.249   9.012  22.834  1.00 96.34           O  
ATOM   2700  N   GLU A 348      -0.719   9.728  21.996  1.00 97.49           N  
ATOM   2701  CA  GLU A 348      -1.509   8.715  22.689  1.00 97.49           C  
ATOM   2702  C   GLU A 348      -1.803   7.526  21.779  1.00 97.49           C  
ATOM   2703  CB  GLU A 348      -2.817   9.316  23.209  1.00 97.49           C  
ATOM   2704  O   GLU A 348      -2.325   6.505  22.231  1.00 97.49           O  
ATOM   2705  CG  GLU A 348      -2.623  10.386  24.273  1.00 97.49           C  
ATOM   2706  CD  GLU A 348      -3.930  10.985  24.767  1.00 97.49           C  
ATOM   2707  OE1 GLU A 348      -3.894  11.892  25.630  1.00 97.49           O  
ATOM   2708  OE2 GLU A 348      -4.998  10.544  24.289  1.00 97.49           O  
ATOM   2709  N   ARG A 349      -1.581   7.733  20.549  1.00 98.17           N  
ATOM   2710  CA  ARG A 349      -1.807   6.700  19.542  1.00 98.17           C  
ATOM   2711  C   ARG A 349      -0.814   5.554  19.701  1.00 98.17           C  
ATOM   2712  CB  ARG A 349      -1.705   7.291  18.134  1.00 98.17           C  
ATOM   2713  O   ARG A 349       0.359   5.779  20.006  1.00 98.17           O  
ATOM   2714  CG  ARG A 349      -2.188   6.355  17.037  1.00 98.17           C  
ATOM   2715  CD  ARG A 349      -1.959   6.944  15.652  1.00 98.17           C  
ATOM   2716  NE  ARG A 349      -2.718   8.176  15.458  1.00 98.17           N  
ATOM   2717  NH1 ARG A 349      -1.320   9.024  13.826  1.00 98.17           N  
ATOM   2718  NH2 ARG A 349      -3.158  10.216  14.500  1.00 98.17           N  
ATOM   2719  CZ  ARG A 349      -2.397   9.136  14.595  1.00 98.17           C  
ATOM   2720  N   ALA A 350      -1.268   4.281  19.528  1.00 98.06           N  
ATOM   2721  CA  ALA A 350      -0.393   3.118  19.653  1.00 98.06           C  
ATOM   2722  C   ALA A 350       0.761   3.190  18.658  1.00 98.06           C  
ATOM   2723  CB  ALA A 350      -1.188   1.830  19.450  1.00 98.06           C  
ATOM   2724  O   ALA A 350       0.570   3.576  17.503  1.00 98.06           O  
ATOM   2725  N   ASP A 351       1.943   2.843  19.185  1.00 97.78           N  
ATOM   2726  CA  ASP A 351       3.071   2.771  18.261  1.00 97.78           C  
ATOM   2727  C   ASP A 351       3.197   1.375  17.656  1.00 97.78           C  
ATOM   2728  CB  ASP A 351       4.370   3.157  18.970  1.00 97.78           C  
ATOM   2729  O   ASP A 351       2.428   0.473  17.995  1.00 97.78           O  
ATOM   2730  CG  ASP A 351       4.730   2.214  20.105  1.00 97.78           C  
ATOM   2731  OD1 ASP A 351       4.322   1.033  20.068  1.00 97.78           O  
ATOM   2732  OD2 ASP A 351       5.424   2.657  21.045  1.00 97.78           O  
ATOM   2733  N   LEU A 352       4.115   1.148  16.674  1.00 97.76           N  
ATOM   2734  CA  LEU A 352       4.246  -0.086  15.907  1.00 97.76           C  
ATOM   2735  C   LEU A 352       4.527  -1.270  16.827  1.00 97.76           C  
ATOM   2736  CB  LEU A 352       5.363   0.045  14.869  1.00 97.76           C  
ATOM   2737  O   LEU A 352       3.984  -2.359  16.627  1.00 97.76           O  
ATOM   2738  CG  LEU A 352       5.091   0.987  13.695  1.00 97.76           C  
ATOM   2739  CD1 LEU A 352       6.367   1.217  12.893  1.00 97.76           C  
ATOM   2740  CD2 LEU A 352       3.986   0.428  12.805  1.00 97.76           C  
ATOM   2741  N   LYS A 353       5.309  -1.022  17.893  1.00 97.24           N  
ATOM   2742  CA  LYS A 353       5.647  -2.084  18.836  1.00 97.24           C  
ATOM   2743  C   LYS A 353       4.417  -2.538  19.617  1.00 97.24           C  
ATOM   2744  CB  LYS A 353       6.738  -1.619  19.801  1.00 97.24           C  
ATOM   2745  O   LYS A 353       4.189  -3.738  19.784  1.00 97.24           O  
ATOM   2746  CG  LYS A 353       8.106  -1.456  19.157  1.00 97.24           C  
ATOM   2747  CD  LYS A 353       9.160  -1.044  20.177  1.00 97.24           C  
ATOM   2748  CE  LYS A 353      10.511  -0.799  19.520  1.00 97.24           C  
ATOM   2749  NZ  LYS A 353      11.535  -0.347  20.509  1.00 97.24           N  
ATOM   2750  N   GLN A 354       3.677  -1.526  20.043  1.00 98.25           N  
ATOM   2751  CA  GLN A 354       2.452  -1.833  20.775  1.00 98.25           C  
ATOM   2752  C   GLN A 354       1.459  -2.585  19.893  1.00 98.25           C  
ATOM   2753  CB  GLN A 354       1.812  -0.553  21.314  1.00 98.25           C  
ATOM   2754  O   GLN A 354       0.809  -3.529  20.346  1.00 98.25           O  
ATOM   2755  CG  GLN A 354       2.599   0.101  22.441  1.00 98.25           C  
ATOM   2756  CD  GLN A 354       2.066   1.472  22.811  1.00 98.25           C  
ATOM   2757  NE2 GLN A 354       1.935   1.727  24.108  1.00 98.25           N  
ATOM   2758  OE1 GLN A 354       1.775   2.296  21.938  1.00 98.25           O  
ATOM   2759  N   LEU A 355       1.342  -2.196  18.619  1.00 98.37           N  
ATOM   2760  CA  LEU A 355       0.381  -2.796  17.700  1.00 98.37           C  
ATOM   2761  C   LEU A 355       0.773  -4.231  17.365  1.00 98.37           C  
ATOM   2762  CB  LEU A 355       0.279  -1.969  16.416  1.00 98.37           C  
ATOM   2763  O   LEU A 355      -0.094  -5.087  17.172  1.00 98.37           O  
ATOM   2764  CG  LEU A 355      -0.400  -0.604  16.540  1.00 98.37           C  
ATOM   2765  CD1 LEU A 355      -0.347   0.137  15.209  1.00 98.37           C  
ATOM   2766  CD2 LEU A 355      -1.841  -0.765  17.012  1.00 98.37           C  
ATOM   2767  N   MET A 356       2.070  -4.492  17.274  1.00 97.50           N  
ATOM   2768  CA  MET A 356       2.565  -5.816  16.911  1.00 97.50           C  
ATOM   2769  C   MET A 356       2.229  -6.839  17.991  1.00 97.50           C  
ATOM   2770  CB  MET A 356       4.076  -5.780  16.677  1.00 97.50           C  
ATOM   2771  O   MET A 356       2.089  -8.029  17.704  1.00 97.50           O  
ATOM   2772  CG  MET A 356       4.635  -7.062  16.080  1.00 97.50           C  
ATOM   2773  SD  MET A 356       3.849  -7.493  14.479  1.00 97.50           S  
ATOM   2774  CE  MET A 356       4.514  -6.170  13.430  1.00 97.50           C  
ATOM   2775  N   VAL A 357       2.098  -6.414  19.261  1.00 97.61           N  
ATOM   2776  CA  VAL A 357       1.840  -7.357  20.344  1.00 97.61           C  
ATOM   2777  C   VAL A 357       0.371  -7.285  20.753  1.00 97.61           C  
ATOM   2778  CB  VAL A 357       2.748  -7.083  21.564  1.00 97.61           C  
ATOM   2779  O   VAL A 357      -0.028  -7.870  21.763  1.00 97.61           O  
ATOM   2780  CG1 VAL A 357       4.216  -7.309  21.207  1.00 97.61           C  
ATOM   2781  CG2 VAL A 357       2.533  -5.661  22.079  1.00 97.61           C  
ATOM   2782  N   HIS A 358      -0.425  -6.564  19.994  1.00 98.49           N  
ATOM   2783  CA  HIS A 358      -1.853  -6.442  20.261  1.00 98.49           C  
ATOM   2784  C   HIS A 358      -2.560  -7.784  20.105  1.00 98.49           C  
ATOM   2785  CB  HIS A 358      -2.486  -5.405  19.331  1.00 98.49           C  
ATOM   2786  O   HIS A 358      -2.178  -8.597  19.261  1.00 98.49           O  
ATOM   2787  CG  HIS A 358      -3.882  -5.029  19.713  1.00 98.49           C  
ATOM   2788  CD2 HIS A 358      -4.356  -3.992  20.442  1.00 98.49           C  
ATOM   2789  ND1 HIS A 358      -4.981  -5.769  19.334  1.00 98.49           N  
ATOM   2790  CE1 HIS A 358      -6.074  -5.200  19.815  1.00 98.49           C  
ATOM   2791  NE2 HIS A 358      -5.722  -4.120  20.491  1.00 98.49           N  
ATOM   2792  N   ALA A 359      -3.670  -8.018  20.867  1.00 98.28           N  
ATOM   2793  CA  ALA A 359      -4.422  -9.269  20.898  1.00 98.28           C  
ATOM   2794  C   ALA A 359      -4.934  -9.636  19.508  1.00 98.28           C  
ATOM   2795  CB  ALA A 359      -5.586  -9.166  21.881  1.00 98.28           C  
ATOM   2796  O   ALA A 359      -4.944 -10.811  19.133  1.00 98.28           O  
ATOM   2797  N   PHE A 360      -5.393  -8.678  18.740  1.00 98.54           N  
ATOM   2798  CA  PHE A 360      -5.895  -8.908  17.390  1.00 98.54           C  
ATOM   2799  C   PHE A 360      -4.805  -9.488  16.498  1.00 98.54           C  
ATOM   2800  CB  PHE A 360      -6.431  -7.606  16.786  1.00 98.54           C  
ATOM   2801  O   PHE A 360      -5.044 -10.444  15.758  1.00 98.54           O  
ATOM   2802  CG  PHE A 360      -6.823  -7.726  15.338  1.00 98.54           C  
ATOM   2803  CD1 PHE A 360      -6.128  -7.031  14.355  1.00 98.54           C  
ATOM   2804  CD2 PHE A 360      -7.887  -8.533  14.959  1.00 98.54           C  
ATOM   2805  CE1 PHE A 360      -6.488  -7.140  13.014  1.00 98.54           C  
ATOM   2806  CE2 PHE A 360      -8.254  -8.647  13.621  1.00 98.54           C  
ATOM   2807  CZ  PHE A 360      -7.554  -7.949  12.650  1.00 98.54           C  
ATOM   2808  N   ILE A 361      -3.561  -8.958  16.613  1.00 98.27           N  
ATOM   2809  CA  ILE A 361      -2.435  -9.389  15.792  1.00 98.27           C  
ATOM   2810  C   ILE A 361      -1.983 -10.781  16.225  1.00 98.27           C  
ATOM   2811  CB  ILE A 361      -1.257  -8.392  15.879  1.00 98.27           C  
ATOM   2812  O   ILE A 361      -1.726 -11.647  15.385  1.00 98.27           O  
ATOM   2813  CG1 ILE A 361      -1.645  -7.051  15.244  1.00 98.27           C  
ATOM   2814  CG2 ILE A 361      -0.007  -8.973  15.211  1.00 98.27           C  
ATOM   2815  CD1 ILE A 361      -2.038  -7.151  13.777  1.00 98.27           C  
ATOM   2816  N   LYS A 362      -1.913 -10.990  17.524  1.00 97.84           N  
ATOM   2817  CA  LYS A 362      -1.526 -12.300  18.039  1.00 97.84           C  
ATOM   2818  C   LYS A 362      -2.498 -13.381  17.577  1.00 97.84           C  
ATOM   2819  CB  LYS A 362      -1.455 -12.277  19.567  1.00 97.84           C  
ATOM   2820  O   LYS A 362      -2.079 -14.461  17.155  1.00 97.84           O  
ATOM   2821  CG  LYS A 362      -0.255 -11.524  20.120  1.00 97.84           C  
ATOM   2822  CD  LYS A 362      -0.153 -11.667  21.633  1.00 97.84           C  
ATOM   2823  CE  LYS A 362       1.079 -10.961  22.181  1.00 97.84           C  
ATOM   2824  NZ  LYS A 362       1.154 -11.052  23.670  1.00 97.84           N  
ATOM   2825  N   ARG A 363      -3.750 -13.086  17.636  1.00 97.25           N  
ATOM   2826  CA  ARG A 363      -4.781 -14.014  17.182  1.00 97.25           C  
ATOM   2827  C   ARG A 363      -4.655 -14.283  15.686  1.00 97.25           C  
ATOM   2828  CB  ARG A 363      -6.174 -13.467  17.501  1.00 97.25           C  
ATOM   2829  O   ARG A 363      -4.739 -15.432  15.248  1.00 97.25           O  
ATOM   2830  CG  ARG A 363      -7.308 -14.395  17.093  1.00 97.25           C  
ATOM   2831  CD  ARG A 363      -8.669 -13.809  17.441  1.00 97.25           C  
ATOM   2832  NE  ARG A 363      -8.957 -12.611  16.658  1.00 97.25           N  
ATOM   2833  NH1 ARG A 363     -11.103 -12.344  17.471  1.00 97.25           N  
ATOM   2834  NH2 ARG A 363     -10.261 -10.864  15.936  1.00 97.25           N  
ATOM   2835  CZ  ARG A 363     -10.106 -11.942  16.690  1.00 97.25           C  
ATOM   2836  N   SER A 364      -4.505 -13.176  14.936  1.00 96.62           N  
ATOM   2837  CA  SER A 364      -4.391 -13.286  13.485  1.00 96.62           C  
ATOM   2838  C   SER A 364      -3.164 -14.099  13.086  1.00 96.62           C  
ATOM   2839  CB  SER A 364      -4.322 -11.898  12.846  1.00 96.62           C  
ATOM   2840  O   SER A 364      -3.197 -14.838  12.100  1.00 96.62           O  
ATOM   2841  OG  SER A 364      -5.534 -11.191  13.046  1.00 96.62           O  
ATOM   2842  N   ASP A 365      -2.099 -13.911  13.826  1.00 93.14           N  
ATOM   2843  CA  ASP A 365      -0.868 -14.650  13.561  1.00 93.14           C  
ATOM   2844  C   ASP A 365      -1.060 -16.145  13.806  1.00 93.14           C  
ATOM   2845  CB  ASP A 365       0.275 -14.117  14.429  1.00 93.14           C  
ATOM   2846  O   ASP A 365      -0.520 -16.974  13.072  1.00 93.14           O  
ATOM   2847  CG  ASP A 365       1.640 -14.601  13.973  1.00 93.14           C  
ATOM   2848  OD1 ASP A 365       1.954 -14.495  12.768  1.00 93.14           O  
ATOM   2849  OD2 ASP A 365       2.408 -15.095  14.827  1.00 93.14           O  
ATOM   2850  N   ALA A 366      -1.839 -16.524  14.742  1.00 94.46           N  
ATOM   2851  CA  ALA A 366      -2.062 -17.913  15.132  1.00 94.46           C  
ATOM   2852  C   ALA A 366      -3.091 -18.580  14.224  1.00 94.46           C  
ATOM   2853  CB  ALA A 366      -2.513 -17.991  16.589  1.00 94.46           C  
ATOM   2854  O   ALA A 366      -3.076 -19.801  14.050  1.00 94.46           O  
ATOM   2855  N   GLU A 367      -3.925 -17.797  13.646  1.00 92.88           N  
ATOM   2856  CA  GLU A 367      -4.998 -18.306  12.797  1.00 92.88           C  
ATOM   2857  C   GLU A 367      -4.473 -18.696  11.419  1.00 92.88           C  
ATOM   2858  CB  GLU A 367      -6.114 -17.266  12.660  1.00 92.88           C  
ATOM   2859  O   GLU A 367      -3.706 -17.950  10.806  1.00 92.88           O  
ATOM   2860  CG  GLU A 367      -7.411 -17.828  12.095  1.00 92.88           C  
ATOM   2861  CD  GLU A 367      -8.561 -16.834  12.132  1.00 92.88           C  
ATOM   2862  OE1 GLU A 367      -9.709 -17.223  11.820  1.00 92.88           O  
ATOM   2863  OE2 GLU A 367      -8.311 -15.657  12.476  1.00 92.88           O  
ATOM   2864  N   GLU A 368      -4.838 -19.860  11.024  1.00 91.47           N  
ATOM   2865  CA  GLU A 368      -4.483 -20.307   9.680  1.00 91.47           C  
ATOM   2866  C   GLU A 368      -5.492 -19.811   8.648  1.00 91.47           C  
ATOM   2867  CB  GLU A 368      -4.386 -21.834   9.629  1.00 91.47           C  
ATOM   2868  O   GLU A 368      -6.645 -20.246   8.641  1.00 91.47           O  
ATOM   2869  CG  GLU A 368      -3.260 -22.408  10.476  1.00 91.47           C  
ATOM   2870  CD  GLU A 368      -1.878 -22.114   9.916  1.00 91.47           C  
ATOM   2871  OE1 GLU A 368      -0.930 -21.921  10.710  1.00 91.47           O  
ATOM   2872  OE2 GLU A 368      -1.742 -22.077   8.673  1.00 91.47           O  
ATOM   2873  N   VAL A 369      -5.108 -18.814   7.947  1.00 92.36           N  
ATOM   2874  CA  VAL A 369      -5.965 -18.211   6.931  1.00 92.36           C  
ATOM   2875  C   VAL A 369      -5.323 -18.369   5.554  1.00 92.36           C  
ATOM   2876  CB  VAL A 369      -6.233 -16.719   7.226  1.00 92.36           C  
ATOM   2877  O   VAL A 369      -4.139 -18.070   5.376  1.00 92.36           O  
ATOM   2878  CG1 VAL A 369      -7.095 -16.097   6.129  1.00 92.36           C  
ATOM   2879  CG2 VAL A 369      -6.901 -16.558   8.591  1.00 92.36           C  
ATOM   2880  N   ASP A 370      -6.150 -19.055   4.638  1.00 93.35           N  
ATOM   2881  CA  ASP A 370      -5.673 -19.189   3.265  1.00 93.35           C  
ATOM   2882  C   ASP A 370      -5.872 -17.892   2.485  1.00 93.35           C  
ATOM   2883  CB  ASP A 370      -6.388 -20.343   2.559  1.00 93.35           C  
ATOM   2884  O   ASP A 370      -6.813 -17.773   1.697  1.00 93.35           O  
ATOM   2885  CG  ASP A 370      -5.852 -20.607   1.162  1.00 93.35           C  
ATOM   2886  OD1 ASP A 370      -4.776 -20.076   0.812  1.00 93.35           O  
ATOM   2887  OD2 ASP A 370      -6.513 -21.349   0.405  1.00 93.35           O  
ATOM   2888  N   PHE A 371      -4.977 -16.906   2.737  1.00 94.85           N  
ATOM   2889  CA  PHE A 371      -5.072 -15.605   2.084  1.00 94.85           C  
ATOM   2890  C   PHE A 371      -4.995 -15.752   0.569  1.00 94.85           C  
ATOM   2891  CB  PHE A 371      -3.962 -14.672   2.579  1.00 94.85           C  
ATOM   2892  O   PHE A 371      -5.812 -15.183  -0.157  1.00 94.85           O  
ATOM   2893  CG  PHE A 371      -4.016 -13.294   1.977  1.00 94.85           C  
ATOM   2894  CD1 PHE A 371      -3.391 -13.024   0.766  1.00 94.85           C  
ATOM   2895  CD2 PHE A 371      -4.691 -12.267   2.624  1.00 94.85           C  
ATOM   2896  CE1 PHE A 371      -3.439 -11.749   0.207  1.00 94.85           C  
ATOM   2897  CE2 PHE A 371      -4.744 -10.990   2.072  1.00 94.85           C  
ATOM   2898  CZ  PHE A 371      -4.116 -10.733   0.864  1.00 94.85           C  
ATOM   2899  N   ALA A 372      -4.073 -16.489   0.065  1.00 93.94           N  
ATOM   2900  CA  ALA A 372      -3.866 -16.676  -1.369  1.00 93.94           C  
ATOM   2901  C   ALA A 372      -5.107 -17.271  -2.029  1.00 93.94           C  
ATOM   2902  CB  ALA A 372      -2.653 -17.568  -1.620  1.00 93.94           C  
ATOM   2903  O   ALA A 372      -5.533 -16.813  -3.091  1.00 93.94           O  
ATOM   2904  N   GLY A 373      -5.624 -18.313  -1.376  1.00 94.53           N  
ATOM   2905  CA  GLY A 373      -6.839 -18.926  -1.890  1.00 94.53           C  
ATOM   2906  C   GLY A 373      -8.003 -17.958  -1.984  1.00 94.53           C  
ATOM   2907  O   GLY A 373      -8.706 -17.920  -2.996  1.00 94.53           O  
ATOM   2908  N   TRP A 374      -8.179 -17.228  -0.900  1.00 96.08           N  
ATOM   2909  CA  TRP A 374      -9.247 -16.234  -0.887  1.00 96.08           C  
ATOM   2910  C   TRP A 374      -9.037 -15.195  -1.984  1.00 96.08           C  
ATOM   2911  CB  TRP A 374      -9.325 -15.546   0.478  1.00 96.08           C  
ATOM   2912  O   TRP A 374      -9.971 -14.858  -2.715  1.00 96.08           O  
ATOM   2913  CG  TRP A 374     -10.235 -14.355   0.509  1.00 96.08           C  
ATOM   2914  CD1 TRP A 374     -11.595 -14.360   0.655  1.00 96.08           C  
ATOM   2915  CD2 TRP A 374      -9.850 -12.983   0.385  1.00 96.08           C  
ATOM   2916  CE2 TRP A 374     -11.029 -12.209   0.466  1.00 96.08           C  
ATOM   2917  CE3 TRP A 374      -8.621 -12.331   0.214  1.00 96.08           C  
ATOM   2918  NE1 TRP A 374     -12.078 -13.073   0.630  1.00 96.08           N  
ATOM   2919  CH2 TRP A 374      -9.799 -10.202   0.215  1.00 96.08           C  
ATOM   2920  CZ2 TRP A 374     -11.014 -10.814   0.382  1.00 96.08           C  
ATOM   2921  CZ3 TRP A 374      -8.609 -10.944   0.131  1.00 96.08           C  
ATOM   2922  N   LEU A 375      -7.866 -14.694  -2.076  1.00 96.51           N  
ATOM   2923  CA  LEU A 375      -7.533 -13.667  -3.057  1.00 96.51           C  
ATOM   2924  C   LEU A 375      -7.815 -14.157  -4.473  1.00 96.51           C  
ATOM   2925  CB  LEU A 375      -6.063 -13.260  -2.929  1.00 96.51           C  
ATOM   2926  O   LEU A 375      -8.484 -13.471  -5.250  1.00 96.51           O  
ATOM   2927  CG  LEU A 375      -5.541 -12.267  -3.969  1.00 96.51           C  
ATOM   2928  CD1 LEU A 375      -6.250 -10.925  -3.823  1.00 96.51           C  
ATOM   2929  CD2 LEU A 375      -4.031 -12.098  -3.836  1.00 96.51           C  
ATOM   2930  N   CYS A 376      -7.301 -15.281  -4.810  1.00 95.88           N  
ATOM   2931  CA  CYS A 376      -7.439 -15.836  -6.152  1.00 95.88           C  
ATOM   2932  C   CYS A 376      -8.905 -16.068  -6.498  1.00 95.88           C  
ATOM   2933  CB  CYS A 376      -6.664 -17.147  -6.272  1.00 95.88           C  
ATOM   2934  O   CYS A 376      -9.333 -15.796  -7.621  1.00 95.88           O  
ATOM   2935  SG  CYS A 376      -4.871 -16.932  -6.312  1.00 95.88           S  
ATOM   2936  N   SER A 377      -9.657 -16.537  -5.546  1.00 95.32           N  
ATOM   2937  CA  SER A 377     -11.088 -16.741  -5.745  1.00 95.32           C  
ATOM   2938  C   SER A 377     -11.810 -15.415  -5.962  1.00 95.32           C  
ATOM   2939  CB  SER A 377     -11.697 -17.472  -4.548  1.00 95.32           C  
ATOM   2940  O   SER A 377     -12.697 -15.318  -6.814  1.00 95.32           O  
ATOM   2941  OG  SER A 377     -13.094 -17.636  -4.716  1.00 95.32           O  
ATOM   2942  N   THR A 378     -11.393 -14.452  -5.292  1.00 95.12           N  
ATOM   2943  CA  THR A 378     -12.061 -13.155  -5.314  1.00 95.12           C  
ATOM   2944  C   THR A 378     -11.785 -12.426  -6.626  1.00 95.12           C  
ATOM   2945  CB  THR A 378     -11.613 -12.276  -4.131  1.00 95.12           C  
ATOM   2946  O   THR A 378     -12.694 -11.845  -7.222  1.00 95.12           O  
ATOM   2947  CG2 THR A 378     -12.301 -10.916  -4.165  1.00 95.12           C  
ATOM   2948  OG1 THR A 378     -11.942 -12.935  -2.902  1.00 95.12           O  
ATOM   2949  N   ILE A 379     -10.543 -12.525  -7.131  1.00 93.74           N  
ATOM   2950  CA  ILE A 379     -10.219 -11.676  -8.272  1.00 93.74           C  
ATOM   2951  C   ILE A 379     -10.060 -12.535  -9.525  1.00 93.74           C  
ATOM   2952  CB  ILE A 379      -8.935 -10.855  -8.018  1.00 93.74           C  
ATOM   2953  O   ILE A 379      -9.588 -12.054 -10.558  1.00 93.74           O  
ATOM   2954  CG1 ILE A 379      -7.758 -11.787  -7.707  1.00 93.74           C  
ATOM   2955  CG2 ILE A 379      -9.152  -9.849  -6.884  1.00 93.74           C  
ATOM   2956  CD1 ILE A 379      -6.405 -11.088  -7.679  1.00 93.74           C  
ATOM   2957  N   GLY A 380     -10.322 -13.860  -9.425  1.00 91.21           N  
ATOM   2958  CA  GLY A 380     -10.351 -14.762 -10.565  1.00 91.21           C  
ATOM   2959  C   GLY A 380      -8.968 -15.144 -11.059  1.00 91.21           C  
ATOM   2960  O   GLY A 380      -8.736 -15.230 -12.267  1.00 91.21           O  
ATOM   2961  N   LEU A 381      -7.977 -15.286 -10.154  1.00 86.53           N  
ATOM   2962  CA  LEU A 381      -6.631 -15.735 -10.496  1.00 86.53           C  
ATOM   2963  C   LEU A 381      -6.452 -17.214 -10.168  1.00 86.53           C  
ATOM   2964  CB  LEU A 381      -5.584 -14.904  -9.750  1.00 86.53           C  
ATOM   2965  O   LEU A 381      -7.175 -17.761  -9.332  1.00 86.53           O  
ATOM   2966  CG  LEU A 381      -5.468 -13.435 -10.158  1.00 86.53           C  
ATOM   2967  CD1 LEU A 381      -4.445 -12.720  -9.282  1.00 86.53           C  
ATOM   2968  CD2 LEU A 381      -5.094 -13.316 -11.631  1.00 86.53           C  
ATOM   2969  N   ASN A 382      -5.575 -17.885 -10.944  1.00 82.43           N  
ATOM   2970  CA  ASN A 382      -5.181 -19.240 -10.573  1.00 82.43           C  
ATOM   2971  C   ASN A 382      -4.116 -19.235  -9.480  1.00 82.43           C  
ATOM   2972  CB  ASN A 382      -4.679 -20.008 -11.799  1.00 82.43           C  
ATOM   2973  O   ASN A 382      -3.181 -18.435  -9.522  1.00 82.43           O  
ATOM   2974  CG  ASN A 382      -5.773 -20.260 -12.818  1.00 82.43           C  
ATOM   2975  ND2 ASN A 382      -5.409 -20.240 -14.095  1.00 82.43           N  
ATOM   2976  OD1 ASN A 382      -6.935 -20.469 -12.460  1.00 82.43           O  
ATOM   2977  N   GLN A 383      -4.372 -20.015  -8.431  1.00 72.11           N  
ATOM   2978  CA  GLN A 383      -3.368 -20.107  -7.377  1.00 72.11           C  
ATOM   2979  C   GLN A 383      -2.132 -20.862  -7.858  1.00 72.11           C  
ATOM   2980  CB  GLN A 383      -3.951 -20.789  -6.138  1.00 72.11           C  
ATOM   2981  O   GLN A 383      -2.247 -21.932  -8.459  1.00 72.11           O  
ATOM   2982  CG  GLN A 383      -3.114 -20.600  -4.880  1.00 72.11           C  
ATOM   2983  CD  GLN A 383      -3.808 -21.109  -3.631  1.00 72.11           C  
ATOM   2984  NE2 GLN A 383      -3.245 -20.793  -2.469  1.00 72.11           N  
ATOM   2985  OE1 GLN A 383      -4.842 -21.779  -3.709  1.00 72.11           O  
ATOM   2986  N   PRO A 384      -0.931 -20.237  -7.696  1.00 70.12           N  
ATOM   2987  CA  PRO A 384       0.254 -21.004  -8.085  1.00 70.12           C  
ATOM   2988  C   PRO A 384       0.517 -22.192  -7.163  1.00 70.12           C  
ATOM   2989  CB  PRO A 384       1.386 -19.978  -7.990  1.00 70.12           C  
ATOM   2990  O   PRO A 384      -0.071 -22.281  -6.082  1.00 70.12           O  
ATOM   2991  CG  PRO A 384       0.793 -18.823  -7.248  1.00 70.12           C  
ATOM   2992  CD  PRO A 384      -0.697 -19.002  -7.200  1.00 70.12           C  
ATOM   2993  N   SER A 385       1.324 -23.283  -7.581  1.00 54.79           N  
ATOM   2994  CA  SER A 385       1.657 -24.536  -6.912  1.00 54.79           C  
ATOM   2995  C   SER A 385       2.344 -24.284  -5.574  1.00 54.79           C  
ATOM   2996  CB  SER A 385       2.555 -25.397  -7.802  1.00 54.79           C  
ATOM   2997  O   SER A 385       2.190 -25.067  -4.634  1.00 54.79           O  
ATOM   2998  OG  SER A 385       2.380 -25.061  -9.168  1.00 54.79           O  
ATOM   2999  N   THR A 386       2.901 -23.051  -5.200  1.00 52.82           N  
ATOM   3000  CA  THR A 386       3.574 -22.850  -3.922  1.00 52.82           C  
ATOM   3001  C   THR A 386       2.923 -21.711  -3.142  1.00 52.82           C  
ATOM   3002  CB  THR A 386       5.071 -22.550  -4.120  1.00 52.82           C  
ATOM   3003  O   THR A 386       3.186 -20.537  -3.412  1.00 52.82           O  
ATOM   3004  CG2 THR A 386       5.937 -23.528  -3.333  1.00 52.82           C  
ATOM   3005  OG1 THR A 386       5.394 -22.656  -5.512  1.00 52.82           O  
ATOM   3006  N   PRO A 387       1.738 -21.827  -2.421  1.00 47.33           N  
ATOM   3007  CA  PRO A 387       1.233 -20.715  -1.613  1.00 47.33           C  
ATOM   3008  C   PRO A 387       1.959 -20.579  -0.277  1.00 47.33           C  
ATOM   3009  CB  PRO A 387      -0.240 -21.075  -1.400  1.00 47.33           C  
ATOM   3010  O   PRO A 387       2.721 -21.469   0.110  1.00 47.33           O  
ATOM   3011  CG  PRO A 387      -0.400 -22.419  -2.033  1.00 47.33           C  
ATOM   3012  CD  PRO A 387       0.933 -22.857  -2.567  1.00 47.33           C  
ATOM   3013  N   THR A 388       1.898 -19.313   0.490  1.00 54.05           N  
ATOM   3014  CA  THR A 388       2.451 -18.868   1.765  1.00 54.05           C  
ATOM   3015  C   THR A 388       1.991 -19.778   2.901  1.00 54.05           C  
ATOM   3016  CB  THR A 388       2.047 -17.415   2.072  1.00 54.05           C  
ATOM   3017  O   THR A 388       2.750 -20.046   3.834  1.00 54.05           O  
ATOM   3018  CG2 THR A 388       3.275 -16.529   2.255  1.00 54.05           C  
ATOM   3019  OG1 THR A 388       1.260 -16.904   0.989  1.00 54.05           O  
ATOM   3020  N   HIS A 389       0.916 -20.665   2.740  1.00 43.52           N  
ATOM   3021  CA  HIS A 389       0.472 -21.566   3.798  1.00 43.52           C  
ATOM   3022  C   HIS A 389      -0.228 -22.792   3.219  1.00 43.52           C  
ATOM   3023  CB  HIS A 389      -0.461 -20.837   4.766  1.00 43.52           C  
ATOM   3024  O   HIS A 389      -1.023 -22.674   2.285  1.00 43.52           O  
ATOM   3025  CG  HIS A 389       0.251 -19.918   5.707  1.00 43.52           C  
ATOM   3026  CD2 HIS A 389       0.348 -18.568   5.729  1.00 43.52           C  
ATOM   3027  ND1 HIS A 389       0.978 -20.375   6.785  1.00 43.52           N  
ATOM   3028  CE1 HIS A 389       1.492 -19.341   7.431  1.00 43.52           C  
ATOM   3029  NE2 HIS A 389       1.125 -18.234   6.810  1.00 43.52           N  
ATOM   3030  N   ALA A 390       0.480 -23.973   3.142  1.00 32.79           N  
ATOM   3031  CA  ALA A 390      -0.038 -25.303   2.829  1.00 32.79           C  
ATOM   3032  C   ALA A 390      -1.420 -25.511   3.443  1.00 32.79           C  
ATOM   3033  CB  ALA A 390       0.927 -26.379   3.321  1.00 32.79           C  
ATOM   3034  O   ALA A 390      -1.645 -25.179   4.609  1.00 32.79           O  
ATOM   3035  N   ALA A 391      -2.601 -25.162   2.781  1.00 35.90           N  
ATOM   3036  CA  ALA A 391      -3.916 -25.679   3.152  1.00 35.90           C  
ATOM   3037  C   ALA A 391      -3.815 -27.110   3.674  1.00 35.90           C  
ATOM   3038  CB  ALA A 391      -4.869 -25.616   1.961  1.00 35.90           C  
ATOM   3039  O   ALA A 391      -3.143 -27.951   3.072  1.00 35.90           O  
ATOM   3040  N   GLY A 392      -3.382 -27.365   4.929  1.00 36.39           N  
ATOM   3041  CA  GLY A 392      -3.581 -28.589   5.688  1.00 36.39           C  
ATOM   3042  C   GLY A 392      -4.421 -29.617   4.953  1.00 36.39           C  
ATOM   3043  O   GLY A 392      -5.432 -29.274   4.337  1.00 36.39           O  
ATOM   3044  N   VAL A 393      -3.902 -30.429   4.031  1.00 31.82           N  
ATOM   3045  CA  VAL A 393      -4.414 -31.765   3.743  1.00 31.82           C  
ATOM   3046  C   VAL A 393      -5.137 -32.318   4.969  1.00 31.82           C  
ATOM   3047  CB  VAL A 393      -3.283 -32.725   3.312  1.00 31.82           C  
ATOM   3048  O   VAL A 393      -4.637 -32.212   6.092  1.00 31.82           O  
ATOM   3049  CG1 VAL A 393      -3.860 -34.040   2.789  1.00 31.82           C  
ATOM   3050  CG2 VAL A 393      -2.399 -32.068   2.254  1.00 31.82           C  
TER    3051      VAL A 393                                                      
ENDMDL                                                                          
END                                                                             
