# Supplementary material for: The identification of functional regions of MEK1 using CRISPR tiling screens
Source: Commun Biol. 2025 Apr 24;8:656. doi: 10.1038/s42003-025-07966-4 (PMC12022096; doi:10.1038/s42003-025-07966-4)
Supplement: Supplementary file 3 — Supplementary Data 1-18 [file 42003_2025_7966_MOESM3_ESM.zip › Supplementary_Data_final/Supplementary Data 14_MEK1_A372del_ranked_0.pdb]

MODEL     1                                                                     
ATOM      1  N   MET A   1      -0.837  32.974   3.681  1.00 35.47           N  
ATOM      2  CA  MET A   1       0.520  32.566   4.034  1.00 35.47           C  
ATOM      3  C   MET A   1       1.098  31.630   2.977  1.00 35.47           C  
ATOM      4  CB  MET A   1       0.539  31.885   5.403  1.00 35.47           C  
ATOM      5  O   MET A   1       0.434  30.684   2.550  1.00 35.47           O  
ATOM      6  CG  MET A   1       0.460  32.855   6.571  1.00 35.47           C  
ATOM      7  SD  MET A   1       1.468  32.311   8.005  1.00 35.47           S  
ATOM      8  CE  MET A   1       1.284  33.754   9.090  1.00 35.47           C  
ATOM      9  N   PRO A   2       2.076  32.057   2.107  1.00 36.16           N  
ATOM     10  CA  PRO A   2       2.488  31.108   1.070  1.00 36.16           C  
ATOM     11  C   PRO A   2       3.150  29.857   1.644  1.00 36.16           C  
ATOM     12  CB  PRO A   2       3.480  31.914   0.228  1.00 36.16           C  
ATOM     13  O   PRO A   2       3.742  29.909   2.725  1.00 36.16           O  
ATOM     14  CG  PRO A   2       3.934  33.019   1.127  1.00 36.16           C  
ATOM     15  CD  PRO A   2       3.107  32.984   2.380  1.00 36.16           C  
ATOM     16  N   LYS A   3       2.523  28.585   1.375  1.00 38.72           N  
ATOM     17  CA  LYS A   3       2.742  27.144   1.467  1.00 38.72           C  
ATOM     18  C   LYS A   3       4.231  26.812   1.445  1.00 38.72           C  
ATOM     19  CB  LYS A   3       2.026  26.419   0.327  1.00 38.72           C  
ATOM     20  O   LYS A   3       4.954  27.235   0.541  1.00 38.72           O  
ATOM     21  CG  LYS A   3       0.516  26.341   0.495  1.00 38.72           C  
ATOM     22  CD  LYS A   3      -0.123  25.476  -0.584  1.00 38.72           C  
ATOM     23  CE  LYS A   3      -1.635  25.401  -0.420  1.00 38.72           C  
ATOM     24  NZ  LYS A   3      -2.272  24.607  -1.513  1.00 38.72           N  
ATOM     25  N   LYS A   4       4.985  26.893   2.568  1.00 35.26           N  
ATOM     26  CA  LYS A   4       6.379  26.488   2.723  1.00 35.26           C  
ATOM     27  C   LYS A   4       6.610  25.086   2.167  1.00 35.26           C  
ATOM     28  CB  LYS A   4       6.793  26.543   4.194  1.00 35.26           C  
ATOM     29  O   LYS A   4       5.871  24.154   2.493  1.00 35.26           O  
ATOM     30  CG  LYS A   4       7.695  27.719   4.540  1.00 35.26           C  
ATOM     31  CD  LYS A   4       8.132  27.679   5.999  1.00 35.26           C  
ATOM     32  CE  LYS A   4       9.017  28.866   6.351  1.00 35.26           C  
ATOM     33  NZ  LYS A   4       9.424  28.847   7.788  1.00 35.26           N  
ATOM     34  N   LYS A   5       7.116  24.874   0.956  1.00 34.83           N  
ATOM     35  CA  LYS A   5       7.715  23.746   0.248  1.00 34.83           C  
ATOM     36  C   LYS A   5       8.576  22.904   1.185  1.00 34.83           C  
ATOM     37  CB  LYS A   5       8.553  24.237  -0.934  1.00 34.83           C  
ATOM     38  O   LYS A   5       9.321  23.445   2.006  1.00 34.83           O  
ATOM     39  CG  LYS A   5       7.741  24.537  -2.185  1.00 34.83           C  
ATOM     40  CD  LYS A   5       8.635  24.970  -3.341  1.00 34.83           C  
ATOM     41  CE  LYS A   5       7.818  25.353  -4.567  1.00 34.83           C  
ATOM     42  NZ  LYS A   5       8.691  25.743  -5.715  1.00 34.83           N  
ATOM     43  N   PRO A   6       8.289  21.563   1.343  1.00 34.00           N  
ATOM     44  CA  PRO A   6       9.121  20.676   2.159  1.00 34.00           C  
ATOM     45  C   PRO A   6      10.547  20.550   1.627  1.00 34.00           C  
ATOM     46  CB  PRO A   6       8.388  19.334   2.080  1.00 34.00           C  
ATOM     47  O   PRO A   6      10.760  20.569   0.412  1.00 34.00           O  
ATOM     48  CG  PRO A   6       7.218  19.590   1.187  1.00 34.00           C  
ATOM     49  CD  PRO A   6       7.281  21.014   0.713  1.00 34.00           C  
ATOM     50  N   THR A   7      11.575  20.751   2.527  1.00 31.21           N  
ATOM     51  CA  THR A   7      13.031  20.743   2.438  1.00 31.21           C  
ATOM     52  C   THR A   7      13.532  19.408   1.895  1.00 31.21           C  
ATOM     53  CB  THR A   7      13.676  21.018   3.809  1.00 31.21           C  
ATOM     54  O   THR A   7      13.093  18.346   2.341  1.00 31.21           O  
ATOM     55  CG2 THR A   7      14.733  22.113   3.709  1.00 31.21           C  
ATOM     56  OG1 THR A   7      12.662  21.431   4.733  1.00 31.21           O  
ATOM     57  N   PRO A   8      14.261  19.320   0.704  1.00 30.88           N  
ATOM     58  CA  PRO A   8      14.908  18.106   0.199  1.00 30.88           C  
ATOM     59  C   PRO A   8      16.022  17.606   1.115  1.00 30.88           C  
ATOM     60  CB  PRO A   8      15.471  18.545  -1.155  1.00 30.88           C  
ATOM     61  O   PRO A   8      16.662  18.402   1.807  1.00 30.88           O  
ATOM     62  CG  PRO A   8      15.065  19.977  -1.292  1.00 30.88           C  
ATOM     63  CD  PRO A   8      14.443  20.422   0.001  1.00 30.88           C  
ATOM     64  N   ILE A   9      15.958  16.214   1.406  1.00 34.72           N  
ATOM     65  CA  ILE A   9      16.891  15.377   2.152  1.00 34.72           C  
ATOM     66  C   ILE A   9      18.298  15.535   1.580  1.00 34.72           C  
ATOM     67  CB  ILE A   9      16.464  13.892   2.124  1.00 34.72           C  
ATOM     68  O   ILE A   9      18.495  15.441   0.367  1.00 34.72           O  
ATOM     69  CG1 ILE A   9      15.087  13.720   2.777  1.00 34.72           C  
ATOM     70  CG2 ILE A   9      17.512  13.016   2.816  1.00 34.72           C  
ATOM     71  CD1 ILE A   9      14.460  12.352   2.547  1.00 34.72           C  
ATOM     72  N   GLN A  10      19.263  16.202   2.290  1.00 25.37           N  
ATOM     73  CA  GLN A  10      20.685  16.421   2.048  1.00 25.37           C  
ATOM     74  C   GLN A  10      21.469  15.117   2.161  1.00 25.37           C  
ATOM     75  CB  GLN A  10      21.243  17.456   3.027  1.00 25.37           C  
ATOM     76  O   GLN A  10      21.388  14.423   3.176  1.00 25.37           O  
ATOM     77  CG  GLN A  10      21.051  18.897   2.574  1.00 25.37           C  
ATOM     78  CD  GLN A  10      21.766  19.893   3.467  1.00 25.37           C  
ATOM     79  NE2 GLN A  10      21.391  21.163   3.359  1.00 25.37           N  
ATOM     80  OE1 GLN A  10      22.648  19.524   4.249  1.00 25.37           O  
ATOM     81  N   LEU A  11      21.888  14.444   1.006  1.00 32.68           N  
ATOM     82  CA  LEU A  11      22.724  13.252   0.903  1.00 32.68           C  
ATOM     83  C   LEU A  11      24.199  13.608   1.052  1.00 32.68           C  
ATOM     84  CB  LEU A  11      22.489  12.547  -0.435  1.00 32.68           C  
ATOM     85  O   LEU A  11      24.666  14.592   0.473  1.00 32.68           O  
ATOM     86  CG  LEU A  11      21.161  11.804  -0.587  1.00 32.68           C  
ATOM     87  CD1 LEU A  11      20.765  11.722  -2.057  1.00 32.68           C  
ATOM     88  CD2 LEU A  11      21.254  10.411   0.026  1.00 32.68           C  
ATOM     89  N   ASN A  12      24.885  13.186   2.203  1.00 31.03           N  
ATOM     90  CA  ASN A  12      26.337  13.205   2.339  1.00 31.03           C  
ATOM     91  C   ASN A  12      27.018  12.460   1.194  1.00 31.03           C  
ATOM     92  CB  ASN A  12      26.759  12.610   3.685  1.00 31.03           C  
ATOM     93  O   ASN A  12      26.586  11.371   0.813  1.00 31.03           O  
ATOM     94  CG  ASN A  12      26.825  13.648   4.787  1.00 31.03           C  
ATOM     95  ND2 ASN A  12      27.096  13.201   6.008  1.00 31.03           N  
ATOM     96  OD1 ASN A  12      26.632  14.842   4.545  1.00 31.03           O  
ATOM     97  N   PRO A  13      27.995  13.095   0.429  1.00 28.57           N  
ATOM     98  CA  PRO A  13      28.718  12.467  -0.679  1.00 28.57           C  
ATOM     99  C   PRO A  13      29.646  11.345  -0.217  1.00 28.57           C  
ATOM    100  CB  PRO A  13      29.519  13.625  -1.279  1.00 28.57           C  
ATOM    101  O   PRO A  13      30.162  11.388   0.903  1.00 28.57           O  
ATOM    102  CG  PRO A  13      29.461  14.705  -0.247  1.00 28.57           C  
ATOM    103  CD  PRO A  13      28.441  14.323   0.787  1.00 28.57           C  
ATOM    104  N   ALA A  14      29.490  10.113  -0.837  1.00 34.20           N  
ATOM    105  CA  ALA A  14      30.299   8.896  -0.822  1.00 34.20           C  
ATOM    106  C   ALA A  14      31.777   9.218  -1.018  1.00 34.20           C  
ATOM    107  CB  ALA A  14      29.821   7.927  -1.900  1.00 34.20           C  
ATOM    108  O   ALA A  14      32.128  10.097  -1.808  1.00 34.20           O  
ATOM    109  N   PRO A  15      32.715   8.696  -0.097  1.00 31.33           N  
ATOM    110  CA  PRO A  15      34.153   8.965  -0.162  1.00 31.33           C  
ATOM    111  C   PRO A  15      34.840   8.227  -1.309  1.00 31.33           C  
ATOM    112  CB  PRO A  15      34.666   8.468   1.192  1.00 31.33           C  
ATOM    113  O   PRO A  15      34.382   7.158  -1.722  1.00 31.33           O  
ATOM    114  CG  PRO A  15      33.559   7.623   1.733  1.00 31.33           C  
ATOM    115  CD  PRO A  15      32.381   7.729   0.807  1.00 31.33           C  
ATOM    116  N   ASP A  16      35.485   8.998  -2.292  1.00 30.00           N  
ATOM    117  CA  ASP A  16      36.596   8.971  -3.238  1.00 30.00           C  
ATOM    118  C   ASP A  16      37.464   7.732  -3.030  1.00 30.00           C  
ATOM    119  CB  ASP A  16      37.445  10.237  -3.104  1.00 30.00           C  
ATOM    120  O   ASP A  16      37.841   7.414  -1.901  1.00 30.00           O  
ATOM    121  CG  ASP A  16      36.967  11.369  -3.996  1.00 30.00           C  
ATOM    122  OD1 ASP A  16      36.114  11.132  -4.878  1.00 30.00           O  
ATOM    123  OD2 ASP A  16      37.450  12.508  -3.817  1.00 30.00           O  
ATOM    124  N   GLY A  17      37.406   6.716  -3.939  1.00 28.14           N  
ATOM    125  CA  GLY A  17      38.326   6.039  -4.839  1.00 28.14           C  
ATOM    126  C   GLY A  17      39.580   5.540  -4.147  1.00 28.14           C  
ATOM    127  O   GLY A  17      40.294   6.317  -3.509  1.00 28.14           O  
ATOM    128  N   SER A  18      39.624   4.263  -3.813  1.00 28.43           N  
ATOM    129  CA  SER A  18      40.845   3.485  -4.000  1.00 28.43           C  
ATOM    130  C   SER A  18      40.534   2.004  -4.185  1.00 28.43           C  
ATOM    131  CB  SER A  18      41.788   3.672  -2.810  1.00 28.43           C  
ATOM    132  O   SER A  18      39.698   1.446  -3.471  1.00 28.43           O  
ATOM    133  OG  SER A  18      41.167   3.256  -1.606  1.00 28.43           O  
ATOM    134  N   ALA A  19      40.589   1.436  -5.431  1.00 27.17           N  
ATOM    135  CA  ALA A  19      40.992   0.243  -6.169  1.00 27.17           C  
ATOM    136  C   ALA A  19      41.774  -0.717  -5.277  1.00 27.17           C  
ATOM    137  CB  ALA A  19      41.824   0.628  -7.390  1.00 27.17           C  
ATOM    138  O   ALA A  19      42.821  -0.355  -4.734  1.00 27.17           O  
ATOM    139  N   VAL A  20      41.084  -1.693  -4.517  1.00 30.56           N  
ATOM    140  CA  VAL A  20      41.777  -2.845  -3.950  1.00 30.56           C  
ATOM    141  C   VAL A  20      41.029  -4.127  -4.308  1.00 30.56           C  
ATOM    142  CB  VAL A  20      41.921  -2.722  -2.417  1.00 30.56           C  
ATOM    143  O   VAL A  20      39.803  -4.191  -4.190  1.00 30.56           O  
ATOM    144  CG1 VAL A  20      43.033  -3.636  -1.904  1.00 30.56           C  
ATOM    145  CG2 VAL A  20      42.192  -1.272  -2.021  1.00 30.56           C  
ATOM    146  N   ASN A  21      41.503  -4.981  -5.321  1.00 28.84           N  
ATOM    147  CA  ASN A  21      41.761  -6.387  -5.613  1.00 28.84           C  
ATOM    148  C   ASN A  21      40.559  -7.261  -5.264  1.00 28.84           C  
ATOM    149  CB  ASN A  21      43.005  -6.871  -4.865  1.00 28.84           C  
ATOM    150  O   ASN A  21      40.024  -7.175  -4.157  1.00 28.84           O  
ATOM    151  CG  ASN A  21      44.287  -6.597  -5.627  1.00 28.84           C  
ATOM    152  ND2 ASN A  21      45.422  -6.824  -4.977  1.00 28.84           N  
ATOM    153  OD1 ASN A  21      44.257  -6.184  -6.789  1.00 28.84           O  
ATOM    154  N   GLY A  22      39.612  -7.513  -6.170  1.00 34.72           N  
ATOM    155  CA  GLY A  22      38.567  -8.305  -6.798  1.00 34.72           C  
ATOM    156  C   GLY A  22      38.340  -9.642  -6.118  1.00 34.72           C  
ATOM    157  O   GLY A  22      37.295 -10.269  -6.302  1.00 34.72           O  
ATOM    158  N   THR A  23      38.484  -9.789  -4.733  1.00 33.54           N  
ATOM    159  CA  THR A  23      37.915 -10.852  -3.913  1.00 33.54           C  
ATOM    160  C   THR A  23      37.485 -10.314  -2.551  1.00 33.54           C  
ATOM    161  CB  THR A  23      38.917 -12.005  -3.719  1.00 33.54           C  
ATOM    162  O   THR A  23      36.536 -10.820  -1.949  1.00 33.54           O  
ATOM    163  CG2 THR A  23      38.727 -13.083  -4.782  1.00 33.54           C  
ATOM    164  OG1 THR A  23      40.251 -11.491  -3.809  1.00 33.54           O  
ATOM    165  N   SER A  24      37.812  -8.993  -2.195  1.00 34.30           N  
ATOM    166  CA  SER A  24      37.526  -8.328  -0.928  1.00 34.30           C  
ATOM    167  C   SER A  24      36.202  -7.574  -0.986  1.00 34.30           C  
ATOM    168  CB  SER A  24      38.655  -7.364  -0.561  1.00 34.30           C  
ATOM    169  O   SER A  24      35.471  -7.515   0.005  1.00 34.30           O  
ATOM    170  OG  SER A  24      38.255  -6.020  -0.764  1.00 34.30           O  
ATOM    171  N   SER A  25      35.666  -7.279  -2.260  1.00 42.44           N  
ATOM    172  CA  SER A  25      34.456  -6.487  -2.450  1.00 42.44           C  
ATOM    173  C   SER A  25      33.204  -7.341  -2.283  1.00 42.44           C  
ATOM    174  CB  SER A  25      34.455  -5.832  -3.832  1.00 42.44           C  
ATOM    175  O   SER A  25      32.209  -6.889  -1.713  1.00 42.44           O  
ATOM    176  OG  SER A  25      34.088  -6.767  -4.832  1.00 42.44           O  
ATOM    177  N   ALA A  26      33.314  -8.647  -2.658  1.00 40.32           N  
ATOM    178  CA  ALA A  26      32.156  -9.531  -2.548  1.00 40.32           C  
ATOM    179  C   ALA A  26      31.958  -9.999  -1.109  1.00 40.32           C  
ATOM    180  CB  ALA A  26      32.314 -10.732  -3.478  1.00 40.32           C  
ATOM    181  O   ALA A  26      30.826 -10.074  -0.625  1.00 40.32           O  
ATOM    182  N   GLU A  27      33.124 -10.311  -0.340  1.00 47.30           N  
ATOM    183  CA  GLU A  27      33.081 -10.703   1.065  1.00 47.30           C  
ATOM    184  C   GLU A  27      32.681  -9.529   1.954  1.00 47.30           C  
ATOM    185  CB  GLU A  27      34.436 -11.261   1.509  1.00 47.30           C  
ATOM    186  O   GLU A  27      31.930  -9.701   2.917  1.00 47.30           O  
ATOM    187  CG  GLU A  27      34.701 -12.682   1.034  1.00 47.30           C  
ATOM    188  CD  GLU A  27      36.079 -13.197   1.420  1.00 47.30           C  
ATOM    189  OE1 GLU A  27      36.391 -14.374   1.130  1.00 47.30           O  
ATOM    190  OE2 GLU A  27      36.853 -12.416   2.018  1.00 47.30           O  
ATOM    191  N   THR A  28      33.229  -8.270   1.605  1.00 53.93           N  
ATOM    192  CA  THR A  28      32.904  -7.033   2.305  1.00 53.93           C  
ATOM    193  C   THR A  28      31.431  -6.677   2.119  1.00 53.93           C  
ATOM    194  CB  THR A  28      33.782  -5.866   1.816  1.00 53.93           C  
ATOM    195  O   THR A  28      30.771  -6.232   3.060  1.00 53.93           O  
ATOM    196  CG2 THR A  28      34.973  -5.648   2.744  1.00 53.93           C  
ATOM    197  OG1 THR A  28      34.265  -6.158   0.499  1.00 53.93           O  
ATOM    198  N   ASN A  29      30.921  -7.138   1.002  1.00 65.39           N  
ATOM    199  CA  ASN A  29      29.528  -6.837   0.689  1.00 65.39           C  
ATOM    200  C   ASN A  29      28.574  -7.784   1.411  1.00 65.39           C  
ATOM    201  CB  ASN A  29      29.292  -6.896  -0.822  1.00 65.39           C  
ATOM    202  O   ASN A  29      27.543  -7.355   1.933  1.00 65.39           O  
ATOM    203  CG  ASN A  29      29.553  -5.568  -1.505  1.00 65.39           C  
ATOM    204  ND2 ASN A  29      29.468  -5.557  -2.830  1.00 65.39           N  
ATOM    205  OD1 ASN A  29      29.828  -4.561  -0.848  1.00 65.39           O  
ATOM    206  N   LEU A  30      29.004  -9.041   1.501  1.00 66.90           N  
ATOM    207  CA  LEU A  30      28.183 -10.029   2.192  1.00 66.90           C  
ATOM    208  C   LEU A  30      28.156  -9.759   3.693  1.00 66.90           C  
ATOM    209  CB  LEU A  30      28.707 -11.443   1.925  1.00 66.90           C  
ATOM    210  O   LEU A  30      27.106  -9.873   4.329  1.00 66.90           O  
ATOM    211  CG  LEU A  30      27.826 -12.595   2.410  1.00 66.90           C  
ATOM    212  CD1 LEU A  30      26.512 -12.619   1.636  1.00 66.90           C  
ATOM    213  CD2 LEU A  30      28.559 -13.925   2.270  1.00 66.90           C  
ATOM    214  N   GLU A  31      29.323  -9.426   4.251  1.00 72.04           N  
ATOM    215  CA  GLU A  31      29.413  -9.095   5.670  1.00 72.04           C  
ATOM    216  C   GLU A  31      28.576  -7.863   6.003  1.00 72.04           C  
ATOM    217  CB  GLU A  31      30.871  -8.865   6.077  1.00 72.04           C  
ATOM    218  O   GLU A  31      27.891  -7.831   7.027  1.00 72.04           O  
ATOM    219  CG  GLU A  31      31.688 -10.145   6.186  1.00 72.04           C  
ATOM    220  CD  GLU A  31      33.152  -9.896   6.511  1.00 72.04           C  
ATOM    221  OE1 GLU A  31      33.923 -10.876   6.624  1.00 72.04           O  
ATOM    222  OE2 GLU A  31      33.530  -8.713   6.655  1.00 72.04           O  
ATOM    223  N   ALA A  32      28.710  -6.853   5.166  1.00 73.09           N  
ATOM    224  CA  ALA A  32      27.929  -5.632   5.344  1.00 73.09           C  
ATOM    225  C   ALA A  32      26.432  -5.924   5.290  1.00 73.09           C  
ATOM    226  CB  ALA A  32      28.305  -4.600   4.283  1.00 73.09           C  
ATOM    227  O   ALA A  32      25.657  -5.375   6.077  1.00 73.09           O  
ATOM    228  N   LEU A  33      26.111  -6.819   4.408  1.00 69.91           N  
ATOM    229  CA  LEU A  33      24.718  -7.228   4.269  1.00 69.91           C  
ATOM    230  C   LEU A  33      24.242  -7.970   5.513  1.00 69.91           C  
ATOM    231  CB  LEU A  33      24.541  -8.115   3.033  1.00 69.91           C  
ATOM    232  O   LEU A  33      23.139  -7.720   6.006  1.00 69.91           O  
ATOM    233  CG  LEU A  33      23.103  -8.478   2.660  1.00 69.91           C  
ATOM    234  CD1 LEU A  33      22.377  -7.260   2.097  1.00 69.91           C  
ATOM    235  CD2 LEU A  33      23.084  -9.628   1.658  1.00 69.91           C  
ATOM    236  N   GLN A  34      25.066  -8.815   5.994  1.00 72.79           N  
ATOM    237  CA  GLN A  34      24.736  -9.594   7.182  1.00 72.79           C  
ATOM    238  C   GLN A  34      24.556  -8.692   8.400  1.00 72.79           C  
ATOM    239  CB  GLN A  34      25.820 -10.638   7.459  1.00 72.79           C  
ATOM    240  O   GLN A  34      23.652  -8.908   9.210  1.00 72.79           O  
ATOM    241  CG  GLN A  34      25.663 -11.917   6.648  1.00 72.79           C  
ATOM    242  CD  GLN A  34      26.772 -12.919   6.911  1.00 72.79           C  
ATOM    243  NE2 GLN A  34      26.647 -14.107   6.331  1.00 72.79           N  
ATOM    244  OE1 GLN A  34      27.733 -12.626   7.629  1.00 72.79           O  
ATOM    245  N   LYS A  35      25.429  -7.731   8.503  1.00 76.44           N  
ATOM    246  CA  LYS A  35      25.339  -6.778   9.605  1.00 76.44           C  
ATOM    247  C   LYS A  35      24.038  -5.984   9.540  1.00 76.44           C  
ATOM    248  CB  LYS A  35      26.536  -5.826   9.591  1.00 76.44           C  
ATOM    249  O   LYS A  35      23.390  -5.759  10.565  1.00 76.44           O  
ATOM    250  CG  LYS A  35      26.669  -4.980  10.848  1.00 76.44           C  
ATOM    251  CD  LYS A  35      27.896  -4.080  10.790  1.00 76.44           C  
ATOM    252  CE  LYS A  35      27.962  -3.144  11.989  1.00 76.44           C  
ATOM    253  NZ  LYS A  35      29.152  -2.243  11.924  1.00 76.44           N  
ATOM    254  N   LYS A  36      23.675  -5.612   8.312  1.00 73.54           N  
ATOM    255  CA  LYS A  36      22.439  -4.864   8.100  1.00 73.54           C  
ATOM    256  C   LYS A  36      21.220  -5.693   8.493  1.00 73.54           C  
ATOM    257  CB  LYS A  36      22.323  -4.421   6.640  1.00 73.54           C  
ATOM    258  O   LYS A  36      20.281  -5.175   9.102  1.00 73.54           O  
ATOM    259  CG  LYS A  36      23.155  -3.194   6.297  1.00 73.54           C  
ATOM    260  CD  LYS A  36      22.932  -2.752   4.857  1.00 73.54           C  
ATOM    261  CE  LYS A  36      23.802  -1.556   4.497  1.00 73.54           C  
ATOM    262  NZ  LYS A  36      23.587  -1.119   3.085  1.00 73.54           N  
ATOM    263  N   LEU A  37      21.312  -6.959   8.216  1.00 76.05           N  
ATOM    264  CA  LEU A  37      20.204  -7.868   8.485  1.00 76.05           C  
ATOM    265  C   LEU A  37      20.085  -8.154   9.979  1.00 76.05           C  
ATOM    266  CB  LEU A  37      20.387  -9.180   7.717  1.00 76.05           C  
ATOM    267  O   LEU A  37      18.980  -8.338  10.494  1.00 76.05           O  
ATOM    268  CG  LEU A  37      20.146  -9.120   6.208  1.00 76.05           C  
ATOM    269  CD1 LEU A  37      20.506 -10.453   5.560  1.00 76.05           C  
ATOM    270  CD2 LEU A  37      18.696  -8.751   5.912  1.00 76.05           C  
ATOM    271  N   GLU A  38      21.195  -8.147  10.664  1.00 75.90           N  
ATOM    272  CA  GLU A  38      21.217  -8.422  12.098  1.00 75.90           C  
ATOM    273  C   GLU A  38      20.544  -7.301  12.885  1.00 75.90           C  
ATOM    274  CB  GLU A  38      22.655  -8.617  12.586  1.00 75.90           C  
ATOM    275  O   GLU A  38      19.961  -7.543  13.944  1.00 75.90           O  
ATOM    276  CG  GLU A  38      23.253  -9.966  12.212  1.00 75.90           C  
ATOM    277  CD  GLU A  38      24.717 -10.101  12.599  1.00 75.90           C  
ATOM    278  OE1 GLU A  38      25.328 -11.154  12.307  1.00 75.90           O  
ATOM    279  OE2 GLU A  38      25.258  -9.146  13.201  1.00 75.90           O  
ATOM    280  N   GLU A  39      20.565  -6.138  12.289  1.00 77.75           N  
ATOM    281  CA  GLU A  39      19.957  -4.982  12.939  1.00 77.75           C  
ATOM    282  C   GLU A  39      18.433  -5.052  12.877  1.00 77.75           C  
ATOM    283  CB  GLU A  39      20.449  -3.682  12.297  1.00 77.75           C  
ATOM    284  O   GLU A  39      17.745  -4.467  13.716  1.00 77.75           O  
ATOM    285  CG  GLU A  39      21.904  -3.358  12.602  1.00 77.75           C  
ATOM    286  CD  GLU A  39      22.399  -2.102  11.904  1.00 77.75           C  
ATOM    287  OE1 GLU A  39      23.588  -1.746  12.065  1.00 77.75           O  
ATOM    288  OE2 GLU A  39      21.591  -1.468  11.189  1.00 77.75           O  
ATOM    289  N   LEU A  40      17.988  -5.913  11.966  1.00 77.64           N  
ATOM    290  CA  LEU A  40      16.551  -6.045  11.753  1.00 77.64           C  
ATOM    291  C   LEU A  40      15.982  -7.193  12.579  1.00 77.64           C  
ATOM    292  CB  LEU A  40      16.248  -6.268  10.269  1.00 77.64           C  
ATOM    293  O   LEU A  40      16.629  -8.231  12.736  1.00 77.64           O  
ATOM    294  CG  LEU A  40      16.608  -5.122   9.323  1.00 77.64           C  
ATOM    295  CD1 LEU A  40      16.402  -5.547   7.873  1.00 77.64           C  
ATOM    296  CD2 LEU A  40      15.780  -3.882   9.645  1.00 77.64           C  
ATOM    297  N   GLU A  41      15.289  -7.061  13.581  1.00 80.66           N  
ATOM    298  CA  GLU A  41      14.644  -8.094  14.386  1.00 80.66           C  
ATOM    299  C   GLU A  41      13.801  -9.023  13.518  1.00 80.66           C  
ATOM    300  CB  GLU A  41      13.776  -7.461  15.476  1.00 80.66           C  
ATOM    301  O   GLU A  41      12.574  -9.049  13.636  1.00 80.66           O  
ATOM    302  CG  GLU A  41      14.560  -6.632  16.483  1.00 80.66           C  
ATOM    303  CD  GLU A  41      13.693  -6.056  17.591  1.00 80.66           C  
ATOM    304  OE1 GLU A  41      14.240  -5.424  18.523  1.00 80.66           O  
ATOM    305  OE2 GLU A  41      12.457  -6.238  17.527  1.00 80.66           O  
ATOM    306  N   LEU A  42      14.454  -9.943  12.649  1.00 85.27           N  
ATOM    307  CA  LEU A  42      13.778 -10.818  11.697  1.00 85.27           C  
ATOM    308  C   LEU A  42      13.780 -12.261  12.190  1.00 85.27           C  
ATOM    309  CB  LEU A  42      14.449 -10.736  10.323  1.00 85.27           C  
ATOM    310  O   LEU A  42      14.726 -12.695  12.852  1.00 85.27           O  
ATOM    311  CG  LEU A  42      14.522  -9.347   9.687  1.00 85.27           C  
ATOM    312  CD1 LEU A  42      15.355  -9.392   8.411  1.00 85.27           C  
ATOM    313  CD2 LEU A  42      13.122  -8.816   9.399  1.00 85.27           C  
ATOM    314  N   ASP A  43      12.739 -12.965  11.867  1.00 88.08           N  
ATOM    315  CA  ASP A  43      12.803 -14.405  12.096  1.00 88.08           C  
ATOM    316  C   ASP A  43      13.627 -15.097  11.013  1.00 88.08           C  
ATOM    317  CB  ASP A  43      11.396 -15.004  12.150  1.00 88.08           C  
ATOM    318  O   ASP A  43      14.056 -14.460  10.050  1.00 88.08           O  
ATOM    319  CG  ASP A  43      10.625 -14.823  10.854  1.00 88.08           C  
ATOM    320  OD1 ASP A  43      11.175 -15.119   9.771  1.00 88.08           O  
ATOM    321  OD2 ASP A  43       9.459 -14.377  10.916  1.00 88.08           O  
ATOM    322  N   GLU A  44      13.956 -16.346  11.222  1.00 87.55           N  
ATOM    323  CA  GLU A  44      14.874 -17.092  10.366  1.00 87.55           C  
ATOM    324  C   GLU A  44      14.394 -17.103   8.918  1.00 87.55           C  
ATOM    325  CB  GLU A  44      15.040 -18.526  10.876  1.00 87.55           C  
ATOM    326  O   GLU A  44      15.182 -16.887   7.995  1.00 87.55           O  
ATOM    327  CG  GLU A  44      16.155 -19.299  10.186  1.00 87.55           C  
ATOM    328  CD  GLU A  44      16.401 -20.669  10.797  1.00 87.55           C  
ATOM    329  OE1 GLU A  44      17.400 -21.327  10.428  1.00 87.55           O  
ATOM    330  OE2 GLU A  44      15.588 -21.089  11.651  1.00 87.55           O  
ATOM    331  N   GLN A  45      13.114 -17.286   8.712  1.00 88.10           N  
ATOM    332  CA  GLN A  45      12.554 -17.352   7.366  1.00 88.10           C  
ATOM    333  C   GLN A  45      12.628 -15.995   6.672  1.00 88.10           C  
ATOM    334  CB  GLN A  45      11.105 -17.841   7.410  1.00 88.10           C  
ATOM    335  O   GLN A  45      12.968 -15.914   5.490  1.00 88.10           O  
ATOM    336  CG  GLN A  45      10.538 -18.208   6.046  1.00 88.10           C  
ATOM    337  CD  GLN A  45       9.121 -18.743   6.123  1.00 88.10           C  
ATOM    338  NE2 GLN A  45       8.525 -19.014   4.967  1.00 88.10           N  
ATOM    339  OE1 GLN A  45       8.566 -18.913   7.214  1.00 88.10           O  
ATOM    340  N   GLN A  46      12.324 -14.985   7.407  1.00 91.15           N  
ATOM    341  CA  GLN A  46      12.396 -13.635   6.858  1.00 91.15           C  
ATOM    342  C   GLN A  46      13.825 -13.278   6.460  1.00 91.15           C  
ATOM    343  CB  GLN A  46      11.862 -12.616   7.866  1.00 91.15           C  
ATOM    344  O   GLN A  46      14.052 -12.695   5.398  1.00 91.15           O  
ATOM    345  CG  GLN A  46      10.348 -12.648   8.030  1.00 91.15           C  
ATOM    346  CD  GLN A  46       9.861 -11.761   9.161  1.00 91.15           C  
ATOM    347  NE2 GLN A  46       8.810 -10.992   8.900  1.00 91.15           N  
ATOM    348  OE1 GLN A  46      10.425 -11.768  10.260  1.00 91.15           O  
ATOM    349  N   ARG A  47      14.734 -13.642   7.283  1.00 89.59           N  
ATOM    350  CA  ARG A  47      16.143 -13.373   7.016  1.00 89.59           C  
ATOM    351  C   ARG A  47      16.606 -14.083   5.748  1.00 89.59           C  
ATOM    352  CB  ARG A  47      17.007 -13.804   8.203  1.00 89.59           C  
ATOM    353  O   ARG A  47      17.289 -13.488   4.912  1.00 89.59           O  
ATOM    354  CG  ARG A  47      18.469 -13.407   8.078  1.00 89.59           C  
ATOM    355  CD  ARG A  47      19.285 -13.873   9.276  1.00 89.59           C  
ATOM    356  NE  ARG A  47      19.473 -12.800  10.249  1.00 89.59           N  
ATOM    357  NH1 ARG A  47      21.756 -12.636   9.934  1.00 89.59           N  
ATOM    358  NH2 ARG A  47      20.701 -11.269  11.441  1.00 89.59           N  
ATOM    359  CZ  ARG A  47      20.643 -12.237  10.539  1.00 89.59           C  
ATOM    360  N   LYS A  48      16.279 -15.292   5.588  1.00 90.86           N  
ATOM    361  CA  LYS A  48      16.653 -16.083   4.419  1.00 90.86           C  
ATOM    362  C   LYS A  48      16.087 -15.474   3.139  1.00 90.86           C  
ATOM    363  CB  LYS A  48      16.170 -17.526   4.571  1.00 90.86           C  
ATOM    364  O   LYS A  48      16.796 -15.351   2.138  1.00 90.86           O  
ATOM    365  CG  LYS A  48      17.036 -18.375   5.489  1.00 90.86           C  
ATOM    366  CD  LYS A  48      16.575 -19.827   5.507  1.00 90.86           C  
ATOM    367  CE  LYS A  48      17.418 -20.670   6.454  1.00 90.86           C  
ATOM    368  NZ  LYS A  48      16.970 -22.095   6.475  1.00 90.86           N  
ATOM    369  N   ARG A  49      14.943 -15.050   3.208  1.00 90.93           N  
ATOM    370  CA  ARG A  49      14.284 -14.490   2.033  1.00 90.93           C  
ATOM    371  C   ARG A  49      14.903 -13.152   1.644  1.00 90.93           C  
ATOM    372  CB  ARG A  49      12.784 -14.319   2.287  1.00 90.93           C  
ATOM    373  O   ARG A  49      15.114 -12.880   0.460  1.00 90.93           O  
ATOM    374  CG  ARG A  49      12.015 -15.630   2.335  1.00 90.93           C  
ATOM    375  CD  ARG A  49      10.558 -15.414   2.722  1.00 90.93           C  
ATOM    376  NE  ARG A  49       9.829 -16.677   2.799  1.00 90.93           N  
ATOM    377  NH1 ARG A  49       7.966 -15.776   3.827  1.00 90.93           N  
ATOM    378  NH2 ARG A  49       8.043 -18.015   3.340  1.00 90.93           N  
ATOM    379  CZ  ARG A  49       8.614 -16.820   3.322  1.00 90.93           C  
ATOM    380  N   LEU A  50      15.053 -12.377   2.640  1.00 91.11           N  
ATOM    381  CA  LEU A  50      15.658 -11.074   2.387  1.00 91.11           C  
ATOM    382  C   LEU A  50      17.077 -11.229   1.851  1.00 91.11           C  
ATOM    383  CB  LEU A  50      15.672 -10.232   3.666  1.00 91.11           C  
ATOM    384  O   LEU A  50      17.481 -10.510   0.934  1.00 91.11           O  
ATOM    385  CG  LEU A  50      16.147  -8.786   3.520  1.00 91.11           C  
ATOM    386  CD1 LEU A  50      15.309  -8.056   2.475  1.00 91.11           C  
ATOM    387  CD2 LEU A  50      16.085  -8.064   4.862  1.00 91.11           C  
ATOM    388  N   GLU A  51      17.813 -12.134   2.402  1.00 90.69           N  
ATOM    389  CA  GLU A  51      19.156 -12.418   1.903  1.00 90.69           C  
ATOM    390  C   GLU A  51      19.118 -12.881   0.450  1.00 90.69           C  
ATOM    391  CB  GLU A  51      19.841 -13.474   2.774  1.00 90.69           C  
ATOM    392  O   GLU A  51      19.932 -12.444  -0.367  1.00 90.69           O  
ATOM    393  CG  GLU A  51      20.408 -12.924   4.076  1.00 90.69           C  
ATOM    394  CD  GLU A  51      21.039 -13.993   4.954  1.00 90.69           C  
ATOM    395  OE1 GLU A  51      21.442 -13.680   6.097  1.00 90.69           O  
ATOM    396  OE2 GLU A  51      21.132 -15.153   4.494  1.00 90.69           O  
ATOM    397  N   ALA A  52      18.197 -13.762   0.174  1.00 91.58           N  
ATOM    398  CA  ALA A  52      18.032 -14.234  -1.199  1.00 91.58           C  
ATOM    399  C   ALA A  52      17.736 -13.074  -2.145  1.00 91.58           C  
ATOM    400  CB  ALA A  52      16.917 -15.274  -1.273  1.00 91.58           C  
ATOM    401  O   ALA A  52      18.300 -12.999  -3.239  1.00 91.58           O  
ATOM    402  N   PHE A  53      16.833 -12.238  -1.742  1.00 92.51           N  
ATOM    403  CA  PHE A  53      16.489 -11.082  -2.562  1.00 92.51           C  
ATOM    404  C   PHE A  53      17.716 -10.214  -2.816  1.00 92.51           C  
ATOM    405  CB  PHE A  53      15.389 -10.254  -1.891  1.00 92.51           C  
ATOM    406  O   PHE A  53      17.970  -9.806  -3.951  1.00 92.51           O  
ATOM    407  CG  PHE A  53      15.098  -8.953  -2.589  1.00 92.51           C  
ATOM    408  CD1 PHE A  53      15.666  -7.766  -2.144  1.00 92.51           C  
ATOM    409  CD2 PHE A  53      14.255  -8.918  -3.692  1.00 92.51           C  
ATOM    410  CE1 PHE A  53      15.398  -6.561  -2.788  1.00 92.51           C  
ATOM    411  CE2 PHE A  53      13.982  -7.717  -4.342  1.00 92.51           C  
ATOM    412  CZ  PHE A  53      14.554  -6.539  -3.888  1.00 92.51           C  
ATOM    413  N   LEU A  54      18.457  -9.894  -1.815  1.00 91.19           N  
ATOM    414  CA  LEU A  54      19.604  -8.999  -1.920  1.00 91.19           C  
ATOM    415  C   LEU A  54      20.688  -9.606  -2.805  1.00 91.19           C  
ATOM    416  CB  LEU A  54      20.174  -8.693  -0.532  1.00 91.19           C  
ATOM    417  O   LEU A  54      21.375  -8.886  -3.533  1.00 91.19           O  
ATOM    418  CG  LEU A  54      19.290  -7.857   0.395  1.00 91.19           C  
ATOM    419  CD1 LEU A  54      19.958  -7.691   1.756  1.00 91.19           C  
ATOM    420  CD2 LEU A  54      18.993  -6.499  -0.231  1.00 91.19           C  
ATOM    421  N   THR A  55      20.871 -10.874  -2.679  1.00 91.07           N  
ATOM    422  CA  THR A  55      21.823 -11.571  -3.537  1.00 91.07           C  
ATOM    423  C   THR A  55      21.414 -11.456  -5.003  1.00 91.07           C  
ATOM    424  CB  THR A  55      21.939 -13.057  -3.149  1.00 91.07           C  
ATOM    425  O   THR A  55      22.249 -11.176  -5.865  1.00 91.07           O  
ATOM    426  CG2 THR A  55      22.932 -13.784  -4.050  1.00 91.07           C  
ATOM    427  OG1 THR A  55      22.383 -13.157  -1.790  1.00 91.07           O  
ATOM    428  N   GLN A  56      20.146 -11.618  -5.237  1.00 91.17           N  
ATOM    429  CA  GLN A  56      19.619 -11.482  -6.591  1.00 91.17           C  
ATOM    430  C   GLN A  56      19.765 -10.050  -7.097  1.00 91.17           C  
ATOM    431  CB  GLN A  56      18.151 -11.909  -6.641  1.00 91.17           C  
ATOM    432  O   GLN A  56      20.109  -9.829  -8.260  1.00 91.17           O  
ATOM    433  CG  GLN A  56      17.939 -13.406  -6.463  1.00 91.17           C  
ATOM    434  CD  GLN A  56      16.473 -13.787  -6.390  1.00 91.17           C  
ATOM    435  NE2 GLN A  56      16.169 -15.040  -6.713  1.00 91.17           N  
ATOM    436  OE1 GLN A  56      15.620 -12.963  -6.047  1.00 91.17           O  
ATOM    437  N   LYS A  57      19.443  -9.217  -6.217  1.00 91.77           N  
ATOM    438  CA  LYS A  57      19.527  -7.795  -6.538  1.00 91.77           C  
ATOM    439  C   LYS A  57      20.930  -7.419  -7.005  1.00 91.77           C  
ATOM    440  CB  LYS A  57      19.132  -6.947  -5.328  1.00 91.77           C  
ATOM    441  O   LYS A  57      21.090  -6.606  -7.918  1.00 91.77           O  
ATOM    442  CG  LYS A  57      19.151  -5.448  -5.591  1.00 91.77           C  
ATOM    443  CD  LYS A  57      18.748  -4.659  -4.352  1.00 91.77           C  
ATOM    444  CE  LYS A  57      18.859  -3.158  -4.583  1.00 91.77           C  
ATOM    445  NZ  LYS A  57      18.407  -2.379  -3.392  1.00 91.77           N  
ATOM    446  N   GLN A  58      21.962  -7.952  -6.497  1.00 89.43           N  
ATOM    447  CA  GLN A  58      23.351  -7.659  -6.836  1.00 89.43           C  
ATOM    448  C   GLN A  58      23.679  -8.118  -8.254  1.00 89.43           C  
ATOM    449  CB  GLN A  58      24.300  -8.322  -5.837  1.00 89.43           C  
ATOM    450  O   GLN A  58      24.566  -7.559  -8.903  1.00 89.43           O  
ATOM    451  CG  GLN A  58      24.335  -7.639  -4.476  1.00 89.43           C  
ATOM    452  CD  GLN A  58      25.263  -8.332  -3.495  1.00 89.43           C  
ATOM    453  NE2 GLN A  58      25.489  -7.702  -2.347  1.00 89.43           N  
ATOM    454  OE1 GLN A  58      25.770  -9.425  -3.767  1.00 89.43           O  
ATOM    455  N   LYS A  59      22.918  -9.057  -8.788  1.00 89.48           N  
ATOM    456  CA  LYS A  59      23.152  -9.622 -10.114  1.00 89.48           C  
ATOM    457  C   LYS A  59      22.522  -8.755 -11.200  1.00 89.48           C  
ATOM    458  CB  LYS A  59      22.601 -11.046 -10.195  1.00 89.48           C  
ATOM    459  O   LYS A  59      22.848  -8.895 -12.380  1.00 89.48           O  
ATOM    460  CG  LYS A  59      23.323 -12.041  -9.299  1.00 89.48           C  
ATOM    461  CD  LYS A  59      22.731 -13.439  -9.424  1.00 89.48           C  
ATOM    462  CE  LYS A  59      23.423 -14.426  -8.494  1.00 89.48           C  
ATOM    463  NZ  LYS A  59      22.804 -15.783  -8.567  1.00 89.48           N  
ATOM    464  N   VAL A  60      21.614  -7.822 -10.884  1.00 91.92           N  
ATOM    465  CA  VAL A  60      20.785  -7.088 -11.834  1.00 91.92           C  
ATOM    466  C   VAL A  60      21.628  -6.039 -12.554  1.00 91.92           C  
ATOM    467  CB  VAL A  60      19.581  -6.416 -11.136  1.00 91.92           C  
ATOM    468  O   VAL A  60      21.510  -5.865 -13.770  1.00 91.92           O  
ATOM    469  CG1 VAL A  60      18.872  -5.455 -12.088  1.00 91.92           C  
ATOM    470  CG2 VAL A  60      18.608  -7.474 -10.617  1.00 91.92           C  
ATOM    471  N   GLY A  61      22.652  -5.464 -11.917  1.00 90.52           N  
ATOM    472  CA  GLY A  61      23.422  -4.383 -12.512  1.00 90.52           C  
ATOM    473  C   GLY A  61      22.560  -3.231 -12.993  1.00 90.52           C  
ATOM    474  O   GLY A  61      21.477  -2.993 -12.455  1.00 90.52           O  
ATOM    475  N   GLU A  62      23.042  -2.474 -13.966  1.00 92.36           N  
ATOM    476  CA  GLU A  62      22.322  -1.326 -14.507  1.00 92.36           C  
ATOM    477  C   GLU A  62      21.143  -1.770 -15.368  1.00 92.36           C  
ATOM    478  CB  GLU A  62      23.263  -0.436 -15.323  1.00 92.36           C  
ATOM    479  O   GLU A  62      21.280  -2.665 -16.205  1.00 92.36           O  
ATOM    480  CG  GLU A  62      22.654   0.901 -15.721  1.00 92.36           C  
ATOM    481  CD  GLU A  62      23.614   1.790 -16.496  1.00 92.36           C  
ATOM    482  OE1 GLU A  62      23.219   2.911 -16.889  1.00 92.36           O  
ATOM    483  OE2 GLU A  62      24.769   1.362 -16.712  1.00 92.36           O  
ATOM    484  N   LEU A  63      20.035  -1.144 -15.170  1.00 95.14           N  
ATOM    485  CA  LEU A  63      18.824  -1.481 -15.910  1.00 95.14           C  
ATOM    486  C   LEU A  63      18.681  -0.603 -17.149  1.00 95.14           C  
ATOM    487  CB  LEU A  63      17.590  -1.329 -15.017  1.00 95.14           C  
ATOM    488  O   LEU A  63      18.904   0.608 -17.085  1.00 95.14           O  
ATOM    489  CG  LEU A  63      17.511  -2.259 -13.805  1.00 95.14           C  
ATOM    490  CD1 LEU A  63      16.369  -1.836 -12.887  1.00 95.14           C  
ATOM    491  CD2 LEU A  63      17.336  -3.706 -14.252  1.00 95.14           C  
ATOM    492  N   LYS A  64      18.299  -1.302 -18.302  1.00 94.06           N  
ATOM    493  CA  LYS A  64      18.015  -0.635 -19.569  1.00 94.06           C  
ATOM    494  C   LYS A  64      16.711  -1.143 -20.178  1.00 94.06           C  
ATOM    495  CB  LYS A  64      19.167  -0.838 -20.553  1.00 94.06           C  
ATOM    496  O   LYS A  64      16.307  -2.281 -19.931  1.00 94.06           O  
ATOM    497  CG  LYS A  64      20.509  -0.329 -20.049  1.00 94.06           C  
ATOM    498  CD  LYS A  64      21.627  -0.619 -21.042  1.00 94.06           C  
ATOM    499  CE  LYS A  64      22.983  -0.187 -20.501  1.00 94.06           C  
ATOM    500  NZ  LYS A  64      24.082  -0.468 -21.473  1.00 94.06           N  
ATOM    501  N   ASP A  65      16.155  -0.300 -20.950  1.00 94.53           N  
ATOM    502  CA  ASP A  65      14.838  -0.606 -21.499  1.00 94.53           C  
ATOM    503  C   ASP A  65      14.875  -1.879 -22.341  1.00 94.53           C  
ATOM    504  CB  ASP A  65      14.321   0.565 -22.338  1.00 94.53           C  
ATOM    505  O   ASP A  65      13.966  -2.708 -22.263  1.00 94.53           O  
ATOM    506  CG  ASP A  65      12.866   0.409 -22.742  1.00 94.53           C  
ATOM    507  OD1 ASP A  65      12.001   0.239 -21.856  1.00 94.53           O  
ATOM    508  OD2 ASP A  65      12.581   0.453 -23.959  1.00 94.53           O  
ATOM    509  N   ASP A  66      15.890  -2.213 -23.091  1.00 95.58           N  
ATOM    510  CA  ASP A  66      15.974  -3.347 -24.007  1.00 95.58           C  
ATOM    511  C   ASP A  66      16.198  -4.652 -23.246  1.00 95.58           C  
ATOM    512  CB  ASP A  66      17.096  -3.132 -25.024  1.00 95.58           C  
ATOM    513  O   ASP A  66      16.136  -5.736 -23.831  1.00 95.58           O  
ATOM    514  CG  ASP A  66      16.775  -2.051 -26.042  1.00 95.58           C  
ATOM    515  OD1 ASP A  66      15.585  -1.711 -26.215  1.00 95.58           O  
ATOM    516  OD2 ASP A  66      17.721  -1.537 -26.677  1.00 95.58           O  
ATOM    517  N   ASP A  67      16.361  -4.543 -21.954  1.00 94.77           N  
ATOM    518  CA  ASP A  67      16.673  -5.715 -21.142  1.00 94.77           C  
ATOM    519  C   ASP A  67      15.403  -6.473 -20.762  1.00 94.77           C  
ATOM    520  CB  ASP A  67      17.439  -5.306 -19.882  1.00 94.77           C  
ATOM    521  O   ASP A  67      15.473  -7.565 -20.194  1.00 94.77           O  
ATOM    522  CG  ASP A  67      18.843  -4.807 -20.177  1.00 94.77           C  
ATOM    523  OD1 ASP A  67      19.383  -5.112 -21.263  1.00 94.77           O  
ATOM    524  OD2 ASP A  67      19.415  -4.106 -19.315  1.00 94.77           O  
ATOM    525  N   PHE A  68      14.297  -5.928 -21.119  1.00 96.93           N  
ATOM    526  CA  PHE A  68      13.082  -6.491 -20.542  1.00 96.93           C  
ATOM    527  C   PHE A  68      12.212  -7.121 -21.623  1.00 96.93           C  
ATOM    528  CB  PHE A  68      12.292  -5.413 -19.794  1.00 96.93           C  
ATOM    529  O   PHE A  68      12.082  -6.574 -22.720  1.00 96.93           O  
ATOM    530  CG  PHE A  68      13.009  -4.859 -18.592  1.00 96.93           C  
ATOM    531  CD1 PHE A  68      12.965  -5.523 -17.372  1.00 96.93           C  
ATOM    532  CD2 PHE A  68      13.728  -3.674 -18.683  1.00 96.93           C  
ATOM    533  CE1 PHE A  68      13.627  -5.012 -16.258  1.00 96.93           C  
ATOM    534  CE2 PHE A  68      14.393  -3.158 -17.574  1.00 96.93           C  
ATOM    535  CZ  PHE A  68      14.340  -3.828 -16.362  1.00 96.93           C  
ATOM    536  N   GLU A  69      11.710  -8.269 -21.233  1.00 97.43           N  
ATOM    537  CA  GLU A  69      10.642  -8.933 -21.972  1.00 97.43           C  
ATOM    538  C   GLU A  69       9.319  -8.863 -21.215  1.00 97.43           C  
ATOM    539  CB  GLU A  69      11.009 -10.392 -22.254  1.00 97.43           C  
ATOM    540  O   GLU A  69       9.210  -9.373 -20.097  1.00 97.43           O  
ATOM    541  CG  GLU A  69       9.991 -11.129 -23.112  1.00 97.43           C  
ATOM    542  CD  GLU A  69      10.348 -12.588 -23.349  1.00 97.43           C  
ATOM    543  OE1 GLU A  69       9.586 -13.293 -24.048  1.00 97.43           O  
ATOM    544  OE2 GLU A  69      11.397 -13.029 -22.830  1.00 97.43           O  
ATOM    545  N   LYS A  70       8.338  -8.292 -21.877  1.00 96.62           N  
ATOM    546  CA  LYS A  70       7.022  -8.146 -21.261  1.00 96.62           C  
ATOM    547  C   LYS A  70       6.299  -9.488 -21.185  1.00 96.62           C  
ATOM    548  CB  LYS A  70       6.175  -7.137 -22.037  1.00 96.62           C  
ATOM    549  O   LYS A  70       6.250 -10.229 -22.169  1.00 96.62           O  
ATOM    550  CG  LYS A  70       6.450  -5.686 -21.671  1.00 96.62           C  
ATOM    551  CD  LYS A  70       5.600  -4.730 -22.497  1.00 96.62           C  
ATOM    552  CE  LYS A  70       5.940  -3.276 -22.197  1.00 96.62           C  
ATOM    553  NZ  LYS A  70       5.169  -2.336 -23.065  1.00 96.62           N  
ATOM    554  N   ILE A  71       5.735  -9.831 -20.022  1.00 97.29           N  
ATOM    555  CA  ILE A  71       5.019 -11.087 -19.821  1.00 97.29           C  
ATOM    556  C   ILE A  71       3.517 -10.821 -19.766  1.00 97.29           C  
ATOM    557  CB  ILE A  71       5.485 -11.802 -18.533  1.00 97.29           C  
ATOM    558  O   ILE A  71       2.755 -11.357 -20.574  1.00 97.29           O  
ATOM    559  CG1 ILE A  71       6.970 -12.170 -18.634  1.00 97.29           C  
ATOM    560  CG2 ILE A  71       4.630 -13.045 -18.267  1.00 97.29           C  
ATOM    561  CD1 ILE A  71       7.564 -12.707 -17.339  1.00 97.29           C  
ATOM    562  N   SER A  72       3.090 -10.036 -18.779  1.00 96.16           N  
ATOM    563  CA  SER A  72       1.676  -9.701 -18.649  1.00 96.16           C  
ATOM    564  C   SER A  72       1.487  -8.373 -17.924  1.00 96.16           C  
ATOM    565  CB  SER A  72       0.929 -10.808 -17.904  1.00 96.16           C  
ATOM    566  O   SER A  72       2.403  -7.889 -17.255  1.00 96.16           O  
ATOM    567  OG  SER A  72       1.413 -10.938 -16.578  1.00 96.16           O  
ATOM    568  N   GLU A  73       0.278  -7.792 -18.097  1.00 95.92           N  
ATOM    569  CA  GLU A  73      -0.078  -6.580 -17.366  1.00 95.92           C  
ATOM    570  C   GLU A  73      -0.613  -6.911 -15.976  1.00 95.92           C  
ATOM    571  CB  GLU A  73      -1.113  -5.765 -18.147  1.00 95.92           C  
ATOM    572  O   GLU A  73      -1.503  -7.751 -15.832  1.00 95.92           O  
ATOM    573  CG  GLU A  73      -1.485  -4.446 -17.485  1.00 95.92           C  
ATOM    574  CD  GLU A  73      -2.499  -3.640 -18.281  1.00 95.92           C  
ATOM    575  OE1 GLU A  73      -3.351  -2.960 -17.665  1.00 95.92           O  
ATOM    576  OE2 GLU A  73      -2.441  -3.690 -19.530  1.00 95.92           O  
ATOM    577  N   LEU A  74      -0.056  -6.293 -14.949  1.00 93.11           N  
ATOM    578  CA  LEU A  74      -0.455  -6.574 -13.574  1.00 93.11           C  
ATOM    579  C   LEU A  74      -1.535  -5.602 -13.112  1.00 93.11           C  
ATOM    580  CB  LEU A  74       0.754  -6.494 -12.638  1.00 93.11           C  
ATOM    581  O   LEU A  74      -2.409  -5.967 -12.322  1.00 93.11           O  
ATOM    582  CG  LEU A  74       1.852  -7.536 -12.858  1.00 93.11           C  
ATOM    583  CD1 LEU A  74       3.035  -7.262 -11.936  1.00 93.11           C  
ATOM    584  CD2 LEU A  74       1.307  -8.943 -12.634  1.00 93.11           C  
ATOM    585  N   GLY A  75      -1.495  -4.316 -13.639  1.00 89.76           N  
ATOM    586  CA  GLY A  75      -2.445  -3.284 -13.254  1.00 89.76           C  
ATOM    587  C   GLY A  75      -2.134  -1.930 -13.863  1.00 89.76           C  
ATOM    588  O   GLY A  75      -1.028  -1.705 -14.357  1.00 89.76           O  
ATOM    589  N   ALA A  76      -3.241  -1.118 -13.959  1.00 88.53           N  
ATOM    590  CA  ALA A  76      -3.111   0.234 -14.496  1.00 88.53           C  
ATOM    591  C   ALA A  76      -3.883   1.239 -13.646  1.00 88.53           C  
ATOM    592  CB  ALA A  76      -3.597   0.281 -15.943  1.00 88.53           C  
ATOM    593  O   ALA A  76      -4.949   0.921 -13.113  1.00 88.53           O  
ATOM    594  N   GLY A  77      -3.191   2.442 -13.314  1.00 78.91           N  
ATOM    595  CA  GLY A  77      -3.819   3.528 -12.578  1.00 78.91           C  
ATOM    596  C   GLY A  77      -3.228   4.888 -12.901  1.00 78.91           C  
ATOM    597  O   GLY A  77      -2.588   5.061 -13.941  1.00 78.91           O  
ATOM    598  N   ASN A  78      -3.601   5.823 -12.024  1.00 71.77           N  
ATOM    599  CA  ASN A  78      -3.148   7.197 -12.218  1.00 71.77           C  
ATOM    600  C   ASN A  78      -1.627   7.300 -12.158  1.00 71.77           C  
ATOM    601  CB  ASN A  78      -3.785   8.124 -11.180  1.00 71.77           C  
ATOM    602  O   ASN A  78      -1.038   8.205 -12.751  1.00 71.77           O  
ATOM    603  CG  ASN A  78      -5.270   8.322 -11.407  1.00 71.77           C  
ATOM    604  ND2 ASN A  78      -6.006   8.572 -10.330  1.00 71.77           N  
ATOM    605  OD1 ASN A  78      -5.753   8.250 -12.540  1.00 71.77           O  
ATOM    606  N   GLY A  79      -1.051   6.341 -11.642  1.00 77.06           N  
ATOM    607  CA  GLY A  79       0.383   6.352 -11.400  1.00 77.06           C  
ATOM    608  C   GLY A  79       1.173   5.610 -12.461  1.00 77.06           C  
ATOM    609  O   GLY A  79       2.404   5.570 -12.411  1.00 77.06           O  
ATOM    610  N   GLY A  80       0.468   5.117 -13.471  1.00 87.79           N  
ATOM    611  CA  GLY A  80       1.100   4.388 -14.559  1.00 87.79           C  
ATOM    612  C   GLY A  80       0.618   2.955 -14.677  1.00 87.79           C  
ATOM    613  O   GLY A  80      -0.397   2.585 -14.083  1.00 87.79           O  
ATOM    614  N   VAL A  81       1.278   2.246 -15.573  1.00 93.41           N  
ATOM    615  CA  VAL A  81       0.941   0.849 -15.822  1.00 93.41           C  
ATOM    616  C   VAL A  81       2.051  -0.054 -15.289  1.00 93.41           C  
ATOM    617  CB  VAL A  81       0.710   0.580 -17.326  1.00 93.41           C  
ATOM    618  O   VAL A  81       3.233   0.287 -15.377  1.00 93.41           O  
ATOM    619  CG1 VAL A  81       0.229  -0.853 -17.551  1.00 93.41           C  
ATOM    620  CG2 VAL A  81      -0.293   1.580 -17.898  1.00 93.41           C  
ATOM    621  N   VAL A  82       1.628  -1.130 -14.688  1.00 96.11           N  
ATOM    622  CA  VAL A  82       2.582  -2.079 -14.124  1.00 96.11           C  
ATOM    623  C   VAL A  82       2.536  -3.388 -14.909  1.00 96.11           C  
ATOM    624  CB  VAL A  82       2.302  -2.344 -12.628  1.00 96.11           C  
ATOM    625  O   VAL A  82       1.460  -3.944 -15.137  1.00 96.11           O  
ATOM    626  CG1 VAL A  82       3.386  -3.235 -12.024  1.00 96.11           C  
ATOM    627  CG2 VAL A  82       2.201  -1.027 -11.862  1.00 96.11           C  
ATOM    628  N   PHE A  83       3.734  -3.810 -15.307  1.00 97.45           N  
ATOM    629  CA  PHE A  83       3.858  -5.056 -16.054  1.00 97.45           C  
ATOM    630  C   PHE A  83       4.696  -6.069 -15.283  1.00 97.45           C  
ATOM    631  CB  PHE A  83       4.478  -4.800 -17.431  1.00 97.45           C  
ATOM    632  O   PHE A  83       5.637  -5.696 -14.580  1.00 97.45           O  
ATOM    633  CG  PHE A  83       3.596  -4.007 -18.357  1.00 97.45           C  
ATOM    634  CD1 PHE A  83       2.613  -4.636 -19.111  1.00 97.45           C  
ATOM    635  CD2 PHE A  83       3.750  -2.632 -18.473  1.00 97.45           C  
ATOM    636  CE1 PHE A  83       1.795  -3.904 -19.969  1.00 97.45           C  
ATOM    637  CE2 PHE A  83       2.936  -1.894 -19.328  1.00 97.45           C  
ATOM    638  CZ  PHE A  83       1.960  -2.532 -20.076  1.00 97.45           C  
ATOM    639  N   LYS A  84       4.282  -7.284 -15.447  1.00 97.66           N  
ATOM    640  CA  LYS A  84       5.205  -8.377 -15.156  1.00 97.66           C  
ATOM    641  C   LYS A  84       6.206  -8.569 -16.291  1.00 97.66           C  
ATOM    642  CB  LYS A  84       4.437  -9.677 -14.909  1.00 97.66           C  
ATOM    643  O   LYS A  84       5.816  -8.774 -17.442  1.00 97.66           O  
ATOM    644  CG  LYS A  84       5.313 -10.836 -14.458  1.00 97.66           C  
ATOM    645  CD  LYS A  84       4.492 -12.098 -14.221  1.00 97.66           C  
ATOM    646  CE  LYS A  84       5.366 -13.257 -13.764  1.00 97.66           C  
ATOM    647  NZ  LYS A  84       4.558 -14.481 -13.479  1.00 97.66           N  
ATOM    648  N   VAL A  85       7.528  -8.537 -15.884  1.00 97.68           N  
ATOM    649  CA  VAL A  85       8.541  -8.580 -16.933  1.00 97.68           C  
ATOM    650  C   VAL A  85       9.653  -9.549 -16.539  1.00 97.68           C  
ATOM    651  CB  VAL A  85       9.130  -7.178 -17.211  1.00 97.68           C  
ATOM    652  O   VAL A  85       9.818  -9.868 -15.359  1.00 97.68           O  
ATOM    653  CG1 VAL A  85       8.050  -6.233 -17.736  1.00 97.68           C  
ATOM    654  CG2 VAL A  85       9.773  -6.610 -15.947  1.00 97.68           C  
ATOM    655  N   SER A  86      10.288 -10.048 -17.538  1.00 97.48           N  
ATOM    656  CA  SER A  86      11.507 -10.832 -17.364  1.00 97.48           C  
ATOM    657  C   SER A  86      12.744 -10.019 -17.728  1.00 97.48           C  
ATOM    658  CB  SER A  86      11.453 -12.103 -18.213  1.00 97.48           C  
ATOM    659  O   SER A  86      12.841  -9.490 -18.837  1.00 97.48           O  
ATOM    660  OG  SER A  86      12.624 -12.880 -18.030  1.00 97.48           O  
ATOM    661  N   HIS A  87      13.657  -9.892 -16.765  1.00 97.29           N  
ATOM    662  CA  HIS A  87      14.946  -9.258 -17.019  1.00 97.29           C  
ATOM    663  C   HIS A  87      15.936 -10.246 -17.625  1.00 97.29           C  
ATOM    664  CB  HIS A  87      15.516  -8.667 -15.728  1.00 97.29           C  
ATOM    665  O   HIS A  87      16.412 -11.154 -16.939  1.00 97.29           O  
ATOM    666  CG  HIS A  87      16.765  -7.871 -15.934  1.00 97.29           C  
ATOM    667  CD2 HIS A  87      17.024  -6.815 -16.740  1.00 97.29           C  
ATOM    668  ND1 HIS A  87      17.937  -8.139 -15.261  1.00 97.29           N  
ATOM    669  CE1 HIS A  87      18.865  -7.278 -15.645  1.00 97.29           C  
ATOM    670  NE2 HIS A  87      18.336  -6.464 -16.542  1.00 97.29           N  
ATOM    671  N   LYS A  88      16.315 -10.027 -18.875  1.00 96.10           N  
ATOM    672  CA  LYS A  88      17.025 -11.002 -19.697  1.00 96.10           C  
ATOM    673  C   LYS A  88      18.408 -11.301 -19.124  1.00 96.10           C  
ATOM    674  CB  LYS A  88      17.152 -10.500 -21.136  1.00 96.10           C  
ATOM    675  O   LYS A  88      18.776 -12.466 -18.955  1.00 96.10           O  
ATOM    676  CG  LYS A  88      15.831 -10.437 -21.889  1.00 96.10           C  
ATOM    677  CD  LYS A  88      16.032 -10.010 -23.337  1.00 96.10           C  
ATOM    678  CE  LYS A  88      16.034  -8.494 -23.479  1.00 96.10           C  
ATOM    679  NZ  LYS A  88      16.182  -8.072 -24.904  1.00 96.10           N  
ATOM    680  N   PRO A  89      19.100 -10.276 -18.717  1.00 95.74           N  
ATOM    681  CA  PRO A  89      20.471 -10.524 -18.264  1.00 95.74           C  
ATOM    682  C   PRO A  89      20.528 -11.348 -16.980  1.00 95.74           C  
ATOM    683  CB  PRO A  89      21.027  -9.117 -18.035  1.00 95.74           C  
ATOM    684  O   PRO A  89      21.361 -12.249 -16.856  1.00 95.74           O  
ATOM    685  CG  PRO A  89      20.282  -8.250 -18.997  1.00 95.74           C  
ATOM    686  CD  PRO A  89      18.866  -8.742 -19.085  1.00 95.74           C  
ATOM    687  N   SER A  90      19.633 -11.015 -16.057  1.00 95.11           N  
ATOM    688  CA  SER A  90      19.688 -11.680 -14.759  1.00 95.11           C  
ATOM    689  C   SER A  90      18.746 -12.879 -14.712  1.00 95.11           C  
ATOM    690  CB  SER A  90      19.336 -10.701 -13.639  1.00 95.11           C  
ATOM    691  O   SER A  90      18.875 -13.742 -13.842  1.00 95.11           O  
ATOM    692  OG  SER A  90      17.973 -10.319 -13.714  1.00 95.11           O  
ATOM    693  N   GLY A  91      17.761 -12.933 -15.622  1.00 94.09           N  
ATOM    694  CA  GLY A  91      16.758 -13.986 -15.628  1.00 94.09           C  
ATOM    695  C   GLY A  91      15.691 -13.800 -14.565  1.00 94.09           C  
ATOM    696  O   GLY A  91      14.861 -14.685 -14.350  1.00 94.09           O  
ATOM    697  N   LEU A  92      15.669 -12.707 -13.924  1.00 94.97           N  
ATOM    698  CA  LEU A  92      14.745 -12.447 -12.825  1.00 94.97           C  
ATOM    699  C   LEU A  92      13.402 -11.951 -13.350  1.00 94.97           C  
ATOM    700  CB  LEU A  92      15.338 -11.421 -11.857  1.00 94.97           C  
ATOM    701  O   LEU A  92      13.350 -11.224 -14.345  1.00 94.97           O  
ATOM    702  CG  LEU A  92      16.578 -11.861 -11.078  1.00 94.97           C  
ATOM    703  CD1 LEU A  92      17.178 -10.679 -10.323  1.00 94.97           C  
ATOM    704  CD2 LEU A  92      16.232 -12.995 -10.118  1.00 94.97           C  
ATOM    705  N   VAL A  93      12.405 -12.363 -12.701  1.00 96.05           N  
ATOM    706  CA  VAL A  93      11.073 -11.809 -12.921  1.00 96.05           C  
ATOM    707  C   VAL A  93      10.850 -10.617 -11.993  1.00 96.05           C  
ATOM    708  CB  VAL A  93       9.973 -12.870 -12.699  1.00 96.05           C  
ATOM    709  O   VAL A  93      11.133 -10.693 -10.795  1.00 96.05           O  
ATOM    710  CG1 VAL A  93       8.585 -12.238 -12.794  1.00 96.05           C  
ATOM    711  CG2 VAL A  93      10.116 -14.006 -13.710  1.00 96.05           C  
ATOM    712  N   MET A  94      10.313  -9.495 -12.610  1.00 96.82           N  
ATOM    713  CA  MET A  94      10.117  -8.248 -11.875  1.00 96.82           C  
ATOM    714  C   MET A  94       8.750  -7.646 -12.180  1.00 96.82           C  
ATOM    715  CB  MET A  94      11.219  -7.244 -12.216  1.00 96.82           C  
ATOM    716  O   MET A  94       8.085  -8.055 -13.134  1.00 96.82           O  
ATOM    717  CG  MET A  94      12.625  -7.778 -11.994  1.00 96.82           C  
ATOM    718  SD  MET A  94      13.920  -6.577 -12.495  1.00 96.82           S  
ATOM    719  CE  MET A  94      15.410  -7.558 -12.163  1.00 96.82           C  
ATOM    720  N   ALA A  95       8.356  -6.789 -11.313  1.00 97.30           N  
ATOM    721  CA  ALA A  95       7.288  -5.845 -11.631  1.00 97.30           C  
ATOM    722  C   ALA A  95       7.858  -4.511 -12.104  1.00 97.30           C  
ATOM    723  CB  ALA A  95       6.386  -5.634 -10.417  1.00 97.30           C  
ATOM    724  O   ALA A  95       8.686  -3.905 -11.420  1.00 97.30           O  
ATOM    725  N   ARG A  96       7.449  -4.155 -13.322  1.00 97.22           N  
ATOM    726  CA  ARG A  96       7.935  -2.909 -13.905  1.00 97.22           C  
ATOM    727  C   ARG A  96       6.803  -1.899 -14.061  1.00 97.22           C  
ATOM    728  CB  ARG A  96       8.593  -3.171 -15.262  1.00 97.22           C  
ATOM    729  O   ARG A  96       5.859  -2.128 -14.820  1.00 97.22           O  
ATOM    730  CG  ARG A  96       9.201  -1.933 -15.901  1.00 97.22           C  
ATOM    731  CD  ARG A  96       9.798  -2.238 -17.268  1.00 97.22           C  
ATOM    732  NE  ARG A  96      10.379  -1.048 -17.880  1.00 97.22           N  
ATOM    733  NH1 ARG A  96      10.945  -2.091 -19.863  1.00 97.22           N  
ATOM    734  NH2 ARG A  96      11.413   0.132 -19.558  1.00 97.22           N  
ATOM    735  CZ  ARG A  96      10.911  -1.005 -19.099  1.00 97.22           C  
ATOM    736  N   LYS A  97       6.993  -0.815 -13.285  1.00 95.28           N  
ATOM    737  CA  LYS A  97       6.030   0.279 -13.373  1.00 95.28           C  
ATOM    738  C   LYS A  97       6.498   1.347 -14.356  1.00 95.28           C  
ATOM    739  CB  LYS A  97       5.796   0.900 -11.995  1.00 95.28           C  
ATOM    740  O   LYS A  97       7.591   1.898 -14.207  1.00 95.28           O  
ATOM    741  CG  LYS A  97       4.685   1.939 -11.964  1.00 95.28           C  
ATOM    742  CD  LYS A  97       4.396   2.407 -10.544  1.00 95.28           C  
ATOM    743  CE  LYS A  97       3.208   3.359 -10.499  1.00 95.28           C  
ATOM    744  NZ  LYS A  97       2.876   3.765  -9.100  1.00 95.28           N  
ATOM    745  N   LEU A  98       5.559   1.712 -15.236  1.00 94.64           N  
ATOM    746  CA  LEU A  98       5.842   2.722 -16.250  1.00 94.64           C  
ATOM    747  C   LEU A  98       5.034   3.990 -15.996  1.00 94.64           C  
ATOM    748  CB  LEU A  98       5.536   2.179 -17.648  1.00 94.64           C  
ATOM    749  O   LEU A  98       3.802   3.947 -15.955  1.00 94.64           O  
ATOM    750  CG  LEU A  98       6.559   1.206 -18.237  1.00 94.64           C  
ATOM    751  CD1 LEU A  98       6.478  -0.142 -17.529  1.00 94.64           C  
ATOM    752  CD2 LEU A  98       6.340   1.042 -19.737  1.00 94.64           C  
ATOM    753  N   ILE A  99       5.745   5.061 -15.874  1.00 91.83           N  
ATOM    754  CA  ILE A  99       5.099   6.350 -15.649  1.00 91.83           C  
ATOM    755  C   ILE A  99       5.433   7.301 -16.796  1.00 91.83           C  
ATOM    756  CB  ILE A  99       5.525   6.968 -14.299  1.00 91.83           C  
ATOM    757  O   ILE A  99       6.593   7.674 -16.984  1.00 91.83           O  
ATOM    758  CG1 ILE A  99       5.276   5.978 -13.156  1.00 91.83           C  
ATOM    759  CG2 ILE A  99       4.787   8.287 -14.052  1.00 91.83           C  
ATOM    760  CD1 ILE A  99       5.896   6.395 -11.829  1.00 91.83           C  
ATOM    761  N   HIS A 100       4.402   7.630 -17.473  1.00 89.10           N  
ATOM    762  CA  HIS A 100       4.585   8.566 -18.576  1.00 89.10           C  
ATOM    763  C   HIS A 100       4.713   9.998 -18.068  1.00 89.10           C  
ATOM    764  CB  HIS A 100       3.423   8.462 -19.566  1.00 89.10           C  
ATOM    765  O   HIS A 100       3.810  10.506 -17.398  1.00 89.10           O  
ATOM    766  CG  HIS A 100       3.582   9.332 -20.771  1.00 89.10           C  
ATOM    767  CD2 HIS A 100       3.053  10.541 -21.071  1.00 89.10           C  
ATOM    768  ND1 HIS A 100       4.367   8.977 -21.847  1.00 89.10           N  
ATOM    769  CE1 HIS A 100       4.314   9.935 -22.758  1.00 89.10           C  
ATOM    770  NE2 HIS A 100       3.523  10.895 -22.311  1.00 89.10           N  
ATOM    771  N   LEU A 101       5.873  10.562 -18.341  1.00 85.94           N  
ATOM    772  CA  LEU A 101       6.127  11.924 -17.885  1.00 85.94           C  
ATOM    773  C   LEU A 101       6.963  12.691 -18.905  1.00 85.94           C  
ATOM    774  CB  LEU A 101       6.840  11.912 -16.530  1.00 85.94           C  
ATOM    775  O   LEU A 101       8.074  12.276 -19.242  1.00 85.94           O  
ATOM    776  CG  LEU A 101       6.020  11.418 -15.338  1.00 85.94           C  
ATOM    777  CD1 LEU A 101       6.939  11.063 -14.173  1.00 85.94           C  
ATOM    778  CD2 LEU A 101       4.999  12.470 -14.918  1.00 85.94           C  
ATOM    779  N   GLU A 102       6.346  13.769 -19.427  1.00 84.33           N  
ATOM    780  CA  GLU A 102       7.134  14.671 -20.262  1.00 84.33           C  
ATOM    781  C   GLU A 102       7.754  15.791 -19.432  1.00 84.33           C  
ATOM    782  CB  GLU A 102       6.270  15.260 -21.380  1.00 84.33           C  
ATOM    783  O   GLU A 102       7.081  16.769 -19.098  1.00 84.33           O  
ATOM    784  CG  GLU A 102       5.854  14.246 -22.435  1.00 84.33           C  
ATOM    785  CD  GLU A 102       5.088  14.865 -23.593  1.00 84.33           C  
ATOM    786  OE1 GLU A 102       4.715  14.131 -24.537  1.00 84.33           O  
ATOM    787  OE2 GLU A 102       4.858  16.095 -23.557  1.00 84.33           O  
ATOM    788  N   ILE A 103       9.029  15.547 -19.071  1.00 86.43           N  
ATOM    789  CA  ILE A 103       9.673  16.524 -18.201  1.00 86.43           C  
ATOM    790  C   ILE A 103      11.054  16.875 -18.752  1.00 86.43           C  
ATOM    791  CB  ILE A 103       9.792  15.999 -16.752  1.00 86.43           C  
ATOM    792  O   ILE A 103      11.609  16.136 -19.568  1.00 86.43           O  
ATOM    793  CG1 ILE A 103      10.494  14.636 -16.734  1.00 86.43           C  
ATOM    794  CG2 ILE A 103       8.412  15.913 -16.094  1.00 86.43           C  
ATOM    795  CD1 ILE A 103      10.812  14.123 -15.337  1.00 86.43           C  
ATOM    796  N   LYS A 104      11.546  18.066 -18.354  1.00 90.80           N  
ATOM    797  CA  LYS A 104      12.882  18.518 -18.731  1.00 90.80           C  
ATOM    798  C   LYS A 104      13.955  17.586 -18.175  1.00 90.80           C  
ATOM    799  CB  LYS A 104      13.123  19.947 -18.240  1.00 90.80           C  
ATOM    800  O   LYS A 104      13.776  16.989 -17.112  1.00 90.80           O  
ATOM    801  CG  LYS A 104      12.226  20.986 -18.895  1.00 90.80           C  
ATOM    802  CD  LYS A 104      12.531  22.389 -18.385  1.00 90.80           C  
ATOM    803  CE  LYS A 104      11.616  23.427 -19.021  1.00 90.80           C  
ATOM    804  NZ  LYS A 104      11.864  24.794 -18.473  1.00 90.80           N  
ATOM    805  N   PRO A 105      14.998  17.440 -18.916  1.00 91.08           N  
ATOM    806  CA  PRO A 105      16.078  16.537 -18.509  1.00 91.08           C  
ATOM    807  C   PRO A 105      16.562  16.801 -17.085  1.00 91.08           C  
ATOM    808  CB  PRO A 105      17.184  16.830 -19.525  1.00 91.08           C  
ATOM    809  O   PRO A 105      16.853  15.858 -16.344  1.00 91.08           O  
ATOM    810  CG  PRO A 105      16.465  17.296 -20.750  1.00 91.08           C  
ATOM    811  CD  PRO A 105      15.254  18.076 -20.324  1.00 91.08           C  
ATOM    812  N   ALA A 106      16.604  18.039 -16.646  1.00 91.96           N  
ATOM    813  CA  ALA A 106      17.066  18.382 -15.304  1.00 91.96           C  
ATOM    814  C   ALA A 106      16.144  17.795 -14.240  1.00 91.96           C  
ATOM    815  CB  ALA A 106      17.160  19.898 -15.145  1.00 91.96           C  
ATOM    816  O   ALA A 106      16.611  17.265 -13.229  1.00 91.96           O  
ATOM    817  N   ILE A 107      14.823  17.883 -14.416  1.00 92.07           N  
ATOM    818  CA  ILE A 107      13.828  17.353 -13.490  1.00 92.07           C  
ATOM    819  C   ILE A 107      13.877  15.827 -13.498  1.00 92.07           C  
ATOM    820  CB  ILE A 107      12.407  17.846 -13.844  1.00 92.07           C  
ATOM    821  O   ILE A 107      13.807  15.192 -12.443  1.00 92.07           O  
ATOM    822  CG1 ILE A 107      12.325  19.372 -13.720  1.00 92.07           C  
ATOM    823  CG2 ILE A 107      11.362  17.167 -12.954  1.00 92.07           C  
ATOM    824  CD1 ILE A 107      10.974  19.953 -14.114  1.00 92.07           C  
ATOM    825  N   ARG A 108      14.067  15.329 -14.651  1.00 92.28           N  
ATOM    826  CA  ARG A 108      14.207  13.885 -14.810  1.00 92.28           C  
ATOM    827  C   ARG A 108      15.361  13.350 -13.969  1.00 92.28           C  
ATOM    828  CB  ARG A 108      14.420  13.524 -16.281  1.00 92.28           C  
ATOM    829  O   ARG A 108      15.202  12.371 -13.237  1.00 92.28           O  
ATOM    830  CG  ARG A 108      14.756  12.059 -16.514  1.00 92.28           C  
ATOM    831  CD  ARG A 108      15.285  11.819 -17.921  1.00 92.28           C  
ATOM    832  NE  ARG A 108      15.906  10.503 -18.046  1.00 92.28           N  
ATOM    833  NH1 ARG A 108      16.755  10.876 -20.162  1.00 92.28           N  
ATOM    834  NH2 ARG A 108      17.112   8.868 -19.115  1.00 92.28           N  
ATOM    835  CZ  ARG A 108      16.590  10.085 -19.107  1.00 92.28           C  
ATOM    836  N   ASN A 109      16.547  13.888 -14.116  1.00 92.17           N  
ATOM    837  CA  ASN A 109      17.734  13.454 -13.387  1.00 92.17           C  
ATOM    838  C   ASN A 109      17.556  13.610 -11.880  1.00 92.17           C  
ATOM    839  CB  ASN A 109      18.967  14.228 -13.859  1.00 92.17           C  
ATOM    840  O   ASN A 109      18.054  12.793 -11.103  1.00 92.17           O  
ATOM    841  CG  ASN A 109      19.393  13.849 -15.264  1.00 92.17           C  
ATOM    842  ND2 ASN A 109      20.120  14.742 -15.924  1.00 92.17           N  
ATOM    843  OD1 ASN A 109      19.069  12.762 -15.752  1.00 92.17           O  
ATOM    844  N   GLN A 110      16.838  14.616 -11.560  1.00 93.27           N  
ATOM    845  CA  GLN A 110      16.554  14.821 -10.144  1.00 93.27           C  
ATOM    846  C   GLN A 110      15.657  13.714  -9.596  1.00 93.27           C  
ATOM    847  CB  GLN A 110      15.900  16.185  -9.919  1.00 93.27           C  
ATOM    848  O   GLN A 110      15.893  13.203  -8.499  1.00 93.27           O  
ATOM    849  CG  GLN A 110      15.735  16.554  -8.451  1.00 93.27           C  
ATOM    850  CD  GLN A 110      15.192  17.957  -8.255  1.00 93.27           C  
ATOM    851  NE2 GLN A 110      14.839  18.290  -7.018  1.00 93.27           N  
ATOM    852  OE1 GLN A 110      15.090  18.736  -9.208  1.00 93.27           O  
ATOM    853  N   ILE A 111      14.617  13.348 -10.328  1.00 93.02           N  
ATOM    854  CA  ILE A 111      13.709  12.281  -9.922  1.00 93.02           C  
ATOM    855  C   ILE A 111      14.486  10.977  -9.755  1.00 93.02           C  
ATOM    856  CB  ILE A 111      12.563  12.096 -10.942  1.00 93.02           C  
ATOM    857  O   ILE A 111      14.346  10.289  -8.742  1.00 93.02           O  
ATOM    858  CG1 ILE A 111      11.609  13.294 -10.897  1.00 93.02           C  
ATOM    859  CG2 ILE A 111      11.813  10.787 -10.679  1.00 93.02           C  
ATOM    860  CD1 ILE A 111      10.539  13.275 -11.981  1.00 93.02           C  
ATOM    861  N   ILE A 112      15.312  10.612 -10.742  1.00 93.10           N  
ATOM    862  CA  ILE A 112      16.079   9.371 -10.725  1.00 93.10           C  
ATOM    863  C   ILE A 112      17.027   9.367  -9.528  1.00 93.10           C  
ATOM    864  CB  ILE A 112      16.872   9.179 -12.037  1.00 93.10           C  
ATOM    865  O   ILE A 112      17.170   8.350  -8.845  1.00 93.10           O  
ATOM    866  CG1 ILE A 112      15.913   8.989 -13.218  1.00 93.10           C  
ATOM    867  CG2 ILE A 112      17.836   7.995 -11.917  1.00 93.10           C  
ATOM    868  CD1 ILE A 112      15.004   7.774 -13.087  1.00 93.10           C  
ATOM    869  N   ARG A 113      17.618  10.510  -9.267  1.00 92.65           N  
ATOM    870  CA  ARG A 113      18.516  10.630  -8.124  1.00 92.65           C  
ATOM    871  C   ARG A 113      17.771  10.395  -6.814  1.00 92.65           C  
ATOM    872  CB  ARG A 113      19.184  12.007  -8.107  1.00 92.65           C  
ATOM    873  O   ARG A 113      18.262   9.686  -5.933  1.00 92.65           O  
ATOM    874  CG  ARG A 113      20.638  11.981  -7.661  1.00 92.65           C  
ATOM    875  CD  ARG A 113      21.236  13.380  -7.608  1.00 92.65           C  
ATOM    876  NE  ARG A 113      21.239  14.015  -8.923  1.00 92.65           N  
ATOM    877  NH1 ARG A 113      21.741  16.127  -8.131  1.00 92.65           N  
ATOM    878  NH2 ARG A 113      21.457  15.778 -10.379  1.00 92.65           N  
ATOM    879  CZ  ARG A 113      21.479  15.305  -9.141  1.00 92.65           C  
ATOM    880  N   GLU A 114      16.644  10.974  -6.701  1.00 92.99           N  
ATOM    881  CA  GLU A 114      15.854  10.843  -5.480  1.00 92.99           C  
ATOM    882  C   GLU A 114      15.369   9.409  -5.288  1.00 92.99           C  
ATOM    883  CB  GLU A 114      14.662  11.803  -5.505  1.00 92.99           C  
ATOM    884  O   GLU A 114      15.311   8.913  -4.161  1.00 92.99           O  
ATOM    885  CG  GLU A 114      15.047  13.267  -5.352  1.00 92.99           C  
ATOM    886  CD  GLU A 114      13.853  14.207  -5.376  1.00 92.99           C  
ATOM    887  OE1 GLU A 114      14.051  15.442  -5.310  1.00 92.99           O  
ATOM    888  OE2 GLU A 114      12.710  13.706  -5.461  1.00 92.99           O  
ATOM    889  N   LEU A 115      15.053   8.741  -6.364  1.00 93.35           N  
ATOM    890  CA  LEU A 115      14.562   7.369  -6.294  1.00 93.35           C  
ATOM    891  C   LEU A 115      15.670   6.417  -5.857  1.00 93.35           C  
ATOM    892  CB  LEU A 115      14.003   6.930  -7.650  1.00 93.35           C  
ATOM    893  O   LEU A 115      15.395   5.305  -5.399  1.00 93.35           O  
ATOM    894  CG  LEU A 115      12.639   7.504  -8.039  1.00 93.35           C  
ATOM    895  CD1 LEU A 115      12.259   7.059  -9.447  1.00 93.35           C  
ATOM    896  CD2 LEU A 115      11.575   7.080  -7.033  1.00 93.35           C  
ATOM    897  N   GLN A 116      16.949   6.818  -5.940  1.00 90.42           N  
ATOM    898  CA  GLN A 116      18.081   5.984  -5.550  1.00 90.42           C  
ATOM    899  C   GLN A 116      18.009   5.616  -4.071  1.00 90.42           C  
ATOM    900  CB  GLN A 116      19.401   6.694  -5.852  1.00 90.42           C  
ATOM    901  O   GLN A 116      18.552   4.590  -3.654  1.00 90.42           O  
ATOM    902  CG  GLN A 116      19.734   6.769  -7.336  1.00 90.42           C  
ATOM    903  CD  GLN A 116      21.041   7.490  -7.608  1.00 90.42           C  
ATOM    904  NE2 GLN A 116      21.642   7.214  -8.761  1.00 90.42           N  
ATOM    905  OE1 GLN A 116      21.506   8.290  -6.790  1.00 90.42           O  
ATOM    906  N   VAL A 117      17.350   6.457  -3.296  1.00 89.99           N  
ATOM    907  CA  VAL A 117      17.181   6.208  -1.868  1.00 89.99           C  
ATOM    908  C   VAL A 117      16.472   4.873  -1.656  1.00 89.99           C  
ATOM    909  CB  VAL A 117      16.391   7.346  -1.183  1.00 89.99           C  
ATOM    910  O   VAL A 117      16.703   4.193  -0.653  1.00 89.99           O  
ATOM    911  CG1 VAL A 117      16.006   6.954   0.242  1.00 89.99           C  
ATOM    912  CG2 VAL A 117      17.207   8.637  -1.183  1.00 89.99           C  
ATOM    913  N   LEU A 118      15.691   4.463  -2.586  1.00 91.99           N  
ATOM    914  CA  LEU A 118      14.899   3.243  -2.475  1.00 91.99           C  
ATOM    915  C   LEU A 118      15.799   2.011  -2.456  1.00 91.99           C  
ATOM    916  CB  LEU A 118      13.902   3.143  -3.632  1.00 91.99           C  
ATOM    917  O   LEU A 118      15.407   0.958  -1.948  1.00 91.99           O  
ATOM    918  CG  LEU A 118      12.754   4.155  -3.626  1.00 91.99           C  
ATOM    919  CD1 LEU A 118      11.893   3.986  -4.873  1.00 91.99           C  
ATOM    920  CD2 LEU A 118      11.912   4.001  -2.364  1.00 91.99           C  
ATOM    921  N   HIS A 119      17.039   2.085  -3.066  1.00 91.14           N  
ATOM    922  CA  HIS A 119      18.002   0.990  -3.024  1.00 91.14           C  
ATOM    923  C   HIS A 119      18.392   0.655  -1.588  1.00 91.14           C  
ATOM    924  CB  HIS A 119      19.248   1.342  -3.838  1.00 91.14           C  
ATOM    925  O   HIS A 119      18.747  -0.487  -1.288  1.00 91.14           O  
ATOM    926  CG  HIS A 119      19.117   1.041  -5.297  1.00 91.14           C  
ATOM    927  CD2 HIS A 119      19.096   1.859  -6.375  1.00 91.14           C  
ATOM    928  ND1 HIS A 119      18.982  -0.242  -5.783  1.00 91.14           N  
ATOM    929  CE1 HIS A 119      18.885  -0.199  -7.101  1.00 91.14           C  
ATOM    930  NE2 HIS A 119      18.951   1.064  -7.486  1.00 91.14           N  
ATOM    931  N   GLU A 120      18.236   1.631  -0.755  1.00 90.14           N  
ATOM    932  CA  GLU A 120      18.684   1.473   0.625  1.00 90.14           C  
ATOM    933  C   GLU A 120      17.559   0.954   1.516  1.00 90.14           C  
ATOM    934  CB  GLU A 120      19.218   2.799   1.172  1.00 90.14           C  
ATOM    935  O   GLU A 120      17.787   0.611   2.677  1.00 90.14           O  
ATOM    936  CG  GLU A 120      20.440   3.323   0.431  1.00 90.14           C  
ATOM    937  CD  GLU A 120      20.864   4.712   0.880  1.00 90.14           C  
ATOM    938  OE1 GLU A 120      21.832   5.265   0.310  1.00 90.14           O  
ATOM    939  OE2 GLU A 120      20.224   5.252   1.809  1.00 90.14           O  
ATOM    940  N   CYS A 121      16.411   0.891   0.948  1.00 91.80           N  
ATOM    941  CA  CYS A 121      15.275   0.400   1.720  1.00 91.80           C  
ATOM    942  C   CYS A 121      15.172  -1.118   1.635  1.00 91.80           C  
ATOM    943  CB  CYS A 121      13.976   1.036   1.226  1.00 91.80           C  
ATOM    944  O   CYS A 121      14.628  -1.655   0.668  1.00 91.80           O  
ATOM    945  SG  CYS A 121      13.893   2.821   1.491  1.00 91.80           S  
ATOM    946  N   ASN A 122      15.676  -1.797   2.628  1.00 92.02           N  
ATOM    947  CA  ASN A 122      15.683  -3.255   2.684  1.00 92.02           C  
ATOM    948  C   ASN A 122      14.980  -3.770   3.936  1.00 92.02           C  
ATOM    949  CB  ASN A 122      17.116  -3.787   2.623  1.00 92.02           C  
ATOM    950  O   ASN A 122      15.560  -3.771   5.024  1.00 92.02           O  
ATOM    951  CG  ASN A 122      17.861  -3.318   1.389  1.00 92.02           C  
ATOM    952  ND2 ASN A 122      18.979  -2.631   1.596  1.00 92.02           N  
ATOM    953  OD1 ASN A 122      17.436  -3.570   0.258  1.00 92.02           O  
ATOM    954  N   SER A 123      13.708  -4.150   3.759  1.00 94.27           N  
ATOM    955  CA  SER A 123      12.839  -4.637   4.826  1.00 94.27           C  
ATOM    956  C   SER A 123      11.900  -5.727   4.319  1.00 94.27           C  
ATOM    957  CB  SER A 123      12.026  -3.488   5.422  1.00 94.27           C  
ATOM    958  O   SER A 123      11.465  -5.692   3.166  1.00 94.27           O  
ATOM    959  OG  SER A 123      11.056  -3.977   6.333  1.00 94.27           O  
ATOM    960  N   PRO A 124      11.601  -6.695   5.242  1.00 94.91           N  
ATOM    961  CA  PRO A 124      10.636  -7.726   4.851  1.00 94.91           C  
ATOM    962  C   PRO A 124       9.226  -7.173   4.663  1.00 94.91           C  
ATOM    963  CB  PRO A 124      10.684  -8.714   6.019  1.00 94.91           C  
ATOM    964  O   PRO A 124       8.341  -7.880   4.173  1.00 94.91           O  
ATOM    965  CG  PRO A 124      11.183  -7.913   7.178  1.00 94.91           C  
ATOM    966  CD  PRO A 124      12.141  -6.876   6.663  1.00 94.91           C  
ATOM    967  N   TYR A 125       9.047  -5.958   4.993  1.00 96.95           N  
ATOM    968  CA  TYR A 125       7.702  -5.394   4.963  1.00 96.95           C  
ATOM    969  C   TYR A 125       7.596  -4.292   3.916  1.00 96.95           C  
ATOM    970  CB  TYR A 125       7.318  -4.845   6.340  1.00 96.95           C  
ATOM    971  O   TYR A 125       6.598  -3.569   3.866  1.00 96.95           O  
ATOM    972  CG  TYR A 125       7.398  -5.869   7.446  1.00 96.95           C  
ATOM    973  CD1 TYR A 125       6.485  -6.919   7.517  1.00 96.95           C  
ATOM    974  CD2 TYR A 125       8.384  -5.788   8.424  1.00 96.95           C  
ATOM    975  CE1 TYR A 125       6.554  -7.864   8.535  1.00 96.95           C  
ATOM    976  CE2 TYR A 125       8.462  -6.727   9.447  1.00 96.95           C  
ATOM    977  OH  TYR A 125       7.616  -8.693  10.504  1.00 96.95           O  
ATOM    978  CZ  TYR A 125       7.544  -7.760   9.494  1.00 96.95           C  
ATOM    979  N   ILE A 126       8.740  -4.086   3.153  1.00 97.06           N  
ATOM    980  CA  ILE A 126       8.790  -3.134   2.049  1.00 97.06           C  
ATOM    981  C   ILE A 126       9.147  -3.862   0.755  1.00 97.06           C  
ATOM    982  CB  ILE A 126       9.806  -2.002   2.324  1.00 97.06           C  
ATOM    983  O   ILE A 126      10.103  -4.640   0.716  1.00 97.06           O  
ATOM    984  CG1 ILE A 126       9.469  -1.290   3.639  1.00 97.06           C  
ATOM    985  CG2 ILE A 126       9.839  -1.010   1.158  1.00 97.06           C  
ATOM    986  CD1 ILE A 126       8.094  -0.637   3.655  1.00 97.06           C  
ATOM    987  N   VAL A 127       8.425  -3.632  -0.291  1.00 97.29           N  
ATOM    988  CA  VAL A 127       8.700  -4.246  -1.586  1.00 97.29           C  
ATOM    989  C   VAL A 127      10.112  -3.883  -2.041  1.00 97.29           C  
ATOM    990  CB  VAL A 127       7.668  -3.810  -2.650  1.00 97.29           C  
ATOM    991  O   VAL A 127      10.513  -2.719  -1.971  1.00 97.29           O  
ATOM    992  CG1 VAL A 127       8.104  -4.265  -4.042  1.00 97.29           C  
ATOM    993  CG2 VAL A 127       6.286  -4.366  -2.312  1.00 97.29           C  
ATOM    994  N   GLY A 128      10.823  -4.909  -2.462  1.00 95.78           N  
ATOM    995  CA  GLY A 128      12.199  -4.719  -2.894  1.00 95.78           C  
ATOM    996  C   GLY A 128      12.319  -3.899  -4.164  1.00 95.78           C  
ATOM    997  O   GLY A 128      11.517  -4.055  -5.088  1.00 95.78           O  
ATOM    998  N   PHE A 129      13.335  -3.094  -4.189  1.00 96.05           N  
ATOM    999  CA  PHE A 129      13.610  -2.186  -5.296  1.00 96.05           C  
ATOM   1000  C   PHE A 129      14.845  -2.632  -6.068  1.00 96.05           C  
ATOM   1001  CB  PHE A 129      13.799  -0.754  -4.784  1.00 96.05           C  
ATOM   1002  O   PHE A 129      15.924  -2.783  -5.491  1.00 96.05           O  
ATOM   1003  CG  PHE A 129      14.026   0.256  -5.876  1.00 96.05           C  
ATOM   1004  CD1 PHE A 129      15.277   0.832  -6.061  1.00 96.05           C  
ATOM   1005  CD2 PHE A 129      12.987   0.630  -6.719  1.00 96.05           C  
ATOM   1006  CE1 PHE A 129      15.490   1.767  -7.071  1.00 96.05           C  
ATOM   1007  CE2 PHE A 129      13.192   1.564  -7.730  1.00 96.05           C  
ATOM   1008  CZ  PHE A 129      14.444   2.132  -7.904  1.00 96.05           C  
ATOM   1009  N   TYR A 130      14.618  -2.860  -7.383  1.00 95.90           N  
ATOM   1010  CA  TYR A 130      15.757  -3.258  -8.203  1.00 95.90           C  
ATOM   1011  C   TYR A 130      16.420  -2.044  -8.842  1.00 95.90           C  
ATOM   1012  CB  TYR A 130      15.320  -4.246  -9.288  1.00 95.90           C  
ATOM   1013  O   TYR A 130      17.645  -1.994  -8.973  1.00 95.90           O  
ATOM   1014  CG  TYR A 130      14.992  -5.622  -8.760  1.00 95.90           C  
ATOM   1015  CD1 TYR A 130      15.959  -6.393  -8.119  1.00 95.90           C  
ATOM   1016  CD2 TYR A 130      13.714  -6.153  -8.900  1.00 95.90           C  
ATOM   1017  CE1 TYR A 130      15.662  -7.661  -7.632  1.00 95.90           C  
ATOM   1018  CE2 TYR A 130      13.406  -7.421  -8.418  1.00 95.90           C  
ATOM   1019  OH  TYR A 130      14.085  -9.421  -7.306  1.00 95.90           O  
ATOM   1020  CZ  TYR A 130      14.384  -8.166  -7.786  1.00 95.90           C  
ATOM   1021  N   GLY A 131      15.612  -1.058  -9.238  1.00 95.19           N  
ATOM   1022  CA  GLY A 131      16.176   0.122  -9.874  1.00 95.19           C  
ATOM   1023  C   GLY A 131      15.161   0.906 -10.683  1.00 95.19           C  
ATOM   1024  O   GLY A 131      14.013   0.482 -10.827  1.00 95.19           O  
ATOM   1025  N   ALA A 132      15.556   2.098 -11.086  1.00 95.11           N  
ATOM   1026  CA  ALA A 132      14.737   2.993 -11.900  1.00 95.11           C  
ATOM   1027  C   ALA A 132      15.558   3.616 -13.026  1.00 95.11           C  
ATOM   1028  CB  ALA A 132      14.118   4.085 -11.031  1.00 95.11           C  
ATOM   1029  O   ALA A 132      16.760   3.847 -12.872  1.00 95.11           O  
ATOM   1030  N   PHE A 133      14.933   3.818 -14.157  1.00 94.94           N  
ATOM   1031  CA  PHE A 133      15.593   4.480 -15.276  1.00 94.94           C  
ATOM   1032  C   PHE A 133      14.577   5.195 -16.158  1.00 94.94           C  
ATOM   1033  CB  PHE A 133      16.389   3.468 -16.106  1.00 94.94           C  
ATOM   1034  O   PHE A 133      13.375   4.940 -16.061  1.00 94.94           O  
ATOM   1035  CG  PHE A 133      15.534   2.426 -16.776  1.00 94.94           C  
ATOM   1036  CD1 PHE A 133      15.119   1.297 -16.081  1.00 94.94           C  
ATOM   1037  CD2 PHE A 133      15.146   2.576 -18.101  1.00 94.94           C  
ATOM   1038  CE1 PHE A 133      14.328   0.331 -16.699  1.00 94.94           C  
ATOM   1039  CE2 PHE A 133      14.356   1.615 -18.724  1.00 94.94           C  
ATOM   1040  CZ  PHE A 133      13.948   0.493 -18.022  1.00 94.94           C  
ATOM   1041  N   TYR A 134      15.062   6.106 -16.956  1.00 93.56           N  
ATOM   1042  CA  TYR A 134      14.242   6.882 -17.879  1.00 93.56           C  
ATOM   1043  C   TYR A 134      14.539   6.501 -19.325  1.00 93.56           C  
ATOM   1044  CB  TYR A 134      14.477   8.382 -17.676  1.00 93.56           C  
ATOM   1045  O   TYR A 134      15.702   6.451 -19.734  1.00 93.56           O  
ATOM   1046  CG  TYR A 134      13.652   9.255 -18.590  1.00 93.56           C  
ATOM   1047  CD1 TYR A 134      14.151   9.677 -19.820  1.00 93.56           C  
ATOM   1048  CD2 TYR A 134      12.372   9.660 -18.226  1.00 93.56           C  
ATOM   1049  CE1 TYR A 134      13.395  10.483 -20.665  1.00 93.56           C  
ATOM   1050  CE2 TYR A 134      11.608  10.466 -19.062  1.00 93.56           C  
ATOM   1051  OH  TYR A 134      11.374  11.669 -21.111  1.00 93.56           O  
ATOM   1052  CZ  TYR A 134      12.127  10.871 -20.278  1.00 93.56           C  
ATOM   1053  N   SER A 135      13.487   6.210 -20.036  1.00 93.23           N  
ATOM   1054  CA  SER A 135      13.618   5.848 -21.444  1.00 93.23           C  
ATOM   1055  C   SER A 135      12.345   6.173 -22.218  1.00 93.23           C  
ATOM   1056  CB  SER A 135      13.946   4.362 -21.587  1.00 93.23           C  
ATOM   1057  O   SER A 135      11.245   5.815 -21.793  1.00 93.23           O  
ATOM   1058  OG  SER A 135      14.125   4.015 -22.949  1.00 93.23           O  
ATOM   1059  N   ASP A 136      12.549   6.867 -23.342  1.00 90.14           N  
ATOM   1060  CA  ASP A 136      11.476   7.154 -24.290  1.00 90.14           C  
ATOM   1061  C   ASP A 136      10.307   7.854 -23.601  1.00 90.14           C  
ATOM   1062  CB  ASP A 136      10.995   5.866 -24.962  1.00 90.14           C  
ATOM   1063  O   ASP A 136       9.151   7.464 -23.777  1.00 90.14           O  
ATOM   1064  CG  ASP A 136      10.170   6.122 -26.211  1.00 90.14           C  
ATOM   1065  OD1 ASP A 136      10.285   7.216 -26.804  1.00 90.14           O  
ATOM   1066  OD2 ASP A 136       9.397   5.222 -26.604  1.00 90.14           O  
ATOM   1067  N   GLY A 137      10.593   8.934 -22.778  1.00 90.22           N  
ATOM   1068  CA  GLY A 137       9.562   9.763 -22.174  1.00 90.22           C  
ATOM   1069  C   GLY A 137       8.875   9.097 -20.997  1.00 90.22           C  
ATOM   1070  O   GLY A 137       7.791   9.516 -20.585  1.00 90.22           O  
ATOM   1071  N   GLU A 138       9.433   7.976 -20.517  1.00 92.50           N  
ATOM   1072  CA  GLU A 138       8.823   7.252 -19.406  1.00 92.50           C  
ATOM   1073  C   GLU A 138       9.847   6.949 -18.317  1.00 92.50           C  
ATOM   1074  CB  GLU A 138       8.179   5.954 -19.899  1.00 92.50           C  
ATOM   1075  O   GLU A 138      10.985   6.579 -18.613  1.00 92.50           O  
ATOM   1076  CG  GLU A 138       7.033   6.169 -20.878  1.00 92.50           C  
ATOM   1077  CD  GLU A 138       6.517   4.876 -21.490  1.00 92.50           C  
ATOM   1078  OE1 GLU A 138       5.375   4.862 -22.004  1.00 92.50           O  
ATOM   1079  OE2 GLU A 138       7.259   3.870 -21.454  1.00 92.50           O  
ATOM   1080  N   ILE A 139       9.366   7.111 -17.086  1.00 93.38           N  
ATOM   1081  CA  ILE A 139      10.138   6.625 -15.947  1.00 93.38           C  
ATOM   1082  C   ILE A 139       9.764   5.174 -15.652  1.00 93.38           C  
ATOM   1083  CB  ILE A 139       9.911   7.503 -14.696  1.00 93.38           C  
ATOM   1084  O   ILE A 139       8.584   4.849 -15.501  1.00 93.38           O  
ATOM   1085  CG1 ILE A 139      10.446   8.920 -14.934  1.00 93.38           C  
ATOM   1086  CG2 ILE A 139      10.568   6.869 -13.466  1.00 93.38           C  
ATOM   1087  CD1 ILE A 139      10.186   9.881 -13.782  1.00 93.38           C  
ATOM   1088  N   SER A 140      10.784   4.315 -15.626  1.00 95.49           N  
ATOM   1089  CA  SER A 140      10.602   2.901 -15.315  1.00 95.49           C  
ATOM   1090  C   SER A 140      11.135   2.568 -13.925  1.00 95.49           C  
ATOM   1091  CB  SER A 140      11.298   2.028 -16.359  1.00 95.49           C  
ATOM   1092  O   SER A 140      12.305   2.816 -13.627  1.00 95.49           O  
ATOM   1093  OG  SER A 140      10.705   2.202 -17.635  1.00 95.49           O  
ATOM   1094  N   ILE A 141      10.235   1.998 -13.119  1.00 95.38           N  
ATOM   1095  CA  ILE A 141      10.598   1.535 -11.784  1.00 95.38           C  
ATOM   1096  C   ILE A 141      10.461   0.016 -11.709  1.00 95.38           C  
ATOM   1097  CB  ILE A 141       9.729   2.206 -10.697  1.00 95.38           C  
ATOM   1098  O   ILE A 141       9.366  -0.524 -11.880  1.00 95.38           O  
ATOM   1099  CG1 ILE A 141       9.829   3.733 -10.801  1.00 95.38           C  
ATOM   1100  CG2 ILE A 141      10.140   1.724  -9.303  1.00 95.38           C  
ATOM   1101  CD1 ILE A 141       8.877   4.479  -9.877  1.00 95.38           C  
ATOM   1102  N   CYS A 142      11.564  -0.648 -11.437  1.00 96.96           N  
ATOM   1103  CA  CYS A 142      11.591  -2.106 -11.381  1.00 96.96           C  
ATOM   1104  C   CYS A 142      11.650  -2.595  -9.939  1.00 96.96           C  
ATOM   1105  CB  CYS A 142      12.786  -2.650 -12.164  1.00 96.96           C  
ATOM   1106  O   CYS A 142      12.561  -2.234  -9.193  1.00 96.96           O  
ATOM   1107  SG  CYS A 142      12.797  -2.168 -13.904  1.00 96.96           S  
ATOM   1108  N   MET A 143      10.714  -3.478  -9.567  1.00 96.62           N  
ATOM   1109  CA  MET A 143      10.565  -3.903  -8.178  1.00 96.62           C  
ATOM   1110  C   MET A 143      10.301  -5.403  -8.094  1.00 96.62           C  
ATOM   1111  CB  MET A 143       9.431  -3.133  -7.499  1.00 96.62           C  
ATOM   1112  O   MET A 143      10.052  -6.052  -9.111  1.00 96.62           O  
ATOM   1113  CG  MET A 143       8.076  -3.327  -8.161  1.00 96.62           C  
ATOM   1114  SD  MET A 143       6.851  -2.065  -7.638  1.00 96.62           S  
ATOM   1115  CE  MET A 143       7.357  -0.673  -8.687  1.00 96.62           C  
ATOM   1116  N   GLU A 144      10.417  -5.813  -6.859  1.00 96.05           N  
ATOM   1117  CA  GLU A 144      10.050  -7.185  -6.520  1.00 96.05           C  
ATOM   1118  C   GLU A 144       8.633  -7.507  -6.983  1.00 96.05           C  
ATOM   1119  CB  GLU A 144      10.177  -7.419  -5.013  1.00 96.05           C  
ATOM   1120  O   GLU A 144       7.714  -6.707  -6.792  1.00 96.05           O  
ATOM   1121  CG  GLU A 144       9.782  -8.821  -4.573  1.00 96.05           C  
ATOM   1122  CD  GLU A 144       9.789  -9.001  -3.063  1.00 96.05           C  
ATOM   1123  OE1 GLU A 144       9.592 -10.142  -2.587  1.00 96.05           O  
ATOM   1124  OE2 GLU A 144       9.992  -7.992  -2.351  1.00 96.05           O  
ATOM   1125  N   HIS A 145       8.495  -8.632  -7.656  1.00 96.14           N  
ATOM   1126  CA  HIS A 145       7.172  -9.083  -8.073  1.00 96.14           C  
ATOM   1127  C   HIS A 145       6.463  -9.827  -6.946  1.00 96.14           C  
ATOM   1128  CB  HIS A 145       7.276  -9.978  -9.309  1.00 96.14           C  
ATOM   1129  O   HIS A 145       6.969 -10.834  -6.446  1.00 96.14           O  
ATOM   1130  CG  HIS A 145       5.976 -10.597  -9.713  1.00 96.14           C  
ATOM   1131  CD2 HIS A 145       4.819 -10.036 -10.138  1.00 96.14           C  
ATOM   1132  ND1 HIS A 145       5.764 -11.958  -9.701  1.00 96.14           N  
ATOM   1133  CE1 HIS A 145       4.529 -12.209 -10.103  1.00 96.14           C  
ATOM   1134  NE2 HIS A 145       3.934 -11.060 -10.375  1.00 96.14           N  
ATOM   1135  N   MET A 146       5.303  -9.315  -6.592  1.00 95.66           N  
ATOM   1136  CA  MET A 146       4.439  -9.921  -5.583  1.00 95.66           C  
ATOM   1137  C   MET A 146       3.277 -10.661  -6.236  1.00 95.66           C  
ATOM   1138  CB  MET A 146       3.908  -8.858  -4.621  1.00 95.66           C  
ATOM   1139  O   MET A 146       2.261 -10.053  -6.576  1.00 95.66           O  
ATOM   1140  CG  MET A 146       4.998  -8.037  -3.952  1.00 95.66           C  
ATOM   1141  SD  MET A 146       6.091  -9.055  -2.886  1.00 95.66           S  
ATOM   1142  CE  MET A 146       4.945  -9.448  -1.535  1.00 95.66           C  
ATOM   1143  N   ASP A 147       3.303 -12.009  -6.396  1.00 92.64           N  
ATOM   1144  CA  ASP A 147       2.437 -12.811  -7.254  1.00 92.64           C  
ATOM   1145  C   ASP A 147       1.018 -12.876  -6.695  1.00 92.64           C  
ATOM   1146  CB  ASP A 147       3.003 -14.223  -7.418  1.00 92.64           C  
ATOM   1147  O   ASP A 147       0.094 -13.318  -7.382  1.00 92.64           O  
ATOM   1148  CG  ASP A 147       3.238 -14.925  -6.093  1.00 92.64           C  
ATOM   1149  OD1 ASP A 147       3.296 -14.247  -5.044  1.00 92.64           O  
ATOM   1150  OD2 ASP A 147       3.369 -16.169  -6.096  1.00 92.64           O  
ATOM   1151  N   GLY A 148       0.827 -12.459  -5.501  1.00 93.01           N  
ATOM   1152  CA  GLY A 148      -0.504 -12.389  -4.919  1.00 93.01           C  
ATOM   1153  C   GLY A 148      -1.227 -11.094  -5.238  1.00 93.01           C  
ATOM   1154  O   GLY A 148      -2.422 -10.962  -4.967  1.00 93.01           O  
ATOM   1155  N   GLY A 149      -0.518 -10.161  -5.777  1.00 94.17           N  
ATOM   1156  CA  GLY A 149      -1.105  -8.883  -6.146  1.00 94.17           C  
ATOM   1157  C   GLY A 149      -1.409  -7.999  -4.952  1.00 94.17           C  
ATOM   1158  O   GLY A 149      -0.916  -8.245  -3.849  1.00 94.17           O  
ATOM   1159  N   SER A 150      -2.225  -6.931  -5.164  1.00 95.52           N  
ATOM   1160  CA  SER A 150      -2.572  -5.961  -4.130  1.00 95.52           C  
ATOM   1161  C   SER A 150      -3.793  -6.413  -3.336  1.00 95.52           C  
ATOM   1162  CB  SER A 150      -2.837  -4.588  -4.750  1.00 95.52           C  
ATOM   1163  O   SER A 150      -4.594  -7.215  -3.821  1.00 95.52           O  
ATOM   1164  OG  SER A 150      -3.974  -4.629  -5.595  1.00 95.52           O  
ATOM   1165  N   LEU A 151      -3.953  -5.937  -2.155  1.00 96.77           N  
ATOM   1166  CA  LEU A 151      -5.055  -6.326  -1.282  1.00 96.77           C  
ATOM   1167  C   LEU A 151      -6.386  -5.818  -1.828  1.00 96.77           C  
ATOM   1168  CB  LEU A 151      -4.833  -5.790   0.134  1.00 96.77           C  
ATOM   1169  O   LEU A 151      -7.441  -6.382  -1.527  1.00 96.77           O  
ATOM   1170  CG  LEU A 151      -3.808  -6.538   0.989  1.00 96.77           C  
ATOM   1171  CD1 LEU A 151      -3.748  -5.939   2.390  1.00 96.77           C  
ATOM   1172  CD2 LEU A 151      -4.146  -8.024   1.052  1.00 96.77           C  
ATOM   1173  N   ASP A 152      -6.408  -4.759  -2.608  1.00 95.15           N  
ATOM   1174  CA  ASP A 152      -7.659  -4.345  -3.237  1.00 95.15           C  
ATOM   1175  C   ASP A 152      -8.152  -5.400  -4.225  1.00 95.15           C  
ATOM   1176  CB  ASP A 152      -7.483  -3.001  -3.947  1.00 95.15           C  
ATOM   1177  O   ASP A 152      -9.356  -5.641  -4.333  1.00 95.15           O  
ATOM   1178  CG  ASP A 152      -6.470  -3.056  -5.077  1.00 95.15           C  
ATOM   1179  OD1 ASP A 152      -5.391  -3.663  -4.901  1.00 95.15           O  
ATOM   1180  OD2 ASP A 152      -6.751  -2.484  -6.153  1.00 95.15           O  
ATOM   1181  N   GLN A 153      -7.258  -6.010  -4.944  1.00 94.23           N  
ATOM   1182  CA  GLN A 153      -7.620  -7.097  -5.847  1.00 94.23           C  
ATOM   1183  C   GLN A 153      -8.123  -8.311  -5.072  1.00 94.23           C  
ATOM   1184  CB  GLN A 153      -6.428  -7.488  -6.722  1.00 94.23           C  
ATOM   1185  O   GLN A 153      -9.090  -8.958  -5.480  1.00 94.23           O  
ATOM   1186  CG  GLN A 153      -6.009  -6.408  -7.709  1.00 94.23           C  
ATOM   1187  CD  GLN A 153      -4.734  -6.757  -8.455  1.00 94.23           C  
ATOM   1188  NE2 GLN A 153      -4.665  -6.370  -9.724  1.00 94.23           N  
ATOM   1189  OE1 GLN A 153      -3.819  -7.368  -7.894  1.00 94.23           O  
ATOM   1190  N   VAL A 154      -7.414  -8.594  -3.992  1.00 95.15           N  
ATOM   1191  CA  VAL A 154      -7.844  -9.694  -3.134  1.00 95.15           C  
ATOM   1192  C   VAL A 154      -9.243  -9.409  -2.591  1.00 95.15           C  
ATOM   1193  CB  VAL A 154      -6.856  -9.925  -1.969  1.00 95.15           C  
ATOM   1194  O   VAL A 154     -10.099 -10.296  -2.568  1.00 95.15           O  
ATOM   1195  CG1 VAL A 154      -7.378 -11.007  -1.025  1.00 95.15           C  
ATOM   1196  CG2 VAL A 154      -5.477 -10.300  -2.507  1.00 95.15           C  
ATOM   1197  N   LEU A 155      -9.499  -8.241  -2.133  1.00 95.83           N  
ATOM   1198  CA  LEU A 155     -10.783  -7.805  -1.595  1.00 95.83           C  
ATOM   1199  C   LEU A 155     -11.887  -7.956  -2.635  1.00 95.83           C  
ATOM   1200  CB  LEU A 155     -10.701  -6.349  -1.127  1.00 95.83           C  
ATOM   1201  O   LEU A 155     -12.988  -8.412  -2.316  1.00 95.83           O  
ATOM   1202  CG  LEU A 155     -11.988  -5.747  -0.560  1.00 95.83           C  
ATOM   1203  CD1 LEU A 155     -12.456  -6.543   0.653  1.00 95.83           C  
ATOM   1204  CD2 LEU A 155     -11.776  -4.281  -0.195  1.00 95.83           C  
ATOM   1205  N   LYS A 156     -11.633  -7.595  -3.859  1.00 94.24           N  
ATOM   1206  CA  LYS A 156     -12.603  -7.697  -4.946  1.00 94.24           C  
ATOM   1207  C   LYS A 156     -13.036  -9.145  -5.162  1.00 94.24           C  
ATOM   1208  CB  LYS A 156     -12.021  -7.126  -6.240  1.00 94.24           C  
ATOM   1209  O   LYS A 156     -14.216  -9.417  -5.392  1.00 94.24           O  
ATOM   1210  CG  LYS A 156     -11.991  -5.605  -6.286  1.00 94.24           C  
ATOM   1211  CD  LYS A 156     -11.412  -5.097  -7.600  1.00 94.24           C  
ATOM   1212  CE  LYS A 156     -11.279  -3.580  -7.604  1.00 94.24           C  
ATOM   1213  NZ  LYS A 156     -10.579  -3.088  -8.828  1.00 94.24           N  
ATOM   1214  N   LYS A 157     -12.156 -10.058  -4.978  1.00 93.54           N  
ATOM   1215  CA  LYS A 157     -12.423 -11.475  -5.208  1.00 93.54           C  
ATOM   1216  C   LYS A 157     -13.080 -12.116  -3.989  1.00 93.54           C  
ATOM   1217  CB  LYS A 157     -11.131 -12.216  -5.557  1.00 93.54           C  
ATOM   1218  O   LYS A 157     -13.985 -12.941  -4.127  1.00 93.54           O  
ATOM   1219  CG  LYS A 157     -10.568 -11.866  -6.926  1.00 93.54           C  
ATOM   1220  CD  LYS A 157      -9.398 -12.770  -7.297  1.00 93.54           C  
ATOM   1221  CE  LYS A 157      -8.871 -12.459  -8.691  1.00 93.54           C  
ATOM   1222  NZ  LYS A 157      -7.775 -13.393  -9.090  1.00 93.54           N  
ATOM   1223  N   ALA A 158     -12.627 -11.705  -2.878  1.00 93.04           N  
ATOM   1224  CA  ALA A 158     -13.036 -12.363  -1.640  1.00 93.04           C  
ATOM   1225  C   ALA A 158     -14.315 -11.742  -1.086  1.00 93.04           C  
ATOM   1226  CB  ALA A 158     -11.919 -12.289  -0.603  1.00 93.04           C  
ATOM   1227  O   ALA A 158     -15.056 -12.390  -0.343  1.00 93.04           O  
ATOM   1228  N   GLY A 159     -14.601 -10.479  -1.484  1.00 93.33           N  
ATOM   1229  CA  GLY A 159     -15.707  -9.745  -0.889  1.00 93.33           C  
ATOM   1230  C   GLY A 159     -15.345  -9.087   0.429  1.00 93.33           C  
ATOM   1231  O   GLY A 159     -15.577  -7.891   0.616  1.00 93.33           O  
ATOM   1232  N   ARG A 160     -14.663  -9.837   1.311  1.00 94.12           N  
ATOM   1233  CA  ARG A 160     -14.129  -9.369   2.586  1.00 94.12           C  
ATOM   1234  C   ARG A 160     -12.876 -10.148   2.973  1.00 94.12           C  
ATOM   1235  CB  ARG A 160     -15.183  -9.491   3.688  1.00 94.12           C  
ATOM   1236  O   ARG A 160     -12.723 -11.313   2.602  1.00 94.12           O  
ATOM   1237  CG  ARG A 160     -16.453  -8.700   3.416  1.00 94.12           C  
ATOM   1238  CD  ARG A 160     -17.490  -8.903   4.512  1.00 94.12           C  
ATOM   1239  NE  ARG A 160     -18.643  -9.657   4.029  1.00 94.12           N  
ATOM   1240  NH1 ARG A 160     -20.216  -8.256   4.977  1.00 94.12           N  
ATOM   1241  NH2 ARG A 160     -20.884 -10.089   3.774  1.00 94.12           N  
ATOM   1242  CZ  ARG A 160     -19.912  -9.332   4.261  1.00 94.12           C  
ATOM   1243  N   ILE A 161     -12.078  -9.410   3.767  1.00 95.91           N  
ATOM   1244  CA  ILE A 161     -10.885 -10.087   4.261  1.00 95.91           C  
ATOM   1245  C   ILE A 161     -11.074 -10.459   5.730  1.00 95.91           C  
ATOM   1246  CB  ILE A 161      -9.624  -9.211   4.088  1.00 95.91           C  
ATOM   1247  O   ILE A 161     -11.417  -9.608   6.554  1.00 95.91           O  
ATOM   1248  CG1 ILE A 161      -9.419  -8.856   2.611  1.00 95.91           C  
ATOM   1249  CG2 ILE A 161      -8.392  -9.919   4.659  1.00 95.91           C  
ATOM   1250  CD1 ILE A 161      -8.187  -8.002   2.345  1.00 95.91           C  
ATOM   1251  N   PRO A 162     -10.811 -11.705   6.039  1.00 94.83           N  
ATOM   1252  CA  PRO A 162     -10.998 -12.185   7.410  1.00 94.83           C  
ATOM   1253  C   PRO A 162     -10.137 -11.433   8.421  1.00 94.83           C  
ATOM   1254  CB  PRO A 162     -10.585 -13.657   7.328  1.00 94.83           C  
ATOM   1255  O   PRO A 162      -9.005 -11.052   8.112  1.00 94.83           O  
ATOM   1256  CG  PRO A 162     -10.793 -14.033   5.896  1.00 94.83           C  
ATOM   1257  CD  PRO A 162     -10.480 -12.840   5.039  1.00 94.83           C  
ATOM   1258  N   GLU A 163     -10.684 -11.318   9.592  1.00 96.18           N  
ATOM   1259  CA  GLU A 163     -10.048 -10.571  10.673  1.00 96.18           C  
ATOM   1260  C   GLU A 163      -8.657 -11.121  10.979  1.00 96.18           C  
ATOM   1261  CB  GLU A 163     -10.916 -10.604  11.933  1.00 96.18           C  
ATOM   1262  O   GLU A 163      -7.718 -10.356  11.209  1.00 96.18           O  
ATOM   1263  CG  GLU A 163     -10.307  -9.868  13.118  1.00 96.18           C  
ATOM   1264  CD  GLU A 163     -11.247  -9.769  14.309  1.00 96.18           C  
ATOM   1265  OE1 GLU A 163     -10.764  -9.585  15.450  1.00 96.18           O  
ATOM   1266  OE2 GLU A 163     -12.476  -9.876  14.100  1.00 96.18           O  
ATOM   1267  N   GLN A 164      -8.522 -12.389  10.988  1.00 94.99           N  
ATOM   1268  CA  GLN A 164      -7.240 -13.011  11.301  1.00 94.99           C  
ATOM   1269  C   GLN A 164      -6.162 -12.578  10.312  1.00 94.99           C  
ATOM   1270  CB  GLN A 164      -7.368 -14.535  11.304  1.00 94.99           C  
ATOM   1271  O   GLN A 164      -5.017 -12.336  10.700  1.00 94.99           O  
ATOM   1272  CG  GLN A 164      -8.222 -15.078  12.442  1.00 94.99           C  
ATOM   1273  CD  GLN A 164      -8.472 -16.571  12.328  1.00 94.99           C  
ATOM   1274  NE2 GLN A 164      -9.387 -17.083  13.143  1.00 94.99           N  
ATOM   1275  OE1 GLN A 164      -7.848 -17.257  11.513  1.00 94.99           O  
ATOM   1276  N   ILE A 165      -6.516 -12.461   9.052  1.00 95.24           N  
ATOM   1277  CA  ILE A 165      -5.591 -12.022   8.013  1.00 95.24           C  
ATOM   1278  C   ILE A 165      -5.307 -10.530   8.171  1.00 95.24           C  
ATOM   1279  CB  ILE A 165      -6.147 -12.314   6.601  1.00 95.24           C  
ATOM   1280  O   ILE A 165      -4.164 -10.090   8.023  1.00 95.24           O  
ATOM   1281  CG1 ILE A 165      -6.394 -13.817   6.425  1.00 95.24           C  
ATOM   1282  CG2 ILE A 165      -5.194 -11.787   5.525  1.00 95.24           C  
ATOM   1283  CD1 ILE A 165      -5.134 -14.667   6.517  1.00 95.24           C  
ATOM   1284  N   LEU A 166      -6.353  -9.824   8.546  1.00 97.77           N  
ATOM   1285  CA  LEU A 166      -6.206  -8.387   8.754  1.00 97.77           C  
ATOM   1286  C   LEU A 166      -5.263  -8.100   9.917  1.00 97.77           C  
ATOM   1287  CB  LEU A 166      -7.569  -7.741   9.015  1.00 97.77           C  
ATOM   1288  O   LEU A 166      -4.573  -7.078   9.925  1.00 97.77           O  
ATOM   1289  CG  LEU A 166      -8.516  -7.648   7.818  1.00 97.77           C  
ATOM   1290  CD1 LEU A 166      -9.881  -7.130   8.260  1.00 97.77           C  
ATOM   1291  CD2 LEU A 166      -7.924  -6.753   6.735  1.00 97.77           C  
ATOM   1292  N   GLY A 167      -5.267  -8.968  10.887  1.00 97.92           N  
ATOM   1293  CA  GLY A 167      -4.273  -8.872  11.944  1.00 97.92           C  
ATOM   1294  C   GLY A 167      -2.847  -8.946  11.432  1.00 97.92           C  
ATOM   1295  O   GLY A 167      -1.995  -8.150  11.833  1.00 97.92           O  
ATOM   1296  N   LYS A 168      -2.567  -9.880  10.470  1.00 96.54           N  
ATOM   1297  CA  LYS A 168      -1.241 -10.013   9.874  1.00 96.54           C  
ATOM   1298  C   LYS A 168      -0.905  -8.803   9.007  1.00 96.54           C  
ATOM   1299  CB  LYS A 168      -1.153 -11.294   9.043  1.00 96.54           C  
ATOM   1300  O   LYS A 168       0.237  -8.338   8.997  1.00 96.54           O  
ATOM   1301  CG  LYS A 168      -1.343 -12.570   9.850  1.00 96.54           C  
ATOM   1302  CD  LYS A 168      -0.304 -12.690  10.958  1.00 96.54           C  
ATOM   1303  CE  LYS A 168      -0.485 -13.974  11.757  1.00 96.54           C  
ATOM   1304  NZ  LYS A 168       0.508 -14.079  12.868  1.00 96.54           N  
ATOM   1305  N   VAL A 169      -1.906  -8.310   8.383  1.00 98.12           N  
ATOM   1306  CA  VAL A 169      -1.751  -7.122   7.549  1.00 98.12           C  
ATOM   1307  C   VAL A 169      -1.365  -5.927   8.418  1.00 98.12           C  
ATOM   1308  CB  VAL A 169      -3.042  -6.812   6.759  1.00 98.12           C  
ATOM   1309  O   VAL A 169      -0.434  -5.188   8.090  1.00 98.12           O  
ATOM   1310  CG1 VAL A 169      -2.952  -5.438   6.097  1.00 98.12           C  
ATOM   1311  CG2 VAL A 169      -3.301  -7.896   5.715  1.00 98.12           C  
ATOM   1312  N   SER A 170      -2.071  -5.824   9.539  1.00 98.61           N  
ATOM   1313  CA  SER A 170      -1.810  -4.722  10.460  1.00 98.61           C  
ATOM   1314  C   SER A 170      -0.374  -4.756  10.970  1.00 98.61           C  
ATOM   1315  CB  SER A 170      -2.780  -4.769  11.641  1.00 98.61           C  
ATOM   1316  O   SER A 170       0.309  -3.729  10.987  1.00 98.61           O  
ATOM   1317  OG  SER A 170      -4.121  -4.652  11.196  1.00 98.61           O  
ATOM   1318  N   ILE A 171       0.100  -5.862  11.296  1.00 97.69           N  
ATOM   1319  CA  ILE A 171       1.460  -6.038  11.793  1.00 97.69           C  
ATOM   1320  C   ILE A 171       2.461  -5.626  10.716  1.00 97.69           C  
ATOM   1321  CB  ILE A 171       1.717  -7.497  12.233  1.00 97.69           C  
ATOM   1322  O   ILE A 171       3.380  -4.847  10.979  1.00 97.69           O  
ATOM   1323  CG1 ILE A 171       0.917  -7.821  13.500  1.00 97.69           C  
ATOM   1324  CG2 ILE A 171       3.213  -7.740  12.453  1.00 97.69           C  
ATOM   1325  CD1 ILE A 171       0.865  -9.305  13.837  1.00 97.69           C  
ATOM   1326  N   ALA A 172       2.269  -6.116   9.534  1.00 97.63           N  
ATOM   1327  CA  ALA A 172       3.178  -5.837   8.425  1.00 97.63           C  
ATOM   1328  C   ALA A 172       3.227  -4.343   8.118  1.00 97.63           C  
ATOM   1329  CB  ALA A 172       2.757  -6.619   7.183  1.00 97.63           C  
ATOM   1330  O   ALA A 172       4.306  -3.776   7.936  1.00 97.63           O  
ATOM   1331  N   VAL A 173       2.086  -3.707   8.074  1.00 98.61           N  
ATOM   1332  CA  VAL A 173       2.000  -2.292   7.728  1.00 98.61           C  
ATOM   1333  C   VAL A 173       2.666  -1.452   8.816  1.00 98.61           C  
ATOM   1334  CB  VAL A 173       0.535  -1.844   7.531  1.00 98.61           C  
ATOM   1335  O   VAL A 173       3.441  -0.540   8.519  1.00 98.61           O  
ATOM   1336  CG1 VAL A 173       0.451  -0.327   7.364  1.00 98.61           C  
ATOM   1337  CG2 VAL A 173      -0.082  -2.552   6.326  1.00 98.61           C  
ATOM   1338  N   ILE A 174       2.421  -1.773  10.121  1.00 98.41           N  
ATOM   1339  CA  ILE A 174       3.019  -1.036  11.229  1.00 98.41           C  
ATOM   1340  C   ILE A 174       4.538  -1.186  11.189  1.00 98.41           C  
ATOM   1341  CB  ILE A 174       2.468  -1.518  12.590  1.00 98.41           C  
ATOM   1342  O   ILE A 174       5.269  -0.200  11.309  1.00 98.41           O  
ATOM   1343  CG1 ILE A 174       0.992  -1.132  12.736  1.00 98.41           C  
ATOM   1344  CG2 ILE A 174       3.300  -0.946  13.742  1.00 98.41           C  
ATOM   1345  CD1 ILE A 174       0.284  -1.820  13.895  1.00 98.41           C  
ATOM   1346  N   LYS A 175       4.986  -2.377  10.968  1.00 97.28           N  
ATOM   1347  CA  LYS A 175       6.422  -2.631  10.900  1.00 97.28           C  
ATOM   1348  C   LYS A 175       7.048  -1.933   9.696  1.00 97.28           C  
ATOM   1349  CB  LYS A 175       6.699  -4.134  10.837  1.00 97.28           C  
ATOM   1350  O   LYS A 175       8.156  -1.400   9.788  1.00 97.28           O  
ATOM   1351  CG  LYS A 175       6.490  -4.858  12.159  1.00 97.28           C  
ATOM   1352  CD  LYS A 175       6.901  -6.322  12.065  1.00 97.28           C  
ATOM   1353  CE  LYS A 175       6.899  -6.993  13.432  1.00 97.28           C  
ATOM   1354  NZ  LYS A 175       7.288  -8.432  13.344  1.00 97.28           N  
ATOM   1355  N   GLY A 176       6.361  -2.003   8.573  1.00 97.40           N  
ATOM   1356  CA  GLY A 176       6.831  -1.286   7.398  1.00 97.40           C  
ATOM   1357  C   GLY A 176       6.919   0.213   7.609  1.00 97.40           C  
ATOM   1358  O   GLY A 176       7.923   0.837   7.260  1.00 97.40           O  
ATOM   1359  N   LEU A 177       5.905   0.798   8.205  1.00 97.72           N  
ATOM   1360  CA  LEU A 177       5.884   2.231   8.475  1.00 97.72           C  
ATOM   1361  C   LEU A 177       6.960   2.610   9.487  1.00 97.72           C  
ATOM   1362  CB  LEU A 177       4.508   2.659   8.992  1.00 97.72           C  
ATOM   1363  O   LEU A 177       7.609   3.650   9.349  1.00 97.72           O  
ATOM   1364  CG  LEU A 177       3.350   2.566   7.996  1.00 97.72           C  
ATOM   1365  CD1 LEU A 177       2.040   2.964   8.668  1.00 97.72           C  
ATOM   1366  CD2 LEU A 177       3.621   3.443   6.779  1.00 97.72           C  
ATOM   1367  N   THR A 178       7.088   1.794  10.530  1.00 96.75           N  
ATOM   1368  CA  THR A 178       8.123   2.027  11.531  1.00 96.75           C  
ATOM   1369  C   THR A 178       9.506   2.038  10.886  1.00 96.75           C  
ATOM   1370  CB  THR A 178       8.080   0.958  12.639  1.00 96.75           C  
ATOM   1371  O   THR A 178      10.318   2.925  11.161  1.00 96.75           O  
ATOM   1372  CG2 THR A 178       9.211   1.159  13.642  1.00 96.75           C  
ATOM   1373  OG1 THR A 178       6.825   1.043  13.327  1.00 96.75           O  
ATOM   1374  N   TYR A 179       9.728   1.087  10.007  1.00 95.39           N  
ATOM   1375  CA  TYR A 179      10.996   0.976   9.294  1.00 95.39           C  
ATOM   1376  C   TYR A 179      11.264   2.225   8.462  1.00 95.39           C  
ATOM   1377  CB  TYR A 179      10.999  -0.262   8.393  1.00 95.39           C  
ATOM   1378  O   TYR A 179      12.351   2.803   8.533  1.00 95.39           O  
ATOM   1379  CG  TYR A 179      12.198  -0.345   7.479  1.00 95.39           C  
ATOM   1380  CD1 TYR A 179      12.097  -0.004   6.132  1.00 95.39           C  
ATOM   1381  CD2 TYR A 179      13.434  -0.763   7.961  1.00 95.39           C  
ATOM   1382  CE1 TYR A 179      13.199  -0.081   5.286  1.00 95.39           C  
ATOM   1383  CE2 TYR A 179      14.542  -0.843   7.124  1.00 95.39           C  
ATOM   1384  OH  TYR A 179      15.509  -0.577   4.958  1.00 95.39           O  
ATOM   1385  CZ  TYR A 179      14.415  -0.500   5.791  1.00 95.39           C  
ATOM   1386  N   LEU A 180      10.344   2.615   7.697  1.00 94.69           N  
ATOM   1387  CA  LEU A 180      10.495   3.791   6.846  1.00 94.69           C  
ATOM   1388  C   LEU A 180      10.787   5.033   7.682  1.00 94.69           C  
ATOM   1389  CB  LEU A 180       9.233   4.011   6.008  1.00 94.69           C  
ATOM   1390  O   LEU A 180      11.670   5.823   7.339  1.00 94.69           O  
ATOM   1391  CG  LEU A 180       8.970   2.991   4.899  1.00 94.69           C  
ATOM   1392  CD1 LEU A 180       7.610   3.245   4.257  1.00 94.69           C  
ATOM   1393  CD2 LEU A 180      10.078   3.040   3.852  1.00 94.69           C  
ATOM   1394  N   ARG A 181      10.115   5.168   8.719  1.00 94.44           N  
ATOM   1395  CA  ARG A 181      10.243   6.350   9.565  1.00 94.44           C  
ATOM   1396  C   ARG A 181      11.576   6.352  10.305  1.00 94.44           C  
ATOM   1397  CB  ARG A 181       9.087   6.424  10.565  1.00 94.44           C  
ATOM   1398  O   ARG A 181      12.317   7.335  10.257  1.00 94.44           O  
ATOM   1399  CG  ARG A 181       9.160   7.618  11.503  1.00 94.44           C  
ATOM   1400  CD  ARG A 181       8.058   7.580  12.552  1.00 94.44           C  
ATOM   1401  NE  ARG A 181       8.456   6.807  13.725  1.00 94.44           N  
ATOM   1402  NH1 ARG A 181       6.595   7.359  14.978  1.00 94.44           N  
ATOM   1403  NH2 ARG A 181       8.209   5.989  15.857  1.00 94.44           N  
ATOM   1404  CZ  ARG A 181       7.753   6.720  14.851  1.00 94.44           C  
ATOM   1405  N   GLU A 182      11.886   5.289  10.958  1.00 93.77           N  
ATOM   1406  CA  GLU A 182      13.014   5.247  11.885  1.00 93.77           C  
ATOM   1407  C   GLU A 182      14.337   5.104  11.138  1.00 93.77           C  
ATOM   1408  CB  GLU A 182      12.846   4.100  12.884  1.00 93.77           C  
ATOM   1409  O   GLU A 182      15.332   5.735  11.501  1.00 93.77           O  
ATOM   1410  CG  GLU A 182      11.683   4.289  13.848  1.00 93.77           C  
ATOM   1411  CD  GLU A 182      11.605   3.207  14.913  1.00 93.77           C  
ATOM   1412  OE1 GLU A 182      10.795   3.343  15.858  1.00 93.77           O  
ATOM   1413  OE2 GLU A 182      12.360   2.215  14.801  1.00 93.77           O  
ATOM   1414  N   LYS A 183      14.306   4.382  10.015  1.00 92.09           N  
ATOM   1415  CA  LYS A 183      15.564   4.081   9.336  1.00 92.09           C  
ATOM   1416  C   LYS A 183      15.833   5.076   8.211  1.00 92.09           C  
ATOM   1417  CB  LYS A 183      15.546   2.655   8.782  1.00 92.09           C  
ATOM   1418  O   LYS A 183      16.989   5.364   7.894  1.00 92.09           O  
ATOM   1419  CG  LYS A 183      15.481   1.576   9.852  1.00 92.09           C  
ATOM   1420  CD  LYS A 183      16.705   1.612  10.758  1.00 92.09           C  
ATOM   1421  CE  LYS A 183      16.635   0.541  11.838  1.00 92.09           C  
ATOM   1422  NZ  LYS A 183      17.789   0.629  12.782  1.00 92.09           N  
ATOM   1423  N   HIS A 184      14.744   5.640   7.688  1.00 91.25           N  
ATOM   1424  CA  HIS A 184      14.975   6.437   6.489  1.00 91.25           C  
ATOM   1425  C   HIS A 184      14.326   7.812   6.607  1.00 91.25           C  
ATOM   1426  CB  HIS A 184      14.442   5.710   5.252  1.00 91.25           C  
ATOM   1427  O   HIS A 184      14.438   8.636   5.697  1.00 91.25           O  
ATOM   1428  CG  HIS A 184      15.179   4.448   4.934  1.00 91.25           C  
ATOM   1429  CD2 HIS A 184      14.860   3.151   5.157  1.00 91.25           C  
ATOM   1430  ND1 HIS A 184      16.409   4.441   4.311  1.00 91.25           N  
ATOM   1431  CE1 HIS A 184      16.814   3.191   4.164  1.00 91.25           C  
ATOM   1432  NE2 HIS A 184      15.892   2.389   4.669  1.00 91.25           N  
ATOM   1433  N   LYS A 185      13.561   8.085   7.658  1.00 92.29           N  
ATOM   1434  CA  LYS A 185      12.868   9.350   7.884  1.00 92.29           C  
ATOM   1435  C   LYS A 185      11.890   9.650   6.752  1.00 92.29           C  
ATOM   1436  CB  LYS A 185      13.872  10.495   8.026  1.00 92.29           C  
ATOM   1437  O   LYS A 185      11.826  10.780   6.263  1.00 92.29           O  
ATOM   1438  CG  LYS A 185      14.924  10.265   9.101  1.00 92.29           C  
ATOM   1439  CD  LYS A 185      14.293  10.139  10.482  1.00 92.29           C  
ATOM   1440  CE  LYS A 185      15.347   9.944  11.564  1.00 92.29           C  
ATOM   1441  NZ  LYS A 185      15.123   8.686  12.337  1.00 92.29           N  
ATOM   1442  N   ILE A 186      11.221   8.577   6.338  1.00 91.61           N  
ATOM   1443  CA  ILE A 186      10.273   8.680   5.234  1.00 91.61           C  
ATOM   1444  C   ILE A 186       8.858   8.410   5.741  1.00 91.61           C  
ATOM   1445  CB  ILE A 186      10.628   7.704   4.090  1.00 91.61           C  
ATOM   1446  O   ILE A 186       8.636   7.468   6.506  1.00 91.61           O  
ATOM   1447  CG1 ILE A 186      11.945   8.119   3.424  1.00 91.61           C  
ATOM   1448  CG2 ILE A 186       9.493   7.638   3.064  1.00 91.61           C  
ATOM   1449  CD1 ILE A 186      12.520   7.069   2.482  1.00 91.61           C  
ATOM   1450  N   MET A 187       7.940   9.210   5.301  1.00 90.95           N  
ATOM   1451  CA  MET A 187       6.516   8.910   5.418  1.00 90.95           C  
ATOM   1452  C   MET A 187       5.998   8.228   4.157  1.00 90.95           C  
ATOM   1453  CB  MET A 187       5.718  10.187   5.688  1.00 90.95           C  
ATOM   1454  O   MET A 187       6.349   8.624   3.043  1.00 90.95           O  
ATOM   1455  CG  MET A 187       6.092  10.880   6.988  1.00 90.95           C  
ATOM   1456  SD  MET A 187       5.034  12.339   7.337  1.00 90.95           S  
ATOM   1457  CE  MET A 187       5.632  13.480   6.060  1.00 90.95           C  
ATOM   1458  N   HIS A 188       5.088   7.254   4.362  1.00 93.34           N  
ATOM   1459  CA  HIS A 188       4.568   6.574   3.181  1.00 93.34           C  
ATOM   1460  C   HIS A 188       3.689   7.504   2.351  1.00 93.34           C  
ATOM   1461  CB  HIS A 188       3.779   5.328   3.584  1.00 93.34           C  
ATOM   1462  O   HIS A 188       3.875   7.622   1.138  1.00 93.34           O  
ATOM   1463  CG  HIS A 188       3.387   4.465   2.427  1.00 93.34           C  
ATOM   1464  CD2 HIS A 188       3.889   3.287   1.986  1.00 93.34           C  
ATOM   1465  ND1 HIS A 188       2.360   4.792   1.569  1.00 93.34           N  
ATOM   1466  CE1 HIS A 188       2.246   3.850   0.648  1.00 93.34           C  
ATOM   1467  NE2 HIS A 188       3.163   2.925   0.878  1.00 93.34           N  
ATOM   1468  N   ARG A 189       2.601   8.085   2.873  1.00 91.80           N  
ATOM   1469  CA  ARG A 189       1.739   9.134   2.337  1.00 91.80           C  
ATOM   1470  C   ARG A 189       0.601   8.540   1.515  1.00 91.80           C  
ATOM   1471  CB  ARG A 189       2.549  10.111   1.482  1.00 91.80           C  
ATOM   1472  O   ARG A 189      -0.281   9.266   1.051  1.00 91.80           O  
ATOM   1473  CG  ARG A 189       3.577  10.910   2.266  1.00 91.80           C  
ATOM   1474  CD  ARG A 189       4.331  11.888   1.375  1.00 91.80           C  
ATOM   1475  NE  ARG A 189       5.336  12.635   2.125  1.00 91.80           N  
ATOM   1476  NH1 ARG A 189       6.139  13.794   0.295  1.00 91.80           N  
ATOM   1477  NH2 ARG A 189       7.048  14.147   2.370  1.00 91.80           N  
ATOM   1478  CZ  ARG A 189       6.172  13.524   1.595  1.00 91.80           C  
ATOM   1479  N   ASP A 190       0.605   7.282   1.304  1.00 91.03           N  
ATOM   1480  CA  ASP A 190      -0.446   6.754   0.439  1.00 91.03           C  
ATOM   1481  C   ASP A 190      -0.801   5.318   0.820  1.00 91.03           C  
ATOM   1482  CB  ASP A 190      -0.016   6.818  -1.028  1.00 91.03           C  
ATOM   1483  O   ASP A 190      -0.918   4.451  -0.048  1.00 91.03           O  
ATOM   1484  CG  ASP A 190      -1.183   6.700  -1.993  1.00 91.03           C  
ATOM   1485  OD1 ASP A 190      -2.327   7.029  -1.610  1.00 91.03           O  
ATOM   1486  OD2 ASP A 190      -0.957   6.271  -3.145  1.00 91.03           O  
ATOM   1487  N   VAL A 191      -0.875   5.097   2.110  1.00 95.67           N  
ATOM   1488  CA  VAL A 191      -1.259   3.765   2.565  1.00 95.67           C  
ATOM   1489  C   VAL A 191      -2.702   3.475   2.156  1.00 95.67           C  
ATOM   1490  CB  VAL A 191      -1.099   3.619   4.095  1.00 95.67           C  
ATOM   1491  O   VAL A 191      -3.611   4.241   2.481  1.00 95.67           O  
ATOM   1492  CG1 VAL A 191      -1.596   2.252   4.562  1.00 95.67           C  
ATOM   1493  CG2 VAL A 191       0.359   3.828   4.500  1.00 95.67           C  
ATOM   1494  N   LYS A 192      -2.939   2.385   1.472  1.00 95.30           N  
ATOM   1495  CA  LYS A 192      -4.236   1.894   1.015  1.00 95.30           C  
ATOM   1496  C   LYS A 192      -4.126   0.470   0.478  1.00 95.30           C  
ATOM   1497  CB  LYS A 192      -4.810   2.817  -0.061  1.00 95.30           C  
ATOM   1498  O   LYS A 192      -3.027  -0.008   0.192  1.00 95.30           O  
ATOM   1499  CG  LYS A 192      -3.923   2.964  -1.288  1.00 95.30           C  
ATOM   1500  CD  LYS A 192      -4.491   3.982  -2.269  1.00 95.30           C  
ATOM   1501  CE  LYS A 192      -3.590   4.149  -3.486  1.00 95.30           C  
ATOM   1502  NZ  LYS A 192      -4.101   5.203  -4.413  1.00 95.30           N  
ATOM   1503  N   PRO A 193      -5.248  -0.137   0.334  1.00 96.35           N  
ATOM   1504  CA  PRO A 193      -5.211  -1.549  -0.054  1.00 96.35           C  
ATOM   1505  C   PRO A 193      -4.448  -1.784  -1.356  1.00 96.35           C  
ATOM   1506  CB  PRO A 193      -6.690  -1.909  -0.216  1.00 96.35           C  
ATOM   1507  O   PRO A 193      -3.739  -2.785  -1.488  1.00 96.35           O  
ATOM   1508  CG  PRO A 193      -7.401  -1.062   0.790  1.00 96.35           C  
ATOM   1509  CD  PRO A 193      -6.740   0.286   0.832  1.00 96.35           C  
ATOM   1510  N   SER A 194      -4.495  -0.953  -2.316  1.00 93.56           N  
ATOM   1511  CA  SER A 194      -3.835  -1.136  -3.604  1.00 93.56           C  
ATOM   1512  C   SER A 194      -2.321  -0.998  -3.474  1.00 93.56           C  
ATOM   1513  CB  SER A 194      -4.360  -0.126  -4.625  1.00 93.56           C  
ATOM   1514  O   SER A 194      -1.580  -1.341  -4.397  1.00 93.56           O  
ATOM   1515  OG  SER A 194      -4.136   1.201  -4.181  1.00 93.56           O  
ATOM   1516  N   ASN A 195      -1.832  -0.448  -2.340  1.00 95.02           N  
ATOM   1517  CA  ASN A 195      -0.398  -0.285  -2.127  1.00 95.02           C  
ATOM   1518  C   ASN A 195       0.130  -1.271  -1.088  1.00 95.02           C  
ATOM   1519  CB  ASN A 195      -0.076   1.151  -1.708  1.00 95.02           C  
ATOM   1520  O   ASN A 195       1.238  -1.104  -0.575  1.00 95.02           O  
ATOM   1521  CG  ASN A 195      -0.129   2.124  -2.870  1.00 95.02           C  
ATOM   1522  ND2 ASN A 195      -0.238   3.411  -2.561  1.00 95.02           N  
ATOM   1523  OD1 ASN A 195      -0.075   1.722  -4.035  1.00 95.02           O  
ATOM   1524  N   ILE A 196      -0.692  -2.232  -0.684  1.00 97.86           N  
ATOM   1525  CA  ILE A 196      -0.306  -3.358   0.160  1.00 97.86           C  
ATOM   1526  C   ILE A 196      -0.321  -4.646  -0.659  1.00 97.86           C  
ATOM   1527  CB  ILE A 196      -1.238  -3.491   1.385  1.00 97.86           C  
ATOM   1528  O   ILE A 196      -1.386  -5.120  -1.063  1.00 97.86           O  
ATOM   1529  CG1 ILE A 196      -1.310  -2.163   2.148  1.00 97.86           C  
ATOM   1530  CG2 ILE A 196      -0.766  -4.623   2.302  1.00 97.86           C  
ATOM   1531  CD1 ILE A 196      -2.404  -2.115   3.206  1.00 97.86           C  
ATOM   1532  N   LEU A 197       0.851  -5.229  -0.844  1.00 97.38           N  
ATOM   1533  CA  LEU A 197       0.991  -6.364  -1.750  1.00 97.38           C  
ATOM   1534  C   LEU A 197       1.219  -7.656  -0.971  1.00 97.38           C  
ATOM   1535  CB  LEU A 197       2.148  -6.132  -2.725  1.00 97.38           C  
ATOM   1536  O   LEU A 197       1.775  -7.633   0.129  1.00 97.38           O  
ATOM   1537  CG  LEU A 197       2.054  -4.883  -3.603  1.00 97.38           C  
ATOM   1538  CD1 LEU A 197       3.247  -4.810  -4.551  1.00 97.38           C  
ATOM   1539  CD2 LEU A 197       0.744  -4.875  -4.383  1.00 97.38           C  
ATOM   1540  N   VAL A 198       0.759  -8.767  -1.555  1.00 95.86           N  
ATOM   1541  CA  VAL A 198       0.937 -10.080  -0.945  1.00 95.86           C  
ATOM   1542  C   VAL A 198       1.475 -11.063  -1.983  1.00 95.86           C  
ATOM   1543  CB  VAL A 198      -0.383 -10.610  -0.343  1.00 95.86           C  
ATOM   1544  O   VAL A 198       1.321 -10.849  -3.188  1.00 95.86           O  
ATOM   1545  CG1 VAL A 198      -0.844  -9.725   0.813  1.00 95.86           C  
ATOM   1546  CG2 VAL A 198      -1.464 -10.694  -1.419  1.00 95.86           C  
ATOM   1547  N   ASN A 199       2.156 -12.071  -1.492  1.00 92.51           N  
ATOM   1548  CA  ASN A 199       2.589 -13.134  -2.392  1.00 92.51           C  
ATOM   1549  C   ASN A 199       2.203 -14.511  -1.859  1.00 92.51           C  
ATOM   1550  CB  ASN A 199       4.100 -13.059  -2.624  1.00 92.51           C  
ATOM   1551  O   ASN A 199       1.535 -14.618  -0.829  1.00 92.51           O  
ATOM   1552  CG  ASN A 199       4.899 -13.336  -1.365  1.00 92.51           C  
ATOM   1553  ND2 ASN A 199       6.171 -12.956  -1.375  1.00 92.51           N  
ATOM   1554  OD1 ASN A 199       4.376 -13.887  -0.392  1.00 92.51           O  
ATOM   1555  N   SER A 200       2.413 -15.516  -2.612  1.00 88.30           N  
ATOM   1556  CA  SER A 200       1.965 -16.878  -2.342  1.00 88.30           C  
ATOM   1557  C   SER A 200       2.697 -17.474  -1.145  1.00 88.30           C  
ATOM   1558  CB  SER A 200       2.173 -17.765  -3.571  1.00 88.30           C  
ATOM   1559  O   SER A 200       2.285 -18.505  -0.608  1.00 88.30           O  
ATOM   1560  OG  SER A 200       3.530 -17.748  -3.978  1.00 88.30           O  
ATOM   1561  N   ARG A 201       3.764 -16.794  -0.697  1.00 87.79           N  
ATOM   1562  CA  ARG A 201       4.513 -17.257   0.467  1.00 87.79           C  
ATOM   1563  C   ARG A 201       3.950 -16.661   1.752  1.00 87.79           C  
ATOM   1564  CB  ARG A 201       5.995 -16.901   0.329  1.00 87.79           C  
ATOM   1565  O   ARG A 201       4.481 -16.900   2.839  1.00 87.79           O  
ATOM   1566  CG  ARG A 201       6.701 -17.630  -0.803  1.00 87.79           C  
ATOM   1567  CD  ARG A 201       8.148 -17.181  -0.947  1.00 87.79           C  
ATOM   1568  NE  ARG A 201       8.826 -17.885  -2.032  1.00 87.79           N  
ATOM   1569  NH1 ARG A 201      10.902 -16.962  -1.613  1.00 87.79           N  
ATOM   1570  NH2 ARG A 201      10.631 -18.452  -3.333  1.00 87.79           N  
ATOM   1571  CZ  ARG A 201      10.118 -17.765  -2.324  1.00 87.79           C  
ATOM   1572  N   GLY A 202       3.017 -15.740   1.573  1.00 89.55           N  
ATOM   1573  CA  GLY A 202       2.377 -15.158   2.741  1.00 89.55           C  
ATOM   1574  C   GLY A 202       3.016 -13.857   3.186  1.00 89.55           C  
ATOM   1575  O   GLY A 202       2.776 -13.390   4.302  1.00 89.55           O  
ATOM   1576  N   GLU A 203       3.951 -13.311   2.315  1.00 93.41           N  
ATOM   1577  CA  GLU A 203       4.553 -12.022   2.642  1.00 93.41           C  
ATOM   1578  C   GLU A 203       3.592 -10.873   2.348  1.00 93.41           C  
ATOM   1579  CB  GLU A 203       5.859 -11.826   1.867  1.00 93.41           C  
ATOM   1580  O   GLU A 203       2.883 -10.893   1.340  1.00 93.41           O  
ATOM   1581  CG  GLU A 203       6.923 -12.867   2.183  1.00 93.41           C  
ATOM   1582  CD  GLU A 203       8.146 -12.766   1.286  1.00 93.41           C  
ATOM   1583  OE1 GLU A 203       9.268 -12.577   1.809  1.00 93.41           O  
ATOM   1584  OE2 GLU A 203       7.982 -12.876   0.051  1.00 93.41           O  
ATOM   1585  N   ILE A 204       3.594  -9.896   3.256  1.00 96.57           N  
ATOM   1586  CA  ILE A 204       2.823  -8.666   3.114  1.00 96.57           C  
ATOM   1587  C   ILE A 204       3.766  -7.464   3.106  1.00 96.57           C  
ATOM   1588  CB  ILE A 204       1.779  -8.520   4.244  1.00 96.57           C  
ATOM   1589  O   ILE A 204       4.483  -7.224   4.080  1.00 96.57           O  
ATOM   1590  CG1 ILE A 204       0.846  -9.735   4.269  1.00 96.57           C  
ATOM   1591  CG2 ILE A 204       0.984  -7.221   4.079  1.00 96.57           C  
ATOM   1592  CD1 ILE A 204       0.125  -9.935   5.595  1.00 96.57           C  
ATOM   1593  N   LYS A 205       3.714  -6.705   2.018  1.00 98.15           N  
ATOM   1594  CA  LYS A 205       4.687  -5.623   1.890  1.00 98.15           C  
ATOM   1595  C   LYS A 205       4.027  -4.348   1.373  1.00 98.15           C  
ATOM   1596  CB  LYS A 205       5.829  -6.036   0.961  1.00 98.15           C  
ATOM   1597  O   LYS A 205       3.084  -4.408   0.581  1.00 98.15           O  
ATOM   1598  CG  LYS A 205       6.624  -7.237   1.452  1.00 98.15           C  
ATOM   1599  CD  LYS A 205       7.852  -7.487   0.586  1.00 98.15           C  
ATOM   1600  CE  LYS A 205       8.590  -8.749   1.012  1.00 98.15           C  
ATOM   1601  NZ  LYS A 205      10.002  -8.756   0.524  1.00 98.15           N  
ATOM   1602  N   LEU A 206       4.563  -3.224   1.840  1.00 98.12           N  
ATOM   1603  CA  LEU A 206       4.142  -1.920   1.338  1.00 98.12           C  
ATOM   1604  C   LEU A 206       4.913  -1.549   0.076  1.00 98.12           C  
ATOM   1605  CB  LEU A 206       4.342  -0.843   2.408  1.00 98.12           C  
ATOM   1606  O   LEU A 206       6.076  -1.928  -0.080  1.00 98.12           O  
ATOM   1607  CG  LEU A 206       3.448  -0.942   3.645  1.00 98.12           C  
ATOM   1608  CD1 LEU A 206       3.915   0.039   4.715  1.00 98.12           C  
ATOM   1609  CD2 LEU A 206       1.992  -0.686   3.275  1.00 98.12           C  
ATOM   1610  N   CYS A 207       4.224  -0.933  -0.789  1.00 94.97           N  
ATOM   1611  CA  CYS A 207       4.855  -0.398  -1.991  1.00 94.97           C  
ATOM   1612  C   CYS A 207       4.407   1.036  -2.250  1.00 94.97           C  
ATOM   1613  CB  CYS A 207       4.527  -1.271  -3.202  1.00 94.97           C  
ATOM   1614  O   CYS A 207       3.598   1.583  -1.498  1.00 94.97           O  
ATOM   1615  SG  CYS A 207       2.805  -1.156  -3.737  1.00 94.97           S  
ATOM   1616  N   ASP A 208       5.093   1.707  -3.194  1.00 88.06           N  
ATOM   1617  CA  ASP A 208       4.707   3.014  -3.718  1.00 88.06           C  
ATOM   1618  C   ASP A 208       4.679   4.063  -2.609  1.00 88.06           C  
ATOM   1619  CB  ASP A 208       3.341   2.936  -4.402  1.00 88.06           C  
ATOM   1620  O   ASP A 208       3.661   4.725  -2.399  1.00 88.06           O  
ATOM   1621  CG  ASP A 208       3.399   2.270  -5.766  1.00 88.06           C  
ATOM   1622  OD1 ASP A 208       4.505   2.131  -6.331  1.00 88.06           O  
ATOM   1623  OD2 ASP A 208       2.328   1.883  -6.282  1.00 88.06           O  
ATOM   1624  N   PHE A 209       5.772   4.275  -1.906  1.00 86.39           N  
ATOM   1625  CA  PHE A 209       5.861   5.329  -0.902  1.00 86.39           C  
ATOM   1626  C   PHE A 209       6.598   6.542  -1.455  1.00 86.39           C  
ATOM   1627  CB  PHE A 209       6.565   4.815   0.357  1.00 86.39           C  
ATOM   1628  O   PHE A 209       7.312   6.439  -2.455  1.00 86.39           O  
ATOM   1629  CG  PHE A 209       7.867   4.113   0.082  1.00 86.39           C  
ATOM   1630  CD1 PHE A 209       7.895   2.748  -0.178  1.00 86.39           C  
ATOM   1631  CD2 PHE A 209       9.063   4.818   0.082  1.00 86.39           C  
ATOM   1632  CE1 PHE A 209       9.099   2.095  -0.434  1.00 86.39           C  
ATOM   1633  CE2 PHE A 209      10.270   4.173  -0.173  1.00 86.39           C  
ATOM   1634  CZ  PHE A 209      10.286   2.811  -0.429  1.00 86.39           C  
ATOM   1635  N   GLY A 210       6.230   7.754  -0.926  1.00 81.25           N  
ATOM   1636  CA  GLY A 210       6.629   9.038  -1.479  1.00 81.25           C  
ATOM   1637  C   GLY A 210       8.079   9.385  -1.197  1.00 81.25           C  
ATOM   1638  O   GLY A 210       8.403   9.892  -0.122  1.00 81.25           O  
ATOM   1639  N   VAL A 211       8.984   9.034  -2.107  1.00 82.86           N  
ATOM   1640  CA  VAL A 211      10.394   9.353  -1.911  1.00 82.86           C  
ATOM   1641  C   VAL A 211      10.760  10.595  -2.722  1.00 82.86           C  
ATOM   1642  CB  VAL A 211      11.305   8.170  -2.308  1.00 82.86           C  
ATOM   1643  O   VAL A 211      11.611  11.385  -2.308  1.00 82.86           O  
ATOM   1644  CG1 VAL A 211      12.777   8.569  -2.224  1.00 82.86           C  
ATOM   1645  CG2 VAL A 211      11.024   6.960  -1.419  1.00 82.86           C  
ATOM   1646  N   SER A 212      10.024  10.854  -3.840  1.00 83.96           N  
ATOM   1647  CA  SER A 212      10.363  11.950  -4.741  1.00 83.96           C  
ATOM   1648  C   SER A 212       9.251  12.993  -4.786  1.00 83.96           C  
ATOM   1649  CB  SER A 212      10.636  11.422  -6.150  1.00 83.96           C  
ATOM   1650  O   SER A 212       8.178  12.740  -5.338  1.00 83.96           O  
ATOM   1651  OG  SER A 212      10.783  12.492  -7.068  1.00 83.96           O  
ATOM   1652  N   GLY A 213       9.561  14.140  -4.185  1.00 82.44           N  
ATOM   1653  CA  GLY A 213       8.616  15.242  -4.258  1.00 82.44           C  
ATOM   1654  C   GLY A 213       8.335  15.694  -5.678  1.00 82.44           C  
ATOM   1655  O   GLY A 213       7.207  16.069  -6.004  1.00 82.44           O  
ATOM   1656  N   GLN A 214       9.401  15.614  -6.475  1.00 83.46           N  
ATOM   1657  CA  GLN A 214       9.290  16.011  -7.874  1.00 83.46           C  
ATOM   1658  C   GLN A 214       8.343  15.088  -8.635  1.00 83.46           C  
ATOM   1659  CB  GLN A 214      10.666  16.017  -8.542  1.00 83.46           C  
ATOM   1660  O   GLN A 214       7.555  15.545  -9.465  1.00 83.46           O  
ATOM   1661  CG  GLN A 214      11.586  17.124  -8.045  1.00 83.46           C  
ATOM   1662  CD  GLN A 214      11.053  18.511  -8.352  1.00 83.46           C  
ATOM   1663  NE2 GLN A 214      11.441  19.489  -7.541  1.00 83.46           N  
ATOM   1664  OE1 GLN A 214      10.299  18.703  -9.312  1.00 83.46           O  
ATOM   1665  N   LEU A 215       8.571  13.783  -8.342  1.00 84.85           N  
ATOM   1666  CA  LEU A 215       7.687  12.818  -8.987  1.00 84.85           C  
ATOM   1667  C   LEU A 215       6.242  13.024  -8.546  1.00 84.85           C  
ATOM   1668  CB  LEU A 215       8.131  11.388  -8.669  1.00 84.85           C  
ATOM   1669  O   LEU A 215       5.329  13.026  -9.375  1.00 84.85           O  
ATOM   1670  CG  LEU A 215       7.339  10.266  -9.342  1.00 84.85           C  
ATOM   1671  CD1 LEU A 215       7.399  10.412 -10.859  1.00 84.85           C  
ATOM   1672  CD2 LEU A 215       7.870   8.903  -8.910  1.00 84.85           C  
ATOM   1673  N   ILE A 216       6.100  13.271  -7.352  1.00 81.79           N  
ATOM   1674  CA  ILE A 216       4.774  13.511  -6.795  1.00 81.79           C  
ATOM   1675  C   ILE A 216       4.167  14.763  -7.426  1.00 81.79           C  
ATOM   1676  CB  ILE A 216       4.825  13.657  -5.257  1.00 81.79           C  
ATOM   1677  O   ILE A 216       3.003  14.759  -7.833  1.00 81.79           O  
ATOM   1678  CG1 ILE A 216       5.260  12.338  -4.610  1.00 81.79           C  
ATOM   1679  CG2 ILE A 216       3.468  14.114  -4.713  1.00 81.79           C  
ATOM   1680  CD1 ILE A 216       5.572  12.451  -3.124  1.00 81.79           C  
ATOM   1681  N   ASP A 217       4.878  15.829  -7.520  1.00 82.02           N  
ATOM   1682  CA  ASP A 217       4.425  17.097  -8.083  1.00 82.02           C  
ATOM   1683  C   ASP A 217       4.073  16.947  -9.561  1.00 82.02           C  
ATOM   1684  CB  ASP A 217       5.494  18.177  -7.905  1.00 82.02           C  
ATOM   1685  O   ASP A 217       3.110  17.550 -10.040  1.00 82.02           O  
ATOM   1686  CG  ASP A 217       5.616  18.660  -6.470  1.00 82.02           C  
ATOM   1687  OD1 ASP A 217       4.685  18.429  -5.668  1.00 82.02           O  
ATOM   1688  OD2 ASP A 217       6.650  19.279  -6.139  1.00 82.02           O  
ATOM   1689  N   SER A 218       4.855  16.096 -10.174  1.00 80.84           N  
ATOM   1690  CA  SER A 218       4.647  15.917 -11.608  1.00 80.84           C  
ATOM   1691  C   SER A 218       3.403  15.081 -11.886  1.00 80.84           C  
ATOM   1692  CB  SER A 218       5.869  15.257 -12.248  1.00 80.84           C  
ATOM   1693  O   SER A 218       2.798  15.193 -12.954  1.00 80.84           O  
ATOM   1694  OG  SER A 218       7.009  16.090 -12.132  1.00 80.84           O  
ATOM   1695  N   MET A 219       3.003  14.311 -10.864  1.00 77.99           N  
ATOM   1696  CA  MET A 219       1.851  13.427 -11.015  1.00 77.99           C  
ATOM   1697  C   MET A 219       0.600  14.056 -10.410  1.00 77.99           C  
ATOM   1698  CB  MET A 219       2.123  12.072 -10.361  1.00 77.99           C  
ATOM   1699  O   MET A 219      -0.489  13.484 -10.492  1.00 77.99           O  
ATOM   1700  CG  MET A 219       3.180  11.247 -11.077  1.00 77.99           C  
ATOM   1701  SD  MET A 219       3.247   9.514 -10.475  1.00 77.99           S  
ATOM   1702  CE  MET A 219       3.603   9.800  -8.719  1.00 77.99           C  
ATOM   1703  N   ALA A 220       0.683  15.191  -9.741  1.00 65.59           N  
ATOM   1704  CA  ALA A 220      -0.338  15.828  -8.913  1.00 65.59           C  
ATOM   1705  C   ALA A 220      -1.601  16.112  -9.721  1.00 65.59           C  
ATOM   1706  CB  ALA A 220       0.201  17.120  -8.303  1.00 65.59           C  
ATOM   1707  O   ALA A 220      -2.711  16.072  -9.185  1.00 65.59           O  
ATOM   1708  N   ASN A 221      -1.513  16.234 -11.087  1.00 55.09           N  
ATOM   1709  CA  ASN A 221      -2.712  16.508 -11.871  1.00 55.09           C  
ATOM   1710  C   ASN A 221      -3.544  15.247 -12.084  1.00 55.09           C  
ATOM   1711  CB  ASN A 221      -2.342  17.134 -13.217  1.00 55.09           C  
ATOM   1712  O   ASN A 221      -4.760  15.323 -12.264  1.00 55.09           O  
ATOM   1713  CG  ASN A 221      -1.853  18.562 -13.083  1.00 55.09           C  
ATOM   1714  ND2 ASN A 221      -1.064  19.013 -14.051  1.00 55.09           N  
ATOM   1715  OD1 ASN A 221      -2.180  19.255 -12.115  1.00 55.09           O  
ATOM   1716  N   SER A 222      -3.050  13.985 -11.693  1.00 55.33           N  
ATOM   1717  CA  SER A 222      -3.719  12.700 -11.866  1.00 55.33           C  
ATOM   1718  C   SER A 222      -4.227  12.157 -10.534  1.00 55.33           C  
ATOM   1719  CB  SER A 222      -2.774  11.686 -12.512  1.00 55.33           C  
ATOM   1720  O   SER A 222      -4.966  11.172 -10.501  1.00 55.33           O  
ATOM   1721  OG  SER A 222      -1.616  11.500 -11.718  1.00 55.33           O  
ATOM   1722  N   PHE A 223      -4.139  12.882  -9.343  1.00 51.17           N  
ATOM   1723  CA  PHE A 223      -4.256  12.461  -7.952  1.00 51.17           C  
ATOM   1724  C   PHE A 223      -5.699  12.572  -7.472  1.00 51.17           C  
ATOM   1725  CB  PHE A 223      -3.339  13.299  -7.056  1.00 51.17           C  
ATOM   1726  O   PHE A 223      -6.005  12.236  -6.326  1.00 51.17           O  
ATOM   1727  CG  PHE A 223      -3.001  12.638  -5.747  1.00 51.17           C  
ATOM   1728  CD1 PHE A 223      -3.688  12.971  -4.586  1.00 51.17           C  
ATOM   1729  CD2 PHE A 223      -1.994  11.684  -5.677  1.00 51.17           C  
ATOM   1730  CE1 PHE A 223      -3.377  12.362  -3.373  1.00 51.17           C  
ATOM   1731  CE2 PHE A 223      -1.678  11.070  -4.468  1.00 51.17           C  
ATOM   1732  CZ  PHE A 223      -2.370  11.411  -3.317  1.00 51.17           C  
ATOM   1733  N   VAL A 224      -6.747  12.873  -8.305  1.00 49.27           N  
ATOM   1734  CA  VAL A 224      -8.098  13.072  -7.790  1.00 49.27           C  
ATOM   1735  C   VAL A 224      -8.615  11.772  -7.179  1.00 49.27           C  
ATOM   1736  CB  VAL A 224      -9.060  13.562  -8.895  1.00 49.27           C  
ATOM   1737  O   VAL A 224      -9.261  11.786  -6.128  1.00 49.27           O  
ATOM   1738  CG1 VAL A 224     -10.485  13.681  -8.357  1.00 49.27           C  
ATOM   1739  CG2 VAL A 224      -8.586  14.899  -9.461  1.00 49.27           C  
ATOM   1740  N   GLY A 225      -7.966  10.503  -7.367  1.00 53.11           N  
ATOM   1741  CA  GLY A 225      -8.512   9.227  -6.932  1.00 53.11           C  
ATOM   1742  C   GLY A 225      -7.858   8.697  -5.671  1.00 53.11           C  
ATOM   1743  O   GLY A 225      -8.498   8.004  -4.877  1.00 53.11           O  
ATOM   1744  N   THR A 226      -6.821   9.470  -4.952  1.00 68.32           N  
ATOM   1745  CA  THR A 226      -6.062   8.984  -3.805  1.00 68.32           C  
ATOM   1746  C   THR A 226      -6.426   9.765  -2.546  1.00 68.32           C  
ATOM   1747  CB  THR A 226      -4.546   9.087  -4.055  1.00 68.32           C  
ATOM   1748  O   THR A 226      -5.972   9.432  -1.449  1.00 68.32           O  
ATOM   1749  CG2 THR A 226      -3.756   8.468  -2.907  1.00 68.32           C  
ATOM   1750  OG1 THR A 226      -4.220   8.399  -5.270  1.00 68.32           O  
ATOM   1751  N   ARG A 227      -7.396  10.602  -2.634  1.00 83.31           N  
ATOM   1752  CA  ARG A 227      -7.626  11.484  -1.495  1.00 83.31           C  
ATOM   1753  C   ARG A 227      -8.616  10.865  -0.514  1.00 83.31           C  
ATOM   1754  CB  ARG A 227      -8.137  12.848  -1.964  1.00 83.31           C  
ATOM   1755  O   ARG A 227      -8.756  11.336   0.616  1.00 83.31           O  
ATOM   1756  CG  ARG A 227      -7.084  13.693  -2.663  1.00 83.31           C  
ATOM   1757  CD  ARG A 227      -7.552  15.128  -2.860  1.00 83.31           C  
ATOM   1758  NE  ARG A 227      -6.523  15.950  -3.490  1.00 83.31           N  
ATOM   1759  NH1 ARG A 227      -7.867  17.812  -3.737  1.00 83.31           N  
ATOM   1760  NH2 ARG A 227      -5.690  17.861  -4.453  1.00 83.31           N  
ATOM   1761  CZ  ARG A 227      -6.696  17.206  -3.892  1.00 83.31           C  
ATOM   1762  N   SER A 228      -9.248   9.699  -0.940  1.00 89.58           N  
ATOM   1763  CA  SER A 228     -10.309   9.120  -0.122  1.00 89.58           C  
ATOM   1764  C   SER A 228      -9.746   8.489   1.148  1.00 89.58           C  
ATOM   1765  CB  SER A 228     -11.090   8.074  -0.917  1.00 89.58           C  
ATOM   1766  O   SER A 228     -10.464   8.322   2.135  1.00 89.58           O  
ATOM   1767  OG  SER A 228     -11.622   8.638  -2.104  1.00 89.58           O  
ATOM   1768  N   TYR A 229      -8.383   8.269   1.169  1.00 94.13           N  
ATOM   1769  CA  TYR A 229      -7.784   7.646   2.344  1.00 94.13           C  
ATOM   1770  C   TYR A 229      -6.990   8.663   3.155  1.00 94.13           C  
ATOM   1771  CB  TYR A 229      -6.875   6.484   1.931  1.00 94.13           C  
ATOM   1772  O   TYR A 229      -6.380   8.316   4.170  1.00 94.13           O  
ATOM   1773  CG  TYR A 229      -7.611   5.343   1.272  1.00 94.13           C  
ATOM   1774  CD1 TYR A 229      -8.133   4.295   2.028  1.00 94.13           C  
ATOM   1775  CD2 TYR A 229      -7.785   5.309  -0.108  1.00 94.13           C  
ATOM   1776  CE1 TYR A 229      -8.810   3.241   1.424  1.00 94.13           C  
ATOM   1777  CE2 TYR A 229      -8.461   4.259  -0.722  1.00 94.13           C  
ATOM   1778  OH  TYR A 229      -9.638   2.190  -0.551  1.00 94.13           O  
ATOM   1779  CZ  TYR A 229      -8.969   3.232   0.051  1.00 94.13           C  
ATOM   1780  N   MET A 230      -7.000   9.931   2.668  1.00 93.49           N  
ATOM   1781  CA  MET A 230      -6.212  10.985   3.303  1.00 93.49           C  
ATOM   1782  C   MET A 230      -6.785  11.343   4.670  1.00 93.49           C  
ATOM   1783  CB  MET A 230      -6.162  12.229   2.414  1.00 93.49           C  
ATOM   1784  O   MET A 230      -8.003  11.334   4.859  1.00 93.49           O  
ATOM   1785  CG  MET A 230      -5.181  12.118   1.259  1.00 93.49           C  
ATOM   1786  SD  MET A 230      -5.035  13.681   0.308  1.00 93.49           S  
ATOM   1787  CE  MET A 230      -3.971  13.129  -1.054  1.00 93.49           C  
ATOM   1788  N   SER A 231      -5.899  11.584   5.568  1.00 95.14           N  
ATOM   1789  CA  SER A 231      -6.301  12.008   6.905  1.00 95.14           C  
ATOM   1790  C   SER A 231      -6.947  13.389   6.876  1.00 95.14           C  
ATOM   1791  CB  SER A 231      -5.098  12.018   7.849  1.00 95.14           C  
ATOM   1792  O   SER A 231      -6.700  14.177   5.960  1.00 95.14           O  
ATOM   1793  OG  SER A 231      -4.148  12.989   7.443  1.00 95.14           O  
ATOM   1794  N   PRO A 232      -7.793  13.739   7.822  1.00 95.54           N  
ATOM   1795  CA  PRO A 232      -8.455  15.044   7.880  1.00 95.54           C  
ATOM   1796  C   PRO A 232      -7.466  16.207   7.898  1.00 95.54           C  
ATOM   1797  CB  PRO A 232      -9.246  14.980   9.190  1.00 95.54           C  
ATOM   1798  O   PRO A 232      -7.670  17.206   7.203  1.00 95.54           O  
ATOM   1799  CG  PRO A 232      -9.515  13.526   9.403  1.00 95.54           C  
ATOM   1800  CD  PRO A 232      -8.345  12.742   8.881  1.00 95.54           C  
ATOM   1801  N   GLU A 233      -6.432  16.072   8.673  1.00 95.33           N  
ATOM   1802  CA  GLU A 233      -5.458  17.155   8.779  1.00 95.33           C  
ATOM   1803  C   GLU A 233      -4.758  17.399   7.445  1.00 95.33           C  
ATOM   1804  CB  GLU A 233      -4.425  16.846   9.866  1.00 95.33           C  
ATOM   1805  O   GLU A 233      -4.393  18.533   7.128  1.00 95.33           O  
ATOM   1806  CG  GLU A 233      -3.578  15.615   9.576  1.00 95.33           C  
ATOM   1807  CD  GLU A 233      -4.173  14.332  10.134  1.00 95.33           C  
ATOM   1808  OE1 GLU A 233      -3.405  13.399  10.462  1.00 95.33           O  
ATOM   1809  OE2 GLU A 233      -5.417  14.259  10.244  1.00 95.33           O  
ATOM   1810  N   ARG A 234      -4.497  16.354   6.696  1.00 92.85           N  
ATOM   1811  CA  ARG A 234      -3.897  16.499   5.374  1.00 92.85           C  
ATOM   1812  C   ARG A 234      -4.857  17.186   4.409  1.00 92.85           C  
ATOM   1813  CB  ARG A 234      -3.484  15.134   4.818  1.00 92.85           C  
ATOM   1814  O   ARG A 234      -4.448  18.040   3.620  1.00 92.85           O  
ATOM   1815  CG  ARG A 234      -2.608  15.214   3.578  1.00 92.85           C  
ATOM   1816  CD  ARG A 234      -2.118  13.839   3.144  1.00 92.85           C  
ATOM   1817  NE  ARG A 234      -1.492  13.881   1.826  1.00 92.85           N  
ATOM   1818  NH1 ARG A 234      -1.293  11.589   1.619  1.00 92.85           N  
ATOM   1819  NH2 ARG A 234      -0.553  12.964  -0.059  1.00 92.85           N  
ATOM   1820  CZ  ARG A 234      -1.114  12.811   1.132  1.00 92.85           C  
ATOM   1821  N   LEU A 235      -6.081  16.789   4.451  1.00 91.90           N  
ATOM   1822  CA  LEU A 235      -7.099  17.374   3.585  1.00 91.90           C  
ATOM   1823  C   LEU A 235      -7.285  18.857   3.890  1.00 91.90           C  
ATOM   1824  CB  LEU A 235      -8.430  16.637   3.750  1.00 91.90           C  
ATOM   1825  O   LEU A 235      -7.625  19.640   3.000  1.00 91.90           O  
ATOM   1826  CG  LEU A 235      -8.490  15.213   3.193  1.00 91.90           C  
ATOM   1827  CD1 LEU A 235      -9.799  14.542   3.595  1.00 91.90           C  
ATOM   1828  CD2 LEU A 235      -8.334  15.225   1.676  1.00 91.90           C  
ATOM   1829  N   GLN A 236      -7.102  19.220   5.104  1.00 91.78           N  
ATOM   1830  CA  GLN A 236      -7.278  20.601   5.541  1.00 91.78           C  
ATOM   1831  C   GLN A 236      -6.024  21.427   5.270  1.00 91.78           C  
ATOM   1832  CB  GLN A 236      -7.629  20.653   7.029  1.00 91.78           C  
ATOM   1833  O   GLN A 236      -6.016  22.641   5.485  1.00 91.78           O  
ATOM   1834  CG  GLN A 236      -9.007  20.093   7.355  1.00 91.78           C  
ATOM   1835  CD  GLN A 236      -9.255  19.976   8.848  1.00 91.78           C  
ATOM   1836  NE2 GLN A 236     -10.420  20.433   9.293  1.00 91.78           N  
ATOM   1837  OE1 GLN A 236      -8.406  19.478   9.594  1.00 91.78           O  
ATOM   1838  N   GLY A 237      -4.938  20.763   4.867  1.00 88.59           N  
ATOM   1839  CA  GLY A 237      -3.704  21.447   4.517  1.00 88.59           C  
ATOM   1840  C   GLY A 237      -2.871  21.832   5.725  1.00 88.59           C  
ATOM   1841  O   GLY A 237      -2.060  22.758   5.657  1.00 88.59           O  
ATOM   1842  N   THR A 238      -3.198  21.210   6.856  1.00 89.71           N  
ATOM   1843  CA  THR A 238      -2.408  21.457   8.057  1.00 89.71           C  
ATOM   1844  C   THR A 238      -1.186  20.545   8.098  1.00 89.71           C  
ATOM   1845  CB  THR A 238      -3.248  21.252   9.331  1.00 89.71           C  
ATOM   1846  O   THR A 238      -1.024  19.677   7.237  1.00 89.71           O  
ATOM   1847  CG2 THR A 238      -4.488  22.140   9.321  1.00 89.71           C  
ATOM   1848  OG1 THR A 238      -3.657  19.880   9.411  1.00 89.71           O  
ATOM   1849  N   HIS A 239      -0.308  20.753   9.096  1.00 89.14           N  
ATOM   1850  CA  HIS A 239       0.880  19.922   9.250  1.00 89.14           C  
ATOM   1851  C   HIS A 239       0.507  18.453   9.415  1.00 89.14           C  
ATOM   1852  CB  HIS A 239       1.709  20.391  10.447  1.00 89.14           C  
ATOM   1853  O   HIS A 239      -0.470  18.128  10.092  1.00 89.14           O  
ATOM   1854  CG  HIS A 239       2.314  21.746  10.264  1.00 89.14           C  
ATOM   1855  CD2 HIS A 239       1.985  22.946  10.799  1.00 89.14           C  
ATOM   1856  ND1 HIS A 239       3.395  21.974   9.440  1.00 89.14           N  
ATOM   1857  CE1 HIS A 239       3.706  23.259   9.477  1.00 89.14           C  
ATOM   1858  NE2 HIS A 239       2.866  23.871  10.294  1.00 89.14           N  
ATOM   1859  N   TYR A 240       1.168  17.593   8.644  1.00 90.58           N  
ATOM   1860  CA  TYR A 240       0.890  16.169   8.790  1.00 90.58           C  
ATOM   1861  C   TYR A 240       2.172  15.388   9.055  1.00 90.58           C  
ATOM   1862  CB  TYR A 240       0.197  15.624   7.538  1.00 90.58           C  
ATOM   1863  O   TYR A 240       3.273  15.896   8.833  1.00 90.58           O  
ATOM   1864  CG  TYR A 240       1.040  15.715   6.289  1.00 90.58           C  
ATOM   1865  CD1 TYR A 240       1.084  16.889   5.539  1.00 90.58           C  
ATOM   1866  CD2 TYR A 240       1.793  14.629   5.856  1.00 90.58           C  
ATOM   1867  CE1 TYR A 240       1.858  16.977   4.387  1.00 90.58           C  
ATOM   1868  CE2 TYR A 240       2.570  14.706   4.705  1.00 90.58           C  
ATOM   1869  OH  TYR A 240       3.364  15.964   2.838  1.00 90.58           O  
ATOM   1870  CZ  TYR A 240       2.597  15.882   3.979  1.00 90.58           C  
ATOM   1871  N   SER A 241       2.000  14.231   9.587  1.00 93.06           N  
ATOM   1872  CA  SER A 241       3.088  13.355  10.011  1.00 93.06           C  
ATOM   1873  C   SER A 241       2.758  11.892   9.735  1.00 93.06           C  
ATOM   1874  CB  SER A 241       3.384  13.548  11.498  1.00 93.06           C  
ATOM   1875  O   SER A 241       1.797  11.589   9.025  1.00 93.06           O  
ATOM   1876  OG  SER A 241       2.338  13.015  12.293  1.00 93.06           O  
ATOM   1877  N   VAL A 242       3.569  11.052  10.283  1.00 94.41           N  
ATOM   1878  CA  VAL A 242       3.368   9.615  10.132  1.00 94.41           C  
ATOM   1879  C   VAL A 242       1.990   9.227  10.664  1.00 94.41           C  
ATOM   1880  CB  VAL A 242       4.467   8.808  10.859  1.00 94.41           C  
ATOM   1881  O   VAL A 242       1.451   8.178  10.303  1.00 94.41           O  
ATOM   1882  CG1 VAL A 242       4.330   8.953  12.374  1.00 94.41           C  
ATOM   1883  CG2 VAL A 242       4.405   7.337  10.453  1.00 94.41           C  
ATOM   1884  N   GLN A 243       1.384  10.096  11.453  1.00 97.34           N  
ATOM   1885  CA  GLN A 243       0.041   9.878  11.979  1.00 97.34           C  
ATOM   1886  C   GLN A 243      -0.989   9.828  10.854  1.00 97.34           C  
ATOM   1887  CB  GLN A 243      -0.329  10.973  12.980  1.00 97.34           C  
ATOM   1888  O   GLN A 243      -2.012   9.150  10.970  1.00 97.34           O  
ATOM   1889  CG  GLN A 243       0.449  10.899  14.288  1.00 97.34           C  
ATOM   1890  CD  GLN A 243       0.245   9.584  15.017  1.00 97.34           C  
ATOM   1891  NE2 GLN A 243      -0.915   9.429  15.647  1.00 97.34           N  
ATOM   1892  OE1 GLN A 243       1.123   8.715  15.014  1.00 97.34           O  
ATOM   1893  N   SER A 244      -0.706  10.516   9.844  1.00 95.97           N  
ATOM   1894  CA  SER A 244      -1.577  10.474   8.674  1.00 95.97           C  
ATOM   1895  C   SER A 244      -1.580   9.089   8.036  1.00 95.97           C  
ATOM   1896  CB  SER A 244      -1.142  11.517   7.644  1.00 95.97           C  
ATOM   1897  O   SER A 244      -2.615   8.624   7.554  1.00 95.97           O  
ATOM   1898  OG  SER A 244      -1.300  12.828   8.158  1.00 95.97           O  
ATOM   1899  N   ASP A 245      -0.475   8.399   8.047  1.00 96.88           N  
ATOM   1900  CA  ASP A 245      -0.392   7.028   7.553  1.00 96.88           C  
ATOM   1901  C   ASP A 245      -1.236   6.085   8.408  1.00 96.88           C  
ATOM   1902  CB  ASP A 245       1.063   6.554   7.526  1.00 96.88           C  
ATOM   1903  O   ASP A 245      -1.862   5.159   7.887  1.00 96.88           O  
ATOM   1904  CG  ASP A 245       1.882   7.216   6.433  1.00 96.88           C  
ATOM   1905  OD1 ASP A 245       1.310   7.604   5.392  1.00 96.88           O  
ATOM   1906  OD2 ASP A 245       3.112   7.350   6.614  1.00 96.88           O  
ATOM   1907  N   ILE A 246      -1.261   6.358   9.693  1.00 98.39           N  
ATOM   1908  CA  ILE A 246      -2.016   5.529  10.627  1.00 98.39           C  
ATOM   1909  C   ILE A 246      -3.511   5.674  10.353  1.00 98.39           C  
ATOM   1910  CB  ILE A 246      -1.702   5.901  12.094  1.00 98.39           C  
ATOM   1911  O   ILE A 246      -4.248   4.685  10.355  1.00 98.39           O  
ATOM   1912  CG1 ILE A 246      -0.252   5.543  12.437  1.00 98.39           C  
ATOM   1913  CG2 ILE A 246      -2.678   5.206  13.048  1.00 98.39           C  
ATOM   1914  CD1 ILE A 246       0.197   6.026  13.809  1.00 98.39           C  
ATOM   1915  N   TRP A 247      -3.925   6.877  10.070  1.00 98.15           N  
ATOM   1916  CA  TRP A 247      -5.307   7.094   9.652  1.00 98.15           C  
ATOM   1917  C   TRP A 247      -5.632   6.279   8.404  1.00 98.15           C  
ATOM   1918  CB  TRP A 247      -5.562   8.580   9.387  1.00 98.15           C  
ATOM   1919  O   TRP A 247      -6.615   5.535   8.380  1.00 98.15           O  
ATOM   1920  CG  TRP A 247      -6.887   8.865   8.746  1.00 98.15           C  
ATOM   1921  CD1 TRP A 247      -7.194   8.786   7.416  1.00 98.15           C  
ATOM   1922  CD2 TRP A 247      -8.085   9.281   9.410  1.00 98.15           C  
ATOM   1923  CE2 TRP A 247      -9.080   9.435   8.419  1.00 98.15           C  
ATOM   1924  CE3 TRP A 247      -8.414   9.538  10.748  1.00 98.15           C  
ATOM   1925  NE1 TRP A 247      -8.511   9.127   7.213  1.00 98.15           N  
ATOM   1926  CH2 TRP A 247     -10.678  10.080  10.041  1.00 98.15           C  
ATOM   1927  CZ2 TRP A 247     -10.383   9.835   8.725  1.00 98.15           C  
ATOM   1928  CZ3 TRP A 247      -9.711   9.936  11.050  1.00 98.15           C  
ATOM   1929  N   SER A 248      -4.799   6.409   7.424  1.00 97.15           N  
ATOM   1930  CA  SER A 248      -5.008   5.709   6.161  1.00 97.15           C  
ATOM   1931  C   SER A 248      -5.067   4.200   6.368  1.00 97.15           C  
ATOM   1932  CB  SER A 248      -3.896   6.053   5.168  1.00 97.15           C  
ATOM   1933  O   SER A 248      -5.860   3.510   5.725  1.00 97.15           O  
ATOM   1934  OG  SER A 248      -3.890   7.440   4.880  1.00 97.15           O  
ATOM   1935  N   MET A 249      -4.237   3.710   7.221  1.00 98.16           N  
ATOM   1936  CA  MET A 249      -4.260   2.291   7.564  1.00 98.16           C  
ATOM   1937  C   MET A 249      -5.595   1.905   8.192  1.00 98.16           C  
ATOM   1938  CB  MET A 249      -3.114   1.948   8.518  1.00 98.16           C  
ATOM   1939  O   MET A 249      -6.186   0.887   7.828  1.00 98.16           O  
ATOM   1940  CG  MET A 249      -3.075   0.485   8.927  1.00 98.16           C  
ATOM   1941  SD  MET A 249      -1.710   0.120  10.098  1.00 98.16           S  
ATOM   1942  CE  MET A 249      -2.378   0.864  11.611  1.00 98.16           C  
ATOM   1943  N   GLY A 250      -6.072   2.705   9.163  1.00 98.29           N  
ATOM   1944  CA  GLY A 250      -7.352   2.452   9.807  1.00 98.29           C  
ATOM   1945  C   GLY A 250      -8.506   2.364   8.826  1.00 98.29           C  
ATOM   1946  O   GLY A 250      -9.312   1.433   8.891  1.00 98.29           O  
ATOM   1947  N   LEU A 251      -8.525   3.308   7.913  1.00 97.40           N  
ATOM   1948  CA  LEU A 251      -9.569   3.332   6.894  1.00 97.40           C  
ATOM   1949  C   LEU A 251      -9.476   2.106   5.992  1.00 97.40           C  
ATOM   1950  CB  LEU A 251      -9.469   4.608   6.054  1.00 97.40           C  
ATOM   1951  O   LEU A 251     -10.495   1.504   5.648  1.00 97.40           O  
ATOM   1952  CG  LEU A 251     -10.682   4.945   5.186  1.00 97.40           C  
ATOM   1953  CD1 LEU A 251     -11.927   5.104   6.054  1.00 97.40           C  
ATOM   1954  CD2 LEU A 251     -10.425   6.209   4.374  1.00 97.40           C  
ATOM   1955  N   SER A 252      -8.270   1.734   5.612  1.00 97.99           N  
ATOM   1956  CA  SER A 252      -8.032   0.560   4.779  1.00 97.99           C  
ATOM   1957  C   SER A 252      -8.511  -0.713   5.468  1.00 97.99           C  
ATOM   1958  CB  SER A 252      -6.546   0.437   4.438  1.00 97.99           C  
ATOM   1959  O   SER A 252      -9.132  -1.571   4.837  1.00 97.99           O  
ATOM   1960  OG  SER A 252      -6.129   1.510   3.612  1.00 97.99           O  
ATOM   1961  N   LEU A 253      -8.290  -0.814   6.737  1.00 98.62           N  
ATOM   1962  CA  LEU A 253      -8.683  -1.999   7.492  1.00 98.62           C  
ATOM   1963  C   LEU A 253     -10.201  -2.121   7.560  1.00 98.62           C  
ATOM   1964  CB  LEU A 253      -8.100  -1.951   8.907  1.00 98.62           C  
ATOM   1965  O   LEU A 253     -10.748  -3.215   7.395  1.00 98.62           O  
ATOM   1966  CG  LEU A 253      -6.586  -2.134   9.023  1.00 98.62           C  
ATOM   1967  CD1 LEU A 253      -6.128  -1.867  10.453  1.00 98.62           C  
ATOM   1968  CD2 LEU A 253      -6.181  -3.535   8.579  1.00 98.62           C  
ATOM   1969  N   VAL A 254     -10.847  -1.050   7.750  1.00 98.09           N  
ATOM   1970  CA  VAL A 254     -12.306  -1.070   7.789  1.00 98.09           C  
ATOM   1971  C   VAL A 254     -12.853  -1.494   6.428  1.00 98.09           C  
ATOM   1972  CB  VAL A 254     -12.882   0.306   8.191  1.00 98.09           C  
ATOM   1973  O   VAL A 254     -13.746  -2.340   6.348  1.00 98.09           O  
ATOM   1974  CG1 VAL A 254     -14.409   0.285   8.149  1.00 98.09           C  
ATOM   1975  CG2 VAL A 254     -12.387   0.705   9.580  1.00 98.09           C  
ATOM   1976  N   GLU A 255     -12.293  -0.940   5.389  1.00 97.12           N  
ATOM   1977  CA  GLU A 255     -12.702  -1.263   4.025  1.00 97.12           C  
ATOM   1978  C   GLU A 255     -12.565  -2.757   3.747  1.00 97.12           C  
ATOM   1979  CB  GLU A 255     -11.879  -0.462   3.013  1.00 97.12           C  
ATOM   1980  O   GLU A 255     -13.490  -3.386   3.229  1.00 97.12           O  
ATOM   1981  CG  GLU A 255     -12.163  -0.827   1.563  1.00 97.12           C  
ATOM   1982  CD  GLU A 255     -11.305  -0.057   0.571  1.00 97.12           C  
ATOM   1983  OE1 GLU A 255     -11.374  -0.348  -0.644  1.00 97.12           O  
ATOM   1984  OE2 GLU A 255     -10.557   0.843   1.014  1.00 97.12           O  
ATOM   1985  N   MET A 256     -11.448  -3.270   4.113  1.00 98.04           N  
ATOM   1986  CA  MET A 256     -11.165  -4.673   3.826  1.00 98.04           C  
ATOM   1987  C   MET A 256     -12.007  -5.590   4.707  1.00 98.04           C  
ATOM   1988  CB  MET A 256      -9.679  -4.975   4.027  1.00 98.04           C  
ATOM   1989  O   MET A 256     -12.417  -6.668   4.275  1.00 98.04           O  
ATOM   1990  CG  MET A 256      -8.776  -4.331   2.987  1.00 98.04           C  
ATOM   1991  SD  MET A 256      -7.017  -4.811   3.189  1.00 98.04           S  
ATOM   1992  CE  MET A 256      -6.574  -3.803   4.631  1.00 98.04           C  
ATOM   1993  N   ALA A 257     -12.334  -5.147   5.887  1.00 97.23           N  
ATOM   1994  CA  ALA A 257     -13.136  -5.934   6.820  1.00 97.23           C  
ATOM   1995  C   ALA A 257     -14.602  -5.962   6.394  1.00 97.23           C  
ATOM   1996  CB  ALA A 257     -13.007  -5.375   8.235  1.00 97.23           C  
ATOM   1997  O   ALA A 257     -15.243  -7.015   6.425  1.00 97.23           O  
ATOM   1998  N   VAL A 258     -15.046  -4.835   5.948  1.00 95.28           N  
ATOM   1999  CA  VAL A 258     -16.460  -4.678   5.624  1.00 95.28           C  
ATOM   2000  C   VAL A 258     -16.709  -5.096   4.177  1.00 95.28           C  
ATOM   2001  CB  VAL A 258     -16.936  -3.225   5.849  1.00 95.28           C  
ATOM   2002  O   VAL A 258     -17.798  -5.564   3.838  1.00 95.28           O  
ATOM   2003  CG1 VAL A 258     -18.326  -3.013   5.251  1.00 95.28           C  
ATOM   2004  CG2 VAL A 258     -16.935  -2.889   7.339  1.00 95.28           C  
ATOM   2005  N   GLY A 259     -15.621  -4.942   3.335  1.00 94.18           N  
ATOM   2006  CA  GLY A 259     -15.720  -5.368   1.948  1.00 94.18           C  
ATOM   2007  C   GLY A 259     -16.093  -4.241   1.003  1.00 94.18           C  
ATOM   2008  O   GLY A 259     -16.372  -4.477  -0.174  1.00 94.18           O  
ATOM   2009  N   ARG A 260     -16.254  -3.071   1.483  1.00 93.14           N  
ATOM   2010  CA  ARG A 260     -16.511  -1.864   0.704  1.00 93.14           C  
ATOM   2011  C   ARG A 260     -15.959  -0.629   1.408  1.00 93.14           C  
ATOM   2012  CB  ARG A 260     -18.010  -1.696   0.450  1.00 93.14           C  
ATOM   2013  O   ARG A 260     -15.745  -0.644   2.622  1.00 93.14           O  
ATOM   2014  CG  ARG A 260     -18.810  -1.344   1.695  1.00 93.14           C  
ATOM   2015  CD  ARG A 260     -20.223  -0.897   1.349  1.00 93.14           C  
ATOM   2016  NE  ARG A 260     -20.964  -0.485   2.538  1.00 93.14           N  
ATOM   2017  NH1 ARG A 260     -20.506   1.766   2.296  1.00 93.14           N  
ATOM   2018  NH2 ARG A 260     -21.780   1.033   4.056  1.00 93.14           N  
ATOM   2019  CZ  ARG A 260     -21.082   0.770   2.961  1.00 93.14           C  
ATOM   2020  N   TYR A 261     -15.708   0.340   0.647  1.00 93.13           N  
ATOM   2021  CA  TYR A 261     -15.221   1.581   1.241  1.00 93.13           C  
ATOM   2022  C   TYR A 261     -16.196   2.102   2.290  1.00 93.13           C  
ATOM   2023  CB  TYR A 261     -15.000   2.643   0.160  1.00 93.13           C  
ATOM   2024  O   TYR A 261     -17.405   2.150   2.054  1.00 93.13           O  
ATOM   2025  CG  TYR A 261     -14.247   3.857   0.647  1.00 93.13           C  
ATOM   2026  CD1 TYR A 261     -14.909   5.057   0.900  1.00 93.13           C  
ATOM   2027  CD2 TYR A 261     -12.873   3.807   0.856  1.00 93.13           C  
ATOM   2028  CE1 TYR A 261     -14.219   6.179   1.347  1.00 93.13           C  
ATOM   2029  CE2 TYR A 261     -12.172   4.923   1.303  1.00 93.13           C  
ATOM   2030  OH  TYR A 261     -12.165   7.209   1.989  1.00 93.13           O  
ATOM   2031  CZ  TYR A 261     -12.853   6.102   1.546  1.00 93.13           C  
ATOM   2032  N   PRO A 262     -15.639   2.537   3.585  1.00 91.60           N  
ATOM   2033  CA  PRO A 262     -16.476   2.706   4.776  1.00 91.60           C  
ATOM   2034  C   PRO A 262     -17.176   4.063   4.817  1.00 91.60           C  
ATOM   2035  CB  PRO A 262     -15.479   2.571   5.930  1.00 91.60           C  
ATOM   2036  O   PRO A 262     -18.050   4.285   5.658  1.00 91.60           O  
ATOM   2037  CG  PRO A 262     -14.165   2.982   5.349  1.00 91.60           C  
ATOM   2038  CD  PRO A 262     -14.141   2.593   3.899  1.00 91.60           C  
ATOM   2039  N   ILE A 263     -16.993   4.967   3.830  1.00 91.27           N  
ATOM   2040  CA  ILE A 263     -17.603   6.292   3.861  1.00 91.27           C  
ATOM   2041  C   ILE A 263     -18.432   6.508   2.597  1.00 91.27           C  
ATOM   2042  CB  ILE A 263     -16.537   7.402   4.000  1.00 91.27           C  
ATOM   2043  O   ILE A 263     -17.901   6.467   1.485  1.00 91.27           O  
ATOM   2044  CG1 ILE A 263     -15.714   7.195   5.276  1.00 91.27           C  
ATOM   2045  CG2 ILE A 263     -17.194   8.785   3.990  1.00 91.27           C  
ATOM   2046  CD1 ILE A 263     -14.530   8.142   5.409  1.00 91.27           C  
ATOM   2047  N   PRO A 264     -19.691   6.782   2.947  1.00 88.62           N  
ATOM   2048  CA  PRO A 264     -20.329   6.814   4.265  1.00 88.62           C  
ATOM   2049  C   PRO A 264     -20.532   5.421   4.857  1.00 88.62           C  
ATOM   2050  CB  PRO A 264     -21.673   7.492   3.990  1.00 88.62           C  
ATOM   2051  O   PRO A 264     -20.509   4.427   4.127  1.00 88.62           O  
ATOM   2052  CG  PRO A 264     -22.017   7.104   2.588  1.00 88.62           C  
ATOM   2053  CD  PRO A 264     -20.744   6.988   1.799  1.00 88.62           C  
ATOM   2054  N   PRO A 265     -20.719   5.378   6.196  1.00 88.36           N  
ATOM   2055  CA  PRO A 265     -20.910   4.060   6.807  1.00 88.36           C  
ATOM   2056  C   PRO A 265     -22.192   3.374   6.341  1.00 88.36           C  
ATOM   2057  CB  PRO A 265     -20.971   4.373   8.305  1.00 88.36           C  
ATOM   2058  O   PRO A 265     -23.198   4.042   6.089  1.00 88.36           O  
ATOM   2059  CG  PRO A 265     -20.365   5.733   8.436  1.00 88.36           C  
ATOM   2060  CD  PRO A 265     -20.578   6.476   7.149  1.00 88.36           C  
ATOM   2061  N   PRO A 266     -22.116   2.014   6.249  1.00 87.40           N  
ATOM   2062  CA  PRO A 266     -23.349   1.290   5.930  1.00 87.40           C  
ATOM   2063  C   PRO A 266     -24.414   1.432   7.014  1.00 87.40           C  
ATOM   2064  CB  PRO A 266     -22.883  -0.163   5.809  1.00 87.40           C  
ATOM   2065  O   PRO A 266     -24.088   1.468   8.204  1.00 87.40           O  
ATOM   2066  CG  PRO A 266     -21.390  -0.088   5.817  1.00 87.40           C  
ATOM   2067  CD  PRO A 266     -20.983   1.246   6.372  1.00 87.40           C  
ATOM   2068  N   ASP A 267     -25.718   1.605   6.582  1.00 87.10           N  
ATOM   2069  CA  ASP A 267     -26.786   1.647   7.577  1.00 87.10           C  
ATOM   2070  C   ASP A 267     -27.108   0.248   8.097  1.00 87.10           C  
ATOM   2071  CB  ASP A 267     -28.043   2.291   6.987  1.00 87.10           C  
ATOM   2072  O   ASP A 267     -26.547  -0.741   7.621  1.00 87.10           O  
ATOM   2073  CG  ASP A 267     -28.590   1.536   5.789  1.00 87.10           C  
ATOM   2074  OD1 ASP A 267     -28.316   0.324   5.655  1.00 87.10           O  
ATOM   2075  OD2 ASP A 267     -29.301   2.158   4.971  1.00 87.10           O  
ATOM   2076  N   ALA A 268     -27.923   0.121   9.114  1.00 83.91           N  
ATOM   2077  CA  ALA A 268     -28.232  -1.120   9.819  1.00 83.91           C  
ATOM   2078  C   ALA A 268     -28.785  -2.172   8.862  1.00 83.91           C  
ATOM   2079  CB  ALA A 268     -29.227  -0.857  10.947  1.00 83.91           C  
ATOM   2080  O   ALA A 268     -28.427  -3.349   8.949  1.00 83.91           O  
ATOM   2081  N   LYS A 269     -29.649  -1.691   7.954  1.00 86.50           N  
ATOM   2082  CA  LYS A 269     -30.243  -2.608   6.986  1.00 86.50           C  
ATOM   2083  C   LYS A 269     -29.179  -3.208   6.072  1.00 86.50           C  
ATOM   2084  CB  LYS A 269     -31.309  -1.894   6.153  1.00 86.50           C  
ATOM   2085  O   LYS A 269     -29.195  -4.410   5.798  1.00 86.50           O  
ATOM   2086  CG  LYS A 269     -32.117  -2.821   5.256  1.00 86.50           C  
ATOM   2087  CD  LYS A 269     -33.249  -2.077   4.560  1.00 86.50           C  
ATOM   2088  CE  LYS A 269     -34.068  -3.006   3.675  1.00 86.50           C  
ATOM   2089  NZ  LYS A 269     -35.201  -2.289   3.017  1.00 86.50           N  
ATOM   2090  N   GLU A 270     -28.307  -2.356   5.656  1.00 88.09           N  
ATOM   2091  CA  GLU A 270     -27.214  -2.794   4.794  1.00 88.09           C  
ATOM   2092  C   GLU A 270     -26.293  -3.768   5.523  1.00 88.09           C  
ATOM   2093  CB  GLU A 270     -26.413  -1.591   4.288  1.00 88.09           C  
ATOM   2094  O   GLU A 270     -25.864  -4.772   4.950  1.00 88.09           O  
ATOM   2095  CG  GLU A 270     -25.359  -1.947   3.250  1.00 88.09           C  
ATOM   2096  CD  GLU A 270     -24.599  -0.739   2.727  1.00 88.09           C  
ATOM   2097  OE1 GLU A 270     -23.660  -0.915   1.919  1.00 88.09           O  
ATOM   2098  OE2 GLU A 270     -24.945   0.394   3.131  1.00 88.09           O  
ATOM   2099  N   LEU A 271     -26.018  -3.461   6.738  1.00 87.46           N  
ATOM   2100  CA  LEU A 271     -25.146  -4.320   7.532  1.00 87.46           C  
ATOM   2101  C   LEU A 271     -25.769  -5.699   7.723  1.00 87.46           C  
ATOM   2102  CB  LEU A 271     -24.862  -3.682   8.895  1.00 87.46           C  
ATOM   2103  O   LEU A 271     -25.066  -6.712   7.689  1.00 87.46           O  
ATOM   2104  CG  LEU A 271     -23.878  -2.511   8.903  1.00 87.46           C  
ATOM   2105  CD1 LEU A 271     -23.822  -1.877  10.289  1.00 87.46           C  
ATOM   2106  CD2 LEU A 271     -22.493  -2.973   8.465  1.00 87.46           C  
ATOM   2107  N   GLU A 272     -27.028  -5.660   7.989  1.00 86.59           N  
ATOM   2108  CA  GLU A 272     -27.754  -6.916   8.145  1.00 86.59           C  
ATOM   2109  C   GLU A 272     -27.659  -7.769   6.883  1.00 86.59           C  
ATOM   2110  CB  GLU A 272     -29.221  -6.650   8.491  1.00 86.59           C  
ATOM   2111  O   GLU A 272     -27.462  -8.983   6.961  1.00 86.59           O  
ATOM   2112  CG  GLU A 272     -29.989  -7.895   8.912  1.00 86.59           C  
ATOM   2113  CD  GLU A 272     -31.383  -7.590   9.439  1.00 86.59           C  
ATOM   2114  OE1 GLU A 272     -32.005  -8.482  10.060  1.00 86.59           O  
ATOM   2115  OE2 GLU A 272     -31.856  -6.451   9.229  1.00 86.59           O  
ATOM   2116  N   LEU A 273     -27.720  -7.140   5.758  1.00 87.89           N  
ATOM   2117  CA  LEU A 273     -27.612  -7.840   4.482  1.00 87.89           C  
ATOM   2118  C   LEU A 273     -26.186  -8.326   4.248  1.00 87.89           C  
ATOM   2119  CB  LEU A 273     -28.049  -6.928   3.332  1.00 87.89           C  
ATOM   2120  O   LEU A 273     -25.978  -9.420   3.718  1.00 87.89           O  
ATOM   2121  CG  LEU A 273     -29.550  -6.664   3.209  1.00 87.89           C  
ATOM   2122  CD1 LEU A 273     -29.812  -5.567   2.183  1.00 87.89           C  
ATOM   2123  CD2 LEU A 273     -30.289  -7.944   2.832  1.00 87.89           C  
ATOM   2124  N   MET A 274     -25.322  -7.585   4.682  1.00 88.27           N  
ATOM   2125  CA  MET A 274     -23.911  -7.882   4.447  1.00 88.27           C  
ATOM   2126  C   MET A 274     -23.436  -9.016   5.349  1.00 88.27           C  
ATOM   2127  CB  MET A 274     -23.054  -6.636   4.676  1.00 88.27           C  
ATOM   2128  O   MET A 274     -22.687  -9.891   4.910  1.00 88.27           O  
ATOM   2129  CG  MET A 274     -23.249  -5.555   3.625  1.00 88.27           C  
ATOM   2130  SD  MET A 274     -22.266  -4.046   3.978  1.00 88.27           S  
ATOM   2131  CE  MET A 274     -20.598  -4.658   3.611  1.00 88.27           C  
ATOM   2132  N   PHE A 275     -23.933  -9.080   6.639  1.00 88.67           N  
ATOM   2133  CA  PHE A 275     -23.356 -10.008   7.604  1.00 88.67           C  
ATOM   2134  C   PHE A 275     -24.378 -11.058   8.023  1.00 88.67           C  
ATOM   2135  CB  PHE A 275     -22.842  -9.255   8.835  1.00 88.67           C  
ATOM   2136  O   PHE A 275     -24.027 -12.057   8.654  1.00 88.67           O  
ATOM   2137  CG  PHE A 275     -21.619  -8.420   8.568  1.00 88.67           C  
ATOM   2138  CD1 PHE A 275     -20.361  -9.006   8.498  1.00 88.67           C  
ATOM   2139  CD2 PHE A 275     -21.728  -7.047   8.387  1.00 88.67           C  
ATOM   2140  CE1 PHE A 275     -19.228  -8.235   8.251  1.00 88.67           C  
ATOM   2141  CE2 PHE A 275     -20.599  -6.270   8.140  1.00 88.67           C  
ATOM   2142  CZ  PHE A 275     -19.350  -6.866   8.073  1.00 88.67           C  
ATOM   2143  N   GLY A 276     -25.648 -10.938   7.580  1.00 81.64           N  
ATOM   2144  CA  GLY A 276     -26.669 -11.938   7.850  1.00 81.64           C  
ATOM   2145  C   GLY A 276     -27.068 -12.004   9.312  1.00 81.64           C  
ATOM   2146  O   GLY A 276     -27.673 -12.983   9.753  1.00 81.64           O  
ATOM   2147  N   CYS A 277     -26.595 -11.073  10.243  1.00 73.52           N  
ATOM   2148  CA  CYS A 277     -26.958 -11.053  11.656  1.00 73.52           C  
ATOM   2149  C   CYS A 277     -27.435  -9.668  12.076  1.00 73.52           C  
ATOM   2150  CB  CYS A 277     -25.771 -11.477  12.520  1.00 73.52           C  
ATOM   2151  O   CYS A 277     -27.226  -8.690  11.357  1.00 73.52           O  
ATOM   2152  SG  CYS A 277     -24.337 -10.388  12.372  1.00 73.52           S  
ATOM   2153  N   GLN A 278     -28.483  -9.605  13.126  1.00 63.66           N  
ATOM   2154  CA  GLN A 278     -28.890  -8.311  13.662  1.00 63.66           C  
ATOM   2155  C   GLN A 278     -27.692  -7.538  14.204  1.00 63.66           C  
ATOM   2156  CB  GLN A 278     -29.940  -8.491  14.760  1.00 63.66           C  
ATOM   2157  O   GLN A 278     -26.986  -8.020  15.092  1.00 63.66           O  
ATOM   2158  CG  GLN A 278     -31.305  -8.922  14.241  1.00 63.66           C  
ATOM   2159  CD  GLN A 278     -32.382  -8.868  15.308  1.00 63.66           C  
ATOM   2160  NE2 GLN A 278     -33.635  -9.026  14.894  1.00 63.66           N  
ATOM   2161  OE1 GLN A 278     -32.091  -8.688  16.494  1.00 63.66           O  
ATOM   2162  N   VAL A 279     -27.175  -6.581  13.423  1.00 63.41           N  
ATOM   2163  CA  VAL A 279     -26.031  -5.779  13.845  1.00 63.41           C  
ATOM   2164  C   VAL A 279     -26.517  -4.482  14.487  1.00 63.41           C  
ATOM   2165  CB  VAL A 279     -25.088  -5.467  12.661  1.00 63.41           C  
ATOM   2166  O   VAL A 279     -27.444  -3.842  13.985  1.00 63.41           O  
ATOM   2167  CG1 VAL A 279     -23.841  -4.730  13.144  1.00 63.41           C  
ATOM   2168  CG2 VAL A 279     -24.704  -6.754  11.932  1.00 63.41           C  
ATOM   2169  N   GLU A 280     -26.291  -4.237  15.877  1.00 58.62           N  
ATOM   2170  CA  GLU A 280     -26.554  -2.949  16.512  1.00 58.62           C  
ATOM   2171  C   GLU A 280     -25.767  -1.830  15.836  1.00 58.62           C  
ATOM   2172  CB  GLU A 280     -26.213  -3.005  18.003  1.00 58.62           C  
ATOM   2173  O   GLU A 280     -24.545  -1.916  15.703  1.00 58.62           O  
ATOM   2174  CG  GLU A 280     -27.274  -3.690  18.852  1.00 58.62           C  
ATOM   2175  CD  GLU A 280     -27.005  -3.591  20.345  1.00 58.62           C  
ATOM   2176  OE1 GLU A 280     -27.876  -3.998  21.147  1.00 58.62           O  
ATOM   2177  OE2 GLU A 280     -25.914  -3.102  20.715  1.00 58.62           O  
ATOM   2178  N   GLY A 281     -26.182  -1.230  14.727  1.00 51.38           N  
ATOM   2179  CA  GLY A 281     -25.578  -0.122  14.003  1.00 51.38           C  
ATOM   2180  C   GLY A 281     -25.378   1.113  14.862  1.00 51.38           C  
ATOM   2181  O   GLY A 281     -26.275   1.506  15.611  1.00 51.38           O  
ATOM   2182  N   ASP A 282     -24.394   1.207  15.726  1.00 50.67           N  
ATOM   2183  CA  ASP A 282     -24.128   2.537  16.267  1.00 50.67           C  
ATOM   2184  C   ASP A 282     -23.966   3.562  15.147  1.00 50.67           C  
ATOM   2185  CB  ASP A 282     -22.877   2.517  17.147  1.00 50.67           C  
ATOM   2186  O   ASP A 282     -23.537   4.692  15.391  1.00 50.67           O  
ATOM   2187  CG  ASP A 282     -23.195   2.579  18.631  1.00 50.67           C  
ATOM   2188  OD1 ASP A 282     -24.374   2.779  18.994  1.00 50.67           O  
ATOM   2189  OD2 ASP A 282     -22.257   2.430  19.444  1.00 50.67           O  
ATOM   2190  N   ALA A 283     -24.370   3.263  13.805  1.00 51.90           N  
ATOM   2191  CA  ALA A 283     -24.117   4.124  12.653  1.00 51.90           C  
ATOM   2192  C   ALA A 283     -24.775   5.489  12.833  1.00 51.90           C  
ATOM   2193  CB  ALA A 283     -24.617   3.460  11.373  1.00 51.90           C  
ATOM   2194  O   ALA A 283     -25.894   5.583  13.342  1.00 51.90           O  
ATOM   2195  N   ALA A 284     -24.241   6.400  13.649  1.00 48.91           N  
ATOM   2196  CA  ALA A 284     -24.494   7.839  13.652  1.00 48.91           C  
ATOM   2197  C   ALA A 284     -25.906   8.149  13.165  1.00 48.91           C  
ATOM   2198  CB  ALA A 284     -23.465   8.562  12.787  1.00 48.91           C  
ATOM   2199  O   ALA A 284     -26.306   7.710  12.084  1.00 48.91           O  
ATOM   2200  N   GLU A 285     -27.005   7.679  13.767  1.00 43.07           N  
ATOM   2201  CA  GLU A 285     -28.315   8.315  13.664  1.00 43.07           C  
ATOM   2202  C   GLU A 285     -28.201   9.722  13.084  1.00 43.07           C  
ATOM   2203  CB  GLU A 285     -28.997   8.364  15.033  1.00 43.07           C  
ATOM   2204  O   GLU A 285     -28.970  10.614  13.450  1.00 43.07           O  
ATOM   2205  CG  GLU A 285     -29.698   7.069  15.418  1.00 43.07           C  
ATOM   2206  CD  GLU A 285     -30.462   7.167  16.729  1.00 43.07           C  
ATOM   2207  OE1 GLU A 285     -31.117   6.176  17.125  1.00 43.07           O  
ATOM   2208  OE2 GLU A 285     -30.406   8.244  17.364  1.00 43.07           O  
ATOM   2209  N   THR A 286     -27.078  10.060  12.242  1.00 44.39           N  
ATOM   2210  CA  THR A 286     -27.245  11.369  11.620  1.00 44.39           C  
ATOM   2211  C   THR A 286     -28.147  11.274  10.393  1.00 44.39           C  
ATOM   2212  CB  THR A 286     -25.887  11.973  11.216  1.00 44.39           C  
ATOM   2213  O   THR A 286     -28.013  10.352   9.587  1.00 44.39           O  
ATOM   2214  CG2 THR A 286     -25.521  13.152  12.111  1.00 44.39           C  
ATOM   2215  OG1 THR A 286     -24.871  10.968  11.329  1.00 44.39           O  
ATOM   2216  N   PRO A 287     -29.471  11.850  10.484  1.00 41.00           N  
ATOM   2217  CA  PRO A 287     -30.310  11.856   9.283  1.00 41.00           C  
ATOM   2218  C   PRO A 287     -29.521  12.166   8.014  1.00 41.00           C  
ATOM   2219  CB  PRO A 287     -31.333  12.958   9.573  1.00 41.00           C  
ATOM   2220  O   PRO A 287     -28.528  12.897   8.063  1.00 41.00           O  
ATOM   2221  CG  PRO A 287     -30.839  13.618  10.820  1.00 41.00           C  
ATOM   2222  CD  PRO A 287     -29.582  12.926  11.261  1.00 41.00           C  
ATOM   2223  N   PRO A 288     -29.683  11.258   6.919  1.00 47.40           N  
ATOM   2224  CA  PRO A 288     -29.038  11.583   5.644  1.00 47.40           C  
ATOM   2225  C   PRO A 288     -29.235  13.041   5.238  1.00 47.40           C  
ATOM   2226  CB  PRO A 288     -29.727  10.642   4.652  1.00 47.40           C  
ATOM   2227  O   PRO A 288     -30.237  13.659   5.608  1.00 47.40           O  
ATOM   2228  CG  PRO A 288     -30.861  10.042   5.418  1.00 47.40           C  
ATOM   2229  CD  PRO A 288     -30.743  10.465   6.854  1.00 47.40           C  
ATOM   2230  N   ARG A 289     -28.181  13.909   5.209  1.00 49.94           N  
ATOM   2231  CA  ARG A 289     -28.253  15.198   4.530  1.00 49.94           C  
ATOM   2232  C   ARG A 289     -29.284  15.168   3.406  1.00 49.94           C  
ATOM   2233  CB  ARG A 289     -26.883  15.591   3.974  1.00 49.94           C  
ATOM   2234  O   ARG A 289     -29.451  14.146   2.737  1.00 49.94           O  
ATOM   2235  CG  ARG A 289     -26.215  16.729   4.729  1.00 49.94           C  
ATOM   2236  CD  ARG A 289     -24.882  17.115   4.104  1.00 49.94           C  
ATOM   2237  NE  ARG A 289     -24.061  17.897   5.025  1.00 49.94           N  
ATOM   2238  NH1 ARG A 289     -23.014  19.127   3.374  1.00 49.94           N  
ATOM   2239  NH2 ARG A 289     -22.498  19.485   5.578  1.00 49.94           N  
ATOM   2240  CZ  ARG A 289     -23.193  18.835   4.657  1.00 49.94           C  
ATOM   2241  N   PRO A 290     -30.304  16.118   3.424  1.00 41.86           N  
ATOM   2242  CA  PRO A 290     -31.223  16.196   2.286  1.00 41.86           C  
ATOM   2243  C   PRO A 290     -30.497  16.227   0.943  1.00 41.86           C  
ATOM   2244  CB  PRO A 290     -31.977  17.506   2.530  1.00 41.86           C  
ATOM   2245  O   PRO A 290     -29.391  16.765   0.847  1.00 41.86           O  
ATOM   2246  CG  PRO A 290     -31.384  18.059   3.786  1.00 41.86           C  
ATOM   2247  CD  PRO A 290     -30.247  17.174   4.207  1.00 41.86           C  
ATOM   2248  N   ARG A 291     -30.800  15.188   0.084  1.00 46.45           N  
ATOM   2249  CA  ARG A 291     -30.532  15.023  -1.340  1.00 46.45           C  
ATOM   2250  C   ARG A 291     -30.284  16.370  -2.011  1.00 46.45           C  
ATOM   2251  CB  ARG A 291     -31.694  14.302  -2.027  1.00 46.45           C  
ATOM   2252  O   ARG A 291     -30.878  17.379  -1.627  1.00 46.45           O  
ATOM   2253  CG  ARG A 291     -31.791  12.824  -1.683  1.00 46.45           C  
ATOM   2254  CD  ARG A 291     -32.868  12.124  -2.500  1.00 46.45           C  
ATOM   2255  NE  ARG A 291     -32.519  10.733  -2.773  1.00 46.45           N  
ATOM   2256  NH1 ARG A 291     -34.590   9.885  -2.201  1.00 46.45           N  
ATOM   2257  NH2 ARG A 291     -32.923   8.476  -2.902  1.00 46.45           N  
ATOM   2258  CZ  ARG A 291     -33.345   9.701  -2.625  1.00 46.45           C  
ATOM   2259  N   THR A 292     -29.138  16.547  -2.718  1.00 52.38           N  
ATOM   2260  CA  THR A 292     -29.050  17.631  -3.689  1.00 52.38           C  
ATOM   2261  C   THR A 292     -30.129  17.488  -4.759  1.00 52.38           C  
ATOM   2262  CB  THR A 292     -27.663  17.670  -4.358  1.00 52.38           C  
ATOM   2263  O   THR A 292     -30.348  16.394  -5.285  1.00 52.38           O  
ATOM   2264  CG2 THR A 292     -26.626  18.304  -3.436  1.00 52.38           C  
ATOM   2265  OG1 THR A 292     -27.252  16.334  -4.673  1.00 52.38           O  
ATOM   2266  N   PRO A 293     -31.137  18.291  -4.813  1.00 43.06           N  
ATOM   2267  CA  PRO A 293     -32.161  18.229  -5.858  1.00 43.06           C  
ATOM   2268  C   PRO A 293     -31.567  18.123  -7.261  1.00 43.06           C  
ATOM   2269  CB  PRO A 293     -32.922  19.546  -5.686  1.00 43.06           C  
ATOM   2270  O   PRO A 293     -30.611  18.833  -7.586  1.00 43.06           O  
ATOM   2271  CG  PRO A 293     -32.363  20.149  -4.438  1.00 43.06           C  
ATOM   2272  CD  PRO A 293     -31.071  19.457  -4.110  1.00 43.06           C  
ATOM   2273  N   GLY A 294     -31.796  16.898  -8.019  1.00 54.04           N  
ATOM   2274  CA  GLY A 294     -31.613  16.776  -9.457  1.00 54.04           C  
ATOM   2275  C   GLY A 294     -30.683  15.642  -9.846  1.00 54.04           C  
ATOM   2276  O   GLY A 294     -30.311  15.510 -11.014  1.00 54.04           O  
ATOM   2277  N   ARG A 295     -30.431  14.652  -8.913  1.00 49.31           N  
ATOM   2278  CA  ARG A 295     -29.591  13.551  -9.373  1.00 49.31           C  
ATOM   2279  C   ARG A 295     -30.422  12.298  -9.630  1.00 49.31           C  
ATOM   2280  CB  ARG A 295     -28.491  13.250  -8.352  1.00 49.31           C  
ATOM   2281  O   ARG A 295     -31.280  11.939  -8.821  1.00 49.31           O  
ATOM   2282  CG  ARG A 295     -27.140  12.941  -8.976  1.00 49.31           C  
ATOM   2283  CD  ARG A 295     -26.085  12.644  -7.919  1.00 49.31           C  
ATOM   2284  NE  ARG A 295     -24.758  12.494  -8.508  1.00 49.31           N  
ATOM   2285  NH1 ARG A 295     -23.851  11.386  -6.695  1.00 49.31           N  
ATOM   2286  NH2 ARG A 295     -22.563  11.819  -8.541  1.00 49.31           N  
ATOM   2287  CZ  ARG A 295     -23.727  11.900  -7.914  1.00 49.31           C  
ATOM   2288  N   PRO A 296     -30.310  11.680 -10.859  1.00 41.09           N  
ATOM   2289  CA  PRO A 296     -30.991  10.429 -11.196  1.00 41.09           C  
ATOM   2290  C   PRO A 296     -30.465   9.236 -10.400  1.00 41.09           C  
ATOM   2291  CB  PRO A 296     -30.700  10.260 -12.689  1.00 41.09           C  
ATOM   2292  O   PRO A 296     -29.292   9.214 -10.019  1.00 41.09           O  
ATOM   2293  CG  PRO A 296     -29.747  11.363 -13.020  1.00 41.09           C  
ATOM   2294  CD  PRO A 296     -29.500  12.168 -11.776  1.00 41.09           C  
ATOM   2295  N   LEU A 297     -31.410   8.425  -9.785  1.00 45.25           N  
ATOM   2296  CA  LEU A 297     -31.281   7.137  -9.113  1.00 45.25           C  
ATOM   2297  C   LEU A 297     -30.476   6.160  -9.963  1.00 45.25           C  
ATOM   2298  CB  LEU A 297     -32.661   6.549  -8.809  1.00 45.25           C  
ATOM   2299  O   LEU A 297     -30.700   6.050 -11.171  1.00 45.25           O  
ATOM   2300  CG  LEU A 297     -33.136   6.651  -7.358  1.00 45.25           C  
ATOM   2301  CD1 LEU A 297     -34.067   7.848  -7.188  1.00 45.25           C  
ATOM   2302  CD2 LEU A 297     -33.831   5.362  -6.931  1.00 45.25           C  
ATOM   2303  N   SER A 298     -29.141   5.959  -9.703  1.00 44.43           N  
ATOM   2304  CA  SER A 298     -28.438   4.877 -10.386  1.00 44.43           C  
ATOM   2305  C   SER A 298     -29.129   3.537 -10.155  1.00 44.43           C  
ATOM   2306  CB  SER A 298     -26.986   4.799  -9.914  1.00 44.43           C  
ATOM   2307  O   SER A 298     -29.594   3.255  -9.049  1.00 44.43           O  
ATOM   2308  OG  SER A 298     -26.912   4.274  -8.599  1.00 44.43           O  
ATOM   2309  N   SER A 299     -29.869   2.970 -11.153  1.00 44.48           N  
ATOM   2310  CA  SER A 299     -30.490   1.676 -11.418  1.00 44.48           C  
ATOM   2311  C   SER A 299     -29.465   0.549 -11.364  1.00 44.48           C  
ATOM   2312  CB  SER A 299     -31.181   1.683 -12.782  1.00 44.48           C  
ATOM   2313  O   SER A 299     -29.811  -0.599 -11.078  1.00 44.48           O  
ATOM   2314  OG  SER A 299     -31.908   0.483 -12.983  1.00 44.48           O  
ATOM   2315  N   TYR A 300     -28.287   0.664 -10.730  1.00 39.01           N  
ATOM   2316  CA  TYR A 300     -27.467  -0.539 -10.641  1.00 39.01           C  
ATOM   2317  C   TYR A 300     -26.603  -0.519  -9.385  1.00 39.01           C  
ATOM   2318  CB  TYR A 300     -26.580  -0.679 -11.882  1.00 39.01           C  
ATOM   2319  O   TYR A 300     -25.746   0.353  -9.228  1.00 39.01           O  
ATOM   2320  CG  TYR A 300     -27.239  -1.420 -13.019  1.00 39.01           C  
ATOM   2321  CD1 TYR A 300     -27.215  -2.812 -13.076  1.00 39.01           C  
ATOM   2322  CD2 TYR A 300     -27.887  -0.732 -14.039  1.00 39.01           C  
ATOM   2323  CE1 TYR A 300     -27.820  -3.500 -14.123  1.00 39.01           C  
ATOM   2324  CE2 TYR A 300     -28.496  -1.409 -15.091  1.00 39.01           C  
ATOM   2325  OH  TYR A 300     -29.057  -3.466 -16.163  1.00 39.01           O  
ATOM   2326  CZ  TYR A 300     -28.457  -2.791 -15.124  1.00 39.01           C  
ATOM   2327  N   GLY A 301     -27.150  -0.604  -8.182  1.00 43.51           N  
ATOM   2328  CA  GLY A 301     -26.268  -1.008  -7.098  1.00 43.51           C  
ATOM   2329  C   GLY A 301     -26.946  -0.996  -5.741  1.00 43.51           C  
ATOM   2330  O   GLY A 301     -28.000  -0.378  -5.574  1.00 43.51           O  
ATOM   2331  N   MET A 302     -27.012  -2.093  -5.120  1.00 52.62           N  
ATOM   2332  CA  MET A 302     -27.350  -2.572  -3.783  1.00 52.62           C  
ATOM   2333  C   MET A 302     -27.411  -1.416  -2.790  1.00 52.62           C  
ATOM   2334  CB  MET A 302     -26.334  -3.614  -3.311  1.00 52.62           C  
ATOM   2335  O   MET A 302     -28.012  -1.541  -1.722  1.00 52.62           O  
ATOM   2336  CG  MET A 302     -26.753  -5.048  -3.589  1.00 52.62           C  
ATOM   2337  SD  MET A 302     -25.628  -6.272  -2.812  1.00 52.62           S  
ATOM   2338  CE  MET A 302     -26.670  -6.839  -1.439  1.00 52.62           C  
ATOM   2339  N   ASP A 303     -27.004  -0.086  -3.163  1.00 49.97           N  
ATOM   2340  CA  ASP A 303     -27.000   1.100  -2.312  1.00 49.97           C  
ATOM   2341  C   ASP A 303     -28.089   2.083  -2.736  1.00 49.97           C  
ATOM   2342  CB  ASP A 303     -25.632   1.783  -2.348  1.00 49.97           C  
ATOM   2343  O   ASP A 303     -28.208   2.414  -3.918  1.00 49.97           O  
ATOM   2344  CG  ASP A 303     -24.712   1.326  -1.229  1.00 49.97           C  
ATOM   2345  OD1 ASP A 303     -25.197   0.719  -0.250  1.00 49.97           O  
ATOM   2346  OD2 ASP A 303     -23.491   1.578  -1.326  1.00 49.97           O  
ATOM   2347  N   SER A 304     -29.286   2.094  -2.222  1.00 53.20           N  
ATOM   2348  CA  SER A 304     -30.360   3.046  -2.485  1.00 53.20           C  
ATOM   2349  C   SER A 304     -29.864   4.484  -2.377  1.00 53.20           C  
ATOM   2350  CB  SER A 304     -31.522   2.825  -1.516  1.00 53.20           C  
ATOM   2351  O   SER A 304     -30.504   5.407  -2.884  1.00 53.20           O  
ATOM   2352  OG  SER A 304     -31.339   1.631  -0.774  1.00 53.20           O  
ATOM   2353  N   ARG A 305     -28.508   4.694  -1.995  1.00 62.16           N  
ATOM   2354  CA  ARG A 305     -27.998   6.058  -1.891  1.00 62.16           C  
ATOM   2355  C   ARG A 305     -27.051   6.377  -3.043  1.00 62.16           C  
ATOM   2356  CB  ARG A 305     -27.284   6.264  -0.554  1.00 62.16           C  
ATOM   2357  O   ARG A 305     -26.265   5.525  -3.463  1.00 62.16           O  
ATOM   2358  CG  ARG A 305     -28.219   6.304   0.644  1.00 62.16           C  
ATOM   2359  CD  ARG A 305     -27.464   6.559   1.941  1.00 62.16           C  
ATOM   2360  NE  ARG A 305     -26.836   5.342   2.447  1.00 62.16           N  
ATOM   2361  NH1 ARG A 305     -25.815   6.371   4.247  1.00 62.16           N  
ATOM   2362  NH2 ARG A 305     -25.545   4.121   3.903  1.00 62.16           N  
ATOM   2363  CZ  ARG A 305     -26.067   5.281   3.531  1.00 62.16           C  
ATOM   2364  N   PRO A 306     -27.214   7.471  -3.740  1.00 63.80           N  
ATOM   2365  CA  PRO A 306     -26.264   7.886  -4.775  1.00 63.80           C  
ATOM   2366  C   PRO A 306     -24.834   8.004  -4.251  1.00 63.80           C  
ATOM   2367  CB  PRO A 306     -26.798   9.252  -5.216  1.00 63.80           C  
ATOM   2368  O   PRO A 306     -24.628   8.310  -3.074  1.00 63.80           O  
ATOM   2369  CG  PRO A 306     -27.961   9.516  -4.316  1.00 63.80           C  
ATOM   2370  CD  PRO A 306     -28.118   8.349  -3.384  1.00 63.80           C  
ATOM   2371  N   PRO A 307     -23.826   7.559  -5.101  1.00 73.35           N  
ATOM   2372  CA  PRO A 307     -22.427   7.738  -4.705  1.00 73.35           C  
ATOM   2373  C   PRO A 307     -22.077   9.196  -4.416  1.00 73.35           C  
ATOM   2374  CB  PRO A 307     -21.649   7.220  -5.917  1.00 73.35           C  
ATOM   2375  O   PRO A 307     -22.605  10.102  -5.067  1.00 73.35           O  
ATOM   2376  CG  PRO A 307     -22.649   7.186  -7.027  1.00 73.35           C  
ATOM   2377  CD  PRO A 307     -24.026   7.237  -6.430  1.00 73.35           C  
ATOM   2378  N   MET A 308     -21.390   9.483  -3.236  1.00 80.25           N  
ATOM   2379  CA  MET A 308     -20.934  10.821  -2.868  1.00 80.25           C  
ATOM   2380  C   MET A 308     -19.968  11.372  -3.912  1.00 80.25           C  
ATOM   2381  CB  MET A 308     -20.264  10.802  -1.493  1.00 80.25           C  
ATOM   2382  O   MET A 308     -19.095  10.651  -4.398  1.00 80.25           O  
ATOM   2383  CG  MET A 308     -21.240  10.662  -0.337  1.00 80.25           C  
ATOM   2384  SD  MET A 308     -20.430  10.868   1.297  1.00 80.25           S  
ATOM   2385  CE  MET A 308     -19.592   9.265   1.442  1.00 80.25           C  
ATOM   2386  N   ALA A 309     -20.238  12.564  -4.299  1.00 86.93           N  
ATOM   2387  CA  ALA A 309     -19.214  13.264  -5.070  1.00 86.93           C  
ATOM   2388  C   ALA A 309     -17.928  13.417  -4.263  1.00 86.93           C  
ATOM   2389  CB  ALA A 309     -19.726  14.633  -5.514  1.00 86.93           C  
ATOM   2390  O   ALA A 309     -17.953  13.384  -3.031  1.00 86.93           O  
ATOM   2391  N   ILE A 310     -16.775  13.637  -4.985  1.00 85.35           N  
ATOM   2392  CA  ILE A 310     -15.461  13.641  -4.351  1.00 85.35           C  
ATOM   2393  C   ILE A 310     -15.414  14.717  -3.269  1.00 85.35           C  
ATOM   2394  CB  ILE A 310     -14.335  13.870  -5.384  1.00 85.35           C  
ATOM   2395  O   ILE A 310     -14.911  14.478  -2.168  1.00 85.35           O  
ATOM   2396  CG1 ILE A 310     -12.969  13.896  -4.689  1.00 85.35           C  
ATOM   2397  CG2 ILE A 310     -14.576  15.163  -6.168  1.00 85.35           C  
ATOM   2398  CD1 ILE A 310     -12.555  12.560  -4.087  1.00 85.35           C  
ATOM   2399  N   PHE A 311     -15.965  15.949  -3.457  1.00 88.20           N  
ATOM   2400  CA  PHE A 311     -15.910  17.031  -2.481  1.00 88.20           C  
ATOM   2401  C   PHE A 311     -16.782  16.714  -1.272  1.00 88.20           C  
ATOM   2402  CB  PHE A 311     -16.353  18.352  -3.116  1.00 88.20           C  
ATOM   2403  O   PHE A 311     -16.444  17.078  -0.144  1.00 88.20           O  
ATOM   2404  CG  PHE A 311     -15.368  18.909  -4.109  1.00 88.20           C  
ATOM   2405  CD1 PHE A 311     -14.145  19.414  -3.688  1.00 88.20           C  
ATOM   2406  CD2 PHE A 311     -15.667  18.925  -5.466  1.00 88.20           C  
ATOM   2407  CE1 PHE A 311     -13.232  19.930  -4.604  1.00 88.20           C  
ATOM   2408  CE2 PHE A 311     -14.759  19.439  -6.388  1.00 88.20           C  
ATOM   2409  CZ  PHE A 311     -13.543  19.941  -5.955  1.00 88.20           C  
ATOM   2410  N   GLU A 312     -17.844  16.016  -1.507  1.00 90.53           N  
ATOM   2411  CA  GLU A 312     -18.702  15.581  -0.408  1.00 90.53           C  
ATOM   2412  C   GLU A 312     -17.999  14.546   0.465  1.00 90.53           C  
ATOM   2413  CB  GLU A 312     -20.017  15.010  -0.947  1.00 90.53           C  
ATOM   2414  O   GLU A 312     -18.100  14.591   1.693  1.00 90.53           O  
ATOM   2415  CG  GLU A 312     -20.941  16.057  -1.550  1.00 90.53           C  
ATOM   2416  CD  GLU A 312     -22.220  15.468  -2.125  1.00 90.53           C  
ATOM   2417  OE1 GLU A 312     -23.140  16.242  -2.476  1.00 90.53           O  
ATOM   2418  OE2 GLU A 312     -22.303  14.224  -2.225  1.00 90.53           O  
ATOM   2419  N   LEU A 313     -17.386  13.729  -0.253  1.00 90.64           N  
ATOM   2420  CA  LEU A 313     -16.630  12.696   0.448  1.00 90.64           C  
ATOM   2421  C   LEU A 313     -15.542  13.315   1.318  1.00 90.64           C  
ATOM   2422  CB  LEU A 313     -16.007  11.717  -0.551  1.00 90.64           C  
ATOM   2423  O   LEU A 313     -15.424  12.985   2.500  1.00 90.64           O  
ATOM   2424  CG  LEU A 313     -15.076  10.654   0.033  1.00 90.64           C  
ATOM   2425  CD1 LEU A 313     -15.823   9.795   1.049  1.00 90.64           C  
ATOM   2426  CD2 LEU A 313     -14.489   9.789  -1.077  1.00 90.64           C  
ATOM   2427  N   LEU A 314     -14.792  14.233   0.760  1.00 90.81           N  
ATOM   2428  CA  LEU A 314     -13.715  14.883   1.499  1.00 90.81           C  
ATOM   2429  C   LEU A 314     -14.266  15.677   2.679  1.00 90.81           C  
ATOM   2430  CB  LEU A 314     -12.913  15.806   0.578  1.00 90.81           C  
ATOM   2431  O   LEU A 314     -13.693  15.654   3.770  1.00 90.81           O  
ATOM   2432  CG  LEU A 314     -12.255  15.148  -0.635  1.00 90.81           C  
ATOM   2433  CD1 LEU A 314     -11.437  16.172  -1.416  1.00 90.81           C  
ATOM   2434  CD2 LEU A 314     -11.380  13.977  -0.200  1.00 90.81           C  
ATOM   2435  N   ASP A 315     -15.366  16.338   2.403  1.00 91.79           N  
ATOM   2436  CA  ASP A 315     -16.045  17.066   3.471  1.00 91.79           C  
ATOM   2437  C   ASP A 315     -16.487  16.121   4.585  1.00 91.79           C  
ATOM   2438  CB  ASP A 315     -17.251  17.828   2.918  1.00 91.79           C  
ATOM   2439  O   ASP A 315     -16.333  16.433   5.768  1.00 91.79           O  
ATOM   2440  CG  ASP A 315     -17.930  18.700   3.960  1.00 91.79           C  
ATOM   2441  OD1 ASP A 315     -17.336  19.713   4.388  1.00 91.79           O  
ATOM   2442  OD2 ASP A 315     -19.068  18.369   4.359  1.00 91.79           O  
ATOM   2443  N   TYR A 316     -16.953  15.002   4.291  1.00 93.28           N  
ATOM   2444  CA  TYR A 316     -17.379  14.002   5.263  1.00 93.28           C  
ATOM   2445  C   TYR A 316     -16.211  13.558   6.137  1.00 93.28           C  
ATOM   2446  CB  TYR A 316     -17.990  12.789   4.555  1.00 93.28           C  
ATOM   2447  O   TYR A 316     -16.340  13.474   7.360  1.00 93.28           O  
ATOM   2448  CG  TYR A 316     -18.761  11.873   5.474  1.00 93.28           C  
ATOM   2449  CD1 TYR A 316     -18.099  10.987   6.321  1.00 93.28           C  
ATOM   2450  CD2 TYR A 316     -20.151  11.892   5.498  1.00 93.28           C  
ATOM   2451  CE1 TYR A 316     -18.805  10.140   7.169  1.00 93.28           C  
ATOM   2452  CE2 TYR A 316     -20.867  11.049   6.342  1.00 93.28           C  
ATOM   2453  OH  TYR A 316     -20.890   9.342   8.010  1.00 93.28           O  
ATOM   2454  CZ  TYR A 316     -20.186  10.178   7.173  1.00 93.28           C  
ATOM   2455  N   ILE A 317     -15.160  13.259   5.464  1.00 93.68           N  
ATOM   2456  CA  ILE A 317     -13.973  12.782   6.166  1.00 93.68           C  
ATOM   2457  C   ILE A 317     -13.531  13.819   7.195  1.00 93.68           C  
ATOM   2458  CB  ILE A 317     -12.820  12.476   5.184  1.00 93.68           C  
ATOM   2459  O   ILE A 317     -13.203  13.474   8.333  1.00 93.68           O  
ATOM   2460  CG1 ILE A 317     -13.160  11.251   4.326  1.00 93.68           C  
ATOM   2461  CG2 ILE A 317     -11.506  12.266   5.942  1.00 93.68           C  
ATOM   2462  CD1 ILE A 317     -12.168  10.989   3.202  1.00 93.68           C  
ATOM   2463  N   VAL A 318     -13.661  15.036   6.911  1.00 93.80           N  
ATOM   2464  CA  VAL A 318     -13.164  16.117   7.756  1.00 93.80           C  
ATOM   2465  C   VAL A 318     -14.180  16.422   8.855  1.00 93.80           C  
ATOM   2466  CB  VAL A 318     -12.870  17.391   6.933  1.00 93.80           C  
ATOM   2467  O   VAL A 318     -13.810  16.603  10.018  1.00 93.80           O  
ATOM   2468  CG1 VAL A 318     -12.548  18.567   7.854  1.00 93.80           C  
ATOM   2469  CG2 VAL A 318     -11.722  17.142   5.957  1.00 93.80           C  
ATOM   2470  N   ASN A 319     -15.391  16.299   8.562  1.00 93.96           N  
ATOM   2471  CA  ASN A 319     -16.357  16.934   9.453  1.00 93.96           C  
ATOM   2472  C   ASN A 319     -17.251  15.903  10.136  1.00 93.96           C  
ATOM   2473  CB  ASN A 319     -17.207  17.950   8.687  1.00 93.96           C  
ATOM   2474  O   ASN A 319     -17.823  16.174  11.193  1.00 93.96           O  
ATOM   2475  CG  ASN A 319     -16.397  19.130   8.188  1.00 93.96           C  
ATOM   2476  ND2 ASN A 319     -16.506  19.421   6.897  1.00 93.96           N  
ATOM   2477  OD1 ASN A 319     -15.678  19.775   8.956  1.00 93.96           O  
ATOM   2478  N   GLU A 320     -17.346  14.695   9.643  1.00 94.20           N  
ATOM   2479  CA  GLU A 320     -18.197  13.668  10.234  1.00 94.20           C  
ATOM   2480  C   GLU A 320     -17.380  12.687  11.070  1.00 94.20           C  
ATOM   2481  CB  GLU A 320     -18.969  12.917   9.146  1.00 94.20           C  
ATOM   2482  O   GLU A 320     -16.163  12.586  10.904  1.00 94.20           O  
ATOM   2483  CG  GLU A 320     -19.872  13.808   8.306  1.00 94.20           C  
ATOM   2484  CD  GLU A 320     -20.999  14.443   9.105  1.00 94.20           C  
ATOM   2485  OE1 GLU A 320     -21.450  15.553   8.741  1.00 94.20           O  
ATOM   2486  OE2 GLU A 320     -21.434  13.826  10.102  1.00 94.20           O  
ATOM   2487  N   PRO A 321     -18.110  12.069  12.042  1.00 94.13           N  
ATOM   2488  CA  PRO A 321     -17.369  11.084  12.832  1.00 94.13           C  
ATOM   2489  C   PRO A 321     -16.745   9.986  11.973  1.00 94.13           C  
ATOM   2490  CB  PRO A 321     -18.436  10.505  13.765  1.00 94.13           C  
ATOM   2491  O   PRO A 321     -17.287   9.637  10.921  1.00 94.13           O  
ATOM   2492  CG  PRO A 321     -19.536  11.518  13.760  1.00 94.13           C  
ATOM   2493  CD  PRO A 321     -19.490  12.267  12.460  1.00 94.13           C  
ATOM   2494  N   PRO A 322     -15.606   9.444  12.421  1.00 95.39           N  
ATOM   2495  CA  PRO A 322     -14.928   8.394  11.657  1.00 95.39           C  
ATOM   2496  C   PRO A 322     -15.728   7.095  11.600  1.00 95.39           C  
ATOM   2497  CB  PRO A 322     -13.616   8.195  12.420  1.00 95.39           C  
ATOM   2498  O   PRO A 322     -16.546   6.830  12.485  1.00 95.39           O  
ATOM   2499  CG  PRO A 322     -13.931   8.579  13.829  1.00 95.39           C  
ATOM   2500  CD  PRO A 322     -14.953   9.679  13.806  1.00 95.39           C  
ATOM   2501  N   PRO A 323     -15.549   6.332  10.574  1.00 94.27           N  
ATOM   2502  CA  PRO A 323     -16.231   5.038  10.495  1.00 94.27           C  
ATOM   2503  C   PRO A 323     -15.810   4.080  11.607  1.00 94.27           C  
ATOM   2504  CB  PRO A 323     -15.812   4.502   9.124  1.00 94.27           C  
ATOM   2505  O   PRO A 323     -14.689   4.173  12.115  1.00 94.27           O  
ATOM   2506  CG  PRO A 323     -14.491   5.144   8.851  1.00 94.27           C  
ATOM   2507  CD  PRO A 323     -14.491   6.515   9.464  1.00 94.27           C  
ATOM   2508  N   LYS A 324     -16.734   3.230  11.946  1.00 94.42           N  
ATOM   2509  CA  LYS A 324     -16.491   2.198  12.949  1.00 94.42           C  
ATOM   2510  C   LYS A 324     -16.805   0.810  12.397  1.00 94.42           C  
ATOM   2511  CB  LYS A 324     -17.322   2.462  14.205  1.00 94.42           C  
ATOM   2512  O   LYS A 324     -17.637   0.667  11.499  1.00 94.42           O  
ATOM   2513  CG  LYS A 324     -16.985   3.770  14.907  1.00 94.42           C  
ATOM   2514  CD  LYS A 324     -17.799   3.946  16.182  1.00 94.42           C  
ATOM   2515  CE  LYS A 324     -17.434   5.234  16.907  1.00 94.42           C  
ATOM   2516  NZ  LYS A 324     -18.224   5.408  18.162  1.00 94.42           N  
ATOM   2517  N   LEU A 325     -16.110  -0.141  12.918  1.00 95.07           N  
ATOM   2518  CA  LEU A 325     -16.476  -1.518  12.606  1.00 95.07           C  
ATOM   2519  C   LEU A 325     -17.797  -1.893  13.270  1.00 95.07           C  
ATOM   2520  CB  LEU A 325     -15.374  -2.481  13.054  1.00 95.07           C  
ATOM   2521  O   LEU A 325     -18.072  -1.473  14.396  1.00 95.07           O  
ATOM   2522  CG  LEU A 325     -14.086  -2.469  12.230  1.00 95.07           C  
ATOM   2523  CD1 LEU A 325     -12.972  -3.197  12.975  1.00 95.07           C  
ATOM   2524  CD2 LEU A 325     -14.320  -3.098  10.861  1.00 95.07           C  
ATOM   2525  N   PRO A 326     -18.677  -2.643  12.563  1.00 91.96           N  
ATOM   2526  CA  PRO A 326     -19.938  -3.079  13.167  1.00 91.96           C  
ATOM   2527  C   PRO A 326     -19.730  -3.929  14.418  1.00 91.96           C  
ATOM   2528  CB  PRO A 326     -20.598  -3.897  12.055  1.00 91.96           C  
ATOM   2529  O   PRO A 326     -18.887  -4.831  14.424  1.00 91.96           O  
ATOM   2530  CG  PRO A 326     -19.873  -3.502  10.809  1.00 91.96           C  
ATOM   2531  CD  PRO A 326     -18.492  -3.048  11.184  1.00 91.96           C  
ATOM   2532  N   SER A 327     -20.490  -3.656  15.416  1.00 88.39           N  
ATOM   2533  CA  SER A 327     -20.425  -4.410  16.664  1.00 88.39           C  
ATOM   2534  C   SER A 327     -21.022  -5.804  16.500  1.00 88.39           C  
ATOM   2535  CB  SER A 327     -21.156  -3.662  17.780  1.00 88.39           C  
ATOM   2536  O   SER A 327     -21.911  -6.011  15.672  1.00 88.39           O  
ATOM   2537  OG  SER A 327     -22.503  -3.411  17.419  1.00 88.39           O  
ATOM   2538  N   GLY A 328     -20.457  -6.783  17.188  1.00 87.58           N  
ATOM   2539  CA  GLY A 328     -21.008  -8.129  17.198  1.00 87.58           C  
ATOM   2540  C   GLY A 328     -20.476  -9.000  16.076  1.00 87.58           C  
ATOM   2541  O   GLY A 328     -20.752 -10.200  16.031  1.00 87.58           O  
ATOM   2542  N   VAL A 329     -19.808  -8.352  15.109  1.00 91.74           N  
ATOM   2543  CA  VAL A 329     -19.277  -9.084  13.963  1.00 91.74           C  
ATOM   2544  C   VAL A 329     -17.779  -9.316  14.148  1.00 91.74           C  
ATOM   2545  CB  VAL A 329     -19.541  -8.334  12.638  1.00 91.74           C  
ATOM   2546  O   VAL A 329     -17.266 -10.389  13.822  1.00 91.74           O  
ATOM   2547  CG1 VAL A 329     -18.929  -9.089  11.459  1.00 91.74           C  
ATOM   2548  CG2 VAL A 329     -21.040  -8.133  12.429  1.00 91.74           C  
ATOM   2549  N   PHE A 330     -17.119  -8.310  14.682  1.00 95.70           N  
ATOM   2550  CA  PHE A 330     -15.671  -8.353  14.849  1.00 95.70           C  
ATOM   2551  C   PHE A 330     -15.295  -8.340  16.325  1.00 95.70           C  
ATOM   2552  CB  PHE A 330     -15.010  -7.173  14.129  1.00 95.70           C  
ATOM   2553  O   PHE A 330     -16.090  -7.924  17.170  1.00 95.70           O  
ATOM   2554  CG  PHE A 330     -15.299  -7.124  12.652  1.00 95.70           C  
ATOM   2555  CD1 PHE A 330     -14.584  -7.918  11.763  1.00 95.70           C  
ATOM   2556  CD2 PHE A 330     -16.286  -6.284  12.154  1.00 95.70           C  
ATOM   2557  CE1 PHE A 330     -14.850  -7.874  10.396  1.00 95.70           C  
ATOM   2558  CE2 PHE A 330     -16.557  -6.235  10.789  1.00 95.70           C  
ATOM   2559  CZ  PHE A 330     -15.837  -7.030   9.912  1.00 95.70           C  
ATOM   2560  N   SER A 331     -14.146  -8.809  16.607  1.00 96.80           N  
ATOM   2561  CA  SER A 331     -13.696  -8.844  17.995  1.00 96.80           C  
ATOM   2562  C   SER A 331     -13.595  -7.438  18.579  1.00 96.80           C  
ATOM   2563  CB  SER A 331     -12.343  -9.548  18.104  1.00 96.80           C  
ATOM   2564  O   SER A 331     -13.364  -6.473  17.849  1.00 96.80           O  
ATOM   2565  OG  SER A 331     -11.315  -8.752  17.540  1.00 96.80           O  
ATOM   2566  N   LEU A 332     -13.748  -7.327  19.881  1.00 97.40           N  
ATOM   2567  CA  LEU A 332     -13.651  -6.043  20.566  1.00 97.40           C  
ATOM   2568  C   LEU A 332     -12.247  -5.462  20.437  1.00 97.40           C  
ATOM   2569  CB  LEU A 332     -14.019  -6.194  22.044  1.00 97.40           C  
ATOM   2570  O   LEU A 332     -12.080  -4.243  20.354  1.00 97.40           O  
ATOM   2571  CG  LEU A 332     -15.487  -6.499  22.350  1.00 97.40           C  
ATOM   2572  CD1 LEU A 332     -15.688  -6.686  23.850  1.00 97.40           C  
ATOM   2573  CD2 LEU A 332     -16.386  -5.388  21.819  1.00 97.40           C  
ATOM   2574  N   GLU A 333     -11.329  -6.335  20.368  1.00 97.75           N  
ATOM   2575  CA  GLU A 333      -9.940  -5.907  20.234  1.00 97.75           C  
ATOM   2576  C   GLU A 333      -9.691  -5.260  18.874  1.00 97.75           C  
ATOM   2577  CB  GLU A 333      -8.991  -7.090  20.436  1.00 97.75           C  
ATOM   2578  O   GLU A 333      -9.016  -4.233  18.784  1.00 97.75           O  
ATOM   2579  CG  GLU A 333      -8.946  -7.606  21.867  1.00 97.75           C  
ATOM   2580  CD  GLU A 333      -9.911  -8.753  22.122  1.00 97.75           C  
ATOM   2581  OE1 GLU A 333      -9.793  -9.423  23.173  1.00 97.75           O  
ATOM   2582  OE2 GLU A 333     -10.791  -8.984  21.263  1.00 97.75           O  
ATOM   2583  N   PHE A 334     -10.258  -5.886  17.849  1.00 98.34           N  
ATOM   2584  CA  PHE A 334     -10.129  -5.344  16.501  1.00 98.34           C  
ATOM   2585  C   PHE A 334     -10.856  -4.010  16.383  1.00 98.34           C  
ATOM   2586  CB  PHE A 334     -10.676  -6.333  15.467  1.00 98.34           C  
ATOM   2587  O   PHE A 334     -10.312  -3.046  15.840  1.00 98.34           O  
ATOM   2588  CG  PHE A 334     -10.469  -5.898  14.042  1.00 98.34           C  
ATOM   2589  CD1 PHE A 334     -11.368  -6.269  13.049  1.00 98.34           C  
ATOM   2590  CD2 PHE A 334      -9.375  -5.116  13.694  1.00 98.34           C  
ATOM   2591  CE1 PHE A 334     -11.179  -5.868  11.729  1.00 98.34           C  
ATOM   2592  CE2 PHE A 334      -9.180  -4.711  12.377  1.00 98.34           C  
ATOM   2593  CZ  PHE A 334     -10.082  -5.088  11.396  1.00 98.34           C  
ATOM   2594  N   GLN A 335     -11.972  -3.928  16.929  1.00 98.26           N  
ATOM   2595  CA  GLN A 335     -12.731  -2.681  16.935  1.00 98.26           C  
ATOM   2596  C   GLN A 335     -11.959  -1.570  17.640  1.00 98.26           C  
ATOM   2597  CB  GLN A 335     -14.090  -2.883  17.607  1.00 98.26           C  
ATOM   2598  O   GLN A 335     -11.874  -0.449  17.134  1.00 98.26           O  
ATOM   2599  CG  GLN A 335     -15.034  -3.788  16.826  1.00 98.26           C  
ATOM   2600  CD  GLN A 335     -16.355  -4.012  17.537  1.00 98.26           C  
ATOM   2601  NE2 GLN A 335     -16.715  -5.275  17.737  1.00 98.26           N  
ATOM   2602  OE1 GLN A 335     -17.047  -3.057  17.904  1.00 98.26           O  
ATOM   2603  N   ASP A 336     -11.470  -1.913  18.755  1.00 98.32           N  
ATOM   2604  CA  ASP A 336     -10.710  -0.945  19.540  1.00 98.32           C  
ATOM   2605  C   ASP A 336      -9.462  -0.486  18.789  1.00 98.32           C  
ATOM   2606  CB  ASP A 336     -10.319  -1.541  20.894  1.00 98.32           C  
ATOM   2607  O   ASP A 336      -9.145   0.705  18.770  1.00 98.32           O  
ATOM   2608  CG  ASP A 336      -9.591  -0.553  21.789  1.00 98.32           C  
ATOM   2609  OD1 ASP A 336     -10.198   0.459  22.201  1.00 98.32           O  
ATOM   2610  OD2 ASP A 336      -8.398  -0.786  22.081  1.00 98.32           O  
ATOM   2611  N   PHE A 337      -8.732  -1.410  18.201  1.00 98.69           N  
ATOM   2612  CA  PHE A 337      -7.534  -1.126  17.420  1.00 98.69           C  
ATOM   2613  C   PHE A 337      -7.836  -0.125  16.311  1.00 98.69           C  
ATOM   2614  CB  PHE A 337      -6.962  -2.415  16.822  1.00 98.69           C  
ATOM   2615  O   PHE A 337      -7.142   0.885  16.174  1.00 98.69           O  
ATOM   2616  CG  PHE A 337      -5.735  -2.200  15.978  1.00 98.69           C  
ATOM   2617  CD1 PHE A 337      -5.833  -2.113  14.594  1.00 98.69           C  
ATOM   2618  CD2 PHE A 337      -4.483  -2.086  16.568  1.00 98.69           C  
ATOM   2619  CE1 PHE A 337      -4.698  -1.914  13.810  1.00 98.69           C  
ATOM   2620  CE2 PHE A 337      -3.345  -1.887  15.791  1.00 98.69           C  
ATOM   2621  CZ  PHE A 337      -3.455  -1.803  14.413  1.00 98.69           C  
ATOM   2622  N   VAL A 338      -8.895  -0.378  15.518  1.00 98.51           N  
ATOM   2623  CA  VAL A 338      -9.287   0.491  14.413  1.00 98.51           C  
ATOM   2624  C   VAL A 338      -9.685   1.863  14.950  1.00 98.51           C  
ATOM   2625  CB  VAL A 338     -10.448  -0.120  13.596  1.00 98.51           C  
ATOM   2626  O   VAL A 338      -9.305   2.892  14.387  1.00 98.51           O  
ATOM   2627  CG1 VAL A 338     -11.058   0.924  12.663  1.00 98.51           C  
ATOM   2628  CG2 VAL A 338      -9.962  -1.331  12.803  1.00 98.51           C  
ATOM   2629  N   ASN A 339     -10.373   1.916  16.070  1.00 98.25           N  
ATOM   2630  CA  ASN A 339     -10.799   3.176  16.670  1.00 98.25           C  
ATOM   2631  C   ASN A 339      -9.606   4.033  17.080  1.00 98.25           C  
ATOM   2632  CB  ASN A 339     -11.706   2.917  17.875  1.00 98.25           C  
ATOM   2633  O   ASN A 339      -9.642   5.258  16.950  1.00 98.25           O  
ATOM   2634  CG  ASN A 339     -13.089   2.444  17.474  1.00 98.25           C  
ATOM   2635  ND2 ASN A 339     -13.795   1.815  18.406  1.00 98.25           N  
ATOM   2636  OD1 ASN A 339     -13.520   2.641  16.335  1.00 98.25           O  
ATOM   2637  N   LYS A 340      -8.606   3.401  17.514  1.00 98.54           N  
ATOM   2638  CA  LYS A 340      -7.405   4.127  17.918  1.00 98.54           C  
ATOM   2639  C   LYS A 340      -6.675   4.699  16.706  1.00 98.54           C  
ATOM   2640  CB  LYS A 340      -6.469   3.216  18.713  1.00 98.54           C  
ATOM   2641  O   LYS A 340      -5.961   5.697  16.819  1.00 98.54           O  
ATOM   2642  CG  LYS A 340      -6.912   2.974  20.148  1.00 98.54           C  
ATOM   2643  CD  LYS A 340      -5.870   2.183  20.928  1.00 98.54           C  
ATOM   2644  CE  LYS A 340      -6.206   2.126  22.412  1.00 98.54           C  
ATOM   2645  NZ  LYS A 340      -6.766   0.797  22.803  1.00 98.54           N  
ATOM   2646  N   CYS A 341      -6.830   4.037  15.546  1.00 98.55           N  
ATOM   2647  CA  CYS A 341      -6.241   4.520  14.302  1.00 98.55           C  
ATOM   2648  C   CYS A 341      -7.033   5.696  13.744  1.00 98.55           C  
ATOM   2649  CB  CYS A 341      -6.179   3.398  13.267  1.00 98.55           C  
ATOM   2650  O   CYS A 341      -6.462   6.599  13.130  1.00 98.55           O  
ATOM   2651  SG  CYS A 341      -5.102   2.028  13.742  1.00 98.55           S  
ATOM   2652  N   LEU A 342      -8.365   5.711  13.966  1.00 98.16           N  
ATOM   2653  CA  LEU A 342      -9.254   6.644  13.282  1.00 98.16           C  
ATOM   2654  C   LEU A 342      -9.682   7.770  14.217  1.00 98.16           C  
ATOM   2655  CB  LEU A 342     -10.488   5.914  12.746  1.00 98.16           C  
ATOM   2656  O   LEU A 342     -10.835   8.208  14.181  1.00 98.16           O  
ATOM   2657  CG  LEU A 342     -10.241   4.895  11.631  1.00 98.16           C  
ATOM   2658  CD1 LEU A 342     -11.548   4.214  11.237  1.00 98.16           C  
ATOM   2659  CD2 LEU A 342      -9.597   5.568  10.424  1.00 98.16           C  
ATOM   2660  N   ILE A 343      -8.768   8.154  15.113  1.00 98.17           N  
ATOM   2661  CA  ILE A 343      -8.966   9.362  15.905  1.00 98.17           C  
ATOM   2662  C   ILE A 343      -8.636  10.592  15.062  1.00 98.17           C  
ATOM   2663  CB  ILE A 343      -8.106   9.345  17.188  1.00 98.17           C  
ATOM   2664  O   ILE A 343      -7.553  10.680  14.479  1.00 98.17           O  
ATOM   2665  CG1 ILE A 343      -8.622   8.280  18.163  1.00 98.17           C  
ATOM   2666  CG2 ILE A 343      -8.088  10.728  17.846  1.00 98.17           C  
ATOM   2667  CD1 ILE A 343      -7.744   8.088  19.392  1.00 98.17           C  
ATOM   2668  N   LYS A 344      -9.514  11.601  15.007  1.00 96.43           N  
ATOM   2669  CA  LYS A 344      -9.406  12.742  14.103  1.00 96.43           C  
ATOM   2670  C   LYS A 344      -8.228  13.635  14.482  1.00 96.43           C  
ATOM   2671  CB  LYS A 344     -10.702  13.555  14.106  1.00 96.43           C  
ATOM   2672  O   LYS A 344      -7.486  14.095  13.613  1.00 96.43           O  
ATOM   2673  CG  LYS A 344     -11.853  12.887  13.368  1.00 96.43           C  
ATOM   2674  CD  LYS A 344     -11.777  13.140  11.868  1.00 96.43           C  
ATOM   2675  CE  LYS A 344     -13.020  12.631  11.150  1.00 96.43           C  
ATOM   2676  NZ  LYS A 344     -12.949  12.876   9.678  1.00 96.43           N  
ATOM   2677  N   ASN A 345      -8.211  13.891  15.747  1.00 96.64           N  
ATOM   2678  CA  ASN A 345      -7.058  14.655  16.211  1.00 96.64           C  
ATOM   2679  C   ASN A 345      -5.785  13.812  16.198  1.00 96.64           C  
ATOM   2680  CB  ASN A 345      -7.311  15.211  17.614  1.00 96.64           C  
ATOM   2681  O   ASN A 345      -5.636  12.893  17.005  1.00 96.64           O  
ATOM   2682  CG  ASN A 345      -6.196  16.121  18.092  1.00 96.64           C  
ATOM   2683  ND2 ASN A 345      -6.383  16.725  19.259  1.00 96.64           N  
ATOM   2684  OD1 ASN A 345      -5.177  16.281  17.416  1.00 96.64           O  
ATOM   2685  N   PRO A 346      -4.835  14.163  15.302  1.00 96.98           N  
ATOM   2686  CA  PRO A 346      -3.629  13.342  15.167  1.00 96.98           C  
ATOM   2687  C   PRO A 346      -2.823  13.261  16.462  1.00 96.98           C  
ATOM   2688  CB  PRO A 346      -2.835  14.058  14.073  1.00 96.98           C  
ATOM   2689  O   PRO A 346      -2.122  12.273  16.696  1.00 96.98           O  
ATOM   2690  CG  PRO A 346      -3.368  15.454  14.065  1.00 96.98           C  
ATOM   2691  CD  PRO A 346      -4.826  15.409  14.423  1.00 96.98           C  
ATOM   2692  N   ALA A 347      -2.881  14.228  17.336  1.00 96.64           N  
ATOM   2693  CA  ALA A 347      -2.152  14.244  18.601  1.00 96.64           C  
ATOM   2694  C   ALA A 347      -2.703  13.197  19.565  1.00 96.64           C  
ATOM   2695  CB  ALA A 347      -2.215  15.631  19.235  1.00 96.64           C  
ATOM   2696  O   ALA A 347      -1.994  12.736  20.462  1.00 96.64           O  
ATOM   2697  N   GLU A 348      -3.969  12.866  19.406  1.00 97.69           N  
ATOM   2698  CA  GLU A 348      -4.625  11.896  20.279  1.00 97.69           C  
ATOM   2699  C   GLU A 348      -4.623  10.503  19.656  1.00 97.69           C  
ATOM   2700  CB  GLU A 348      -6.059  12.333  20.586  1.00 97.69           C  
ATOM   2701  O   GLU A 348      -4.994   9.525  20.309  1.00 97.69           O  
ATOM   2702  CG  GLU A 348      -6.151  13.631  21.376  1.00 97.69           C  
ATOM   2703  CD  GLU A 348      -7.582  14.062  21.657  1.00 97.69           C  
ATOM   2704  OE1 GLU A 348      -7.782  15.127  22.284  1.00 97.69           O  
ATOM   2705  OE2 GLU A 348      -8.509  13.329  21.248  1.00 97.69           O  
ATOM   2706  N   ARG A 349      -4.319  10.469  18.434  1.00 98.28           N  
ATOM   2707  CA  ARG A 349      -4.271   9.219  17.682  1.00 98.28           C  
ATOM   2708  C   ARG A 349      -3.109   8.347  18.144  1.00 98.28           C  
ATOM   2709  CB  ARG A 349      -4.153   9.498  16.182  1.00 98.28           C  
ATOM   2710  O   ARG A 349      -2.026   8.853  18.443  1.00 98.28           O  
ATOM   2711  CG  ARG A 349      -4.383   8.275  15.309  1.00 98.28           C  
ATOM   2712  CD  ARG A 349      -4.146   8.580  13.836  1.00 98.28           C  
ATOM   2713  NE  ARG A 349      -5.079   9.587  13.338  1.00 98.28           N  
ATOM   2714  NH1 ARG A 349      -3.697  10.326  11.640  1.00 98.28           N  
ATOM   2715  NH2 ARG A 349      -5.763  11.274  11.937  1.00 98.28           N  
ATOM   2716  CZ  ARG A 349      -4.844  10.393  12.306  1.00 98.28           C  
ATOM   2717  N   ALA A 350      -3.312   7.016  18.244  1.00 98.19           N  
ATOM   2718  CA  ALA A 350      -2.255   6.100  18.664  1.00 98.19           C  
ATOM   2719  C   ALA A 350      -1.052   6.184  17.728  1.00 98.19           C  
ATOM   2720  CB  ALA A 350      -2.782   4.668  18.720  1.00 98.19           C  
ATOM   2721  O   ALA A 350      -1.212   6.282  16.509  1.00 98.19           O  
ATOM   2722  N   ASP A 351       0.111   6.192  18.369  1.00 97.93           N  
ATOM   2723  CA  ASP A 351       1.304   6.155  17.528  1.00 97.93           C  
ATOM   2724  C   ASP A 351       1.733   4.717  17.246  1.00 97.93           C  
ATOM   2725  CB  ASP A 351       2.449   6.927  18.186  1.00 97.93           C  
ATOM   2726  O   ASP A 351       1.117   3.772  17.741  1.00 97.93           O  
ATOM   2727  CG  ASP A 351       2.881   6.329  19.514  1.00 97.93           C  
ATOM   2728  OD1 ASP A 351       2.714   5.107  19.715  1.00 97.93           O  
ATOM   2729  OD2 ASP A 351       3.389   7.088  20.367  1.00 97.93           O  
ATOM   2730  N   LEU A 352       2.753   4.480  16.386  1.00 97.90           N  
ATOM   2731  CA  LEU A 352       3.170   3.166  15.908  1.00 97.90           C  
ATOM   2732  C   LEU A 352       3.582   2.270  17.071  1.00 97.90           C  
ATOM   2733  CB  LEU A 352       4.329   3.299  14.916  1.00 97.90           C  
ATOM   2734  O   LEU A 352       3.257   1.080  17.088  1.00 97.90           O  
ATOM   2735  CG  LEU A 352       3.994   3.927  13.562  1.00 97.90           C  
ATOM   2736  CD1 LEU A 352       5.271   4.215  12.781  1.00 97.90           C  
ATOM   2737  CD2 LEU A 352       3.067   3.017  12.765  1.00 97.90           C  
ATOM   2738  N   LYS A 353       4.216   2.864  18.083  1.00 97.42           N  
ATOM   2739  CA  LYS A 353       4.665   2.100  19.243  1.00 97.42           C  
ATOM   2740  C   LYS A 353       3.479   1.586  20.055  1.00 97.42           C  
ATOM   2741  CB  LYS A 353       5.576   2.952  20.128  1.00 97.42           C  
ATOM   2742  O   LYS A 353       3.459   0.424  20.468  1.00 97.42           O  
ATOM   2743  CG  LYS A 353       6.938   3.243  19.515  1.00 97.42           C  
ATOM   2744  CD  LYS A 353       7.816   4.050  20.462  1.00 97.42           C  
ATOM   2745  CE  LYS A 353       9.149   4.411  19.820  1.00 97.42           C  
ATOM   2746  NZ  LYS A 353       9.994   5.243  20.728  1.00 97.42           N  
ATOM   2747  N   GLN A 354       2.534   2.501  20.231  1.00 98.31           N  
ATOM   2748  CA  GLN A 354       1.333   2.117  20.966  1.00 98.31           C  
ATOM   2749  C   GLN A 354       0.567   1.019  20.233  1.00 98.31           C  
ATOM   2750  CB  GLN A 354       0.428   3.330  21.187  1.00 98.31           C  
ATOM   2751  O   GLN A 354       0.071   0.079  20.856  1.00 98.31           O  
ATOM   2752  CG  GLN A 354       0.987   4.342  22.177  1.00 98.31           C  
ATOM   2753  CD  GLN A 354       0.179   5.625  22.226  1.00 98.31           C  
ATOM   2754  NE2 GLN A 354      -0.150   6.073  23.433  1.00 98.31           N  
ATOM   2755  OE1 GLN A 354      -0.147   6.209  21.188  1.00 98.31           O  
ATOM   2756  N   LEU A 355       0.481   1.122  18.915  1.00 98.45           N  
ATOM   2757  CA  LEU A 355      -0.277   0.167  18.114  1.00 98.45           C  
ATOM   2758  C   LEU A 355       0.402  -1.199  18.109  1.00 98.45           C  
ATOM   2759  CB  LEU A 355      -0.435   0.676  16.679  1.00 98.45           C  
ATOM   2760  O   LEU A 355      -0.271  -2.232  18.078  1.00 98.45           O  
ATOM   2761  CG  LEU A 355      -1.367   1.873  16.483  1.00 98.45           C  
ATOM   2762  CD1 LEU A 355      -1.343   2.331  15.029  1.00 98.45           C  
ATOM   2763  CD2 LEU A 355      -2.787   1.521  16.915  1.00 98.45           C  
ATOM   2764  N   MET A 356       1.711  -1.225  18.120  1.00 97.64           N  
ATOM   2765  CA  MET A 356       2.473  -2.468  18.055  1.00 97.64           C  
ATOM   2766  C   MET A 356       2.256  -3.306  19.311  1.00 97.64           C  
ATOM   2767  CB  MET A 356       3.964  -2.178  17.871  1.00 97.64           C  
ATOM   2768  O   MET A 356       2.356  -4.533  19.268  1.00 97.64           O  
ATOM   2769  CG  MET A 356       4.790  -3.407  17.526  1.00 97.64           C  
ATOM   2770  SD  MET A 356       4.224  -4.224  15.984  1.00 97.64           S  
ATOM   2771  CE  MET A 356       4.561  -2.907  14.782  1.00 97.64           C  
ATOM   2772  N   VAL A 357       1.961  -2.671  20.445  1.00 97.65           N  
ATOM   2773  CA  VAL A 357       1.805  -3.418  21.688  1.00 97.65           C  
ATOM   2774  C   VAL A 357       0.321  -3.572  22.016  1.00 97.65           C  
ATOM   2775  CB  VAL A 357       2.542  -2.731  22.860  1.00 97.65           C  
ATOM   2776  O   VAL A 357      -0.036  -4.017  23.109  1.00 97.65           O  
ATOM   2777  CG1 VAL A 357       4.049  -2.713  22.613  1.00 97.65           C  
ATOM   2778  CG2 VAL A 357       2.013  -1.313  23.063  1.00 97.65           C  
ATOM   2779  N   HIS A 358      -0.534  -3.194  21.102  1.00 98.48           N  
ATOM   2780  CA  HIS A 358      -1.977  -3.318  21.278  1.00 98.48           C  
ATOM   2781  C   HIS A 358      -2.397  -4.780  21.379  1.00 98.48           C  
ATOM   2782  CB  HIS A 358      -2.717  -2.637  20.125  1.00 98.48           C  
ATOM   2783  O   HIS A 358      -1.796  -5.648  20.742  1.00 98.48           O  
ATOM   2784  CG  HIS A 358      -4.187  -2.486  20.361  1.00 98.48           C  
ATOM   2785  CD2 HIS A 358      -4.909  -1.441  20.828  1.00 98.48           C  
ATOM   2786  ND1 HIS A 358      -5.088  -3.498  20.111  1.00 98.48           N  
ATOM   2787  CE1 HIS A 358      -6.306  -3.080  20.414  1.00 98.48           C  
ATOM   2788  NE2 HIS A 358      -6.224  -1.835  20.851  1.00 98.48           N  
ATOM   2789  N   ALA A 359      -3.498  -5.073  22.118  1.00 98.22           N  
ATOM   2790  CA  ALA A 359      -3.994  -6.422  22.378  1.00 98.22           C  
ATOM   2791  C   ALA A 359      -4.318  -7.148  21.075  1.00 98.22           C  
ATOM   2792  CB  ALA A 359      -5.228  -6.371  23.275  1.00 98.22           C  
ATOM   2793  O   ALA A 359      -4.071  -8.350  20.948  1.00 98.22           O  
ATOM   2794  N   PHE A 360      -4.902  -6.471  20.113  1.00 98.49           N  
ATOM   2795  CA  PHE A 360      -5.241  -7.051  18.819  1.00 98.49           C  
ATOM   2796  C   PHE A 360      -3.992  -7.562  18.111  1.00 98.49           C  
ATOM   2797  CB  PHE A 360      -5.960  -6.023  17.940  1.00 98.49           C  
ATOM   2798  O   PHE A 360      -3.991  -8.666  17.563  1.00 98.49           O  
ATOM   2799  CG  PHE A 360      -6.232  -6.506  16.540  1.00 98.49           C  
ATOM   2800  CD1 PHE A 360      -5.650  -5.875  15.448  1.00 98.49           C  
ATOM   2801  CD2 PHE A 360      -7.069  -7.591  16.318  1.00 98.49           C  
ATOM   2802  CE1 PHE A 360      -5.899  -6.320  14.151  1.00 98.49           C  
ATOM   2803  CE2 PHE A 360      -7.323  -8.041  15.025  1.00 98.49           C  
ATOM   2804  CZ  PHE A 360      -6.738  -7.403  13.943  1.00 98.49           C  
ATOM   2805  N   ILE A 361      -2.882  -6.790  18.183  1.00 98.18           N  
ATOM   2806  CA  ILE A 361      -1.630  -7.134  17.517  1.00 98.18           C  
ATOM   2807  C   ILE A 361      -0.969  -8.307  18.235  1.00 98.18           C  
ATOM   2808  CB  ILE A 361      -0.668  -5.926  17.464  1.00 98.18           C  
ATOM   2809  O   ILE A 361      -0.495  -9.249  17.594  1.00 98.18           O  
ATOM   2810  CG1 ILE A 361      -1.234  -4.831  16.552  1.00 98.18           C  
ATOM   2811  CG2 ILE A 361       0.723  -6.364  16.995  1.00 98.18           C  
ATOM   2812  CD1 ILE A 361      -1.453  -5.276  15.113  1.00 98.18           C  
ATOM   2813  N   LYS A 362      -0.956  -8.263  19.538  1.00 97.55           N  
ATOM   2814  CA  LYS A 362      -0.368  -9.350  20.316  1.00 97.55           C  
ATOM   2815  C   LYS A 362      -1.075 -10.673  20.035  1.00 97.55           C  
ATOM   2816  CB  LYS A 362      -0.426  -9.032  21.811  1.00 97.55           C  
ATOM   2817  O   LYS A 362      -0.424 -11.704  19.854  1.00 97.55           O  
ATOM   2818  CG  LYS A 362       0.549  -7.951  22.253  1.00 97.55           C  
ATOM   2819  CD  LYS A 362       0.546  -7.778  23.766  1.00 97.55           C  
ATOM   2820  CE  LYS A 362       1.553  -6.727  24.212  1.00 97.55           C  
ATOM   2821  NZ  LYS A 362       1.518  -6.520  25.691  1.00 97.55           N  
ATOM   2822  N   ARG A 363      -2.350 -10.622  19.977  1.00 96.68           N  
ATOM   2823  CA  ARG A 363      -3.148 -11.805  19.676  1.00 96.68           C  
ATOM   2824  C   ARG A 363      -2.864 -12.314  18.266  1.00 96.68           C  
ATOM   2825  CB  ARG A 363      -4.640 -11.502  19.832  1.00 96.68           C  
ATOM   2826  O   ARG A 363      -2.695 -13.517  18.057  1.00 96.68           O  
ATOM   2827  CG  ARG A 363      -5.542 -12.698  19.576  1.00 96.68           C  
ATOM   2828  CD  ARG A 363      -7.013 -12.339  19.732  1.00 96.68           C  
ATOM   2829  NE  ARG A 363      -7.447 -11.389  18.713  1.00 96.68           N  
ATOM   2830  NH1 ARG A 363      -9.617 -11.229  19.490  1.00 96.68           N  
ATOM   2831  NH2 ARG A 363      -8.961 -10.025  17.653  1.00 96.68           N  
ATOM   2832  CZ  ARG A 363      -8.674 -10.883  18.621  1.00 96.68           C  
ATOM   2833  N   SER A 364      -2.852 -11.381  17.324  1.00 95.91           N  
ATOM   2834  CA  SER A 364      -2.624 -11.726  15.924  1.00 95.91           C  
ATOM   2835  C   SER A 364      -1.235 -12.322  15.722  1.00 95.91           C  
ATOM   2836  CB  SER A 364      -2.795 -10.495  15.033  1.00 95.91           C  
ATOM   2837  O   SER A 364      -1.049 -13.203  14.880  1.00 95.91           O  
ATOM   2838  OG  SER A 364      -4.129 -10.020  15.082  1.00 95.91           O  
ATOM   2839  N   ASP A 365      -0.282 -11.798  16.446  1.00 92.13           N  
ATOM   2840  CA  ASP A 365       1.089 -12.289  16.357  1.00 92.13           C  
ATOM   2841  C   ASP A 365       1.183 -13.742  16.818  1.00 92.13           C  
ATOM   2842  CB  ASP A 365       2.028 -11.412  17.189  1.00 92.13           C  
ATOM   2843  O   ASP A 365       1.945 -14.530  16.253  1.00 92.13           O  
ATOM   2844  CG  ASP A 365       3.494 -11.639  16.864  1.00 92.13           C  
ATOM   2845  OD1 ASP A 365       3.853 -11.693  15.668  1.00 92.13           O  
ATOM   2846  OD2 ASP A 365       4.297 -11.769  17.814  1.00 92.13           O  
ATOM   2847  N   ALA A 366       0.410 -14.132  17.728  1.00 92.01           N  
ATOM   2848  CA  ALA A 366       0.443 -15.467  18.320  1.00 92.01           C  
ATOM   2849  C   ALA A 366      -0.387 -16.451  17.500  1.00 92.01           C  
ATOM   2850  CB  ALA A 366      -0.060 -15.424  19.761  1.00 92.01           C  
ATOM   2851  O   ALA A 366      -0.187 -17.665  17.587  1.00 92.01           O  
ATOM   2852  N   GLU A 367      -1.211 -15.956  16.684  1.00 89.44           N  
ATOM   2853  CA  GLU A 367      -2.146 -16.784  15.928  1.00 89.44           C  
ATOM   2854  C   GLU A 367      -1.508 -17.303  14.642  1.00 89.44           C  
ATOM   2855  CB  GLU A 367      -3.419 -15.998  15.604  1.00 89.44           C  
ATOM   2856  O   GLU A 367      -0.848 -16.550  13.923  1.00 89.44           O  
ATOM   2857  CG  GLU A 367      -4.576 -16.868  15.133  1.00 89.44           C  
ATOM   2858  CD  GLU A 367      -5.883 -16.105  14.993  1.00 89.44           C  
ATOM   2859  OE1 GLU A 367      -6.926 -16.735  14.708  1.00 89.44           O  
ATOM   2860  OE2 GLU A 367      -5.863 -14.866  15.170  1.00 89.44           O  
ATOM   2861  N   GLU A 368      -1.658 -18.537  14.439  1.00 84.81           N  
ATOM   2862  CA  GLU A 368      -1.241 -19.126  13.171  1.00 84.81           C  
ATOM   2863  C   GLU A 368      -2.337 -18.998  12.116  1.00 84.81           C  
ATOM   2864  CB  GLU A 368      -0.861 -20.597  13.359  1.00 84.81           C  
ATOM   2865  O   GLU A 368      -3.481 -19.392  12.352  1.00 84.81           O  
ATOM   2866  CG  GLU A 368       0.384 -20.807  14.208  1.00 84.81           C  
ATOM   2867  CD  GLU A 368       1.673 -20.464  13.477  1.00 84.81           C  
ATOM   2868  OE1 GLU A 368       2.648 -20.036  14.135  1.00 84.81           O  
ATOM   2869  OE2 GLU A 368       1.707 -20.623  12.237  1.00 84.81           O  
ATOM   2870  N   VAL A 369      -2.025 -18.304  11.117  1.00 82.43           N  
ATOM   2871  CA  VAL A 369      -3.021 -18.059  10.080  1.00 82.43           C  
ATOM   2872  C   VAL A 369      -2.698 -18.897   8.844  1.00 82.43           C  
ATOM   2873  CB  VAL A 369      -3.093 -16.562   9.704  1.00 82.43           C  
ATOM   2874  O   VAL A 369      -1.536 -19.006   8.447  1.00 82.43           O  
ATOM   2875  CG1 VAL A 369      -4.118 -16.332   8.594  1.00 82.43           C  
ATOM   2876  CG2 VAL A 369      -3.434 -15.720  10.933  1.00 82.43           C  
ATOM   2877  N   ASP A 370      -3.738 -19.595   8.367  1.00 78.98           N  
ATOM   2878  CA  ASP A 370      -3.600 -20.342   7.121  1.00 78.98           C  
ATOM   2879  C   ASP A 370      -3.634 -19.406   5.914  1.00 78.98           C  
ATOM   2880  CB  ASP A 370      -4.703 -21.396   7.000  1.00 78.98           C  
ATOM   2881  O   ASP A 370      -4.701 -18.931   5.521  1.00 78.98           O  
ATOM   2882  CG  ASP A 370      -4.577 -22.246   5.748  1.00 78.98           C  
ATOM   2883  OD1 ASP A 370      -3.556 -22.134   5.036  1.00 78.98           O  
ATOM   2884  OD2 ASP A 370      -5.508 -23.032   5.471  1.00 78.98           O  
ATOM   2885  N   PHE A 371      -2.527 -19.195   5.324  1.00 79.05           N  
ATOM   2886  CA  PHE A 371      -2.484 -18.327   4.153  1.00 79.05           C  
ATOM   2887  C   PHE A 371      -2.926 -19.082   2.904  1.00 79.05           C  
ATOM   2888  CB  PHE A 371      -1.075 -17.761   3.953  1.00 79.05           C  
ATOM   2889  O   PHE A 371      -2.891 -18.537   1.799  1.00 79.05           O  
ATOM   2890  CG  PHE A 371      -0.834 -16.464   4.677  1.00 79.05           C  
ATOM   2891  CD1 PHE A 371      -1.091 -15.247   4.056  1.00 79.05           C  
ATOM   2892  CD2 PHE A 371      -0.351 -16.461   5.979  1.00 79.05           C  
ATOM   2893  CE1 PHE A 371      -0.869 -14.045   4.724  1.00 79.05           C  
ATOM   2894  CE2 PHE A 371      -0.126 -15.263   6.652  1.00 79.05           C  
ATOM   2895  CZ  PHE A 371      -0.385 -14.057   6.023  1.00 79.05           C  
ATOM   2896  N   GLY A 372      -3.343 -20.410   3.053  1.00 79.06           N  
ATOM   2897  CA  GLY A 372      -3.978 -21.158   1.980  1.00 79.06           C  
ATOM   2898  C   GLY A 372      -5.214 -20.475   1.427  1.00 79.06           C  
ATOM   2899  O   GLY A 372      -5.482 -20.543   0.225  1.00 79.06           O  
ATOM   2900  N   TRP A 373      -5.888 -19.793   2.291  1.00 83.71           N  
ATOM   2901  CA  TRP A 373      -7.057 -19.017   1.889  1.00 83.71           C  
ATOM   2902  C   TRP A 373      -6.688 -17.989   0.825  1.00 83.71           C  
ATOM   2903  CB  TRP A 373      -7.679 -18.316   3.100  1.00 83.71           C  
ATOM   2904  O   TRP A 373      -7.413 -17.817  -0.158  1.00 83.71           O  
ATOM   2905  CG  TRP A 373      -8.804 -17.387   2.754  1.00 83.71           C  
ATOM   2906  CD1 TRP A 373     -10.125 -17.709   2.613  1.00 83.71           C  
ATOM   2907  CD2 TRP A 373      -8.704 -15.982   2.501  1.00 83.71           C  
ATOM   2908  CE2 TRP A 373     -10.005 -15.516   2.213  1.00 83.71           C  
ATOM   2909  CE3 TRP A 373      -7.639 -15.071   2.492  1.00 83.71           C  
ATOM   2910  NE1 TRP A 373     -10.853 -16.588   2.287  1.00 83.71           N  
ATOM   2911  CH2 TRP A 373      -9.211 -13.307   1.915  1.00 83.71           C  
ATOM   2912  CZ2 TRP A 373     -10.270 -14.176   1.918  1.00 83.71           C  
ATOM   2913  CZ3 TRP A 373      -7.905 -13.739   2.197  1.00 83.71           C  
ATOM   2914  N   LEU A 374      -5.600 -17.318   1.093  1.00 83.90           N  
ATOM   2915  CA  LEU A 374      -5.142 -16.302   0.152  1.00 83.90           C  
ATOM   2916  C   LEU A 374      -4.850 -16.918  -1.213  1.00 83.90           C  
ATOM   2917  CB  LEU A 374      -3.891 -15.601   0.686  1.00 83.90           C  
ATOM   2918  O   LEU A 374      -5.286 -16.395  -2.241  1.00 83.90           O  
ATOM   2919  CG  LEU A 374      -3.324 -14.473  -0.178  1.00 83.90           C  
ATOM   2920  CD1 LEU A 374      -4.324 -13.325  -0.274  1.00 83.90           C  
ATOM   2921  CD2 LEU A 374      -1.994 -13.985   0.385  1.00 83.90           C  
ATOM   2922  N   CYS A 375      -4.190 -18.004  -1.215  1.00 83.65           N  
ATOM   2923  CA  CYS A 375      -3.846 -18.690  -2.455  1.00 83.65           C  
ATOM   2924  C   CYS A 375      -5.100 -19.134  -3.199  1.00 83.65           C  
ATOM   2925  CB  CYS A 375      -2.955 -19.899  -2.170  1.00 83.65           C  
ATOM   2926  O   CYS A 375      -5.195 -18.972  -4.417  1.00 83.65           O  
ATOM   2927  SG  CYS A 375      -1.285 -19.464  -1.638  1.00 83.65           S  
ATOM   2928  N   SER A 376      -6.062 -19.649  -2.489  1.00 84.07           N  
ATOM   2929  CA  SER A 376      -7.326 -20.083  -3.076  1.00 84.07           C  
ATOM   2930  C   SER A 376      -8.106 -18.902  -3.643  1.00 84.07           C  
ATOM   2931  CB  SER A 376      -8.176 -20.816  -2.038  1.00 84.07           C  
ATOM   2932  O   SER A 376      -8.676 -18.994  -4.733  1.00 84.07           O  
ATOM   2933  OG  SER A 376      -7.526 -21.995  -1.597  1.00 84.07           O  
ATOM   2934  N   THR A 377      -8.086 -17.835  -2.925  1.00 83.08           N  
ATOM   2935  CA  THR A 377      -8.852 -16.654  -3.306  1.00 83.08           C  
ATOM   2936  C   THR A 377      -8.284 -16.029  -4.577  1.00 83.08           C  
ATOM   2937  CB  THR A 377      -8.865 -15.607  -2.177  1.00 83.08           C  
ATOM   2938  O   THR A 377      -9.037 -15.620  -5.464  1.00 83.08           O  
ATOM   2939  CG2 THR A 377      -9.673 -14.377  -2.576  1.00 83.08           C  
ATOM   2940  OG1 THR A 377      -9.446 -16.187  -1.003  1.00 83.08           O  
ATOM   2941  N   ILE A 378      -6.993 -16.069  -4.696  1.00 82.25           N  
ATOM   2942  CA  ILE A 378      -6.401 -15.371  -5.831  1.00 82.25           C  
ATOM   2943  C   ILE A 378      -6.114 -16.364  -6.955  1.00 82.25           C  
ATOM   2944  CB  ILE A 378      -5.107 -14.630  -5.427  1.00 82.25           C  
ATOM   2945  O   ILE A 378      -5.585 -15.989  -8.004  1.00 82.25           O  
ATOM   2946  CG1 ILE A 378      -4.140 -15.588  -4.722  1.00 82.25           C  
ATOM   2947  CG2 ILE A 378      -5.429 -13.425  -4.538  1.00 82.25           C  
ATOM   2948  CD1 ILE A 378      -2.779 -14.980  -4.416  1.00 82.25           C  
ATOM   2949  N   GLY A 379      -6.476 -17.643  -6.766  1.00 78.46           N  
ATOM   2950  CA  GLY A 379      -6.348 -18.660  -7.798  1.00 78.46           C  
ATOM   2951  C   GLY A 379      -4.914 -19.095  -8.032  1.00 78.46           C  
ATOM   2952  O   GLY A 379      -4.525 -19.389  -9.165  1.00 78.46           O  
ATOM   2953  N   LEU A 380      -4.072 -19.028  -7.021  1.00 73.19           N  
ATOM   2954  CA  LEU A 380      -2.703 -19.507  -7.178  1.00 73.19           C  
ATOM   2955  C   LEU A 380      -2.589 -20.971  -6.765  1.00 73.19           C  
ATOM   2956  CB  LEU A 380      -1.739 -18.654  -6.349  1.00 73.19           C  
ATOM   2957  O   LEU A 380      -3.199 -21.392  -5.779  1.00 73.19           O  
ATOM   2958  CG  LEU A 380      -1.570 -17.200  -6.791  1.00 73.19           C  
ATOM   2959  CD1 LEU A 380      -0.714 -16.437  -5.785  1.00 73.19           C  
ATOM   2960  CD2 LEU A 380      -0.954 -17.132  -8.185  1.00 73.19           C  
ATOM   2961  N   ASN A 381      -2.294 -22.027  -7.686  1.00 56.67           N  
ATOM   2962  CA  ASN A 381      -2.305 -23.480  -7.552  1.00 56.67           C  
ATOM   2963  C   ASN A 381      -1.068 -23.984  -6.814  1.00 56.67           C  
ATOM   2964  CB  ASN A 381      -2.411 -24.145  -8.926  1.00 56.67           C  
ATOM   2965  O   ASN A 381      -1.131 -24.984  -6.098  1.00 56.67           O  
ATOM   2966  CG  ASN A 381      -3.806 -24.053  -9.513  1.00 56.67           C  
ATOM   2967  ND2 ASN A 381      -3.910 -24.233 -10.824  1.00 56.67           N  
ATOM   2968  OD1 ASN A 381      -4.781 -23.822  -8.794  1.00 56.67           O  
ATOM   2969  N   GLN A 382      -0.084 -23.081  -6.178  1.00 50.92           N  
ATOM   2970  CA  GLN A 382       1.097 -23.415  -5.388  1.00 50.92           C  
ATOM   2971  C   GLN A 382       2.042 -22.222  -5.279  1.00 50.92           C  
ATOM   2972  CB  GLN A 382       1.830 -24.611  -5.997  1.00 50.92           C  
ATOM   2973  O   GLN A 382       2.085 -21.374  -6.173  1.00 50.92           O  
ATOM   2974  CG  GLN A 382       1.090 -25.932  -5.838  1.00 50.92           C  
ATOM   2975  CD  GLN A 382       1.911 -27.124  -6.294  1.00 50.92           C  
ATOM   2976  NE2 GLN A 382       1.329 -28.315  -6.204  1.00 50.92           N  
ATOM   2977  OE1 GLN A 382       3.059 -26.975  -6.724  1.00 50.92           O  
ATOM   2978  N   PRO A 383       2.750 -22.104  -4.025  1.00 47.97           N  
ATOM   2979  CA  PRO A 383       3.721 -21.009  -3.971  1.00 47.97           C  
ATOM   2980  C   PRO A 383       4.596 -20.933  -5.220  1.00 47.97           C  
ATOM   2981  CB  PRO A 383       4.560 -21.342  -2.735  1.00 47.97           C  
ATOM   2982  O   PRO A 383       5.140 -21.950  -5.659  1.00 47.97           O  
ATOM   2983  CG  PRO A 383       3.993 -22.627  -2.224  1.00 47.97           C  
ATOM   2984  CD  PRO A 383       2.907 -23.076  -3.160  1.00 47.97           C  
ATOM   2985  N   SER A 384       4.325 -20.382  -6.334  1.00 49.63           N  
ATOM   2986  CA  SER A 384       5.166 -20.236  -7.517  1.00 49.63           C  
ATOM   2987  C   SER A 384       5.995 -18.957  -7.452  1.00 49.63           C  
ATOM   2988  CB  SER A 384       4.311 -20.235  -8.785  1.00 49.63           C  
ATOM   2989  O   SER A 384       5.443 -17.856  -7.404  1.00 49.63           O  
ATOM   2990  OG  SER A 384       3.316 -19.228  -8.721  1.00 49.63           O  
ATOM   2991  N   THR A 385       6.887 -18.701  -6.451  1.00 48.79           N  
ATOM   2992  CA  THR A 385       7.833 -17.704  -6.940  1.00 48.79           C  
ATOM   2993  C   THR A 385       9.107 -18.372  -7.451  1.00 48.79           C  
ATOM   2994  CB  THR A 385       8.190 -16.686  -5.841  1.00 48.79           C  
ATOM   2995  O   THR A 385       9.892 -18.907  -6.666  1.00 48.79           O  
ATOM   2996  CG2 THR A 385       8.568 -15.337  -6.443  1.00 48.79           C  
ATOM   2997  OG1 THR A 385       7.062 -16.511  -4.975  1.00 48.79           O  
ATOM   2998  N   PRO A 386       9.213 -19.062  -8.640  1.00 45.48           N  
ATOM   2999  CA  PRO A 386      10.648 -19.074  -8.930  1.00 45.48           C  
ATOM   3000  C   PRO A 386      11.156 -17.733  -9.455  1.00 45.48           C  
ATOM   3001  CB  PRO A 386      10.784 -20.164  -9.997  1.00 45.48           C  
ATOM   3002  O   PRO A 386      10.439 -17.038 -10.180  1.00 45.48           O  
ATOM   3003  CG  PRO A 386       9.379 -20.556 -10.323  1.00 45.48           C  
ATOM   3004  CD  PRO A 386       8.445 -19.682  -9.536  1.00 45.48           C  
ATOM   3005  N   THR A 387      11.658 -16.850  -8.564  1.00 54.38           N  
ATOM   3006  CA  THR A 387      12.373 -15.683  -9.069  1.00 54.38           C  
ATOM   3007  C   THR A 387      12.978 -15.971 -10.440  1.00 54.38           C  
ATOM   3008  CB  THR A 387      13.483 -15.243  -8.097  1.00 54.38           C  
ATOM   3009  O   THR A 387      13.448 -15.058 -11.122  1.00 54.38           O  
ATOM   3010  CG2 THR A 387      12.914 -14.412  -6.952  1.00 54.38           C  
ATOM   3011  OG1 THR A 387      14.124 -16.405  -7.556  1.00 54.38           O  
ATOM   3012  N   HIS A 388      12.703 -17.198 -10.983  1.00 50.03           N  
ATOM   3013  CA  HIS A 388      13.264 -17.478 -12.300  1.00 50.03           C  
ATOM   3014  C   HIS A 388      12.177 -17.896 -13.285  1.00 50.03           C  
ATOM   3015  CB  HIS A 388      14.334 -18.568 -12.205  1.00 50.03           C  
ATOM   3016  O   HIS A 388      11.184 -18.514 -12.894  1.00 50.03           O  
ATOM   3017  CG  HIS A 388      15.624 -18.092 -11.618  1.00 50.03           C  
ATOM   3018  CD2 HIS A 388      16.127 -18.206 -10.366  1.00 50.03           C  
ATOM   3019  ND1 HIS A 388      16.566 -17.403 -12.351  1.00 50.03           N  
ATOM   3020  CE1 HIS A 388      17.595 -17.113 -11.573  1.00 50.03           C  
ATOM   3021  NE2 HIS A 388      17.354 -17.589 -10.363  1.00 50.03           N  
ATOM   3022  N   ALA A 389      12.152 -17.277 -14.450  1.00 43.58           N  
ATOM   3023  CA  ALA A 389      11.242 -17.601 -15.545  1.00 43.58           C  
ATOM   3024  C   ALA A 389      11.269 -19.094 -15.858  1.00 43.58           C  
ATOM   3025  CB  ALA A 389      11.600 -16.793 -16.791  1.00 43.58           C  
ATOM   3026  O   ALA A 389      12.333 -19.718 -15.847  1.00 43.58           O  
ATOM   3027  N   ALA A 390      10.291 -19.950 -15.392  1.00 37.64           N  
ATOM   3028  CA  ALA A 390      10.080 -21.331 -15.818  1.00 37.64           C  
ATOM   3029  C   ALA A 390      10.370 -21.495 -17.307  1.00 37.64           C  
ATOM   3030  CB  ALA A 390       8.652 -21.771 -15.506  1.00 37.64           C  
ATOM   3031  O   ALA A 390       9.944 -20.675 -18.124  1.00 37.64           O  
ATOM   3032  N   GLY A 391      11.566 -21.940 -17.793  1.00 36.86           N  
ATOM   3033  CA  GLY A 391      11.822 -22.537 -19.094  1.00 36.86           C  
ATOM   3034  C   GLY A 391      12.734 -21.697 -19.967  1.00 36.86           C  
ATOM   3035  O   GLY A 391      12.651 -21.753 -21.196  1.00 36.86           O  
ATOM   3036  N   VAL A 392      14.034 -21.316 -19.594  1.00 34.95           N  
ATOM   3037  CA  VAL A 392      15.192 -21.167 -20.470  1.00 34.95           C  
ATOM   3038  C   VAL A 392      16.376 -21.941 -19.896  1.00 34.95           C  
ATOM   3039  CB  VAL A 392      15.569 -19.681 -20.664  1.00 34.95           C  
ATOM   3040  O   VAL A 392      16.650 -21.870 -18.696  1.00 34.95           O  
ATOM   3041  CG1 VAL A 392      16.619 -19.530 -21.763  1.00 34.95           C  
ATOM   3042  CG2 VAL A 392      14.327 -18.854 -20.990  1.00 34.95           C  
TER    3043      VAL A 392                                                      
ENDMDL                                                                          
END                                                                             
