# Supplementary material for: The identification of functional regions of MEK1 using CRISPR tiling screens
Source: Commun Biol. 2025 Apr 24;8:656. doi: 10.1038/s42003-025-07966-4 (PMC12022096; doi:10.1038/s42003-025-07966-4)
Supplement: Supplementary file 3 — Supplementary Data 1-18 [file 42003_2025_7966_MOESM3_ESM.zip › Supplementary_Data_final/Supplementary Data 15_CRISPRO output guide density.csv]

ensembl_transcript_id	ensembl_gene_id	ensembl_peptide_id	gene_name	transcript_name	total_guides	total_AA	guide_density	average_guide_distance_AA
ENST00000307102	ENSG00000169032	ENSP00000302486	MAP2K1	MAP2K1-001	187	394	0.4746192893401015	2.086021505376344
