# Supplementary material for: The identification of functional regions of MEK1 using CRISPR tiling screens
Source: Commun Biol. 2025 Apr 24;8:656. doi: 10.1038/s42003-025-07966-4 (PMC12022096; doi:10.1038/s42003-025-07966-4)
Supplement: Supplementary file 3 — Supplementary Data 1-18 [file 42003_2025_7966_MOESM3_ESM.zip › Supplementary_Data_final/Supplementary Data 16_Source data for Fig 5a.xlsx]

## Sheet: selumetinib
[cmpd], μM	MEK1-WT				[cmpd], μM	K59del				[cmpd], μM	I111del				[cmpd], μM	I141_C142delinsEI				[cmpd], μM	G202_E203delinsEL				[cmpd], μM	A372del
10	5	6	5		10	7	7	6		10	21	19	18		10	101	91	86		10	12	10	11		10	8	9	9
3	5	6	6		3	9	8	9		3	83	71	78		3	98	90	89		3	18	15	17		3	12	12	12
1	7	7	7		1	21	19	18		1	118	106	103		1	102	88	81		1	46	41	47		1	25	27	27
0.3	11	13	13		0.3	105	91	94		0.3	112	106	110		0.3	95	85	80		0.3	160	113	111		0.3	73	98	100
0.1	23	24	26		0.1	151	142	139		0.1	109	102	99		0.1	94	84	82		0.1	146	112	108		0.1	125	153	134
0.03	83	80	85		0.03	130	117	108		0.03	105	99	95		0.03	90	74	76		0.03	135	102	86		0.03	126	109	113
0.01	101	96	96		0.01	112	105	88		0.01	109	101	97		0.01	90	71	72		0.01	135	98	90		0.01	103	100	98
0.003	110	90	99		0.003	96	117	91		0.003	100	93	99		0.003	94	78	83		0.003	124	89	83		0.003	104	92	89
0	114	93	93		0	106	100	94		0	104	95	101		0	121	98	81		0	120	95	84		0	108	96	97

## Sheet: trametinib
[cmpd], μM	MEK1-WT				[cmpd], μM	K59del				[cmpd], μM	I111del				[cmpd], μM	I141_C142delinsEI				[cmpd], μM	G202_E203delinsEL				[cmpd], μM	A372del
0.1	5	4	4		0.1	5	4	4		0.1	17	12	12		0.1	79	67	68		0.1	9	7	6		0.1	6	5	5
0.03	5	5	4		0.03	6	5	5		0.03	45	33	34		0.03	84	61	58		0.03	13	10	10		0.03	7	7	6
0.01	6	5	5		0.01	13	12	11		0.01	108	83	75		0.01	88	65	61		0.01	23	19	18		0.01	14	13	11
0.003	9	8	8		0.003	79	58	57		0.003	109	86	74		0.003	94	75	71		0.003	115	93	82		0.003	57	49	44
0.001	25	19	17		0.001	170	130	116		0.001	100	84	71		0.001	101	81	75		0.001	116	91	91		0.001	145	117	113
0.0003	114	92	82		0.0003	141	97	92		0.0003	108	84	72		0.0003	107	85	78		0.0003	116	92	98		0.0003	131	115	103
0.0001	118	87	69		0.0001	124	88	89		0.0001	107	93	74		0.0001	101	82	74		0.0001	105	88	87		0.0001	120	100	95
3e-05	113	82	79		3e-05	115	86	82		3e-05	105	98	77		3e-05	105	79	90		3e-05	104	86	96		3e-05	117	98	93
0	123	92	84		0	123	89	88		0	105	100	96		0	107	93	100		0	106	94	100		0	114	97	89

## Sheet: vermurafenib
[cmpd], μM	MEK1-WT				[cmpd], μM	K59del				[cmpd], μM	I111del				[cmpd], μM	I141_C142delinsEI				[cmpd], μM	G202_E203delinsEL				[cmpd], μM	A372del
10	6	6	6		10	14	13	13		10	8	8	7		10	5	4	5		10	14	16	17		10	17	15	16
3	8	9	8		3	22	23	23		3	10	10	8		3	6	5	5		3	22	22	23		3	25	28	27
1	14	14	13		1	61	66	67		1	18	17	15		1	9	9	9		1	44	47	52		1	60	64	59
0.3	27	29	25		0.3	149	161	183		0.3	40	43	31		0.3	21	21	19		0.3	113	118	132		0.3	129	127	142
0.1	74	79	71		0.1	125	131	146		0.1	92	103	92		0.1	53	49	53		0.1	111	111	133		0.1	97	103	118
0.03	104	105	104		0.03	98	102	121		0.03	111	115	117		0.03	80	87	107		0.03	84	95	125		0.03	86	99	114
0.01	107	113	107		0.01	95	101	108		0.01	105	124	111		0.01	86	90	109		0.01	89	98	124		0.01	85	92	101
0.003	105	106	100		0.003	91	102	104		0.003	98	113	104		0.003	78	91	104		0.003	97	89	121		0.003	104	81	99
0	100	101	99		0	98	97	104		0	97	110	93		0	99	99	101		0	91	93	116		0	117	86	97
