# Supplementary material for: The identification of functional regions of MEK1 using CRISPR tiling screens
Source: Commun Biol. 2025 Apr 24;8:656. doi: 10.1038/s42003-025-07966-4 (PMC12022096; doi:10.1038/s42003-025-07966-4)
Supplement: Supplementary file 3 — Supplementary Data 1-18 [file 42003_2025_7966_MOESM3_ESM.zip › Supplementary_Data_final/Supplementary Data 17_Source data for Fig S4.xlsx]

## Sheet: 4b
	-donor-HDR enhancer			+donor-HDR enhancer			-donor+HDR enhancer			+donor+HDR enhancer
sgQ58/K59	14	15	15	15	15	16	17	16	16	18	17	20
sgQ110/I111	14	13	12	19	21	24	16	14	14	25	23	30
sgI141/C142	10	9	8	24	23	29	14	13	12	24	25	26
sgR201/G202	9	8	8	18	19	20	12	10	10	21	21	24
sgF371/A372	11	10	9	19	18	21	11	10	10	23	23	27
