# Supplementary material for: The identification of functional regions of MEK1 using CRISPR tiling screens
Source: Commun Biol. 2025 Apr 24;8:656. doi: 10.1038/s42003-025-07966-4 (PMC12022096; doi:10.1038/s42003-025-07966-4)
Supplement: Supplementary file 3 — Supplementary Data 1-18 [file 42003_2025_7966_MOESM3_ESM.zip › Supplementary_Data_final/Supplementary Data 18_Source data for Fig S6.xlsx]

## Sheet: 6b
PAR	K59del	I141_C142delinsEI	A372del
0.020127	0.169982	0.012655	0.062514
0.017687	0.128719	0.01375	0.05874
0.014242	0.128741	0.015215	0.081057
0.013711	0.122105	0.01562	0.073868

## Sheet: 6c
[cmpd], μM	MEK1-WT				[cmpd], μM	K59del				[cmpd], μM	I141_C142delinsEI				[cmpd], μM	A372del
3	12.4715	14.4764	13.9852		3	60.9857	69.7678	67.8819		3	88.8887	101.391	97.2408		3	63.7088	65.6102	61.2652
1	18.8104	19.6711	18.9284		1	89.9872	91.6983	95.2472		1	93.3112	104.695	105.552		1	88.3433	89.6399	94.7481
0.3	28.2933	29.6002	36.0802		0.3	109.324	117.507	114.88		0.3	89.4974	103.42	106.03		0.3	113.775	116.563	116.752
0.1	42.0897	50.4176	54.4268		0.1	119.701	133.361	141.66		0.1	101.703	105.203	104.479		0.1	120.642	125.396	125.475
0.03	74.3368	70.7807	82.04		0.03	122.154	132.028	133.747		0.03	102.094	100.672	109.211		0.03	120.856	121.571	120.468
0.01	88.4073	100.509	99.71		0.01	113.639	120.883	124.867		0.01	98.2044	109.26	107.447		0.01	113.245	113.186	119.482
0.003	94.9249	101.31	105.643		0.003	102.712	115.643	114.011		0.003	96.593	103.245	102.584		0.003	103.041	106.977	108.407
0.001	95.2324	101.627	101.234		0.001	90.8209	111.897	107.588		0.001	93.8401	102.938	109.529		0.001	94.3712	103.445	107.551
0	93.91	102.496	103.598		0	86.609	107.733	105.668		0	90.5306	102.341	107.146		0	97.4236	104.021	98.543

## Sheet: 6d
[cmpd], μM	MEK1-WT				[cmpd], μM	K59del				[cmpd], μM	I141_C142delinsEI				[cmpd], μM	A372del
10	22.7878	21.4741	20.7634		10	108.453	98.9869	96.0452		10	27.198	25.5667	22.8155		10	88.5542	82.4911	76.7297
3	31.5514	33.462	29.9278		3	125.42	132.582	113.793		3	43.3067	39.2644	33.5435		3	103.246	104.55	103.523
1	56.2436	53.3922	45.5876		1	144.562	142.978	122.184		1	59.8224	55.8345	49.2612		1	107.1	108.279	105.88
0.3	60.5941	71.2884	62.5057		0.3	143.105	145.348	122.205		0.3	81.3456	78.9042	63.1581		0.3	108.583	108.55	105.915
0.1	90.0402	96.2213	87.1224		0.1	142.208	141.694	118.404		0.1	101.188	98.4844	82.669		0.1	105.722	108.097	103.53
0.03	109.341	94.1241	90.846		0.03	133.991	119.017	107.281		0.03	109.381	98.1557	85.5486		0.03	104.222	106.985	101.506
0.01	116.3	101.976	96.4387		0.01	118.31	113.366	99.579		0.01	110.139	103.983	89.028		0.01	102.311	105.18	97.7385
0.003	109.302	107.578	96.2806		0.003	107.572	110.556	102.311		0.003	105.545	102.579	90.1248		0.003	99.2929	104.59	100.292
0	97.245	111.384	91.3662		0	109.838	104.288	85.8893		0	107.181	103.169	89.6579		0	102.106	100.759	97.1258
