# Supplementary material for: The identification of functional regions of MEK1 using CRISPR tiling screens
Source: Commun Biol. 2025 Apr 24;8:656. doi: 10.1038/s42003-025-07966-4 (PMC12022096; doi:10.1038/s42003-025-07966-4)
Supplement: Supplementary file 3 — Supplementary Data 1-18 [file 42003_2025_7966_MOESM3_ESM.zip › Supplementary_Data_final/Supplementary Data 1_MEK1 sgRNA library sequences and annotations.xlsx]

## Sheet: MEK1 sgRNA library
sgRNA sequence	Targeting gene	Amino acid cut postion	Category
GGAGTTGGAAGCGCGTTACC	MAP2K1		Non-coding
GAGTTGGAAGCGCGTTACCC	MAP2K1		Non-coding
CGGCTTCTTCTTGGGCATTT	MAP2K1	1	CDS
ATGGGCGTCGGCTTCTTCTT	MAP2K1	4	CDS
GATGGGCGTCGGCTTCTTCT	MAP2K1	4	CDS
GGGTTCAGCTGGATGGGCGT	MAP2K1	8	CDS
GGGGCCGGGTTCAGCTGGAT	MAP2K1	10	CDS
GGGGGCCGGGTTCAGCTGGA	MAP2K1	10	CDS
CGTCGGGGGCCGGGTTCAGC	MAP2K1	11	CDS
GACGCCCATCCAGCTGAACC	MAP2K1	12	CDS
CTGCAGAGCCGTCGGGGGCC	MAP2K1	14	CDS
ACTGCAGAGCCGTCGGGGGC	MAP2K1	15	CDS
CAGCTGAACCCGGCCCCCGA	MAP2K1	15	CDS
GTTAACTGCAGAGCCGTCGG	MAP2K1	16	CDS
CGTTAACTGCAGAGCCGTCG	MAP2K1	16	CDS
CCGTTAACTGCAGAGCCGTC	MAP2K1	17	CDS
CCCGTTAACTGCAGAGCCGT	MAP2K1	17	CDS
CCCGACGGCTCTGCAGTTAA	MAP2K1	20	CDS
CCGACGGCTCTGCAGTTAAC	MAP2K1	21	CDS
CCATACTTACTCCGCAGAGC	MAP2K1	25	CDS
AGTTAACGGGACCAGCTCTG	MAP2K1	25	CDS
CCAGCTCTGCGGAGTAAGTA	MAP2K1		Non-coding
CAGCTCTGCGGAGTAAGTAT	MAP2K1		Non-coding
AGCTCTGCGGAGTAAGTATG	MAP2K1		Non-coding
TCTGCGGAGTAAGTATGGGG	MAP2K1		Non-coding
CTGCGGAGTAAGTATGGGGC	MAP2K1		Non-coding
CGGAGTAAGTATGGGGCGGG	MAP2K1		Non-coding
TTGACTTGTGCTCCCCACTT	MAP2K1		Non-coding
GTTGGTCCTGTTCCAAAGTG	MAP2K1		Non-coding
AGTTGGTCCTGTTCCAAAGT	MAP2K1		Non-coding
AAGTTGGTCCTGTTCCAAAG	MAP2K1		Non-coding
TGTGCTCCCCACTTTGGAAC	MAP2K1		Non-coding
ACTTTGGAACAGGACCAACT	MAP2K1	29	CDS
CTTCTGCAAGGCCTCCAAGT	MAP2K1	30	CDS
TTGGAACAGGACCAACTTGG	MAP2K1	30	CDS
CTCCTCCAGCTTCTTCTGCA	MAP2K1	34	CDS
GGAGGCCTTGCAGAAGAAGC	MAP2K1	36	CDS
GGCCTTGCAGAAGAAGCTGG	MAP2K1	37	CDS
GCAGCAGCGAAAGCGCCTTG	MAP2K1	50	CDS
TCTGGGTAAGAAAGGCCTCA	MAP2K1	51	CDS
CTTCTGCTTCTGGGTAAGAA	MAP2K1	54	CDS
TTCTCCCACCTTCTGCTTCT	MAP2K1	57	CDS
GTTCTCCCACCTTCTGCTTC	MAP2K1	57	CDS
CTTTCTTACCCAGAAGCAGA	MAP2K1	58	CDS
TCTTACCCAGAAGCAGAAGG	MAP2K1	59	CDS
CTTACCCAGAAGCAGAAGGT	MAP2K1	59	CDS
GCAGAAGGTGGGAGAACTGA	MAP2K1	63	CDS
CTTTGAGAAGATCAGTGAGC	MAP2K1	73	CDS
TTTGAGAAGATCAGTGAGCT	MAP2K1	73	CDS
TTGAGAAGATCAGTGAGCTG	MAP2K1	74	CDS
TGAGAAGATCAGTGAGCTGG	MAP2K1	74	CDS
AAGATCAGTGAGCTGGGGGC	MAP2K1	75	CDS
AGTGAGCTGGGGGCTGGCAA	MAP2K1	77	CDS
GAGCTGGGGGCTGGCAATGG	MAP2K1	78	CDS
GGGGGCTGGCAATGGCGGTG	MAP2K1	80	CDS
CAATGGCGGTGTGGTGTTCA	MAP2K1	83	CDS
GACCAGGCCAGAAGGCTTGT	MAP2K1	88	CDS
TGACCAGGCCAGAAGGCTTG	MAP2K1	88	CDS
AAGGTCTCCCACAAGCCTTC	MAP2K1	89	CDS
CTGGCCATGACCAGGCCAGA	MAP2K1	91	CDS
CTCCCACAAGCCTTCTGGCC	MAP2K1	91	CDS
CAAGCCTTCTGGCCTGGTCA	MAP2K1	93	CDS
TCACCTTTCTGGCCATGACC	MAP2K1	93	CDS
TGGCCTGGTCATGGCCAGAA	MAP2K1	96	CDS
TCAAGGCAAACTCACCTTTC	MAP2K1	97	CDS
ATCCAATTACCTGTTAATCA	MAP2K1		Non-coding
GTGAGTTTGCCTTGATTAAC	MAP2K1		Non-coding
ATGAATTAGCTGGAGAAAGG	MAP2K1		Non-coding
CAGATGAATTAGCTGGAGAA	MAP2K1		Non-coding
TGATCTCCAGATGAATTAGC	MAP2K1	98	CDS
CTTTCTCCAGCTAATTCATC	MAP2K1	100	CDS
ATGATCTGGTTCCGGATTGC	MAP2K1	107	CDS
TGGAGATCAAACCCGCAATC	MAP2K1	107	CDS
TATGATCTGGTTCCGGATTG	MAP2K1	107	CDS
GCTCCCTTATGATCTGGTTC	MAP2K1	109	CDS
CCTGCAGCTCCCTTATGATC	MAP2K1	111	CDS
CAATCCGGAACCAGATCATA	MAP2K1	112	CDS
AATCCGGAACCAGATCATAA	MAP2K1	112	CDS
CCAGATCATAAGGGAGCTGC	MAP2K1	115	CDS
CCATAGAAGCCCACGATGTA	MAP2K1	126	CDS
GTGCAACTCTCCGTACATCG	MAP2K1	126	CDS
TGCAACTCTCCGTACATCGT	MAP2K1	126	CDS
CCGTACATCGTGGGCTTCTA	MAP2K1	129	CDS
TATGGTGCGTTCTACAGCGA	MAP2K1	135	CDS
TGGCGAGATCAGTATCTGCA	MAP2K1	142	CDS
CAGTATCTGCATGGAGCACA	MAP2K1	145	CDS
CATTGCTCCAGAGGCTGAGA	MAP2K1		Non-coding
CCATTGCTCCAGAGGCTGAG	MAP2K1		Non-coding
GGTCTGGTATTCTCGATCTT	MAP2K1		Non-coding
TGGTATTCTCGATCTTAGGA	MAP2K1		Non-coding
TATTCTCGATCTTAGGATGG	MAP2K1	147	CDS
ATCTTAGGATGGAGGTTCTC	MAP2K1	150	CDS
GAATTCTTCCAGCTTTCTTC	MAP2K1	156	CDS
GATCAAGTCCTGAAGAAAGC	MAP2K1	157	CDS
ACTTTTCCTAAAATTTGTTC	MAP2K1	164	CDS
AGAATTCCTGAACAAATTTT	MAP2K1	165	CDS
CCTTTCCTCTAGGTAATAAA	MAP2K1	174	CDS
GCTTCTCCCTCAGATATGTC	MAP2K1	178	CDS
TAAAAGGCCTGACATATCTG	MAP2K1	180	CDS
AAAAGGCCTGACATATCTGA	MAP2K1	180	CDS
AAGCACAAGATCATGCACAG	MAP2K1	188	CDS
TGGAGGGCTTGACATCTGCA	MAP2K1		Non-coding
TTGGAGGGCTTGACATCTGC	MAP2K1		Non-coding
GAGTTGACTAGGATGTTGGA	MAP2K1	195	CDS
GGAGTTGACTAGGATGTTGG	MAP2K1	195	CDS
ACGGGAGTTGACTAGGATGT	MAP2K1	196	CDS
TCTCCCCACGGGAGTTGACT	MAP2K1	198	CDS
AACATCCTAGTCAACTCCCG	MAP2K1	200	CDS
ACATCCTAGTCAACTCCCGT	MAP2K1	201	CDS
CATCCTAGTCAACTCCCGTG	MAP2K1	201	CDS
ACAGAGCTTGATCTCCCCAC	MAP2K1	202	CDS
CACAGAGCTTGATCTCCCCA	MAP2K1	202	CDS
GAGATCAAGCTCTGTGACTT	MAP2K1	208	CDS
AGATCAAGCTCTGTGACTTT	MAP2K1	209	CDS
GATCAAGCTCTGTGACTTTG	MAP2K1	209	CDS
CTCTGTGACTTTGGGGTCAG	MAP2K1	211	CDS
TCTGTGACTTTGGGGTCAGC	MAP2K1	212	CDS
CGGGCAGCTCATCGACTCCA	MAP2K1	218	CDS
GCCCACGAAGGAGTTGGCCA	MAP2K1	220	CDS
CCTTGTGCCCACGAAGGAGT	MAP2K1	222	CDS
CTCCATGGCCAACTCCTTCG	MAP2K1	223	CDS
TCCATGGCCAACTCCTTCGT	MAP2K1	223	CDS
GTAGGACCTTGTGCCCACGA	MAP2K1	224	CDS
CCAACTCCTTCGTGGGCACA	MAP2K1	226	CDS
TTCTGTTCATACCGACATGT	MAP2K1	230	CDS
GGGCACAAGGTCCTACATGT	MAP2K1	230	CDS
CCTGGAGTCTTTCTGGCTGC	MAP2K1		Non-coding
TGAGTCCCCTGGAGTCTTTC	MAP2K1	234	CDS
CCTGCAGCCAGAAAGACTCC	MAP2K1	235	CDS
CTGCAGCCAGAAAGACTCCA	MAP2K1	235	CDS
TGCAGCCAGAAAGACTCCAG	MAP2K1	236	CDS
GCACAGAGTAATGAGTCCCC	MAP2K1	237	CDS
ACTCTGTGCAGTCAGACATC	MAP2K1	246	CDS
GCAGTCAGACATCTGGAGCA	MAP2K1	248	CDS
CAGTCAGACATCTGGAGCAT	MAP2K1	248	CDS
CTGGAGCATGGGACTGTCTC	MAP2K1	252	CDS
GGGACTGTCTCTGGTAGAGA	MAP2K1	255	CDS
ACTGTCTCTGGTAGAGATGG	MAP2K1	256	CDS
TCTCTGGTAGAGATGGCGGT	MAP2K1	257	CDS
CTCTGGTAGAGATGGCGGTT	MAP2K1	258	CDS
TGGTAGAGATGGCGGTTGGG	MAP2K1	259	CDS
TTGGCATCTGGAGGAGGGAT	MAP2K1	264	CDS
CTTGGCATCTGGAGGAGGGA	MAP2K1	264	CDS
GCTCCTTGGCATCTGGAGGA	MAP2K1	265	CDS
AGCTCCTTGGCATCTGGAGG	MAP2K1	266	CDS
TCCAGCTCCTTGGCATCTGG	MAP2K1	267	CDS
AGCTCCAGCTCCTTGGCATC	MAP2K1	268	CDS
CATCCCTCCTCCAGATGCCA	MAP2K1	268	CDS
AAACATCAGCTCCAGCTCCT	MAP2K1	270	CDS
TCCTCCAGATGCCAAGGAGC	MAP2K1	270	CDS
AAGGAGCTGGAGCTGATGTT	MAP2K1	274	CDS
AGGAGCTGGAGCTGATGTTT	MAP2K1	275	CDS
GGAGCTGATGTTTGGGTGCC	MAP2K1	277	CDS
GCTGATGTTTGGGTGCCAGG	MAP2K1	278	CDS
CAGCCGCATCTCCTTCCACC	MAP2K1	279	CDS
ATGTTTGGGTGCCAGGTGGA	MAP2K1	279	CDS
GTGCCAGGTGGAAGGAGATG	MAP2K1	282	CDS
ATGCGGCTGAGACCCCACCC	MAP2K1	288	CDS
GGGGGTCCTTGGCCTGGGTG	MAP2K1	288	CDS
CGGGGGTCCTTGGCCTGGGT	MAP2K1	288	CDS
CCGGGGGTCCTTGGCCTGGG	MAP2K1	289	CDS
CTGAGACCCCACCCAGGCCA	MAP2K1	290	CDS
CTCCCGGGGGTCCTTGGCCT	MAP2K1	290	CDS
CCTCCCGGGGGTCCTTGGCC	MAP2K1	290	CDS
AGGGGCCTCCCGGGGGTCCT	MAP2K1	292	CDS
CCACCCAGGCCAAGGACCCC	MAP2K1	292	CDS
CACCCAGGCCAAGGACCCCC	MAP2K1	293	CDS
CCAGGCCAAGGACCCCCGGG	MAP2K1	294	CDS
ACAGCTAAGGGGCCTCCCGG	MAP2K1	294	CDS
CACAGCTAAGGGGCCTCCCG	MAP2K1	294	CDS
TCACAGCTAAGGGGCCTCCC	MAP2K1	295	CDS
CTCACAGCTAAGGGGCCTCC	MAP2K1	295	CDS
CCAGGCTACTCACAGCTAAG	MAP2K1	298	CDS
ACCAGGCTACTCACAGCTAA	MAP2K1	298	CDS
CACCAGGCTACTCACAGCTA	MAP2K1	298	CDS
CCCCTTAGCTGTGAGTAGCC	MAP2K1		Non-coding
GTCCAAGATGGGGACACACC	MAP2K1		Non-coding
TTTATAAAATTTGTAGCATA	MAP2K1	299	CDS
AAAATTTGTAGCATACGGAA	MAP2K1	301	CDS
CAAAAATTGCCATGGGAGGT	MAP2K1	306	CDS
AATGGACAGCCGACCTCCCA	MAP2K1	307	CDS
AACTCAAAAATTGCCATGGG	MAP2K1	308	CDS
AACAACTCAAAAATTGCCAT	MAP2K1	309	CDS
CAACAACTCAAAAATTGCCA	MAP2K1	309	CDS
CATGGCAATTTTTGAGTTGT	MAP2K1	313	CDS
GTTGGATTACATAGTCAACG	MAP2K1	319	CDS
TCAACGAGGTAAGTACTGCC	MAP2K1		Non-coding
ATTCCAAGGTGAAGGAAACC	MAP2K1		Non-coding
CCACTGGGCAGTTTTGGAGG	MAP2K1	327	CDS
ACTCCACTGGGCAGTTTTGG	MAP2K1	328	CDS
AACACTCCACTGGGCAGTTT	MAP2K1	325	CDS
CCTCCTCCAAAACTGCCCAG	MAP2K1	326	CDS
TCCAGACTGAACACTCCACT	MAP2K1	328	CDS
TTCCAGACTGAACACTCCAC	MAP2K1	328	CDS
GCCCAGTGGAGTGTTCAGTC	MAP2K1	331	CDS
TTCAAGATTTTGTGAATAAA	MAP2K1	340	CDS
TTTGTGAATAAATGGTAAGT	MAP2K1		Non-coding
GTATACGCTTCCAGAGAACA	MAP2K1		Non-coding
TAAGTTGGCTCCTTGTTCTC	MAP2K1		Non-coding
AGCTTAAAGGAAGAAAGACA	MAP2K1		Non-coding
TCAAATCTGCTCTCTCTGCG	MAP2K1	347	CDS
TTCAAATCTGCTCTCTCTGC	MAP2K1	348	CDS
CTTCAAATCTGCTCTCTCTG	MAP2K1	348	CDS
AGCAGATTTGAAGCAACTCA	MAP2K1	355	CDS
CATGGTGAGTCTATTTATTC	MAP2K1		Non-coding
CCTGCATGTAAGGAAACGAG	MAP2K1		Non-coding
AAAGCATGAACCTGCATGTA	MAP2K1		Non-coding
CCTCTCGTTTCCTTACATGC	MAP2K1		Non-coding
TATCAAGAGATCTGATGCTG	MAP2K1	366	CDS
GAGATCTGATGCTGAGGAAG	MAP2K1	368	CDS
GCTGAGGAAGTGGATTTTGC	MAP2K1	371	CDS
AGGAAGTGGATTTTGCAGGT	MAP2K1	373	CDS
GGTTGGCTCTGCTCCACCAT	MAP2K1	378	CDS
GGGCTGGTTAAGGCCGATGG	MAP2K1	379	CDS
GCTGGGCTGGTTAAGGCCGA	MAP2K1	380	CDS
TTGGTGTGCTGGGCTGGTTA	MAP2K1	382	CDS
CATGGGTTGGTGTGCTGGGC	MAP2K1	384	CDS
GCAGCATGGGTTGGTGTGCT	MAP2K1	386	CDS
AGCAGCATGGGTTGGTGTGC	MAP2K1	386	CDS
TAGACGCCAGCAGCATGGGT	MAP2K1	389	CDS
CACTTAGACGCCAGCAGCAT	MAP2K1	390	CDS
AGCACACCAACCCATGCTGC	MAP2K1	390	CDS
ACACTTAGACGCCAGCAGCA	MAP2K1	390	CDS
GCTGCTGGCGTCTAAGTGTT	MAP2K1		Non-coding
CTGCTGGCGTCTAAGTGTTT	MAP2K1		Non-coding
AGCTTTCGAAATTGAGTGTC	EGFP		Non-targeting
TGCCGCTATACTAAAACCTT	EGFP		Non-targeting
AAGAATTAGGCACGGTTACT	EGFP		Non-targeting
GTCCTCATCCGGTCAGGCTG	EGFP		Non-targeting
CAGGGTTGCGCAGAGGACTC	EGFP		Non-targeting
TGGCAGTGGAAAATCTGCGG	EGFP		Non-targeting
ACGTCAACTGCTGGAGTGGG	EGFP		Non-targeting
TCACTTGTCTATACGGGGTA	EGFP		Non-targeting
GACGCCCTAATGCCCATCGT	EGFP		Non-targeting
CGATGCCCGTCTATGGCCCG	EGFP		Non-targeting
ATATTTCGGCAGTTGCAGCA	EGFP		Non-targeting
GGTATTCCGAAGTCCTCCGC	EGFP		Non-targeting
CGCCGGGCTGACAATTAACG	EGFP		Non-targeting
TCACCTCCGAACGAACACCT	EGFP		Non-targeting
AAAAAGCTTCCGCCTGATGG	EGFP		Non-targeting
GAGGGGGCTTCAAACATGTG	EGFP		Non-targeting
GAAGACGTGCTGGCGTCACC	EGFP		Non-targeting
TTGTACGGTACTGGCTTTGT	EGFP		Non-targeting
CAACCGGCGGGCCCCTACAA	EGFP		Non-targeting
CAAGTGAGCATAAGCGATGT	EGFP		Non-targeting
CGAGCAAAGATTGTTGGATA	EGFP		Non-targeting
CCATTCTCAACCGGTCCAAT	EGFP		Non-targeting
ATGACATTGCGCGTCTACGG	EGFP		Non-targeting
CTTCGACGCCATCGTGCTCA	EGFP		Non-targeting
GGCTTACGTGGGGGGCAAAA	EGFP		Non-targeting
ATCGTTGCTGACAGGATCTA	EGFP		Non-targeting
AAAACAGGACGATGTGCGGC	EGFP		Non-targeting
GTAGGGTACAGCGTCAGCTT	EGFP		Non-targeting
TCGGGCAGTGAGTACAATAC	EGFP		Non-targeting
GATGAATTGCAGTTGTTCCG	VCP (GeCKOv2, Avana)		Positive
CATCCCCTAGGCGTACACGA	VCP (Avana)		Positive
GTTTGCCGTACTTCACATCA	VCP (Brunello)		Positive
GCTGCCCATTGATGACACAG	VCP (Avana)		Positive
TTAGCTCTCACCTTTCCGGA	VCP (Avana)		Positive
CACAGTGATCCACTGCGAAG	VCP (Brunello)		Positive
CGAAGATCTCATCTTCCGCC	EEF2K (GeCKOv2)		Negative
TTGACATTCTGGTTCGAGCT	EEF2K (GeCKOv2)		Negative
GCAACCTAACAAAAAGTGAG	EEF2K (Avana)		Negative
CCAGGTGGAACTCAGCCCAG	EEF2K (Avana)		Negative
GTGTCGAGTAGCACGTTCGG	EEF2K (Brunello)		Negative
CCGAACGTGCTACTCGACAC	EEF2K (GeCKOv2)		Negative
ACTCAAGGACCTCATCAACG	PCNA (Avana)		Positive
GCTGGAGCTAATATCCCAGC	PCNA (Brunello)		Positive
TGGCCAGGTTGCGGTCGCAG	PCNA (Avana, Brunello)		Positive
ACTAAGGGCCGAAGATAACG	PCNA (Avana)		Positive
TGCTTCAAATACTAGCGCCA	PCNA (GeCKOv2, Brunello)		Positive
ATACGTGCAAATTCACCAGA	PCNA (GeCKOv2, Brunello)		Positive
TTGGACATACTGGATACAGC	NRAS
CTGGTGGTGGTTGGAGCAGG	NRAS
TGGTTGGAGCAGGTGGTGTT	NRAS
GTGGTTGGAGCAGGTGGTGT	NRAS
GGAGAAGTCGACATGCCCGG	EEF2 (Avana)		Positive
GCTGCAGCTCCAGCAGGGCG	EEF2 (Avana)		Positive
CCTCGTACAGGAGCTCGCAG	EEF2 (Avana)		Positive
GTCTACCGTGAAGTTCACCT	EEF2 (Avana)		Positive
CATCATCTCCACCTACGGCG	EEF2 (Avana)		Positive
AGTCAGCCACCAGCCCCGAA	EEF2 (Avana)		Positive
CTGGATTTCGAGCTGAGCAT	DCC (Avana)		Negative
ACACAGAAAGACGACCCGCA	DCC (Avana)		Negative
CCACATCTCTGGGAGCCGAA	DCC (Avana)		Negative
TGTCCTCCTCGACTGCTCCG	DCC (Avana)		Negative
TCTGATGCCGTCACAATGCG	DCC (Avana)		Negative
GCTTTCATAGGCATACAGGT	DCC (Avana)		Negative
GCATCTCCAGGTAGTAGCCG	BACE2 (Avana)		Negative
GCCATGGTAGACAACCTGCA	BACE2 (Avana)		Negative
TGGAAGCAGTAACTTTGCCG	BACE2 (Avana)		Negative
GTACACACAAGGAAGCTGGA	BACE2 (Avana)		Negative
ACACGTACTTTGACACAGAG	BACE2 (Avana)		Negative
GCCTGCCCTGGCGTCCCCCG	BACE2 (Avana)		Negative
GGTCAGCATCAACAACACCG	LAMA1 (Avana)		Negative
CAAAGAGTATTCCATCCACG	LAMA1 (Avana)		Negative
GCATGGCCGTGGCATTCACA	LAMA1 (Avana)		Negative
AGCCAGTCTCTGCATGACCG	LAMA1 (Avana)		Negative
TTATGAAGAGTACCTAAACG	LAMA1 (Avana)		Negative
TCACTGTGACTCAGTCACCG	LAMA1 (Avana)		Negative
