# Supplementary material for: The identification of functional regions of MEK1 using CRISPR tiling screens
Source: Commun Biol. 2025 Apr 24;8:656. doi: 10.1038/s42003-025-07966-4 (PMC12022096; doi:10.1038/s42003-025-07966-4)
Supplement: Supplementary file 3 — Supplementary Data 1-18 [file 42003_2025_7966_MOESM3_ESM.zip › Supplementary_Data_final/Supplementary Data 2_CRISPRO output for drop-out screen using PARCas9-D14 sgRNA LFC values.xlsx]

## Sheet: dropout_screen_crispro_scores
ensembl_gene_id	ensembl_transcript_id	ensembl_peptide_id	gene_name	transcript_name	APPRIS	position	AA	codon	guide	chrom	DSB_Coordinate	guide_strand	gene_strand	GuideGeneStrand	offtarget_score	doench_score	CRISPRO_score	oof_score	gene_fraction	Exon	Exon_Length	distance_5_exon_border	distance_3_exon_border	Exon_Multiple_of_3	escapeNMD	num_transcripts	targeted_transcripts	targeted_transcripts_frac	provean_score	disorder_score	Interpro_Description	PDB_id	PDB_description	SecStruct	control	rep1_LFC	rep2_LFC	reps_LFC_avg
ENSG00000169032	ENST00000307102	ENSP00000302486	MAP2K1	MAP2K1-001	PRINCIPAL:1	247	W	TGG	CAGTCAGACATCTGGAGCAT	chr15	66777377	+	1	TRUE	30	69	37	78	0.626904	7	201	49	152	TRUE	FALSE	2	2	1	-17.125	0.262942	Prot_kinase_dom	4AN2	gi|430800796|pdb|4AN2|A Chain A, Crystal Structures Of Human Mek1 With Carboxamide-based Allosteric Inhibitor Xl518 (gdc-0973), Or Related Analogs. >gi|430800797|pdb|4AN3|A Chain A, Crystal Structures Of Human Mek1 With Carboxamide-based Allosteric Inhibitor Xl518 (gdc-0973), Or Related Analogs. >gi|430800798|pdb|4AN9|A Chain A, Crystal Structures Of Human Mek1 With Carboxamide-based Allosteric I…	C	Library	-7.51624	-6.783	-7.14962
ENSG00000169032	ENST00000307102	ENSP00000302486	MAP2K1	MAP2K1-001	PRINCIPAL:1	248	S	AGC	CAGTCAGACATCTGGAGCAT	chr15	66777377	+	1	TRUE	30	69	37	78	0.629442	7	201	49	152	TRUE	FALSE	2	2	1	-11.462	0.230509	Prot_kinase_dom	4AN2	gi|430800796|pdb|4AN2|A Chain A, Crystal Structures Of Human Mek1 With Carboxamide-based Allosteric Inhibitor Xl518 (gdc-0973), Or Related Analogs. >gi|430800797|pdb|4AN3|A Chain A, Crystal Structures Of Human Mek1 With Carboxamide-based Allosteric Inhibitor Xl518 (gdc-0973), Or Related Analogs. >gi|430800798|pdb|4AN9|A Chain A, Crystal Structures Of Human Mek1 With Carboxamide-based Allosteric I…	C	Library	-7.51624	-6.783	-7.14962
ENSG00000169032	ENST00000307102	ENSP00000302486	MAP2K1	MAP2K1-001	PRINCIPAL:1	73	E	GAG	TGAGAAGATCAGTGAGCTGG	chr15	66727504	+	1	TRUE	30	81	89	57	0.185279	2	210	139	71	TRUE	FALSE	2	1	0.5	-13.118	0.506927	Prot_kinase_dom	4AN2	gi|430800796|pdb|4AN2|A Chain A, Crystal Structures Of Human Mek1 With Carboxamide-based Allosteric Inhibitor Xl518 (gdc-0973), Or Related Analogs. >gi|430800797|pdb|4AN3|A Chain A, Crystal Structures Of Human Mek1 With Carboxamide-based Allosteric Inhibitor Xl518 (gdc-0973), Or Related Analogs. >gi|430800798|pdb|4AN9|A Chain A, Crystal Structures Of Human Mek1 With Carboxamide-based Allosteric I…	H	Library	-7.74221	-5.85676	-6.79949
ENSG00000169032	ENST00000307102	ENSP00000302486	MAP2K1	MAP2K1-001	PRINCIPAL:1	74	L	CTG	TGAGAAGATCAGTGAGCTGG	chr15	66727504	+	1	TRUE	30	81	89	57	0.187817	2	210	139	71	TRUE	FALSE	2	1	0.5	-12.333	0.478769	Prot_kinase_dom	4AN2	gi|430800796|pdb|4AN2|A Chain A, Crystal Structures Of Human Mek1 With Carboxamide-based Allosteric Inhibitor Xl518 (gdc-0973), Or Related Analogs. >gi|430800797|pdb|4AN3|A Chain A, Crystal Structures Of Human Mek1 With Carboxamide-based Allosteric Inhibitor Xl518 (gdc-0973), Or Related Analogs. >gi|430800798|pdb|4AN9|A Chain A, Crystal Structures Of Human Mek1 With Carboxamide-based Allosteric I…	H	Library	-7.74221	-5.85676	-6.79949
ENSG00000169032	ENST00000307102	ENSP00000302486	MAP2K1	MAP2K1-001	PRINCIPAL:1	234	R	AGA	TGCAGCCAGAAAGACTCCAG	chr15	66777339	+	1	TRUE	35	95	72	71	0.593909	7	201	11	190	TRUE	FALSE	2	2	1	-12.531	0.633036	Prot_kinase_dom	4AN2	gi|430800796|pdb|4AN2|A Chain A, Crystal Structures Of Human Mek1 With Carboxamide-based Allosteric Inhibitor Xl518 (gdc-0973), Or Related Analogs. >gi|430800797|pdb|4AN3|A Chain A, Crystal Structures Of Human Mek1 With Carboxamide-based Allosteric Inhibitor Xl518 (gdc-0973), Or Related Analogs. >gi|430800798|pdb|4AN9|A Chain A, Crystal Structures Of Human Mek1 With Carboxamide-based Allosteric I…	H	Library	-6.08834	-6.27907	-6.18371
ENSG00000169032	ENST00000307102	ENSP00000302486	MAP2K1	MAP2K1-001	PRINCIPAL:1	5	K	AAG					1						0.0126904	1	79			FALSE		2			-2.044	0.947019		2Y4I	gi|319443427|pdb|2Y4I|C Chain C, Ksr2-Mek1 Heterodimer	C	Library
ENSG00000169032	ENST00000307102	ENSP00000302486	MAP2K1	MAP2K1-001	PRINCIPAL:1	235	L	CTC	TGCAGCCAGAAAGACTCCAG	chr15	66777339	+	1	TRUE	35	95	72	71	0.596447	7	201	11	190	TRUE	FALSE	2	2	1	-11.725	0.586953	Prot_kinase_dom	4AN2	gi|430800796|pdb|4AN2|A Chain A, Crystal Structures Of Human Mek1 With Carboxamide-based Allosteric Inhibitor Xl518 (gdc-0973), Or Related Analogs. >gi|430800797|pdb|4AN3|A Chain A, Crystal Structures Of Human Mek1 With Carboxamide-based Allosteric Inhibitor Xl518 (gdc-0973), Or Related Analogs. >gi|430800798|pdb|4AN9|A Chain A, Crystal Structures Of Human Mek1 With Carboxamide-based Allosteric I…	H	Library	-6.08834	-6.27907	-6.18371
ENSG00000169032	ENST00000307102	ENSP00000302486	MAP2K1	MAP2K1-001	PRINCIPAL:1	125	Y	TAC	TGCAACTCTCCGTACATCGT	chr15	66729169	+	1	TRUE	30	81	92	56	0.317259	3	146	85	61	FALSE	FALSE	2	1	0.5	-13.417	0.098606	Prot_kinase_dom	4AN2	gi|430800796|pdb|4AN2|A Chain A, Crystal Structures Of Human Mek1 With Carboxamide-based Allosteric Inhibitor Xl518 (gdc-0973), Or Related Analogs. >gi|430800797|pdb|4AN3|A Chain A, Crystal Structures Of Human Mek1 With Carboxamide-based Allosteric Inhibitor Xl518 (gdc-0973), Or Related Analogs. >gi|430800798|pdb|4AN9|A Chain A, Crystal Structures Of Human Mek1 With Carboxamide-based Allosteric I…	C	Library	-5.76348	-6.25661	-6.01005
ENSG00000169032	ENST00000307102	ENSP00000302486	MAP2K1	MAP2K1-001	PRINCIPAL:1	126	I	ATC	TGCAACTCTCCGTACATCGT	chr15	66729169	+	1	TRUE	30	81	92	56	0.319797	3	146	85	61	FALSE	FALSE	2	1	0.5	-12.308	0.084372	Prot_kinase_dom	4AN2	gi|430800796|pdb|4AN2|A Chain A, Crystal Structures Of Human Mek1 With Carboxamide-based Allosteric Inhibitor Xl518 (gdc-0973), Or Related Analogs. >gi|430800797|pdb|4AN3|A Chain A, Crystal Structures Of Human Mek1 With Carboxamide-based Allosteric Inhibitor Xl518 (gdc-0973), Or Related Analogs. >gi|430800798|pdb|4AN9|A Chain A, Crystal Structures Of Human Mek1 With Carboxamide-based Allosteric I…	E	Library	-5.76348	-6.25661	-6.01005
ENSG00000169032	ENST00000307102	ENSP00000302486	MAP2K1	MAP2K1-001	PRINCIPAL:1	247	W	TGG	GCAGTCAGACATCTGGAGCA	chr15	66777376	+	1	TRUE	29	72	93	78	0.626904	7	201	48	153	TRUE	FALSE	2	2	1	-17.125	0.262942	Prot_kinase_dom	4AN2	gi|430800796|pdb|4AN2|A Chain A, Crystal Structures Of Human Mek1 With Carboxamide-based Allosteric Inhibitor Xl518 (gdc-0973), Or Related Analogs. >gi|430800797|pdb|4AN3|A Chain A, Crystal Structures Of Human Mek1 With Carboxamide-based Allosteric Inhibitor Xl518 (gdc-0973), Or Related Analogs. >gi|430800798|pdb|4AN9|A Chain A, Crystal Structures Of Human Mek1 With Carboxamide-based Allosteric I…	C	Library	-5.85718	-5.61045	-5.73382
ENSG00000169032	ENST00000307102	ENSP00000302486	MAP2K1	MAP2K1-001	PRINCIPAL:1	248	S	AGC	GCAGTCAGACATCTGGAGCA	chr15	66777376	+	1	TRUE	29	72	93	78	0.629442	7	201	48	153	TRUE	FALSE	2	2	1	-11.462	0.230509	Prot_kinase_dom	4AN2	gi|430800796|pdb|4AN2|A Chain A, Crystal Structures Of Human Mek1 With Carboxamide-based Allosteric Inhibitor Xl518 (gdc-0973), Or Related Analogs. >gi|430800797|pdb|4AN3|A Chain A, Crystal Structures Of Human Mek1 With Carboxamide-based Allosteric Inhibitor Xl518 (gdc-0973), Or Related Analogs. >gi|430800798|pdb|4AN9|A Chain A, Crystal Structures Of Human Mek1 With Carboxamide-based Allosteric I…	C	Library	-5.85718	-5.61045	-5.73382
ENSG00000169032	ENST00000307102	ENSP00000302486	MAP2K1	MAP2K1-001	PRINCIPAL:1	6	P	CCG	GGGTTCAGCTGGATGGGCGT	chr15	66679706	-	1	FALSE	43	56	17	51	0.0152284	1	79	20	59	FALSE	FALSE	2	1	0.5	-2.431	0.944906		2Y4I	gi|319443427|pdb|2Y4I|C Chain C, Ksr2-Mek1 Heterodimer	C	Library	-5.75636	-5.54903	-5.6527
ENSG00000169032	ENST00000307102	ENSP00000302486	MAP2K1	MAP2K1-001	PRINCIPAL:1	7	T	ACG	GGGTTCAGCTGGATGGGCGT	chr15	66679706	-	1	FALSE	43	56	17	51	0.0177665	1	79	20	59	FALSE	FALSE	2	1	0.5	-1.184	0.940829		2Y4I	gi|319443427|pdb|2Y4I|C Chain C, Ksr2-Mek1 Heterodimer	C	Library	-5.75636	-5.54903	-5.6527
ENSG00000169032	ENST00000307102	ENSP00000302486	MAP2K1	MAP2K1-001	PRINCIPAL:1	255	E	GAG	ACTGTCTCTGGTAGAGATGG	chr15	66777400	+	1	TRUE	24	95	80	67	0.647208	7	201	72	129	TRUE	FALSE	2	2	1	-12.49	0.222182	Prot_kinase_dom	4AN2	gi|430800796|pdb|4AN2|A Chain A, Crystal Structures Of Human Mek1 With Carboxamide-based Allosteric Inhibitor Xl518 (gdc-0973), Or Related Analogs. >gi|430800797|pdb|4AN3|A Chain A, Crystal Structures Of Human Mek1 With Carboxamide-based Allosteric Inhibitor Xl518 (gdc-0973), Or Related Analogs. >gi|430800798|pdb|4AN9|A Chain A, Crystal Structures Of Human Mek1 With Carboxamide-based Allosteric I…	H	Library	-5.85696	-5.09828	-5.47762
ENSG00000169032	ENST00000307102	ENSP00000302486	MAP2K1	MAP2K1-001	PRINCIPAL:1	256	M	ATG	ACTGTCTCTGGTAGAGATGG	chr15	66777400	+	1	TRUE	24	95	80	67	0.649746	7	201	72	129	TRUE	FALSE	2	2	1	-11.963	0.233497	Prot_kinase_dom	4AN2	gi|430800796|pdb|4AN2|A Chain A, Crystal Structures Of Human Mek1 With Carboxamide-based Allosteric Inhibitor Xl518 (gdc-0973), Or Related Analogs. >gi|430800797|pdb|4AN3|A Chain A, Crystal Structures Of Human Mek1 With Carboxamide-based Allosteric Inhibitor Xl518 (gdc-0973), Or Related Analogs. >gi|430800798|pdb|4AN9|A Chain A, Crystal Structures Of Human Mek1 With Carboxamide-based Allosteric I…	H	Library	-5.85696	-5.09828	-5.47762
ENSG00000169032	ENST00000307102	ENSP00000302486	MAP2K1	MAP2K1-001	PRINCIPAL:1	223	F	TTC	GTAGGACCTTGTGCCCACGA	chr15	66774194	-	1	FALSE	80	99	79	49	0.56599	6	124	101	23	FALSE	FALSE	2	2	1	-13.771	0.368297	Prot_kinase_dom	4AN2	gi|430800796|pdb|4AN2|A Chain A, Crystal Structures Of Human Mek1 With Carboxamide-based Allosteric Inhibitor Xl518 (gdc-0973), Or Related Analogs. >gi|430800797|pdb|4AN3|A Chain A, Crystal Structures Of Human Mek1 With Carboxamide-based Allosteric Inhibitor Xl518 (gdc-0973), Or Related Analogs. >gi|430800798|pdb|4AN9|A Chain A, Crystal Structures Of Human Mek1 With Carboxamide-based Allosteric I…	C	Library	-4.92943	-5.4547	-5.19206
ENSG00000169032	ENST00000307102	ENSP00000302486	MAP2K1	MAP2K1-001	PRINCIPAL:1	224	V	GTG	GTAGGACCTTGTGCCCACGA	chr15	66774194	-	1	FALSE	80	99	79	49	0.568528	6	124	101	23	FALSE	FALSE	2	2	1	-12.084	0.391175	Prot_kinase_dom	4AN2	gi|430800796|pdb|4AN2|A Chain A, Crystal Structures Of Human Mek1 With Carboxamide-based Allosteric Inhibitor Xl518 (gdc-0973), Or Related Analogs. >gi|430800797|pdb|4AN3|A Chain A, Crystal Structures Of Human Mek1 With Carboxamide-based Allosteric Inhibitor Xl518 (gdc-0973), Or Related Analogs. >gi|430800798|pdb|4AN9|A Chain A, Crystal Structures Of Human Mek1 With Carboxamide-based Allosteric I…	C	Library	-4.92943	-5.4547	-5.19206
ENSG00000169032	ENST00000307102	ENSP00000302486	MAP2K1	MAP2K1-001	PRINCIPAL:1	236	Q	CAG	GCACAGAGTAATGAGTCCCC	chr15	66777344	-	1	FALSE	31	75	66	72	0.598985	7	201	16	185	TRUE	FALSE	2	2	1	-12.484	0.550495	Prot_kinase_dom	4AN2	gi|430800796|pdb|4AN2|A Chain A, Crystal Structures Of Human Mek1 With Carboxamide-based Allosteric Inhibitor Xl518 (gdc-0973), Or Related Analogs. >gi|430800797|pdb|4AN3|A Chain A, Crystal Structures Of Human Mek1 With Carboxamide-based Allosteric Inhibitor Xl518 (gdc-0973), Or Related Analogs. >gi|430800798|pdb|4AN9|A Chain A, Crystal Structures Of Human Mek1 With Carboxamide-based Allosteric I…	C	Library	-5.32537	-4.73256	-5.02897
ENSG00000169032	ENST00000307102	ENSP00000302486	MAP2K1	MAP2K1-001	PRINCIPAL:1	237	G	GGG	GCACAGAGTAATGAGTCCCC	chr15	66777344	-	1	FALSE	31	75	66	72	0.601523	7	201	16	185	TRUE	FALSE	2	2	1	-13.124	0.481007	Prot_kinase_dom	4AN2	gi|430800796|pdb|4AN2|A Chain A, Crystal Structures Of Human Mek1 With Carboxamide-based Allosteric Inhibitor Xl518 (gdc-0973), Or Related Analogs. >gi|430800797|pdb|4AN3|A Chain A, Crystal Structures Of Human Mek1 With Carboxamide-based Allosteric Inhibitor Xl518 (gdc-0973), Or Related Analogs. >gi|430800798|pdb|4AN9|A Chain A, Crystal Structures Of Human Mek1 With Carboxamide-based Allosteric I…	C	Library	-5.32537	-4.73256	-5.02897
ENSG00000169032	ENST00000307102	ENSP00000302486	MAP2K1	MAP2K1-001	PRINCIPAL:1	193	P	CCC	GAGTTGACTAGGATGTTGGA	chr15	66774106	-	1	FALSE	57	91	49	61	0.489848	6	124	13	111	FALSE	FALSE	2	2	1	-14.795	0.469427	Prot_kinase_dom	4AN2	gi|430800796|pdb|4AN2|A Chain A, Crystal Structures Of Human Mek1 With Carboxamide-based Allosteric Inhibitor Xl518 (gdc-0973), Or Related Analogs. >gi|430800797|pdb|4AN3|A Chain A, Crystal Structures Of Human Mek1 With Carboxamide-based Allosteric Inhibitor Xl518 (gdc-0973), Or Related Analogs. >gi|430800798|pdb|4AN9|A Chain A, Crystal Structures Of Human Mek1 With Carboxamide-based Allosteric I…	C	Library	-4.14139	-5.8887	-5.01505
ENSG00000169032	ENST00000307102	ENSP00000302486	MAP2K1	MAP2K1-001	PRINCIPAL:1	194	S	TCC	GAGTTGACTAGGATGTTGGA	chr15	66774106	-	1	FALSE	57	91	49	61	0.492386	6	124	13	111	FALSE	FALSE	2	2	1	-12.167	0.470608	Prot_kinase_dom	4AN2	gi|430800796|pdb|4AN2|A Chain A, Crystal Structures Of Human Mek1 With Carboxamide-based Allosteric Inhibitor Xl518 (gdc-0973), Or Related Analogs. >gi|430800797|pdb|4AN3|A Chain A, Crystal Structures Of Human Mek1 With Carboxamide-based Allosteric Inhibitor Xl518 (gdc-0973), Or Related Analogs. >gi|430800798|pdb|4AN9|A Chain A, Crystal Structures Of Human Mek1 With Carboxamide-based Allosteric I…	C	Library	-4.14139	-5.8887	-5.01505
ENSG00000169032	ENST00000307102	ENSP00000302486	MAP2K1	MAP2K1-001	PRINCIPAL:1	72	S	AGT	TTGAGAAGATCAGTGAGCTG	chr15	66727503	+	1	TRUE	26	84	62	55	0.182741	2	210	138	72	TRUE	FALSE	2	1	0.5	-10.174	0.535542	Prot_kinase_dom	4AN2	gi|430800796|pdb|4AN2|A Chain A, Crystal Structures Of Human Mek1 With Carboxamide-based Allosteric Inhibitor Xl518 (gdc-0973), Or Related Analogs. >gi|430800797|pdb|4AN3|A Chain A, Crystal Structures Of Human Mek1 With Carboxamide-based Allosteric Inhibitor Xl518 (gdc-0973), Or Related Analogs. >gi|430800798|pdb|4AN9|A Chain A, Crystal Structures Of Human Mek1 With Carboxamide-based Allosteric I…	H	Library	-4.79625	-4.8549	-4.82558
ENSG00000169032	ENST00000307102	ENSP00000302486	MAP2K1	MAP2K1-001	PRINCIPAL:1	73	E	GAG	TTGAGAAGATCAGTGAGCTG	chr15	66727503	+	1	TRUE	26	84	62	55	0.185279	2	210	138	72	TRUE	FALSE	2	1	0.5	-13.118	0.506927	Prot_kinase_dom	4AN2	gi|430800796|pdb|4AN2|A Chain A, Crystal Structures Of Human Mek1 With Carboxamide-based Allosteric Inhibitor Xl518 (gdc-0973), Or Related Analogs. >gi|430800797|pdb|4AN3|A Chain A, Crystal Structures Of Human Mek1 With Carboxamide-based Allosteric Inhibitor Xl518 (gdc-0973), Or Related Analogs. >gi|430800798|pdb|4AN9|A Chain A, Crystal Structures Of Human Mek1 With Carboxamide-based Allosteric I…	H	Library	-4.79625	-4.8549	-4.82558
ENSG00000169032	ENST00000307102	ENSP00000302486	MAP2K1	MAP2K1-001	PRINCIPAL:1	325	L	CTG	CCTCCTCCAAAACTGCCCAG	chr15	66781569	+	1	TRUE	30	96	49	60	0.824873	9	61	16	45	FALSE	FALSE	2	2	1	-11.238	0.48394	Prot_kinase_dom	4AN2	gi|430800796|pdb|4AN2|A Chain A, Crystal Structures Of Human Mek1 With Carboxamide-based Allosteric Inhibitor Xl518 (gdc-0973), Or Related Analogs. >gi|430800797|pdb|4AN3|A Chain A, Crystal Structures Of Human Mek1 With Carboxamide-based Allosteric Inhibitor Xl518 (gdc-0973), Or Related Analogs. >gi|430800798|pdb|4AN9|A Chain A, Crystal Structures Of Human Mek1 With Carboxamide-based Allosteric I…	C	Library	-4.6385	-4.61002	-4.62426
ENSG00000169032	ENST00000307102	ENSP00000302486	MAP2K1	MAP2K1-001	PRINCIPAL:1	326	P	CCC	CCTCCTCCAAAACTGCCCAG	chr15	66781569	+	1	TRUE	30	96	49	60	0.827411	9	61	16	45	FALSE	FALSE	2	2	1	-13.121	0.469412	Prot_kinase_dom	4AN2	gi|430800796|pdb|4AN2|A Chain A, Crystal Structures Of Human Mek1 With Carboxamide-based Allosteric Inhibitor Xl518 (gdc-0973), Or Related Analogs. >gi|430800797|pdb|4AN3|A Chain A, Crystal Structures Of Human Mek1 With Carboxamide-based Allosteric Inhibitor Xl518 (gdc-0973), Or Related Analogs. >gi|430800798|pdb|4AN9|A Chain A, Crystal Structures Of Human Mek1 With Carboxamide-based Allosteric I…	C	Library	-4.6385	-4.61002	-4.62426
ENSG00000169032	ENST00000307102	ENSP00000302486	MAP2K1	MAP2K1-001	PRINCIPAL:1	200	S	TCC	CATCCTAGTCAACTCCCGTG	chr15	66774125	+	1	TRUE	89	100	67	42	0.507614	6	124	32	92	FALSE	FALSE	2	2	1	-12.049	0.277998	Prot_kinase_dom	4AN2	gi|430800796|pdb|4AN2|A Chain A, Crystal Structures Of Human Mek1 With Carboxamide-based Allosteric Inhibitor Xl518 (gdc-0973), Or Related Analogs. >gi|430800797|pdb|4AN3|A Chain A, Crystal Structures Of Human Mek1 With Carboxamide-based Allosteric Inhibitor Xl518 (gdc-0973), Or Related Analogs. >gi|430800798|pdb|4AN9|A Chain A, Crystal Structures Of Human Mek1 With Carboxamide-based Allosteric I…	C	Library	-3.97777	-5.22164	-4.5997
ENSG00000169032	ENST00000307102	ENSP00000302486	MAP2K1	MAP2K1-001	PRINCIPAL:1	201	R	CGT	CATCCTAGTCAACTCCCGTG	chr15	66774125	+	1	TRUE	89	100	67	42	0.510152	6	124	32	92	FALSE	FALSE	2	2	1	-11.897	0.25902	Prot_kinase_dom	4AN2	gi|430800796|pdb|4AN2|A Chain A, Crystal Structures Of Human Mek1 With Carboxamide-based Allosteric Inhibitor Xl518 (gdc-0973), Or Related Analogs. >gi|430800797|pdb|4AN3|A Chain A, Crystal Structures Of Human Mek1 With Carboxamide-based Allosteric Inhibitor Xl518 (gdc-0973), Or Related Analogs. >gi|430800798|pdb|4AN9|A Chain A, Crystal Structures Of Human Mek1 With Carboxamide-based Allosteric I…	C	Library	-3.97777	-5.22164	-4.5997
ENSG00000169032	ENST00000307102	ENSP00000302486	MAP2K1	MAP2K1-001	PRINCIPAL:1	199	N	AAC	ACATCCTAGTCAACTCCCGT	chr15	66774124	+	1	TRUE	92	84	86	42	0.505076	6	124	31	93	FALSE	FALSE	2	2	1	-13.923	0.292007	Prot_kinase_dom	4AN2	gi|430800796|pdb|4AN2|A Chain A, Crystal Structures Of Human Mek1 With Carboxamide-based Allosteric Inhibitor Xl518 (gdc-0973), Or Related Analogs. >gi|430800797|pdb|4AN3|A Chain A, Crystal Structures Of Human Mek1 With Carboxamide-based Allosteric Inhibitor Xl518 (gdc-0973), Or Related Analogs. >gi|430800798|pdb|4AN9|A Chain A, Crystal Structures Of Human Mek1 With Carboxamide-based Allosteric I…	C	Library	-4.10518	-5.04649	-4.57584
ENSG00000169032	ENST00000307102	ENSP00000302486	MAP2K1	MAP2K1-001	PRINCIPAL:1	200	S	TCC	ACATCCTAGTCAACTCCCGT	chr15	66774124	+	1	TRUE	92	84	86	42	0.507614	6	124	31	93	FALSE	FALSE	2	2	1	-12.049	0.277998	Prot_kinase_dom	4AN2	gi|430800796|pdb|4AN2|A Chain A, Crystal Structures Of Human Mek1 With Carboxamide-based Allosteric Inhibitor Xl518 (gdc-0973), Or Related Analogs. >gi|430800797|pdb|4AN3|A Chain A, Crystal Structures Of Human Mek1 With Carboxamide-based Allosteric Inhibitor Xl518 (gdc-0973), Or Related Analogs. >gi|430800798|pdb|4AN9|A Chain A, Crystal Structures Of Human Mek1 With Carboxamide-based Allosteric I…	C	Library	-4.10518	-5.04649	-4.57584
ENSG00000169032	ENST00000307102	ENSP00000302486	MAP2K1	MAP2K1-001	PRINCIPAL:1	318	V	GTC	GTTGGATTACATAGTCAACG	chr15	66779625	+	1	TRUE	91	100	63	74	0.807107	8	64	59	5	FALSE	FALSE	2	2	1	-11.914	0.433079	Prot_kinase_dom	4AN2	gi|430800796|pdb|4AN2|A Chain A, Crystal Structures Of Human Mek1 With Carboxamide-based Allosteric Inhibitor Xl518 (gdc-0973), Or Related Analogs. >gi|430800797|pdb|4AN3|A Chain A, Crystal Structures Of Human Mek1 With Carboxamide-based Allosteric Inhibitor Xl518 (gdc-0973), Or Related Analogs. >gi|430800798|pdb|4AN9|A Chain A, Crystal Structures Of Human Mek1 With Carboxamide-based Allosteric I…	H	Library	-5.29362	-3.82263	-4.55812
ENSG00000169032	ENST00000307102	ENSP00000302486	MAP2K1	MAP2K1-001	PRINCIPAL:1	18	S	TCT					1						0.0456853	1	79			FALSE		2			-1.768	0.923867		2Y4I	gi|319443427|pdb|2Y4I|C Chain C, Ksr2-Mek1 Heterodimer	C	Library
ENSG00000169032	ENST00000307102	ENSP00000302486	MAP2K1	MAP2K1-001	PRINCIPAL:1	319	N	AAC	GTTGGATTACATAGTCAACG	chr15	66779625	+	1	TRUE	91	100	63	74	0.809645	8	64	59	5	FALSE	FALSE	2	2	1	-13.581	0.445905	Prot_kinase_dom	4AN2	gi|430800796|pdb|4AN2|A Chain A, Crystal Structures Of Human Mek1 With Carboxamide-based Allosteric Inhibitor Xl518 (gdc-0973), Or Related Analogs. >gi|430800797|pdb|4AN3|A Chain A, Crystal Structures Of Human Mek1 With Carboxamide-based Allosteric Inhibitor Xl518 (gdc-0973), Or Related Analogs. >gi|430800798|pdb|4AN9|A Chain A, Crystal Structures Of Human Mek1 With Carboxamide-based Allosteric I…	C	Library	-5.29362	-3.82263	-4.55812
ENSG00000169032	ENST00000307102	ENSP00000302486	MAP2K1	MAP2K1-001	PRINCIPAL:1	146	M	ATG	TATTCTCGATCTTAGGATGG	chr15	66735619	+	1	TRUE	76	84	87	64	0.370558	3	146	1	76	FALSE	FALSE	2	1	0.5	-12.315	0.388156	Prot_kinase_dom	4AN2	gi|430800796|pdb|4AN2|A Chain A, Crystal Structures Of Human Mek1 With Carboxamide-based Allosteric Inhibitor Xl518 (gdc-0973), Or Related Analogs. >gi|430800797|pdb|4AN3|A Chain A, Crystal Structures Of Human Mek1 With Carboxamide-based Allosteric Inhibitor Xl518 (gdc-0973), Or Related Analogs. >gi|430800798|pdb|4AN9|A Chain A, Crystal Structures Of Human Mek1 With Carboxamide-based Allosteric I…	C	Library	-3.63309	-5.20762	-4.42035
ENSG00000169032	ENST00000307102	ENSP00000302486	MAP2K1	MAP2K1-001	PRINCIPAL:1	147	D	GAT	TATTCTCGATCTTAGGATGG	chr15	66735619	+	1	TRUE	76	84	87	64	0.373096	4	77	1	76	FALSE	FALSE	2	1	0.5	-12.752	0.418382	Prot_kinase_dom	4AN2	gi|430800796|pdb|4AN2|A Chain A, Crystal Structures Of Human Mek1 With Carboxamide-based Allosteric Inhibitor Xl518 (gdc-0973), Or Related Analogs. >gi|430800797|pdb|4AN3|A Chain A, Crystal Structures Of Human Mek1 With Carboxamide-based Allosteric Inhibitor Xl518 (gdc-0973), Or Related Analogs. >gi|430800798|pdb|4AN9|A Chain A, Crystal Structures Of Human Mek1 With Carboxamide-based Allosteric I…	C	Library	-3.63309	-5.20762	-4.42035
ENSG00000169032	ENST00000307102	ENSP00000302486	MAP2K1	MAP2K1-001	PRINCIPAL:1	58	Q	CAG	TCTTACCCAGAAGCAGAAGG	chr15	66727459	+	1	TRUE	25	78	53	60	0.147208	2	210	94	116	TRUE	FALSE	2	1	0.5	-10.245	0.737118		1S9I	gi|56966000|pdb|1S9I|A Chain A, X-Ray Structure Of The Human Mitogen-Activated Protein Kinase Kinase 2 (Mek2)in A Complex With Ligand And Mgatp >gi|56966001|pdb|1S9I|B Chain B, X-Ray Structure Of The Human Mitogen-Activated Protein Kinase Kinase 2 (Mek2)in A Complex With Ligand And Mgatp	H	Library	-4.85066	-3.94552	-4.39809
ENSG00000169032	ENST00000307102	ENSP00000302486	MAP2K1	MAP2K1-001	PRINCIPAL:1	21	N	AAC					1						0.0532995	1	79			FALSE		2			-2.514	0.914973		2Y4I	gi|319443427|pdb|2Y4I|C Chain C, Ksr2-Mek1 Heterodimer	C	Library
ENSG00000169032	ENST00000307102	ENSP00000302486	MAP2K1	MAP2K1-001	PRINCIPAL:1	22	G	GGG					1						0.0558376	1	79			FALSE		2			-2.091	0.912454		2Y4I	gi|319443427|pdb|2Y4I|C Chain C, Ksr2-Mek1 Heterodimer	C	Library
ENSG00000169032	ENST00000307102	ENSP00000302486	MAP2K1	MAP2K1-001	PRINCIPAL:1	23	T	ACC					1						0.0583756	1	79			FALSE		2			-2.117	0.908938		2Y4I	gi|319443427|pdb|2Y4I|C Chain C, Ksr2-Mek1 Heterodimer	C	Library
ENSG00000169032	ENST00000307102	ENSP00000302486	MAP2K1	MAP2K1-001	PRINCIPAL:1	59	K	AAG	TCTTACCCAGAAGCAGAAGG	chr15	66727459	+	1	TRUE	25	78	53	60	0.149746	2	210	94	116	TRUE	FALSE	2	1	0.5	-11.073	0.735392		1S9I	gi|56966000|pdb|1S9I|A Chain A, X-Ray Structure Of The Human Mitogen-Activated Protein Kinase Kinase 2 (Mek2)in A Complex With Ligand And Mgatp >gi|56966001|pdb|1S9I|B Chain B, X-Ray Structure Of The Human Mitogen-Activated Protein Kinase Kinase 2 (Mek2)in A Complex With Ligand And Mgatp	H	Library	-4.85066	-3.94552	-4.39809
ENSG00000169032	ENST00000307102	ENSP00000302486	MAP2K1	MAP2K1-001	PRINCIPAL:1	234	R	AGA	CTGCAGCCAGAAAGACTCCA	chr15	66777338	+	1	TRUE	49	81	42	72	0.593909	7	201	10	191	TRUE	FALSE	2	2	1	-12.531	0.633036	Prot_kinase_dom	4AN2	gi|430800796|pdb|4AN2|A Chain A, Crystal Structures Of Human Mek1 With Carboxamide-based Allosteric Inhibitor Xl518 (gdc-0973), Or Related Analogs. >gi|430800797|pdb|4AN3|A Chain A, Crystal Structures Of Human Mek1 With Carboxamide-based Allosteric Inhibitor Xl518 (gdc-0973), Or Related Analogs. >gi|430800798|pdb|4AN9|A Chain A, Crystal Structures Of Human Mek1 With Carboxamide-based Allosteric I…	H	Library	-3.9247	-4.46304	-4.19387
ENSG00000169032	ENST00000307102	ENSP00000302486	MAP2K1	MAP2K1-001	PRINCIPAL:1	235	L	CTC	CTGCAGCCAGAAAGACTCCA	chr15	66777338	+	1	TRUE	49	81	42	72	0.596447	7	201	10	191	TRUE	FALSE	2	2	1	-11.725	0.586953	Prot_kinase_dom	4AN2	gi|430800796|pdb|4AN2|A Chain A, Crystal Structures Of Human Mek1 With Carboxamide-based Allosteric Inhibitor Xl518 (gdc-0973), Or Related Analogs. >gi|430800797|pdb|4AN3|A Chain A, Crystal Structures Of Human Mek1 With Carboxamide-based Allosteric Inhibitor Xl518 (gdc-0973), Or Related Analogs. >gi|430800798|pdb|4AN9|A Chain A, Crystal Structures Of Human Mek1 With Carboxamide-based Allosteric I…	H	Library	-3.9247	-4.46304	-4.19387
ENSG00000169032	ENST00000307102	ENSP00000302486	MAP2K1	MAP2K1-001	PRINCIPAL:1	222	S	TCC	TCCATGGCCAACTCCTTCGT	chr15	66774192	+	1	TRUE		59		52	0.563452	6	124	99	25	FALSE	FALSE	2	2	1	-11.973	0.327933	Prot_kinase_dom	4AN2	gi|430800796|pdb|4AN2|A Chain A, Crystal Structures Of Human Mek1 With Carboxamide-based Allosteric Inhibitor Xl518 (gdc-0973), Or Related Analogs. >gi|430800797|pdb|4AN3|A Chain A, Crystal Structures Of Human Mek1 With Carboxamide-based Allosteric Inhibitor Xl518 (gdc-0973), Or Related Analogs. >gi|430800798|pdb|4AN9|A Chain A, Crystal Structures Of Human Mek1 With Carboxamide-based Allosteric I…	C	Library	-4.49274	-3.5308	-4.01177
ENSG00000169032	ENST00000307102	ENSP00000302486	MAP2K1	MAP2K1-001	PRINCIPAL:1	26	A	GCG					1						0.0659898	1	79			FALSE		2			-1.653	0.903664		2Y4I	gi|319443427|pdb|2Y4I|C Chain C, Ksr2-Mek1 Heterodimer	C	Library
ENSG00000169032	ENST00000307102	ENSP00000302486	MAP2K1	MAP2K1-001	PRINCIPAL:1	27	E	GAG					1						0.0685279	2	79			FALSE		2			-3.154	0.904916		2Y4I	gi|319443427|pdb|2Y4I|C Chain C, Ksr2-Mek1 Heterodimer	C	Library
ENSG00000169032	ENST00000307102	ENSP00000302486	MAP2K1	MAP2K1-001	PRINCIPAL:1	223	F	TTC	TCCATGGCCAACTCCTTCGT	chr15	66774192	+	1	TRUE		59		52	0.56599	6	124	99	25	FALSE	FALSE	2	2	1	-13.771	0.368297	Prot_kinase_dom	4AN2	gi|430800796|pdb|4AN2|A Chain A, Crystal Structures Of Human Mek1 With Carboxamide-based Allosteric Inhibitor Xl518 (gdc-0973), Or Related Analogs. >gi|430800797|pdb|4AN3|A Chain A, Crystal Structures Of Human Mek1 With Carboxamide-based Allosteric Inhibitor Xl518 (gdc-0973), Or Related Analogs. >gi|430800798|pdb|4AN9|A Chain A, Crystal Structures Of Human Mek1 With Carboxamide-based Allosteric I…	C	Library	-4.49274	-3.5308	-4.01177
ENSG00000169032	ENST00000307102	ENSP00000302486	MAP2K1	MAP2K1-001	PRINCIPAL:1	178	T	ACA	TAAAAGGCCTGACATATCTG	chr15	66737014	+	1	TRUE	40	81	54	72	0.451777	5	51	20	31	TRUE	FALSE	2	1	0.5	-9.565	0.157632	Prot_kinase_dom	4AN2	gi|430800796|pdb|4AN2|A Chain A, Crystal Structures Of Human Mek1 With Carboxamide-based Allosteric Inhibitor Xl518 (gdc-0973), Or Related Analogs. >gi|430800797|pdb|4AN3|A Chain A, Crystal Structures Of Human Mek1 With Carboxamide-based Allosteric Inhibitor Xl518 (gdc-0973), Or Related Analogs. >gi|430800798|pdb|4AN9|A Chain A, Crystal Structures Of Human Mek1 With Carboxamide-based Allosteric I…	H	Library	-3.78337	-4.22923	-4.0063
ENSG00000169032	ENST00000307102	ENSP00000302486	MAP2K1	MAP2K1-001	PRINCIPAL:1	179	Y	TAT	TAAAAGGCCTGACATATCTG	chr15	66737014	+	1	TRUE	40	81	54	72	0.454315	5	51	20	31	TRUE	FALSE	2	1	0.5	-13.714	0.200563	Prot_kinase_dom	4AN2	gi|430800796|pdb|4AN2|A Chain A, Crystal Structures Of Human Mek1 With Carboxamide-based Allosteric Inhibitor Xl518 (gdc-0973), Or Related Analogs. >gi|430800797|pdb|4AN3|A Chain A, Crystal Structures Of Human Mek1 With Carboxamide-based Allosteric Inhibitor Xl518 (gdc-0973), Or Related Analogs. >gi|430800798|pdb|4AN9|A Chain A, Crystal Structures Of Human Mek1 With Carboxamide-based Allosteric I…	H	Library	-3.78337	-4.22923	-4.0063
ENSG00000169032	ENST00000307102	ENSP00000302486	MAP2K1	MAP2K1-001	PRINCIPAL:1	62	E	GAA	GCAGAAGGTGGGAGAACTGA	chr15	66727471	+	1	TRUE	28	56	34	64	0.15736	2	210	106	104	TRUE	FALSE	2	1	0.5	-12.809	0.717204		4AN2	gi|430800796|pdb|4AN2|A Chain A, Crystal Structures Of Human Mek1 With Carboxamide-based Allosteric Inhibitor Xl518 (gdc-0973), Or Related Analogs. >gi|430800797|pdb|4AN3|A Chain A, Crystal Structures Of Human Mek1 With Carboxamide-based Allosteric Inhibitor Xl518 (gdc-0973), Or Related Analogs. >gi|430800798|pdb|4AN9|A Chain A, Crystal Structures Of Human Mek1 With Carboxamide-based Allosteric I…	C	Library	-4.10628	-3.87881	-3.99254
ENSG00000169032	ENST00000307102	ENSP00000302486	MAP2K1	MAP2K1-001	PRINCIPAL:1	63	L	CTG	GCAGAAGGTGGGAGAACTGA	chr15	66727471	+	1	TRUE	28	56	34	64	0.159898	2	210	106	104	TRUE	FALSE	2	1	0.5	-12.066	0.705916		4AN2	gi|430800796|pdb|4AN2|A Chain A, Crystal Structures Of Human Mek1 With Carboxamide-based Allosteric Inhibitor Xl518 (gdc-0973), Or Related Analogs. >gi|430800797|pdb|4AN3|A Chain A, Crystal Structures Of Human Mek1 With Carboxamide-based Allosteric Inhibitor Xl518 (gdc-0973), Or Related Analogs. >gi|430800798|pdb|4AN9|A Chain A, Crystal Structures Of Human Mek1 With Carboxamide-based Allosteric I…	C	Library	-4.10628	-3.87881	-3.99254
ENSG00000169032	ENST00000307102	ENSP00000302486	MAP2K1	MAP2K1-001	PRINCIPAL:1	187	M	ATG	AAGCACAAGATCATGCACAG	chr15	66737040	+	1	TRUE	49	100	81	71	0.474619	5	51	46	5	TRUE	FALSE	2	1	0.5	-12.239	0.485178	Prot_kinase_dom	4AN2	gi|430800796|pdb|4AN2|A Chain A, Crystal Structures Of Human Mek1 With Carboxamide-based Allosteric Inhibitor Xl518 (gdc-0973), Or Related Analogs. >gi|430800797|pdb|4AN3|A Chain A, Crystal Structures Of Human Mek1 With Carboxamide-based Allosteric Inhibitor Xl518 (gdc-0973), Or Related Analogs. >gi|430800798|pdb|4AN9|A Chain A, Crystal Structures Of Human Mek1 With Carboxamide-based Allosteric I…	C	Library	-3.89417	-3.87524	-3.88471
ENSG00000169032	ENST00000307102	ENSP00000302486	MAP2K1	MAP2K1-001	PRINCIPAL:1	31	E	GAG					1						0.0786802	2	210			TRUE		2			-9.114	0.902355		2Y4I	gi|319443427|pdb|2Y4I|C Chain C, Ksr2-Mek1 Heterodimer	H	Library
ENSG00000169032	ENST00000307102	ENSP00000302486	MAP2K1	MAP2K1-001	PRINCIPAL:1	32	A	GCC					1						0.0812183	2	210			TRUE		2			-8.699	0.906877		2Y4I	gi|319443427|pdb|2Y4I|C Chain C, Ksr2-Mek1 Heterodimer	H	Library
ENSG00000169032	ENST00000307102	ENSP00000302486	MAP2K1	MAP2K1-001	PRINCIPAL:1	188	H	CAC	AAGCACAAGATCATGCACAG	chr15	66737040	+	1	TRUE	49	100	81	71	0.477157	5	51	46	5	TRUE	FALSE	2	1	0.5	-15.194	0.485453	Prot_kinase_dom	4AN2	gi|430800796|pdb|4AN2|A Chain A, Crystal Structures Of Human Mek1 With Carboxamide-based Allosteric Inhibitor Xl518 (gdc-0973), Or Related Analogs. >gi|430800797|pdb|4AN3|A Chain A, Crystal Structures Of Human Mek1 With Carboxamide-based Allosteric Inhibitor Xl518 (gdc-0973), Or Related Analogs. >gi|430800798|pdb|4AN9|A Chain A, Crystal Structures Of Human Mek1 With Carboxamide-based Allosteric I…	C	Library	-3.89417	-3.87524	-3.88471
ENSG00000169032	ENST00000307102	ENSP00000302486	MAP2K1	MAP2K1-001	PRINCIPAL:1	262	P	CCC	TTGGCATCTGGAGGAGGGAT	chr15	66777423	-	1	FALSE	41	40	69	60	0.664975	7	201	95	106	TRUE	FALSE	2	2	1	-14.001	0.402222	Prot_kinase_dom	4AN2	gi|430800796|pdb|4AN2|A Chain A, Crystal Structures Of Human Mek1 With Carboxamide-based Allosteric Inhibitor Xl518 (gdc-0973), Or Related Analogs. >gi|430800797|pdb|4AN3|A Chain A, Crystal Structures Of Human Mek1 With Carboxamide-based Allosteric Inhibitor Xl518 (gdc-0973), Or Related Analogs. >gi|430800798|pdb|4AN9|A Chain A, Crystal Structures Of Human Mek1 With Carboxamide-based Allosteric I…	C	Library	-3.98834	-3.68101	-3.83468
ENSG00000169032	ENST00000307102	ENSP00000302486	MAP2K1	MAP2K1-001	PRINCIPAL:1	263	I	ATC	TTGGCATCTGGAGGAGGGAT	chr15	66777423	-	1	FALSE	41	40	69	60	0.667513	7	201	95	106	TRUE	FALSE	2	2	1	-11.205	0.437513	Prot_kinase_dom	4AN2	gi|430800796|pdb|4AN2|A Chain A, Crystal Structures Of Human Mek1 With Carboxamide-based Allosteric Inhibitor Xl518 (gdc-0973), Or Related Analogs. >gi|430800797|pdb|4AN3|A Chain A, Crystal Structures Of Human Mek1 With Carboxamide-based Allosteric Inhibitor Xl518 (gdc-0973), Or Related Analogs. >gi|430800798|pdb|4AN9|A Chain A, Crystal Structures Of Human Mek1 With Carboxamide-based Allosteric I…	C	Library	-3.98834	-3.68101	-3.83468
ENSG00000169032	ENST00000307102	ENSP00000302486	MAP2K1	MAP2K1-001	PRINCIPAL:1	179	Y	TAT	AAAAGGCCTGACATATCTGA	chr15	66737015	+	1	TRUE	36	94	71	67	0.454315	5	51	21	30	TRUE	FALSE	2	1	0.5	-13.714	0.200563	Prot_kinase_dom	4AN2	gi|430800796|pdb|4AN2|A Chain A, Crystal Structures Of Human Mek1 With Carboxamide-based Allosteric Inhibitor Xl518 (gdc-0973), Or Related Analogs. >gi|430800797|pdb|4AN3|A Chain A, Crystal Structures Of Human Mek1 With Carboxamide-based Allosteric Inhibitor Xl518 (gdc-0973), Or Related Analogs. >gi|430800798|pdb|4AN9|A Chain A, Crystal Structures Of Human Mek1 With Carboxamide-based Allosteric I…	H	Library	-3.25886	-4.34885	-3.80385
ENSG00000169032	ENST00000307102	ENSP00000302486	MAP2K1	MAP2K1-001	PRINCIPAL:1	180	L	CTG	AAAAGGCCTGACATATCTGA	chr15	66737015	+	1	TRUE	36	94	71	67	0.456853	5	51	21	30	TRUE	FALSE	2	1	0.5	-11.321	0.271582	Prot_kinase_dom	4AN2	gi|430800796|pdb|4AN2|A Chain A, Crystal Structures Of Human Mek1 With Carboxamide-based Allosteric Inhibitor Xl518 (gdc-0973), Or Related Analogs. >gi|430800797|pdb|4AN3|A Chain A, Crystal Structures Of Human Mek1 With Carboxamide-based Allosteric Inhibitor Xl518 (gdc-0973), Or Related Analogs. >gi|430800798|pdb|4AN9|A Chain A, Crystal Structures Of Human Mek1 With Carboxamide-based Allosteric I…	H	Library	-3.25886	-4.34885	-3.80385
ENSG00000169032	ENST00000307102	ENSP00000302486	MAP2K1	MAP2K1-001	PRINCIPAL:1	306	P	CCT	AATGGACAGCCGACCTCCCA	chr15	66779589	+	1	TRUE	62	59	26	62	0.77665	8	64	23	41	FALSE	FALSE	2	2	1	-4.82	0.675531	Prot_kinase_dom	4AN2	gi|430800796|pdb|4AN2|A Chain A, Crystal Structures Of Human Mek1 With Carboxamide-based Allosteric Inhibitor Xl518 (gdc-0973), Or Related Analogs. >gi|430800797|pdb|4AN3|A Chain A, Crystal Structures Of Human Mek1 With Carboxamide-based Allosteric Inhibitor Xl518 (gdc-0973), Or Related Analogs. >gi|430800798|pdb|4AN9|A Chain A, Crystal Structures Of Human Mek1 With Carboxamide-based Allosteric I…	C	Library	-3.28111	-4.22273	-3.75192
ENSG00000169032	ENST00000307102	ENSP00000302486	MAP2K1	MAP2K1-001	PRINCIPAL:1	38	E	GAG					1						0.0964467	2	210			TRUE		2			-11.338	0.900977		3ZLW	gi|507042955|pdb|3ZLW|A Chain A, Crystal Structure Of Mek1 In Complex With Fragment 3	H	Library
ENSG00000169032	ENST00000307102	ENSP00000302486	MAP2K1	MAP2K1-001	PRINCIPAL:1	39	E	GAG					1						0.0989848	2	210			TRUE		2			-11.338	0.904825		3W8Q	gi|597959909|pdb|3W8Q|A Chain A, Structure Of The Human Mitogen-activated Protein Kinase Kinase 1 (mek1)	H	Library
ENSG00000169032	ENST00000307102	ENSP00000302486	MAP2K1	MAP2K1-001	PRINCIPAL:1	40	L	CTA					1						0.101523	2	210			TRUE		2			-11.879	0.915111		3W8Q	gi|597959909|pdb|3W8Q|A Chain A, Structure Of The Human Mitogen-activated Protein Kinase Kinase 1 (mek1)	C	Library
ENSG00000169032	ENST00000307102	ENSP00000302486	MAP2K1	MAP2K1-001	PRINCIPAL:1	41	E	GAG					1						0.104061	2	210			TRUE		2			-12.004	0.906684		3W8Q	gi|597959909|pdb|3W8Q|A Chain A, Structure Of The Human Mitogen-activated Protein Kinase Kinase 1 (mek1)	C	Library
ENSG00000169032	ENST00000307102	ENSP00000302486	MAP2K1	MAP2K1-001	PRINCIPAL:1	42	L	CTT					1						0.106599	2	210			TRUE		2			-11.61	0.910961		3W8Q	gi|597959909|pdb|3W8Q|A Chain A, Structure Of The Human Mitogen-activated Protein Kinase Kinase 1 (mek1)	C	Library
ENSG00000169032	ENST00000307102	ENSP00000302486	MAP2K1	MAP2K1-001	PRINCIPAL:1	43	D	GAT					1						0.109137	2	210			TRUE		2			-13.353	0.914661		3W8Q	gi|597959909|pdb|3W8Q|A Chain A, Structure Of The Human Mitogen-activated Protein Kinase Kinase 1 (mek1)	C	Library
ENSG00000169032	ENST00000307102	ENSP00000302486	MAP2K1	MAP2K1-001	PRINCIPAL:1	44	E	GAG					1						0.111675	2	210			TRUE		2			-11.812	0.909599		3W8Q	gi|597959909|pdb|3W8Q|A Chain A, Structure Of The Human Mitogen-activated Protein Kinase Kinase 1 (mek1)	H	Library
ENSG00000169032	ENST00000307102	ENSP00000302486	MAP2K1	MAP2K1-001	PRINCIPAL:1	45	Q	CAG					1						0.114213	2	210			TRUE		2			-11.869	0.905814		3SLS	gi|378792197|pdb|3SLS|A Chain A, Crystal Structure Of Human Mek-1 Kinase In Complex With Ucb1353770 And Amppnp >gi|378792198|pdb|3SLS|B Chain B, Crystal Structure Of Human Mek-1 Kinase In Complex With Ucb1353770 And Amppnp	H	Library
ENSG00000169032	ENST00000307102	ENSP00000302486	MAP2K1	MAP2K1-001	PRINCIPAL:1	46	Q	CAG					1						0.116751	2	210			TRUE		2			-11.869	0.899093		3SLS	gi|378792197|pdb|3SLS|A Chain A, Crystal Structure Of Human Mek-1 Kinase In Complex With Ucb1353770 And Amppnp >gi|378792198|pdb|3SLS|B Chain B, Crystal Structure Of Human Mek-1 Kinase In Complex With Ucb1353770 And Amppnp	H	Library
ENSG00000169032	ENST00000307102	ENSP00000302486	MAP2K1	MAP2K1-001	PRINCIPAL:1	47	R	CGA					1						0.119289	2	210			TRUE		2			-11.765	0.886364		3SLS	gi|378792197|pdb|3SLS|A Chain A, Crystal Structure Of Human Mek-1 Kinase In Complex With Ucb1353770 And Amppnp >gi|378792198|pdb|3SLS|B Chain B, Crystal Structure Of Human Mek-1 Kinase In Complex With Ucb1353770 And Amppnp	H	Library
ENSG00000169032	ENST00000307102	ENSP00000302486	MAP2K1	MAP2K1-001	PRINCIPAL:1	48	K	AAG					1						0.121827	2	210			TRUE		2			-12.199	0.873822		3SLS	gi|378792197|pdb|3SLS|A Chain A, Crystal Structure Of Human Mek-1 Kinase In Complex With Ucb1353770 And Amppnp >gi|378792198|pdb|3SLS|B Chain B, Crystal Structure Of Human Mek-1 Kinase In Complex With Ucb1353770 And Amppnp	H	Library
ENSG00000169032	ENST00000307102	ENSP00000302486	MAP2K1	MAP2K1-001	PRINCIPAL:1	307	P	CCC	AATGGACAGCCGACCTCCCA	chr15	66779589	+	1	TRUE	62	59	26	62	0.779188	8	64	23	41	FALSE	FALSE	2	2	1	-4.82	0.639365	Prot_kinase_dom	4AN2	gi|430800796|pdb|4AN2|A Chain A, Crystal Structures Of Human Mek1 With Carboxamide-based Allosteric Inhibitor Xl518 (gdc-0973), Or Related Analogs. >gi|430800797|pdb|4AN3|A Chain A, Crystal Structures Of Human Mek1 With Carboxamide-based Allosteric Inhibitor Xl518 (gdc-0973), Or Related Analogs. >gi|430800798|pdb|4AN9|A Chain A, Crystal Structures Of Human Mek1 With Carboxamide-based Allosteric I…	C	Library	-3.28111	-4.22273	-3.75192
ENSG00000169032	ENST00000307102	ENSP00000302486	MAP2K1	MAP2K1-001	PRINCIPAL:1	201	R	CGT	ACAGAGCTTGATCTCCCCAC	chr15	66774128	-	1	FALSE	40	86	83	46	0.510152	6	124	35	89	FALSE	FALSE	2	2	1	-11.897	0.25902	Prot_kinase_dom	4AN2	gi|430800796|pdb|4AN2|A Chain A, Crystal Structures Of Human Mek1 With Carboxamide-based Allosteric Inhibitor Xl518 (gdc-0973), Or Related Analogs. >gi|430800797|pdb|4AN3|A Chain A, Crystal Structures Of Human Mek1 With Carboxamide-based Allosteric Inhibitor Xl518 (gdc-0973), Or Related Analogs. >gi|430800798|pdb|4AN9|A Chain A, Crystal Structures Of Human Mek1 With Carboxamide-based Allosteric I…	C	Library	-3.19653	-4.08654	-3.64154
ENSG00000169032	ENST00000307102	ENSP00000302486	MAP2K1	MAP2K1-001	PRINCIPAL:1	202	G	GGG	ACAGAGCTTGATCTCCCCAC	chr15	66774128	-	1	FALSE	40	86	83	46	0.51269	6	124	35	89	FALSE	FALSE	2	2	1	-13.733	0.226749	Prot_kinase_dom	4AN2	gi|430800796|pdb|4AN2|A Chain A, Crystal Structures Of Human Mek1 With Carboxamide-based Allosteric Inhibitor Xl518 (gdc-0973), Or Related Analogs. >gi|430800797|pdb|4AN3|A Chain A, Crystal Structures Of Human Mek1 With Carboxamide-based Allosteric Inhibitor Xl518 (gdc-0973), Or Related Analogs. >gi|430800798|pdb|4AN9|A Chain A, Crystal Structures Of Human Mek1 With Carboxamide-based Allosteric I…	C	Library	-3.19653	-4.08654	-3.64154
ENSG00000169032	ENST00000307102	ENSP00000302486	MAP2K1	MAP2K1-001	PRINCIPAL:1	327	S	AGT	TTCCAGACTGAACACTCCAC	chr15	66781574	-	1	FALSE	33	53	39	57	0.829949	9	61	21	40	FALSE	FALSE	2	2	1	-8.744	0.455387	Prot_kinase_dom	4AN2	gi|430800796|pdb|4AN2|A Chain A, Crystal Structures Of Human Mek1 With Carboxamide-based Allosteric Inhibitor Xl518 (gdc-0973), Or Related Analogs. >gi|430800797|pdb|4AN3|A Chain A, Crystal Structures Of Human Mek1 With Carboxamide-based Allosteric Inhibitor Xl518 (gdc-0973), Or Related Analogs. >gi|430800798|pdb|4AN9|A Chain A, Crystal Structures Of Human Mek1 With Carboxamide-based Allosteric I…	C	Library	-3.57842	-3.67049	-3.62446
ENSG00000169032	ENST00000307102	ENSP00000302486	MAP2K1	MAP2K1-001	PRINCIPAL:1	52	A	GCC					1						0.13198	2	210			TRUE		2			-10.615	0.801171		1S9I	gi|56966000|pdb|1S9I|A Chain A, X-Ray Structure Of The Human Mitogen-Activated Protein Kinase Kinase 2 (Mek2)in A Complex With Ligand And Mgatp >gi|56966001|pdb|1S9I|B Chain B, X-Ray Structure Of The Human Mitogen-Activated Protein Kinase Kinase 2 (Mek2)in A Complex With Ligand And Mgatp	H	Library
ENSG00000169032	ENST00000307102	ENSP00000302486	MAP2K1	MAP2K1-001	PRINCIPAL:1	328	G	GGA	TTCCAGACTGAACACTCCAC	chr15	66781574	-	1	FALSE	33	53	39	57	0.832487	9	61	21	40	FALSE	FALSE	2	2	1	-10.746	0.403968	Prot_kinase_dom	4AN2	gi|430800796|pdb|4AN2|A Chain A, Crystal Structures Of Human Mek1 With Carboxamide-based Allosteric Inhibitor Xl518 (gdc-0973), Or Related Analogs. >gi|430800797|pdb|4AN3|A Chain A, Crystal Structures Of Human Mek1 With Carboxamide-based Allosteric Inhibitor Xl518 (gdc-0973), Or Related Analogs. >gi|430800798|pdb|4AN9|A Chain A, Crystal Structures Of Human Mek1 With Carboxamide-based Allosteric I…	C	Library	-3.57842	-3.67049	-3.62446
ENSG00000169032	ENST00000307102	ENSP00000302486	MAP2K1	MAP2K1-001	PRINCIPAL:1	76	A	GCT	AGTGAGCTGGGGGCTGGCAA	chr15	66727514	+	1	TRUE	30	35	28	54	0.192893	2	210	149	61	TRUE	FALSE	2	1	0.5	-11.974	0.404324	Prot_kinase_dom	4AN2	gi|430800796|pdb|4AN2|A Chain A, Crystal Structures Of Human Mek1 With Carboxamide-based Allosteric Inhibitor Xl518 (gdc-0973), Or Related Analogs. >gi|430800797|pdb|4AN3|A Chain A, Crystal Structures Of Human Mek1 With Carboxamide-based Allosteric Inhibitor Xl518 (gdc-0973), Or Related Analogs. >gi|430800798|pdb|4AN9|A Chain A, Crystal Structures Of Human Mek1 With Carboxamide-based Allosteric I…	C	Library	-3.60384	-3.63448	-3.61916
ENSG00000169032	ENST00000307102	ENSP00000302486	MAP2K1	MAP2K1-001	PRINCIPAL:1	55	T	ACC					1						0.139594	2	210			TRUE		2			-11.465	0.742134		1S9I	gi|56966000|pdb|1S9I|A Chain A, X-Ray Structure Of The Human Mitogen-Activated Protein Kinase Kinase 2 (Mek2)in A Complex With Ligand And Mgatp >gi|56966001|pdb|1S9I|B Chain B, X-Ray Structure Of The Human Mitogen-Activated Protein Kinase Kinase 2 (Mek2)in A Complex With Ligand And Mgatp	H	Library
ENSG00000169032	ENST00000307102	ENSP00000302486	MAP2K1	MAP2K1-001	PRINCIPAL:1	77	G	GGC	AGTGAGCTGGGGGCTGGCAA	chr15	66727514	+	1	TRUE	30	35	28	54	0.195431	2	210	149	61	TRUE	FALSE	2	1	0.5	-14.082	0.387412	Prot_kinase_dom	4AN2	gi|430800796|pdb|4AN2|A Chain A, Crystal Structures Of Human Mek1 With Carboxamide-based Allosteric Inhibitor Xl518 (gdc-0973), Or Related Analogs. >gi|430800797|pdb|4AN3|A Chain A, Crystal Structures Of Human Mek1 With Carboxamide-based Allosteric Inhibitor Xl518 (gdc-0973), Or Related Analogs. >gi|430800798|pdb|4AN9|A Chain A, Crystal Structures Of Human Mek1 With Carboxamide-based Allosteric I…	C	Library	-3.60384	-3.63448	-3.61916
ENSG00000169032	ENST00000307102	ENSP00000302486	MAP2K1	MAP2K1-001	PRINCIPAL:1	229	Y	TAC	GGGCACAAGGTCCTACATGT	chr15	66774212	+	1	TRUE	73	95	92	75	0.581218	6	124	119	5	FALSE	FALSE	2	2	1	-14.718	0.455267	Prot_kinase_dom	4AN2	gi|430800796|pdb|4AN2|A Chain A, Crystal Structures Of Human Mek1 With Carboxamide-based Allosteric Inhibitor Xl518 (gdc-0973), Or Related Analogs. >gi|430800797|pdb|4AN3|A Chain A, Crystal Structures Of Human Mek1 With Carboxamide-based Allosteric Inhibitor Xl518 (gdc-0973), Or Related Analogs. >gi|430800798|pdb|4AN9|A Chain A, Crystal Structures Of Human Mek1 With Carboxamide-based Allosteric I…	C	Library	-3.38558	-3.8206	-3.60309
ENSG00000169032	ENST00000307102	ENSP00000302486	MAP2K1	MAP2K1-001	PRINCIPAL:1	230	M	ATG	GGGCACAAGGTCCTACATGT	chr15	66774212	+	1	TRUE	73	95	92	75	0.583756	6	124	119	5	FALSE	FALSE	2	2	1	-12.88	0.489814	Prot_kinase_dom	4AN2	gi|430800796|pdb|4AN2|A Chain A, Crystal Structures Of Human Mek1 With Carboxamide-based Allosteric Inhibitor Xl518 (gdc-0973), Or Related Analogs. >gi|430800797|pdb|4AN3|A Chain A, Crystal Structures Of Human Mek1 With Carboxamide-based Allosteric Inhibitor Xl518 (gdc-0973), Or Related Analogs. >gi|430800798|pdb|4AN9|A Chain A, Crystal Structures Of Human Mek1 With Carboxamide-based Allosteric I…	C	Library	-3.38558	-3.8206	-3.60309
ENSG00000169032	ENST00000307102	ENSP00000302486	MAP2K1	MAP2K1-001	PRINCIPAL:1	257	A	GCG	TGGTAGAGATGGCGGTTGGG	chr15	66777408	+	1	TRUE	48	81	60	69	0.652284	7	201	80	121	TRUE	FALSE	2	2	1	-11.076	0.26259	Prot_kinase_dom	4AN2	gi|430800796|pdb|4AN2|A Chain A, Crystal Structures Of Human Mek1 With Carboxamide-based Allosteric Inhibitor Xl518 (gdc-0973), Or Related Analogs. >gi|430800797|pdb|4AN3|A Chain A, Crystal Structures Of Human Mek1 With Carboxamide-based Allosteric Inhibitor Xl518 (gdc-0973), Or Related Analogs. >gi|430800798|pdb|4AN9|A Chain A, Crystal Structures Of Human Mek1 With Carboxamide-based Allosteric I…	H	Library	-3.76396	-3.27807	-3.52102
ENSG00000169032	ENST00000307102	ENSP00000302486	MAP2K1	MAP2K1-001	PRINCIPAL:1	258	V	GTT	TGGTAGAGATGGCGGTTGGG	chr15	66777408	+	1	TRUE	48	81	60	69	0.654822	7	201	80	121	TRUE	FALSE	2	2	1	-10.948	0.271038	Prot_kinase_dom	4AN2	gi|430800796|pdb|4AN2|A Chain A, Crystal Structures Of Human Mek1 With Carboxamide-based Allosteric Inhibitor Xl518 (gdc-0973), Or Related Analogs. >gi|430800797|pdb|4AN3|A Chain A, Crystal Structures Of Human Mek1 With Carboxamide-based Allosteric Inhibitor Xl518 (gdc-0973), Or Related Analogs. >gi|430800798|pdb|4AN9|A Chain A, Crystal Structures Of Human Mek1 With Carboxamide-based Allosteric I…	H	Library	-3.76396	-3.27807	-3.52102
ENSG00000169032	ENST00000307102	ENSP00000302486	MAP2K1	MAP2K1-001	PRINCIPAL:1	354	Q	CAA	AGCAGATTTGAAGCAACTCA	chr15	66782096	+	1	TRUE	37	81	36	66	0.898477	10	45	40	5	TRUE	TRUE	2	2	1	-8.328	0.24247	Prot_kinase_dom	4AN2	gi|430800796|pdb|4AN2|A Chain A, Crystal Structures Of Human Mek1 With Carboxamide-based Allosteric Inhibitor Xl518 (gdc-0973), Or Related Analogs. >gi|430800797|pdb|4AN3|A Chain A, Crystal Structures Of Human Mek1 With Carboxamide-based Allosteric Inhibitor Xl518 (gdc-0973), Or Related Analogs. >gi|430800798|pdb|4AN9|A Chain A, Crystal Structures Of Human Mek1 With Carboxamide-based Allosteric I…	H	Library	-3.49574	-3.46763	-3.48169
ENSG00000169032	ENST00000307102	ENSP00000302486	MAP2K1	MAP2K1-001	PRINCIPAL:1	355	L	CTC	AGCAGATTTGAAGCAACTCA	chr15	66782096	+	1	TRUE	37	81	36	66	0.901015	10	45	40	5	TRUE	TRUE	2	2	1	-9.525	0.17752	Prot_kinase_dom	4AN2	gi|430800796|pdb|4AN2|A Chain A, Crystal Structures Of Human Mek1 With Carboxamide-based Allosteric Inhibitor Xl518 (gdc-0973), Or Related Analogs. >gi|430800797|pdb|4AN3|A Chain A, Crystal Structures Of Human Mek1 With Carboxamide-based Allosteric Inhibitor Xl518 (gdc-0973), Or Related Analogs. >gi|430800798|pdb|4AN9|A Chain A, Crystal Structures Of Human Mek1 With Carboxamide-based Allosteric I…	H	Library	-3.49574	-3.46763	-3.48169
ENSG00000169032	ENST00000307102	ENSP00000302486	MAP2K1	MAP2K1-001	PRINCIPAL:1	134	Y	TAC	TATGGTGCGTTCTACAGCGA	chr15	66729196	+	1	TRUE	88	81	89	43	0.340102	3	146	112	34	FALSE	FALSE	2	1	0.5	-14.856	0.139173	Prot_kinase_dom	4AN2	gi|430800796|pdb|4AN2|A Chain A, Crystal Structures Of Human Mek1 With Carboxamide-based Allosteric Inhibitor Xl518 (gdc-0973), Or Related Analogs. >gi|430800797|pdb|4AN3|A Chain A, Crystal Structures Of Human Mek1 With Carboxamide-based Allosteric Inhibitor Xl518 (gdc-0973), Or Related Analogs. >gi|430800798|pdb|4AN9|A Chain A, Crystal Structures Of Human Mek1 With Carboxamide-based Allosteric I…	E	Library	-3.172	-3.67074	-3.42137
ENSG00000169032	ENST00000307102	ENSP00000302486	MAP2K1	MAP2K1-001	PRINCIPAL:1	135	S	AGC	TATGGTGCGTTCTACAGCGA	chr15	66729196	+	1	TRUE	88	81	89	43	0.34264	3	146	112	34	FALSE	FALSE	2	1	0.5	-12.317	0.181038	Prot_kinase_dom	4AN2	gi|430800796|pdb|4AN2|A Chain A, Crystal Structures Of Human Mek1 With Carboxamide-based Allosteric Inhibitor Xl518 (gdc-0973), Or Related Analogs. >gi|430800797|pdb|4AN3|A Chain A, Crystal Structures Of Human Mek1 With Carboxamide-based Allosteric Inhibitor Xl518 (gdc-0973), Or Related Analogs. >gi|430800798|pdb|4AN9|A Chain A, Crystal Structures Of Human Mek1 With Carboxamide-based Allosteric I…	C	Library	-3.172	-3.67074	-3.42137
ENSG00000169032	ENST00000307102	ENSP00000302486	MAP2K1	MAP2K1-001	PRINCIPAL:1	194	S	TCC	GGAGTTGACTAGGATGTTGG	chr15	66774107	-	1	FALSE	59	69	97	57	0.492386	6	124	14	110	FALSE	FALSE	2	2	1	-12.167	0.470608	Prot_kinase_dom	4AN2	gi|430800796|pdb|4AN2|A Chain A, Crystal Structures Of Human Mek1 With Carboxamide-based Allosteric Inhibitor Xl518 (gdc-0973), Or Related Analogs. >gi|430800797|pdb|4AN3|A Chain A, Crystal Structures Of Human Mek1 With Carboxamide-based Allosteric Inhibitor Xl518 (gdc-0973), Or Related Analogs. >gi|430800798|pdb|4AN9|A Chain A, Crystal Structures Of Human Mek1 With Carboxamide-based Allosteric I…	C	Library	-3.16778	-3.62523	-3.3965
ENSG00000169032	ENST00000307102	ENSP00000302486	MAP2K1	MAP2K1-001	PRINCIPAL:1	60	V	GTG					1						0.152284	2	210			TRUE		2			-11.441	0.733945		4AN2	gi|430800796|pdb|4AN2|A Chain A, Crystal Structures Of Human Mek1 With Carboxamide-based Allosteric Inhibitor Xl518 (gdc-0973), Or Related Analogs. >gi|430800797|pdb|4AN3|A Chain A, Crystal Structures Of Human Mek1 With Carboxamide-based Allosteric Inhibitor Xl518 (gdc-0973), Or Related Analogs. >gi|430800798|pdb|4AN9|A Chain A, Crystal Structures Of Human Mek1 With Carboxamide-based Allosteric I…	C	Library
ENSG00000169032	ENST00000307102	ENSP00000302486	MAP2K1	MAP2K1-001	PRINCIPAL:1	61	G	GGA					1						0.154822	2	210			TRUE		2			-13.182	0.730058		4AN2	gi|430800796|pdb|4AN2|A Chain A, Crystal Structures Of Human Mek1 With Carboxamide-based Allosteric Inhibitor Xl518 (gdc-0973), Or Related Analogs. >gi|430800797|pdb|4AN3|A Chain A, Crystal Structures Of Human Mek1 With Carboxamide-based Allosteric Inhibitor Xl518 (gdc-0973), Or Related Analogs. >gi|430800798|pdb|4AN9|A Chain A, Crystal Structures Of Human Mek1 With Carboxamide-based Allosteric I…	C	Library
ENSG00000169032	ENST00000307102	ENSP00000302486	MAP2K1	MAP2K1-001	PRINCIPAL:1	195	N	AAC	GGAGTTGACTAGGATGTTGG	chr15	66774107	-	1	FALSE	59	69	97	57	0.494924	6	124	14	110	FALSE	FALSE	2	2	1	-13.892	0.43512	Prot_kinase_dom	4AN2	gi|430800796|pdb|4AN2|A Chain A, Crystal Structures Of Human Mek1 With Carboxamide-based Allosteric Inhibitor Xl518 (gdc-0973), Or Related Analogs. >gi|430800797|pdb|4AN3|A Chain A, Crystal Structures Of Human Mek1 With Carboxamide-based Allosteric Inhibitor Xl518 (gdc-0973), Or Related Analogs. >gi|430800798|pdb|4AN9|A Chain A, Crystal Structures Of Human Mek1 With Carboxamide-based Allosteric I…	C	Library	-3.16778	-3.62523	-3.3965
ENSG00000169032	ENST00000307102	ENSP00000302486	MAP2K1	MAP2K1-001	PRINCIPAL:1	251	L	CTG	CTGGAGCATGGGACTGTCTC	chr15	66777388	+	1	TRUE	60	30	31	63	0.637056	7	201	60	141	TRUE	FALSE	2	2	1	-11.692	0.183426	Prot_kinase_dom	4AN2	gi|430800796|pdb|4AN2|A Chain A, Crystal Structures Of Human Mek1 With Carboxamide-based Allosteric Inhibitor Xl518 (gdc-0973), Or Related Analogs. >gi|430800797|pdb|4AN3|A Chain A, Crystal Structures Of Human Mek1 With Carboxamide-based Allosteric Inhibitor Xl518 (gdc-0973), Or Related Analogs. >gi|430800798|pdb|4AN9|A Chain A, Crystal Structures Of Human Mek1 With Carboxamide-based Allosteric I…	C	Library	-3.26576	-3.43886	-3.35231
ENSG00000169032	ENST00000307102	ENSP00000302486	MAP2K1	MAP2K1-001	PRINCIPAL:1	64	K	AAG					1						0.162437	2	210			TRUE		2			-10.621	0.695719		4AN2	gi|430800796|pdb|4AN2|A Chain A, Crystal Structures Of Human Mek1 With Carboxamide-based Allosteric Inhibitor Xl518 (gdc-0973), Or Related Analogs. >gi|430800797|pdb|4AN3|A Chain A, Crystal Structures Of Human Mek1 With Carboxamide-based Allosteric Inhibitor Xl518 (gdc-0973), Or Related Analogs. >gi|430800798|pdb|4AN9|A Chain A, Crystal Structures Of Human Mek1 With Carboxamide-based Allosteric I…	C	Library
ENSG00000169032	ENST00000307102	ENSP00000302486	MAP2K1	MAP2K1-001	PRINCIPAL:1	65	D	GAT					1						0.164975	2	210			TRUE		2			-11.599	0.67367		4AN2	gi|430800796|pdb|4AN2|A Chain A, Crystal Structures Of Human Mek1 With Carboxamide-based Allosteric Inhibitor Xl518 (gdc-0973), Or Related Analogs. >gi|430800797|pdb|4AN3|A Chain A, Crystal Structures Of Human Mek1 With Carboxamide-based Allosteric Inhibitor Xl518 (gdc-0973), Or Related Analogs. >gi|430800798|pdb|4AN9|A Chain A, Crystal Structures Of Human Mek1 With Carboxamide-based Allosteric I…	H	Library
ENSG00000169032	ENST00000307102	ENSP00000302486	MAP2K1	MAP2K1-001	PRINCIPAL:1	66	D	GAC					1						0.167513	2	210			TRUE		2			-11.599	0.65263		4AN2	gi|430800796|pdb|4AN2|A Chain A, Crystal Structures Of Human Mek1 With Carboxamide-based Allosteric Inhibitor Xl518 (gdc-0973), Or Related Analogs. >gi|430800797|pdb|4AN3|A Chain A, Crystal Structures Of Human Mek1 With Carboxamide-based Allosteric Inhibitor Xl518 (gdc-0973), Or Related Analogs. >gi|430800798|pdb|4AN9|A Chain A, Crystal Structures Of Human Mek1 With Carboxamide-based Allosteric I…	H	Library
ENSG00000169032	ENST00000307102	ENSP00000302486	MAP2K1	MAP2K1-001	PRINCIPAL:1	67	D	GAC					1						0.170051	2	210			TRUE		2			-11.599	0.636383		4AN2	gi|430800796|pdb|4AN2|A Chain A, Crystal Structures Of Human Mek1 With Carboxamide-based Allosteric Inhibitor Xl518 (gdc-0973), Or Related Analogs. >gi|430800797|pdb|4AN3|A Chain A, Crystal Structures Of Human Mek1 With Carboxamide-based Allosteric Inhibitor Xl518 (gdc-0973), Or Related Analogs. >gi|430800798|pdb|4AN9|A Chain A, Crystal Structures Of Human Mek1 With Carboxamide-based Allosteric I…	H	Library
ENSG00000169032	ENST00000307102	ENSP00000302486	MAP2K1	MAP2K1-001	PRINCIPAL:1	68	F	TTT					1						0.172589	2	210			TRUE		2			-13.257	0.613405	Prot_kinase_dom	4AN2	gi|430800796|pdb|4AN2|A Chain A, Crystal Structures Of Human Mek1 With Carboxamide-based Allosteric Inhibitor Xl518 (gdc-0973), Or Related Analogs. >gi|430800797|pdb|4AN3|A Chain A, Crystal Structures Of Human Mek1 With Carboxamide-based Allosteric Inhibitor Xl518 (gdc-0973), Or Related Analogs. >gi|430800798|pdb|4AN9|A Chain A, Crystal Structures Of Human Mek1 With Carboxamide-based Allosteric I…	H	Library
ENSG00000169032	ENST00000307102	ENSP00000302486	MAP2K1	MAP2K1-001	PRINCIPAL:1	69	E	GAG					1						0.175127	2	210			TRUE		2			-12.268	0.59232	Prot_kinase_dom	4AN2	gi|430800796|pdb|4AN2|A Chain A, Crystal Structures Of Human Mek1 With Carboxamide-based Allosteric Inhibitor Xl518 (gdc-0973), Or Related Analogs. >gi|430800797|pdb|4AN3|A Chain A, Crystal Structures Of Human Mek1 With Carboxamide-based Allosteric Inhibitor Xl518 (gdc-0973), Or Related Analogs. >gi|430800798|pdb|4AN9|A Chain A, Crystal Structures Of Human Mek1 With Carboxamide-based Allosteric I…	H	Library
ENSG00000169032	ENST00000307102	ENSP00000302486	MAP2K1	MAP2K1-001	PRINCIPAL:1	70	K	AAG					1						0.177665	2	210			TRUE		2			-11.49	0.581386	Prot_kinase_dom	4AN2	gi|430800796|pdb|4AN2|A Chain A, Crystal Structures Of Human Mek1 With Carboxamide-based Allosteric Inhibitor Xl518 (gdc-0973), Or Related Analogs. >gi|430800797|pdb|4AN3|A Chain A, Crystal Structures Of Human Mek1 With Carboxamide-based Allosteric Inhibitor Xl518 (gdc-0973), Or Related Analogs. >gi|430800798|pdb|4AN9|A Chain A, Crystal Structures Of Human Mek1 With Carboxamide-based Allosteric I…	H	Library
ENSG00000169032	ENST00000307102	ENSP00000302486	MAP2K1	MAP2K1-001	PRINCIPAL:1	71	I	ATC					1						0.180203	2	210			TRUE		2			-11.436	0.564308	Prot_kinase_dom	4AN2	gi|430800796|pdb|4AN2|A Chain A, Crystal Structures Of Human Mek1 With Carboxamide-based Allosteric Inhibitor Xl518 (gdc-0973), Or Related Analogs. >gi|430800797|pdb|4AN3|A Chain A, Crystal Structures Of Human Mek1 With Carboxamide-based Allosteric Inhibitor Xl518 (gdc-0973), Or Related Analogs. >gi|430800798|pdb|4AN9|A Chain A, Crystal Structures Of Human Mek1 With Carboxamide-based Allosteric I…	H	Library
ENSG00000169032	ENST00000307102	ENSP00000302486	MAP2K1	MAP2K1-001	PRINCIPAL:1	252	S	TCT	CTGGAGCATGGGACTGTCTC	chr15	66777388	+	1	TRUE	60	30	31	63	0.639594	7	201	60	141	TRUE	FALSE	2	2	1	-11.645	0.186719	Prot_kinase_dom	4AN2	gi|430800796|pdb|4AN2|A Chain A, Crystal Structures Of Human Mek1 With Carboxamide-based Allosteric Inhibitor Xl518 (gdc-0973), Or Related Analogs. >gi|430800797|pdb|4AN3|A Chain A, Crystal Structures Of Human Mek1 With Carboxamide-based Allosteric Inhibitor Xl518 (gdc-0973), Or Related Analogs. >gi|430800798|pdb|4AN9|A Chain A, Crystal Structures Of Human Mek1 With Carboxamide-based Allosteric I…	C	Library	-3.26576	-3.43886	-3.35231
ENSG00000169032	ENST00000307102	ENSP00000302486	MAP2K1	MAP2K1-001	PRINCIPAL:1	36	K	AAG	GGCCTTGCAGAAGAAGCTGG	chr15	66727393	+	1	TRUE	19	97	43	39	0.0913706	2	210	28	182	TRUE	FALSE	2	1	0.5	-10.937	0.905937		3EQC	gi|224036363|pdb|3EQC|A Chain A, X-Ray Structure Of The Human Mitogen-Activated Protein Kinase Kinase 1 (Mek1) In A Ternary Complex With Compound 1, Atp-Gs And Mg2p >gi|224036364|pdb|3EQD|A Chain A, X-Ray Structure Of The Human Mitogen-Activated Protein Kinase Kinase 1 (Mek1) In A Binary Complex With Atp-Gs And Mg2p >gi|224036365|pdb|3EQF|A Chain A, X-Ray Structure Of The Human Mitogen-Activated …	H	Library	-2.86073	-3.77169	-3.31621
ENSG00000169032	ENST00000307102	ENSP00000302486	MAP2K1	MAP2K1-001	PRINCIPAL:1	37	L	CTG	GGCCTTGCAGAAGAAGCTGG	chr15	66727393	+	1	TRUE	19	97	43	39	0.0939086	2	210	28	182	TRUE	FALSE	2	1	0.5	-11.794	0.904896		3ZLW	gi|507042955|pdb|3ZLW|A Chain A, Crystal Structure Of Mek1 In Complex With Fragment 3	H	Library	-2.86073	-3.77169	-3.31621
ENSG00000169032	ENST00000307102	ENSP00000302486	MAP2K1	MAP2K1-001	PRINCIPAL:1	256	M	ATG	TCTCTGGTAGAGATGGCGGT	chr15	66777404	+	1	TRUE	37	53	57	83	0.649746	7	201	76	125	TRUE	FALSE	2	2	1	-11.963	0.233497	Prot_kinase_dom	4AN2	gi|430800796|pdb|4AN2|A Chain A, Crystal Structures Of Human Mek1 With Carboxamide-based Allosteric Inhibitor Xl518 (gdc-0973), Or Related Analogs. >gi|430800797|pdb|4AN3|A Chain A, Crystal Structures Of Human Mek1 With Carboxamide-based Allosteric Inhibitor Xl518 (gdc-0973), Or Related Analogs. >gi|430800798|pdb|4AN9|A Chain A, Crystal Structures Of Human Mek1 With Carboxamide-based Allosteric I…	H	Library	-3.60308	-2.78046	-3.19177
ENSG00000169032	ENST00000307102	ENSP00000302486	MAP2K1	MAP2K1-001	PRINCIPAL:1	257	A	GCG	TCTCTGGTAGAGATGGCGGT	chr15	66777404	+	1	TRUE	37	53	57	83	0.652284	7	201	76	125	TRUE	FALSE	2	2	1	-11.076	0.26259	Prot_kinase_dom	4AN2	gi|430800796|pdb|4AN2|A Chain A, Crystal Structures Of Human Mek1 With Carboxamide-based Allosteric Inhibitor Xl518 (gdc-0973), Or Related Analogs. >gi|430800797|pdb|4AN3|A Chain A, Crystal Structures Of Human Mek1 With Carboxamide-based Allosteric Inhibitor Xl518 (gdc-0973), Or Related Analogs. >gi|430800798|pdb|4AN9|A Chain A, Crystal Structures Of Human Mek1 With Carboxamide-based Allosteric I…	H	Library	-3.60308	-2.78046	-3.19177
ENSG00000169032	ENST00000307102	ENSP00000302486	MAP2K1	MAP2K1-001	PRINCIPAL:1	234	R	AGA	CCTGCAGCCAGAAAGACTCC	chr15	66777337	+	1	TRUE	57	59	78	77	0.593909	7	201	9	192	TRUE	FALSE	2	2	1	-12.531	0.633036	Prot_kinase_dom	4AN2	gi|430800796|pdb|4AN2|A Chain A, Crystal Structures Of Human Mek1 With Carboxamide-based Allosteric Inhibitor Xl518 (gdc-0973), Or Related Analogs. >gi|430800797|pdb|4AN3|A Chain A, Crystal Structures Of Human Mek1 With Carboxamide-based Allosteric Inhibitor Xl518 (gdc-0973), Or Related Analogs. >gi|430800798|pdb|4AN9|A Chain A, Crystal Structures Of Human Mek1 With Carboxamide-based Allosteric I…	H	Library	-2.82419	-3.3945	-3.10935
ENSG00000169032	ENST00000307102	ENSP00000302486	MAP2K1	MAP2K1-001	PRINCIPAL:1	235	L	CTC	CCTGCAGCCAGAAAGACTCC	chr15	66777337	+	1	TRUE	57	59	78	77	0.596447	7	201	9	192	TRUE	FALSE	2	2	1	-11.725	0.586953	Prot_kinase_dom	4AN2	gi|430800796|pdb|4AN2|A Chain A, Crystal Structures Of Human Mek1 With Carboxamide-based Allosteric Inhibitor Xl518 (gdc-0973), Or Related Analogs. >gi|430800797|pdb|4AN3|A Chain A, Crystal Structures Of Human Mek1 With Carboxamide-based Allosteric Inhibitor Xl518 (gdc-0973), Or Related Analogs. >gi|430800798|pdb|4AN9|A Chain A, Crystal Structures Of Human Mek1 With Carboxamide-based Allosteric I…	H	Library	-2.82419	-3.3945	-3.10935
ENSG00000169032	ENST00000307102	ENSP00000302486	MAP2K1	MAP2K1-001	PRINCIPAL:1	195	N	AAC	ACGGGAGTTGACTAGGATGT	chr15	66774110	-	1	FALSE	70	66	86	55	0.494924	6	124	17	107	FALSE	FALSE	2	2	1	-13.892	0.43512	Prot_kinase_dom	4AN2	gi|430800796|pdb|4AN2|A Chain A, Crystal Structures Of Human Mek1 With Carboxamide-based Allosteric Inhibitor Xl518 (gdc-0973), Or Related Analogs. >gi|430800797|pdb|4AN3|A Chain A, Crystal Structures Of Human Mek1 With Carboxamide-based Allosteric Inhibitor Xl518 (gdc-0973), Or Related Analogs. >gi|430800798|pdb|4AN9|A Chain A, Crystal Structures Of Human Mek1 With Carboxamide-based Allosteric I…	C	Library	-2.82846	-3.04837	-2.93841
ENSG00000169032	ENST00000307102	ENSP00000302486	MAP2K1	MAP2K1-001	PRINCIPAL:1	196	I	ATC	ACGGGAGTTGACTAGGATGT	chr15	66774110	-	1	FALSE	70	66	86	55	0.497462	6	124	17	107	FALSE	FALSE	2	2	1	-12.088	0.393619	Prot_kinase_dom	4AN2	gi|430800796|pdb|4AN2|A Chain A, Crystal Structures Of Human Mek1 With Carboxamide-based Allosteric Inhibitor Xl518 (gdc-0973), Or Related Analogs. >gi|430800797|pdb|4AN3|A Chain A, Crystal Structures Of Human Mek1 With Carboxamide-based Allosteric Inhibitor Xl518 (gdc-0973), Or Related Analogs. >gi|430800798|pdb|4AN9|A Chain A, Crystal Structures Of Human Mek1 With Carboxamide-based Allosteric I…	E	Library	-2.82846	-3.04837	-2.93841
ENSG00000169032	ENST00000307102	ENSP00000302486	MAP2K1	MAP2K1-001	PRINCIPAL:1	269	K	AAG	TCCTCCAGATGCCAAGGAGC	chr15	66777442	+	1	TRUE	35	23	66	60	0.682741	7	201	114	87	TRUE	FALSE	2	2	1	-11.196	0.536155	Prot_kinase_dom	4AN2	gi|430800796|pdb|4AN2|A Chain A, Crystal Structures Of Human Mek1 With Carboxamide-based Allosteric Inhibitor Xl518 (gdc-0973), Or Related Analogs. >gi|430800797|pdb|4AN3|A Chain A, Crystal Structures Of Human Mek1 With Carboxamide-based Allosteric Inhibitor Xl518 (gdc-0973), Or Related Analogs. >gi|430800798|pdb|4AN9|A Chain A, Crystal Structures Of Human Mek1 With Carboxamide-based Allosteric I…	H	Library	-2.78319	-2.94781	-2.8655
ENSG00000169032	ENST00000307102	ENSP00000302486	MAP2K1	MAP2K1-001	PRINCIPAL:1	270	E	GAG	TCCTCCAGATGCCAAGGAGC	chr15	66777442	+	1	TRUE	35	23	66	60	0.685279	7	201	114	87	TRUE	FALSE	2	2	1	-10.677	0.52817	Prot_kinase_dom	4AN2	gi|430800796|pdb|4AN2|A Chain A, Crystal Structures Of Human Mek1 With Carboxamide-based Allosteric Inhibitor Xl518 (gdc-0973), Or Related Analogs. >gi|430800797|pdb|4AN3|A Chain A, Crystal Structures Of Human Mek1 With Carboxamide-based Allosteric Inhibitor Xl518 (gdc-0973), Or Related Analogs. >gi|430800798|pdb|4AN9|A Chain A, Crystal Structures Of Human Mek1 With Carboxamide-based Allosteric I…	H	Library	-2.78319	-2.94781	-2.8655
ENSG00000169032	ENST00000307102	ENSP00000302486	MAP2K1	MAP2K1-001	PRINCIPAL:1	141	I	ATC	TGGCGAGATCAGTATCTGCA	chr15	66729216	+	1	TRUE	73	84	56	63	0.357868	3	146	132	14	FALSE	FALSE	2	1	0.5	-12.29	0.314333	Prot_kinase_dom	4AN2	gi|430800796|pdb|4AN2|A Chain A, Crystal Structures Of Human Mek1 With Carboxamide-based Allosteric Inhibitor Xl518 (gdc-0973), Or Related Analogs. >gi|430800797|pdb|4AN3|A Chain A, Crystal Structures Of Human Mek1 With Carboxamide-based Allosteric Inhibitor Xl518 (gdc-0973), Or Related Analogs. >gi|430800798|pdb|4AN9|A Chain A, Crystal Structures Of Human Mek1 With Carboxamide-based Allosteric I…	E	Library	-2.97807	-2.71644	-2.84726
ENSG00000169032	ENST00000307102	ENSP00000302486	MAP2K1	MAP2K1-001	PRINCIPAL:1	142	C	TGC	TGGCGAGATCAGTATCTGCA	chr15	66729216	+	1	TRUE	73	84	56	63	0.360406	3	146	132	14	FALSE	FALSE	2	1	0.5	-16.776	0.329848	Prot_kinase_dom	4AN2	gi|430800796|pdb|4AN2|A Chain A, Crystal Structures Of Human Mek1 With Carboxamide-based Allosteric Inhibitor Xl518 (gdc-0973), Or Related Analogs. >gi|430800797|pdb|4AN3|A Chain A, Crystal Structures Of Human Mek1 With Carboxamide-based Allosteric Inhibitor Xl518 (gdc-0973), Or Related Analogs. >gi|430800798|pdb|4AN9|A Chain A, Crystal Structures Of Human Mek1 With Carboxamide-based Allosteric I…	E	Library	-2.97807	-2.71644	-2.84726
ENSG00000169032	ENST00000307102	ENSP00000302486	MAP2K1	MAP2K1-001	PRINCIPAL:1	277	C	TGC	GCTGATGTTTGGGTGCCAGG	chr15	66777466	+	1	TRUE	33	94	29	66	0.703046	7	201	138	63	TRUE	FALSE	2	2	1	-3.363	0.678237	Prot_kinase_dom	4AN2	gi|430800796|pdb|4AN2|A Chain A, Crystal Structures Of Human Mek1 With Carboxamide-based Allosteric Inhibitor Xl518 (gdc-0973), Or Related Analogs. >gi|430800797|pdb|4AN3|A Chain A, Crystal Structures Of Human Mek1 With Carboxamide-based Allosteric Inhibitor Xl518 (gdc-0973), Or Related Analogs. >gi|430800798|pdb|4AN9|A Chain A, Crystal Structures Of Human Mek1 With Carboxamide-based Allosteric I…	C	Library	-3.06939	-2.4995	-2.78445
ENSG00000169032	ENST00000307102	ENSP00000302486	MAP2K1	MAP2K1-001	PRINCIPAL:1	278	Q	CAG	GCTGATGTTTGGGTGCCAGG	chr15	66777466	+	1	TRUE	33	94	29	66	0.705584	7	201	138	63	TRUE	FALSE	2	2	1	-3.86	0.730685	Prot_kinase_dom	4AN2	gi|430800796|pdb|4AN2|A Chain A, Crystal Structures Of Human Mek1 With Carboxamide-based Allosteric Inhibitor Xl518 (gdc-0973), Or Related Analogs. >gi|430800797|pdb|4AN3|A Chain A, Crystal Structures Of Human Mek1 With Carboxamide-based Allosteric Inhibitor Xl518 (gdc-0973), Or Related Analogs. >gi|430800798|pdb|4AN9|A Chain A, Crystal Structures Of Human Mek1 With Carboxamide-based Allosteric I…	C	Library	-3.06939	-2.4995	-2.78445
ENSG00000169032	ENST00000307102	ENSP00000302486	MAP2K1	MAP2K1-001	PRINCIPAL:1	201	R	CGT	CACAGAGCTTGATCTCCCCA	chr15	66774129	-	1	FALSE	38	84	41	41	0.510152	6	124	36	88	FALSE	FALSE	2	2	1	-11.897	0.25902	Prot_kinase_dom	4AN2	gi|430800796|pdb|4AN2|A Chain A, Crystal Structures Of Human Mek1 With Carboxamide-based Allosteric Inhibitor Xl518 (gdc-0973), Or Related Analogs. >gi|430800797|pdb|4AN3|A Chain A, Crystal Structures Of Human Mek1 With Carboxamide-based Allosteric Inhibitor Xl518 (gdc-0973), Or Related Analogs. >gi|430800798|pdb|4AN9|A Chain A, Crystal Structures Of Human Mek1 With Carboxamide-based Allosteric I…	C	Library	-2.99575	-2.53423	-2.76499
ENSG00000169032	ENST00000307102	ENSP00000302486	MAP2K1	MAP2K1-001	PRINCIPAL:1	81	V	GTG					1						0.205584	2	210			TRUE		2			-11.793	0.365654	Prot_kinase_dom	4AN2	gi|430800796|pdb|4AN2|A Chain A, Crystal Structures Of Human Mek1 With Carboxamide-based Allosteric Inhibitor Xl518 (gdc-0973), Or Related Analogs. >gi|430800797|pdb|4AN3|A Chain A, Crystal Structures Of Human Mek1 With Carboxamide-based Allosteric Inhibitor Xl518 (gdc-0973), Or Related Analogs. >gi|430800798|pdb|4AN9|A Chain A, Crystal Structures Of Human Mek1 With Carboxamide-based Allosteric I…	E	Library
ENSG00000169032	ENST00000307102	ENSP00000302486	MAP2K1	MAP2K1-001	PRINCIPAL:1	202	G	GGG	CACAGAGCTTGATCTCCCCA	chr15	66774129	-	1	FALSE	38	84	41	41	0.51269	6	124	36	88	FALSE	FALSE	2	2	1	-13.733	0.226749	Prot_kinase_dom	4AN2	gi|430800796|pdb|4AN2|A Chain A, Crystal Structures Of Human Mek1 With Carboxamide-based Allosteric Inhibitor Xl518 (gdc-0973), Or Related Analogs. >gi|430800797|pdb|4AN3|A Chain A, Crystal Structures Of Human Mek1 With Carboxamide-based Allosteric Inhibitor Xl518 (gdc-0973), Or Related Analogs. >gi|430800798|pdb|4AN9|A Chain A, Crystal Structures Of Human Mek1 With Carboxamide-based Allosteric I…	C	Library	-2.99575	-2.53423	-2.76499
ENSG00000169032	ENST00000307102	ENSP00000302486	MAP2K1	MAP2K1-001	PRINCIPAL:1	265	P	CCT	TCCAGCTCCTTGGCATCTGG	chr15	66777432	-	1	FALSE	33	59	79	63	0.672589	7	201	104	97	TRUE	FALSE	2	2	1	-13.808	0.503823	Prot_kinase_dom	4AN2	gi|430800796|pdb|4AN2|A Chain A, Crystal Structures Of Human Mek1 With Carboxamide-based Allosteric Inhibitor Xl518 (gdc-0973), Or Related Analogs. >gi|430800797|pdb|4AN3|A Chain A, Crystal Structures Of Human Mek1 With Carboxamide-based Allosteric Inhibitor Xl518 (gdc-0973), Or Related Analogs. >gi|430800798|pdb|4AN9|A Chain A, Crystal Structures Of Human Mek1 With Carboxamide-based Allosteric I…	C	Library	-2.83413	-2.63107	-2.7326
ENSG00000169032	ENST00000307102	ENSP00000302486	MAP2K1	MAP2K1-001	PRINCIPAL:1	84	K	AAG					1						0.213198	2	210			TRUE		2			-13.071	0.405956	Prot_kinase_dom	4AN2	gi|430800796|pdb|4AN2|A Chain A, Crystal Structures Of Human Mek1 With Carboxamide-based Allosteric Inhibitor Xl518 (gdc-0973), Or Related Analogs. >gi|430800797|pdb|4AN3|A Chain A, Crystal Structures Of Human Mek1 With Carboxamide-based Allosteric Inhibitor Xl518 (gdc-0973), Or Related Analogs. >gi|430800798|pdb|4AN9|A Chain A, Crystal Structures Of Human Mek1 With Carboxamide-based Allosteric I…	E	Library
ENSG00000169032	ENST00000307102	ENSP00000302486	MAP2K1	MAP2K1-001	PRINCIPAL:1	85	V	GTC					1						0.215736	2	210			TRUE		2			-12.117	0.419042	Prot_kinase_dom	4AN2	gi|430800796|pdb|4AN2|A Chain A, Crystal Structures Of Human Mek1 With Carboxamide-based Allosteric Inhibitor Xl518 (gdc-0973), Or Related Analogs. >gi|430800797|pdb|4AN3|A Chain A, Crystal Structures Of Human Mek1 With Carboxamide-based Allosteric Inhibitor Xl518 (gdc-0973), Or Related Analogs. >gi|430800798|pdb|4AN9|A Chain A, Crystal Structures Of Human Mek1 With Carboxamide-based Allosteric I…	E	Library
ENSG00000169032	ENST00000307102	ENSP00000302486	MAP2K1	MAP2K1-001	PRINCIPAL:1	86	S	TCC					1						0.218274	2	210			TRUE		2			-9.309	0.410665	Prot_kinase_dom	4AN2	gi|430800796|pdb|4AN2|A Chain A, Crystal Structures Of Human Mek1 With Carboxamide-based Allosteric Inhibitor Xl518 (gdc-0973), Or Related Analogs. >gi|430800797|pdb|4AN3|A Chain A, Crystal Structures Of Human Mek1 With Carboxamide-based Allosteric Inhibitor Xl518 (gdc-0973), Or Related Analogs. >gi|430800798|pdb|4AN9|A Chain A, Crystal Structures Of Human Mek1 With Carboxamide-based Allosteric I…	E	Library
ENSG00000169032	ENST00000307102	ENSP00000302486	MAP2K1	MAP2K1-001	PRINCIPAL:1	266	P	CCA	TCCAGCTCCTTGGCATCTGG	chr15	66777432	-	1	FALSE	33	59	79	63	0.675127	7	201	104	97	TRUE	FALSE	2	2	1	-13.808	0.50804	Prot_kinase_dom	4AN2	gi|430800796|pdb|4AN2|A Chain A, Crystal Structures Of Human Mek1 With Carboxamide-based Allosteric Inhibitor Xl518 (gdc-0973), Or Related Analogs. >gi|430800797|pdb|4AN3|A Chain A, Crystal Structures Of Human Mek1 With Carboxamide-based Allosteric Inhibitor Xl518 (gdc-0973), Or Related Analogs. >gi|430800798|pdb|4AN9|A Chain A, Crystal Structures Of Human Mek1 With Carboxamide-based Allosteric I…	C	Library	-2.83413	-2.63107	-2.7326
ENSG00000169032	ENST00000307102	ENSP00000302486	MAP2K1	MAP2K1-001	PRINCIPAL:1	346	P	CCC	TCAAATCTGCTCTCTCTGCG	chr15	66782073	-	1	FALSE	60	91	35	79	0.878173	10	45	17	28	TRUE	TRUE	2	2	1	-13.893	0.335897	Prot_kinase_dom	4AN2	gi|430800796|pdb|4AN2|A Chain A, Crystal Structures Of Human Mek1 With Carboxamide-based Allosteric Inhibitor Xl518 (gdc-0973), Or Related Analogs. >gi|430800797|pdb|4AN3|A Chain A, Crystal Structures Of Human Mek1 With Carboxamide-based Allosteric Inhibitor Xl518 (gdc-0973), Or Related Analogs. >gi|430800798|pdb|4AN9|A Chain A, Crystal Structures Of Human Mek1 With Carboxamide-based Allosteric I…	H	Library	-2.84918	-2.29353	-2.57135
ENSG00000169032	ENST00000307102	ENSP00000302486	MAP2K1	MAP2K1-001	PRINCIPAL:1	88	K	AAG	AAGGTCTCCCACAAGCCTTC	chr15	66727550	+	1	TRUE	69	23	95	59	0.22335	2	210	185	25	TRUE	FALSE	2	1	0.5	-11.764	0.444698	Prot_kinase_dom	4AN2	gi|430800796|pdb|4AN2|A Chain A, Crystal Structures Of Human Mek1 With Carboxamide-based Allosteric Inhibitor Xl518 (gdc-0973), Or Related Analogs. >gi|430800797|pdb|4AN3|A Chain A, Crystal Structures Of Human Mek1 With Carboxamide-based Allosteric Inhibitor Xl518 (gdc-0973), Or Related Analogs. >gi|430800798|pdb|4AN9|A Chain A, Crystal Structures Of Human Mek1 With Carboxamide-based Allosteric I…	C	Library
ENSG00000169032	ENST00000307102	ENSP00000302486	MAP2K1	MAP2K1-001	PRINCIPAL:1	347	A	GCA	TCAAATCTGCTCTCTCTGCG	chr15	66782073	-	1	FALSE	60	91	35	79	0.880711	10	45	17	28	TRUE	TRUE	2	2	1	-10.405	0.34525	Prot_kinase_dom	4AN2	gi|430800796|pdb|4AN2|A Chain A, Crystal Structures Of Human Mek1 With Carboxamide-based Allosteric Inhibitor Xl518 (gdc-0973), Or Related Analogs. >gi|430800797|pdb|4AN3|A Chain A, Crystal Structures Of Human Mek1 With Carboxamide-based Allosteric Inhibitor Xl518 (gdc-0973), Or Related Analogs. >gi|430800798|pdb|4AN9|A Chain A, Crystal Structures Of Human Mek1 With Carboxamide-based Allosteric I…	H	Library	-2.84918	-2.29353	-2.57135
ENSG00000169032	ENST00000307102	ENSP00000302486	MAP2K1	MAP2K1-001	PRINCIPAL:1	254	V	GTA	GGGACTGTCTCTGGTAGAGA	chr15	66777397	+	1	TRUE	41	69	96	61	0.64467	7	201	69	132	TRUE	FALSE	2	2	1	-11.717	0.203104	Prot_kinase_dom	4AN2	gi|430800796|pdb|4AN2|A Chain A, Crystal Structures Of Human Mek1 With Carboxamide-based Allosteric Inhibitor Xl518 (gdc-0973), Or Related Analogs. >gi|430800797|pdb|4AN3|A Chain A, Crystal Structures Of Human Mek1 With Carboxamide-based Allosteric Inhibitor Xl518 (gdc-0973), Or Related Analogs. >gi|430800798|pdb|4AN9|A Chain A, Crystal Structures Of Human Mek1 With Carboxamide-based Allosteric I…	H	Library	-2.61432	-2.30408	-2.4592
ENSG00000169032	ENST00000307102	ENSP00000302486	MAP2K1	MAP2K1-001	PRINCIPAL:1	89	P	CCT	AAGGTCTCCCACAAGCCTTC	chr15	66727550	+	1	TRUE	69	23	95	59	0.225888	2	210	185	25	TRUE	FALSE	2	1	0.5	-13.37	0.45606	Prot_kinase_dom	4AN2	gi|430800796|pdb|4AN2|A Chain A, Crystal Structures Of Human Mek1 With Carboxamide-based Allosteric Inhibitor Xl518 (gdc-0973), Or Related Analogs. >gi|430800797|pdb|4AN3|A Chain A, Crystal Structures Of Human Mek1 With Carboxamide-based Allosteric Inhibitor Xl518 (gdc-0973), Or Related Analogs. >gi|430800798|pdb|4AN9|A Chain A, Crystal Structures Of Human Mek1 With Carboxamide-based Allosteric I…	C	Library
ENSG00000169032	ENST00000307102	ENSP00000302486	MAP2K1	MAP2K1-001	PRINCIPAL:1	255	E	GAG	GGGACTGTCTCTGGTAGAGA	chr15	66777397	+	1	TRUE	41	69	96	61	0.647208	7	201	69	132	TRUE	FALSE	2	2	1	-12.49	0.222182	Prot_kinase_dom	4AN2	gi|430800796|pdb|4AN2|A Chain A, Crystal Structures Of Human Mek1 With Carboxamide-based Allosteric Inhibitor Xl518 (gdc-0973), Or Related Analogs. >gi|430800797|pdb|4AN3|A Chain A, Crystal Structures Of Human Mek1 With Carboxamide-based Allosteric Inhibitor Xl518 (gdc-0973), Or Related Analogs. >gi|430800798|pdb|4AN9|A Chain A, Crystal Structures Of Human Mek1 With Carboxamide-based Allosteric I…	H	Library	-2.61432	-2.30408	-2.4592
ENSG00000169032	ENST00000307102	ENSP00000302486	MAP2K1	MAP2K1-001	PRINCIPAL:1	77	G	GGC	GAGCTGGGGGCTGGCAATGG	chr15	66727517	+	1	TRUE	28	50	69	56	0.195431	2	210	152	58	TRUE	FALSE	2	1	0.5	-14.082	0.387412	Prot_kinase_dom	4AN2	gi|430800796|pdb|4AN2|A Chain A, Crystal Structures Of Human Mek1 With Carboxamide-based Allosteric Inhibitor Xl518 (gdc-0973), Or Related Analogs. >gi|430800797|pdb|4AN3|A Chain A, Crystal Structures Of Human Mek1 With Carboxamide-based Allosteric Inhibitor Xl518 (gdc-0973), Or Related Analogs. >gi|430800798|pdb|4AN9|A Chain A, Crystal Structures Of Human Mek1 With Carboxamide-based Allosteric I…	C	Library	-2.23034	-2.64494	-2.43764
ENSG00000169032	ENST00000307102	ENSP00000302486	MAP2K1	MAP2K1-001	PRINCIPAL:1	78	N	AAT	GAGCTGGGGGCTGGCAATGG	chr15	66727517	+	1	TRUE	28	50	69	56	0.19797	2	210	152	58	TRUE	FALSE	2	1	0.5	-14.122	0.379089	Prot_kinase_dom	4AN2	gi|430800796|pdb|4AN2|A Chain A, Crystal Structures Of Human Mek1 With Carboxamide-based Allosteric Inhibitor Xl518 (gdc-0973), Or Related Analogs. >gi|430800797|pdb|4AN3|A Chain A, Crystal Structures Of Human Mek1 With Carboxamide-based Allosteric Inhibitor Xl518 (gdc-0973), Or Related Analogs. >gi|430800798|pdb|4AN9|A Chain A, Crystal Structures Of Human Mek1 With Carboxamide-based Allosteric I…	C	Library	-2.23034	-2.64494	-2.43764
ENSG00000169032	ENST00000307102	ENSP00000302486	MAP2K1	MAP2K1-001	PRINCIPAL:1	326	P	CCC	TCCAGACTGAACACTCCACT	chr15	66781573	-	1	FALSE	41	75	45	61	0.827411	9	61	20	41	FALSE	FALSE	2	2	1	-13.121	0.469412	Prot_kinase_dom	4AN2	gi|430800796|pdb|4AN2|A Chain A, Crystal Structures Of Human Mek1 With Carboxamide-based Allosteric Inhibitor Xl518 (gdc-0973), Or Related Analogs. >gi|430800797|pdb|4AN3|A Chain A, Crystal Structures Of Human Mek1 With Carboxamide-based Allosteric Inhibitor Xl518 (gdc-0973), Or Related Analogs. >gi|430800798|pdb|4AN9|A Chain A, Crystal Structures Of Human Mek1 With Carboxamide-based Allosteric I…	C	Library	-2.48523	-2.36423	-2.42473
ENSG00000169032	ENST00000307102	ENSP00000302486	MAP2K1	MAP2K1-001	PRINCIPAL:1	327	S	AGT	TCCAGACTGAACACTCCACT	chr15	66781573	-	1	FALSE	41	75	45	61	0.829949	9	61	20	41	FALSE	FALSE	2	2	1	-8.744	0.455387	Prot_kinase_dom	4AN2	gi|430800796|pdb|4AN2|A Chain A, Crystal Structures Of Human Mek1 With Carboxamide-based Allosteric Inhibitor Xl518 (gdc-0973), Or Related Analogs. >gi|430800797|pdb|4AN3|A Chain A, Crystal Structures Of Human Mek1 With Carboxamide-based Allosteric Inhibitor Xl518 (gdc-0973), Or Related Analogs. >gi|430800798|pdb|4AN9|A Chain A, Crystal Structures Of Human Mek1 With Carboxamide-based Allosteric I…	C	Library	-2.48523	-2.36423	-2.42473
ENSG00000169032	ENST00000307102	ENSP00000302486	MAP2K1	MAP2K1-001	PRINCIPAL:1	264	P	CCT	GCTCCTTGGCATCTGGAGGA	chr15	66777428	-	1	FALSE	36	66	59	59	0.670051	7	201	100	101	TRUE	FALSE	2	2	1	-13.808	0.476319	Prot_kinase_dom	4AN2	gi|430800796|pdb|4AN2|A Chain A, Crystal Structures Of Human Mek1 With Carboxamide-based Allosteric Inhibitor Xl518 (gdc-0973), Or Related Analogs. >gi|430800797|pdb|4AN3|A Chain A, Crystal Structures Of Human Mek1 With Carboxamide-based Allosteric Inhibitor Xl518 (gdc-0973), Or Related Analogs. >gi|430800798|pdb|4AN9|A Chain A, Crystal Structures Of Human Mek1 With Carboxamide-based Allosteric I…	C	Library	-1.64362	-3.10876	-2.37619
ENSG00000169032	ENST00000307102	ENSP00000302486	MAP2K1	MAP2K1-001	PRINCIPAL:1	265	P	CCT	GCTCCTTGGCATCTGGAGGA	chr15	66777428	-	1	FALSE	36	66	59	59	0.672589	7	201	100	101	TRUE	FALSE	2	2	1	-13.808	0.503823	Prot_kinase_dom	4AN2	gi|430800796|pdb|4AN2|A Chain A, Crystal Structures Of Human Mek1 With Carboxamide-based Allosteric Inhibitor Xl518 (gdc-0973), Or Related Analogs. >gi|430800797|pdb|4AN3|A Chain A, Crystal Structures Of Human Mek1 With Carboxamide-based Allosteric Inhibitor Xl518 (gdc-0973), Or Related Analogs. >gi|430800798|pdb|4AN9|A Chain A, Crystal Structures Of Human Mek1 With Carboxamide-based Allosteric I…	C	Library	-1.64362	-3.10876	-2.37619
ENSG00000169032	ENST00000307102	ENSP00000302486	MAP2K1	MAP2K1-001	PRINCIPAL:1	92	L	CTG	TCACCTTTCTGGCCATGACC	chr15	66727562	-	1	FALSE	71	66	65	69	0.233503	2	210	197	13	TRUE	FALSE	2	1	0.5	-12.236	0.3726	Prot_kinase_dom	4AN2	gi|430800796|pdb|4AN2|A Chain A, Crystal Structures Of Human Mek1 With Carboxamide-based Allosteric Inhibitor Xl518 (gdc-0973), Or Related Analogs. >gi|430800797|pdb|4AN3|A Chain A, Crystal Structures Of Human Mek1 With Carboxamide-based Allosteric Inhibitor Xl518 (gdc-0973), Or Related Analogs. >gi|430800798|pdb|4AN9|A Chain A, Crystal Structures Of Human Mek1 With Carboxamide-based Allosteric I…	C	Library	-2.43853	-2.30055	-2.36954
ENSG00000169032	ENST00000307102	ENSP00000302486	MAP2K1	MAP2K1-001	PRINCIPAL:1	94	M	ATG					1						0.238579	2	210			TRUE		2			-13.288	0.253032	Prot_kinase_dom	4AN2	gi|430800796|pdb|4AN2|A Chain A, Crystal Structures Of Human Mek1 With Carboxamide-based Allosteric Inhibitor Xl518 (gdc-0973), Or Related Analogs. >gi|430800797|pdb|4AN3|A Chain A, Crystal Structures Of Human Mek1 With Carboxamide-based Allosteric Inhibitor Xl518 (gdc-0973), Or Related Analogs. >gi|430800798|pdb|4AN9|A Chain A, Crystal Structures Of Human Mek1 With Carboxamide-based Allosteric I…	E	Library
ENSG00000169032	ENST00000307102	ENSP00000302486	MAP2K1	MAP2K1-001	PRINCIPAL:1	93	V	GTC	TCACCTTTCTGGCCATGACC	chr15	66727562	-	1	FALSE	71	66	65	69	0.236041	2	210	197	13	TRUE	FALSE	2	1	0.5	-11.668	0.316789	Prot_kinase_dom	4AN2	gi|430800796|pdb|4AN2|A Chain A, Crystal Structures Of Human Mek1 With Carboxamide-based Allosteric Inhibitor Xl518 (gdc-0973), Or Related Analogs. >gi|430800797|pdb|4AN3|A Chain A, Crystal Structures Of Human Mek1 With Carboxamide-based Allosteric Inhibitor Xl518 (gdc-0973), Or Related Analogs. >gi|430800798|pdb|4AN9|A Chain A, Crystal Structures Of Human Mek1 With Carboxamide-based Allosteric I…	E	Library	-2.43853	-2.30055	-2.36954
ENSG00000169032	ENST00000307102	ENSP00000302486	MAP2K1	MAP2K1-001	PRINCIPAL:1	8	P	CCC	GGGGCCGGGTTCAGCTGGAT	chr15	66679712	-	1	FALSE	74	40	18	61	0.0203046	1	79	26	53	FALSE	FALSE	2	1	0.5	-2.31	0.936718		2Y4I	gi|319443427|pdb|2Y4I|C Chain C, Ksr2-Mek1 Heterodimer	C	Library	-2.49349	-2.18159	-2.33754
ENSG00000169032	ENST00000307102	ENSP00000302486	MAP2K1	MAP2K1-001	PRINCIPAL:1	9	I	ATC	GGGGCCGGGTTCAGCTGGAT	chr15	66679712	-	1	FALSE	74	40	18	61	0.0228426	1	79	26	53	FALSE	FALSE	2	1	0.5	-1.333	0.933929		2Y4I	gi|319443427|pdb|2Y4I|C Chain C, Ksr2-Mek1 Heterodimer	C	Library	-2.49349	-2.18159	-2.33754
ENSG00000169032	ENST00000307102	ENSP00000302486	MAP2K1	MAP2K1-001	PRINCIPAL:1	92	L	CTG	CAAGCCTTCTGGCCTGGTCA	chr15	66727561	+	1	TRUE	54	27	58	55	0.233503	2	210	196	14	TRUE	FALSE	2	1	0.5	-12.236	0.3726	Prot_kinase_dom	4AN2	gi|430800796|pdb|4AN2|A Chain A, Crystal Structures Of Human Mek1 With Carboxamide-based Allosteric Inhibitor Xl518 (gdc-0973), Or Related Analogs. >gi|430800797|pdb|4AN3|A Chain A, Crystal Structures Of Human Mek1 With Carboxamide-based Allosteric Inhibitor Xl518 (gdc-0973), Or Related Analogs. >gi|430800798|pdb|4AN9|A Chain A, Crystal Structures Of Human Mek1 With Carboxamide-based Allosteric I…	C	Library	-2.38407	-2.18699	-2.28553
ENSG00000169032	ENST00000307102	ENSP00000302486	MAP2K1	MAP2K1-001	PRINCIPAL:1	93	V	GTC	CAAGCCTTCTGGCCTGGTCA	chr15	66727561	+	1	TRUE	54	27	58	55	0.236041	2	210	196	14	TRUE	FALSE	2	1	0.5	-11.668	0.316789	Prot_kinase_dom	4AN2	gi|430800796|pdb|4AN2|A Chain A, Crystal Structures Of Human Mek1 With Carboxamide-based Allosteric Inhibitor Xl518 (gdc-0973), Or Related Analogs. >gi|430800797|pdb|4AN3|A Chain A, Crystal Structures Of Human Mek1 With Carboxamide-based Allosteric Inhibitor Xl518 (gdc-0973), Or Related Analogs. >gi|430800798|pdb|4AN9|A Chain A, Crystal Structures Of Human Mek1 With Carboxamide-based Allosteric I…	E	Library	-2.38407	-2.18699	-2.28553
ENSG00000169032	ENST00000307102	ENSP00000302486	MAP2K1	MAP2K1-001	PRINCIPAL:1	281	G	GGA	GTGCCAGGTGGAAGGAGATG	chr15	66777478	+	1	TRUE	28	84	8	69	0.713198	7	201	150	51	TRUE	FALSE	2	2	1	-2.724	0.773334	Prot_kinase_dom	4AN2	gi|430800796|pdb|4AN2|A Chain A, Crystal Structures Of Human Mek1 With Carboxamide-based Allosteric Inhibitor Xl518 (gdc-0973), Or Related Analogs. >gi|430800797|pdb|4AN3|A Chain A, Crystal Structures Of Human Mek1 With Carboxamide-based Allosteric Inhibitor Xl518 (gdc-0973), Or Related Analogs. >gi|430800798|pdb|4AN9|A Chain A, Crystal Structures Of Human Mek1 With Carboxamide-based Allosteric I…	C	Library	-2.17507	-2.14397	-2.15952
ENSG00000169032	ENST00000307102	ENSP00000302486	MAP2K1	MAP2K1-001	PRINCIPAL:1	282	D	GAT	GTGCCAGGTGGAAGGAGATG	chr15	66777478	+	1	TRUE	28	84	8	69	0.715736	7	201	150	51	TRUE	FALSE	2	2	1	-3.272	0.806509	Prot_kinase_dom	4AN2	gi|430800796|pdb|4AN2|A Chain A, Crystal Structures Of Human Mek1 With Carboxamide-based Allosteric Inhibitor Xl518 (gdc-0973), Or Related Analogs. >gi|430800797|pdb|4AN3|A Chain A, Crystal Structures Of Human Mek1 With Carboxamide-based Allosteric Inhibitor Xl518 (gdc-0973), Or Related Analogs. >gi|430800798|pdb|4AN9|A Chain A, Crystal Structures Of Human Mek1 With Carboxamide-based Allosteric I…	C	Library	-2.17507	-2.14397	-2.15952
ENSG00000169032	ENST00000307102	ENSP00000302486	MAP2K1	MAP2K1-001	PRINCIPAL:1	210	G	GGG	TCTGTGACTTTGGGGTCAGC	chr15	66774157	+	1	TRUE	49	53	84	58	0.532995	6	124	64	60	FALSE	FALSE	2	2	1	-13.918	0.164058	Prot_kinase_dom	4AN2	gi|430800796|pdb|4AN2|A Chain A, Crystal Structures Of Human Mek1 With Carboxamide-based Allosteric Inhibitor Xl518 (gdc-0973), Or Related Analogs. >gi|430800797|pdb|4AN3|A Chain A, Crystal Structures Of Human Mek1 With Carboxamide-based Allosteric Inhibitor Xl518 (gdc-0973), Or Related Analogs. >gi|430800798|pdb|4AN9|A Chain A, Crystal Structures Of Human Mek1 With Carboxamide-based Allosteric I…	C	Library	-2.51152	-1.7709	-2.14121
ENSG00000169032	ENST00000307102	ENSP00000302486	MAP2K1	MAP2K1-001	PRINCIPAL:1	101	L	CTG					1						0.256345	3	146			FALSE		2			-12.471	0.18384	Prot_kinase_dom	4AN2	gi|430800796|pdb|4AN2|A Chain A, Crystal Structures Of Human Mek1 With Carboxamide-based Allosteric Inhibitor Xl518 (gdc-0973), Or Related Analogs. >gi|430800797|pdb|4AN3|A Chain A, Crystal Structures Of Human Mek1 With Carboxamide-based Allosteric Inhibitor Xl518 (gdc-0973), Or Related Analogs. >gi|430800798|pdb|4AN9|A Chain A, Crystal Structures Of Human Mek1 With Carboxamide-based Allosteric I…	H	Library
ENSG00000169032	ENST00000307102	ENSP00000302486	MAP2K1	MAP2K1-001	PRINCIPAL:1	102	E	GAG					1						0.258883	3	146			FALSE		2			-13.366	0.2046	Prot_kinase_dom	4AN2	gi|430800796|pdb|4AN2|A Chain A, Crystal Structures Of Human Mek1 With Carboxamide-based Allosteric Inhibitor Xl518 (gdc-0973), Or Related Analogs. >gi|430800797|pdb|4AN3|A Chain A, Crystal Structures Of Human Mek1 With Carboxamide-based Allosteric Inhibitor Xl518 (gdc-0973), Or Related Analogs. >gi|430800798|pdb|4AN9|A Chain A, Crystal Structures Of Human Mek1 With Carboxamide-based Allosteric I…	C	Library
ENSG00000169032	ENST00000307102	ENSP00000302486	MAP2K1	MAP2K1-001	PRINCIPAL:1	103	I	ATC					1						0.261421	3	146			FALSE		2			-12.199	0.216819	Prot_kinase_dom	4AN2	gi|430800796|pdb|4AN2|A Chain A, Crystal Structures Of Human Mek1 With Carboxamide-based Allosteric Inhibitor Xl518 (gdc-0973), Or Related Analogs. >gi|430800797|pdb|4AN3|A Chain A, Crystal Structures Of Human Mek1 With Carboxamide-based Allosteric Inhibitor Xl518 (gdc-0973), Or Related Analogs. >gi|430800798|pdb|4AN9|A Chain A, Crystal Structures Of Human Mek1 With Carboxamide-based Allosteric I…	C	Library
ENSG00000169032	ENST00000307102	ENSP00000302486	MAP2K1	MAP2K1-001	PRINCIPAL:1	104	K	AAA					1						0.263959	3	146			FALSE		2			-13.346	0.222488	Prot_kinase_dom	4AN2	gi|430800796|pdb|4AN2|A Chain A, Crystal Structures Of Human Mek1 With Carboxamide-based Allosteric Inhibitor Xl518 (gdc-0973), Or Related Analogs. >gi|430800797|pdb|4AN3|A Chain A, Crystal Structures Of Human Mek1 With Carboxamide-based Allosteric Inhibitor Xl518 (gdc-0973), Or Related Analogs. >gi|430800798|pdb|4AN9|A Chain A, Crystal Structures Of Human Mek1 With Carboxamide-based Allosteric I…	C	Library
ENSG00000169032	ENST00000307102	ENSP00000302486	MAP2K1	MAP2K1-001	PRINCIPAL:1	211	V	GTC	TCTGTGACTTTGGGGTCAGC	chr15	66774157	+	1	TRUE	49	53	84	58	0.535533	6	124	64	60	FALSE	FALSE	2	2	1	-12.168	0.180788	Prot_kinase_dom	4AN2	gi|430800796|pdb|4AN2|A Chain A, Crystal Structures Of Human Mek1 With Carboxamide-based Allosteric Inhibitor Xl518 (gdc-0973), Or Related Analogs. >gi|430800797|pdb|4AN3|A Chain A, Crystal Structures Of Human Mek1 With Carboxamide-based Allosteric Inhibitor Xl518 (gdc-0973), Or Related Analogs. >gi|430800798|pdb|4AN9|A Chain A, Crystal Structures Of Human Mek1 With Carboxamide-based Allosteric I…	C	Library	-2.51152	-1.7709	-2.14121
ENSG00000169032	ENST00000307102	ENSP00000302486	MAP2K1	MAP2K1-001	PRINCIPAL:1	58	Q	CAG	CTTACCCAGAAGCAGAAGGT	chr15	66727460	+	1	TRUE	47	89	42	59	0.147208	2	210	95	115	TRUE	FALSE	2	1	0.5	-10.245	0.737118		1S9I	gi|56966000|pdb|1S9I|A Chain A, X-Ray Structure Of The Human Mitogen-Activated Protein Kinase Kinase 2 (Mek2)in A Complex With Ligand And Mgatp >gi|56966001|pdb|1S9I|B Chain B, X-Ray Structure Of The Human Mitogen-Activated Protein Kinase Kinase 2 (Mek2)in A Complex With Ligand And Mgatp	H	Library	-1.6435	-2.59534	-2.11942
ENSG00000169032	ENST00000307102	ENSP00000302486	MAP2K1	MAP2K1-001	PRINCIPAL:1	59	K	AAG	CTTACCCAGAAGCAGAAGGT	chr15	66727460	+	1	TRUE	47	89	42	59	0.149746	2	210	95	115	TRUE	FALSE	2	1	0.5	-11.073	0.735392		1S9I	gi|56966000|pdb|1S9I|A Chain A, X-Ray Structure Of The Human Mitogen-Activated Protein Kinase Kinase 2 (Mek2)in A Complex With Ligand And Mgatp >gi|56966001|pdb|1S9I|B Chain B, X-Ray Structure Of The Human Mitogen-Activated Protein Kinase Kinase 2 (Mek2)in A Complex With Ligand And Mgatp	H	Library	-1.6435	-2.59534	-2.11942
ENSG00000169032	ENST00000307102	ENSP00000302486	MAP2K1	MAP2K1-001	PRINCIPAL:1	199	N	AAC	AACATCCTAGTCAACTCCCG	chr15	66774123	+	1	TRUE	92	81	84	41	0.505076	6	124	30	94	FALSE	FALSE	2	2	1	-13.923	0.292007	Prot_kinase_dom	4AN2	gi|430800796|pdb|4AN2|A Chain A, Crystal Structures Of Human Mek1 With Carboxamide-based Allosteric Inhibitor Xl518 (gdc-0973), Or Related Analogs. >gi|430800797|pdb|4AN3|A Chain A, Crystal Structures Of Human Mek1 With Carboxamide-based Allosteric Inhibitor Xl518 (gdc-0973), Or Related Analogs. >gi|430800798|pdb|4AN9|A Chain A, Crystal Structures Of Human Mek1 With Carboxamide-based Allosteric I…	C	Library	-2.07983	-2.03272	-2.05627
ENSG00000169032	ENST00000307102	ENSP00000302486	MAP2K1	MAP2K1-001	PRINCIPAL:1	200	S	TCC	AACATCCTAGTCAACTCCCG	chr15	66774123	+	1	TRUE	92	81	84	41	0.507614	6	124	30	94	FALSE	FALSE	2	2	1	-12.049	0.277998	Prot_kinase_dom	4AN2	gi|430800796|pdb|4AN2|A Chain A, Crystal Structures Of Human Mek1 With Carboxamide-based Allosteric Inhibitor Xl518 (gdc-0973), Or Related Analogs. >gi|430800797|pdb|4AN3|A Chain A, Crystal Structures Of Human Mek1 With Carboxamide-based Allosteric Inhibitor Xl518 (gdc-0973), Or Related Analogs. >gi|430800798|pdb|4AN9|A Chain A, Crystal Structures Of Human Mek1 With Carboxamide-based Allosteric I…	C	Library	-2.07983	-2.03272	-2.05627
ENSG00000169032	ENST00000307102	ENSP00000302486	MAP2K1	MAP2K1-001	PRINCIPAL:1	156	K	AAG	GATCAAGTCCTGAAGAAAGC	chr15	66735649	+	1	TRUE	34	50	68	80	0.395939	4	77	31	46	FALSE	FALSE	2	1	0.5	-10.973	0.406799	Prot_kinase_dom	4AN2	gi|430800796|pdb|4AN2|A Chain A, Crystal Structures Of Human Mek1 With Carboxamide-based Allosteric Inhibitor Xl518 (gdc-0973), Or Related Analogs. >gi|430800797|pdb|4AN3|A Chain A, Crystal Structures Of Human Mek1 With Carboxamide-based Allosteric Inhibitor Xl518 (gdc-0973), Or Related Analogs. >gi|430800798|pdb|4AN9|A Chain A, Crystal Structures Of Human Mek1 With Carboxamide-based Allosteric I…	H	Library	-2.13133	-1.97004	-2.05069
ENSG00000169032	ENST00000307102	ENSP00000302486	MAP2K1	MAP2K1-001	PRINCIPAL:1	157	K	AAA	GATCAAGTCCTGAAGAAAGC	chr15	66735649	+	1	TRUE	34	50	68	80	0.398477	4	77	31	46	FALSE	FALSE	2	1	0.5	-10.973	0.389163	Prot_kinase_dom	4AN2	gi|430800796|pdb|4AN2|A Chain A, Crystal Structures Of Human Mek1 With Carboxamide-based Allosteric Inhibitor Xl518 (gdc-0973), Or Related Analogs. >gi|430800797|pdb|4AN3|A Chain A, Crystal Structures Of Human Mek1 With Carboxamide-based Allosteric Inhibitor Xl518 (gdc-0973), Or Related Analogs. >gi|430800798|pdb|4AN9|A Chain A, Crystal Structures Of Human Mek1 With Carboxamide-based Allosteric I…	H	Library	-2.13133	-1.97004	-2.05069
ENSG00000169032	ENST00000307102	ENSP00000302486	MAP2K1	MAP2K1-001	PRINCIPAL:1	387	P	CCA	TAGACGCCAGCAGCATGGGT	chr15	66782935	-	1	FALSE	42	92	12	73	0.982234	11	113	95	18	FALSE	TRUE	2	2	1	-8.852	0.720954		4AN2	gi|430800796|pdb|4AN2|A Chain A, Crystal Structures Of Human Mek1 With Carboxamide-based Allosteric Inhibitor Xl518 (gdc-0973), Or Related Analogs. >gi|430800797|pdb|4AN3|A Chain A, Crystal Structures Of Human Mek1 With Carboxamide-based Allosteric Inhibitor Xl518 (gdc-0973), Or Related Analogs. >gi|430800798|pdb|4AN9|A Chain A, Crystal Structures Of Human Mek1 With Carboxamide-based Allosteric I…	C	Library	-2.17614	-1.849	-2.01257
ENSG00000169032	ENST00000307102	ENSP00000302486	MAP2K1	MAP2K1-001	PRINCIPAL:1	388	T	ACC	TAGACGCCAGCAGCATGGGT	chr15	66782935	-	1	FALSE	42	92	12	73	0.984772	11	113	95	18	FALSE	TRUE	2	2	1	-6.29	0.755703		4AN2	gi|430800796|pdb|4AN2|A Chain A, Crystal Structures Of Human Mek1 With Carboxamide-based Allosteric Inhibitor Xl518 (gdc-0973), Or Related Analogs. >gi|430800797|pdb|4AN3|A Chain A, Crystal Structures Of Human Mek1 With Carboxamide-based Allosteric Inhibitor Xl518 (gdc-0973), Or Related Analogs. >gi|430800798|pdb|4AN9|A Chain A, Crystal Structures Of Human Mek1 With Carboxamide-based Allosteric I…	C	Library	-2.17614	-1.849	-2.01257
ENSG00000169032	ENST00000307102	ENSP00000302486	MAP2K1	MAP2K1-001	PRINCIPAL:1	267	D	GAT	CATCCCTCCTCCAGATGCCA	chr15	66777436	+	1	TRUE	28	78	53	82	0.677665	7	201	108	93	TRUE	FALSE	2	2	1	-12.387	0.53574	Prot_kinase_dom	4AN2	gi|430800796|pdb|4AN2|A Chain A, Crystal Structures Of Human Mek1 With Carboxamide-based Allosteric Inhibitor Xl518 (gdc-0973), Or Related Analogs. >gi|430800797|pdb|4AN3|A Chain A, Crystal Structures Of Human Mek1 With Carboxamide-based Allosteric Inhibitor Xl518 (gdc-0973), Or Related Analogs. >gi|430800798|pdb|4AN9|A Chain A, Crystal Structures Of Human Mek1 With Carboxamide-based Allosteric I…	C	Library	-2.17731	-1.8426	-2.00996
ENSG00000169032	ENST00000307102	ENSP00000302486	MAP2K1	MAP2K1-001	PRINCIPAL:1	268	A	GCC	CATCCCTCCTCCAGATGCCA	chr15	66777436	+	1	TRUE	28	78	53	82	0.680203	7	201	108	93	TRUE	FALSE	2	2	1	-9.303	0.534025	Prot_kinase_dom	4AN2	gi|430800796|pdb|4AN2|A Chain A, Crystal Structures Of Human Mek1 With Carboxamide-based Allosteric Inhibitor Xl518 (gdc-0973), Or Related Analogs. >gi|430800797|pdb|4AN3|A Chain A, Crystal Structures Of Human Mek1 With Carboxamide-based Allosteric Inhibitor Xl518 (gdc-0973), Or Related Analogs. >gi|430800798|pdb|4AN9|A Chain A, Crystal Structures Of Human Mek1 With Carboxamide-based Allosteric I…	H	Library	-2.17731	-1.8426	-2.00996
ENSG00000169032	ENST00000307102	ENSP00000302486	MAP2K1	MAP2K1-001	PRINCIPAL:1	108	R	CGG	GCTCCCTTATGATCTGGTTC	chr15	66729118	-	1	FALSE	41	27	97	55	0.274112	3	146	34	112	FALSE	FALSE	2	1	0.5	-12.955	0.19313	Prot_kinase_dom	4AN2	gi|430800796|pdb|4AN2|A Chain A, Crystal Structures Of Human Mek1 With Carboxamide-based Allosteric Inhibitor Xl518 (gdc-0973), Or Related Analogs. >gi|430800797|pdb|4AN3|A Chain A, Crystal Structures Of Human Mek1 With Carboxamide-based Allosteric Inhibitor Xl518 (gdc-0973), Or Related Analogs. >gi|430800798|pdb|4AN9|A Chain A, Crystal Structures Of Human Mek1 With Carboxamide-based Allosteric I…	H	Library	-1.9522	-2.01477	-1.98349
ENSG00000169032	ENST00000307102	ENSP00000302486	MAP2K1	MAP2K1-001	PRINCIPAL:1	109	N	AAC	GCTCCCTTATGATCTGGTTC	chr15	66729118	-	1	FALSE	41	27	97	55	0.27665	3	146	34	112	FALSE	FALSE	2	1	0.5	-13.068	0.179381	Prot_kinase_dom	4AN2	gi|430800796|pdb|4AN2|A Chain A, Crystal Structures Of Human Mek1 With Carboxamide-based Allosteric Inhibitor Xl518 (gdc-0973), Or Related Analogs. >gi|430800797|pdb|4AN3|A Chain A, Crystal Structures Of Human Mek1 With Carboxamide-based Allosteric Inhibitor Xl518 (gdc-0973), Or Related Analogs. >gi|430800798|pdb|4AN9|A Chain A, Crystal Structures Of Human Mek1 With Carboxamide-based Allosteric I…	H	Library	-1.9522	-2.01477	-1.98349
ENSG00000169032	ENST00000307102	ENSP00000302486	MAP2K1	MAP2K1-001	PRINCIPAL:1	57	K	AAG	CTTTCTTACCCAGAAGCAGA	chr15	66727456	+	1	TRUE	41	78	39	53	0.14467	2	210	91	119	TRUE	FALSE	2	1	0.5	-12.053	0.740233		1S9I	gi|56966000|pdb|1S9I|A Chain A, X-Ray Structure Of The Human Mitogen-Activated Protein Kinase Kinase 2 (Mek2)in A Complex With Ligand And Mgatp >gi|56966001|pdb|1S9I|B Chain B, X-Ray Structure Of The Human Mitogen-Activated Protein Kinase Kinase 2 (Mek2)in A Complex With Ligand And Mgatp	H	Library	-2.15684	-1.78598	-1.97141
ENSG00000169032	ENST00000307102	ENSP00000302486	MAP2K1	MAP2K1-001	PRINCIPAL:1	113	R	AGG					1						0.286802	3	146			FALSE		2			-13.301	0.155877	Prot_kinase_dom	4AN2	gi|430800796|pdb|4AN2|A Chain A, Crystal Structures Of Human Mek1 With Carboxamide-based Allosteric Inhibitor Xl518 (gdc-0973), Or Related Analogs. >gi|430800797|pdb|4AN3|A Chain A, Crystal Structures Of Human Mek1 With Carboxamide-based Allosteric Inhibitor Xl518 (gdc-0973), Or Related Analogs. >gi|430800798|pdb|4AN9|A Chain A, Crystal Structures Of Human Mek1 With Carboxamide-based Allosteric I…	H	Library
ENSG00000169032	ENST00000307102	ENSP00000302486	MAP2K1	MAP2K1-001	PRINCIPAL:1	58	Q	CAG	CTTTCTTACCCAGAAGCAGA	chr15	66727456	+	1	TRUE	41	78	39	53	0.147208	2	210	91	119	TRUE	FALSE	2	1	0.5	-10.245	0.737118		1S9I	gi|56966000|pdb|1S9I|A Chain A, X-Ray Structure Of The Human Mitogen-Activated Protein Kinase Kinase 2 (Mek2)in A Complex With Ligand And Mgatp >gi|56966001|pdb|1S9I|B Chain B, X-Ray Structure Of The Human Mitogen-Activated Protein Kinase Kinase 2 (Mek2)in A Complex With Ligand And Mgatp	H	Library	-2.15684	-1.78598	-1.97141
ENSG00000169032	ENST00000307102	ENSP00000302486	MAP2K1	MAP2K1-001	PRINCIPAL:1	389	H	CAT	CACTTAGACGCCAGCAGCAT	chr15	66782939	-	1	FALSE	39	40	0	77	0.98731	11	113	99	14	FALSE	TRUE	2	2	1	-4.456	0.838767		4AN2	gi|430800796|pdb|4AN2|A Chain A, Crystal Structures Of Human Mek1 With Carboxamide-based Allosteric Inhibitor Xl518 (gdc-0973), Or Related Analogs. >gi|430800797|pdb|4AN3|A Chain A, Crystal Structures Of Human Mek1 With Carboxamide-based Allosteric Inhibitor Xl518 (gdc-0973), Or Related Analogs. >gi|430800798|pdb|4AN9|A Chain A, Crystal Structures Of Human Mek1 With Carboxamide-based Allosteric I…	C	Library	-1.75985	-2.15044	-1.95515
ENSG00000169032	ENST00000307102	ENSP00000302486	MAP2K1	MAP2K1-001	PRINCIPAL:1	116	Q	CAG					1						0.294416	3	146			FALSE		2			-11.687	0.150808	Prot_kinase_dom	4AN2	gi|430800796|pdb|4AN2|A Chain A, Crystal Structures Of Human Mek1 With Carboxamide-based Allosteric Inhibitor Xl518 (gdc-0973), Or Related Analogs. >gi|430800797|pdb|4AN3|A Chain A, Crystal Structures Of Human Mek1 With Carboxamide-based Allosteric Inhibitor Xl518 (gdc-0973), Or Related Analogs. >gi|430800798|pdb|4AN9|A Chain A, Crystal Structures Of Human Mek1 With Carboxamide-based Allosteric I…	H	Library
ENSG00000169032	ENST00000307102	ENSP00000302486	MAP2K1	MAP2K1-001	PRINCIPAL:1	117	V	GTT					1						0.296954	3	146			FALSE		2			-12.334	0.15005	Prot_kinase_dom	4AN2	gi|430800796|pdb|4AN2|A Chain A, Crystal Structures Of Human Mek1 With Carboxamide-based Allosteric Inhibitor Xl518 (gdc-0973), Or Related Analogs. >gi|430800797|pdb|4AN3|A Chain A, Crystal Structures Of Human Mek1 With Carboxamide-based Allosteric Inhibitor Xl518 (gdc-0973), Or Related Analogs. >gi|430800798|pdb|4AN9|A Chain A, Crystal Structures Of Human Mek1 With Carboxamide-based Allosteric I…	H	Library
ENSG00000169032	ENST00000307102	ENSP00000302486	MAP2K1	MAP2K1-001	PRINCIPAL:1	118	L	CTG					1						0.299492	3	146			FALSE		2			-12.39	0.154571	Prot_kinase_dom	4AN2	gi|430800796|pdb|4AN2|A Chain A, Crystal Structures Of Human Mek1 With Carboxamide-based Allosteric Inhibitor Xl518 (gdc-0973), Or Related Analogs. >gi|430800797|pdb|4AN3|A Chain A, Crystal Structures Of Human Mek1 With Carboxamide-based Allosteric Inhibitor Xl518 (gdc-0973), Or Related Analogs. >gi|430800798|pdb|4AN9|A Chain A, Crystal Structures Of Human Mek1 With Carboxamide-based Allosteric I…	H	Library
ENSG00000169032	ENST00000307102	ENSP00000302486	MAP2K1	MAP2K1-001	PRINCIPAL:1	119	H	CAT					1						0.30203	3	146			FALSE		2			-15.956	0.152718	Prot_kinase_dom	4AN2	gi|430800796|pdb|4AN2|A Chain A, Crystal Structures Of Human Mek1 With Carboxamide-based Allosteric Inhibitor Xl518 (gdc-0973), Or Related Analogs. >gi|430800797|pdb|4AN3|A Chain A, Crystal Structures Of Human Mek1 With Carboxamide-based Allosteric Inhibitor Xl518 (gdc-0973), Or Related Analogs. >gi|430800798|pdb|4AN9|A Chain A, Crystal Structures Of Human Mek1 With Carboxamide-based Allosteric I…	H	Library
ENSG00000169032	ENST00000307102	ENSP00000302486	MAP2K1	MAP2K1-001	PRINCIPAL:1	120	E	GAG					1						0.304569	3	146			FALSE		2			-13.007	0.145181	Prot_kinase_dom	4AN2	gi|430800796|pdb|4AN2|A Chain A, Crystal Structures Of Human Mek1 With Carboxamide-based Allosteric Inhibitor Xl518 (gdc-0973), Or Related Analogs. >gi|430800797|pdb|4AN3|A Chain A, Crystal Structures Of Human Mek1 With Carboxamide-based Allosteric Inhibitor Xl518 (gdc-0973), Or Related Analogs. >gi|430800798|pdb|4AN9|A Chain A, Crystal Structures Of Human Mek1 With Carboxamide-based Allosteric I…	H	Library
ENSG00000169032	ENST00000307102	ENSP00000302486	MAP2K1	MAP2K1-001	PRINCIPAL:1	121	C	TGC					1						0.307107	3	146			FALSE		2			-16.961	0.150073	Prot_kinase_dom	4AN2	gi|430800796|pdb|4AN2|A Chain A, Crystal Structures Of Human Mek1 With Carboxamide-based Allosteric Inhibitor Xl518 (gdc-0973), Or Related Analogs. >gi|430800797|pdb|4AN3|A Chain A, Crystal Structures Of Human Mek1 With Carboxamide-based Allosteric Inhibitor Xl518 (gdc-0973), Or Related Analogs. >gi|430800798|pdb|4AN9|A Chain A, Crystal Structures Of Human Mek1 With Carboxamide-based Allosteric I…	C	Library
ENSG00000169032	ENST00000307102	ENSP00000302486	MAP2K1	MAP2K1-001	PRINCIPAL:1	122	N	AAC					1						0.309645	3	146			FALSE		2			-13.899	0.150192	Prot_kinase_dom	4AN2	gi|430800796|pdb|4AN2|A Chain A, Crystal Structures Of Human Mek1 With Carboxamide-based Allosteric Inhibitor Xl518 (gdc-0973), Or Related Analogs. >gi|430800797|pdb|4AN3|A Chain A, Crystal Structures Of Human Mek1 With Carboxamide-based Allosteric Inhibitor Xl518 (gdc-0973), Or Related Analogs. >gi|430800798|pdb|4AN9|A Chain A, Crystal Structures Of Human Mek1 With Carboxamide-based Allosteric I…	C	Library
ENSG00000169032	ENST00000307102	ENSP00000302486	MAP2K1	MAP2K1-001	PRINCIPAL:1	123	S	TCT					1						0.312183	3	146			FALSE		2			-11.738	0.133202	Prot_kinase_dom	4AN2	gi|430800796|pdb|4AN2|A Chain A, Crystal Structures Of Human Mek1 With Carboxamide-based Allosteric Inhibitor Xl518 (gdc-0973), Or Related Analogs. >gi|430800797|pdb|4AN3|A Chain A, Crystal Structures Of Human Mek1 With Carboxamide-based Allosteric Inhibitor Xl518 (gdc-0973), Or Related Analogs. >gi|430800798|pdb|4AN9|A Chain A, Crystal Structures Of Human Mek1 With Carboxamide-based Allosteric I…	C	Library
ENSG00000169032	ENST00000307102	ENSP00000302486	MAP2K1	MAP2K1-001	PRINCIPAL:1	390	A	GCT	CACTTAGACGCCAGCAGCAT	chr15	66782939	-	1	FALSE	39	40	0	77	0.989848	11	113	99	14	FALSE	TRUE	2	2	1	-2.621	0.875344		4AN2	gi|430800796|pdb|4AN2|A Chain A, Crystal Structures Of Human Mek1 With Carboxamide-based Allosteric Inhibitor Xl518 (gdc-0973), Or Related Analogs. >gi|430800797|pdb|4AN3|A Chain A, Crystal Structures Of Human Mek1 With Carboxamide-based Allosteric Inhibitor Xl518 (gdc-0973), Or Related Analogs. >gi|430800798|pdb|4AN9|A Chain A, Crystal Structures Of Human Mek1 With Carboxamide-based Allosteric I…	C	Library	-1.75985	-2.15044	-1.95515
ENSG00000169032	ENST00000307102	ENSP00000302486	MAP2K1	MAP2K1-001	PRINCIPAL:1	330	F	TTC	GCCCAGTGGAGTGTTCAGTC	chr15	66781583	+	1	TRUE	34	50	30	63	0.837563	9	61	30	31	FALSE	FALSE	2	2	1	-12.765	0.278841	Prot_kinase_dom	4AN2	gi|430800796|pdb|4AN2|A Chain A, Crystal Structures Of Human Mek1 With Carboxamide-based Allosteric Inhibitor Xl518 (gdc-0973), Or Related Analogs. >gi|430800797|pdb|4AN3|A Chain A, Crystal Structures Of Human Mek1 With Carboxamide-based Allosteric Inhibitor Xl518 (gdc-0973), Or Related Analogs. >gi|430800798|pdb|4AN9|A Chain A, Crystal Structures Of Human Mek1 With Carboxamide-based Allosteric I…	C	Library	-2.14738	-1.70301	-1.9252
ENSG00000169032	ENST00000307102	ENSP00000302486	MAP2K1	MAP2K1-001	PRINCIPAL:1	331	S	AGT	GCCCAGTGGAGTGTTCAGTC	chr15	66781583	+	1	TRUE	34	50	30	63	0.840102	9	61	30	31	FALSE	FALSE	2	2	1	-9.787	0.248972	Prot_kinase_dom	4AN2	gi|430800796|pdb|4AN2|A Chain A, Crystal Structures Of Human Mek1 With Carboxamide-based Allosteric Inhibitor Xl518 (gdc-0973), Or Related Analogs. >gi|430800797|pdb|4AN3|A Chain A, Crystal Structures Of Human Mek1 With Carboxamide-based Allosteric Inhibitor Xl518 (gdc-0973), Or Related Analogs. >gi|430800798|pdb|4AN9|A Chain A, Crystal Structures Of Human Mek1 With Carboxamide-based Allosteric I…	C	Library	-2.14738	-1.70301	-1.9252
ENSG00000169032	ENST00000307102	ENSP00000302486	MAP2K1	MAP2K1-001	PRINCIPAL:1	221	N	AAC	CCTTGTGCCCACGAAGGAGT	chr15	66774188	-	1	FALSE	69	63	85	43	0.560914	6	124	95	29	FALSE	FALSE	2	2	1	-13.684	0.311116	Prot_kinase_dom	4AN2	gi|430800796|pdb|4AN2|A Chain A, Crystal Structures Of Human Mek1 With Carboxamide-based Allosteric Inhibitor Xl518 (gdc-0973), Or Related Analogs. >gi|430800797|pdb|4AN3|A Chain A, Crystal Structures Of Human Mek1 With Carboxamide-based Allosteric Inhibitor Xl518 (gdc-0973), Or Related Analogs. >gi|430800798|pdb|4AN9|A Chain A, Crystal Structures Of Human Mek1 With Carboxamide-based Allosteric I…	C	Library	-1.91144	-1.87895	-1.89519
ENSG00000169032	ENST00000307102	ENSP00000302486	MAP2K1	MAP2K1-001	PRINCIPAL:1	222	S	TCC	CCTTGTGCCCACGAAGGAGT	chr15	66774188	-	1	FALSE	69	63	85	43	0.563452	6	124	95	29	FALSE	FALSE	2	2	1	-11.973	0.327933	Prot_kinase_dom	4AN2	gi|430800796|pdb|4AN2|A Chain A, Crystal Structures Of Human Mek1 With Carboxamide-based Allosteric Inhibitor Xl518 (gdc-0973), Or Related Analogs. >gi|430800797|pdb|4AN3|A Chain A, Crystal Structures Of Human Mek1 With Carboxamide-based Allosteric Inhibitor Xl518 (gdc-0973), Or Related Analogs. >gi|430800798|pdb|4AN9|A Chain A, Crystal Structures Of Human Mek1 With Carboxamide-based Allosteric I…	C	Library	-1.91144	-1.87895	-1.89519
ENSG00000169032	ENST00000307102	ENSP00000302486	MAP2K1	MAP2K1-001	PRINCIPAL:1	24	S	AGC	CCATACTTACTCCGCAGAGC	chr15	66679758	-	1	FALSE	89	63	20	68	0.0609137	1	79	72	7	FALSE	FALSE	2	1	0.5	-2.431	0.905538		2Y4I	gi|319443427|pdb|2Y4I|C Chain C, Ksr2-Mek1 Heterodimer	C	Library	-1.74232	-1.9988	-1.87056
ENSG00000169032	ENST00000307102	ENSP00000302486	MAP2K1	MAP2K1-001	PRINCIPAL:1	127	V	GTG					1						0.322335	3	146			FALSE		2			-12.296	0.076394	Prot_kinase_dom	4AN2	gi|430800796|pdb|4AN2|A Chain A, Crystal Structures Of Human Mek1 With Carboxamide-based Allosteric Inhibitor Xl518 (gdc-0973), Or Related Analogs. >gi|430800797|pdb|4AN3|A Chain A, Crystal Structures Of Human Mek1 With Carboxamide-based Allosteric Inhibitor Xl518 (gdc-0973), Or Related Analogs. >gi|430800798|pdb|4AN9|A Chain A, Crystal Structures Of Human Mek1 With Carboxamide-based Allosteric I…	E	Library
ENSG00000169032	ENST00000307102	ENSP00000302486	MAP2K1	MAP2K1-001	PRINCIPAL:1	25	S	TCT	CCATACTTACTCCGCAGAGC	chr15	66679758	-	1	FALSE	89	63	20	68	0.0634518	1	79	72	7	FALSE	FALSE	2	1	0.5	-2.431	0.902955		2Y4I	gi|319443427|pdb|2Y4I|C Chain C, Ksr2-Mek1 Heterodimer	C	Library	-1.74232	-1.9988	-1.87056
ENSG00000169032	ENST00000307102	ENSP00000302486	MAP2K1	MAP2K1-001	PRINCIPAL:1	144	E	GAG	CAGTATCTGCATGGAGCACA	chr15	66729225	+	1	TRUE	38	59	83	64	0.365482	3	146	141	5	FALSE	FALSE	2	1	0.5	-13.168	0.370231	Prot_kinase_dom	4AN2	gi|430800796|pdb|4AN2|A Chain A, Crystal Structures Of Human Mek1 With Carboxamide-based Allosteric Inhibitor Xl518 (gdc-0973), Or Related Analogs. >gi|430800797|pdb|4AN3|A Chain A, Crystal Structures Of Human Mek1 With Carboxamide-based Allosteric Inhibitor Xl518 (gdc-0973), Or Related Analogs. >gi|430800798|pdb|4AN9|A Chain A, Crystal Structures Of Human Mek1 With Carboxamide-based Allosteric I…	E	Library	-2.0315	-1.69375	-1.86263
ENSG00000169032	ENST00000307102	ENSP00000302486	MAP2K1	MAP2K1-001	PRINCIPAL:1	130	Y	TAT					1						0.329949	3	146			FALSE		2			-14.942	0.08183	Prot_kinase_dom	4AN2	gi|430800796|pdb|4AN2|A Chain A, Crystal Structures Of Human Mek1 With Carboxamide-based Allosteric Inhibitor Xl518 (gdc-0973), Or Related Analogs. >gi|430800797|pdb|4AN3|A Chain A, Crystal Structures Of Human Mek1 With Carboxamide-based Allosteric Inhibitor Xl518 (gdc-0973), Or Related Analogs. >gi|430800798|pdb|4AN9|A Chain A, Crystal Structures Of Human Mek1 With Carboxamide-based Allosteric I…	E	Library
ENSG00000169032	ENST00000307102	ENSP00000302486	MAP2K1	MAP2K1-001	PRINCIPAL:1	131	G	GGT					1						0.332487	3	146			FALSE		2			-13.786	0.092181	Prot_kinase_dom	4AN2	gi|430800796|pdb|4AN2|A Chain A, Crystal Structures Of Human Mek1 With Carboxamide-based Allosteric Inhibitor Xl518 (gdc-0973), Or Related Analogs. >gi|430800797|pdb|4AN3|A Chain A, Crystal Structures Of Human Mek1 With Carboxamide-based Allosteric Inhibitor Xl518 (gdc-0973), Or Related Analogs. >gi|430800798|pdb|4AN9|A Chain A, Crystal Structures Of Human Mek1 With Carboxamide-based Allosteric I…	E	Library
ENSG00000169032	ENST00000307102	ENSP00000302486	MAP2K1	MAP2K1-001	PRINCIPAL:1	132	A	GCG					1						0.335025	3	146			FALSE		2			-12.221	0.105784	Prot_kinase_dom	4AN2	gi|430800796|pdb|4AN2|A Chain A, Crystal Structures Of Human Mek1 With Carboxamide-based Allosteric Inhibitor Xl518 (gdc-0973), Or Related Analogs. >gi|430800797|pdb|4AN3|A Chain A, Crystal Structures Of Human Mek1 With Carboxamide-based Allosteric Inhibitor Xl518 (gdc-0973), Or Related Analogs. >gi|430800798|pdb|4AN9|A Chain A, Crystal Structures Of Human Mek1 With Carboxamide-based Allosteric I…	E	Library
ENSG00000169032	ENST00000307102	ENSP00000302486	MAP2K1	MAP2K1-001	PRINCIPAL:1	133	F	TTC					1						0.337563	3	146			FALSE		2			-14.038	0.122794	Prot_kinase_dom	4AN2	gi|430800796|pdb|4AN2|A Chain A, Crystal Structures Of Human Mek1 With Carboxamide-based Allosteric Inhibitor Xl518 (gdc-0973), Or Related Analogs. >gi|430800797|pdb|4AN3|A Chain A, Crystal Structures Of Human Mek1 With Carboxamide-based Allosteric Inhibitor Xl518 (gdc-0973), Or Related Analogs. >gi|430800798|pdb|4AN9|A Chain A, Crystal Structures Of Human Mek1 With Carboxamide-based Allosteric I…	E	Library
ENSG00000169032	ENST00000307102	ENSP00000302486	MAP2K1	MAP2K1-001	PRINCIPAL:1	145	H	CAC	CAGTATCTGCATGGAGCACA	chr15	66729225	+	1	TRUE	38	59	83	64	0.36802	3	146	141	5	FALSE	FALSE	2	1	0.5	-12.87	0.39415	Prot_kinase_dom	4AN2	gi|430800796|pdb|4AN2|A Chain A, Crystal Structures Of Human Mek1 With Carboxamide-based Allosteric Inhibitor Xl518 (gdc-0973), Or Related Analogs. >gi|430800797|pdb|4AN3|A Chain A, Crystal Structures Of Human Mek1 With Carboxamide-based Allosteric Inhibitor Xl518 (gdc-0973), Or Related Analogs. >gi|430800798|pdb|4AN9|A Chain A, Crystal Structures Of Human Mek1 With Carboxamide-based Allosteric I…	C	Library	-2.0315	-1.69375	-1.86263
ENSG00000169032	ENST00000307102	ENSP00000302486	MAP2K1	MAP2K1-001	PRINCIPAL:1	125	Y	TAC	GTGCAACTCTCCGTACATCG	chr15	66729168	+	1	TRUE	33	92	100	55	0.317259	3	146	84	62	FALSE	FALSE	2	1	0.5	-13.417	0.098606	Prot_kinase_dom	4AN2	gi|430800796|pdb|4AN2|A Chain A, Crystal Structures Of Human Mek1 With Carboxamide-based Allosteric Inhibitor Xl518 (gdc-0973), Or Related Analogs. >gi|430800797|pdb|4AN3|A Chain A, Crystal Structures Of Human Mek1 With Carboxamide-based Allosteric Inhibitor Xl518 (gdc-0973), Or Related Analogs. >gi|430800798|pdb|4AN9|A Chain A, Crystal Structures Of Human Mek1 With Carboxamide-based Allosteric I…	C	Library	-1.96448	-1.57879	-1.77163
ENSG00000169032	ENST00000307102	ENSP00000302486	MAP2K1	MAP2K1-001	PRINCIPAL:1	136	D	GAT					1						0.345178	3	146			FALSE		2			-13.972	0.23168	Prot_kinase_dom	4AN2	gi|430800796|pdb|4AN2|A Chain A, Crystal Structures Of Human Mek1 With Carboxamide-based Allosteric Inhibitor Xl518 (gdc-0973), Or Related Analogs. >gi|430800797|pdb|4AN3|A Chain A, Crystal Structures Of Human Mek1 With Carboxamide-based Allosteric Inhibitor Xl518 (gdc-0973), Or Related Analogs. >gi|430800798|pdb|4AN9|A Chain A, Crystal Structures Of Human Mek1 With Carboxamide-based Allosteric I…	C	Library
ENSG00000169032	ENST00000307102	ENSP00000302486	MAP2K1	MAP2K1-001	PRINCIPAL:1	137	G	GGC					1						0.347716	3	146			FALSE		2			-14.052	0.251496	Prot_kinase_dom	4AN2	gi|430800796|pdb|4AN2|A Chain A, Crystal Structures Of Human Mek1 With Carboxamide-based Allosteric Inhibitor Xl518 (gdc-0973), Or Related Analogs. >gi|430800797|pdb|4AN3|A Chain A, Crystal Structures Of Human Mek1 With Carboxamide-based Allosteric Inhibitor Xl518 (gdc-0973), Or Related Analogs. >gi|430800798|pdb|4AN9|A Chain A, Crystal Structures Of Human Mek1 With Carboxamide-based Allosteric I…	C	Library
ENSG00000169032	ENST00000307102	ENSP00000302486	MAP2K1	MAP2K1-001	PRINCIPAL:1	138	E	GAG					1						0.350254	3	146			FALSE		2			-13.178	0.263537	Prot_kinase_dom	4AN2	gi|430800796|pdb|4AN2|A Chain A, Crystal Structures Of Human Mek1 With Carboxamide-based Allosteric Inhibitor Xl518 (gdc-0973), Or Related Analogs. >gi|430800797|pdb|4AN3|A Chain A, Crystal Structures Of Human Mek1 With Carboxamide-based Allosteric Inhibitor Xl518 (gdc-0973), Or Related Analogs. >gi|430800798|pdb|4AN9|A Chain A, Crystal Structures Of Human Mek1 With Carboxamide-based Allosteric I…	E	Library
ENSG00000169032	ENST00000307102	ENSP00000302486	MAP2K1	MAP2K1-001	PRINCIPAL:1	139	I	ATC					1						0.352792	3	146			FALSE		2			-12.318	0.292485	Prot_kinase_dom	4AN2	gi|430800796|pdb|4AN2|A Chain A, Crystal Structures Of Human Mek1 With Carboxamide-based Allosteric Inhibitor Xl518 (gdc-0973), Or Related Analogs. >gi|430800797|pdb|4AN3|A Chain A, Crystal Structures Of Human Mek1 With Carboxamide-based Allosteric Inhibitor Xl518 (gdc-0973), Or Related Analogs. >gi|430800798|pdb|4AN9|A Chain A, Crystal Structures Of Human Mek1 With Carboxamide-based Allosteric I…	E	Library
ENSG00000169032	ENST00000307102	ENSP00000302486	MAP2K1	MAP2K1-001	PRINCIPAL:1	140	S	AGT					1						0.35533	3	146			FALSE		2			-12.112	0.305133	Prot_kinase_dom	4AN2	gi|430800796|pdb|4AN2|A Chain A, Crystal Structures Of Human Mek1 With Carboxamide-based Allosteric Inhibitor Xl518 (gdc-0973), Or Related Analogs. >gi|430800797|pdb|4AN3|A Chain A, Crystal Structures Of Human Mek1 With Carboxamide-based Allosteric Inhibitor Xl518 (gdc-0973), Or Related Analogs. >gi|430800798|pdb|4AN9|A Chain A, Crystal Structures Of Human Mek1 With Carboxamide-based Allosteric I…	E	Library
ENSG00000169032	ENST00000307102	ENSP00000302486	MAP2K1	MAP2K1-001	PRINCIPAL:1	126	I	ATC	GTGCAACTCTCCGTACATCG	chr15	66729168	+	1	TRUE	33	92	100	55	0.319797	3	146	84	62	FALSE	FALSE	2	1	0.5	-12.308	0.084372	Prot_kinase_dom	4AN2	gi|430800796|pdb|4AN2|A Chain A, Crystal Structures Of Human Mek1 With Carboxamide-based Allosteric Inhibitor Xl518 (gdc-0973), Or Related Analogs. >gi|430800797|pdb|4AN3|A Chain A, Crystal Structures Of Human Mek1 With Carboxamide-based Allosteric Inhibitor Xl518 (gdc-0973), Or Related Analogs. >gi|430800798|pdb|4AN9|A Chain A, Crystal Structures Of Human Mek1 With Carboxamide-based Allosteric I…	E	Library	-1.96448	-1.57879	-1.77163
ENSG00000169032	ENST00000307102	ENSP00000302486	MAP2K1	MAP2K1-001	PRINCIPAL:1	263	I	ATC	CTTGGCATCTGGAGGAGGGA	chr15	66777424	-	1	FALSE	25	25	78	60	0.667513	7	201	96	105	TRUE	FALSE	2	2	1	-11.205	0.437513	Prot_kinase_dom	4AN2	gi|430800796|pdb|4AN2|A Chain A, Crystal Structures Of Human Mek1 With Carboxamide-based Allosteric Inhibitor Xl518 (gdc-0973), Or Related Analogs. >gi|430800797|pdb|4AN3|A Chain A, Crystal Structures Of Human Mek1 With Carboxamide-based Allosteric Inhibitor Xl518 (gdc-0973), Or Related Analogs. >gi|430800798|pdb|4AN9|A Chain A, Crystal Structures Of Human Mek1 With Carboxamide-based Allosteric I…	C	Library	-1.66814	-1.84545	-1.75679
ENSG00000169032	ENST00000307102	ENSP00000302486	MAP2K1	MAP2K1-001	PRINCIPAL:1	143	M	ATG					1						0.362944	3	146			FALSE		2			-13.201	0.348148	Prot_kinase_dom	4AN2	gi|430800796|pdb|4AN2|A Chain A, Crystal Structures Of Human Mek1 With Carboxamide-based Allosteric Inhibitor Xl518 (gdc-0973), Or Related Analogs. >gi|430800797|pdb|4AN3|A Chain A, Crystal Structures Of Human Mek1 With Carboxamide-based Allosteric Inhibitor Xl518 (gdc-0973), Or Related Analogs. >gi|430800798|pdb|4AN9|A Chain A, Crystal Structures Of Human Mek1 With Carboxamide-based Allosteric I…	E	Library
ENSG00000169032	ENST00000307102	ENSP00000302486	MAP2K1	MAP2K1-001	PRINCIPAL:1	264	P	CCT	CTTGGCATCTGGAGGAGGGA	chr15	66777424	-	1	FALSE	25	25	78	60	0.670051	7	201	96	105	TRUE	FALSE	2	2	1	-13.808	0.476319	Prot_kinase_dom	4AN2	gi|430800796|pdb|4AN2|A Chain A, Crystal Structures Of Human Mek1 With Carboxamide-based Allosteric Inhibitor Xl518 (gdc-0973), Or Related Analogs. >gi|430800797|pdb|4AN3|A Chain A, Crystal Structures Of Human Mek1 With Carboxamide-based Allosteric Inhibitor Xl518 (gdc-0973), Or Related Analogs. >gi|430800798|pdb|4AN9|A Chain A, Crystal Structures Of Human Mek1 With Carboxamide-based Allosteric I…	C	Library	-1.66814	-1.84545	-1.75679
ENSG00000169032	ENST00000307102	ENSP00000302486	MAP2K1	MAP2K1-001	PRINCIPAL:1	322	P	CCT	ACTCCACTGGGCAGTTTTGG	chr15	66781561	-	1	FALSE	39	35	68	54	0.817259	9	61	8	53	FALSE	FALSE	2	2	1	-14.076	0.496791	Prot_kinase_dom	4AN2	gi|430800796|pdb|4AN2|A Chain A, Crystal Structures Of Human Mek1 With Carboxamide-based Allosteric Inhibitor Xl518 (gdc-0973), Or Related Analogs. >gi|430800797|pdb|4AN3|A Chain A, Crystal Structures Of Human Mek1 With Carboxamide-based Allosteric Inhibitor Xl518 (gdc-0973), Or Related Analogs. >gi|430800798|pdb|4AN9|A Chain A, Crystal Structures Of Human Mek1 With Carboxamide-based Allosteric I…	C	Library	-1.54553	-1.91786	-1.7317
ENSG00000169032	ENST00000307102	ENSP00000302486	MAP2K1	MAP2K1-001	PRINCIPAL:1	323	P	CCA	ACTCCACTGGGCAGTTTTGG	chr15	66781561	-	1	FALSE	39	35	68	54	0.819797	9	61	8	53	FALSE	FALSE	2	2	1	-14.076	0.48118	Prot_kinase_dom	4AN2	gi|430800796|pdb|4AN2|A Chain A, Crystal Structures Of Human Mek1 With Carboxamide-based Allosteric Inhibitor Xl518 (gdc-0973), Or Related Analogs. >gi|430800797|pdb|4AN3|A Chain A, Crystal Structures Of Human Mek1 With Carboxamide-based Allosteric Inhibitor Xl518 (gdc-0973), Or Related Analogs. >gi|430800798|pdb|4AN9|A Chain A, Crystal Structures Of Human Mek1 With Carboxamide-based Allosteric I…	C	Library	-1.54553	-1.91786	-1.7317
ENSG00000169032	ENST00000307102	ENSP00000302486	MAP2K1	MAP2K1-001	PRINCIPAL:1	14	A	GCC	CAGCTGAACCCGGCCCCCGA	chr15	66679729	+	1	TRUE	75	46	1	69	0.035533	1	79	43	36	FALSE	FALSE	2	1	0.5	-1.61	0.9231		2Y4I	gi|319443427|pdb|2Y4I|C Chain C, Ksr2-Mek1 Heterodimer	C	Library	-2.31304	-1.08684	-1.69994
ENSG00000169032	ENST00000307102	ENSP00000302486	MAP2K1	MAP2K1-001	PRINCIPAL:1	148	G	GGA					1						0.375635	4	77			FALSE		2			-12.861	0.465832	Prot_kinase_dom	4AN2	gi|430800796|pdb|4AN2|A Chain A, Crystal Structures Of Human Mek1 With Carboxamide-based Allosteric Inhibitor Xl518 (gdc-0973), Or Related Analogs. >gi|430800797|pdb|4AN3|A Chain A, Crystal Structures Of Human Mek1 With Carboxamide-based Allosteric Inhibitor Xl518 (gdc-0973), Or Related Analogs. >gi|430800798|pdb|4AN9|A Chain A, Crystal Structures Of Human Mek1 With Carboxamide-based Allosteric I…	C	Library
ENSG00000169032	ENST00000307102	ENSP00000302486	MAP2K1	MAP2K1-001	PRINCIPAL:1	15	P	CCC	CAGCTGAACCCGGCCCCCGA	chr15	66679729	+	1	TRUE	75	46	1	69	0.0380711	1	79	43	36	FALSE	FALSE	2	1	0.5	-2.572	0.924482		2Y4I	gi|319443427|pdb|2Y4I|C Chain C, Ksr2-Mek1 Heterodimer	C	Library	-2.31304	-1.08684	-1.69994
ENSG00000169032	ENST00000307102	ENSP00000302486	MAP2K1	MAP2K1-001	PRINCIPAL:1	11	L	CTG	GACGCCCATCCAGCTGAACC	chr15	66679719	+	1	TRUE	65	69	19	72	0.0279188	1	79	33	46	FALSE	FALSE	2	1	0.5	-2.007	0.928185		2Y4I	gi|319443427|pdb|2Y4I|C Chain C, Ksr2-Mek1 Heterodimer	C	Library	-1.49066	-1.87382	-1.68224
ENSG00000169032	ENST00000307102	ENSP00000302486	MAP2K1	MAP2K1-001	PRINCIPAL:1	151	L	CTG					1						0.383249	4	77			FALSE		2			-11.495	0.539565	Prot_kinase_dom	4AN2	gi|430800796|pdb|4AN2|A Chain A, Crystal Structures Of Human Mek1 With Carboxamide-based Allosteric Inhibitor Xl518 (gdc-0973), Or Related Analogs. >gi|430800797|pdb|4AN3|A Chain A, Crystal Structures Of Human Mek1 With Carboxamide-based Allosteric Inhibitor Xl518 (gdc-0973), Or Related Analogs. >gi|430800798|pdb|4AN9|A Chain A, Crystal Structures Of Human Mek1 With Carboxamide-based Allosteric I…	H	Library
ENSG00000169032	ENST00000307102	ENSP00000302486	MAP2K1	MAP2K1-001	PRINCIPAL:1	152	D	GAT					1						0.385787	4	77			FALSE		2			-12.346	0.518527	Prot_kinase_dom	4AN2	gi|430800796|pdb|4AN2|A Chain A, Crystal Structures Of Human Mek1 With Carboxamide-based Allosteric Inhibitor Xl518 (gdc-0973), Or Related Analogs. >gi|430800797|pdb|4AN3|A Chain A, Crystal Structures Of Human Mek1 With Carboxamide-based Allosteric Inhibitor Xl518 (gdc-0973), Or Related Analogs. >gi|430800798|pdb|4AN9|A Chain A, Crystal Structures Of Human Mek1 With Carboxamide-based Allosteric I…	H	Library
ENSG00000169032	ENST00000307102	ENSP00000302486	MAP2K1	MAP2K1-001	PRINCIPAL:1	153	Q	CAA					1						0.388325	4	77			FALSE		2			-9.481	0.474473	Prot_kinase_dom	4AN2	gi|430800796|pdb|4AN2|A Chain A, Crystal Structures Of Human Mek1 With Carboxamide-based Allosteric Inhibitor Xl518 (gdc-0973), Or Related Analogs. >gi|430800797|pdb|4AN3|A Chain A, Crystal Structures Of Human Mek1 With Carboxamide-based Allosteric Inhibitor Xl518 (gdc-0973), Or Related Analogs. >gi|430800798|pdb|4AN9|A Chain A, Crystal Structures Of Human Mek1 With Carboxamide-based Allosteric I…	H	Library
ENSG00000169032	ENST00000307102	ENSP00000302486	MAP2K1	MAP2K1-001	PRINCIPAL:1	154	V	GTC					1						0.390863	4	77			FALSE		2			-10.853	0.466573	Prot_kinase_dom	4AN2	gi|430800796|pdb|4AN2|A Chain A, Crystal Structures Of Human Mek1 With Carboxamide-based Allosteric Inhibitor Xl518 (gdc-0973), Or Related Analogs. >gi|430800797|pdb|4AN3|A Chain A, Crystal Structures Of Human Mek1 With Carboxamide-based Allosteric Inhibitor Xl518 (gdc-0973), Or Related Analogs. >gi|430800798|pdb|4AN9|A Chain A, Crystal Structures Of Human Mek1 With Carboxamide-based Allosteric I…	H	Library
ENSG00000169032	ENST00000307102	ENSP00000302486	MAP2K1	MAP2K1-001	PRINCIPAL:1	12	N	AAC	GACGCCCATCCAGCTGAACC	chr15	66679719	+	1	TRUE	65	69	19	72	0.0304569	1	79	33	46	FALSE	FALSE	2	1	0.5	-2.191	0.922774		2Y4I	gi|319443427|pdb|2Y4I|C Chain C, Ksr2-Mek1 Heterodimer	C	Library	-1.49066	-1.87382	-1.68224
ENSG00000169032	ENST00000307102	ENSP00000302486	MAP2K1	MAP2K1-001	PRINCIPAL:1	217	D	GAC	CGGGCAGCTCATCGACTCCA	chr15	66774176	+	1	TRUE	24	59	91	53	0.550761	6	124	83	41	FALSE	FALSE	2	2	1	-13.918	0.325178	Prot_kinase_dom	4AN2	gi|430800796|pdb|4AN2|A Chain A, Crystal Structures Of Human Mek1 With Carboxamide-based Allosteric Inhibitor Xl518 (gdc-0973), Or Related Analogs. >gi|430800797|pdb|4AN3|A Chain A, Crystal Structures Of Human Mek1 With Carboxamide-based Allosteric Inhibitor Xl518 (gdc-0973), Or Related Analogs. >gi|430800798|pdb|4AN9|A Chain A, Crystal Structures Of Human Mek1 With Carboxamide-based Allosteric I…	H	Library	-1.81646	-1.52446	-1.67046
ENSG00000169032	ENST00000307102	ENSP00000302486	MAP2K1	MAP2K1-001	PRINCIPAL:1	218	S	TCC	CGGGCAGCTCATCGACTCCA	chr15	66774176	+	1	TRUE	24	59	91	53	0.553299	6	124	83	41	FALSE	FALSE	2	2	1	-12.121	0.311443	Prot_kinase_dom	4AN2	gi|430800796|pdb|4AN2|A Chain A, Crystal Structures Of Human Mek1 With Carboxamide-based Allosteric Inhibitor Xl518 (gdc-0973), Or Related Analogs. >gi|430800797|pdb|4AN3|A Chain A, Crystal Structures Of Human Mek1 With Carboxamide-based Allosteric Inhibitor Xl518 (gdc-0973), Or Related Analogs. >gi|430800798|pdb|4AN9|A Chain A, Crystal Structures Of Human Mek1 With Carboxamide-based Allosteric I…	H	Library	-1.81646	-1.52446	-1.67046
ENSG00000169032	ENST00000307102	ENSP00000302486	MAP2K1	MAP2K1-001	PRINCIPAL:1	378	T	ACC	GGGCTGGTTAAGGCCGATGG	chr15	66782906	-	1	FALSE	62	72	46	62	0.959391	11	113	66	47	FALSE	TRUE	2	2	1	-8.401	0.119206		4AN2	gi|430800796|pdb|4AN2|A Chain A, Crystal Structures Of Human Mek1 With Carboxamide-based Allosteric Inhibitor Xl518 (gdc-0973), Or Related Analogs. >gi|430800797|pdb|4AN3|A Chain A, Crystal Structures Of Human Mek1 With Carboxamide-based Allosteric Inhibitor Xl518 (gdc-0973), Or Related Analogs. >gi|430800798|pdb|4AN9|A Chain A, Crystal Structures Of Human Mek1 With Carboxamide-based Allosteric I…	H	Library	-1.76715	-1.49581	-1.63148
ENSG00000169032	ENST00000307102	ENSP00000302486	MAP2K1	MAP2K1-001	PRINCIPAL:1	158	A	GCT					1						0.401015	4	77			FALSE		2			-10.998	0.371429	Prot_kinase_dom	4AN2	gi|430800796|pdb|4AN2|A Chain A, Crystal Structures Of Human Mek1 With Carboxamide-based Allosteric Inhibitor Xl518 (gdc-0973), Or Related Analogs. >gi|430800797|pdb|4AN3|A Chain A, Crystal Structures Of Human Mek1 With Carboxamide-based Allosteric Inhibitor Xl518 (gdc-0973), Or Related Analogs. >gi|430800798|pdb|4AN9|A Chain A, Crystal Structures Of Human Mek1 With Carboxamide-based Allosteric I…	H	Library
ENSG00000169032	ENST00000307102	ENSP00000302486	MAP2K1	MAP2K1-001	PRINCIPAL:1	159	G	GGA					1						0.403553	4	77			FALSE		2			-10.924	0.338471	Prot_kinase_dom	4AN2	gi|430800796|pdb|4AN2|A Chain A, Crystal Structures Of Human Mek1 With Carboxamide-based Allosteric Inhibitor Xl518 (gdc-0973), Or Related Analogs. >gi|430800797|pdb|4AN3|A Chain A, Crystal Structures Of Human Mek1 With Carboxamide-based Allosteric Inhibitor Xl518 (gdc-0973), Or Related Analogs. >gi|430800798|pdb|4AN9|A Chain A, Crystal Structures Of Human Mek1 With Carboxamide-based Allosteric I…	C	Library
ENSG00000169032	ENST00000307102	ENSP00000302486	MAP2K1	MAP2K1-001	PRINCIPAL:1	160	R	AGA					1						0.406091	4	77			FALSE		2			-12.196	0.301726	Prot_kinase_dom	4AN2	gi|430800796|pdb|4AN2|A Chain A, Crystal Structures Of Human Mek1 With Carboxamide-based Allosteric Inhibitor Xl518 (gdc-0973), Or Related Analogs. >gi|430800797|pdb|4AN3|A Chain A, Crystal Structures Of Human Mek1 With Carboxamide-based Allosteric Inhibitor Xl518 (gdc-0973), Or Related Analogs. >gi|430800798|pdb|4AN9|A Chain A, Crystal Structures Of Human Mek1 With Carboxamide-based Allosteric I…	C	Library
ENSG00000169032	ENST00000307102	ENSP00000302486	MAP2K1	MAP2K1-001	PRINCIPAL:1	161	I	ATT					1						0.408629	4	77			FALSE		2			-11.375	0.31899	Prot_kinase_dom	4AN2	gi|430800796|pdb|4AN2|A Chain A, Crystal Structures Of Human Mek1 With Carboxamide-based Allosteric Inhibitor Xl518 (gdc-0973), Or Related Analogs. >gi|430800797|pdb|4AN3|A Chain A, Crystal Structures Of Human Mek1 With Carboxamide-based Allosteric Inhibitor Xl518 (gdc-0973), Or Related Analogs. >gi|430800798|pdb|4AN9|A Chain A, Crystal Structures Of Human Mek1 With Carboxamide-based Allosteric I…	C	Library
ENSG00000169032	ENST00000307102	ENSP00000302486	MAP2K1	MAP2K1-001	PRINCIPAL:1	162	P	CCT	ACTTTTCCTAAAATTTGTTC	chr15	66735668	-	1	FALSE	30	18	85	61	0.411168	4	77	50	27	FALSE	FALSE	2	1	0.5	-13.831	0.310392	Prot_kinase_dom	4AN2	gi|430800796|pdb|4AN2|A Chain A, Crystal Structures Of Human Mek1 With Carboxamide-based Allosteric Inhibitor Xl518 (gdc-0973), Or Related Analogs. >gi|430800797|pdb|4AN3|A Chain A, Crystal Structures Of Human Mek1 With Carboxamide-based Allosteric Inhibitor Xl518 (gdc-0973), Or Related Analogs. >gi|430800798|pdb|4AN9|A Chain A, Crystal Structures Of Human Mek1 With Carboxamide-based Allosteric I…	C	Library
ENSG00000169032	ENST00000307102	ENSP00000302486	MAP2K1	MAP2K1-001	PRINCIPAL:1	163	E	GAA	ACTTTTCCTAAAATTTGTTC	chr15	66735668	-	1	FALSE	30	18	85	61	0.413706	4	77	50	27	FALSE	FALSE	2	1	0.5	-11.544	0.287453	Prot_kinase_dom	4AN2	gi|430800796|pdb|4AN2|A Chain A, Crystal Structures Of Human Mek1 With Carboxamide-based Allosteric Inhibitor Xl518 (gdc-0973), Or Related Analogs. >gi|430800797|pdb|4AN3|A Chain A, Crystal Structures Of Human Mek1 With Carboxamide-based Allosteric Inhibitor Xl518 (gdc-0973), Or Related Analogs. >gi|430800798|pdb|4AN9|A Chain A, Crystal Structures Of Human Mek1 With Carboxamide-based Allosteric I…	H	Library
ENSG00000169032	ENST00000307102	ENSP00000302486	MAP2K1	MAP2K1-001	PRINCIPAL:1	164	Q	CAA	AGAATTCCTGAACAAATTTT	chr15	66735673	+	1	TRUE	23	1	55	56	0.416244	4	77	55	22	FALSE	FALSE	2	1	0.5	-9.858	0.261188	Prot_kinase_dom	4AN2	gi|430800796|pdb|4AN2|A Chain A, Crystal Structures Of Human Mek1 With Carboxamide-based Allosteric Inhibitor Xl518 (gdc-0973), Or Related Analogs. >gi|430800797|pdb|4AN3|A Chain A, Crystal Structures Of Human Mek1 With Carboxamide-based Allosteric Inhibitor Xl518 (gdc-0973), Or Related Analogs. >gi|430800798|pdb|4AN9|A Chain A, Crystal Structures Of Human Mek1 With Carboxamide-based Allosteric I…	H	Library
ENSG00000169032	ENST00000307102	ENSP00000302486	MAP2K1	MAP2K1-001	PRINCIPAL:1	165	I	ATT	AGAATTCCTGAACAAATTTT	chr15	66735673	+	1	TRUE	23	1	55	56	0.418782	4	77	55	22	FALSE	FALSE	2	1	0.5	-11.392	0.238393	Prot_kinase_dom	4AN2	gi|430800796|pdb|4AN2|A Chain A, Crystal Structures Of Human Mek1 With Carboxamide-based Allosteric Inhibitor Xl518 (gdc-0973), Or Related Analogs. >gi|430800797|pdb|4AN3|A Chain A, Crystal Structures Of Human Mek1 With Carboxamide-based Allosteric Inhibitor Xl518 (gdc-0973), Or Related Analogs. >gi|430800798|pdb|4AN9|A Chain A, Crystal Structures Of Human Mek1 With Carboxamide-based Allosteric I…	H	Library
ENSG00000169032	ENST00000307102	ENSP00000302486	MAP2K1	MAP2K1-001	PRINCIPAL:1	166	L	TTA					1						0.42132	4	77			FALSE		2			-11.455	0.203282	Prot_kinase_dom	4AN2	gi|430800796|pdb|4AN2|A Chain A, Crystal Structures Of Human Mek1 With Carboxamide-based Allosteric Inhibitor Xl518 (gdc-0973), Or Related Analogs. >gi|430800797|pdb|4AN3|A Chain A, Crystal Structures Of Human Mek1 With Carboxamide-based Allosteric Inhibitor Xl518 (gdc-0973), Or Related Analogs. >gi|430800798|pdb|4AN9|A Chain A, Crystal Structures Of Human Mek1 With Carboxamide-based Allosteric I…	H	Library
ENSG00000169032	ENST00000307102	ENSP00000302486	MAP2K1	MAP2K1-001	PRINCIPAL:1	167	G	GGA					1						0.423858	4	77			FALSE		2			-13.056	0.18371	Prot_kinase_dom	4AN2	gi|430800796|pdb|4AN2|A Chain A, Crystal Structures Of Human Mek1 With Carboxamide-based Allosteric Inhibitor Xl518 (gdc-0973), Or Related Analogs. >gi|430800797|pdb|4AN3|A Chain A, Crystal Structures Of Human Mek1 With Carboxamide-based Allosteric Inhibitor Xl518 (gdc-0973), Or Related Analogs. >gi|430800798|pdb|4AN9|A Chain A, Crystal Structures Of Human Mek1 With Carboxamide-based Allosteric I…	H	Library
ENSG00000169032	ENST00000307102	ENSP00000302486	MAP2K1	MAP2K1-001	PRINCIPAL:1	168	K	AAA					1						0.426396	4	77			FALSE		2			-11.543	0.163603	Prot_kinase_dom	4AN2	gi|430800796|pdb|4AN2|A Chain A, Crystal Structures Of Human Mek1 With Carboxamide-based Allosteric Inhibitor Xl518 (gdc-0973), Or Related Analogs. >gi|430800797|pdb|4AN3|A Chain A, Crystal Structures Of Human Mek1 With Carboxamide-based Allosteric Inhibitor Xl518 (gdc-0973), Or Related Analogs. >gi|430800798|pdb|4AN9|A Chain A, Crystal Structures Of Human Mek1 With Carboxamide-based Allosteric I…	H	Library
ENSG00000169032	ENST00000307102	ENSP00000302486	MAP2K1	MAP2K1-001	PRINCIPAL:1	169	V	GTT					1						0.428934	4	77			FALSE		2			-11.177	0.144413	Prot_kinase_dom	4AN2	gi|430800796|pdb|4AN2|A Chain A, Crystal Structures Of Human Mek1 With Carboxamide-based Allosteric Inhibitor Xl518 (gdc-0973), Or Related Analogs. >gi|430800797|pdb|4AN3|A Chain A, Crystal Structures Of Human Mek1 With Carboxamide-based Allosteric Inhibitor Xl518 (gdc-0973), Or Related Analogs. >gi|430800798|pdb|4AN9|A Chain A, Crystal Structures Of Human Mek1 With Carboxamide-based Allosteric I…	H	Library
ENSG00000169032	ENST00000307102	ENSP00000302486	MAP2K1	MAP2K1-001	PRINCIPAL:1	170	S	AGC					1						0.431472	4	77			FALSE		2			-10.306	0.137342	Prot_kinase_dom	4AN2	gi|430800796|pdb|4AN2|A Chain A, Crystal Structures Of Human Mek1 With Carboxamide-based Allosteric Inhibitor Xl518 (gdc-0973), Or Related Analogs. >gi|430800797|pdb|4AN3|A Chain A, Crystal Structures Of Human Mek1 With Carboxamide-based Allosteric Inhibitor Xl518 (gdc-0973), Or Related Analogs. >gi|430800798|pdb|4AN9|A Chain A, Crystal Structures Of Human Mek1 With Carboxamide-based Allosteric I…	H	Library
ENSG00000169032	ENST00000307102	ENSP00000302486	MAP2K1	MAP2K1-001	PRINCIPAL:1	171	I	ATT					1						0.43401	4	77			FALSE		2			-10.407	0.124196	Prot_kinase_dom	4AN2	gi|430800796|pdb|4AN2|A Chain A, Crystal Structures Of Human Mek1 With Carboxamide-based Allosteric Inhibitor Xl518 (gdc-0973), Or Related Analogs. >gi|430800797|pdb|4AN3|A Chain A, Crystal Structures Of Human Mek1 With Carboxamide-based Allosteric Inhibitor Xl518 (gdc-0973), Or Related Analogs. >gi|430800798|pdb|4AN9|A Chain A, Crystal Structures Of Human Mek1 With Carboxamide-based Allosteric I…	H	Library
ENSG00000169032	ENST00000307102	ENSP00000302486	MAP2K1	MAP2K1-001	PRINCIPAL:1	172	A	GCT					1						0.436548	4	77			FALSE		2			-10.885	0.116964	Prot_kinase_dom	4AN2	gi|430800796|pdb|4AN2|A Chain A, Crystal Structures Of Human Mek1 With Carboxamide-based Allosteric Inhibitor Xl518 (gdc-0973), Or Related Analogs. >gi|430800797|pdb|4AN3|A Chain A, Crystal Structures Of Human Mek1 With Carboxamide-based Allosteric Inhibitor Xl518 (gdc-0973), Or Related Analogs. >gi|430800798|pdb|4AN9|A Chain A, Crystal Structures Of Human Mek1 With Carboxamide-based Allosteric I…	H	Library
ENSG00000169032	ENST00000307102	ENSP00000302486	MAP2K1	MAP2K1-001	PRINCIPAL:1	173	V	GTA	CCTTTCCTCTAGGTAATAAA	chr15	66736998	+	1	TRUE	57	6	76	64	0.439086	5	51	4	47	TRUE	FALSE	2	1	0.5	-10.476	0.121443	Prot_kinase_dom	4AN2	gi|430800796|pdb|4AN2|A Chain A, Crystal Structures Of Human Mek1 With Carboxamide-based Allosteric Inhibitor Xl518 (gdc-0973), Or Related Analogs. >gi|430800797|pdb|4AN3|A Chain A, Crystal Structures Of Human Mek1 With Carboxamide-based Allosteric Inhibitor Xl518 (gdc-0973), Or Related Analogs. >gi|430800798|pdb|4AN9|A Chain A, Crystal Structures Of Human Mek1 With Carboxamide-based Allosteric I…	H	Library
ENSG00000169032	ENST00000307102	ENSP00000302486	MAP2K1	MAP2K1-001	PRINCIPAL:1	174	I	ATA	CCTTTCCTCTAGGTAATAAA	chr15	66736998	+	1	TRUE	57	6	76	64	0.441624	5	51	4	47	TRUE	FALSE	2	1	0.5	-9.868	0.117942	Prot_kinase_dom	4AN2	gi|430800796|pdb|4AN2|A Chain A, Crystal Structures Of Human Mek1 With Carboxamide-based Allosteric Inhibitor Xl518 (gdc-0973), Or Related Analogs. >gi|430800797|pdb|4AN3|A Chain A, Crystal Structures Of Human Mek1 With Carboxamide-based Allosteric Inhibitor Xl518 (gdc-0973), Or Related Analogs. >gi|430800798|pdb|4AN9|A Chain A, Crystal Structures Of Human Mek1 With Carboxamide-based Allosteric I…	H	Library
ENSG00000169032	ENST00000307102	ENSP00000302486	MAP2K1	MAP2K1-001	PRINCIPAL:1	175	K	AAA					1						0.444162	5	51			TRUE		2			-11.478	0.131058	Prot_kinase_dom	4AN2	gi|430800796|pdb|4AN2|A Chain A, Crystal Structures Of Human Mek1 With Carboxamide-based Allosteric Inhibitor Xl518 (gdc-0973), Or Related Analogs. >gi|430800797|pdb|4AN3|A Chain A, Crystal Structures Of Human Mek1 With Carboxamide-based Allosteric Inhibitor Xl518 (gdc-0973), Or Related Analogs. >gi|430800798|pdb|4AN9|A Chain A, Crystal Structures Of Human Mek1 With Carboxamide-based Allosteric I…	H	Library
ENSG00000169032	ENST00000307102	ENSP00000302486	MAP2K1	MAP2K1-001	PRINCIPAL:1	176	G	GGC					1						0.446701	5	51			TRUE		2			-13.087	0.140636	Prot_kinase_dom	4AN2	gi|430800796|pdb|4AN2|A Chain A, Crystal Structures Of Human Mek1 With Carboxamide-based Allosteric Inhibitor Xl518 (gdc-0973), Or Related Analogs. >gi|430800797|pdb|4AN3|A Chain A, Crystal Structures Of Human Mek1 With Carboxamide-based Allosteric Inhibitor Xl518 (gdc-0973), Or Related Analogs. >gi|430800798|pdb|4AN9|A Chain A, Crystal Structures Of Human Mek1 With Carboxamide-based Allosteric I…	H	Library
ENSG00000169032	ENST00000307102	ENSP00000302486	MAP2K1	MAP2K1-001	PRINCIPAL:1	379	I	ATC	GGGCTGGTTAAGGCCGATGG	chr15	66782906	-	1	FALSE	62	72	46	62	0.961929	11	113	66	47	FALSE	TRUE	2	2	1	-6.981	0.166553		4AN2	gi|430800796|pdb|4AN2|A Chain A, Crystal Structures Of Human Mek1 With Carboxamide-based Allosteric Inhibitor Xl518 (gdc-0973), Or Related Analogs. >gi|430800797|pdb|4AN3|A Chain A, Crystal Structures Of Human Mek1 With Carboxamide-based Allosteric Inhibitor Xl518 (gdc-0973), Or Related Analogs. >gi|430800798|pdb|4AN9|A Chain A, Crystal Structures Of Human Mek1 With Carboxamide-based Allosteric I…	H	Library	-1.76715	-1.49581	-1.63148
ENSG00000169032	ENST00000307102	ENSP00000302486	MAP2K1	MAP2K1-001	PRINCIPAL:1	306	P	CCT	AACTCAAAAATTGCCATGGG	chr15	66779591	-	1	FALSE	37	86	14	63	0.77665	8	64	25	39	FALSE	FALSE	2	2	1	-4.82	0.675531	Prot_kinase_dom	4AN2	gi|430800796|pdb|4AN2|A Chain A, Crystal Structures Of Human Mek1 With Carboxamide-based Allosteric Inhibitor Xl518 (gdc-0973), Or Related Analogs. >gi|430800797|pdb|4AN3|A Chain A, Crystal Structures Of Human Mek1 With Carboxamide-based Allosteric Inhibitor Xl518 (gdc-0973), Or Related Analogs. >gi|430800798|pdb|4AN9|A Chain A, Crystal Structures Of Human Mek1 With Carboxamide-based Allosteric I…	C	Library	-1.94983	-1.26008	-1.60495
ENSG00000169032	ENST00000307102	ENSP00000302486	MAP2K1	MAP2K1-001	PRINCIPAL:1	307	P	CCC	AACTCAAAAATTGCCATGGG	chr15	66779591	-	1	FALSE	37	86	14	63	0.779188	8	64	25	39	FALSE	FALSE	2	2	1	-4.82	0.639365	Prot_kinase_dom	4AN2	gi|430800796|pdb|4AN2|A Chain A, Crystal Structures Of Human Mek1 With Carboxamide-based Allosteric Inhibitor Xl518 (gdc-0973), Or Related Analogs. >gi|430800797|pdb|4AN3|A Chain A, Crystal Structures Of Human Mek1 With Carboxamide-based Allosteric Inhibitor Xl518 (gdc-0973), Or Related Analogs. >gi|430800798|pdb|4AN9|A Chain A, Crystal Structures Of Human Mek1 With Carboxamide-based Allosteric I…	C	Library	-1.94983	-1.26008	-1.60495
ENSG00000169032	ENST00000307102	ENSP00000302486	MAP2K1	MAP2K1-001	PRINCIPAL:1	35	K	AAG	GGAGGCCTTGCAGAAGAAGC	chr15	66727390	+	1	TRUE	24	46	48	41	0.0888325	2	210	25	185	TRUE	FALSE	2	1	0.5	-10.937	0.904282		3EQC	gi|224036363|pdb|3EQC|A Chain A, X-Ray Structure Of The Human Mitogen-Activated Protein Kinase Kinase 1 (Mek1) In A Ternary Complex With Compound 1, Atp-Gs And Mg2p >gi|224036364|pdb|3EQD|A Chain A, X-Ray Structure Of The Human Mitogen-Activated Protein Kinase Kinase 1 (Mek1) In A Binary Complex With Atp-Gs And Mg2p >gi|224036365|pdb|3EQF|A Chain A, X-Ray Structure Of The Human Mitogen-Activated …	H	Library	-1.75575	-1.35274	-1.55425
ENSG00000169032	ENST00000307102	ENSP00000302486	MAP2K1	MAP2K1-001	PRINCIPAL:1	36	K	AAG	GGAGGCCTTGCAGAAGAAGC	chr15	66727390	+	1	TRUE	24	46	48	41	0.0913706	2	210	25	185	TRUE	FALSE	2	1	0.5	-10.937	0.905937		3EQC	gi|224036363|pdb|3EQC|A Chain A, X-Ray Structure Of The Human Mitogen-Activated Protein Kinase Kinase 1 (Mek1) In A Ternary Complex With Compound 1, Atp-Gs And Mg2p >gi|224036364|pdb|3EQD|A Chain A, X-Ray Structure Of The Human Mitogen-Activated Protein Kinase Kinase 1 (Mek1) In A Binary Complex With Atp-Gs And Mg2p >gi|224036365|pdb|3EQF|A Chain A, X-Ray Structure Of The Human Mitogen-Activated …	H	Library	-1.75575	-1.35274	-1.55425
ENSG00000169032	ENST00000307102	ENSP00000302486	MAP2K1	MAP2K1-001	PRINCIPAL:1	15	P	CCC	GTTAACTGCAGAGCCGTCGG	chr15	66679731	-	1	FALSE	90	91	10	79	0.0380711	1	79	45	34	FALSE	FALSE	2	1	0.5	-2.572	0.924482		2Y4I	gi|319443427|pdb|2Y4I|C Chain C, Ksr2-Mek1 Heterodimer	C	Library	-1.71414	-1.36203	-1.53808
ENSG00000169032	ENST00000307102	ENSP00000302486	MAP2K1	MAP2K1-001	PRINCIPAL:1	181	R	AGG					1						0.459391	5	51			TRUE		2			-12.3	0.345803	Prot_kinase_dom	4AN2	gi|430800796|pdb|4AN2|A Chain A, Crystal Structures Of Human Mek1 With Carboxamide-based Allosteric Inhibitor Xl518 (gdc-0973), Or Related Analogs. >gi|430800797|pdb|4AN3|A Chain A, Crystal Structures Of Human Mek1 With Carboxamide-based Allosteric Inhibitor Xl518 (gdc-0973), Or Related Analogs. >gi|430800798|pdb|4AN9|A Chain A, Crystal Structures Of Human Mek1 With Carboxamide-based Allosteric I…	H	Library
ENSG00000169032	ENST00000307102	ENSP00000302486	MAP2K1	MAP2K1-001	PRINCIPAL:1	182	E	GAG					1						0.461929	5	51			TRUE		2			-11.684	0.380247	Prot_kinase_dom	4AN2	gi|430800796|pdb|4AN2|A Chain A, Crystal Structures Of Human Mek1 With Carboxamide-based Allosteric Inhibitor Xl518 (gdc-0973), Or Related Analogs. >gi|430800797|pdb|4AN3|A Chain A, Crystal Structures Of Human Mek1 With Carboxamide-based Allosteric Inhibitor Xl518 (gdc-0973), Or Related Analogs. >gi|430800798|pdb|4AN9|A Chain A, Crystal Structures Of Human Mek1 With Carboxamide-based Allosteric I…	H	Library
ENSG00000169032	ENST00000307102	ENSP00000302486	MAP2K1	MAP2K1-001	PRINCIPAL:1	183	K	AAG					1						0.464467	5	51			TRUE		2			-12.134	0.435864	Prot_kinase_dom	4AN2	gi|430800796|pdb|4AN2|A Chain A, Crystal Structures Of Human Mek1 With Carboxamide-based Allosteric Inhibitor Xl518 (gdc-0973), Or Related Analogs. >gi|430800797|pdb|4AN3|A Chain A, Crystal Structures Of Human Mek1 With Carboxamide-based Allosteric Inhibitor Xl518 (gdc-0973), Or Related Analogs. >gi|430800798|pdb|4AN9|A Chain A, Crystal Structures Of Human Mek1 With Carboxamide-based Allosteric I…	H	Library
ENSG00000169032	ENST00000307102	ENSP00000302486	MAP2K1	MAP2K1-001	PRINCIPAL:1	184	H	CAC					1						0.467005	5	51			TRUE		2			-14.939	0.451414	Prot_kinase_dom	4AN2	gi|430800796|pdb|4AN2|A Chain A, Crystal Structures Of Human Mek1 With Carboxamide-based Allosteric Inhibitor Xl518 (gdc-0973), Or Related Analogs. >gi|430800797|pdb|4AN3|A Chain A, Crystal Structures Of Human Mek1 With Carboxamide-based Allosteric Inhibitor Xl518 (gdc-0973), Or Related Analogs. >gi|430800798|pdb|4AN9|A Chain A, Crystal Structures Of Human Mek1 With Carboxamide-based Allosteric I…	H	Library
ENSG00000169032	ENST00000307102	ENSP00000302486	MAP2K1	MAP2K1-001	PRINCIPAL:1	185	K	AAG					1						0.469543	5	51			TRUE		2			-9.788	0.441622	Prot_kinase_dom	4AN2	gi|430800796|pdb|4AN2|A Chain A, Crystal Structures Of Human Mek1 With Carboxamide-based Allosteric Inhibitor Xl518 (gdc-0973), Or Related Analogs. >gi|430800797|pdb|4AN3|A Chain A, Crystal Structures Of Human Mek1 With Carboxamide-based Allosteric Inhibitor Xl518 (gdc-0973), Or Related Analogs. >gi|430800798|pdb|4AN9|A Chain A, Crystal Structures Of Human Mek1 With Carboxamide-based Allosteric I…	H	Library
ENSG00000169032	ENST00000307102	ENSP00000302486	MAP2K1	MAP2K1-001	PRINCIPAL:1	186	I	ATC					1						0.472081	5	51			TRUE		2			-11.762	0.455423	Prot_kinase_dom	4AN2	gi|430800796|pdb|4AN2|A Chain A, Crystal Structures Of Human Mek1 With Carboxamide-based Allosteric Inhibitor Xl518 (gdc-0973), Or Related Analogs. >gi|430800797|pdb|4AN3|A Chain A, Crystal Structures Of Human Mek1 With Carboxamide-based Allosteric Inhibitor Xl518 (gdc-0973), Or Related Analogs. >gi|430800798|pdb|4AN9|A Chain A, Crystal Structures Of Human Mek1 With Carboxamide-based Allosteric I…	H	Library
ENSG00000169032	ENST00000307102	ENSP00000302486	MAP2K1	MAP2K1-001	PRINCIPAL:1	16	D	GAC	GTTAACTGCAGAGCCGTCGG	chr15	66679731	-	1	FALSE	90	91	10	79	0.0406091	1	79	45	34	FALSE	FALSE	2	1	0.5	-2.933	0.92642		2Y4I	gi|319443427|pdb|2Y4I|C Chain C, Ksr2-Mek1 Heterodimer	C	Library	-1.71414	-1.36203	-1.53808
ENSG00000169032	ENST00000307102	ENSP00000302486	MAP2K1	MAP2K1-001	PRINCIPAL:1	256	M	ATG	CTCTGGTAGAGATGGCGGTT	chr15	66777405	+	1	TRUE	61	25	22	82	0.649746	7	201	77	124	TRUE	FALSE	2	2	1	-11.963	0.233497	Prot_kinase_dom	4AN2	gi|430800796|pdb|4AN2|A Chain A, Crystal Structures Of Human Mek1 With Carboxamide-based Allosteric Inhibitor Xl518 (gdc-0973), Or Related Analogs. >gi|430800797|pdb|4AN3|A Chain A, Crystal Structures Of Human Mek1 With Carboxamide-based Allosteric Inhibitor Xl518 (gdc-0973), Or Related Analogs. >gi|430800798|pdb|4AN9|A Chain A, Crystal Structures Of Human Mek1 With Carboxamide-based Allosteric I…	H	Library	-1.80664	-1.21651	-1.51158
ENSG00000169032	ENST00000307102	ENSP00000302486	MAP2K1	MAP2K1-001	PRINCIPAL:1	189	R	AGA					1						0.479695	5	51			TRUE		2			-12.589	0.480337	Prot_kinase_dom	4AN2	gi|430800796|pdb|4AN2|A Chain A, Crystal Structures Of Human Mek1 With Carboxamide-based Allosteric Inhibitor Xl518 (gdc-0973), Or Related Analogs. >gi|430800797|pdb|4AN3|A Chain A, Crystal Structures Of Human Mek1 With Carboxamide-based Allosteric Inhibitor Xl518 (gdc-0973), Or Related Analogs. >gi|430800798|pdb|4AN9|A Chain A, Crystal Structures Of Human Mek1 With Carboxamide-based Allosteric I…	C	Library
ENSG00000169032	ENST00000307102	ENSP00000302486	MAP2K1	MAP2K1-001	PRINCIPAL:1	190	D	GAT					1						0.482234	6	51			TRUE		2			-13.618	0.478681	Prot_kinase_dom	4AN2	gi|430800796|pdb|4AN2|A Chain A, Crystal Structures Of Human Mek1 With Carboxamide-based Allosteric Inhibitor Xl518 (gdc-0973), Or Related Analogs. >gi|430800797|pdb|4AN3|A Chain A, Crystal Structures Of Human Mek1 With Carboxamide-based Allosteric Inhibitor Xl518 (gdc-0973), Or Related Analogs. >gi|430800798|pdb|4AN9|A Chain A, Crystal Structures Of Human Mek1 With Carboxamide-based Allosteric I…	C	Library
ENSG00000169032	ENST00000307102	ENSP00000302486	MAP2K1	MAP2K1-001	PRINCIPAL:1	191	V	GTC					1						0.484772	6	124			FALSE		2			-12.158	0.469164	Prot_kinase_dom	4AN2	gi|430800796|pdb|4AN2|A Chain A, Crystal Structures Of Human Mek1 With Carboxamide-based Allosteric Inhibitor Xl518 (gdc-0973), Or Related Analogs. >gi|430800797|pdb|4AN3|A Chain A, Crystal Structures Of Human Mek1 With Carboxamide-based Allosteric Inhibitor Xl518 (gdc-0973), Or Related Analogs. >gi|430800798|pdb|4AN9|A Chain A, Crystal Structures Of Human Mek1 With Carboxamide-based Allosteric I…	C	Library
ENSG00000169032	ENST00000307102	ENSP00000302486	MAP2K1	MAP2K1-001	PRINCIPAL:1	192	K	AAG					1						0.48731	6	124			FALSE		2			-13.063	0.446977	Prot_kinase_dom	4AN2	gi|430800796|pdb|4AN2|A Chain A, Crystal Structures Of Human Mek1 With Carboxamide-based Allosteric Inhibitor Xl518 (gdc-0973), Or Related Analogs. >gi|430800797|pdb|4AN3|A Chain A, Crystal Structures Of Human Mek1 With Carboxamide-based Allosteric Inhibitor Xl518 (gdc-0973), Or Related Analogs. >gi|430800798|pdb|4AN9|A Chain A, Crystal Structures Of Human Mek1 With Carboxamide-based Allosteric I…	C	Library
ENSG00000169032	ENST00000307102	ENSP00000302486	MAP2K1	MAP2K1-001	PRINCIPAL:1	257	A	GCG	CTCTGGTAGAGATGGCGGTT	chr15	66777405	+	1	TRUE	61	25	22	82	0.652284	7	201	77	124	TRUE	FALSE	2	2	1	-11.076	0.26259	Prot_kinase_dom	4AN2	gi|430800796|pdb|4AN2|A Chain A, Crystal Structures Of Human Mek1 With Carboxamide-based Allosteric Inhibitor Xl518 (gdc-0973), Or Related Analogs. >gi|430800797|pdb|4AN3|A Chain A, Crystal Structures Of Human Mek1 With Carboxamide-based Allosteric Inhibitor Xl518 (gdc-0973), Or Related Analogs. >gi|430800798|pdb|4AN9|A Chain A, Crystal Structures Of Human Mek1 With Carboxamide-based Allosteric I…	H	Library	-1.80664	-1.21651	-1.51158
ENSG00000169032	ENST00000307102	ENSP00000302486	MAP2K1	MAP2K1-001	PRINCIPAL:1	105	P	CCC	TGGAGATCAAACCCGCAATC	chr15	66729110	+	1	TRUE	81	53	90	63	0.266497	3	146	26	120	FALSE	FALSE	2	1	0.5	-15.202	0.224871	Prot_kinase_dom	4AN2	gi|430800796|pdb|4AN2|A Chain A, Crystal Structures Of Human Mek1 With Carboxamide-based Allosteric Inhibitor Xl518 (gdc-0973), Or Related Analogs. >gi|430800797|pdb|4AN3|A Chain A, Crystal Structures Of Human Mek1 With Carboxamide-based Allosteric Inhibitor Xl518 (gdc-0973), Or Related Analogs. >gi|430800798|pdb|4AN9|A Chain A, Crystal Structures Of Human Mek1 With Carboxamide-based Allosteric I…	H	Library	-1.47162	-1.52933	-1.50047
ENSG00000169032	ENST00000307102	ENSP00000302486	MAP2K1	MAP2K1-001	PRINCIPAL:1	106	A	GCA	TGGAGATCAAACCCGCAATC	chr15	66729110	+	1	TRUE	81	53	90	63	0.269036	3	146	26	120	FALSE	FALSE	2	1	0.5	-12.215	0.205496	Prot_kinase_dom	4AN2	gi|430800796|pdb|4AN2|A Chain A, Crystal Structures Of Human Mek1 With Carboxamide-based Allosteric Inhibitor Xl518 (gdc-0973), Or Related Analogs. >gi|430800797|pdb|4AN3|A Chain A, Crystal Structures Of Human Mek1 With Carboxamide-based Allosteric Inhibitor Xl518 (gdc-0973), Or Related Analogs. >gi|430800798|pdb|4AN9|A Chain A, Crystal Structures Of Human Mek1 With Carboxamide-based Allosteric I…	H	Library	-1.47162	-1.52933	-1.50047
ENSG00000169032	ENST00000307102	ENSP00000302486	MAP2K1	MAP2K1-001	PRINCIPAL:1	291	R	AGG	CACCCAGGCCAAGGACCCCC	chr15	66777510	+	1	TRUE	34	46	23	59	0.738579	7	201	182	19	TRUE	FALSE	2	2	1	-5.517	0.872933	Prot_kinase_dom	4AN2	gi|430800796|pdb|4AN2|A Chain A, Crystal Structures Of Human Mek1 With Carboxamide-based Allosteric Inhibitor Xl518 (gdc-0973), Or Related Analogs. >gi|430800797|pdb|4AN3|A Chain A, Crystal Structures Of Human Mek1 With Carboxamide-based Allosteric Inhibitor Xl518 (gdc-0973), Or Related Analogs. >gi|430800798|pdb|4AN9|A Chain A, Crystal Structures Of Human Mek1 With Carboxamide-based Allosteric I…	C	Library	-1.69182	-1.2973	-1.49456
ENSG00000169032	ENST00000307102	ENSP00000302486	MAP2K1	MAP2K1-001	PRINCIPAL:1	292	T	ACC	CACCCAGGCCAAGGACCCCC	chr15	66777510	+	1	TRUE	34	46	23	59	0.741117	7	201	182	19	TRUE	FALSE	2	2	1	-4.321	0.874805	Prot_kinase_dom	4AN2	gi|430800796|pdb|4AN2|A Chain A, Crystal Structures Of Human Mek1 With Carboxamide-based Allosteric Inhibitor Xl518 (gdc-0973), Or Related Analogs. >gi|430800797|pdb|4AN3|A Chain A, Crystal Structures Of Human Mek1 With Carboxamide-based Allosteric Inhibitor Xl518 (gdc-0973), Or Related Analogs. >gi|430800798|pdb|4AN9|A Chain A, Crystal Structures Of Human Mek1 With Carboxamide-based Allosteric I…	C	Library	-1.69182	-1.2973	-1.49456
ENSG00000169032	ENST00000307102	ENSP00000302486	MAP2K1	MAP2K1-001	PRINCIPAL:1	308	M	ATG	CAACAACTCAAAAATTGCCA	chr15	66779595	-	1	FALSE	33	66	32	62	0.781726	8	64	29	35	FALSE	FALSE	2	2	1	-8.678	0.597147	Prot_kinase_dom	4AN2	gi|430800796|pdb|4AN2|A Chain A, Crystal Structures Of Human Mek1 With Carboxamide-based Allosteric Inhibitor Xl518 (gdc-0973), Or Related Analogs. >gi|430800797|pdb|4AN3|A Chain A, Crystal Structures Of Human Mek1 With Carboxamide-based Allosteric Inhibitor Xl518 (gdc-0973), Or Related Analogs. >gi|430800798|pdb|4AN9|A Chain A, Crystal Structures Of Human Mek1 With Carboxamide-based Allosteric I…	C	Library	-1.17319	-1.75904	-1.46612
ENSG00000169032	ENST00000307102	ENSP00000302486	MAP2K1	MAP2K1-001	PRINCIPAL:1	309	A	GCA	CAACAACTCAAAAATTGCCA	chr15	66779595	-	1	FALSE	33	66	32	62	0.784264	8	64	29	35	FALSE	FALSE	2	2	1	-9.935	0.558071	Prot_kinase_dom	4AN2	gi|430800796|pdb|4AN2|A Chain A, Crystal Structures Of Human Mek1 With Carboxamide-based Allosteric Inhibitor Xl518 (gdc-0973), Or Related Analogs. >gi|430800797|pdb|4AN3|A Chain A, Crystal Structures Of Human Mek1 With Carboxamide-based Allosteric Inhibitor Xl518 (gdc-0973), Or Related Analogs. >gi|430800798|pdb|4AN9|A Chain A, Crystal Structures Of Human Mek1 With Carboxamide-based Allosteric I…	C	Library	-1.17319	-1.75904	-1.46612
ENSG00000169032	ENST00000307102	ENSP00000302486	MAP2K1	MAP2K1-001	PRINCIPAL:1	24	S	AGC	AGTTAACGGGACCAGCTCTG	chr15	66679758	+	1	TRUE	42	99	4	74	0.0609137	1	79	72	7	FALSE	FALSE	2	1	0.5	-2.431	0.905538		2Y4I	gi|319443427|pdb|2Y4I|C Chain C, Ksr2-Mek1 Heterodimer	C	Library	-1.39313	-1.50018	-1.44665
ENSG00000169032	ENST00000307102	ENSP00000302486	MAP2K1	MAP2K1-001	PRINCIPAL:1	25	S	TCT	AGTTAACGGGACCAGCTCTG	chr15	66679758	+	1	TRUE	42	99	4	74	0.0634518	1	79	72	7	FALSE	FALSE	2	1	0.5	-2.431	0.902955		2Y4I	gi|319443427|pdb|2Y4I|C Chain C, Ksr2-Mek1 Heterodimer	C	Library	-1.39313	-1.50018	-1.44665
ENSG00000169032	ENST00000307102	ENSP00000302486	MAP2K1	MAP2K1-001	PRINCIPAL:1	16	D	GAC	CCCGTTAACTGCAGAGCCGT	chr15	66679734	-	1	FALSE	64	38	13	67	0.0406091	1	79	48	31	FALSE	FALSE	2	1	0.5	-2.933	0.92642		2Y4I	gi|319443427|pdb|2Y4I|C Chain C, Ksr2-Mek1 Heterodimer	C	Library	-1.48655	-1.34774	-1.41714
ENSG00000169032	ENST00000307102	ENSP00000302486	MAP2K1	MAP2K1-001	PRINCIPAL:1	17	G	GGC	CCCGTTAACTGCAGAGCCGT	chr15	66679734	-	1	FALSE	64	38	13	67	0.0431472	1	79	48	31	FALSE	FALSE	2	1	0.5	-2.698	0.924879		2Y4I	gi|319443427|pdb|2Y4I|C Chain C, Ksr2-Mek1 Heterodimer	C	Library	-1.48655	-1.34774	-1.41714
ENSG00000169032	ENST00000307102	ENSP00000302486	MAP2K1	MAP2K1-001	PRINCIPAL:1	87	H	CAC	GACCAGGCCAGAAGGCTTGT	chr15	66727546	-	1	FALSE	42	46	59	56	0.220812	2	210	181	29	TRUE	FALSE	2	1	0.5	-15.642	0.415842	Prot_kinase_dom	4AN2	gi|430800796|pdb|4AN2|A Chain A, Crystal Structures Of Human Mek1 With Carboxamide-based Allosteric Inhibitor Xl518 (gdc-0973), Or Related Analogs. >gi|430800797|pdb|4AN3|A Chain A, Crystal Structures Of Human Mek1 With Carboxamide-based Allosteric Inhibitor Xl518 (gdc-0973), Or Related Analogs. >gi|430800798|pdb|4AN9|A Chain A, Crystal Structures Of Human Mek1 With Carboxamide-based Allosteric I…	E	Library	-1.33287	-1.4943	-1.41358
ENSG00000169032	ENST00000307102	ENSP00000302486	MAP2K1	MAP2K1-001	PRINCIPAL:1	88	K	AAG	GACCAGGCCAGAAGGCTTGT	chr15	66727546	-	1	FALSE	42	46	59	56	0.22335	2	210	181	29	TRUE	FALSE	2	1	0.5	-11.764	0.444698	Prot_kinase_dom	4AN2	gi|430800796|pdb|4AN2|A Chain A, Crystal Structures Of Human Mek1 With Carboxamide-based Allosteric Inhibitor Xl518 (gdc-0973), Or Related Analogs. >gi|430800797|pdb|4AN3|A Chain A, Crystal Structures Of Human Mek1 With Carboxamide-based Allosteric Inhibitor Xl518 (gdc-0973), Or Related Analogs. >gi|430800798|pdb|4AN9|A Chain A, Crystal Structures Of Human Mek1 With Carboxamide-based Allosteric I…	C	Library	-1.33287	-1.4943	-1.41358
ENSG00000169032	ENST00000307102	ENSP00000302486	MAP2K1	MAP2K1-001	PRINCIPAL:1	377	S	TCC	GGTTGGCTCTGCTCCACCAT	chr15	66782904	+	1	TRUE	41	63	47	68	0.956853	11	113	64	49	FALSE	TRUE	2	2	1	-7.3	0.07972		4AN2	gi|430800796|pdb|4AN2|A Chain A, Crystal Structures Of Human Mek1 With Carboxamide-based Allosteric Inhibitor Xl518 (gdc-0973), Or Related Analogs. >gi|430800797|pdb|4AN3|A Chain A, Crystal Structures Of Human Mek1 With Carboxamide-based Allosteric Inhibitor Xl518 (gdc-0973), Or Related Analogs. >gi|430800798|pdb|4AN9|A Chain A, Crystal Structures Of Human Mek1 With Carboxamide-based Allosteric I…	H	Library	-1.42102	-1.36609	-1.39355
ENSG00000169032	ENST00000307102	ENSP00000302486	MAP2K1	MAP2K1-001	PRINCIPAL:1	378	T	ACC	GGTTGGCTCTGCTCCACCAT	chr15	66782904	+	1	TRUE	41	63	47	68	0.959391	11	113	64	49	FALSE	TRUE	2	2	1	-8.401	0.119206		4AN2	gi|430800796|pdb|4AN2|A Chain A, Crystal Structures Of Human Mek1 With Carboxamide-based Allosteric Inhibitor Xl518 (gdc-0973), Or Related Analogs. >gi|430800797|pdb|4AN3|A Chain A, Crystal Structures Of Human Mek1 With Carboxamide-based Allosteric Inhibitor Xl518 (gdc-0973), Or Related Analogs. >gi|430800798|pdb|4AN9|A Chain A, Crystal Structures Of Human Mek1 With Carboxamide-based Allosteric I…	H	Library	-1.42102	-1.36609	-1.39355
ENSG00000169032	ENST00000307102	ENSP00000302486	MAP2K1	MAP2K1-001	PRINCIPAL:1	29	N	AAC	TTGGAACAGGACCAACTTGG	chr15	66727372	+	1	TRUE	75	53	20	52	0.0736041	2	210	7	203	TRUE	FALSE	2	1	0.5	-7.512	0.907605		2Y4I	gi|319443427|pdb|2Y4I|C Chain C, Ksr2-Mek1 Heterodimer	C	Library	-1.48448	-1.30049	-1.39249
ENSG00000169032	ENST00000307102	ENSP00000302486	MAP2K1	MAP2K1-001	PRINCIPAL:1	30	L	TTG	TTGGAACAGGACCAACTTGG	chr15	66727372	+	1	TRUE	75	53	20	52	0.0761421	2	210	7	203	TRUE	FALSE	2	1	0.5	-8.878	0.904344		2Y4I	gi|319443427|pdb|2Y4I|C Chain C, Ksr2-Mek1 Heterodimer	H	Library	-1.48448	-1.30049	-1.39249
ENSG00000169032	ENST00000307102	ENSP00000302486	MAP2K1	MAP2K1-001	PRINCIPAL:1	49	R	CGC	GCAGCAGCGAAAGCGCCTTG	chr15	66727432	+	1	TRUE	73	96	48	46	0.124365	2	210	67	143	TRUE	FALSE	2	1	0.5	-12.789	0.859096		3SLS	gi|378792197|pdb|3SLS|A Chain A, Crystal Structure Of Human Mek-1 Kinase In Complex With Ucb1353770 And Amppnp >gi|378792198|pdb|3SLS|B Chain B, Crystal Structure Of Human Mek-1 Kinase In Complex With Ucb1353770 And Amppnp	H	Library	-1.61773	-1.15999	-1.38886
ENSG00000169032	ENST00000307102	ENSP00000302486	MAP2K1	MAP2K1-001	PRINCIPAL:1	203	E	GAG					1						0.515228	6	124			FALSE		2			-12.969	0.221455	Prot_kinase_dom	4AN2	gi|430800796|pdb|4AN2|A Chain A, Crystal Structures Of Human Mek1 With Carboxamide-based Allosteric Inhibitor Xl518 (gdc-0973), Or Related Analogs. >gi|430800797|pdb|4AN3|A Chain A, Crystal Structures Of Human Mek1 With Carboxamide-based Allosteric Inhibitor Xl518 (gdc-0973), Or Related Analogs. >gi|430800798|pdb|4AN9|A Chain A, Crystal Structures Of Human Mek1 With Carboxamide-based Allosteric I…	C	Library
ENSG00000169032	ENST00000307102	ENSP00000302486	MAP2K1	MAP2K1-001	PRINCIPAL:1	204	I	ATC					1						0.517766	6	124			FALSE		2			-12.16	0.212939	Prot_kinase_dom	4AN2	gi|430800796|pdb|4AN2|A Chain A, Crystal Structures Of Human Mek1 With Carboxamide-based Allosteric Inhibitor Xl518 (gdc-0973), Or Related Analogs. >gi|430800797|pdb|4AN3|A Chain A, Crystal Structures Of Human Mek1 With Carboxamide-based Allosteric Inhibitor Xl518 (gdc-0973), Or Related Analogs. >gi|430800798|pdb|4AN9|A Chain A, Crystal Structures Of Human Mek1 With Carboxamide-based Allosteric I…	E	Library
ENSG00000169032	ENST00000307102	ENSP00000302486	MAP2K1	MAP2K1-001	PRINCIPAL:1	205	K	AAG					1						0.520305	6	124			FALSE		2			-13.008	0.215832	Prot_kinase_dom	4AN2	gi|430800796|pdb|4AN2|A Chain A, Crystal Structures Of Human Mek1 With Carboxamide-based Allosteric Inhibitor Xl518 (gdc-0973), Or Related Analogs. >gi|430800797|pdb|4AN3|A Chain A, Crystal Structures Of Human Mek1 With Carboxamide-based Allosteric Inhibitor Xl518 (gdc-0973), Or Related Analogs. >gi|430800798|pdb|4AN9|A Chain A, Crystal Structures Of Human Mek1 With Carboxamide-based Allosteric I…	E	Library
ENSG00000169032	ENST00000307102	ENSP00000302486	MAP2K1	MAP2K1-001	PRINCIPAL:1	206	L	CTC					1						0.522843	6	124			FALSE		2			-11.448	0.208104	Prot_kinase_dom	4AN2	gi|430800796|pdb|4AN2|A Chain A, Crystal Structures Of Human Mek1 With Carboxamide-based Allosteric Inhibitor Xl518 (gdc-0973), Or Related Analogs. >gi|430800797|pdb|4AN3|A Chain A, Crystal Structures Of Human Mek1 With Carboxamide-based Allosteric Inhibitor Xl518 (gdc-0973), Or Related Analogs. >gi|430800798|pdb|4AN9|A Chain A, Crystal Structures Of Human Mek1 With Carboxamide-based Allosteric I…	E	Library
ENSG00000169032	ENST00000307102	ENSP00000302486	MAP2K1	MAP2K1-001	PRINCIPAL:1	50	L	CTT	GCAGCAGCGAAAGCGCCTTG	chr15	66727432	+	1	TRUE	73	96	48	46	0.126904	2	210	67	143	TRUE	FALSE	2	1	0.5	-11.945	0.849361		3SLS	gi|378792197|pdb|3SLS|A Chain A, Crystal Structure Of Human Mek-1 Kinase In Complex With Ucb1353770 And Amppnp >gi|378792198|pdb|3SLS|B Chain B, Crystal Structure Of Human Mek-1 Kinase In Complex With Ucb1353770 And Amppnp	H	Library	-1.61773	-1.15999	-1.38886
ENSG00000169032	ENST00000307102	ENSP00000302486	MAP2K1	MAP2K1-001	PRINCIPAL:1	15	P	CCC	CCGTTAACTGCAGAGCCGTC	chr15	66679733	-	1	FALSE	87	30	7	78	0.0380711	1	79	47	32	FALSE	FALSE	2	1	0.5	-2.572	0.924482		2Y4I	gi|319443427|pdb|2Y4I|C Chain C, Ksr2-Mek1 Heterodimer	C	Library	-1.0788	-1.67423	-1.37652
ENSG00000169032	ENST00000307102	ENSP00000302486	MAP2K1	MAP2K1-001	PRINCIPAL:1	16	D	GAC	CCGTTAACTGCAGAGCCGTC	chr15	66679733	-	1	FALSE	87	30	7	78	0.0406091	1	79	47	32	FALSE	FALSE	2	1	0.5	-2.933	0.92642		2Y4I	gi|319443427|pdb|2Y4I|C Chain C, Ksr2-Mek1 Heterodimer	C	Library	-1.0788	-1.67423	-1.37652
ENSG00000169032	ENST00000307102	ENSP00000302486	MAP2K1	MAP2K1-001	PRINCIPAL:1	106	A	GCA	TATGATCTGGTTCCGGATTG	chr15	66729111	-	1	FALSE	78	40	77	67	0.269036	3	146	27	119	FALSE	FALSE	2	1	0.5	-12.215	0.205496	Prot_kinase_dom	4AN2	gi|430800796|pdb|4AN2|A Chain A, Crystal Structures Of Human Mek1 With Carboxamide-based Allosteric Inhibitor Xl518 (gdc-0973), Or Related Analogs. >gi|430800797|pdb|4AN3|A Chain A, Crystal Structures Of Human Mek1 With Carboxamide-based Allosteric Inhibitor Xl518 (gdc-0973), Or Related Analogs. >gi|430800798|pdb|4AN9|A Chain A, Crystal Structures Of Human Mek1 With Carboxamide-based Allosteric I…	H	Library	-1.44608	-1.02011	-1.2331
ENSG00000169032	ENST00000307102	ENSP00000302486	MAP2K1	MAP2K1-001	PRINCIPAL:1	107	I	ATC	TATGATCTGGTTCCGGATTG	chr15	66729111	-	1	FALSE	78	40	77	67	0.271574	3	146	27	119	FALSE	FALSE	2	1	0.5	-12.311	0.199602	Prot_kinase_dom	4AN2	gi|430800796|pdb|4AN2|A Chain A, Crystal Structures Of Human Mek1 With Carboxamide-based Allosteric Inhibitor Xl518 (gdc-0973), Or Related Analogs. >gi|430800797|pdb|4AN3|A Chain A, Crystal Structures Of Human Mek1 With Carboxamide-based Allosteric Inhibitor Xl518 (gdc-0973), Or Related Analogs. >gi|430800798|pdb|4AN9|A Chain A, Crystal Structures Of Human Mek1 With Carboxamide-based Allosteric I…	H	Library	-1.44608	-1.02011	-1.2331
ENSG00000169032	ENST00000307102	ENSP00000302486	MAP2K1	MAP2K1-001	PRINCIPAL:1	79	G	GGC	GGGGGCTGGCAATGGCGGTG	chr15	66727522	+	1	TRUE	29	78	63	74	0.200508	2	210	157	53	TRUE	FALSE	2	1	0.5	-14.121	0.358838	Prot_kinase_dom	4AN2	gi|430800796|pdb|4AN2|A Chain A, Crystal Structures Of Human Mek1 With Carboxamide-based Allosteric Inhibitor Xl518 (gdc-0973), Or Related Analogs. >gi|430800797|pdb|4AN3|A Chain A, Crystal Structures Of Human Mek1 With Carboxamide-based Allosteric Inhibitor Xl518 (gdc-0973), Or Related Analogs. >gi|430800798|pdb|4AN9|A Chain A, Crystal Structures Of Human Mek1 With Carboxamide-based Allosteric I…	C	Library	-1.16773	-1.28623	-1.22698
ENSG00000169032	ENST00000307102	ENSP00000302486	MAP2K1	MAP2K1-001	PRINCIPAL:1	80	G	GGT	GGGGGCTGGCAATGGCGGTG	chr15	66727522	+	1	TRUE	29	78	63	74	0.203046	2	210	157	53	TRUE	FALSE	2	1	0.5	-14.121	0.352452	Prot_kinase_dom	4AN2	gi|430800796|pdb|4AN2|A Chain A, Crystal Structures Of Human Mek1 With Carboxamide-based Allosteric Inhibitor Xl518 (gdc-0973), Or Related Analogs. >gi|430800797|pdb|4AN3|A Chain A, Crystal Structures Of Human Mek1 With Carboxamide-based Allosteric Inhibitor Xl518 (gdc-0973), Or Related Analogs. >gi|430800798|pdb|4AN9|A Chain A, Crystal Structures Of Human Mek1 With Carboxamide-based Allosteric I…	C	Library	-1.16773	-1.28623	-1.22698
ENSG00000169032	ENST00000307102	ENSP00000302486	MAP2K1	MAP2K1-001	PRINCIPAL:1	379	I	ATC	GCTGGGCTGGTTAAGGCCGA	chr15	66782909	-	1	FALSE	73	53	44	66	0.961929	11	113	69	44	FALSE	TRUE	2	2	1	-6.981	0.166553		4AN2	gi|430800796|pdb|4AN2|A Chain A, Crystal Structures Of Human Mek1 With Carboxamide-based Allosteric Inhibitor Xl518 (gdc-0973), Or Related Analogs. >gi|430800797|pdb|4AN3|A Chain A, Crystal Structures Of Human Mek1 With Carboxamide-based Allosteric Inhibitor Xl518 (gdc-0973), Or Related Analogs. >gi|430800798|pdb|4AN9|A Chain A, Crystal Structures Of Human Mek1 With Carboxamide-based Allosteric I…	H	Library	-1.63291	-0.800608	-1.21676
ENSG00000169032	ENST00000307102	ENSP00000302486	MAP2K1	MAP2K1-001	PRINCIPAL:1	380	G	GGC	GCTGGGCTGGTTAAGGCCGA	chr15	66782909	-	1	FALSE	73	53	44	66	0.964467	11	113	69	44	FALSE	TRUE	2	2	1	-6.092	0.25753		4AN2	gi|430800796|pdb|4AN2|A Chain A, Crystal Structures Of Human Mek1 With Carboxamide-based Allosteric Inhibitor Xl518 (gdc-0973), Or Related Analogs. >gi|430800797|pdb|4AN3|A Chain A, Crystal Structures Of Human Mek1 With Carboxamide-based Allosteric Inhibitor Xl518 (gdc-0973), Or Related Analogs. >gi|430800798|pdb|4AN9|A Chain A, Crystal Structures Of Human Mek1 With Carboxamide-based Allosteric I…	C	Library	-1.63291	-0.800608	-1.21676
ENSG00000169032	ENST00000307102	ENSP00000302486	MAP2K1	MAP2K1-001	PRINCIPAL:1	114	E	GAG	CCAGATCATAAGGGAGCTGC	chr15	66729135	+	1	TRUE	39	43	87	55	0.28934	3	146	51	95	FALSE	FALSE	2	1	0.5	-13.296	0.165695	Prot_kinase_dom	4AN2	gi|430800796|pdb|4AN2|A Chain A, Crystal Structures Of Human Mek1 With Carboxamide-based Allosteric Inhibitor Xl518 (gdc-0973), Or Related Analogs. >gi|430800797|pdb|4AN3|A Chain A, Crystal Structures Of Human Mek1 With Carboxamide-based Allosteric Inhibitor Xl518 (gdc-0973), Or Related Analogs. >gi|430800798|pdb|4AN9|A Chain A, Crystal Structures Of Human Mek1 With Carboxamide-based Allosteric I…	H	Library	-1.2494	-0.97836	-1.11388
ENSG00000169032	ENST00000307102	ENSP00000302486	MAP2K1	MAP2K1-001	PRINCIPAL:1	212	S	AGC					1						0.538071	6	124			FALSE		2			-12.168	0.194949	Prot_kinase_dom	4AN2	gi|430800796|pdb|4AN2|A Chain A, Crystal Structures Of Human Mek1 With Carboxamide-based Allosteric Inhibitor Xl518 (gdc-0973), Or Related Analogs. >gi|430800797|pdb|4AN3|A Chain A, Crystal Structures Of Human Mek1 With Carboxamide-based Allosteric Inhibitor Xl518 (gdc-0973), Or Related Analogs. >gi|430800798|pdb|4AN9|A Chain A, Crystal Structures Of Human Mek1 With Carboxamide-based Allosteric I…	C	Library
ENSG00000169032	ENST00000307102	ENSP00000302486	MAP2K1	MAP2K1-001	PRINCIPAL:1	213	G	GGG					1						0.540609	6	124			FALSE		2			-13.899	0.234965	Prot_kinase_dom	4AN2	gi|430800796|pdb|4AN2|A Chain A, Crystal Structures Of Human Mek1 With Carboxamide-based Allosteric Inhibitor Xl518 (gdc-0973), Or Related Analogs. >gi|430800797|pdb|4AN3|A Chain A, Crystal Structures Of Human Mek1 With Carboxamide-based Allosteric Inhibitor Xl518 (gdc-0973), Or Related Analogs. >gi|430800798|pdb|4AN9|A Chain A, Crystal Structures Of Human Mek1 With Carboxamide-based Allosteric I…	C	Library
ENSG00000169032	ENST00000307102	ENSP00000302486	MAP2K1	MAP2K1-001	PRINCIPAL:1	214	Q	CAG					1						0.543147	6	124			FALSE		2			-12.946	0.255994	Prot_kinase_dom	4AN2	gi|430800796|pdb|4AN2|A Chain A, Crystal Structures Of Human Mek1 With Carboxamide-based Allosteric Inhibitor Xl518 (gdc-0973), Or Related Analogs. >gi|430800797|pdb|4AN3|A Chain A, Crystal Structures Of Human Mek1 With Carboxamide-based Allosteric Inhibitor Xl518 (gdc-0973), Or Related Analogs. >gi|430800798|pdb|4AN9|A Chain A, Crystal Structures Of Human Mek1 With Carboxamide-based Allosteric I…	C	Library
ENSG00000169032	ENST00000307102	ENSP00000302486	MAP2K1	MAP2K1-001	PRINCIPAL:1	215	L	CTC					1						0.545685	6	124			FALSE		2			-12.188	0.274138	Prot_kinase_dom	4AN2	gi|430800796|pdb|4AN2|A Chain A, Crystal Structures Of Human Mek1 With Carboxamide-based Allosteric Inhibitor Xl518 (gdc-0973), Or Related Analogs. >gi|430800797|pdb|4AN3|A Chain A, Crystal Structures Of Human Mek1 With Carboxamide-based Allosteric Inhibitor Xl518 (gdc-0973), Or Related Analogs. >gi|430800798|pdb|4AN9|A Chain A, Crystal Structures Of Human Mek1 With Carboxamide-based Allosteric I…	H	Library
ENSG00000169032	ENST00000307102	ENSP00000302486	MAP2K1	MAP2K1-001	PRINCIPAL:1	216	I	ATC					1						0.548223	6	124			FALSE		2			-12.178	0.300045	Prot_kinase_dom	4AN2	gi|430800796|pdb|4AN2|A Chain A, Crystal Structures Of Human Mek1 With Carboxamide-based Allosteric Inhibitor Xl518 (gdc-0973), Or Related Analogs. >gi|430800797|pdb|4AN3|A Chain A, Crystal Structures Of Human Mek1 With Carboxamide-based Allosteric Inhibitor Xl518 (gdc-0973), Or Related Analogs. >gi|430800798|pdb|4AN9|A Chain A, Crystal Structures Of Human Mek1 With Carboxamide-based Allosteric I…	H	Library
ENSG00000169032	ENST00000307102	ENSP00000302486	MAP2K1	MAP2K1-001	PRINCIPAL:1	115	L	CTG	CCAGATCATAAGGGAGCTGC	chr15	66729135	+	1	TRUE	39	43	87	55	0.291878	3	146	51	95	FALSE	FALSE	2	1	0.5	-12.413	0.165497	Prot_kinase_dom	4AN2	gi|430800796|pdb|4AN2|A Chain A, Crystal Structures Of Human Mek1 With Carboxamide-based Allosteric Inhibitor Xl518 (gdc-0973), Or Related Analogs. >gi|430800797|pdb|4AN3|A Chain A, Crystal Structures Of Human Mek1 With Carboxamide-based Allosteric Inhibitor Xl518 (gdc-0973), Or Related Analogs. >gi|430800798|pdb|4AN9|A Chain A, Crystal Structures Of Human Mek1 With Carboxamide-based Allosteric I…	H	Library	-1.2494	-0.97836	-1.11388
ENSG00000169032	ENST00000307102	ENSP00000302486	MAP2K1	MAP2K1-001	PRINCIPAL:1	389	H	CAT	AGCACACCAACCCATGCTGC	chr15	66782940	+	1	TRUE	41	46	2	65	0.98731	11	113	100	13	FALSE	TRUE	2	2	1	-4.456	0.838767		4AN2	gi|430800796|pdb|4AN2|A Chain A, Crystal Structures Of Human Mek1 With Carboxamide-based Allosteric Inhibitor Xl518 (gdc-0973), Or Related Analogs. >gi|430800797|pdb|4AN3|A Chain A, Crystal Structures Of Human Mek1 With Carboxamide-based Allosteric Inhibitor Xl518 (gdc-0973), Or Related Analogs. >gi|430800798|pdb|4AN9|A Chain A, Crystal Structures Of Human Mek1 With Carboxamide-based Allosteric I…	C	Library	-1.03284	-1.16146	-1.09715
ENSG00000169032	ENST00000307102	ENSP00000302486	MAP2K1	MAP2K1-001	PRINCIPAL:1	390	A	GCT	AGCACACCAACCCATGCTGC	chr15	66782940	+	1	TRUE	41	46	2	65	0.989848	11	113	100	13	FALSE	TRUE	2	2	1	-2.621	0.875344		4AN2	gi|430800796|pdb|4AN2|A Chain A, Crystal Structures Of Human Mek1 With Carboxamide-based Allosteric Inhibitor Xl518 (gdc-0973), Or Related Analogs. >gi|430800797|pdb|4AN3|A Chain A, Crystal Structures Of Human Mek1 With Carboxamide-based Allosteric Inhibitor Xl518 (gdc-0973), Or Related Analogs. >gi|430800798|pdb|4AN9|A Chain A, Crystal Structures Of Human Mek1 With Carboxamide-based Allosteric I…	C	Library	-1.03284	-1.16146	-1.09715
ENSG00000169032	ENST00000307102	ENSP00000302486	MAP2K1	MAP2K1-001	PRINCIPAL:1	219	M	ATG	GCCCACGAAGGAGTTGGCCA	chr15	66774182	-	1	FALSE		78		53	0.555838	6	124	89	35	FALSE	FALSE	2	2	1	-13.05	0.321763	Prot_kinase_dom	4AN2	gi|430800796|pdb|4AN2|A Chain A, Crystal Structures Of Human Mek1 With Carboxamide-based Allosteric Inhibitor Xl518 (gdc-0973), Or Related Analogs. >gi|430800797|pdb|4AN3|A Chain A, Crystal Structures Of Human Mek1 With Carboxamide-based Allosteric Inhibitor Xl518 (gdc-0973), Or Related Analogs. >gi|430800798|pdb|4AN9|A Chain A, Crystal Structures Of Human Mek1 With Carboxamide-based Allosteric I…	H	Library	-0.731782	-1.42947	-1.08063
ENSG00000169032	ENST00000307102	ENSP00000302486	MAP2K1	MAP2K1-001	PRINCIPAL:1	220	A	GCC	GCCCACGAAGGAGTTGGCCA	chr15	66774182	-	1	FALSE		78		53	0.558376	6	124	89	35	FALSE	FALSE	2	2	1	-12.135	0.314302	Prot_kinase_dom	4AN2	gi|430800796|pdb|4AN2|A Chain A, Crystal Structures Of Human Mek1 With Carboxamide-based Allosteric Inhibitor Xl518 (gdc-0973), Or Related Analogs. >gi|430800797|pdb|4AN3|A Chain A, Crystal Structures Of Human Mek1 With Carboxamide-based Allosteric Inhibitor Xl518 (gdc-0973), Or Related Analogs. >gi|430800798|pdb|4AN9|A Chain A, Crystal Structures Of Human Mek1 With Carboxamide-based Allosteric I…	H	Library	-0.731782	-1.42947	-1.08063
ENSG00000169032	ENST00000307102	ENSP00000302486	MAP2K1	MAP2K1-001	PRINCIPAL:1	224	V	GTG	CCAACTCCTTCGTGGGCACA	chr15	66774199	+	1	TRUE	66	72	51	52	0.568528	6	124	106	18	FALSE	FALSE	2	2	1	-12.084	0.391175	Prot_kinase_dom	4AN2	gi|430800796|pdb|4AN2|A Chain A, Crystal Structures Of Human Mek1 With Carboxamide-based Allosteric Inhibitor Xl518 (gdc-0973), Or Related Analogs. >gi|430800797|pdb|4AN3|A Chain A, Crystal Structures Of Human Mek1 With Carboxamide-based Allosteric Inhibitor Xl518 (gdc-0973), Or Related Analogs. >gi|430800798|pdb|4AN9|A Chain A, Crystal Structures Of Human Mek1 With Carboxamide-based Allosteric I…	C	Library	-1.06296	-1.08428	-1.07362
ENSG00000169032	ENST00000307102	ENSP00000302486	MAP2K1	MAP2K1-001	PRINCIPAL:1	225	G	GGC	CCAACTCCTTCGTGGGCACA	chr15	66774199	+	1	TRUE	66	72	51	52	0.571066	6	124	106	18	FALSE	FALSE	2	2	1	-13.75	0.428839	Prot_kinase_dom	4AN2	gi|430800796|pdb|4AN2|A Chain A, Crystal Structures Of Human Mek1 With Carboxamide-based Allosteric Inhibitor Xl518 (gdc-0973), Or Related Analogs. >gi|430800797|pdb|4AN3|A Chain A, Crystal Structures Of Human Mek1 With Carboxamide-based Allosteric Inhibitor Xl518 (gdc-0973), Or Related Analogs. >gi|430800798|pdb|4AN9|A Chain A, Crystal Structures Of Human Mek1 With Carboxamide-based Allosteric I…	C	Library	-1.06296	-1.08428	-1.07362
ENSG00000169032	ENST00000307102	ENSP00000302486	MAP2K1	MAP2K1-001	PRINCIPAL:1	177	L	CTG	GCTTCTCCCTCAGATATGTC	chr15	66737010	-	1	FALSE	43	56	88	67	0.449239	5	51	16	35	TRUE	FALSE	2	1	0.5	-11.296	0.148001	Prot_kinase_dom	4AN2	gi|430800796|pdb|4AN2|A Chain A, Crystal Structures Of Human Mek1 With Carboxamide-based Allosteric Inhibitor Xl518 (gdc-0973), Or Related Analogs. >gi|430800797|pdb|4AN3|A Chain A, Crystal Structures Of Human Mek1 With Carboxamide-based Allosteric Inhibitor Xl518 (gdc-0973), Or Related Analogs. >gi|430800798|pdb|4AN9|A Chain A, Crystal Structures Of Human Mek1 With Carboxamide-based Allosteric I…	H	Library	-0.967084	-1.0894	-1.02824
ENSG00000169032	ENST00000307102	ENSP00000302486	MAP2K1	MAP2K1-001	PRINCIPAL:1	178	T	ACA	GCTTCTCCCTCAGATATGTC	chr15	66737010	-	1	FALSE	43	56	88	67	0.451777	5	51	16	35	TRUE	FALSE	2	1	0.5	-9.565	0.157632	Prot_kinase_dom	4AN2	gi|430800796|pdb|4AN2|A Chain A, Crystal Structures Of Human Mek1 With Carboxamide-based Allosteric Inhibitor Xl518 (gdc-0973), Or Related Analogs. >gi|430800797|pdb|4AN3|A Chain A, Crystal Structures Of Human Mek1 With Carboxamide-based Allosteric Inhibitor Xl518 (gdc-0973), Or Related Analogs. >gi|430800798|pdb|4AN9|A Chain A, Crystal Structures Of Human Mek1 With Carboxamide-based Allosteric I…	H	Library	-0.967084	-1.0894	-1.02824
ENSG00000169032	ENST00000307102	ENSP00000302486	MAP2K1	MAP2K1-001	PRINCIPAL:1	264	P	CCT	AGCTCCTTGGCATCTGGAGG	chr15	66777429	-	1	FALSE	41	23	74	59	0.670051	7	201	101	100	TRUE	FALSE	2	2	1	-13.808	0.476319	Prot_kinase_dom	4AN2	gi|430800796|pdb|4AN2|A Chain A, Crystal Structures Of Human Mek1 With Carboxamide-based Allosteric Inhibitor Xl518 (gdc-0973), Or Related Analogs. >gi|430800797|pdb|4AN3|A Chain A, Crystal Structures Of Human Mek1 With Carboxamide-based Allosteric Inhibitor Xl518 (gdc-0973), Or Related Analogs. >gi|430800798|pdb|4AN9|A Chain A, Crystal Structures Of Human Mek1 With Carboxamide-based Allosteric I…	C	Library	-0.602934	-1.25012	-0.926525
ENSG00000169032	ENST00000307102	ENSP00000302486	MAP2K1	MAP2K1-001	PRINCIPAL:1	265	P	CCT	AGCTCCTTGGCATCTGGAGG	chr15	66777429	-	1	FALSE	41	23	74	59	0.672589	7	201	101	100	TRUE	FALSE	2	2	1	-13.808	0.503823	Prot_kinase_dom	4AN2	gi|430800796|pdb|4AN2|A Chain A, Crystal Structures Of Human Mek1 With Carboxamide-based Allosteric Inhibitor Xl518 (gdc-0973), Or Related Analogs. >gi|430800797|pdb|4AN3|A Chain A, Crystal Structures Of Human Mek1 With Carboxamide-based Allosteric Inhibitor Xl518 (gdc-0973), Or Related Analogs. >gi|430800798|pdb|4AN9|A Chain A, Crystal Structures Of Human Mek1 With Carboxamide-based Allosteric I…	C	Library	-0.602934	-1.25012	-0.926525
ENSG00000169032	ENST00000307102	ENSP00000302486	MAP2K1	MAP2K1-001	PRINCIPAL:1	297	L	CTT	CACCAGGCTACTCACAGCTA	chr15	66777527	-	1	FALSE	72	53	28	69	0.753807	7	201	199	2	TRUE	FALSE	2	2	1	-3.939	0.844084	Prot_kinase_dom	4AN2	gi|430800796|pdb|4AN2|A Chain A, Crystal Structures Of Human Mek1 With Carboxamide-based Allosteric Inhibitor Xl518 (gdc-0973), Or Related Analogs. >gi|430800797|pdb|4AN3|A Chain A, Crystal Structures Of Human Mek1 With Carboxamide-based Allosteric Inhibitor Xl518 (gdc-0973), Or Related Analogs. >gi|430800798|pdb|4AN9|A Chain A, Crystal Structures Of Human Mek1 With Carboxamide-based Allosteric I…	C	Library	-0.863745	-0.866404	-0.865075
ENSG00000169032	ENST00000307102	ENSP00000302486	MAP2K1	MAP2K1-001	PRINCIPAL:1	298	S	AGC	CACCAGGCTACTCACAGCTA	chr15	66777527	-	1	FALSE	72	53	28	69	0.756345	7	201	199	2	TRUE	FALSE	2	2	1	-4.71	0.835971	Prot_kinase_dom	4AN2	gi|430800796|pdb|4AN2|A Chain A, Crystal Structures Of Human Mek1 With Carboxamide-based Allosteric Inhibitor Xl518 (gdc-0973), Or Related Analogs. >gi|430800797|pdb|4AN3|A Chain A, Crystal Structures Of Human Mek1 With Carboxamide-based Allosteric Inhibitor Xl518 (gdc-0973), Or Related Analogs. >gi|430800798|pdb|4AN9|A Chain A, Crystal Structures Of Human Mek1 With Carboxamide-based Allosteric I…	C	Library	-0.863745	-0.866404	-0.865075
ENSG00000169032	ENST00000307102	ENSP00000302486	MAP2K1	MAP2K1-001	PRINCIPAL:1	74	L	CTG	AAGATCAGTGAGCTGGGGGC	chr15	66727508	+	1	TRUE	27	46	73	63	0.187817	2	210	143	67	TRUE	FALSE	2	1	0.5	-12.333	0.478769	Prot_kinase_dom	4AN2	gi|430800796|pdb|4AN2|A Chain A, Crystal Structures Of Human Mek1 With Carboxamide-based Allosteric Inhibitor Xl518 (gdc-0973), Or Related Analogs. >gi|430800797|pdb|4AN3|A Chain A, Crystal Structures Of Human Mek1 With Carboxamide-based Allosteric Inhibitor Xl518 (gdc-0973), Or Related Analogs. >gi|430800798|pdb|4AN9|A Chain A, Crystal Structures Of Human Mek1 With Carboxamide-based Allosteric I…	H	Library	-0.993259	-0.463479	-0.728369
ENSG00000169032	ENST00000307102	ENSP00000302486	MAP2K1	MAP2K1-001	PRINCIPAL:1	226	T	ACA					1						0.573604	6	124			FALSE		2			-12.798	0.456339	Prot_kinase_dom	4AN2	gi|430800796|pdb|4AN2|A Chain A, Crystal Structures Of Human Mek1 With Carboxamide-based Allosteric Inhibitor Xl518 (gdc-0973), Or Related Analogs. >gi|430800797|pdb|4AN3|A Chain A, Crystal Structures Of Human Mek1 With Carboxamide-based Allosteric Inhibitor Xl518 (gdc-0973), Or Related Analogs. >gi|430800798|pdb|4AN9|A Chain A, Crystal Structures Of Human Mek1 With Carboxamide-based Allosteric I…	C	Library
ENSG00000169032	ENST00000307102	ENSP00000302486	MAP2K1	MAP2K1-001	PRINCIPAL:1	227	R	AGG					1						0.576142	6	124			FALSE		2			-12.883	0.455206	Prot_kinase_dom	4AN2	gi|430800796|pdb|4AN2|A Chain A, Crystal Structures Of Human Mek1 With Carboxamide-based Allosteric Inhibitor Xl518 (gdc-0973), Or Related Analogs. >gi|430800797|pdb|4AN3|A Chain A, Crystal Structures Of Human Mek1 With Carboxamide-based Allosteric Inhibitor Xl518 (gdc-0973), Or Related Analogs. >gi|430800798|pdb|4AN9|A Chain A, Crystal Structures Of Human Mek1 With Carboxamide-based Allosteric I…	C	Library
ENSG00000169032	ENST00000307102	ENSP00000302486	MAP2K1	MAP2K1-001	PRINCIPAL:1	228	S	TCC					1						0.57868	6	124			FALSE		2			-12.116	0.436794	Prot_kinase_dom	4AN2	gi|430800796|pdb|4AN2|A Chain A, Crystal Structures Of Human Mek1 With Carboxamide-based Allosteric Inhibitor Xl518 (gdc-0973), Or Related Analogs. >gi|430800797|pdb|4AN3|A Chain A, Crystal Structures Of Human Mek1 With Carboxamide-based Allosteric Inhibitor Xl518 (gdc-0973), Or Related Analogs. >gi|430800798|pdb|4AN9|A Chain A, Crystal Structures Of Human Mek1 With Carboxamide-based Allosteric I…	C	Library
ENSG00000169032	ENST00000307102	ENSP00000302486	MAP2K1	MAP2K1-001	PRINCIPAL:1	75	G	GGG	AAGATCAGTGAGCTGGGGGC	chr15	66727508	+	1	TRUE	27	46	73	63	0.190355	2	210	143	67	TRUE	FALSE	2	1	0.5	-14.079	0.448713	Prot_kinase_dom	4AN2	gi|430800796|pdb|4AN2|A Chain A, Crystal Structures Of Human Mek1 With Carboxamide-based Allosteric Inhibitor Xl518 (gdc-0973), Or Related Analogs. >gi|430800797|pdb|4AN3|A Chain A, Crystal Structures Of Human Mek1 With Carboxamide-based Allosteric Inhibitor Xl518 (gdc-0973), Or Related Analogs. >gi|430800798|pdb|4AN9|A Chain A, Crystal Structures Of Human Mek1 With Carboxamide-based Allosteric I…	C	Library	-0.993259	-0.463479	-0.728369
ENSG00000169032	ENST00000307102	ENSP00000302486	MAP2K1	MAP2K1-001	PRINCIPAL:1	384	P	CCC	GCAGCATGGGTTGGTGTGCT	chr15	66782926	-	1	FALSE	42	23	7	70	0.974619	11	113	86	27	FALSE	TRUE	2	2	1	-6.234	0.614943		4AN2	gi|430800796|pdb|4AN2|A Chain A, Crystal Structures Of Human Mek1 With Carboxamide-based Allosteric Inhibitor Xl518 (gdc-0973), Or Related Analogs. >gi|430800797|pdb|4AN3|A Chain A, Crystal Structures Of Human Mek1 With Carboxamide-based Allosteric Inhibitor Xl518 (gdc-0973), Or Related Analogs. >gi|430800798|pdb|4AN9|A Chain A, Crystal Structures Of Human Mek1 With Carboxamide-based Allosteric I…	C	Library	-0.746975	-0.704735	-0.725855
ENSG00000169032	ENST00000307102	ENSP00000302486	MAP2K1	MAP2K1-001	PRINCIPAL:1	385	S	AGC	GCAGCATGGGTTGGTGTGCT	chr15	66782926	-	1	FALSE	42	23	7	70	0.977157	11	113	86	27	FALSE	TRUE	2	2	1	-5.62	0.663964		4AN2	gi|430800796|pdb|4AN2|A Chain A, Crystal Structures Of Human Mek1 With Carboxamide-based Allosteric Inhibitor Xl518 (gdc-0973), Or Related Analogs. >gi|430800797|pdb|4AN3|A Chain A, Crystal Structures Of Human Mek1 With Carboxamide-based Allosteric Inhibitor Xl518 (gdc-0973), Or Related Analogs. >gi|430800798|pdb|4AN9|A Chain A, Crystal Structures Of Human Mek1 With Carboxamide-based Allosteric I…	C	Library	-0.746975	-0.704735	-0.725855
ENSG00000169032	ENST00000307102	ENSP00000302486	MAP2K1	MAP2K1-001	PRINCIPAL:1	365	D	GAT	TATCAAGAGATCTGATGCTG	chr15	66782867	+	1	TRUE	37	89	37	71	0.926396	11	113	27	86	FALSE	TRUE	2	2	1	-9.506	0.42384		4AN2	gi|430800796|pdb|4AN2|A Chain A, Crystal Structures Of Human Mek1 With Carboxamide-based Allosteric Inhibitor Xl518 (gdc-0973), Or Related Analogs. >gi|430800797|pdb|4AN3|A Chain A, Crystal Structures Of Human Mek1 With Carboxamide-based Allosteric Inhibitor Xl518 (gdc-0973), Or Related Analogs. >gi|430800798|pdb|4AN9|A Chain A, Crystal Structures Of Human Mek1 With Carboxamide-based Allosteric I…	C	Library	-0.9281	-0.507632	-0.717866
ENSG00000169032	ENST00000307102	ENSP00000302486	MAP2K1	MAP2K1-001	PRINCIPAL:1	231	S	TCG					1						0.586294	6	124			FALSE		2			-11.585	0.559535	Prot_kinase_dom	4AN2	gi|430800796|pdb|4AN2|A Chain A, Crystal Structures Of Human Mek1 With Carboxamide-based Allosteric Inhibitor Xl518 (gdc-0973), Or Related Analogs. >gi|430800797|pdb|4AN3|A Chain A, Crystal Structures Of Human Mek1 With Carboxamide-based Allosteric Inhibitor Xl518 (gdc-0973), Or Related Analogs. >gi|430800798|pdb|4AN9|A Chain A, Crystal Structures Of Human Mek1 With Carboxamide-based Allosteric I…	C	Library
ENSG00000169032	ENST00000307102	ENSP00000302486	MAP2K1	MAP2K1-001	PRINCIPAL:1	366	A	GCT	TATCAAGAGATCTGATGCTG	chr15	66782867	+	1	TRUE	37	89	37	71	0.928934	11	113	27	86	FALSE	TRUE	2	2	1	-8.562	0.402001		4AN2	gi|430800796|pdb|4AN2|A Chain A, Crystal Structures Of Human Mek1 With Carboxamide-based Allosteric Inhibitor Xl518 (gdc-0973), Or Related Analogs. >gi|430800797|pdb|4AN3|A Chain A, Crystal Structures Of Human Mek1 With Carboxamide-based Allosteric Inhibitor Xl518 (gdc-0973), Or Related Analogs. >gi|430800798|pdb|4AN9|A Chain A, Crystal Structures Of Human Mek1 With Carboxamide-based Allosteric I…	C	Library	-0.9281	-0.507632	-0.717866
ENSG00000169032	ENST00000307102	ENSP00000302486	MAP2K1	MAP2K1-001	PRINCIPAL:1	347	A	GCA	CTTCAAATCTGCTCTCTCTG	chr15	66782075	-	1	FALSE	23	75	16	77	0.880711	10	45	19	26	TRUE	TRUE	2	2	1	-10.405	0.34525	Prot_kinase_dom	4AN2	gi|430800796|pdb|4AN2|A Chain A, Crystal Structures Of Human Mek1 With Carboxamide-based Allosteric Inhibitor Xl518 (gdc-0973), Or Related Analogs. >gi|430800797|pdb|4AN3|A Chain A, Crystal Structures Of Human Mek1 With Carboxamide-based Allosteric Inhibitor Xl518 (gdc-0973), Or Related Analogs. >gi|430800798|pdb|4AN9|A Chain A, Crystal Structures Of Human Mek1 With Carboxamide-based Allosteric I…	H	Library	-0.833547	-0.581066	-0.707307
ENSG00000169032	ENST00000307102	ENSP00000302486	MAP2K1	MAP2K1-001	PRINCIPAL:1	348	E	GAG	CTTCAAATCTGCTCTCTCTG	chr15	66782075	-	1	FALSE	23	75	16	77	0.883249	10	45	19	26	TRUE	TRUE	2	2	1	-11.813	0.351677	Prot_kinase_dom	4AN2	gi|430800796|pdb|4AN2|A Chain A, Crystal Structures Of Human Mek1 With Carboxamide-based Allosteric Inhibitor Xl518 (gdc-0973), Or Related Analogs. >gi|430800797|pdb|4AN3|A Chain A, Crystal Structures Of Human Mek1 With Carboxamide-based Allosteric Inhibitor Xl518 (gdc-0973), Or Related Analogs. >gi|430800798|pdb|4AN9|A Chain A, Crystal Structures Of Human Mek1 With Carboxamide-based Allosteric I…	H	Library	-0.833547	-0.581066	-0.707307
ENSG00000169032	ENST00000307102	ENSP00000302486	MAP2K1	MAP2K1-001	PRINCIPAL:1	124	P	CCG	CCATAGAAGCCCACGATGTA	chr15	66729167	-	1	FALSE	25	56	56	66	0.314721	3	146	83	63	FALSE	FALSE	2	1	0.5	-14.054	0.114166	Prot_kinase_dom	4AN2	gi|430800796|pdb|4AN2|A Chain A, Crystal Structures Of Human Mek1 With Carboxamide-based Allosteric Inhibitor Xl518 (gdc-0973), Or Related Analogs. >gi|430800797|pdb|4AN3|A Chain A, Crystal Structures Of Human Mek1 With Carboxamide-based Allosteric Inhibitor Xl518 (gdc-0973), Or Related Analogs. >gi|430800798|pdb|4AN9|A Chain A, Crystal Structures Of Human Mek1 With Carboxamide-based Allosteric I…	C	Library	-0.61811	-0.612476	-0.615293
ENSG00000169032	ENST00000307102	ENSP00000302486	MAP2K1	MAP2K1-001	PRINCIPAL:1	125	Y	TAC	CCATAGAAGCCCACGATGTA	chr15	66729167	-	1	FALSE	25	56	56	66	0.317259	3	146	83	63	FALSE	FALSE	2	1	0.5	-13.417	0.098606	Prot_kinase_dom	4AN2	gi|430800796|pdb|4AN2|A Chain A, Crystal Structures Of Human Mek1 With Carboxamide-based Allosteric Inhibitor Xl518 (gdc-0973), Or Related Analogs. >gi|430800797|pdb|4AN3|A Chain A, Crystal Structures Of Human Mek1 With Carboxamide-based Allosteric Inhibitor Xl518 (gdc-0973), Or Related Analogs. >gi|430800798|pdb|4AN9|A Chain A, Crystal Structures Of Human Mek1 With Carboxamide-based Allosteric I…	C	Library	-0.61811	-0.612476	-0.615293
ENSG00000169032	ENST00000307102	ENSP00000302486	MAP2K1	MAP2K1-001	PRINCIPAL:1	110	Q	CAG	CCTGCAGCTCCCTTATGATC	chr15	66729124	-	1	FALSE	43	50	99	54	0.279188	3	146	40	106	FALSE	FALSE	2	1	0.5	-13.422	0.162208	Prot_kinase_dom	4AN2	gi|430800796|pdb|4AN2|A Chain A, Crystal Structures Of Human Mek1 With Carboxamide-based Allosteric Inhibitor Xl518 (gdc-0973), Or Related Analogs. >gi|430800797|pdb|4AN3|A Chain A, Crystal Structures Of Human Mek1 With Carboxamide-based Allosteric Inhibitor Xl518 (gdc-0973), Or Related Analogs. >gi|430800798|pdb|4AN9|A Chain A, Crystal Structures Of Human Mek1 With Carboxamide-based Allosteric I…	H	Library	-0.48219	-0.724837	-0.603514
ENSG00000169032	ENST00000307102	ENSP00000302486	MAP2K1	MAP2K1-001	PRINCIPAL:1	111	I	ATC	CCTGCAGCTCCCTTATGATC	chr15	66729124	-	1	FALSE	43	50	99	54	0.281726	3	146	40	106	FALSE	FALSE	2	1	0.5	-12.242	0.166011	Prot_kinase_dom	4AN2	gi|430800796|pdb|4AN2|A Chain A, Crystal Structures Of Human Mek1 With Carboxamide-based Allosteric Inhibitor Xl518 (gdc-0973), Or Related Analogs. >gi|430800797|pdb|4AN3|A Chain A, Crystal Structures Of Human Mek1 With Carboxamide-based Allosteric Inhibitor Xl518 (gdc-0973), Or Related Analogs. >gi|430800798|pdb|4AN9|A Chain A, Crystal Structures Of Human Mek1 With Carboxamide-based Allosteric I…	H	Library	-0.48219	-0.724837	-0.603514
ENSG00000169032	ENST00000307102	ENSP00000302486	MAP2K1	MAP2K1-001	PRINCIPAL:1	50	L	CTT	TCTGGGTAAGAAAGGCCTCA	chr15	66727436	-	1	FALSE	24	86	38	46	0.126904	2	210	71	139	TRUE	FALSE	2	1	0.5	-11.945	0.849361		3SLS	gi|378792197|pdb|3SLS|A Chain A, Crystal Structure Of Human Mek-1 Kinase In Complex With Ucb1353770 And Amppnp >gi|378792198|pdb|3SLS|B Chain B, Crystal Structure Of Human Mek-1 Kinase In Complex With Ucb1353770 And Amppnp	H	Library	-0.552982	-0.628467	-0.590724
ENSG00000169032	ENST00000307102	ENSP00000302486	MAP2K1	MAP2K1-001	PRINCIPAL:1	51	E	GAG	TCTGGGTAAGAAAGGCCTCA	chr15	66727436	-	1	FALSE	24	86	38	46	0.129442	2	210	71	139	TRUE	FALSE	2	1	0.5	-12.507	0.834242		1S9I	gi|56966000|pdb|1S9I|A Chain A, X-Ray Structure Of The Human Mitogen-Activated Protein Kinase Kinase 2 (Mek2)in A Complex With Ligand And Mgatp >gi|56966001|pdb|1S9I|B Chain B, X-Ray Structure Of The Human Mitogen-Activated Protein Kinase Kinase 2 (Mek2)in A Complex With Ligand And Mgatp	H	Library	-0.552982	-0.628467	-0.590724
ENSG00000169032	ENST00000307102	ENSP00000302486	MAP2K1	MAP2K1-001	PRINCIPAL:1	381	L	CTT	TTGGTGTGCTGGGCTGGTTA	chr15	66782916	-	1	FALSE	66	38	12	66	0.967005	11	113	76	37	FALSE	TRUE	2	2	1	-4.917	0.360811		4AN2	gi|430800796|pdb|4AN2|A Chain A, Crystal Structures Of Human Mek1 With Carboxamide-based Allosteric Inhibitor Xl518 (gdc-0973), Or Related Analogs. >gi|430800797|pdb|4AN3|A Chain A, Crystal Structures Of Human Mek1 With Carboxamide-based Allosteric Inhibitor Xl518 (gdc-0973), Or Related Analogs. >gi|430800798|pdb|4AN9|A Chain A, Crystal Structures Of Human Mek1 With Carboxamide-based Allosteric I…	C	Library	-0.660206	-0.515904	-0.588055
ENSG00000169032	ENST00000307102	ENSP00000302486	MAP2K1	MAP2K1-001	PRINCIPAL:1	238	T	ACT					1						0.604061	7	201			TRUE		2			-12.144	0.424683	Prot_kinase_dom	4AN2	gi|430800796|pdb|4AN2|A Chain A, Crystal Structures Of Human Mek1 With Carboxamide-based Allosteric Inhibitor Xl518 (gdc-0973), Or Related Analogs. >gi|430800797|pdb|4AN3|A Chain A, Crystal Structures Of Human Mek1 With Carboxamide-based Allosteric Inhibitor Xl518 (gdc-0973), Or Related Analogs. >gi|430800798|pdb|4AN9|A Chain A, Crystal Structures Of Human Mek1 With Carboxamide-based Allosteric I…	C	Library
ENSG00000169032	ENST00000307102	ENSP00000302486	MAP2K1	MAP2K1-001	PRINCIPAL:1	239	H	CAT					1						0.606599	7	201			TRUE		2			-14.656	0.401781	Prot_kinase_dom	4AN2	gi|430800796|pdb|4AN2|A Chain A, Crystal Structures Of Human Mek1 With Carboxamide-based Allosteric Inhibitor Xl518 (gdc-0973), Or Related Analogs. >gi|430800797|pdb|4AN3|A Chain A, Crystal Structures Of Human Mek1 With Carboxamide-based Allosteric Inhibitor Xl518 (gdc-0973), Or Related Analogs. >gi|430800798|pdb|4AN9|A Chain A, Crystal Structures Of Human Mek1 With Carboxamide-based Allosteric I…	C	Library
ENSG00000169032	ENST00000307102	ENSP00000302486	MAP2K1	MAP2K1-001	PRINCIPAL:1	240	Y	TAC					1						0.609137	7	201			TRUE		2			-14.012	0.349086	Prot_kinase_dom	4AN2	gi|430800796|pdb|4AN2|A Chain A, Crystal Structures Of Human Mek1 With Carboxamide-based Allosteric Inhibitor Xl518 (gdc-0973), Or Related Analogs. >gi|430800797|pdb|4AN3|A Chain A, Crystal Structures Of Human Mek1 With Carboxamide-based Allosteric Inhibitor Xl518 (gdc-0973), Or Related Analogs. >gi|430800798|pdb|4AN9|A Chain A, Crystal Structures Of Human Mek1 With Carboxamide-based Allosteric I…	C	Library
ENSG00000169032	ENST00000307102	ENSP00000302486	MAP2K1	MAP2K1-001	PRINCIPAL:1	241	S	TCT					1						0.611675	7	201			TRUE		2			-11.401	0.328805	Prot_kinase_dom	4AN2	gi|430800796|pdb|4AN2|A Chain A, Crystal Structures Of Human Mek1 With Carboxamide-based Allosteric Inhibitor Xl518 (gdc-0973), Or Related Analogs. >gi|430800797|pdb|4AN3|A Chain A, Crystal Structures Of Human Mek1 With Carboxamide-based Allosteric Inhibitor Xl518 (gdc-0973), Or Related Analogs. >gi|430800798|pdb|4AN9|A Chain A, Crystal Structures Of Human Mek1 With Carboxamide-based Allosteric I…	C	Library
ENSG00000169032	ENST00000307102	ENSP00000302486	MAP2K1	MAP2K1-001	PRINCIPAL:1	242	V	GTG					1						0.614213	7	201			TRUE		2			-11.431	0.321185	Prot_kinase_dom	4AN2	gi|430800796|pdb|4AN2|A Chain A, Crystal Structures Of Human Mek1 With Carboxamide-based Allosteric Inhibitor Xl518 (gdc-0973), Or Related Analogs. >gi|430800797|pdb|4AN3|A Chain A, Crystal Structures Of Human Mek1 With Carboxamide-based Allosteric Inhibitor Xl518 (gdc-0973), Or Related Analogs. >gi|430800798|pdb|4AN9|A Chain A, Crystal Structures Of Human Mek1 With Carboxamide-based Allosteric I…	E	Library
ENSG00000169032	ENST00000307102	ENSP00000302486	MAP2K1	MAP2K1-001	PRINCIPAL:1	243	Q	CAG					1						0.616751	7	201			TRUE		2			-12.352	0.345597	Prot_kinase_dom	4AN2	gi|430800796|pdb|4AN2|A Chain A, Crystal Structures Of Human Mek1 With Carboxamide-based Allosteric Inhibitor Xl518 (gdc-0973), Or Related Analogs. >gi|430800797|pdb|4AN3|A Chain A, Crystal Structures Of Human Mek1 With Carboxamide-based Allosteric Inhibitor Xl518 (gdc-0973), Or Related Analogs. >gi|430800798|pdb|4AN9|A Chain A, Crystal Structures Of Human Mek1 With Carboxamide-based Allosteric I…	E	Library
ENSG00000169032	ENST00000307102	ENSP00000302486	MAP2K1	MAP2K1-001	PRINCIPAL:1	382	N	AAC	TTGGTGTGCTGGGCTGGTTA	chr15	66782916	-	1	FALSE	66	38	12	66	0.969543	11	113	76	37	FALSE	TRUE	2	2	1	-2.725	0.475406		4AN2	gi|430800796|pdb|4AN2|A Chain A, Crystal Structures Of Human Mek1 With Carboxamide-based Allosteric Inhibitor Xl518 (gdc-0973), Or Related Analogs. >gi|430800797|pdb|4AN3|A Chain A, Crystal Structures Of Human Mek1 With Carboxamide-based Allosteric Inhibitor Xl518 (gdc-0973), Or Related Analogs. >gi|430800798|pdb|4AN9|A Chain A, Crystal Structures Of Human Mek1 With Carboxamide-based Allosteric I…	C	Library	-0.660206	-0.515904	-0.588055
ENSG00000169032	ENST00000307102	ENSP00000302486	MAP2K1	MAP2K1-001	PRINCIPAL:1	385	S	AGC	AGCAGCATGGGTTGGTGTGC	chr15	66782927	-	1	FALSE	39	7	6	68	0.977157	11	113	87	26	FALSE	TRUE	2	2	1	-5.62	0.663964		4AN2	gi|430800796|pdb|4AN2|A Chain A, Crystal Structures Of Human Mek1 With Carboxamide-based Allosteric Inhibitor Xl518 (gdc-0973), Or Related Analogs. >gi|430800797|pdb|4AN3|A Chain A, Crystal Structures Of Human Mek1 With Carboxamide-based Allosteric Inhibitor Xl518 (gdc-0973), Or Related Analogs. >gi|430800798|pdb|4AN9|A Chain A, Crystal Structures Of Human Mek1 With Carboxamide-based Allosteric I…	C	Library	-0.503303	-0.601916	-0.55261
ENSG00000169032	ENST00000307102	ENSP00000302486	MAP2K1	MAP2K1-001	PRINCIPAL:1	246	I	ATC					1						0.624365	7	201			TRUE		2			-11.494	0.290411	Prot_kinase_dom	4AN2	gi|430800796|pdb|4AN2|A Chain A, Crystal Structures Of Human Mek1 With Carboxamide-based Allosteric Inhibitor Xl518 (gdc-0973), Or Related Analogs. >gi|430800797|pdb|4AN3|A Chain A, Crystal Structures Of Human Mek1 With Carboxamide-based Allosteric Inhibitor Xl518 (gdc-0973), Or Related Analogs. >gi|430800798|pdb|4AN9|A Chain A, Crystal Structures Of Human Mek1 With Carboxamide-based Allosteric I…	C	Library
ENSG00000169032	ENST00000307102	ENSP00000302486	MAP2K1	MAP2K1-001	PRINCIPAL:1	386	T	ACA	AGCAGCATGGGTTGGTGTGC	chr15	66782927	-	1	FALSE	39	7	6	68	0.979695	11	113	87	26	FALSE	TRUE	2	2	1	-7.128	0.692206		4AN2	gi|430800796|pdb|4AN2|A Chain A, Crystal Structures Of Human Mek1 With Carboxamide-based Allosteric Inhibitor Xl518 (gdc-0973), Or Related Analogs. >gi|430800797|pdb|4AN3|A Chain A, Crystal Structures Of Human Mek1 With Carboxamide-based Allosteric Inhibitor Xl518 (gdc-0973), Or Related Analogs. >gi|430800798|pdb|4AN9|A Chain A, Crystal Structures Of Human Mek1 With Carboxamide-based Allosteric I…	C	Library	-0.503303	-0.601916	-0.55261
ENSG00000169032	ENST00000307102	ENSP00000302486	MAP2K1	MAP2K1-001	PRINCIPAL:1	291	R	AGG	CCACCCAGGCCAAGGACCCC	chr15	66777509	+	1	TRUE	23	30	32	59	0.738579	7	201	181	20	TRUE	FALSE	2	2	1	-5.517	0.872933	Prot_kinase_dom	4AN2	gi|430800796|pdb|4AN2|A Chain A, Crystal Structures Of Human Mek1 With Carboxamide-based Allosteric Inhibitor Xl518 (gdc-0973), Or Related Analogs. >gi|430800797|pdb|4AN3|A Chain A, Crystal Structures Of Human Mek1 With Carboxamide-based Allosteric Inhibitor Xl518 (gdc-0973), Or Related Analogs. >gi|430800798|pdb|4AN9|A Chain A, Crystal Structures Of Human Mek1 With Carboxamide-based Allosteric I…	C	Library	-0.374394	-0.724097	-0.549245
ENSG00000169032	ENST00000307102	ENSP00000302486	MAP2K1	MAP2K1-001	PRINCIPAL:1	292	T	ACC	CCACCCAGGCCAAGGACCCC	chr15	66777509	+	1	TRUE	23	30	32	59	0.741117	7	201	181	20	TRUE	FALSE	2	2	1	-4.321	0.874805	Prot_kinase_dom	4AN2	gi|430800796|pdb|4AN2|A Chain A, Crystal Structures Of Human Mek1 With Carboxamide-based Allosteric Inhibitor Xl518 (gdc-0973), Or Related Analogs. >gi|430800797|pdb|4AN3|A Chain A, Crystal Structures Of Human Mek1 With Carboxamide-based Allosteric Inhibitor Xl518 (gdc-0973), Or Related Analogs. >gi|430800798|pdb|4AN9|A Chain A, Crystal Structures Of Human Mek1 With Carboxamide-based Allosteric I…	C	Library	-0.374394	-0.724097	-0.549245
ENSG00000169032	ENST00000307102	ENSP00000302486	MAP2K1	MAP2K1-001	PRINCIPAL:1	13	P	CCG	ACTGCAGAGCCGTCGGGGGC	chr15	66679727	-	1	FALSE	71	18	4	78	0.0329949	1	79	41	38	FALSE	FALSE	2	1	0.5	-2.924	0.921901		2Y4I	gi|319443427|pdb|2Y4I|C Chain C, Ksr2-Mek1 Heterodimer	C	Library	-0.340236	-0.755281	-0.547758
ENSG00000169032	ENST00000307102	ENSP00000302486	MAP2K1	MAP2K1-001	PRINCIPAL:1	249	M	ATG					1						0.63198	7	201			TRUE		2			-11.41	0.203949	Prot_kinase_dom	4AN2	gi|430800796|pdb|4AN2|A Chain A, Crystal Structures Of Human Mek1 With Carboxamide-based Allosteric Inhibitor Xl518 (gdc-0973), Or Related Analogs. >gi|430800797|pdb|4AN3|A Chain A, Crystal Structures Of Human Mek1 With Carboxamide-based Allosteric Inhibitor Xl518 (gdc-0973), Or Related Analogs. >gi|430800798|pdb|4AN9|A Chain A, Crystal Structures Of Human Mek1 With Carboxamide-based Allosteric I…	C	Library
ENSG00000169032	ENST00000307102	ENSP00000302486	MAP2K1	MAP2K1-001	PRINCIPAL:1	250	G	GGA					1						0.634518	7	201			TRUE		2			-13.359	0.197878	Prot_kinase_dom	4AN2	gi|430800796|pdb|4AN2|A Chain A, Crystal Structures Of Human Mek1 With Carboxamide-based Allosteric Inhibitor Xl518 (gdc-0973), Or Related Analogs. >gi|430800797|pdb|4AN3|A Chain A, Crystal Structures Of Human Mek1 With Carboxamide-based Allosteric Inhibitor Xl518 (gdc-0973), Or Related Analogs. >gi|430800798|pdb|4AN9|A Chain A, Crystal Structures Of Human Mek1 With Carboxamide-based Allosteric I…	C	Library
ENSG00000169032	ENST00000307102	ENSP00000302486	MAP2K1	MAP2K1-001	PRINCIPAL:1	14	A	GCC	ACTGCAGAGCCGTCGGGGGC	chr15	66679727	-	1	FALSE	71	18	4	78	0.035533	1	79	41	38	FALSE	FALSE	2	1	0.5	-1.61	0.9231		2Y4I	gi|319443427|pdb|2Y4I|C Chain C, Ksr2-Mek1 Heterodimer	C	Library	-0.340236	-0.755281	-0.547758
ENSG00000169032	ENST00000307102	ENSP00000302486	MAP2K1	MAP2K1-001	PRINCIPAL:1	371	F	TTT	AGGAAGTGGATTTTGCAGGT	chr15	66782887	+	1	TRUE	29	56	52	93	0.941624	11	113	47	66	FALSE	TRUE	2	2	1	-10.12	0.152768		4AN2	gi|430800796|pdb|4AN2|A Chain A, Crystal Structures Of Human Mek1 With Carboxamide-based Allosteric Inhibitor Xl518 (gdc-0973), Or Related Analogs. >gi|430800797|pdb|4AN3|A Chain A, Crystal Structures Of Human Mek1 With Carboxamide-based Allosteric Inhibitor Xl518 (gdc-0973), Or Related Analogs. >gi|430800798|pdb|4AN9|A Chain A, Crystal Structures Of Human Mek1 With Carboxamide-based Allosteric I…	H	Library	-0.432426	-0.65598	-0.544203
ENSG00000169032	ENST00000307102	ENSP00000302486	MAP2K1	MAP2K1-001	PRINCIPAL:1	253	L	CTG					1						0.642132	7	201			TRUE		2			-11.709	0.196129	Prot_kinase_dom	4AN2	gi|430800796|pdb|4AN2|A Chain A, Crystal Structures Of Human Mek1 With Carboxamide-based Allosteric Inhibitor Xl518 (gdc-0973), Or Related Analogs. >gi|430800797|pdb|4AN3|A Chain A, Crystal Structures Of Human Mek1 With Carboxamide-based Allosteric Inhibitor Xl518 (gdc-0973), Or Related Analogs. >gi|430800798|pdb|4AN9|A Chain A, Crystal Structures Of Human Mek1 With Carboxamide-based Allosteric I…	H	Library
ENSG00000169032	ENST00000307102	ENSP00000302486	MAP2K1	MAP2K1-001	PRINCIPAL:1	372	A	GCA	AGGAAGTGGATTTTGCAGGT	chr15	66782887	+	1	TRUE	29	56	52	93	0.944162	11	113	47	66	FALSE	TRUE	2	2	1	-9.582	0.116645		4AN2	gi|430800796|pdb|4AN2|A Chain A, Crystal Structures Of Human Mek1 With Carboxamide-based Allosteric Inhibitor Xl518 (gdc-0973), Or Related Analogs. >gi|430800797|pdb|4AN3|A Chain A, Crystal Structures Of Human Mek1 With Carboxamide-based Allosteric Inhibitor Xl518 (gdc-0973), Or Related Analogs. >gi|430800798|pdb|4AN9|A Chain A, Crystal Structures Of Human Mek1 With Carboxamide-based Allosteric I…	H	Library	-0.432426	-0.65598	-0.544203
ENSG00000169032	ENST00000307102	ENSP00000302486	MAP2K1	MAP2K1-001	PRINCIPAL:1	105	P	CCC	ATGATCTGGTTCCGGATTGC	chr15	66729110	-	1	FALSE	53	9	91	67	0.266497	3	146	26	120	FALSE	FALSE	2	1	0.5	-15.202	0.224871	Prot_kinase_dom	4AN2	gi|430800796|pdb|4AN2|A Chain A, Crystal Structures Of Human Mek1 With Carboxamide-based Allosteric Inhibitor Xl518 (gdc-0973), Or Related Analogs. >gi|430800797|pdb|4AN3|A Chain A, Crystal Structures Of Human Mek1 With Carboxamide-based Allosteric Inhibitor Xl518 (gdc-0973), Or Related Analogs. >gi|430800798|pdb|4AN9|A Chain A, Crystal Structures Of Human Mek1 With Carboxamide-based Allosteric I…	H	Library	-0.445938	-0.630223	-0.53808
ENSG00000169032	ENST00000307102	ENSP00000302486	MAP2K1	MAP2K1-001	PRINCIPAL:1	106	A	GCA	ATGATCTGGTTCCGGATTGC	chr15	66729110	-	1	FALSE	53	9	91	67	0.269036	3	146	26	120	FALSE	FALSE	2	1	0.5	-12.215	0.205496	Prot_kinase_dom	4AN2	gi|430800796|pdb|4AN2|A Chain A, Crystal Structures Of Human Mek1 With Carboxamide-based Allosteric Inhibitor Xl518 (gdc-0973), Or Related Analogs. >gi|430800797|pdb|4AN3|A Chain A, Crystal Structures Of Human Mek1 With Carboxamide-based Allosteric Inhibitor Xl518 (gdc-0973), Or Related Analogs. >gi|430800798|pdb|4AN9|A Chain A, Crystal Structures Of Human Mek1 With Carboxamide-based Allosteric I…	H	Library	-0.445938	-0.630223	-0.53808
ENSG00000169032	ENST00000307102	ENSP00000302486	MAP2K1	MAP2K1-001	PRINCIPAL:1	273	L	CTG	AAGGAGCTGGAGCTGATGTT	chr15	66777455	+	1	TRUE	34	18	33	68	0.692893	7	201	127	74	TRUE	FALSE	2	2	1	-7.403	0.54224	Prot_kinase_dom	4AN2	gi|430800796|pdb|4AN2|A Chain A, Crystal Structures Of Human Mek1 With Carboxamide-based Allosteric Inhibitor Xl518 (gdc-0973), Or Related Analogs. >gi|430800797|pdb|4AN3|A Chain A, Crystal Structures Of Human Mek1 With Carboxamide-based Allosteric Inhibitor Xl518 (gdc-0973), Or Related Analogs. >gi|430800798|pdb|4AN9|A Chain A, Crystal Structures Of Human Mek1 With Carboxamide-based Allosteric I…	H	Library	-0.183125	-0.840035	-0.51158
ENSG00000169032	ENST00000307102	ENSP00000302486	MAP2K1	MAP2K1-001	PRINCIPAL:1	274	M	ATG	AAGGAGCTGGAGCTGATGTT	chr15	66777455	+	1	TRUE	34	18	33	68	0.695431	7	201	127	74	TRUE	FALSE	2	2	1	-6.996	0.557234	Prot_kinase_dom	4AN2	gi|430800796|pdb|4AN2|A Chain A, Crystal Structures Of Human Mek1 With Carboxamide-based Allosteric Inhibitor Xl518 (gdc-0973), Or Related Analogs. >gi|430800797|pdb|4AN3|A Chain A, Crystal Structures Of Human Mek1 With Carboxamide-based Allosteric Inhibitor Xl518 (gdc-0973), Or Related Analogs. >gi|430800798|pdb|4AN9|A Chain A, Crystal Structures Of Human Mek1 With Carboxamide-based Allosteric I…	H	Library	-0.183125	-0.840035	-0.51158
ENSG00000169032	ENST00000307102	ENSP00000302486	MAP2K1	MAP2K1-001	PRINCIPAL:1	87	H	CAC	TGACCAGGCCAGAAGGCTTG	chr15	66727547	-	1	FALSE	37	59	65	59	0.220812	2	210	182	28	TRUE	FALSE	2	1	0.5	-15.642	0.415842	Prot_kinase_dom	4AN2	gi|430800796|pdb|4AN2|A Chain A, Crystal Structures Of Human Mek1 With Carboxamide-based Allosteric Inhibitor Xl518 (gdc-0973), Or Related Analogs. >gi|430800797|pdb|4AN3|A Chain A, Crystal Structures Of Human Mek1 With Carboxamide-based Allosteric Inhibitor Xl518 (gdc-0973), Or Related Analogs. >gi|430800798|pdb|4AN9|A Chain A, Crystal Structures Of Human Mek1 With Carboxamide-based Allosteric I…	E	Library	-0.0302157	-0.978868	-0.504542
ENSG00000169032	ENST00000307102	ENSP00000302486	MAP2K1	MAP2K1-001	PRINCIPAL:1	88	K	AAG	TGACCAGGCCAGAAGGCTTG	chr15	66727547	-	1	FALSE	37	59	65	59	0.22335	2	210	182	28	TRUE	FALSE	2	1	0.5	-11.764	0.444698	Prot_kinase_dom	4AN2	gi|430800796|pdb|4AN2|A Chain A, Crystal Structures Of Human Mek1 With Carboxamide-based Allosteric Inhibitor Xl518 (gdc-0973), Or Related Analogs. >gi|430800797|pdb|4AN3|A Chain A, Crystal Structures Of Human Mek1 With Carboxamide-based Allosteric Inhibitor Xl518 (gdc-0973), Or Related Analogs. >gi|430800798|pdb|4AN9|A Chain A, Crystal Structures Of Human Mek1 With Carboxamide-based Allosteric I…	C	Library	-0.0302157	-0.978868	-0.504542
ENSG00000169032	ENST00000307102	ENSP00000302486	MAP2K1	MAP2K1-001	PRINCIPAL:1	33	L	TTG	CTCCTCCAGCTTCTTCTGCA	chr15	66727384	-	1	FALSE	19	53	25	57	0.0837563	2	210	19	191	TRUE	FALSE	2	1	0.5	-10.349	0.902506		2Y4I	gi|319443427|pdb|2Y4I|C Chain C, Ksr2-Mek1 Heterodimer	H	Library	-0.47156	-0.469319	-0.470439
ENSG00000169032	ENST00000307102	ENSP00000302486	MAP2K1	MAP2K1-001	PRINCIPAL:1	34	Q	CAG	CTCCTCCAGCTTCTTCTGCA	chr15	66727384	-	1	FALSE	19	53	25	57	0.0862944	2	210	19	191	TRUE	FALSE	2	1	0.5	-11.752	0.903899		2Y4I	gi|319443427|pdb|2Y4I|C Chain C, Ksr2-Mek1 Heterodimer	H	Library	-0.47156	-0.469319	-0.470439
ENSG00000169032	ENST00000307102	ENSP00000302486	MAP2K1	MAP2K1-001	PRINCIPAL:1	287	P	CCA	CCGGGGGTCCTTGGCCTGGG	chr15	66777498	-	1	FALSE	25	12	9	75	0.728426	7	201	170	31	TRUE	FALSE	2	2	1	-2.85	0.854883	Prot_kinase_dom	4AN2	gi|430800796|pdb|4AN2|A Chain A, Crystal Structures Of Human Mek1 With Carboxamide-based Allosteric Inhibitor Xl518 (gdc-0973), Or Related Analogs. >gi|430800797|pdb|4AN3|A Chain A, Crystal Structures Of Human Mek1 With Carboxamide-based Allosteric Inhibitor Xl518 (gdc-0973), Or Related Analogs. >gi|430800798|pdb|4AN9|A Chain A, Crystal Structures Of Human Mek1 With Carboxamide-based Allosteric I…	C	Library	-0.0840433	-0.77068	-0.427362
ENSG00000169032	ENST00000307102	ENSP00000302486	MAP2K1	MAP2K1-001	PRINCIPAL:1	259	G	GGG					1						0.65736	7	201			TRUE		2			-13.272	0.294208	Prot_kinase_dom	4AN2	gi|430800796|pdb|4AN2|A Chain A, Crystal Structures Of Human Mek1 With Carboxamide-based Allosteric Inhibitor Xl518 (gdc-0973), Or Related Analogs. >gi|430800797|pdb|4AN3|A Chain A, Crystal Structures Of Human Mek1 With Carboxamide-based Allosteric Inhibitor Xl518 (gdc-0973), Or Related Analogs. >gi|430800798|pdb|4AN9|A Chain A, Crystal Structures Of Human Mek1 With Carboxamide-based Allosteric I…	C	Library
ENSG00000169032	ENST00000307102	ENSP00000302486	MAP2K1	MAP2K1-001	PRINCIPAL:1	260	R	AGG					1						0.659898	7	201			TRUE		2			-11.561	0.348226	Prot_kinase_dom	4AN2	gi|430800796|pdb|4AN2|A Chain A, Crystal Structures Of Human Mek1 With Carboxamide-based Allosteric Inhibitor Xl518 (gdc-0973), Or Related Analogs. >gi|430800797|pdb|4AN3|A Chain A, Crystal Structures Of Human Mek1 With Carboxamide-based Allosteric Inhibitor Xl518 (gdc-0973), Or Related Analogs. >gi|430800798|pdb|4AN9|A Chain A, Crystal Structures Of Human Mek1 With Carboxamide-based Allosteric I…	C	Library
ENSG00000169032	ENST00000307102	ENSP00000302486	MAP2K1	MAP2K1-001	PRINCIPAL:1	261	Y	TAT					1						0.662437	7	201			TRUE		2			-13.884	0.381545	Prot_kinase_dom	4AN2	gi|430800796|pdb|4AN2|A Chain A, Crystal Structures Of Human Mek1 With Carboxamide-based Allosteric Inhibitor Xl518 (gdc-0973), Or Related Analogs. >gi|430800797|pdb|4AN3|A Chain A, Crystal Structures Of Human Mek1 With Carboxamide-based Allosteric Inhibitor Xl518 (gdc-0973), Or Related Analogs. >gi|430800798|pdb|4AN9|A Chain A, Crystal Structures Of Human Mek1 With Carboxamide-based Allosteric I…	C	Library
ENSG00000169032	ENST00000307102	ENSP00000302486	MAP2K1	MAP2K1-001	PRINCIPAL:1	288	P	CCC	CCGGGGGTCCTTGGCCTGGG	chr15	66777498	-	1	FALSE	25	12	9	75	0.730964	7	201	170	31	TRUE	FALSE	2	2	1	-2.85	0.861719	Prot_kinase_dom	4AN2	gi|430800796|pdb|4AN2|A Chain A, Crystal Structures Of Human Mek1 With Carboxamide-based Allosteric Inhibitor Xl518 (gdc-0973), Or Related Analogs. >gi|430800797|pdb|4AN3|A Chain A, Crystal Structures Of Human Mek1 With Carboxamide-based Allosteric Inhibitor Xl518 (gdc-0973), Or Related Analogs. >gi|430800798|pdb|4AN9|A Chain A, Crystal Structures Of Human Mek1 With Carboxamide-based Allosteric I…	C	Library	-0.0840433	-0.77068	-0.427362
ENSG00000169032	ENST00000307102	ENSP00000302486	MAP2K1	MAP2K1-001	PRINCIPAL:1	383	Q	CAG	CATGGGTTGGTGTGCTGGGC	chr15	66782922	-	1	FALSE	27	6	15	72	0.972081	11	113	82	31	FALSE	TRUE	2	2	1	-3.364	0.554178		4AN2	gi|430800796|pdb|4AN2|A Chain A, Crystal Structures Of Human Mek1 With Carboxamide-based Allosteric Inhibitor Xl518 (gdc-0973), Or Related Analogs. >gi|430800797|pdb|4AN3|A Chain A, Crystal Structures Of Human Mek1 With Carboxamide-based Allosteric Inhibitor Xl518 (gdc-0973), Or Related Analogs. >gi|430800798|pdb|4AN9|A Chain A, Crystal Structures Of Human Mek1 With Carboxamide-based Allosteric I…	C	Library	-0.659011	-0.195566	-0.427288
ENSG00000169032	ENST00000307102	ENSP00000302486	MAP2K1	MAP2K1-001	PRINCIPAL:1	384	P	CCC	CATGGGTTGGTGTGCTGGGC	chr15	66782922	-	1	FALSE	27	6	15	72	0.974619	11	113	82	31	FALSE	TRUE	2	2	1	-6.234	0.614943		4AN2	gi|430800796|pdb|4AN2|A Chain A, Crystal Structures Of Human Mek1 With Carboxamide-based Allosteric Inhibitor Xl518 (gdc-0973), Or Related Analogs. >gi|430800797|pdb|4AN3|A Chain A, Crystal Structures Of Human Mek1 With Carboxamide-based Allosteric Inhibitor Xl518 (gdc-0973), Or Related Analogs. >gi|430800798|pdb|4AN9|A Chain A, Crystal Structures Of Human Mek1 With Carboxamide-based Allosteric I…	C	Library	-0.659011	-0.195566	-0.427288
ENSG00000169032	ENST00000307102	ENSP00000302486	MAP2K1	MAP2K1-001	PRINCIPAL:1	389	H	CAT	ACACTTAGACGCCAGCAGCA	chr15	66782940	-	1	FALSE	37	72	1	76	0.98731	11	113	100	13	FALSE	TRUE	2	2	1	-4.456	0.838767		4AN2	gi|430800796|pdb|4AN2|A Chain A, Crystal Structures Of Human Mek1 With Carboxamide-based Allosteric Inhibitor Xl518 (gdc-0973), Or Related Analogs. >gi|430800797|pdb|4AN3|A Chain A, Crystal Structures Of Human Mek1 With Carboxamide-based Allosteric Inhibitor Xl518 (gdc-0973), Or Related Analogs. >gi|430800798|pdb|4AN9|A Chain A, Crystal Structures Of Human Mek1 With Carboxamide-based Allosteric I…	C	Library	-0.385494	-0.457554	-0.421524
ENSG00000169032	ENST00000307102	ENSP00000302486	MAP2K1	MAP2K1-001	PRINCIPAL:1	390	A	GCT	ACACTTAGACGCCAGCAGCA	chr15	66782940	-	1	FALSE	37	72	1	76	0.989848	11	113	100	13	FALSE	TRUE	2	2	1	-2.621	0.875344		4AN2	gi|430800796|pdb|4AN2|A Chain A, Crystal Structures Of Human Mek1 With Carboxamide-based Allosteric Inhibitor Xl518 (gdc-0973), Or Related Analogs. >gi|430800797|pdb|4AN3|A Chain A, Crystal Structures Of Human Mek1 With Carboxamide-based Allosteric Inhibitor Xl518 (gdc-0973), Or Related Analogs. >gi|430800798|pdb|4AN9|A Chain A, Crystal Structures Of Human Mek1 With Carboxamide-based Allosteric I…	C	Library	-0.385494	-0.457554	-0.421524
ENSG00000169032	ENST00000307102	ENSP00000302486	MAP2K1	MAP2K1-001	PRINCIPAL:1	111	I	ATC	AATCCGGAACCAGATCATAA	chr15	66729126	+	1	TRUE	34	81	67	68	0.281726	3	146	42	104	FALSE	FALSE	2	1	0.5	-12.242	0.166011	Prot_kinase_dom	4AN2	gi|430800796|pdb|4AN2|A Chain A, Crystal Structures Of Human Mek1 With Carboxamide-based Allosteric Inhibitor Xl518 (gdc-0973), Or Related Analogs. >gi|430800797|pdb|4AN3|A Chain A, Crystal Structures Of Human Mek1 With Carboxamide-based Allosteric Inhibitor Xl518 (gdc-0973), Or Related Analogs. >gi|430800798|pdb|4AN9|A Chain A, Crystal Structures Of Human Mek1 With Carboxamide-based Allosteric I…	H	Library	-0.214734	-0.594284	-0.404509
ENSG00000169032	ENST00000307102	ENSP00000302486	MAP2K1	MAP2K1-001	PRINCIPAL:1	112	I	ATA	AATCCGGAACCAGATCATAA	chr15	66729126	+	1	TRUE	34	81	67	68	0.284264	3	146	42	104	FALSE	FALSE	2	1	0.5	-12.242	0.151996	Prot_kinase_dom	4AN2	gi|430800796|pdb|4AN2|A Chain A, Crystal Structures Of Human Mek1 With Carboxamide-based Allosteric Inhibitor Xl518 (gdc-0973), Or Related Analogs. >gi|430800797|pdb|4AN3|A Chain A, Crystal Structures Of Human Mek1 With Carboxamide-based Allosteric Inhibitor Xl518 (gdc-0973), Or Related Analogs. >gi|430800798|pdb|4AN9|A Chain A, Crystal Structures Of Human Mek1 With Carboxamide-based Allosteric I…	H	Library	-0.214734	-0.594284	-0.404509
ENSG00000169032	ENST00000307102	ENSP00000302486	MAP2K1	MAP2K1-001	PRINCIPAL:1	269	K	AAG	AAACATCAGCTCCAGCTCCT	chr15	66777442	-	1	FALSE	31	56	75	82	0.682741	7	201	114	87	TRUE	FALSE	2	2	1	-11.196	0.536155	Prot_kinase_dom	4AN2	gi|430800796|pdb|4AN2|A Chain A, Crystal Structures Of Human Mek1 With Carboxamide-based Allosteric Inhibitor Xl518 (gdc-0973), Or Related Analogs. >gi|430800797|pdb|4AN3|A Chain A, Crystal Structures Of Human Mek1 With Carboxamide-based Allosteric Inhibitor Xl518 (gdc-0973), Or Related Analogs. >gi|430800798|pdb|4AN9|A Chain A, Crystal Structures Of Human Mek1 With Carboxamide-based Allosteric I…	H	Library	-0.312038	-0.434075	-0.373056
ENSG00000169032	ENST00000307102	ENSP00000302486	MAP2K1	MAP2K1-001	PRINCIPAL:1	270	E	GAG	AAACATCAGCTCCAGCTCCT	chr15	66777442	-	1	FALSE	31	56	75	82	0.685279	7	201	114	87	TRUE	FALSE	2	2	1	-10.677	0.52817	Prot_kinase_dom	4AN2	gi|430800796|pdb|4AN2|A Chain A, Crystal Structures Of Human Mek1 With Carboxamide-based Allosteric Inhibitor Xl518 (gdc-0973), Or Related Analogs. >gi|430800797|pdb|4AN3|A Chain A, Crystal Structures Of Human Mek1 With Carboxamide-based Allosteric Inhibitor Xl518 (gdc-0973), Or Related Analogs. >gi|430800798|pdb|4AN9|A Chain A, Crystal Structures Of Human Mek1 With Carboxamide-based Allosteric I…	H	Library	-0.312038	-0.434075	-0.373056
ENSG00000169032	ENST00000307102	ENSP00000302486	MAP2K1	MAP2K1-001	PRINCIPAL:1	278	Q	CAG	CAGCCGCATCTCCTTCCACC	chr15	66777470	-	1	FALSE	51	63	31	71	0.705584	7	201	142	59	TRUE	FALSE	2	2	1	-3.86	0.730685	Prot_kinase_dom	4AN2	gi|430800796|pdb|4AN2|A Chain A, Crystal Structures Of Human Mek1 With Carboxamide-based Allosteric Inhibitor Xl518 (gdc-0973), Or Related Analogs. >gi|430800797|pdb|4AN3|A Chain A, Crystal Structures Of Human Mek1 With Carboxamide-based Allosteric Inhibitor Xl518 (gdc-0973), Or Related Analogs. >gi|430800798|pdb|4AN9|A Chain A, Crystal Structures Of Human Mek1 With Carboxamide-based Allosteric I…	C	Library	-0.184633	-0.542579	-0.363606
ENSG00000169032	ENST00000307102	ENSP00000302486	MAP2K1	MAP2K1-001	PRINCIPAL:1	279	V	GTG	CAGCCGCATCTCCTTCCACC	chr15	66777470	-	1	FALSE	51	63	31	71	0.708122	7	201	142	59	TRUE	FALSE	2	2	1	-3.803	0.747313	Prot_kinase_dom	4AN2	gi|430800796|pdb|4AN2|A Chain A, Crystal Structures Of Human Mek1 With Carboxamide-based Allosteric Inhibitor Xl518 (gdc-0973), Or Related Analogs. >gi|430800797|pdb|4AN3|A Chain A, Crystal Structures Of Human Mek1 With Carboxamide-based Allosteric Inhibitor Xl518 (gdc-0973), Or Related Analogs. >gi|430800798|pdb|4AN9|A Chain A, Crystal Structures Of Human Mek1 With Carboxamide-based Allosteric I…	C	Library	-0.184633	-0.542579	-0.363606
ENSG00000169032	ENST00000307102	ENSP00000302486	MAP2K1	MAP2K1-001	PRINCIPAL:1	346	P	CCC	TTCAAATCTGCTCTCTCTGC	chr15	66782074	-	1	FALSE	35	12	60	79	0.878173	10	45	18	27	TRUE	TRUE	2	2	1	-13.893	0.335897	Prot_kinase_dom	4AN2	gi|430800796|pdb|4AN2|A Chain A, Crystal Structures Of Human Mek1 With Carboxamide-based Allosteric Inhibitor Xl518 (gdc-0973), Or Related Analogs. >gi|430800797|pdb|4AN3|A Chain A, Crystal Structures Of Human Mek1 With Carboxamide-based Allosteric Inhibitor Xl518 (gdc-0973), Or Related Analogs. >gi|430800798|pdb|4AN9|A Chain A, Crystal Structures Of Human Mek1 With Carboxamide-based Allosteric I…	H	Library	-0.33455	-0.354755	-0.344653
ENSG00000169032	ENST00000307102	ENSP00000302486	MAP2K1	MAP2K1-001	PRINCIPAL:1	347	A	GCA	TTCAAATCTGCTCTCTCTGC	chr15	66782074	-	1	FALSE	35	12	60	79	0.880711	10	45	18	27	TRUE	TRUE	2	2	1	-10.405	0.34525	Prot_kinase_dom	4AN2	gi|430800796|pdb|4AN2|A Chain A, Crystal Structures Of Human Mek1 With Carboxamide-based Allosteric Inhibitor Xl518 (gdc-0973), Or Related Analogs. >gi|430800797|pdb|4AN3|A Chain A, Crystal Structures Of Human Mek1 With Carboxamide-based Allosteric Inhibitor Xl518 (gdc-0973), Or Related Analogs. >gi|430800798|pdb|4AN9|A Chain A, Crystal Structures Of Human Mek1 With Carboxamide-based Allosteric I…	H	Library	-0.33455	-0.354755	-0.344653
ENSG00000169032	ENST00000307102	ENSP00000302486	MAP2K1	MAP2K1-001	PRINCIPAL:1	97	K	AAG	TGATCTCCAGATGAATTAGC	chr15	66729085	-	1	FALSE	78	56	96	65	0.246193	2	210	1	145	TRUE	FALSE	2	1	0.5	-12.669	0.160386	Prot_kinase_dom	4AN2	gi|430800796|pdb|4AN2|A Chain A, Crystal Structures Of Human Mek1 With Carboxamide-based Allosteric Inhibitor Xl518 (gdc-0973), Or Related Analogs. >gi|430800797|pdb|4AN3|A Chain A, Crystal Structures Of Human Mek1 With Carboxamide-based Allosteric Inhibitor Xl518 (gdc-0973), Or Related Analogs. >gi|430800798|pdb|4AN9|A Chain A, Crystal Structures Of Human Mek1 With Carboxamide-based Allosteric I…	E	Library	-0.231285	-0.262252	-0.246768
ENSG00000169032	ENST00000307102	ENSP00000302486	MAP2K1	MAP2K1-001	PRINCIPAL:1	98	L	CTA	TGATCTCCAGATGAATTAGC	chr15	66729085	-	1	FALSE	78	56	96	65	0.248731	3	146	1	145	FALSE	FALSE	2	1	0.5	-11.748	0.140574	Prot_kinase_dom	4AN2	gi|430800796|pdb|4AN2|A Chain A, Crystal Structures Of Human Mek1 With Carboxamide-based Allosteric Inhibitor Xl518 (gdc-0973), Or Related Analogs. >gi|430800797|pdb|4AN3|A Chain A, Crystal Structures Of Human Mek1 With Carboxamide-based Allosteric Inhibitor Xl518 (gdc-0973), Or Related Analogs. >gi|430800798|pdb|4AN9|A Chain A, Crystal Structures Of Human Mek1 With Carboxamide-based Allosteric I…	E	Library	-0.231285	-0.262252	-0.246768
ENSG00000169032	ENST00000307102	ENSP00000302486	MAP2K1	MAP2K1-001	PRINCIPAL:1	367	E	GAG	GAGATCTGATGCTGAGGAAG	chr15	66782873	+	1	TRUE	21	38	55	61	0.931472	11	113	33	80	FALSE	TRUE	2	2	1	-9.877	0.366819		4AN2	gi|430800796|pdb|4AN2|A Chain A, Crystal Structures Of Human Mek1 With Carboxamide-based Allosteric Inhibitor Xl518 (gdc-0973), Or Related Analogs. >gi|430800797|pdb|4AN3|A Chain A, Crystal Structures Of Human Mek1 With Carboxamide-based Allosteric Inhibitor Xl518 (gdc-0973), Or Related Analogs. >gi|430800798|pdb|4AN9|A Chain A, Crystal Structures Of Human Mek1 With Carboxamide-based Allosteric I…	C	Library	-0.301809	-0.142822	-0.222316
ENSG00000169032	ENST00000307102	ENSP00000302486	MAP2K1	MAP2K1-001	PRINCIPAL:1	368	E	GAA	GAGATCTGATGCTGAGGAAG	chr15	66782873	+	1	TRUE	21	38	55	61	0.93401	11	113	33	80	FALSE	TRUE	2	2	1	-9.877	0.303336		4AN2	gi|430800796|pdb|4AN2|A Chain A, Crystal Structures Of Human Mek1 With Carboxamide-based Allosteric Inhibitor Xl518 (gdc-0973), Or Related Analogs. >gi|430800797|pdb|4AN3|A Chain A, Crystal Structures Of Human Mek1 With Carboxamide-based Allosteric Inhibitor Xl518 (gdc-0973), Or Related Analogs. >gi|430800798|pdb|4AN9|A Chain A, Crystal Structures Of Human Mek1 With Carboxamide-based Allosteric I…	C	Library	-0.301809	-0.142822	-0.222316
ENSG00000169032	ENST00000307102	ENSP00000302486	MAP2K1	MAP2K1-001	PRINCIPAL:1	293	P	CCC	TCACAGCTAAGGGGCCTCCC	chr15	66777516	-	1	FALSE	64	16	22	59	0.743655	7	201	188	13	TRUE	FALSE	2	2	1	-6.181	0.876161	Prot_kinase_dom	4AN2	gi|430800796|pdb|4AN2|A Chain A, Crystal Structures Of Human Mek1 With Carboxamide-based Allosteric Inhibitor Xl518 (gdc-0973), Or Related Analogs. >gi|430800797|pdb|4AN3|A Chain A, Crystal Structures Of Human Mek1 With Carboxamide-based Allosteric Inhibitor Xl518 (gdc-0973), Or Related Analogs. >gi|430800798|pdb|4AN9|A Chain A, Crystal Structures Of Human Mek1 With Carboxamide-based Allosteric I…	C	Library	-0.105316	-0.242894	-0.174105
ENSG00000169032	ENST00000307102	ENSP00000302486	MAP2K1	MAP2K1-001	PRINCIPAL:1	271	L	CTG					1						0.687817	7	201			TRUE		2			-10.913	0.53525	Prot_kinase_dom	4AN2	gi|430800796|pdb|4AN2|A Chain A, Crystal Structures Of Human Mek1 With Carboxamide-based Allosteric Inhibitor Xl518 (gdc-0973), Or Related Analogs. >gi|430800797|pdb|4AN3|A Chain A, Crystal Structures Of Human Mek1 With Carboxamide-based Allosteric Inhibitor Xl518 (gdc-0973), Or Related Analogs. >gi|430800798|pdb|4AN9|A Chain A, Crystal Structures Of Human Mek1 With Carboxamide-based Allosteric I…	H	Library
ENSG00000169032	ENST00000307102	ENSP00000302486	MAP2K1	MAP2K1-001	PRINCIPAL:1	272	E	GAG					1						0.690355	7	201			TRUE		2			-9.825	0.520103	Prot_kinase_dom	4AN2	gi|430800796|pdb|4AN2|A Chain A, Crystal Structures Of Human Mek1 With Carboxamide-based Allosteric Inhibitor Xl518 (gdc-0973), Or Related Analogs. >gi|430800797|pdb|4AN3|A Chain A, Crystal Structures Of Human Mek1 With Carboxamide-based Allosteric Inhibitor Xl518 (gdc-0973), Or Related Analogs. >gi|430800798|pdb|4AN9|A Chain A, Crystal Structures Of Human Mek1 With Carboxamide-based Allosteric I…	H	Library
ENSG00000169032	ENST00000307102	ENSP00000302486	MAP2K1	MAP2K1-001	PRINCIPAL:1	294	G	GGG	TCACAGCTAAGGGGCCTCCC	chr15	66777516	-	1	FALSE	64	16	22	59	0.746193	7	201	188	13	TRUE	FALSE	2	2	1	-6.557	0.873867	Prot_kinase_dom	4AN2	gi|430800796|pdb|4AN2|A Chain A, Crystal Structures Of Human Mek1 With Carboxamide-based Allosteric Inhibitor Xl518 (gdc-0973), Or Related Analogs. >gi|430800797|pdb|4AN3|A Chain A, Crystal Structures Of Human Mek1 With Carboxamide-based Allosteric Inhibitor Xl518 (gdc-0973), Or Related Analogs. >gi|430800798|pdb|4AN9|A Chain A, Crystal Structures Of Human Mek1 With Carboxamide-based Allosteric I…	C	Library	-0.105316	-0.242894	-0.174105
ENSG00000169032	ENST00000307102	ENSP00000302486	MAP2K1	MAP2K1-001	PRINCIPAL:1	286	T	ACC	ATGCGGCTGAGACCCCACCC	chr15	66777495	+	1	TRUE	37	94	2	73	0.725888	7	201	167	34	TRUE	FALSE	2	2	1	-3	0.84502	Prot_kinase_dom	4AN2	gi|430800796|pdb|4AN2|A Chain A, Crystal Structures Of Human Mek1 With Carboxamide-based Allosteric Inhibitor Xl518 (gdc-0973), Or Related Analogs. >gi|430800797|pdb|4AN3|A Chain A, Crystal Structures Of Human Mek1 With Carboxamide-based Allosteric Inhibitor Xl518 (gdc-0973), Or Related Analogs. >gi|430800798|pdb|4AN9|A Chain A, Crystal Structures Of Human Mek1 With Carboxamide-based Allosteric I…	C	Library	-0.290087	-0.0556075	-0.172847
ENSG00000169032	ENST00000307102	ENSP00000302486	MAP2K1	MAP2K1-001	PRINCIPAL:1	287	P	CCA	ATGCGGCTGAGACCCCACCC	chr15	66777495	+	1	TRUE	37	94	2	73	0.728426	7	201	167	34	TRUE	FALSE	2	2	1	-2.85	0.854883	Prot_kinase_dom	4AN2	gi|430800796|pdb|4AN2|A Chain A, Crystal Structures Of Human Mek1 With Carboxamide-based Allosteric Inhibitor Xl518 (gdc-0973), Or Related Analogs. >gi|430800797|pdb|4AN3|A Chain A, Crystal Structures Of Human Mek1 With Carboxamide-based Allosteric Inhibitor Xl518 (gdc-0973), Or Related Analogs. >gi|430800798|pdb|4AN9|A Chain A, Crystal Structures Of Human Mek1 With Carboxamide-based Allosteric I…	C	Library	-0.290087	-0.0556075	-0.172847
ENSG00000169032	ENST00000307102	ENSP00000302486	MAP2K1	MAP2K1-001	PRINCIPAL:1	305	R	CGA	CAAAAATTGCCATGGGAGGT	chr15	66779587	-	1	FALSE	44	59	38	71	0.774112	8	64	21	43	FALSE	FALSE	2	2	1	-6.192	0.693597	Prot_kinase_dom	4AN2	gi|430800796|pdb|4AN2|A Chain A, Crystal Structures Of Human Mek1 With Carboxamide-based Allosteric Inhibitor Xl518 (gdc-0973), Or Related Analogs. >gi|430800797|pdb|4AN3|A Chain A, Crystal Structures Of Human Mek1 With Carboxamide-based Allosteric Inhibitor Xl518 (gdc-0973), Or Related Analogs. >gi|430800798|pdb|4AN9|A Chain A, Crystal Structures Of Human Mek1 With Carboxamide-based Allosteric I…	C	Library	-0.337331	-0.00834514	-0.172838
ENSG00000169032	ENST00000307102	ENSP00000302486	MAP2K1	MAP2K1-001	PRINCIPAL:1	275	F	TTT					1						0.69797	7	201			TRUE		2			-10.416	0.563052	Prot_kinase_dom	4AN2	gi|430800796|pdb|4AN2|A Chain A, Crystal Structures Of Human Mek1 With Carboxamide-based Allosteric Inhibitor Xl518 (gdc-0973), Or Related Analogs. >gi|430800797|pdb|4AN3|A Chain A, Crystal Structures Of Human Mek1 With Carboxamide-based Allosteric Inhibitor Xl518 (gdc-0973), Or Related Analogs. >gi|430800798|pdb|4AN9|A Chain A, Crystal Structures Of Human Mek1 With Carboxamide-based Allosteric I…	H	Library
ENSG00000169032	ENST00000307102	ENSP00000302486	MAP2K1	MAP2K1-001	PRINCIPAL:1	306	P	CCT	CAAAAATTGCCATGGGAGGT	chr15	66779587	-	1	FALSE	44	59	38	71	0.77665	8	64	21	43	FALSE	FALSE	2	2	1	-4.82	0.675531	Prot_kinase_dom	4AN2	gi|430800796|pdb|4AN2|A Chain A, Crystal Structures Of Human Mek1 With Carboxamide-based Allosteric Inhibitor Xl518 (gdc-0973), Or Related Analogs. >gi|430800797|pdb|4AN3|A Chain A, Crystal Structures Of Human Mek1 With Carboxamide-based Allosteric Inhibitor Xl518 (gdc-0973), Or Related Analogs. >gi|430800798|pdb|4AN9|A Chain A, Crystal Structures Of Human Mek1 With Carboxamide-based Allosteric I…	C	Library	-0.337331	-0.00834514	-0.172838
ENSG00000169032	ENST00000307102	ENSP00000302486	MAP2K1	MAP2K1-001	PRINCIPAL:1	10	Q	CAG	CGTCGGGGGCCGGGTTCAGC	chr15	66679717	-	1	FALSE	84	23	6	60	0.0253807	1	79	31	48	FALSE	FALSE	2	1	0.5	-1.267	0.927609		2Y4I	gi|319443427|pdb|2Y4I|C Chain C, Ksr2-Mek1 Heterodimer	C	Library	-0.115216	-0.186106	-0.150661
ENSG00000169032	ENST00000307102	ENSP00000302486	MAP2K1	MAP2K1-001	PRINCIPAL:1	11	L	CTG	CGTCGGGGGCCGGGTTCAGC	chr15	66679717	-	1	FALSE	84	23	6	60	0.0279188	1	79	31	48	FALSE	FALSE	2	1	0.5	-2.007	0.928185		2Y4I	gi|319443427|pdb|2Y4I|C Chain C, Ksr2-Mek1 Heterodimer	C	Library	-0.115216	-0.186106	-0.150661
ENSG00000169032	ENST00000307102	ENSP00000302486	MAP2K1	MAP2K1-001	PRINCIPAL:1	287	P	CCA	CGGGGGTCCTTGGCCTGGGT	chr15	66777497	-	1	FALSE	36	21	16	76	0.728426	7	201	169	32	TRUE	FALSE	2	2	1	-2.85	0.854883	Prot_kinase_dom	4AN2	gi|430800796|pdb|4AN2|A Chain A, Crystal Structures Of Human Mek1 With Carboxamide-based Allosteric Inhibitor Xl518 (gdc-0973), Or Related Analogs. >gi|430800797|pdb|4AN3|A Chain A, Crystal Structures Of Human Mek1 With Carboxamide-based Allosteric Inhibitor Xl518 (gdc-0973), Or Related Analogs. >gi|430800798|pdb|4AN9|A Chain A, Crystal Structures Of Human Mek1 With Carboxamide-based Allosteric I…	C	Library	-0.480673	0.191364	-0.144655
ENSG00000169032	ENST00000307102	ENSP00000302486	MAP2K1	MAP2K1-001	PRINCIPAL:1	288	P	CCC	CGGGGGTCCTTGGCCTGGGT	chr15	66777497	-	1	FALSE	36	21	16	76	0.730964	7	201	169	32	TRUE	FALSE	2	2	1	-2.85	0.861719	Prot_kinase_dom	4AN2	gi|430800796|pdb|4AN2|A Chain A, Crystal Structures Of Human Mek1 With Carboxamide-based Allosteric Inhibitor Xl518 (gdc-0973), Or Related Analogs. >gi|430800797|pdb|4AN3|A Chain A, Crystal Structures Of Human Mek1 With Carboxamide-based Allosteric Inhibitor Xl518 (gdc-0973), Or Related Analogs. >gi|430800798|pdb|4AN9|A Chain A, Crystal Structures Of Human Mek1 With Carboxamide-based Allosteric I…	C	Library	-0.480673	0.191364	-0.144655
ENSG00000169032	ENST00000307102	ENSP00000302486	MAP2K1	MAP2K1-001	PRINCIPAL:1	278	Q	CAG	ATGTTTGGGTGCCAGGTGGA	chr15	66777470	+	1	TRUE	22	75	21	71	0.705584	7	201	142	59	TRUE	FALSE	2	2	1	-3.86	0.730685	Prot_kinase_dom	4AN2	gi|430800796|pdb|4AN2|A Chain A, Crystal Structures Of Human Mek1 With Carboxamide-based Allosteric Inhibitor Xl518 (gdc-0973), Or Related Analogs. >gi|430800797|pdb|4AN3|A Chain A, Crystal Structures Of Human Mek1 With Carboxamide-based Allosteric Inhibitor Xl518 (gdc-0973), Or Related Analogs. >gi|430800798|pdb|4AN9|A Chain A, Crystal Structures Of Human Mek1 With Carboxamide-based Allosteric I…	C	Library	-0.21285	0.0212851	-0.0957823
ENSG00000169032	ENST00000307102	ENSP00000302486	MAP2K1	MAP2K1-001	PRINCIPAL:1	279	V	GTG	ATGTTTGGGTGCCAGGTGGA	chr15	66777470	+	1	TRUE	22	75	21	71	0.708122	7	201	142	59	TRUE	FALSE	2	2	1	-3.803	0.747313	Prot_kinase_dom	4AN2	gi|430800796|pdb|4AN2|A Chain A, Crystal Structures Of Human Mek1 With Carboxamide-based Allosteric Inhibitor Xl518 (gdc-0973), Or Related Analogs. >gi|430800797|pdb|4AN3|A Chain A, Crystal Structures Of Human Mek1 With Carboxamide-based Allosteric Inhibitor Xl518 (gdc-0973), Or Related Analogs. >gi|430800798|pdb|4AN9|A Chain A, Crystal Structures Of Human Mek1 With Carboxamide-based Allosteric I…	C	Library	-0.21285	0.0212851	-0.0957823
ENSG00000169032	ENST00000307102	ENSP00000302486	MAP2K1	MAP2K1-001	PRINCIPAL:1	210	G	GGG	CTCTGTGACTTTGGGGTCAG	chr15	66774156	+	1	TRUE	39	30	61	54	0.532995	6	124	63	61	FALSE	FALSE	2	2	1	-13.918	0.164058	Prot_kinase_dom	4AN2	gi|430800796|pdb|4AN2|A Chain A, Crystal Structures Of Human Mek1 With Carboxamide-based Allosteric Inhibitor Xl518 (gdc-0973), Or Related Analogs. >gi|430800797|pdb|4AN3|A Chain A, Crystal Structures Of Human Mek1 With Carboxamide-based Allosteric Inhibitor Xl518 (gdc-0973), Or Related Analogs. >gi|430800798|pdb|4AN9|A Chain A, Crystal Structures Of Human Mek1 With Carboxamide-based Allosteric I…	C	Library	-0.128311	-0.033615	-0.0809632
ENSG00000169032	ENST00000307102	ENSP00000302486	MAP2K1	MAP2K1-001	PRINCIPAL:1	280	E	GAA					1						0.71066	7	201			TRUE		2			-3.585	0.758056	Prot_kinase_dom	4AN2	gi|430800796|pdb|4AN2|A Chain A, Crystal Structures Of Human Mek1 With Carboxamide-based Allosteric Inhibitor Xl518 (gdc-0973), Or Related Analogs. >gi|430800797|pdb|4AN3|A Chain A, Crystal Structures Of Human Mek1 With Carboxamide-based Allosteric Inhibitor Xl518 (gdc-0973), Or Related Analogs. >gi|430800798|pdb|4AN9|A Chain A, Crystal Structures Of Human Mek1 With Carboxamide-based Allosteric I…	C	Library
ENSG00000169032	ENST00000307102	ENSP00000302486	MAP2K1	MAP2K1-001	PRINCIPAL:1	211	V	GTC	CTCTGTGACTTTGGGGTCAG	chr15	66774156	+	1	TRUE	39	30	61	54	0.535533	6	124	63	61	FALSE	FALSE	2	2	1	-12.168	0.180788	Prot_kinase_dom	4AN2	gi|430800796|pdb|4AN2|A Chain A, Crystal Structures Of Human Mek1 With Carboxamide-based Allosteric Inhibitor Xl518 (gdc-0973), Or Related Analogs. >gi|430800797|pdb|4AN3|A Chain A, Crystal Structures Of Human Mek1 With Carboxamide-based Allosteric Inhibitor Xl518 (gdc-0973), Or Related Analogs. >gi|430800798|pdb|4AN9|A Chain A, Crystal Structures Of Human Mek1 With Carboxamide-based Allosteric I…	C	Library	-0.128311	-0.033615	-0.0809632
ENSG00000169032	ENST00000307102	ENSP00000302486	MAP2K1	MAP2K1-001	PRINCIPAL:1	292	T	ACC	CCAGGCCAAGGACCCCCGGG	chr15	66777513	+	1	TRUE	43	98	25	59	0.741117	7	201	185	16	TRUE	FALSE	2	2	1	-4.321	0.874805	Prot_kinase_dom	4AN2	gi|430800796|pdb|4AN2|A Chain A, Crystal Structures Of Human Mek1 With Carboxamide-based Allosteric Inhibitor Xl518 (gdc-0973), Or Related Analogs. >gi|430800797|pdb|4AN3|A Chain A, Crystal Structures Of Human Mek1 With Carboxamide-based Allosteric Inhibitor Xl518 (gdc-0973), Or Related Analogs. >gi|430800798|pdb|4AN9|A Chain A, Crystal Structures Of Human Mek1 With Carboxamide-based Allosteric I…	C	Library	0.075401	-0.219144	-0.0718716
ENSG00000169032	ENST00000307102	ENSP00000302486	MAP2K1	MAP2K1-001	PRINCIPAL:1	283	A	GCG					1						0.718274	7	201			TRUE		2			-2.5	0.817656	Prot_kinase_dom	4AN2	gi|430800796|pdb|4AN2|A Chain A, Crystal Structures Of Human Mek1 With Carboxamide-based Allosteric Inhibitor Xl518 (gdc-0973), Or Related Analogs. >gi|430800797|pdb|4AN3|A Chain A, Crystal Structures Of Human Mek1 With Carboxamide-based Allosteric Inhibitor Xl518 (gdc-0973), Or Related Analogs. >gi|430800798|pdb|4AN9|A Chain A, Crystal Structures Of Human Mek1 With Carboxamide-based Allosteric I…	C	Library
ENSG00000169032	ENST00000307102	ENSP00000302486	MAP2K1	MAP2K1-001	PRINCIPAL:1	284	A	GCT					1						0.720812	7	201			TRUE		2			-2.5	0.826039	Prot_kinase_dom	4AN2	gi|430800796|pdb|4AN2|A Chain A, Crystal Structures Of Human Mek1 With Carboxamide-based Allosteric Inhibitor Xl518 (gdc-0973), Or Related Analogs. >gi|430800797|pdb|4AN3|A Chain A, Crystal Structures Of Human Mek1 With Carboxamide-based Allosteric Inhibitor Xl518 (gdc-0973), Or Related Analogs. >gi|430800798|pdb|4AN9|A Chain A, Crystal Structures Of Human Mek1 With Carboxamide-based Allosteric I…	C	Library
ENSG00000169032	ENST00000307102	ENSP00000302486	MAP2K1	MAP2K1-001	PRINCIPAL:1	285	E	GAG					1						0.72335	7	201			TRUE		2			-2.907	0.839398	Prot_kinase_dom	4AN2	gi|430800796|pdb|4AN2|A Chain A, Crystal Structures Of Human Mek1 With Carboxamide-based Allosteric Inhibitor Xl518 (gdc-0973), Or Related Analogs. >gi|430800797|pdb|4AN3|A Chain A, Crystal Structures Of Human Mek1 With Carboxamide-based Allosteric Inhibitor Xl518 (gdc-0973), Or Related Analogs. >gi|430800798|pdb|4AN9|A Chain A, Crystal Structures Of Human Mek1 With Carboxamide-based Allosteric I…	C	Library
ENSG00000169032	ENST00000307102	ENSP00000302486	MAP2K1	MAP2K1-001	PRINCIPAL:1	293	P	CCC	CCAGGCCAAGGACCCCCGGG	chr15	66777513	+	1	TRUE	43	98	25	59	0.743655	7	201	185	16	TRUE	FALSE	2	2	1	-6.181	0.876161	Prot_kinase_dom	4AN2	gi|430800796|pdb|4AN2|A Chain A, Crystal Structures Of Human Mek1 With Carboxamide-based Allosteric Inhibitor Xl518 (gdc-0973), Or Related Analogs. >gi|430800797|pdb|4AN3|A Chain A, Crystal Structures Of Human Mek1 With Carboxamide-based Allosteric Inhibitor Xl518 (gdc-0973), Or Related Analogs. >gi|430800798|pdb|4AN9|A Chain A, Crystal Structures Of Human Mek1 With Carboxamide-based Allosteric I…	C	Library	0.075401	-0.219144	-0.0718716
ENSG00000169032	ENST00000307102	ENSP00000302486	MAP2K1	MAP2K1-001	PRINCIPAL:1	9	I	ATC	GGGGGCCGGGTTCAGCTGGA	chr15	66679713	-	1	FALSE	54	19	5	62	0.0228426	1	79	27	52	FALSE	FALSE	2	1	0.5	-1.333	0.933929		2Y4I	gi|319443427|pdb|2Y4I|C Chain C, Ksr2-Mek1 Heterodimer	C	Library	-0.340949	0.217528	-0.0617107
ENSG00000169032	ENST00000307102	ENSP00000302486	MAP2K1	MAP2K1-001	PRINCIPAL:1	10	Q	CAG	GGGGGCCGGGTTCAGCTGGA	chr15	66679713	-	1	FALSE	54	19	5	62	0.0253807	1	79	27	52	FALSE	FALSE	2	1	0.5	-1.267	0.927609		2Y4I	gi|319443427|pdb|2Y4I|C Chain C, Ksr2-Mek1 Heterodimer	C	Library	-0.340949	0.217528	-0.0617107
ENSG00000169032	ENST00000307102	ENSP00000302486	MAP2K1	MAP2K1-001	PRINCIPAL:1	110	Q	CAG	CAATCCGGAACCAGATCATA	chr15	66729125	+	1	TRUE	47	35	98	69	0.279188	3	146	41	105	FALSE	FALSE	2	1	0.5	-13.422	0.162208	Prot_kinase_dom	4AN2	gi|430800796|pdb|4AN2|A Chain A, Crystal Structures Of Human Mek1 With Carboxamide-based Allosteric Inhibitor Xl518 (gdc-0973), Or Related Analogs. >gi|430800797|pdb|4AN3|A Chain A, Crystal Structures Of Human Mek1 With Carboxamide-based Allosteric Inhibitor Xl518 (gdc-0973), Or Related Analogs. >gi|430800798|pdb|4AN9|A Chain A, Crystal Structures Of Human Mek1 With Carboxamide-based Allosteric I…	H	Library	-0.279227	0.226237	-0.0264947
ENSG00000169032	ENST00000307102	ENSP00000302486	MAP2K1	MAP2K1-001	PRINCIPAL:1	111	I	ATC	CAATCCGGAACCAGATCATA	chr15	66729125	+	1	TRUE	47	35	98	69	0.281726	3	146	41	105	FALSE	FALSE	2	1	0.5	-12.242	0.166011	Prot_kinase_dom	4AN2	gi|430800796|pdb|4AN2|A Chain A, Crystal Structures Of Human Mek1 With Carboxamide-based Allosteric Inhibitor Xl518 (gdc-0973), Or Related Analogs. >gi|430800797|pdb|4AN3|A Chain A, Crystal Structures Of Human Mek1 With Carboxamide-based Allosteric Inhibitor Xl518 (gdc-0973), Or Related Analogs. >gi|430800798|pdb|4AN9|A Chain A, Crystal Structures Of Human Mek1 With Carboxamide-based Allosteric I…	H	Library	-0.279227	0.226237	-0.0264947
ENSG00000169032	ENST00000307102	ENSP00000302486	MAP2K1	MAP2K1-001	PRINCIPAL:1	72	S	AGT	TTTGAGAAGATCAGTGAGCT	chr15	66727502	+	1	TRUE	36	59	62	55	0.182741	2	210	137	73	TRUE	FALSE	2	1	0.5	-10.174	0.535542	Prot_kinase_dom	4AN2	gi|430800796|pdb|4AN2|A Chain A, Crystal Structures Of Human Mek1 With Carboxamide-based Allosteric Inhibitor Xl518 (gdc-0973), Or Related Analogs. >gi|430800797|pdb|4AN3|A Chain A, Crystal Structures Of Human Mek1 With Carboxamide-based Allosteric Inhibitor Xl518 (gdc-0973), Or Related Analogs. >gi|430800798|pdb|4AN9|A Chain A, Crystal Structures Of Human Mek1 With Carboxamide-based Allosteric I…	H	Library	0.11707	-0.129748	-0.00633877
ENSG00000169032	ENST00000307102	ENSP00000302486	MAP2K1	MAP2K1-001	PRINCIPAL:1	73	E	GAG	TTTGAGAAGATCAGTGAGCT	chr15	66727502	+	1	TRUE	36	59	62	55	0.185279	2	210	137	73	TRUE	FALSE	2	1	0.5	-13.118	0.506927	Prot_kinase_dom	4AN2	gi|430800796|pdb|4AN2|A Chain A, Crystal Structures Of Human Mek1 With Carboxamide-based Allosteric Inhibitor Xl518 (gdc-0973), Or Related Analogs. >gi|430800797|pdb|4AN3|A Chain A, Crystal Structures Of Human Mek1 With Carboxamide-based Allosteric Inhibitor Xl518 (gdc-0973), Or Related Analogs. >gi|430800798|pdb|4AN9|A Chain A, Crystal Structures Of Human Mek1 With Carboxamide-based Allosteric I…	H	Library	0.11707	-0.129748	-0.00633877
ENSG00000169032	ENST00000307102	ENSP00000302486	MAP2K1	MAP2K1-001	PRINCIPAL:1	149	G	GGT	ATCTTAGGATGGAGGTTCTC	chr15	66735627	+	1	TRUE	45	32	50	69	0.378173	4	77	9	68	FALSE	FALSE	2	1	0.5	-12.861	0.494144	Prot_kinase_dom	4AN2	gi|430800796|pdb|4AN2|A Chain A, Crystal Structures Of Human Mek1 With Carboxamide-based Allosteric Inhibitor Xl518 (gdc-0973), Or Related Analogs. >gi|430800797|pdb|4AN3|A Chain A, Crystal Structures Of Human Mek1 With Carboxamide-based Allosteric Inhibitor Xl518 (gdc-0973), Or Related Analogs. >gi|430800798|pdb|4AN9|A Chain A, Crystal Structures Of Human Mek1 With Carboxamide-based Allosteric I…	C	Library	-0.177878	0.235062	0.0285922
ENSG00000169032	ENST00000307102	ENSP00000302486	MAP2K1	MAP2K1-001	PRINCIPAL:1	150	S	TCT	ATCTTAGGATGGAGGTTCTC	chr15	66735627	+	1	TRUE	45	32	50	69	0.380711	4	77	9	68	FALSE	FALSE	2	1	0.5	-11.493	0.511026	Prot_kinase_dom	4AN2	gi|430800796|pdb|4AN2|A Chain A, Crystal Structures Of Human Mek1 With Carboxamide-based Allosteric Inhibitor Xl518 (gdc-0973), Or Related Analogs. >gi|430800797|pdb|4AN3|A Chain A, Crystal Structures Of Human Mek1 With Carboxamide-based Allosteric Inhibitor Xl518 (gdc-0973), Or Related Analogs. >gi|430800798|pdb|4AN9|A Chain A, Crystal Structures Of Human Mek1 With Carboxamide-based Allosteric I…	C	Library	-0.177878	0.235062	0.0285922
ENSG00000169032	ENST00000307102	ENSP00000302486	MAP2K1	MAP2K1-001	PRINCIPAL:1	288	P	CCC	CTGAGACCCCACCCAGGCCA	chr15	66777501	+	1	TRUE	28	46	9	65	0.730964	7	201	173	28	TRUE	FALSE	2	2	1	-2.85	0.861719	Prot_kinase_dom	4AN2	gi|430800796|pdb|4AN2|A Chain A, Crystal Structures Of Human Mek1 With Carboxamide-based Allosteric Inhibitor Xl518 (gdc-0973), Or Related Analogs. >gi|430800797|pdb|4AN3|A Chain A, Crystal Structures Of Human Mek1 With Carboxamide-based Allosteric Inhibitor Xl518 (gdc-0973), Or Related Analogs. >gi|430800798|pdb|4AN9|A Chain A, Crystal Structures Of Human Mek1 With Carboxamide-based Allosteric I…	C	Library	0.131335	0.0518602	0.0915974
ENSG00000169032	ENST00000307102	ENSP00000302486	MAP2K1	MAP2K1-001	PRINCIPAL:1	289	R	AGG	CTGAGACCCCACCCAGGCCA	chr15	66777501	+	1	TRUE	28	46	9	65	0.733503	7	201	173	28	TRUE	FALSE	2	2	1	-4.595	0.867242	Prot_kinase_dom	4AN2	gi|430800796|pdb|4AN2|A Chain A, Crystal Structures Of Human Mek1 With Carboxamide-based Allosteric Inhibitor Xl518 (gdc-0973), Or Related Analogs. >gi|430800797|pdb|4AN3|A Chain A, Crystal Structures Of Human Mek1 With Carboxamide-based Allosteric Inhibitor Xl518 (gdc-0973), Or Related Analogs. >gi|430800798|pdb|4AN9|A Chain A, Crystal Structures Of Human Mek1 With Carboxamide-based Allosteric I…	C	Library	0.131335	0.0518602	0.0915974
ENSG00000169032	ENST00000307102	ENSP00000302486	MAP2K1	MAP2K1-001	PRINCIPAL:1	29	N	AAC	CTTCTGCAAGGCCTCCAAGT	chr15	66727372	-	1	FALSE	37	59	15	69	0.0736041	2	210	7	203	TRUE	FALSE	2	1	0.5	-7.512	0.907605		2Y4I	gi|319443427|pdb|2Y4I|C Chain C, Ksr2-Mek1 Heterodimer	C	Library	0.216073	0.00673037	0.111401
ENSG00000169032	ENST00000307102	ENSP00000302486	MAP2K1	MAP2K1-001	PRINCIPAL:1	30	L	TTG	CTTCTGCAAGGCCTCCAAGT	chr15	66727372	-	1	FALSE	37	59	15	69	0.0761421	2	210	7	203	TRUE	FALSE	2	1	0.5	-8.878	0.904344		2Y4I	gi|319443427|pdb|2Y4I|C Chain C, Ksr2-Mek1 Heterodimer	H	Library	0.216073	0.00673037	0.111401
ENSG00000169032	ENST00000307102	ENSP00000302486	MAP2K1	MAP2K1-001	PRINCIPAL:1	273	L	CTG	AGGAGCTGGAGCTGATGTTT	chr15	66777456	+	1	TRUE	34	23	43	65	0.692893	7	201	128	73	TRUE	FALSE	2	2	1	-7.403	0.54224	Prot_kinase_dom	4AN2	gi|430800796|pdb|4AN2|A Chain A, Crystal Structures Of Human Mek1 With Carboxamide-based Allosteric Inhibitor Xl518 (gdc-0973), Or Related Analogs. >gi|430800797|pdb|4AN3|A Chain A, Crystal Structures Of Human Mek1 With Carboxamide-based Allosteric Inhibitor Xl518 (gdc-0973), Or Related Analogs. >gi|430800798|pdb|4AN9|A Chain A, Crystal Structures Of Human Mek1 With Carboxamide-based Allosteric I…	H	Library	0.156741	0.0831397	0.11994
ENSG00000169032	ENST00000307102	ENSP00000302486	MAP2K1	MAP2K1-001	PRINCIPAL:1	274	M	ATG	AGGAGCTGGAGCTGATGTTT	chr15	66777456	+	1	TRUE	34	23	43	65	0.695431	7	201	128	73	TRUE	FALSE	2	2	1	-6.996	0.557234	Prot_kinase_dom	4AN2	gi|430800796|pdb|4AN2|A Chain A, Crystal Structures Of Human Mek1 With Carboxamide-based Allosteric Inhibitor Xl518 (gdc-0973), Or Related Analogs. >gi|430800797|pdb|4AN3|A Chain A, Crystal Structures Of Human Mek1 With Carboxamide-based Allosteric Inhibitor Xl518 (gdc-0973), Or Related Analogs. >gi|430800798|pdb|4AN9|A Chain A, Crystal Structures Of Human Mek1 With Carboxamide-based Allosteric I…	H	Library	0.156741	0.0831397	0.11994
ENSG00000169032	ENST00000307102	ENSP00000302486	MAP2K1	MAP2K1-001	PRINCIPAL:1	294	G	GGG	CTCACAGCTAAGGGGCCTCC	chr15	66777517	-	1	FALSE	59	21	26	56	0.746193	7	201	189	12	TRUE	FALSE	2	2	1	-6.557	0.873867	Prot_kinase_dom	4AN2	gi|430800796|pdb|4AN2|A Chain A, Crystal Structures Of Human Mek1 With Carboxamide-based Allosteric Inhibitor Xl518 (gdc-0973), Or Related Analogs. >gi|430800797|pdb|4AN3|A Chain A, Crystal Structures Of Human Mek1 With Carboxamide-based Allosteric Inhibitor Xl518 (gdc-0973), Or Related Analogs. >gi|430800798|pdb|4AN9|A Chain A, Crystal Structures Of Human Mek1 With Carboxamide-based Allosteric I…	C	Library	0.279552	-0.0273062	0.126123
ENSG00000169032	ENST00000307102	ENSP00000302486	MAP2K1	MAP2K1-001	PRINCIPAL:1	295	R	AGG	CTCACAGCTAAGGGGCCTCC	chr15	66777517	-	1	FALSE	59	21	26	56	0.748731	7	201	189	12	TRUE	FALSE	2	2	1	-6.17	0.863868	Prot_kinase_dom	4AN2	gi|430800796|pdb|4AN2|A Chain A, Crystal Structures Of Human Mek1 With Carboxamide-based Allosteric Inhibitor Xl518 (gdc-0973), Or Related Analogs. >gi|430800797|pdb|4AN3|A Chain A, Crystal Structures Of Human Mek1 With Carboxamide-based Allosteric Inhibitor Xl518 (gdc-0973), Or Related Analogs. >gi|430800798|pdb|4AN9|A Chain A, Crystal Structures Of Human Mek1 With Carboxamide-based Allosteric I…	C	Library	0.279552	-0.0273062	0.126123
ENSG00000169032	ENST00000307102	ENSP00000302486	MAP2K1	MAP2K1-001	PRINCIPAL:1	13	P	CCG	CTGCAGAGCCGTCGGGGGCC	chr15	66679726	-	1	FALSE	66	18	3	77	0.0329949	1	79	40	39	FALSE	FALSE	2	1	0.5	-2.924	0.921901		2Y4I	gi|319443427|pdb|2Y4I|C Chain C, Ksr2-Mek1 Heterodimer	C	Library	0.289966	0.0419907	0.165978
ENSG00000169032	ENST00000307102	ENSP00000302486	MAP2K1	MAP2K1-001	PRINCIPAL:1	14	A	GCC	CTGCAGAGCCGTCGGGGGCC	chr15	66679726	-	1	FALSE	66	18	3	77	0.035533	1	79	40	39	FALSE	FALSE	2	1	0.5	-1.61	0.9231		2Y4I	gi|319443427|pdb|2Y4I|C Chain C, Ksr2-Mek1 Heterodimer	C	Library	0.289966	0.0419907	0.165978
ENSG00000169032	ENST00000307102	ENSP00000302486	MAP2K1	MAP2K1-001	PRINCIPAL:1	72	S	AGT	CTTTGAGAAGATCAGTGAGC	chr15	66727501	+	1	TRUE	37	50	54	61	0.182741	2	210	136	74	TRUE	FALSE	2	1	0.5	-10.174	0.535542	Prot_kinase_dom	4AN2	gi|430800796|pdb|4AN2|A Chain A, Crystal Structures Of Human Mek1 With Carboxamide-based Allosteric Inhibitor Xl518 (gdc-0973), Or Related Analogs. >gi|430800797|pdb|4AN3|A Chain A, Crystal Structures Of Human Mek1 With Carboxamide-based Allosteric Inhibitor Xl518 (gdc-0973), Or Related Analogs. >gi|430800798|pdb|4AN9|A Chain A, Crystal Structures Of Human Mek1 With Carboxamide-based Allosteric I…	H	Library	0.0305932	0.304451	0.167522
ENSG00000169032	ENST00000307102	ENSP00000302486	MAP2K1	MAP2K1-001	PRINCIPAL:1	73	E	GAG	CTTTGAGAAGATCAGTGAGC	chr15	66727501	+	1	TRUE	37	50	54	61	0.185279	2	210	136	74	TRUE	FALSE	2	1	0.5	-13.118	0.506927	Prot_kinase_dom	4AN2	gi|430800796|pdb|4AN2|A Chain A, Crystal Structures Of Human Mek1 With Carboxamide-based Allosteric Inhibitor Xl518 (gdc-0973), Or Related Analogs. >gi|430800797|pdb|4AN3|A Chain A, Crystal Structures Of Human Mek1 With Carboxamide-based Allosteric Inhibitor Xl518 (gdc-0973), Or Related Analogs. >gi|430800798|pdb|4AN9|A Chain A, Crystal Structures Of Human Mek1 With Carboxamide-based Allosteric I…	H	Library	0.0305932	0.304451	0.167522
ENSG00000169032	ENST00000307102	ENSP00000302486	MAP2K1	MAP2K1-001	PRINCIPAL:1	293	P	CCC	CACAGCTAAGGGGCCTCCCG	chr15	66777515	-	1	FALSE	69	40	18	59	0.743655	7	201	187	14	TRUE	FALSE	2	2	1	-6.181	0.876161	Prot_kinase_dom	4AN2	gi|430800796|pdb|4AN2|A Chain A, Crystal Structures Of Human Mek1 With Carboxamide-based Allosteric Inhibitor Xl518 (gdc-0973), Or Related Analogs. >gi|430800797|pdb|4AN3|A Chain A, Crystal Structures Of Human Mek1 With Carboxamide-based Allosteric Inhibitor Xl518 (gdc-0973), Or Related Analogs. >gi|430800798|pdb|4AN9|A Chain A, Crystal Structures Of Human Mek1 With Carboxamide-based Allosteric I…	C	Library	0.47845	-0.0237137	0.227368
ENSG00000169032	ENST00000307102	ENSP00000302486	MAP2K1	MAP2K1-001	PRINCIPAL:1	294	G	GGG	CACAGCTAAGGGGCCTCCCG	chr15	66777515	-	1	FALSE	69	40	18	59	0.746193	7	201	187	14	TRUE	FALSE	2	2	1	-6.557	0.873867	Prot_kinase_dom	4AN2	gi|430800796|pdb|4AN2|A Chain A, Crystal Structures Of Human Mek1 With Carboxamide-based Allosteric Inhibitor Xl518 (gdc-0973), Or Related Analogs. >gi|430800797|pdb|4AN3|A Chain A, Crystal Structures Of Human Mek1 With Carboxamide-based Allosteric Inhibitor Xl518 (gdc-0973), Or Related Analogs. >gi|430800798|pdb|4AN9|A Chain A, Crystal Structures Of Human Mek1 With Carboxamide-based Allosteric I…	C	Library	0.47845	-0.0237137	0.227368
ENSG00000169032	ENST00000307102	ENSP00000302486	MAP2K1	MAP2K1-001	PRINCIPAL:1	82	V	GTG	CAATGGCGGTGTGGTGTTCA	chr15	66727531	+	1	TRUE	70	38	45	56	0.208122	2	210	166	44	TRUE	FALSE	2	1	0.5	-11.793	0.382923	Prot_kinase_dom	4AN2	gi|430800796|pdb|4AN2|A Chain A, Crystal Structures Of Human Mek1 With Carboxamide-based Allosteric Inhibitor Xl518 (gdc-0973), Or Related Analogs. >gi|430800797|pdb|4AN3|A Chain A, Crystal Structures Of Human Mek1 With Carboxamide-based Allosteric Inhibitor Xl518 (gdc-0973), Or Related Analogs. >gi|430800798|pdb|4AN9|A Chain A, Crystal Structures Of Human Mek1 With Carboxamide-based Allosteric I…	E	Library	0.217329	0.29667	0.256999
ENSG00000169032	ENST00000307102	ENSP00000302486	MAP2K1	MAP2K1-001	PRINCIPAL:1	83	F	TTC	CAATGGCGGTGTGGTGTTCA	chr15	66727531	+	1	TRUE	70	38	45	56	0.21066	2	210	166	44	TRUE	FALSE	2	1	0.5	-9.126	0.392297	Prot_kinase_dom	4AN2	gi|430800796|pdb|4AN2|A Chain A, Crystal Structures Of Human Mek1 With Carboxamide-based Allosteric Inhibitor Xl518 (gdc-0973), Or Related Analogs. >gi|430800797|pdb|4AN3|A Chain A, Crystal Structures Of Human Mek1 With Carboxamide-based Allosteric Inhibitor Xl518 (gdc-0973), Or Related Analogs. >gi|430800798|pdb|4AN9|A Chain A, Crystal Structures Of Human Mek1 With Carboxamide-based Allosteric I…	E	Library	0.217329	0.29667	0.256999
ENSG00000169032	ENST00000307102	ENSP00000302486	MAP2K1	MAP2K1-001	PRINCIPAL:1	15	P	CCC	CGTTAACTGCAGAGCCGTCG	chr15	66679732	-	1	FALSE	98	66	3	83	0.0380711	1	79	46	33	FALSE	FALSE	2	1	0.5	-2.572	0.924482		2Y4I	gi|319443427|pdb|2Y4I|C Chain C, Ksr2-Mek1 Heterodimer	C	Library	0.835652	-0.246096	0.294778
ENSG00000169032	ENST00000307102	ENSP00000302486	MAP2K1	MAP2K1-001	PRINCIPAL:1	16	D	GAC	CGTTAACTGCAGAGCCGTCG	chr15	66679732	-	1	FALSE	98	66	3	83	0.0406091	1	79	46	33	FALSE	FALSE	2	1	0.5	-2.933	0.92642		2Y4I	gi|319443427|pdb|2Y4I|C Chain C, Ksr2-Mek1 Heterodimer	C	Library	0.835652	-0.246096	0.294778
ENSG00000169032	ENST00000307102	ENSP00000302486	MAP2K1	MAP2K1-001	PRINCIPAL:1	296	P	CCC	CCAGGCTACTCACAGCTAAG	chr15	66777525	-	1	FALSE	69	95	46	64	0.751269	7	201	197	4	TRUE	FALSE	2	2	1	-7.058	0.855509	Prot_kinase_dom	4AN2	gi|430800796|pdb|4AN2|A Chain A, Crystal Structures Of Human Mek1 With Carboxamide-based Allosteric Inhibitor Xl518 (gdc-0973), Or Related Analogs. >gi|430800797|pdb|4AN3|A Chain A, Crystal Structures Of Human Mek1 With Carboxamide-based Allosteric Inhibitor Xl518 (gdc-0973), Or Related Analogs. >gi|430800798|pdb|4AN9|A Chain A, Crystal Structures Of Human Mek1 With Carboxamide-based Allosteric I…	C	Library	0.510595	0.259592	0.385094
ENSG00000169032	ENST00000307102	ENSP00000302486	MAP2K1	MAP2K1-001	PRINCIPAL:1	297	L	CTT	CCAGGCTACTCACAGCTAAG	chr15	66777525	-	1	FALSE	69	95	46	64	0.753807	7	201	197	4	TRUE	FALSE	2	2	1	-3.939	0.844084	Prot_kinase_dom	4AN2	gi|430800796|pdb|4AN2|A Chain A, Crystal Structures Of Human Mek1 With Carboxamide-based Allosteric Inhibitor Xl518 (gdc-0973), Or Related Analogs. >gi|430800797|pdb|4AN3|A Chain A, Crystal Structures Of Human Mek1 With Carboxamide-based Allosteric Inhibitor Xl518 (gdc-0973), Or Related Analogs. >gi|430800798|pdb|4AN9|A Chain A, Crystal Structures Of Human Mek1 With Carboxamide-based Allosteric I…	C	Library	0.510595	0.259592	0.385094
ENSG00000169032	ENST00000307102	ENSP00000302486	MAP2K1	MAP2K1-001	PRINCIPAL:1	287	P	CCA	GGGGGTCCTTGGCCTGGGTG	chr15	66777496	-	1	FALSE	21	25	8	83	0.728426	7	201	168	33	TRUE	FALSE	2	2	1	-2.85	0.854883	Prot_kinase_dom	4AN2	gi|430800796|pdb|4AN2|A Chain A, Crystal Structures Of Human Mek1 With Carboxamide-based Allosteric Inhibitor Xl518 (gdc-0973), Or Related Analogs. >gi|430800797|pdb|4AN3|A Chain A, Crystal Structures Of Human Mek1 With Carboxamide-based Allosteric Inhibitor Xl518 (gdc-0973), Or Related Analogs. >gi|430800798|pdb|4AN9|A Chain A, Crystal Structures Of Human Mek1 With Carboxamide-based Allosteric I…	C	Library	0.399001	0.395476	0.397239
ENSG00000169032	ENST00000307102	ENSP00000302486	MAP2K1	MAP2K1-001	PRINCIPAL:1	288	P	CCC	GGGGGTCCTTGGCCTGGGTG	chr15	66777496	-	1	FALSE	21	25	8	83	0.730964	7	201	168	33	TRUE	FALSE	2	2	1	-2.85	0.861719	Prot_kinase_dom	4AN2	gi|430800796|pdb|4AN2|A Chain A, Crystal Structures Of Human Mek1 With Carboxamide-based Allosteric Inhibitor Xl518 (gdc-0973), Or Related Analogs. >gi|430800797|pdb|4AN3|A Chain A, Crystal Structures Of Human Mek1 With Carboxamide-based Allosteric Inhibitor Xl518 (gdc-0973), Or Related Analogs. >gi|430800798|pdb|4AN9|A Chain A, Crystal Structures Of Human Mek1 With Carboxamide-based Allosteric I…	C	Library	0.399001	0.395476	0.397239
ENSG00000169032	ENST00000307102	ENSP00000302486	MAP2K1	MAP2K1-001	PRINCIPAL:1	293	P	CCC	ACAGCTAAGGGGCCTCCCGG	chr15	66777514	-	1	FALSE	78	86	13	60	0.743655	7	201	186	15	TRUE	FALSE	2	2	1	-6.181	0.876161	Prot_kinase_dom	4AN2	gi|430800796|pdb|4AN2|A Chain A, Crystal Structures Of Human Mek1 With Carboxamide-based Allosteric Inhibitor Xl518 (gdc-0973), Or Related Analogs. >gi|430800797|pdb|4AN3|A Chain A, Crystal Structures Of Human Mek1 With Carboxamide-based Allosteric Inhibitor Xl518 (gdc-0973), Or Related Analogs. >gi|430800798|pdb|4AN9|A Chain A, Crystal Structures Of Human Mek1 With Carboxamide-based Allosteric I…	C	Library	0.50394	0.391227	0.447584
ENSG00000169032	ENST00000307102	ENSP00000302486	MAP2K1	MAP2K1-001	PRINCIPAL:1	294	G	GGG	ACAGCTAAGGGGCCTCCCGG	chr15	66777514	-	1	FALSE	78	86	13	60	0.746193	7	201	186	15	TRUE	FALSE	2	2	1	-6.557	0.873867	Prot_kinase_dom	4AN2	gi|430800796|pdb|4AN2|A Chain A, Crystal Structures Of Human Mek1 With Carboxamide-based Allosteric Inhibitor Xl518 (gdc-0973), Or Related Analogs. >gi|430800797|pdb|4AN3|A Chain A, Crystal Structures Of Human Mek1 With Carboxamide-based Allosteric Inhibitor Xl518 (gdc-0973), Or Related Analogs. >gi|430800798|pdb|4AN9|A Chain A, Crystal Structures Of Human Mek1 With Carboxamide-based Allosteric I…	C	Library	0.50394	0.391227	0.447584
ENSG00000169032	ENST00000307102	ENSP00000302486	MAP2K1	MAP2K1-001	PRINCIPAL:1	321	P	CCT	CCACTGGGCAGTTTTGGAGG	chr15	66781558	-	1	FALSE	36	56	51	51	0.814721	9	61	5	56	FALSE	FALSE	2	2	1	-14.076	0.477696	Prot_kinase_dom	4AN2	gi|430800796|pdb|4AN2|A Chain A, Crystal Structures Of Human Mek1 With Carboxamide-based Allosteric Inhibitor Xl518 (gdc-0973), Or Related Analogs. >gi|430800797|pdb|4AN3|A Chain A, Crystal Structures Of Human Mek1 With Carboxamide-based Allosteric Inhibitor Xl518 (gdc-0973), Or Related Analogs. >gi|430800798|pdb|4AN9|A Chain A, Crystal Structures Of Human Mek1 With Carboxamide-based Allosteric I…	C	Library	0.447207	0.457428	0.452318
ENSG00000169032	ENST00000307102	ENSP00000302486	MAP2K1	MAP2K1-001	PRINCIPAL:1	322	P	CCT	CCACTGGGCAGTTTTGGAGG	chr15	66781558	-	1	FALSE	36	56	51	51	0.817259	9	61	5	56	FALSE	FALSE	2	2	1	-14.076	0.496791	Prot_kinase_dom	4AN2	gi|430800796|pdb|4AN2|A Chain A, Crystal Structures Of Human Mek1 With Carboxamide-based Allosteric Inhibitor Xl518 (gdc-0973), Or Related Analogs. >gi|430800797|pdb|4AN3|A Chain A, Crystal Structures Of Human Mek1 With Carboxamide-based Allosteric Inhibitor Xl518 (gdc-0973), Or Related Analogs. >gi|430800798|pdb|4AN9|A Chain A, Crystal Structures Of Human Mek1 With Carboxamide-based Allosteric I…	C	Library	0.447207	0.457428	0.452318
ENSG00000169032	ENST00000307102	ENSP00000302486	MAP2K1	MAP2K1-001	PRINCIPAL:1	99	I	ATT	CTTTCTCCAGCTAATTCATC	chr15	66729090	+	1	TRUE	70	21	75	71	0.251269	3	146	6	140	FALSE	FALSE	2	1	0.5	-11.915	0.145615	Prot_kinase_dom	4AN2	gi|430800796|pdb|4AN2|A Chain A, Crystal Structures Of Human Mek1 With Carboxamide-based Allosteric Inhibitor Xl518 (gdc-0973), Or Related Analogs. >gi|430800797|pdb|4AN3|A Chain A, Crystal Structures Of Human Mek1 With Carboxamide-based Allosteric Inhibitor Xl518 (gdc-0973), Or Related Analogs. >gi|430800798|pdb|4AN9|A Chain A, Crystal Structures Of Human Mek1 With Carboxamide-based Allosteric I…	E	Library	0.487917	0.478519	0.483218
ENSG00000169032	ENST00000307102	ENSP00000302486	MAP2K1	MAP2K1-001	PRINCIPAL:1	298	S	AGC	TTTATAAAATTTGTAGCATA	chr15	66779566	+	1	TRUE	26	32	36	77	0.756345	7	201	0	64	TRUE	FALSE	2	2	1	-4.71	0.835971	Prot_kinase_dom	4AN2	gi|430800796|pdb|4AN2|A Chain A, Crystal Structures Of Human Mek1 With Carboxamide-based Allosteric Inhibitor Xl518 (gdc-0973), Or Related Analogs. >gi|430800797|pdb|4AN3|A Chain A, Crystal Structures Of Human Mek1 With Carboxamide-based Allosteric Inhibitor Xl518 (gdc-0973), Or Related Analogs. >gi|430800798|pdb|4AN9|A Chain A, Crystal Structures Of Human Mek1 With Carboxamide-based Allosteric I…	C	Library
ENSG00000169032	ENST00000307102	ENSP00000302486	MAP2K1	MAP2K1-001	PRINCIPAL:1	299	S	TCA	TTTATAAAATTTGTAGCATA	chr15	66779566	+	1	TRUE	26	32	36	77	0.758883	8	201	0	64	TRUE	FALSE	2	2	1	-4.71	0.823928	Prot_kinase_dom	4AN2	gi|430800796|pdb|4AN2|A Chain A, Crystal Structures Of Human Mek1 With Carboxamide-based Allosteric Inhibitor Xl518 (gdc-0973), Or Related Analogs. >gi|430800797|pdb|4AN3|A Chain A, Crystal Structures Of Human Mek1 With Carboxamide-based Allosteric Inhibitor Xl518 (gdc-0973), Or Related Analogs. >gi|430800798|pdb|4AN9|A Chain A, Crystal Structures Of Human Mek1 With Carboxamide-based Allosteric I…	C	Library
ENSG00000169032	ENST00000307102	ENSP00000302486	MAP2K1	MAP2K1-001	PRINCIPAL:1	300	Y	TAC	AAAATTTGTAGCATACGGAA	chr15	66779571	+	1	TRUE	80	63	24	70	0.761421	8	64	5	59	FALSE	FALSE	2	2	1	-5.9	0.809048	Prot_kinase_dom	4AN2	gi|430800796|pdb|4AN2|A Chain A, Crystal Structures Of Human Mek1 With Carboxamide-based Allosteric Inhibitor Xl518 (gdc-0973), Or Related Analogs. >gi|430800797|pdb|4AN3|A Chain A, Crystal Structures Of Human Mek1 With Carboxamide-based Allosteric Inhibitor Xl518 (gdc-0973), Or Related Analogs. >gi|430800798|pdb|4AN9|A Chain A, Crystal Structures Of Human Mek1 With Carboxamide-based Allosteric I…	C	Library
ENSG00000169032	ENST00000307102	ENSP00000302486	MAP2K1	MAP2K1-001	PRINCIPAL:1	301	G	GGA	AAAATTTGTAGCATACGGAA	chr15	66779571	+	1	TRUE	80	63	24	70	0.763959	8	64	5	59	FALSE	FALSE	2	2	1	-7.645	0.795677	Prot_kinase_dom	4AN2	gi|430800796|pdb|4AN2|A Chain A, Crystal Structures Of Human Mek1 With Carboxamide-based Allosteric Inhibitor Xl518 (gdc-0973), Or Related Analogs. >gi|430800797|pdb|4AN3|A Chain A, Crystal Structures Of Human Mek1 With Carboxamide-based Allosteric Inhibitor Xl518 (gdc-0973), Or Related Analogs. >gi|430800798|pdb|4AN9|A Chain A, Crystal Structures Of Human Mek1 With Carboxamide-based Allosteric I…	C	Library
ENSG00000169032	ENST00000307102	ENSP00000302486	MAP2K1	MAP2K1-001	PRINCIPAL:1	302	M	ATG					1						0.766497	8	64			FALSE		2			-4.926	0.773619	Prot_kinase_dom	4AN2	gi|430800796|pdb|4AN2|A Chain A, Crystal Structures Of Human Mek1 With Carboxamide-based Allosteric Inhibitor Xl518 (gdc-0973), Or Related Analogs. >gi|430800797|pdb|4AN3|A Chain A, Crystal Structures Of Human Mek1 With Carboxamide-based Allosteric Inhibitor Xl518 (gdc-0973), Or Related Analogs. >gi|430800798|pdb|4AN9|A Chain A, Crystal Structures Of Human Mek1 With Carboxamide-based Allosteric I…	C	Library
ENSG00000169032	ENST00000307102	ENSP00000302486	MAP2K1	MAP2K1-001	PRINCIPAL:1	303	D	GAC					1						0.769036	8	64			FALSE		2			-7.326	0.754481	Prot_kinase_dom	4AN2	gi|430800796|pdb|4AN2|A Chain A, Crystal Structures Of Human Mek1 With Carboxamide-based Allosteric Inhibitor Xl518 (gdc-0973), Or Related Analogs. >gi|430800797|pdb|4AN3|A Chain A, Crystal Structures Of Human Mek1 With Carboxamide-based Allosteric Inhibitor Xl518 (gdc-0973), Or Related Analogs. >gi|430800798|pdb|4AN9|A Chain A, Crystal Structures Of Human Mek1 With Carboxamide-based Allosteric I…	C	Library
ENSG00000169032	ENST00000307102	ENSP00000302486	MAP2K1	MAP2K1-001	PRINCIPAL:1	304	S	AGC					1						0.771574	8	64			FALSE		2			-6.163	0.727433	Prot_kinase_dom	4AN2	gi|430800796|pdb|4AN2|A Chain A, Crystal Structures Of Human Mek1 With Carboxamide-based Allosteric Inhibitor Xl518 (gdc-0973), Or Related Analogs. >gi|430800797|pdb|4AN3|A Chain A, Crystal Structures Of Human Mek1 With Carboxamide-based Allosteric Inhibitor Xl518 (gdc-0973), Or Related Analogs. >gi|430800798|pdb|4AN9|A Chain A, Crystal Structures Of Human Mek1 With Carboxamide-based Allosteric I…	C	Library
ENSG00000169032	ENST00000307102	ENSP00000302486	MAP2K1	MAP2K1-001	PRINCIPAL:1	100	H	CAT	CTTTCTCCAGCTAATTCATC	chr15	66729090	+	1	TRUE	70	21	75	71	0.253807	3	146	6	140	FALSE	FALSE	2	1	0.5	-15.572	0.158433	Prot_kinase_dom	4AN2	gi|430800796|pdb|4AN2|A Chain A, Crystal Structures Of Human Mek1 With Carboxamide-based Allosteric Inhibitor Xl518 (gdc-0973), Or Related Analogs. >gi|430800797|pdb|4AN3|A Chain A, Crystal Structures Of Human Mek1 With Carboxamide-based Allosteric Inhibitor Xl518 (gdc-0973), Or Related Analogs. >gi|430800798|pdb|4AN9|A Chain A, Crystal Structures Of Human Mek1 With Carboxamide-based Allosteric I…	E	Library	0.487917	0.478519	0.483218
ENSG00000169032	ENST00000307102	ENSP00000302486	MAP2K1	MAP2K1-001	PRINCIPAL:1	266	P	CCA	AGCTCCAGCTCCTTGGCATC	chr15	66777435	-	1	FALSE	35	11	90	78	0.675127	7	201	107	94	TRUE	FALSE	2	2	1	-13.808	0.50804	Prot_kinase_dom	4AN2	gi|430800796|pdb|4AN2|A Chain A, Crystal Structures Of Human Mek1 With Carboxamide-based Allosteric Inhibitor Xl518 (gdc-0973), Or Related Analogs. >gi|430800797|pdb|4AN3|A Chain A, Crystal Structures Of Human Mek1 With Carboxamide-based Allosteric Inhibitor Xl518 (gdc-0973), Or Related Analogs. >gi|430800798|pdb|4AN9|A Chain A, Crystal Structures Of Human Mek1 With Carboxamide-based Allosteric I…	C	Library	0.577866	0.473671	0.525769
ENSG00000169032	ENST00000307102	ENSP00000302486	MAP2K1	MAP2K1-001	PRINCIPAL:1	267	D	GAT	AGCTCCAGCTCCTTGGCATC	chr15	66777435	-	1	FALSE	35	11	90	78	0.677665	7	201	107	94	TRUE	FALSE	2	2	1	-12.387	0.53574	Prot_kinase_dom	4AN2	gi|430800796|pdb|4AN2|A Chain A, Crystal Structures Of Human Mek1 With Carboxamide-based Allosteric Inhibitor Xl518 (gdc-0973), Or Related Analogs. >gi|430800797|pdb|4AN3|A Chain A, Crystal Structures Of Human Mek1 With Carboxamide-based Allosteric Inhibitor Xl518 (gdc-0973), Or Related Analogs. >gi|430800798|pdb|4AN9|A Chain A, Crystal Structures Of Human Mek1 With Carboxamide-based Allosteric I…	C	Library	0.577866	0.473671	0.525769
ENSG00000169032	ENST00000307102	ENSP00000302486	MAP2K1	MAP2K1-001	PRINCIPAL:1	297	L	CTT	ACCAGGCTACTCACAGCTAA	chr15	66777526	-	1	FALSE	73	53	40	66	0.753807	7	201	198	3	TRUE	FALSE	2	2	1	-3.939	0.844084	Prot_kinase_dom	4AN2	gi|430800796|pdb|4AN2|A Chain A, Crystal Structures Of Human Mek1 With Carboxamide-based Allosteric Inhibitor Xl518 (gdc-0973), Or Related Analogs. >gi|430800797|pdb|4AN3|A Chain A, Crystal Structures Of Human Mek1 With Carboxamide-based Allosteric Inhibitor Xl518 (gdc-0973), Or Related Analogs. >gi|430800798|pdb|4AN9|A Chain A, Crystal Structures Of Human Mek1 With Carboxamide-based Allosteric I…	C	Library	0.631953	0.455098	0.543526
ENSG00000169032	ENST00000307102	ENSP00000302486	MAP2K1	MAP2K1-001	PRINCIPAL:1	298	S	AGC	ACCAGGCTACTCACAGCTAA	chr15	66777526	-	1	FALSE	73	53	40	66	0.756345	7	201	198	3	TRUE	FALSE	2	2	1	-4.71	0.835971	Prot_kinase_dom	4AN2	gi|430800796|pdb|4AN2|A Chain A, Crystal Structures Of Human Mek1 With Carboxamide-based Allosteric Inhibitor Xl518 (gdc-0973), Or Related Analogs. >gi|430800797|pdb|4AN3|A Chain A, Crystal Structures Of Human Mek1 With Carboxamide-based Allosteric Inhibitor Xl518 (gdc-0973), Or Related Analogs. >gi|430800798|pdb|4AN9|A Chain A, Crystal Structures Of Human Mek1 With Carboxamide-based Allosteric I…	C	Library	0.631953	0.455098	0.543526
ENSG00000169032	ENST00000307102	ENSP00000302486	MAP2K1	MAP2K1-001	PRINCIPAL:1	28	T	ACC	ACTTTGGAACAGGACCAACT	chr15	66727369	+	1	TRUE	75	75	24	68	0.071066	2	210	4	206	TRUE	FALSE	2	1	0.5	-4.737	0.904855		2Y4I	gi|319443427|pdb|2Y4I|C Chain C, Ksr2-Mek1 Heterodimer	C	Library	0.58585	0.650799	0.618325
ENSG00000169032	ENST00000307102	ENSP00000302486	MAP2K1	MAP2K1-001	PRINCIPAL:1	29	N	AAC	ACTTTGGAACAGGACCAACT	chr15	66727369	+	1	TRUE	75	75	24	68	0.0736041	2	210	4	206	TRUE	FALSE	2	1	0.5	-7.512	0.907605		2Y4I	gi|319443427|pdb|2Y4I|C Chain C, Ksr2-Mek1 Heterodimer	C	Library	0.58585	0.650799	0.618325
ENSG00000169032	ENST00000307102	ENSP00000302486	MAP2K1	MAP2K1-001	PRINCIPAL:1	89	P	CCT	CTGGCCATGACCAGGCCAGA	chr15	66727554	-	1	FALSE	32	69	81	56	0.225888	2	210	189	21	TRUE	FALSE	2	1	0.5	-13.37	0.45606	Prot_kinase_dom	4AN2	gi|430800796|pdb|4AN2|A Chain A, Crystal Structures Of Human Mek1 With Carboxamide-based Allosteric Inhibitor Xl518 (gdc-0973), Or Related Analogs. >gi|430800797|pdb|4AN3|A Chain A, Crystal Structures Of Human Mek1 With Carboxamide-based Allosteric Inhibitor Xl518 (gdc-0973), Or Related Analogs. >gi|430800798|pdb|4AN9|A Chain A, Crystal Structures Of Human Mek1 With Carboxamide-based Allosteric I…	C	Library	0.558392	0.749765	0.654079
ENSG00000169032	ENST00000307102	ENSP00000302486	MAP2K1	MAP2K1-001	PRINCIPAL:1	90	S	TCT	CTGGCCATGACCAGGCCAGA	chr15	66727554	-	1	FALSE	32	69	81	56	0.228426	2	210	189	21	TRUE	FALSE	2	1	0.5	-11.451	0.426366	Prot_kinase_dom	4AN2	gi|430800796|pdb|4AN2|A Chain A, Crystal Structures Of Human Mek1 With Carboxamide-based Allosteric Inhibitor Xl518 (gdc-0973), Or Related Analogs. >gi|430800797|pdb|4AN3|A Chain A, Crystal Structures Of Human Mek1 With Carboxamide-based Allosteric Inhibitor Xl518 (gdc-0973), Or Related Analogs. >gi|430800798|pdb|4AN9|A Chain A, Crystal Structures Of Human Mek1 With Carboxamide-based Allosteric I…	C	Library	0.558392	0.749765	0.654079
ENSG00000169032	ENST00000307102	ENSP00000302486	MAP2K1	MAP2K1-001	PRINCIPAL:1	229	Y	TAC	TTCTGTTCATACCGACATGT	chr15	66774212	-	1	FALSE	88	84	77	50	0.581218	6	124	119	5	FALSE	FALSE	2	2	1	-14.718	0.455267	Prot_kinase_dom	4AN2	gi|430800796|pdb|4AN2|A Chain A, Crystal Structures Of Human Mek1 With Carboxamide-based Allosteric Inhibitor Xl518 (gdc-0973), Or Related Analogs. >gi|430800797|pdb|4AN3|A Chain A, Crystal Structures Of Human Mek1 With Carboxamide-based Allosteric Inhibitor Xl518 (gdc-0973), Or Related Analogs. >gi|430800798|pdb|4AN9|A Chain A, Crystal Structures Of Human Mek1 With Carboxamide-based Allosteric I…	C	Library	0.620041	0.732482	0.676261
ENSG00000169032	ENST00000307102	ENSP00000302486	MAP2K1	MAP2K1-001	PRINCIPAL:1	310	I	ATT					1						0.786802	8	64			FALSE		2			-11.276	0.553898	Prot_kinase_dom	4AN2	gi|430800796|pdb|4AN2|A Chain A, Crystal Structures Of Human Mek1 With Carboxamide-based Allosteric Inhibitor Xl518 (gdc-0973), Or Related Analogs. >gi|430800797|pdb|4AN3|A Chain A, Crystal Structures Of Human Mek1 With Carboxamide-based Allosteric Inhibitor Xl518 (gdc-0973), Or Related Analogs. >gi|430800798|pdb|4AN9|A Chain A, Crystal Structures Of Human Mek1 With Carboxamide-based Allosteric I…	H	Library
ENSG00000169032	ENST00000307102	ENSP00000302486	MAP2K1	MAP2K1-001	PRINCIPAL:1	311	F	TTT					1						0.78934	8	64			FALSE		2			-13.454	0.500999	Prot_kinase_dom	4AN2	gi|430800796|pdb|4AN2|A Chain A, Crystal Structures Of Human Mek1 With Carboxamide-based Allosteric Inhibitor Xl518 (gdc-0973), Or Related Analogs. >gi|430800797|pdb|4AN3|A Chain A, Crystal Structures Of Human Mek1 With Carboxamide-based Allosteric Inhibitor Xl518 (gdc-0973), Or Related Analogs. >gi|430800798|pdb|4AN9|A Chain A, Crystal Structures Of Human Mek1 With Carboxamide-based Allosteric I…	H	Library
ENSG00000169032	ENST00000307102	ENSP00000302486	MAP2K1	MAP2K1-001	PRINCIPAL:1	230	M	ATG	TTCTGTTCATACCGACATGT	chr15	66774212	-	1	FALSE	88	84	77	50	0.583756	6	124	119	5	FALSE	FALSE	2	2	1	-12.88	0.489814	Prot_kinase_dom	4AN2	gi|430800796|pdb|4AN2|A Chain A, Crystal Structures Of Human Mek1 With Carboxamide-based Allosteric Inhibitor Xl518 (gdc-0973), Or Related Analogs. >gi|430800797|pdb|4AN3|A Chain A, Crystal Structures Of Human Mek1 With Carboxamide-based Allosteric Inhibitor Xl518 (gdc-0973), Or Related Analogs. >gi|430800798|pdb|4AN9|A Chain A, Crystal Structures Of Human Mek1 With Carboxamide-based Allosteric I…	C	Library	0.620041	0.732482	0.676261
ENSG00000169032	ENST00000307102	ENSP00000302486	MAP2K1	MAP2K1-001	PRINCIPAL:1	197	L	CTA	TCTCCCCACGGGAGTTGACT	chr15	66774117	-	1	FALSE	85	63	93	44	0.5	6	124	24	100	FALSE	FALSE	2	2	1	-12.168	0.35131	Prot_kinase_dom	4AN2	gi|430800796|pdb|4AN2|A Chain A, Crystal Structures Of Human Mek1 With Carboxamide-based Allosteric Inhibitor Xl518 (gdc-0973), Or Related Analogs. >gi|430800797|pdb|4AN3|A Chain A, Crystal Structures Of Human Mek1 With Carboxamide-based Allosteric Inhibitor Xl518 (gdc-0973), Or Related Analogs. >gi|430800798|pdb|4AN9|A Chain A, Crystal Structures Of Human Mek1 With Carboxamide-based Allosteric I…	E	Library	0.60119	0.779597	0.690393
ENSG00000169032	ENST00000307102	ENSP00000302486	MAP2K1	MAP2K1-001	PRINCIPAL:1	314	L	TTG					1						0.796954	8	64			FALSE		2			-11.936	0.414547	Prot_kinase_dom	4AN2	gi|430800796|pdb|4AN2|A Chain A, Crystal Structures Of Human Mek1 With Carboxamide-based Allosteric Inhibitor Xl518 (gdc-0973), Or Related Analogs. >gi|430800797|pdb|4AN3|A Chain A, Crystal Structures Of Human Mek1 With Carboxamide-based Allosteric Inhibitor Xl518 (gdc-0973), Or Related Analogs. >gi|430800798|pdb|4AN9|A Chain A, Crystal Structures Of Human Mek1 With Carboxamide-based Allosteric I…	H	Library
ENSG00000169032	ENST00000307102	ENSP00000302486	MAP2K1	MAP2K1-001	PRINCIPAL:1	315	D	GAT					1						0.799492	8	64			FALSE		2			-13.258	0.425628	Prot_kinase_dom	4AN2	gi|430800796|pdb|4AN2|A Chain A, Crystal Structures Of Human Mek1 With Carboxamide-based Allosteric Inhibitor Xl518 (gdc-0973), Or Related Analogs. >gi|430800797|pdb|4AN3|A Chain A, Crystal Structures Of Human Mek1 With Carboxamide-based Allosteric Inhibitor Xl518 (gdc-0973), Or Related Analogs. >gi|430800798|pdb|4AN9|A Chain A, Crystal Structures Of Human Mek1 With Carboxamide-based Allosteric I…	H	Library
ENSG00000169032	ENST00000307102	ENSP00000302486	MAP2K1	MAP2K1-001	PRINCIPAL:1	316	Y	TAC					1						0.80203	8	64			FALSE		2			-14.377	0.436455	Prot_kinase_dom	4AN2	gi|430800796|pdb|4AN2|A Chain A, Crystal Structures Of Human Mek1 With Carboxamide-based Allosteric Inhibitor Xl518 (gdc-0973), Or Related Analogs. >gi|430800797|pdb|4AN3|A Chain A, Crystal Structures Of Human Mek1 With Carboxamide-based Allosteric Inhibitor Xl518 (gdc-0973), Or Related Analogs. >gi|430800798|pdb|4AN9|A Chain A, Crystal Structures Of Human Mek1 With Carboxamide-based Allosteric I…	H	Library
ENSG00000169032	ENST00000307102	ENSP00000302486	MAP2K1	MAP2K1-001	PRINCIPAL:1	317	I	ATA					1						0.804569	8	64			FALSE		2			-11.909	0.432298	Prot_kinase_dom	4AN2	gi|430800796|pdb|4AN2|A Chain A, Crystal Structures Of Human Mek1 With Carboxamide-based Allosteric Inhibitor Xl518 (gdc-0973), Or Related Analogs. >gi|430800797|pdb|4AN3|A Chain A, Crystal Structures Of Human Mek1 With Carboxamide-based Allosteric Inhibitor Xl518 (gdc-0973), Or Related Analogs. >gi|430800798|pdb|4AN9|A Chain A, Crystal Structures Of Human Mek1 With Carboxamide-based Allosteric I…	H	Library
ENSG00000169032	ENST00000307102	ENSP00000302486	MAP2K1	MAP2K1-001	PRINCIPAL:1	198	V	GTC	TCTCCCCACGGGAGTTGACT	chr15	66774117	-	1	FALSE	85	63	93	44	0.502538	6	124	24	100	FALSE	FALSE	2	2	1	-12.174	0.304578	Prot_kinase_dom	4AN2	gi|430800796|pdb|4AN2|A Chain A, Crystal Structures Of Human Mek1 With Carboxamide-based Allosteric Inhibitor Xl518 (gdc-0973), Or Related Analogs. >gi|430800797|pdb|4AN3|A Chain A, Crystal Structures Of Human Mek1 With Carboxamide-based Allosteric Inhibitor Xl518 (gdc-0973), Or Related Analogs. >gi|430800798|pdb|4AN9|A Chain A, Crystal Structures Of Human Mek1 With Carboxamide-based Allosteric I…	E	Library	0.60119	0.779597	0.690393
ENSG00000169032	ENST00000307102	ENSP00000302486	MAP2K1	MAP2K1-001	PRINCIPAL:1	128	G	GGC	CCGTACATCGTGGGCTTCTA	chr15	66729178	+	1	TRUE		8		47	0.324873	3	146	94	52	FALSE	FALSE	2	1	0.5	-14.058	0.076354	Prot_kinase_dom	4AN2	gi|430800796|pdb|4AN2|A Chain A, Crystal Structures Of Human Mek1 With Carboxamide-based Allosteric Inhibitor Xl518 (gdc-0973), Or Related Analogs. >gi|430800797|pdb|4AN3|A Chain A, Crystal Structures Of Human Mek1 With Carboxamide-based Allosteric Inhibitor Xl518 (gdc-0973), Or Related Analogs. >gi|430800798|pdb|4AN9|A Chain A, Crystal Structures Of Human Mek1 With Carboxamide-based Allosteric I…	E	Library	0.823832	0.620075	0.721954
ENSG00000169032	ENST00000307102	ENSP00000302486	MAP2K1	MAP2K1-001	PRINCIPAL:1	320	E	GAG					1						0.812183	8	64			FALSE		2			-12.694	0.463202	Prot_kinase_dom	4AN2	gi|430800796|pdb|4AN2|A Chain A, Crystal Structures Of Human Mek1 With Carboxamide-based Allosteric Inhibitor Xl518 (gdc-0973), Or Related Analogs. >gi|430800797|pdb|4AN3|A Chain A, Crystal Structures Of Human Mek1 With Carboxamide-based Allosteric Inhibitor Xl518 (gdc-0973), Or Related Analogs. >gi|430800798|pdb|4AN9|A Chain A, Crystal Structures Of Human Mek1 With Carboxamide-based Allosteric I…	C	Library
ENSG00000169032	ENST00000307102	ENSP00000302486	MAP2K1	MAP2K1-001	PRINCIPAL:1	129	F	TTC	CCGTACATCGTGGGCTTCTA	chr15	66729178	+	1	TRUE		8		47	0.327411	3	146	94	52	FALSE	FALSE	2	1	0.5	-13.947	0.078198	Prot_kinase_dom	4AN2	gi|430800796|pdb|4AN2|A Chain A, Crystal Structures Of Human Mek1 With Carboxamide-based Allosteric Inhibitor Xl518 (gdc-0973), Or Related Analogs. >gi|430800797|pdb|4AN3|A Chain A, Crystal Structures Of Human Mek1 With Carboxamide-based Allosteric Inhibitor Xl518 (gdc-0973), Or Related Analogs. >gi|430800798|pdb|4AN9|A Chain A, Crystal Structures Of Human Mek1 With Carboxamide-based Allosteric I…	E	Library	0.823832	0.620075	0.721954
ENSG00000169032	ENST00000307102	ENSP00000302486	MAP2K1	MAP2K1-001	PRINCIPAL:1	2	P	CCC	ATGGGCGTCGGCTTCTTCTT	chr15	66679694	-	1	FALSE	63	19	30	66	0.00507614	1	79	8	71	FALSE	FALSE	2	1	0.5	-1.906	0.9523		2Y4I	gi|319443427|pdb|2Y4I|C Chain C, Ksr2-Mek1 Heterodimer	C	Library	0.73886	0.764315	0.751587
ENSG00000169032	ENST00000307102	ENSP00000302486	MAP2K1	MAP2K1-001	PRINCIPAL:1	3	K	AAG	ATGGGCGTCGGCTTCTTCTT	chr15	66679694	-	1	FALSE	63	19	30	66	0.00761421	1	79	8	71	FALSE	FALSE	2	1	0.5	-2.044	0.951292		2Y4I	gi|319443427|pdb|2Y4I|C Chain C, Ksr2-Mek1 Heterodimer	C	Library	0.73886	0.764315	0.751587
ENSG00000169032	ENST00000307102	ENSP00000302486	MAP2K1	MAP2K1-001	PRINCIPAL:1	207	C	TGT	GAGATCAAGCTCTGTGACTT	chr15	66774147	+	1	TRUE	26	6	95	55	0.525381	6	124	54	70	FALSE	FALSE	2	2	1	-16.55	0.196778	Prot_kinase_dom	4AN2	gi|430800796|pdb|4AN2|A Chain A, Crystal Structures Of Human Mek1 With Carboxamide-based Allosteric Inhibitor Xl518 (gdc-0973), Or Related Analogs. >gi|430800797|pdb|4AN3|A Chain A, Crystal Structures Of Human Mek1 With Carboxamide-based Allosteric Inhibitor Xl518 (gdc-0973), Or Related Analogs. >gi|430800798|pdb|4AN9|A Chain A, Crystal Structures Of Human Mek1 With Carboxamide-based Allosteric I…	C	Library	0.709389	0.835734	0.772561
ENSG00000169032	ENST00000307102	ENSP00000302486	MAP2K1	MAP2K1-001	PRINCIPAL:1	208	D	GAC	GAGATCAAGCTCTGTGACTT	chr15	66774147	+	1	TRUE	26	6	95	55	0.527919	6	124	54	70	FALSE	FALSE	2	2	1	-13.905	0.180009	Prot_kinase_dom	4AN2	gi|430800796|pdb|4AN2|A Chain A, Crystal Structures Of Human Mek1 With Carboxamide-based Allosteric Inhibitor Xl518 (gdc-0973), Or Related Analogs. >gi|430800797|pdb|4AN3|A Chain A, Crystal Structures Of Human Mek1 With Carboxamide-based Allosteric Inhibitor Xl518 (gdc-0973), Or Related Analogs. >gi|430800798|pdb|4AN9|A Chain A, Crystal Structures Of Human Mek1 With Carboxamide-based Allosteric I…	C	Library	0.709389	0.835734	0.772561
ENSG00000169032	ENST00000307102	ENSP00000302486	MAP2K1	MAP2K1-001	PRINCIPAL:1	370	D	GAT	GCTGAGGAAGTGGATTTTGC	chr15	66782883	+	1	TRUE	33	25	72	90	0.939086	11	113	43	70	FALSE	TRUE	2	2	1	-11.556	0.193674		4AN2	gi|430800796|pdb|4AN2|A Chain A, Crystal Structures Of Human Mek1 With Carboxamide-based Allosteric Inhibitor Xl518 (gdc-0973), Or Related Analogs. >gi|430800797|pdb|4AN3|A Chain A, Crystal Structures Of Human Mek1 With Carboxamide-based Allosteric Inhibitor Xl518 (gdc-0973), Or Related Analogs. >gi|430800798|pdb|4AN9|A Chain A, Crystal Structures Of Human Mek1 With Carboxamide-based Allosteric I…	C	Library	0.798818	0.769454	0.784136
ENSG00000169032	ENST00000307102	ENSP00000302486	MAP2K1	MAP2K1-001	PRINCIPAL:1	371	F	TTT	GCTGAGGAAGTGGATTTTGC	chr15	66782883	+	1	TRUE	33	25	72	90	0.941624	11	113	43	70	FALSE	TRUE	2	2	1	-10.12	0.152768		4AN2	gi|430800796|pdb|4AN2|A Chain A, Crystal Structures Of Human Mek1 With Carboxamide-based Allosteric Inhibitor Xl518 (gdc-0973), Or Related Analogs. >gi|430800797|pdb|4AN3|A Chain A, Crystal Structures Of Human Mek1 With Carboxamide-based Allosteric Inhibitor Xl518 (gdc-0973), Or Related Analogs. >gi|430800798|pdb|4AN9|A Chain A, Crystal Structures Of Human Mek1 With Carboxamide-based Allosteric I…	H	Library	0.798818	0.769454	0.784136
ENSG00000169032	ENST00000307102	ENSP00000302486	MAP2K1	MAP2K1-001	PRINCIPAL:1	232	P	CCA	TGAGTCCCCTGGAGTCTTTC	chr15	66777333	-	1	FALSE	58	0	71	60	0.588832	7	201	5	196	TRUE	FALSE	2	2	1	-14.167	0.604009	Prot_kinase_dom	4AN2	gi|430800796|pdb|4AN2|A Chain A, Crystal Structures Of Human Mek1 With Carboxamide-based Allosteric Inhibitor Xl518 (gdc-0973), Or Related Analogs. >gi|430800797|pdb|4AN3|A Chain A, Crystal Structures Of Human Mek1 With Carboxamide-based Allosteric Inhibitor Xl518 (gdc-0973), Or Related Analogs. >gi|430800798|pdb|4AN9|A Chain A, Crystal Structures Of Human Mek1 With Carboxamide-based Allosteric I…	C	Library	0.785945	0.783299	0.784622
ENSG00000169032	ENST00000307102	ENSP00000302486	MAP2K1	MAP2K1-001	PRINCIPAL:1	233	E	GAA	TGAGTCCCCTGGAGTCTTTC	chr15	66777333	-	1	FALSE	58	0	71	60	0.591371	7	201	5	196	TRUE	FALSE	2	2	1	-12.563	0.650596	Prot_kinase_dom	4AN2	gi|430800796|pdb|4AN2|A Chain A, Crystal Structures Of Human Mek1 With Carboxamide-based Allosteric Inhibitor Xl518 (gdc-0973), Or Related Analogs. >gi|430800797|pdb|4AN3|A Chain A, Crystal Structures Of Human Mek1 With Carboxamide-based Allosteric Inhibitor Xl518 (gdc-0973), Or Related Analogs. >gi|430800798|pdb|4AN9|A Chain A, Crystal Structures Of Human Mek1 With Carboxamide-based Allosteric I…	H	Library	0.785945	0.783299	0.784622
ENSG00000169032	ENST00000307102	ENSP00000302486	MAP2K1	MAP2K1-001	PRINCIPAL:1	323	P	CCA	AACACTCCACTGGGCAGTTT	chr15	66781564	-	1	FALSE	40	3	70	58	0.819797	9	61	11	50	FALSE	FALSE	2	2	1	-14.076	0.48118	Prot_kinase_dom	4AN2	gi|430800796|pdb|4AN2|A Chain A, Crystal Structures Of Human Mek1 With Carboxamide-based Allosteric Inhibitor Xl518 (gdc-0973), Or Related Analogs. >gi|430800797|pdb|4AN3|A Chain A, Crystal Structures Of Human Mek1 With Carboxamide-based Allosteric Inhibitor Xl518 (gdc-0973), Or Related Analogs. >gi|430800798|pdb|4AN9|A Chain A, Crystal Structures Of Human Mek1 With Carboxamide-based Allosteric I…	C	Library	0.65529	0.942272	0.798781
ENSG00000169032	ENST00000307102	ENSP00000302486	MAP2K1	MAP2K1-001	PRINCIPAL:1	324	K	AAA	AACACTCCACTGGGCAGTTT	chr15	66781564	-	1	FALSE	40	3	70	58	0.822335	9	61	11	50	FALSE	FALSE	2	2	1	-11.264	0.491223	Prot_kinase_dom	4AN2	gi|430800796|pdb|4AN2|A Chain A, Crystal Structures Of Human Mek1 With Carboxamide-based Allosteric Inhibitor Xl518 (gdc-0973), Or Related Analogs. >gi|430800797|pdb|4AN3|A Chain A, Crystal Structures Of Human Mek1 With Carboxamide-based Allosteric Inhibitor Xl518 (gdc-0973), Or Related Analogs. >gi|430800798|pdb|4AN9|A Chain A, Crystal Structures Of Human Mek1 With Carboxamide-based Allosteric I…	C	Library	0.65529	0.942272	0.798781
ENSG00000169032	ENST00000307102	ENSP00000302486	MAP2K1	MAP2K1-001	PRINCIPAL:1	244	S	TCA	ACTCTGTGCAGTCAGACATC	chr15	66777369	+	1	TRUE	29	38	50	71	0.619289	7	201	41	160	TRUE	FALSE	2	2	1	-11.511	0.33566	Prot_kinase_dom	4AN2	gi|430800796|pdb|4AN2|A Chain A, Crystal Structures Of Human Mek1 With Carboxamide-based Allosteric Inhibitor Xl518 (gdc-0973), Or Related Analogs. >gi|430800797|pdb|4AN3|A Chain A, Crystal Structures Of Human Mek1 With Carboxamide-based Allosteric Inhibitor Xl518 (gdc-0973), Or Related Analogs. >gi|430800798|pdb|4AN9|A Chain A, Crystal Structures Of Human Mek1 With Carboxamide-based Allosteric I…	C	Library	0.853502	0.781105	0.817304
ENSG00000169032	ENST00000307102	ENSP00000302486	MAP2K1	MAP2K1-001	PRINCIPAL:1	329	V	GTG					1						0.835025	9	61			FALSE		2			-10.093	0.335603	Prot_kinase_dom	4AN2	gi|430800796|pdb|4AN2|A Chain A, Crystal Structures Of Human Mek1 With Carboxamide-based Allosteric Inhibitor Xl518 (gdc-0973), Or Related Analogs. >gi|430800797|pdb|4AN3|A Chain A, Crystal Structures Of Human Mek1 With Carboxamide-based Allosteric Inhibitor Xl518 (gdc-0973), Or Related Analogs. >gi|430800798|pdb|4AN9|A Chain A, Crystal Structures Of Human Mek1 With Carboxamide-based Allosteric I…	C	Library
ENSG00000169032	ENST00000307102	ENSP00000302486	MAP2K1	MAP2K1-001	PRINCIPAL:1	245	D	GAC	ACTCTGTGCAGTCAGACATC	chr15	66777369	+	1	TRUE	29	38	50	71	0.621827	7	201	41	160	TRUE	FALSE	2	2	1	-13.148	0.32065	Prot_kinase_dom	4AN2	gi|430800796|pdb|4AN2|A Chain A, Crystal Structures Of Human Mek1 With Carboxamide-based Allosteric Inhibitor Xl518 (gdc-0973), Or Related Analogs. >gi|430800797|pdb|4AN3|A Chain A, Crystal Structures Of Human Mek1 With Carboxamide-based Allosteric Inhibitor Xl518 (gdc-0973), Or Related Analogs. >gi|430800798|pdb|4AN9|A Chain A, Crystal Structures Of Human Mek1 With Carboxamide-based Allosteric I…	C	Library	0.853502	0.781105	0.817304
ENSG00000169032	ENST00000307102	ENSP00000302486	MAP2K1	MAP2K1-001	PRINCIPAL:1	276	G	GGG	GGAGCTGATGTTTGGGTGCC	chr15	66777463	+	1	TRUE	37	16	27	68	0.700508	7	201	135	66	TRUE	FALSE	2	2	1	-7.567	0.606934	Prot_kinase_dom	4AN2	gi|430800796|pdb|4AN2|A Chain A, Crystal Structures Of Human Mek1 With Carboxamide-based Allosteric Inhibitor Xl518 (gdc-0973), Or Related Analogs. >gi|430800797|pdb|4AN3|A Chain A, Crystal Structures Of Human Mek1 With Carboxamide-based Allosteric Inhibitor Xl518 (gdc-0973), Or Related Analogs. >gi|430800798|pdb|4AN9|A Chain A, Crystal Structures Of Human Mek1 With Carboxamide-based Allosteric I…	C	Library	0.834423	0.803981	0.819202
ENSG00000169032	ENST00000307102	ENSP00000302486	MAP2K1	MAP2K1-001	PRINCIPAL:1	332	L	CTG					1						0.84264	9	61			FALSE		2			-6.607	0.223493	Prot_kinase_dom	4AN2	gi|430800796|pdb|4AN2|A Chain A, Crystal Structures Of Human Mek1 With Carboxamide-based Allosteric Inhibitor Xl518 (gdc-0973), Or Related Analogs. >gi|430800797|pdb|4AN3|A Chain A, Crystal Structures Of Human Mek1 With Carboxamide-based Allosteric Inhibitor Xl518 (gdc-0973), Or Related Analogs. >gi|430800798|pdb|4AN9|A Chain A, Crystal Structures Of Human Mek1 With Carboxamide-based Allosteric I…	H	Library
ENSG00000169032	ENST00000307102	ENSP00000302486	MAP2K1	MAP2K1-001	PRINCIPAL:1	333	E	GAA					1						0.845178	9	61			FALSE		2			-10.756	0.206495	Prot_kinase_dom	4AN2	gi|430800796|pdb|4AN2|A Chain A, Crystal Structures Of Human Mek1 With Carboxamide-based Allosteric Inhibitor Xl518 (gdc-0973), Or Related Analogs. >gi|430800797|pdb|4AN3|A Chain A, Crystal Structures Of Human Mek1 With Carboxamide-based Allosteric Inhibitor Xl518 (gdc-0973), Or Related Analogs. >gi|430800798|pdb|4AN9|A Chain A, Crystal Structures Of Human Mek1 With Carboxamide-based Allosteric I…	H	Library
ENSG00000169032	ENST00000307102	ENSP00000302486	MAP2K1	MAP2K1-001	PRINCIPAL:1	334	F	TTT					1						0.847716	9	61			FALSE		2			-13.463	0.192515	Prot_kinase_dom	4AN2	gi|430800796|pdb|4AN2|A Chain A, Crystal Structures Of Human Mek1 With Carboxamide-based Allosteric Inhibitor Xl518 (gdc-0973), Or Related Analogs. >gi|430800797|pdb|4AN3|A Chain A, Crystal Structures Of Human Mek1 With Carboxamide-based Allosteric Inhibitor Xl518 (gdc-0973), Or Related Analogs. >gi|430800798|pdb|4AN9|A Chain A, Crystal Structures Of Human Mek1 With Carboxamide-based Allosteric I…	H	Library
ENSG00000169032	ENST00000307102	ENSP00000302486	MAP2K1	MAP2K1-001	PRINCIPAL:1	335	Q	CAA					1						0.850254	9	61			FALSE		2			-10.66	0.178224	Prot_kinase_dom	4AN2	gi|430800796|pdb|4AN2|A Chain A, Crystal Structures Of Human Mek1 With Carboxamide-based Allosteric Inhibitor Xl518 (gdc-0973), Or Related Analogs. >gi|430800797|pdb|4AN3|A Chain A, Crystal Structures Of Human Mek1 With Carboxamide-based Allosteric Inhibitor Xl518 (gdc-0973), Or Related Analogs. >gi|430800798|pdb|4AN9|A Chain A, Crystal Structures Of Human Mek1 With Carboxamide-based Allosteric I…	H	Library
ENSG00000169032	ENST00000307102	ENSP00000302486	MAP2K1	MAP2K1-001	PRINCIPAL:1	336	D	GAT					1						0.852792	9	61			FALSE		2			-12.206	0.154228	Prot_kinase_dom	4AN2	gi|430800796|pdb|4AN2|A Chain A, Crystal Structures Of Human Mek1 With Carboxamide-based Allosteric Inhibitor Xl518 (gdc-0973), Or Related Analogs. >gi|430800797|pdb|4AN3|A Chain A, Crystal Structures Of Human Mek1 With Carboxamide-based Allosteric Inhibitor Xl518 (gdc-0973), Or Related Analogs. >gi|430800798|pdb|4AN9|A Chain A, Crystal Structures Of Human Mek1 With Carboxamide-based Allosteric I…	H	Library
ENSG00000169032	ENST00000307102	ENSP00000302486	MAP2K1	MAP2K1-001	PRINCIPAL:1	337	F	TTT					1						0.85533	9	61			FALSE		2			-13.329	0.139452	Prot_kinase_dom	4AN2	gi|430800796|pdb|4AN2|A Chain A, Crystal Structures Of Human Mek1 With Carboxamide-based Allosteric Inhibitor Xl518 (gdc-0973), Or Related Analogs. >gi|430800797|pdb|4AN3|A Chain A, Crystal Structures Of Human Mek1 With Carboxamide-based Allosteric Inhibitor Xl518 (gdc-0973), Or Related Analogs. >gi|430800798|pdb|4AN9|A Chain A, Crystal Structures Of Human Mek1 With Carboxamide-based Allosteric I…	H	Library
ENSG00000169032	ENST00000307102	ENSP00000302486	MAP2K1	MAP2K1-001	PRINCIPAL:1	338	V	GTG	TTCAAGATTTTGTGAATAAA	chr15	66781609	+	1	TRUE	26	2	40	71	0.857868	9	61	56	5	FALSE	FALSE	2	2	1	-11.866	0.13578	Prot_kinase_dom	4AN2	gi|430800796|pdb|4AN2|A Chain A, Crystal Structures Of Human Mek1 With Carboxamide-based Allosteric Inhibitor Xl518 (gdc-0973), Or Related Analogs. >gi|430800797|pdb|4AN3|A Chain A, Crystal Structures Of Human Mek1 With Carboxamide-based Allosteric Inhibitor Xl518 (gdc-0973), Or Related Analogs. >gi|430800798|pdb|4AN9|A Chain A, Crystal Structures Of Human Mek1 With Carboxamide-based Allosteric I…	H	Library
ENSG00000169032	ENST00000307102	ENSP00000302486	MAP2K1	MAP2K1-001	PRINCIPAL:1	339	N	AAT	TTCAAGATTTTGTGAATAAA	chr15	66781609	+	1	TRUE	26	2	40	71	0.860406	9	61	56	5	FALSE	FALSE	2	2	1	-11.597	0.133453	Prot_kinase_dom	4AN2	gi|430800796|pdb|4AN2|A Chain A, Crystal Structures Of Human Mek1 With Carboxamide-based Allosteric Inhibitor Xl518 (gdc-0973), Or Related Analogs. >gi|430800797|pdb|4AN3|A Chain A, Crystal Structures Of Human Mek1 With Carboxamide-based Allosteric Inhibitor Xl518 (gdc-0973), Or Related Analogs. >gi|430800798|pdb|4AN9|A Chain A, Crystal Structures Of Human Mek1 With Carboxamide-based Allosteric I…	H	Library
ENSG00000169032	ENST00000307102	ENSP00000302486	MAP2K1	MAP2K1-001	PRINCIPAL:1	340	K	AAA					1						0.862944	9	61			FALSE		2			-11.354	0.147782	Prot_kinase_dom	4AN2	gi|430800796|pdb|4AN2|A Chain A, Crystal Structures Of Human Mek1 With Carboxamide-based Allosteric Inhibitor Xl518 (gdc-0973), Or Related Analogs. >gi|430800797|pdb|4AN3|A Chain A, Crystal Structures Of Human Mek1 With Carboxamide-based Allosteric Inhibitor Xl518 (gdc-0973), Or Related Analogs. >gi|430800798|pdb|4AN9|A Chain A, Crystal Structures Of Human Mek1 With Carboxamide-based Allosteric I…	H	Library
ENSG00000169032	ENST00000307102	ENSP00000302486	MAP2K1	MAP2K1-001	PRINCIPAL:1	341	C	TGC					1						0.865482	10	61			FALSE		2			-15.313	0.159368	Prot_kinase_dom	4AN2	gi|430800796|pdb|4AN2|A Chain A, Crystal Structures Of Human Mek1 With Carboxamide-based Allosteric Inhibitor Xl518 (gdc-0973), Or Related Analogs. >gi|430800797|pdb|4AN3|A Chain A, Crystal Structures Of Human Mek1 With Carboxamide-based Allosteric Inhibitor Xl518 (gdc-0973), Or Related Analogs. >gi|430800798|pdb|4AN9|A Chain A, Crystal Structures Of Human Mek1 With Carboxamide-based Allosteric I…	H	Library
ENSG00000169032	ENST00000307102	ENSP00000302486	MAP2K1	MAP2K1-001	PRINCIPAL:1	342	L	TTA					1						0.86802	10	45			TRUE		2			-9.64	0.180329	Prot_kinase_dom	4AN2	gi|430800796|pdb|4AN2|A Chain A, Crystal Structures Of Human Mek1 With Carboxamide-based Allosteric Inhibitor Xl518 (gdc-0973), Or Related Analogs. >gi|430800797|pdb|4AN3|A Chain A, Crystal Structures Of Human Mek1 With Carboxamide-based Allosteric Inhibitor Xl518 (gdc-0973), Or Related Analogs. >gi|430800798|pdb|4AN9|A Chain A, Crystal Structures Of Human Mek1 With Carboxamide-based Allosteric I…	H	Library
ENSG00000169032	ENST00000307102	ENSP00000302486	MAP2K1	MAP2K1-001	PRINCIPAL:1	343	I	ATA					1						0.870558	10	45			TRUE		2			-8.87	0.203689	Prot_kinase_dom	4AN2	gi|430800796|pdb|4AN2|A Chain A, Crystal Structures Of Human Mek1 With Carboxamide-based Allosteric Inhibitor Xl518 (gdc-0973), Or Related Analogs. >gi|430800797|pdb|4AN3|A Chain A, Crystal Structures Of Human Mek1 With Carboxamide-based Allosteric Inhibitor Xl518 (gdc-0973), Or Related Analogs. >gi|430800798|pdb|4AN9|A Chain A, Crystal Structures Of Human Mek1 With Carboxamide-based Allosteric I…	C	Library
ENSG00000169032	ENST00000307102	ENSP00000302486	MAP2K1	MAP2K1-001	PRINCIPAL:1	344	K	AAA					1						0.873096	10	45			TRUE		2			-12.146	0.257582	Prot_kinase_dom	4AN2	gi|430800796|pdb|4AN2|A Chain A, Crystal Structures Of Human Mek1 With Carboxamide-based Allosteric Inhibitor Xl518 (gdc-0973), Or Related Analogs. >gi|430800797|pdb|4AN3|A Chain A, Crystal Structures Of Human Mek1 With Carboxamide-based Allosteric Inhibitor Xl518 (gdc-0973), Or Related Analogs. >gi|430800798|pdb|4AN9|A Chain A, Crystal Structures Of Human Mek1 With Carboxamide-based Allosteric I…	C	Library
ENSG00000169032	ENST00000307102	ENSP00000302486	MAP2K1	MAP2K1-001	PRINCIPAL:1	345	N	AAC					1						0.875635	10	45			TRUE		2			-12.397	0.304531	Prot_kinase_dom	4AN2	gi|430800796|pdb|4AN2|A Chain A, Crystal Structures Of Human Mek1 With Carboxamide-based Allosteric Inhibitor Xl518 (gdc-0973), Or Related Analogs. >gi|430800797|pdb|4AN3|A Chain A, Crystal Structures Of Human Mek1 With Carboxamide-based Allosteric Inhibitor Xl518 (gdc-0973), Or Related Analogs. >gi|430800798|pdb|4AN9|A Chain A, Crystal Structures Of Human Mek1 With Carboxamide-based Allosteric I…	C	Library
ENSG00000169032	ENST00000307102	ENSP00000302486	MAP2K1	MAP2K1-001	PRINCIPAL:1	277	C	TGC	GGAGCTGATGTTTGGGTGCC	chr15	66777463	+	1	TRUE	37	16	27	68	0.703046	7	201	135	66	TRUE	FALSE	2	2	1	-3.363	0.678237	Prot_kinase_dom	4AN2	gi|430800796|pdb|4AN2|A Chain A, Crystal Structures Of Human Mek1 With Carboxamide-based Allosteric Inhibitor Xl518 (gdc-0973), Or Related Analogs. >gi|430800797|pdb|4AN3|A Chain A, Crystal Structures Of Human Mek1 With Carboxamide-based Allosteric Inhibitor Xl518 (gdc-0973), Or Related Analogs. >gi|430800798|pdb|4AN9|A Chain A, Crystal Structures Of Human Mek1 With Carboxamide-based Allosteric I…	C	Library	0.834423	0.803981	0.819202
ENSG00000169032	ENST00000307102	ENSP00000302486	MAP2K1	MAP2K1-001	PRINCIPAL:1	53	F	TTT	CTTCTGCTTCTGGGTAAGAA	chr15	66727444	-	1	FALSE	37	50	33	42	0.134518	2	210	79	131	TRUE	FALSE	2	1	0.5	-13.832	0.768932		1S9I	gi|56966000|pdb|1S9I|A Chain A, X-Ray Structure Of The Human Mitogen-Activated Protein Kinase Kinase 2 (Mek2)in A Complex With Ligand And Mgatp >gi|56966001|pdb|1S9I|B Chain B, X-Ray Structure Of The Human Mitogen-Activated Protein Kinase Kinase 2 (Mek2)in A Complex With Ligand And Mgatp	H	Library	0.871787	0.768024	0.819905
ENSG00000169032	ENST00000307102	ENSP00000302486	MAP2K1	MAP2K1-001	PRINCIPAL:1	54	L	CTT	CTTCTGCTTCTGGGTAAGAA	chr15	66727444	-	1	FALSE	37	50	33	42	0.137056	2	210	79	131	TRUE	FALSE	2	1	0.5	-11.847	0.768894		1S9I	gi|56966000|pdb|1S9I|A Chain A, X-Ray Structure Of The Human Mitogen-Activated Protein Kinase Kinase 2 (Mek2)in A Complex With Ligand And Mgatp >gi|56966001|pdb|1S9I|B Chain B, X-Ray Structure Of The Human Mitogen-Activated Protein Kinase Kinase 2 (Mek2)in A Complex With Ligand And Mgatp	H	Library	0.871787	0.768024	0.819905
ENSG00000169032	ENST00000307102	ENSP00000302486	MAP2K1	MAP2K1-001	PRINCIPAL:1	96	R	AGA	TCAAGGCAAACTCACCTTTC	chr15	66727573	-	1	FALSE	55	3	94	56	0.243655	2	210	208	2	TRUE	FALSE	2	1	0.5	-12.821	0.188365	Prot_kinase_dom	4AN2	gi|430800796|pdb|4AN2|A Chain A, Crystal Structures Of Human Mek1 With Carboxamide-based Allosteric Inhibitor Xl518 (gdc-0973), Or Related Analogs. >gi|430800797|pdb|4AN3|A Chain A, Crystal Structures Of Human Mek1 With Carboxamide-based Allosteric Inhibitor Xl518 (gdc-0973), Or Related Analogs. >gi|430800798|pdb|4AN9|A Chain A, Crystal Structures Of Human Mek1 With Carboxamide-based Allosteric I…	E	Library	0.885151	0.76612	0.825635
ENSG00000169032	ENST00000307102	ENSP00000302486	MAP2K1	MAP2K1-001	PRINCIPAL:1	97	K	AAG	TCAAGGCAAACTCACCTTTC	chr15	66727573	-	1	FALSE	55	3	94	56	0.246193	2	210	208	2	TRUE	FALSE	2	1	0.5	-12.669	0.160386	Prot_kinase_dom	4AN2	gi|430800796|pdb|4AN2|A Chain A, Crystal Structures Of Human Mek1 With Carboxamide-based Allosteric Inhibitor Xl518 (gdc-0973), Or Related Analogs. >gi|430800797|pdb|4AN3|A Chain A, Crystal Structures Of Human Mek1 With Carboxamide-based Allosteric Inhibitor Xl518 (gdc-0973), Or Related Analogs. >gi|430800798|pdb|4AN9|A Chain A, Crystal Structures Of Human Mek1 With Carboxamide-based Allosteric I…	E	Library	0.885151	0.76612	0.825635
ENSG00000169032	ENST00000307102	ENSP00000302486	MAP2K1	MAP2K1-001	PRINCIPAL:1	289	R	AGG	CCTCCCGGGGGTCCTTGGCC	chr15	66777502	-	1	FALSE	32	3	19	72	0.733503	7	201	174	27	TRUE	FALSE	2	2	1	-4.595	0.867242	Prot_kinase_dom	4AN2	gi|430800796|pdb|4AN2|A Chain A, Crystal Structures Of Human Mek1 With Carboxamide-based Allosteric Inhibitor Xl518 (gdc-0973), Or Related Analogs. >gi|430800797|pdb|4AN3|A Chain A, Crystal Structures Of Human Mek1 With Carboxamide-based Allosteric Inhibitor Xl518 (gdc-0973), Or Related Analogs. >gi|430800798|pdb|4AN9|A Chain A, Crystal Structures Of Human Mek1 With Carboxamide-based Allosteric I…	C	Library	0.912299	0.753643	0.832971
ENSG00000169032	ENST00000307102	ENSP00000302486	MAP2K1	MAP2K1-001	PRINCIPAL:1	349	R	AGA					1						0.885787	10	45			TRUE		2			-12.249	0.370154	Prot_kinase_dom	4AN2	gi|430800796|pdb|4AN2|A Chain A, Crystal Structures Of Human Mek1 With Carboxamide-based Allosteric Inhibitor Xl518 (gdc-0973), Or Related Analogs. >gi|430800797|pdb|4AN3|A Chain A, Crystal Structures Of Human Mek1 With Carboxamide-based Allosteric Inhibitor Xl518 (gdc-0973), Or Related Analogs. >gi|430800798|pdb|4AN9|A Chain A, Crystal Structures Of Human Mek1 With Carboxamide-based Allosteric I…	C	Library
ENSG00000169032	ENST00000307102	ENSP00000302486	MAP2K1	MAP2K1-001	PRINCIPAL:1	350	A	GCA					1						0.888325	10	45			TRUE		2			-11.005	0.375415	Prot_kinase_dom	4AN2	gi|430800796|pdb|4AN2|A Chain A, Crystal Structures Of Human Mek1 With Carboxamide-based Allosteric Inhibitor Xl518 (gdc-0973), Or Related Analogs. >gi|430800797|pdb|4AN3|A Chain A, Crystal Structures Of Human Mek1 With Carboxamide-based Allosteric Inhibitor Xl518 (gdc-0973), Or Related Analogs. >gi|430800798|pdb|4AN9|A Chain A, Crystal Structures Of Human Mek1 With Carboxamide-based Allosteric I…	C	Library
ENSG00000169032	ENST00000307102	ENSP00000302486	MAP2K1	MAP2K1-001	PRINCIPAL:1	351	D	GAT					1						0.890863	10	45			TRUE		2			-12.74	0.383205	Prot_kinase_dom	4AN2	gi|430800796|pdb|4AN2|A Chain A, Crystal Structures Of Human Mek1 With Carboxamide-based Allosteric Inhibitor Xl518 (gdc-0973), Or Related Analogs. >gi|430800797|pdb|4AN3|A Chain A, Crystal Structures Of Human Mek1 With Carboxamide-based Allosteric Inhibitor Xl518 (gdc-0973), Or Related Analogs. >gi|430800798|pdb|4AN9|A Chain A, Crystal Structures Of Human Mek1 With Carboxamide-based Allosteric I…	C	Library
ENSG00000169032	ENST00000307102	ENSP00000302486	MAP2K1	MAP2K1-001	PRINCIPAL:1	352	L	TTG					1						0.893401	10	45			TRUE		2			-11.101	0.35235	Prot_kinase_dom	4AN2	gi|430800796|pdb|4AN2|A Chain A, Crystal Structures Of Human Mek1 With Carboxamide-based Allosteric Inhibitor Xl518 (gdc-0973), Or Related Analogs. >gi|430800797|pdb|4AN3|A Chain A, Crystal Structures Of Human Mek1 With Carboxamide-based Allosteric Inhibitor Xl518 (gdc-0973), Or Related Analogs. >gi|430800798|pdb|4AN9|A Chain A, Crystal Structures Of Human Mek1 With Carboxamide-based Allosteric I…	H	Library
ENSG00000169032	ENST00000307102	ENSP00000302486	MAP2K1	MAP2K1-001	PRINCIPAL:1	353	K	AAG					1						0.895939	10	45			TRUE		2			-9.934	0.315787	Prot_kinase_dom	4AN2	gi|430800796|pdb|4AN2|A Chain A, Crystal Structures Of Human Mek1 With Carboxamide-based Allosteric Inhibitor Xl518 (gdc-0973), Or Related Analogs. >gi|430800797|pdb|4AN3|A Chain A, Crystal Structures Of Human Mek1 With Carboxamide-based Allosteric Inhibitor Xl518 (gdc-0973), Or Related Analogs. >gi|430800798|pdb|4AN9|A Chain A, Crystal Structures Of Human Mek1 With Carboxamide-based Allosteric I…	H	Library
ENSG00000169032	ENST00000307102	ENSP00000302486	MAP2K1	MAP2K1-001	PRINCIPAL:1	290	P	CCA	CCTCCCGGGGGTCCTTGGCC	chr15	66777502	-	1	FALSE	32	3	19	72	0.736041	7	201	174	27	TRUE	FALSE	2	2	1	-6.476	0.871316	Prot_kinase_dom	4AN2	gi|430800796|pdb|4AN2|A Chain A, Crystal Structures Of Human Mek1 With Carboxamide-based Allosteric Inhibitor Xl518 (gdc-0973), Or Related Analogs. >gi|430800797|pdb|4AN3|A Chain A, Crystal Structures Of Human Mek1 With Carboxamide-based Allosteric Inhibitor Xl518 (gdc-0973), Or Related Analogs. >gi|430800798|pdb|4AN9|A Chain A, Crystal Structures Of Human Mek1 With Carboxamide-based Allosteric I…	C	Library	0.912299	0.753643	0.832971
ENSG00000169032	ENST00000307102	ENSP00000302486	MAP2K1	MAP2K1-001	PRINCIPAL:1	56	Q	CAG	TTCTCCCACCTTCTGCTTCT	chr15	66727453	-	1	FALSE	34	6	61	44	0.142132	2	210	88	122	TRUE	FALSE	2	1	0.5	-12.55	0.746881		1S9I	gi|56966000|pdb|1S9I|A Chain A, X-Ray Structure Of The Human Mitogen-Activated Protein Kinase Kinase 2 (Mek2)in A Complex With Ligand And Mgatp >gi|56966001|pdb|1S9I|B Chain B, X-Ray Structure Of The Human Mitogen-Activated Protein Kinase Kinase 2 (Mek2)in A Complex With Ligand And Mgatp	H	Library	0.80836	0.889104	0.848732
ENSG00000169032	ENST00000307102	ENSP00000302486	MAP2K1	MAP2K1-001	PRINCIPAL:1	356	M	ATG					1						0.903553	10	45			TRUE		2			-8.575	0.137801	Prot_kinase_dom	4AN2	gi|430800796|pdb|4AN2|A Chain A, Crystal Structures Of Human Mek1 With Carboxamide-based Allosteric Inhibitor Xl518 (gdc-0973), Or Related Analogs. >gi|430800797|pdb|4AN3|A Chain A, Crystal Structures Of Human Mek1 With Carboxamide-based Allosteric Inhibitor Xl518 (gdc-0973), Or Related Analogs. >gi|430800798|pdb|4AN9|A Chain A, Crystal Structures Of Human Mek1 With Carboxamide-based Allosteric I…	H	Library
ENSG00000169032	ENST00000307102	ENSP00000302486	MAP2K1	MAP2K1-001	PRINCIPAL:1	357	V	GTT					1						0.906091	11	113			FALSE		2			-6.962	0.124435	Prot_kinase_dom	4AN2	gi|430800796|pdb|4AN2|A Chain A, Crystal Structures Of Human Mek1 With Carboxamide-based Allosteric Inhibitor Xl518 (gdc-0973), Or Related Analogs. >gi|430800797|pdb|4AN3|A Chain A, Crystal Structures Of Human Mek1 With Carboxamide-based Allosteric Inhibitor Xl518 (gdc-0973), Or Related Analogs. >gi|430800798|pdb|4AN9|A Chain A, Crystal Structures Of Human Mek1 With Carboxamide-based Allosteric I…	H	Library
ENSG00000169032	ENST00000307102	ENSP00000302486	MAP2K1	MAP2K1-001	PRINCIPAL:1	358	H	CAT					1						0.908629	11	113			FALSE		2			-13.545	0.128523	Prot_kinase_dom	4AN2	gi|430800796|pdb|4AN2|A Chain A, Crystal Structures Of Human Mek1 With Carboxamide-based Allosteric Inhibitor Xl518 (gdc-0973), Or Related Analogs. >gi|430800797|pdb|4AN3|A Chain A, Crystal Structures Of Human Mek1 With Carboxamide-based Allosteric Inhibitor Xl518 (gdc-0973), Or Related Analogs. >gi|430800798|pdb|4AN9|A Chain A, Crystal Structures Of Human Mek1 With Carboxamide-based Allosteric I…	C	Library
ENSG00000169032	ENST00000307102	ENSP00000302486	MAP2K1	MAP2K1-001	PRINCIPAL:1	359	A	GCT					1						0.911168	11	113			FALSE		2			-7.985	0.152256	Prot_kinase_dom	4AN2	gi|430800796|pdb|4AN2|A Chain A, Crystal Structures Of Human Mek1 With Carboxamide-based Allosteric Inhibitor Xl518 (gdc-0973), Or Related Analogs. >gi|430800797|pdb|4AN3|A Chain A, Crystal Structures Of Human Mek1 With Carboxamide-based Allosteric Inhibitor Xl518 (gdc-0973), Or Related Analogs. >gi|430800798|pdb|4AN9|A Chain A, Crystal Structures Of Human Mek1 With Carboxamide-based Allosteric I…	H	Library
ENSG00000169032	ENST00000307102	ENSP00000302486	MAP2K1	MAP2K1-001	PRINCIPAL:1	360	F	TTT					1						0.913706	11	113			FALSE		2			-11.404	0.183041	Prot_kinase_dom	4AN2	gi|430800796|pdb|4AN2|A Chain A, Crystal Structures Of Human Mek1 With Carboxamide-based Allosteric Inhibitor Xl518 (gdc-0973), Or Related Analogs. >gi|430800797|pdb|4AN3|A Chain A, Crystal Structures Of Human Mek1 With Carboxamide-based Allosteric Inhibitor Xl518 (gdc-0973), Or Related Analogs. >gi|430800798|pdb|4AN9|A Chain A, Crystal Structures Of Human Mek1 With Carboxamide-based Allosteric I…	H	Library
ENSG00000169032	ENST00000307102	ENSP00000302486	MAP2K1	MAP2K1-001	PRINCIPAL:1	361	I	ATC					1						0.916244	11	113			FALSE		2			-10.583	0.239907	Prot_kinase_dom	4AN2	gi|430800796|pdb|4AN2|A Chain A, Crystal Structures Of Human Mek1 With Carboxamide-based Allosteric Inhibitor Xl518 (gdc-0973), Or Related Analogs. >gi|430800797|pdb|4AN3|A Chain A, Crystal Structures Of Human Mek1 With Carboxamide-based Allosteric Inhibitor Xl518 (gdc-0973), Or Related Analogs. >gi|430800798|pdb|4AN9|A Chain A, Crystal Structures Of Human Mek1 With Carboxamide-based Allosteric I…	H	Library
ENSG00000169032	ENST00000307102	ENSP00000302486	MAP2K1	MAP2K1-001	PRINCIPAL:1	362	K	AAG					1						0.918782	11	113			FALSE		2			-10.37	0.30405		4AN2	gi|430800796|pdb|4AN2|A Chain A, Crystal Structures Of Human Mek1 With Carboxamide-based Allosteric Inhibitor Xl518 (gdc-0973), Or Related Analogs. >gi|430800797|pdb|4AN3|A Chain A, Crystal Structures Of Human Mek1 With Carboxamide-based Allosteric Inhibitor Xl518 (gdc-0973), Or Related Analogs. >gi|430800798|pdb|4AN9|A Chain A, Crystal Structures Of Human Mek1 With Carboxamide-based Allosteric I…	H	Library
ENSG00000169032	ENST00000307102	ENSP00000302486	MAP2K1	MAP2K1-001	PRINCIPAL:1	363	R	AGA					1						0.92132	11	113			FALSE		2			-9.667	0.371175		4AN2	gi|430800796|pdb|4AN2|A Chain A, Crystal Structures Of Human Mek1 With Carboxamide-based Allosteric Inhibitor Xl518 (gdc-0973), Or Related Analogs. >gi|430800797|pdb|4AN3|A Chain A, Crystal Structures Of Human Mek1 With Carboxamide-based Allosteric Inhibitor Xl518 (gdc-0973), Or Related Analogs. >gi|430800798|pdb|4AN9|A Chain A, Crystal Structures Of Human Mek1 With Carboxamide-based Allosteric I…	H	Library
ENSG00000169032	ENST00000307102	ENSP00000302486	MAP2K1	MAP2K1-001	PRINCIPAL:1	364	S	TCT					1						0.923858	11	113			FALSE		2			-9.748	0.423306		4AN2	gi|430800796|pdb|4AN2|A Chain A, Crystal Structures Of Human Mek1 With Carboxamide-based Allosteric Inhibitor Xl518 (gdc-0973), Or Related Analogs. >gi|430800797|pdb|4AN3|A Chain A, Crystal Structures Of Human Mek1 With Carboxamide-based Allosteric Inhibitor Xl518 (gdc-0973), Or Related Analogs. >gi|430800798|pdb|4AN9|A Chain A, Crystal Structures Of Human Mek1 With Carboxamide-based Allosteric I…	C	Library
ENSG00000169032	ENST00000307102	ENSP00000302486	MAP2K1	MAP2K1-001	PRINCIPAL:1	57	K	AAG	TTCTCCCACCTTCTGCTTCT	chr15	66727453	-	1	FALSE	34	6	61	44	0.14467	2	210	88	122	TRUE	FALSE	2	1	0.5	-12.053	0.740233		1S9I	gi|56966000|pdb|1S9I|A Chain A, X-Ray Structure Of The Human Mitogen-Activated Protein Kinase Kinase 2 (Mek2)in A Complex With Ligand And Mgatp >gi|56966001|pdb|1S9I|B Chain B, X-Ray Structure Of The Human Mitogen-Activated Protein Kinase Kinase 2 (Mek2)in A Complex With Ligand And Mgatp	H	Library	0.80836	0.889104	0.848732
ENSG00000169032	ENST00000307102	ENSP00000302486	MAP2K1	MAP2K1-001	PRINCIPAL:1	56	Q	CAG	GTTCTCCCACCTTCTGCTTC	chr15	66727454	-	1	FALSE	40	1	57	47	0.142132	2	210	89	121	TRUE	FALSE	2	1	0.5	-12.55	0.746881		1S9I	gi|56966000|pdb|1S9I|A Chain A, X-Ray Structure Of The Human Mitogen-Activated Protein Kinase Kinase 2 (Mek2)in A Complex With Ligand And Mgatp >gi|56966001|pdb|1S9I|B Chain B, X-Ray Structure Of The Human Mitogen-Activated Protein Kinase Kinase 2 (Mek2)in A Complex With Ligand And Mgatp	H	Library	0.923777	0.774789	0.849283
ENSG00000169032	ENST00000307102	ENSP00000302486	MAP2K1	MAP2K1-001	PRINCIPAL:1	57	K	AAG	GTTCTCCCACCTTCTGCTTC	chr15	66727454	-	1	FALSE	40	1	57	47	0.14467	2	210	89	121	TRUE	FALSE	2	1	0.5	-12.053	0.740233		1S9I	gi|56966000|pdb|1S9I|A Chain A, X-Ray Structure Of The Human Mitogen-Activated Protein Kinase Kinase 2 (Mek2)in A Complex With Ligand And Mgatp >gi|56966001|pdb|1S9I|B Chain B, X-Ray Structure Of The Human Mitogen-Activated Protein Kinase Kinase 2 (Mek2)in A Complex With Ligand And Mgatp	H	Library	0.923777	0.774789	0.849283
ENSG00000169032	ENST00000307102	ENSP00000302486	MAP2K1	MAP2K1-001	PRINCIPAL:1	222	S	TCC	CTCCATGGCCAACTCCTTCG	chr15	66774191	+	1	TRUE		32		49	0.563452	6	124	98	26	FALSE	FALSE	2	2	1	-11.973	0.327933	Prot_kinase_dom	4AN2	gi|430800796|pdb|4AN2|A Chain A, Crystal Structures Of Human Mek1 With Carboxamide-based Allosteric Inhibitor Xl518 (gdc-0973), Or Related Analogs. >gi|430800797|pdb|4AN3|A Chain A, Crystal Structures Of Human Mek1 With Carboxamide-based Allosteric Inhibitor Xl518 (gdc-0973), Or Related Analogs. >gi|430800798|pdb|4AN9|A Chain A, Crystal Structures Of Human Mek1 With Carboxamide-based Allosteric I…	C	Library	0.939625	0.767698	0.853662
ENSG00000169032	ENST00000307102	ENSP00000302486	MAP2K1	MAP2K1-001	PRINCIPAL:1	369	V	GTG					1						0.936548	11	113			FALSE		2			-10.43	0.238979		4AN2	gi|430800796|pdb|4AN2|A Chain A, Crystal Structures Of Human Mek1 With Carboxamide-based Allosteric Inhibitor Xl518 (gdc-0973), Or Related Analogs. >gi|430800797|pdb|4AN3|A Chain A, Crystal Structures Of Human Mek1 With Carboxamide-based Allosteric Inhibitor Xl518 (gdc-0973), Or Related Analogs. >gi|430800798|pdb|4AN9|A Chain A, Crystal Structures Of Human Mek1 With Carboxamide-based Allosteric I…	C	Library
ENSG00000169032	ENST00000307102	ENSP00000302486	MAP2K1	MAP2K1-001	PRINCIPAL:1	223	F	TTC	CTCCATGGCCAACTCCTTCG	chr15	66774191	+	1	TRUE		32		49	0.56599	6	124	98	26	FALSE	FALSE	2	2	1	-13.771	0.368297	Prot_kinase_dom	4AN2	gi|430800796|pdb|4AN2|A Chain A, Crystal Structures Of Human Mek1 With Carboxamide-based Allosteric Inhibitor Xl518 (gdc-0973), Or Related Analogs. >gi|430800797|pdb|4AN3|A Chain A, Crystal Structures Of Human Mek1 With Carboxamide-based Allosteric Inhibitor Xl518 (gdc-0973), Or Related Analogs. >gi|430800798|pdb|4AN9|A Chain A, Crystal Structures Of Human Mek1 With Carboxamide-based Allosteric I…	C	Library	0.939625	0.767698	0.853662
ENSG00000169032	ENST00000307102	ENSP00000302486	MAP2K1	MAP2K1-001	PRINCIPAL:1	207	C	TGT	AGATCAAGCTCTGTGACTTT	chr15	66774148	+	1	TRUE	22	5	98	58	0.525381	6	124	55	69	FALSE	FALSE	2	2	1	-16.55	0.196778	Prot_kinase_dom	4AN2	gi|430800796|pdb|4AN2|A Chain A, Crystal Structures Of Human Mek1 With Carboxamide-based Allosteric Inhibitor Xl518 (gdc-0973), Or Related Analogs. >gi|430800797|pdb|4AN3|A Chain A, Crystal Structures Of Human Mek1 With Carboxamide-based Allosteric Inhibitor Xl518 (gdc-0973), Or Related Analogs. >gi|430800798|pdb|4AN9|A Chain A, Crystal Structures Of Human Mek1 With Carboxamide-based Allosteric I…	C	Library	1.03066	0.763729	0.897193
ENSG00000169032	ENST00000307102	ENSP00000302486	MAP2K1	MAP2K1-001	PRINCIPAL:1	208	D	GAC	AGATCAAGCTCTGTGACTTT	chr15	66774148	+	1	TRUE	22	5	98	58	0.527919	6	124	55	69	FALSE	FALSE	2	2	1	-13.905	0.180009	Prot_kinase_dom	4AN2	gi|430800796|pdb|4AN2|A Chain A, Crystal Structures Of Human Mek1 With Carboxamide-based Allosteric Inhibitor Xl518 (gdc-0973), Or Related Analogs. >gi|430800797|pdb|4AN3|A Chain A, Crystal Structures Of Human Mek1 With Carboxamide-based Allosteric Inhibitor Xl518 (gdc-0973), Or Related Analogs. >gi|430800798|pdb|4AN9|A Chain A, Crystal Structures Of Human Mek1 With Carboxamide-based Allosteric I…	C	Library	1.03066	0.763729	0.897193
ENSG00000169032	ENST00000307102	ENSP00000302486	MAP2K1	MAP2K1-001	PRINCIPAL:1	90	S	TCT	CTCCCACAAGCCTTCTGGCC	chr15	66727555	+	1	TRUE	39	21	64	67	0.228426	2	210	190	20	TRUE	FALSE	2	1	0.5	-11.451	0.426366	Prot_kinase_dom	4AN2	gi|430800796|pdb|4AN2|A Chain A, Crystal Structures Of Human Mek1 With Carboxamide-based Allosteric Inhibitor Xl518 (gdc-0973), Or Related Analogs. >gi|430800797|pdb|4AN3|A Chain A, Crystal Structures Of Human Mek1 With Carboxamide-based Allosteric Inhibitor Xl518 (gdc-0973), Or Related Analogs. >gi|430800798|pdb|4AN9|A Chain A, Crystal Structures Of Human Mek1 With Carboxamide-based Allosteric I…	C	Library	0.972719	0.854683	0.913701
ENSG00000169032	ENST00000307102	ENSP00000302486	MAP2K1	MAP2K1-001	PRINCIPAL:1	373	G	GGT					1						0.946701	11	113			FALSE		2			-11.1	0.079092		4AN2	gi|430800796|pdb|4AN2|A Chain A, Crystal Structures Of Human Mek1 With Carboxamide-based Allosteric Inhibitor Xl518 (gdc-0973), Or Related Analogs. >gi|430800797|pdb|4AN3|A Chain A, Crystal Structures Of Human Mek1 With Carboxamide-based Allosteric Inhibitor Xl518 (gdc-0973), Or Related Analogs. >gi|430800798|pdb|4AN9|A Chain A, Crystal Structures Of Human Mek1 With Carboxamide-based Allosteric I…	H	Library
ENSG00000169032	ENST00000307102	ENSP00000302486	MAP2K1	MAP2K1-001	PRINCIPAL:1	374	W	TGG					1						0.949239	11	113			FALSE		2			-15.984	0.055864		4AN2	gi|430800796|pdb|4AN2|A Chain A, Crystal Structures Of Human Mek1 With Carboxamide-based Allosteric Inhibitor Xl518 (gdc-0973), Or Related Analogs. >gi|430800797|pdb|4AN3|A Chain A, Crystal Structures Of Human Mek1 With Carboxamide-based Allosteric Inhibitor Xl518 (gdc-0973), Or Related Analogs. >gi|430800798|pdb|4AN9|A Chain A, Crystal Structures Of Human Mek1 With Carboxamide-based Allosteric I…	H	Library
ENSG00000169032	ENST00000307102	ENSP00000302486	MAP2K1	MAP2K1-001	PRINCIPAL:1	375	L	CTC					1						0.951777	11	113			FALSE		2			-9.468	0.053424		4AN2	gi|430800796|pdb|4AN2|A Chain A, Crystal Structures Of Human Mek1 With Carboxamide-based Allosteric Inhibitor Xl518 (gdc-0973), Or Related Analogs. >gi|430800797|pdb|4AN3|A Chain A, Crystal Structures Of Human Mek1 With Carboxamide-based Allosteric Inhibitor Xl518 (gdc-0973), Or Related Analogs. >gi|430800798|pdb|4AN9|A Chain A, Crystal Structures Of Human Mek1 With Carboxamide-based Allosteric I…	H	Library
ENSG00000169032	ENST00000307102	ENSP00000302486	MAP2K1	MAP2K1-001	PRINCIPAL:1	376	C	TGC					1						0.954315	11	113			FALSE		2			-13.501	0.059041		4AN2	gi|430800796|pdb|4AN2|A Chain A, Crystal Structures Of Human Mek1 With Carboxamide-based Allosteric Inhibitor Xl518 (gdc-0973), Or Related Analogs. >gi|430800797|pdb|4AN3|A Chain A, Crystal Structures Of Human Mek1 With Carboxamide-based Allosteric Inhibitor Xl518 (gdc-0973), Or Related Analogs. >gi|430800798|pdb|4AN9|A Chain A, Crystal Structures Of Human Mek1 With Carboxamide-based Allosteric I…	H	Library
ENSG00000169032	ENST00000307102	ENSP00000302486	MAP2K1	MAP2K1-001	PRINCIPAL:1	91	G	GGC	CTCCCACAAGCCTTCTGGCC	chr15	66727555	+	1	TRUE	39	21	64	67	0.230964	2	210	190	20	TRUE	FALSE	2	1	0.5	-13.385	0.411552	Prot_kinase_dom	4AN2	gi|430800796|pdb|4AN2|A Chain A, Crystal Structures Of Human Mek1 With Carboxamide-based Allosteric Inhibitor Xl518 (gdc-0973), Or Related Analogs. >gi|430800797|pdb|4AN3|A Chain A, Crystal Structures Of Human Mek1 With Carboxamide-based Allosteric Inhibitor Xl518 (gdc-0973), Or Related Analogs. >gi|430800798|pdb|4AN9|A Chain A, Crystal Structures Of Human Mek1 With Carboxamide-based Allosteric I…	C	Library	0.972719	0.854683	0.913701
ENSG00000169032	ENST00000307102	ENSP00000302486	MAP2K1	MAP2K1-001	PRINCIPAL:1	208	D	GAC	GATCAAGCTCTGTGACTTTG	chr15	66774149	+	1	TRUE	27	69	82	56	0.527919	6	124	56	68	FALSE	FALSE	2	2	1	-13.905	0.180009	Prot_kinase_dom	4AN2	gi|430800796|pdb|4AN2|A Chain A, Crystal Structures Of Human Mek1 With Carboxamide-based Allosteric Inhibitor Xl518 (gdc-0973), Or Related Analogs. >gi|430800797|pdb|4AN3|A Chain A, Crystal Structures Of Human Mek1 With Carboxamide-based Allosteric Inhibitor Xl518 (gdc-0973), Or Related Analogs. >gi|430800798|pdb|4AN9|A Chain A, Crystal Structures Of Human Mek1 With Carboxamide-based Allosteric I…	C	Library	1.05737	0.802793	0.930081
ENSG00000169032	ENST00000307102	ENSP00000302486	MAP2K1	MAP2K1-001	PRINCIPAL:1	209	F	TTT	GATCAAGCTCTGTGACTTTG	chr15	66774149	+	1	TRUE	27	69	82	56	0.530457	6	124	56	68	FALSE	FALSE	2	2	1	-13.923	0.164009	Prot_kinase_dom	4AN2	gi|430800796|pdb|4AN2|A Chain A, Crystal Structures Of Human Mek1 With Carboxamide-based Allosteric Inhibitor Xl518 (gdc-0973), Or Related Analogs. >gi|430800797|pdb|4AN3|A Chain A, Crystal Structures Of Human Mek1 With Carboxamide-based Allosteric Inhibitor Xl518 (gdc-0973), Or Related Analogs. >gi|430800798|pdb|4AN9|A Chain A, Crystal Structures Of Human Mek1 With Carboxamide-based Allosteric I…	C	Library	1.05737	0.802793	0.930081
ENSG00000169032	ENST00000307102	ENSP00000302486	MAP2K1	MAP2K1-001	PRINCIPAL:1	19	A	GCA	CCCGACGGCTCTGCAGTTAA	chr15	66679744	+	1	TRUE	90	23	10	63	0.0482234	1	79	58	21	FALSE	FALSE	2	1	0.5	-1.365	0.921109		2Y4I	gi|319443427|pdb|2Y4I|C Chain C, Ksr2-Mek1 Heterodimer	C	Library	0.921713	1.04444	0.983078
ENSG00000169032	ENST00000307102	ENSP00000302486	MAP2K1	MAP2K1-001	PRINCIPAL:1	20	V	GTT	CCCGACGGCTCTGCAGTTAA	chr15	66679744	+	1	TRUE	90	23	10	63	0.0507614	1	79	58	21	FALSE	FALSE	2	1	0.5	-1.314	0.916978		2Y4I	gi|319443427|pdb|2Y4I|C Chain C, Ksr2-Mek1 Heterodimer	C	Library	0.921713	1.04444	0.983078
ENSG00000169032	ENST00000307102	ENSP00000302486	MAP2K1	MAP2K1-001	PRINCIPAL:1	312	E	GAG	CATGGCAATTTTTGAGTTGT	chr15	66779607	+	1	TRUE	36	7	73	60	0.791878	8	64	41	23	FALSE	FALSE	2	2	1	-12.804	0.466055	Prot_kinase_dom	4AN2	gi|430800796|pdb|4AN2|A Chain A, Crystal Structures Of Human Mek1 With Carboxamide-based Allosteric Inhibitor Xl518 (gdc-0973), Or Related Analogs. >gi|430800797|pdb|4AN3|A Chain A, Crystal Structures Of Human Mek1 With Carboxamide-based Allosteric Inhibitor Xl518 (gdc-0973), Or Related Analogs. >gi|430800798|pdb|4AN9|A Chain A, Crystal Structures Of Human Mek1 With Carboxamide-based Allosteric I…	H	Library	1.01945	1.19491	1.10718
ENSG00000169032	ENST00000307102	ENSP00000302486	MAP2K1	MAP2K1-001	PRINCIPAL:1	313	L	TTG	CATGGCAATTTTTGAGTTGT	chr15	66779607	+	1	TRUE	36	7	73	60	0.794416	8	64	41	23	FALSE	FALSE	2	2	1	-11.936	0.403841	Prot_kinase_dom	4AN2	gi|430800796|pdb|4AN2|A Chain A, Crystal Structures Of Human Mek1 With Carboxamide-based Allosteric Inhibitor Xl518 (gdc-0973), Or Related Analogs. >gi|430800797|pdb|4AN3|A Chain A, Crystal Structures Of Human Mek1 With Carboxamide-based Allosteric Inhibitor Xl518 (gdc-0973), Or Related Analogs. >gi|430800798|pdb|4AN9|A Chain A, Crystal Structures Of Human Mek1 With Carboxamide-based Allosteric I…	H	Library	1.01945	1.19491	1.10718
ENSG00000169032	ENST00000307102	ENSP00000302486	MAP2K1	MAP2K1-001	PRINCIPAL:1	19	A	GCA	CCGACGGCTCTGCAGTTAAC	chr15	66679745	+	1	TRUE	55	38	14	69	0.0482234	1	79	59	20	FALSE	FALSE	2	1	0.5	-1.365	0.921109		2Y4I	gi|319443427|pdb|2Y4I|C Chain C, Ksr2-Mek1 Heterodimer	C	Library	1.11673	1.10333	1.11003
ENSG00000169032	ENST00000307102	ENSP00000302486	MAP2K1	MAP2K1-001	PRINCIPAL:1	20	V	GTT	CCGACGGCTCTGCAGTTAAC	chr15	66679745	+	1	TRUE	55	38	14	69	0.0507614	1	79	59	20	FALSE	FALSE	2	1	0.5	-1.314	0.916978		2Y4I	gi|319443427|pdb|2Y4I|C Chain C, Ksr2-Mek1 Heterodimer	C	Library	1.11673	1.10333	1.11003
ENSG00000169032	ENST00000307102	ENSP00000302486	MAP2K1	MAP2K1-001	PRINCIPAL:1	307	P	CCC	AACAACTCAAAAATTGCCAT	chr15	66779594	-	1	FALSE	39	81	34	61	0.779188	8	64	28	36	FALSE	FALSE	2	2	1	-4.82	0.639365	Prot_kinase_dom	4AN2	gi|430800796|pdb|4AN2|A Chain A, Crystal Structures Of Human Mek1 With Carboxamide-based Allosteric Inhibitor Xl518 (gdc-0973), Or Related Analogs. >gi|430800797|pdb|4AN3|A Chain A, Crystal Structures Of Human Mek1 With Carboxamide-based Allosteric Inhibitor Xl518 (gdc-0973), Or Related Analogs. >gi|430800798|pdb|4AN9|A Chain A, Crystal Structures Of Human Mek1 With Carboxamide-based Allosteric I…	C	Library	0.990249	1.29694	1.14359
ENSG00000169032	ENST00000307102	ENSP00000302486	MAP2K1	MAP2K1-001	PRINCIPAL:1	308	M	ATG	AACAACTCAAAAATTGCCAT	chr15	66779594	-	1	FALSE	39	81	34	61	0.781726	8	64	28	36	FALSE	FALSE	2	2	1	-8.678	0.597147	Prot_kinase_dom	4AN2	gi|430800796|pdb|4AN2|A Chain A, Crystal Structures Of Human Mek1 With Carboxamide-based Allosteric Inhibitor Xl518 (gdc-0973), Or Related Analogs. >gi|430800797|pdb|4AN3|A Chain A, Crystal Structures Of Human Mek1 With Carboxamide-based Allosteric Inhibitor Xl518 (gdc-0973), Or Related Analogs. >gi|430800798|pdb|4AN9|A Chain A, Crystal Structures Of Human Mek1 With Carboxamide-based Allosteric I…	C	Library	0.990249	1.29694	1.14359
ENSG00000169032	ENST00000307102	ENSP00000302486	MAP2K1	MAP2K1-001	PRINCIPAL:1	288	P	CCC	CTCCCGGGGGTCCTTGGCCT	chr15	66777501	-	1	FALSE	34	9	11	73	0.730964	7	201	173	28	TRUE	FALSE	2	2	1	-2.85	0.861719	Prot_kinase_dom	4AN2	gi|430800796|pdb|4AN2|A Chain A, Crystal Structures Of Human Mek1 With Carboxamide-based Allosteric Inhibitor Xl518 (gdc-0973), Or Related Analogs. >gi|430800797|pdb|4AN3|A Chain A, Crystal Structures Of Human Mek1 With Carboxamide-based Allosteric Inhibitor Xl518 (gdc-0973), Or Related Analogs. >gi|430800798|pdb|4AN9|A Chain A, Crystal Structures Of Human Mek1 With Carboxamide-based Allosteric I…	C	Library	1.27465	1.09382	1.18424
ENSG00000169032	ENST00000307102	ENSP00000302486	MAP2K1	MAP2K1-001	PRINCIPAL:1	289	R	AGG	CTCCCGGGGGTCCTTGGCCT	chr15	66777501	-	1	FALSE	34	9	11	73	0.733503	7	201	173	28	TRUE	FALSE	2	2	1	-4.595	0.867242	Prot_kinase_dom	4AN2	gi|430800796|pdb|4AN2|A Chain A, Crystal Structures Of Human Mek1 With Carboxamide-based Allosteric Inhibitor Xl518 (gdc-0973), Or Related Analogs. >gi|430800797|pdb|4AN3|A Chain A, Crystal Structures Of Human Mek1 With Carboxamide-based Allosteric Inhibitor Xl518 (gdc-0973), Or Related Analogs. >gi|430800798|pdb|4AN9|A Chain A, Crystal Structures Of Human Mek1 With Carboxamide-based Allosteric I…	C	Library	1.27465	1.09382	1.18424
ENSG00000169032	ENST00000307102	ENSP00000302486	MAP2K1	MAP2K1-001	PRINCIPAL:1	155	L	CTG	GAATTCTTCCAGCTTTCTTC	chr15	66735646	-	1	FALSE	25	8	74	70	0.393401	4	77	28	49	FALSE	FALSE	2	1	0.5	-11.335	0.450538	Prot_kinase_dom	4AN2	gi|430800796|pdb|4AN2|A Chain A, Crystal Structures Of Human Mek1 With Carboxamide-based Allosteric Inhibitor Xl518 (gdc-0973), Or Related Analogs. >gi|430800797|pdb|4AN3|A Chain A, Crystal Structures Of Human Mek1 With Carboxamide-based Allosteric Inhibitor Xl518 (gdc-0973), Or Related Analogs. >gi|430800798|pdb|4AN9|A Chain A, Crystal Structures Of Human Mek1 With Carboxamide-based Allosteric I…	H	Library	1.28922	1.16961	1.22942
ENSG00000169032	ENST00000307102	ENSP00000302486	MAP2K1	MAP2K1-001	PRINCIPAL:1	156	K	AAG	GAATTCTTCCAGCTTTCTTC	chr15	66735646	-	1	FALSE	25	8	74	70	0.395939	4	77	28	49	FALSE	FALSE	2	1	0.5	-10.973	0.406799	Prot_kinase_dom	4AN2	gi|430800796|pdb|4AN2|A Chain A, Crystal Structures Of Human Mek1 With Carboxamide-based Allosteric Inhibitor Xl518 (gdc-0973), Or Related Analogs. >gi|430800797|pdb|4AN3|A Chain A, Crystal Structures Of Human Mek1 With Carboxamide-based Allosteric Inhibitor Xl518 (gdc-0973), Or Related Analogs. >gi|430800798|pdb|4AN9|A Chain A, Crystal Structures Of Human Mek1 With Carboxamide-based Allosteric I…	H	Library	1.28922	1.16961	1.22942
ENSG00000169032	ENST00000307102	ENSP00000302486	MAP2K1	MAP2K1-001	PRINCIPAL:1	290	P	CCA	AGGGGCCTCCCGGGGGTCCT	chr15	66777507	-	1	FALSE	48	13	44	65	0.736041	7	201	179	22	TRUE	FALSE	2	2	1	-6.476	0.871316	Prot_kinase_dom	4AN2	gi|430800796|pdb|4AN2|A Chain A, Crystal Structures Of Human Mek1 With Carboxamide-based Allosteric Inhibitor Xl518 (gdc-0973), Or Related Analogs. >gi|430800797|pdb|4AN3|A Chain A, Crystal Structures Of Human Mek1 With Carboxamide-based Allosteric Inhibitor Xl518 (gdc-0973), Or Related Analogs. >gi|430800798|pdb|4AN9|A Chain A, Crystal Structures Of Human Mek1 With Carboxamide-based Allosteric I…	C	Library	1.2429	1.42319	1.33305
ENSG00000169032	ENST00000307102	ENSP00000302486	MAP2K1	MAP2K1-001	PRINCIPAL:1	291	R	AGG	AGGGGCCTCCCGGGGGTCCT	chr15	66777507	-	1	FALSE	48	13	44	65	0.738579	7	201	179	22	TRUE	FALSE	2	2	1	-5.517	0.872933	Prot_kinase_dom	4AN2	gi|430800796|pdb|4AN2|A Chain A, Crystal Structures Of Human Mek1 With Carboxamide-based Allosteric Inhibitor Xl518 (gdc-0973), Or Related Analogs. >gi|430800797|pdb|4AN3|A Chain A, Crystal Structures Of Human Mek1 With Carboxamide-based Allosteric Inhibitor Xl518 (gdc-0973), Or Related Analogs. >gi|430800798|pdb|4AN9|A Chain A, Crystal Structures Of Human Mek1 With Carboxamide-based Allosteric I…	C	Library	1.2429	1.42319	1.33305
ENSG00000169032	ENST00000307102	ENSP00000302486	MAP2K1	MAP2K1-001	PRINCIPAL:1	3	K	AAG	GATGGGCGTCGGCTTCTTCT	chr15	66679695	-	1	FALSE	71	3	27	67	0.00761421	1	79	9	70	FALSE	FALSE	2	1	0.5	-2.044	0.951292		2Y4I	gi|319443427|pdb|2Y4I|C Chain C, Ksr2-Mek1 Heterodimer	C	Library	1.46323	1.30876	1.386
ENSG00000169032	ENST00000307102	ENSP00000302486	MAP2K1	MAP2K1-001	PRINCIPAL:1	4	K	AAG	GATGGGCGTCGGCTTCTTCT	chr15	66679695	-	1	FALSE	71	3	27	67	0.0101523	1	79	9	70	FALSE	FALSE	2	1	0.5	-2.044	0.949885		2Y4I	gi|319443427|pdb|2Y4I|C Chain C, Ksr2-Mek1 Heterodimer	C	Library	1.46323	1.30876	1.386
ENSG00000169032	ENST00000307102	ENSP00000302486	MAP2K1	MAP2K1-001	PRINCIPAL:1	1	M	ATG	CGGCTTCTTCTTGGGCATTT	chr15	66679686	-	1	FALSE	36	0	21	71	0.00253807	1	79	0	79	FALSE	FALSE	2	1	0.5	-0.409	0.954095		2Y4I	gi|319443427|pdb|2Y4I|C Chain C, Ksr2-Mek1 Heterodimer	C	Library	1.2526	1.6091	1.43085
ENSG00000169032	ENST00000307102	ENSP00000302486	MAP2K1	MAP2K1-001	PRINCIPAL:1	95	A	GCC	TGGCCTGGTCATGGCCAGAA	chr15	66727570	+	1	TRUE	48	63	80	55	0.241117	2	210	205	5	TRUE	FALSE	2	1	0.5	-12.357	0.233885	Prot_kinase_dom	4AN2	gi|430800796|pdb|4AN2|A Chain A, Crystal Structures Of Human Mek1 With Carboxamide-based Allosteric Inhibitor Xl518 (gdc-0973), Or Related Analogs. >gi|430800797|pdb|4AN3|A Chain A, Crystal Structures Of Human Mek1 With Carboxamide-based Allosteric Inhibitor Xl518 (gdc-0973), Or Related Analogs. >gi|430800798|pdb|4AN9|A Chain A, Crystal Structures Of Human Mek1 With Carboxamide-based Allosteric I…	E	Library	1.54272	1.68805	1.61538
ENSG00000169032	ENST00000307102	ENSP00000302486	MAP2K1	MAP2K1-001	PRINCIPAL:1	96	R	AGA	TGGCCTGGTCATGGCCAGAA	chr15	66727570	+	1	TRUE	48	63	80	55	0.243655	2	210	205	5	TRUE	FALSE	2	1	0.5	-12.821	0.188365	Prot_kinase_dom	4AN2	gi|430800796|pdb|4AN2|A Chain A, Crystal Structures Of Human Mek1 With Carboxamide-based Allosteric Inhibitor Xl518 (gdc-0973), Or Related Analogs. >gi|430800797|pdb|4AN3|A Chain A, Crystal Structures Of Human Mek1 With Carboxamide-based Allosteric Inhibitor Xl518 (gdc-0973), Or Related Analogs. >gi|430800798|pdb|4AN9|A Chain A, Crystal Structures Of Human Mek1 With Carboxamide-based Allosteric I…	E	Library	1.54272	1.68805	1.61538
ENSG00000169032	ENST00000307102	ENSP00000302486	MAP2K1	MAP2K1-001	PRINCIPAL:1	391	A	GCT					1						0.992386	11	113			FALSE		2			-2.621	0.884574		4AN2	gi|430800796|pdb|4AN2|A Chain A, Crystal Structures Of Human Mek1 With Carboxamide-based Allosteric Inhibitor Xl518 (gdc-0973), Or Related Analogs. >gi|430800797|pdb|4AN3|A Chain A, Crystal Structures Of Human Mek1 With Carboxamide-based Allosteric Inhibitor Xl518 (gdc-0973), Or Related Analogs. >gi|430800798|pdb|4AN9|A Chain A, Crystal Structures Of Human Mek1 With Carboxamide-based Allosteric I…	C	Library
ENSG00000169032	ENST00000307102	ENSP00000302486	MAP2K1	MAP2K1-001	PRINCIPAL:1	392	G	GGC					1						0.994924	11	113			FALSE		2			-1.173	0.854066		4AN2	gi|430800796|pdb|4AN2|A Chain A, Crystal Structures Of Human Mek1 With Carboxamide-based Allosteric Inhibitor Xl518 (gdc-0973), Or Related Analogs. >gi|430800797|pdb|4AN3|A Chain A, Crystal Structures Of Human Mek1 With Carboxamide-based Allosteric Inhibitor Xl518 (gdc-0973), Or Related Analogs. >gi|430800798|pdb|4AN9|A Chain A, Crystal Structures Of Human Mek1 With Carboxamide-based Allosteric I…	C	Library
ENSG00000169032	ENST00000307102	ENSP00000302486	MAP2K1	MAP2K1-001	PRINCIPAL:1	393	V	GTC					1						0.997462	11	113			FALSE		2			-0.62	0.874091		4AN2	gi|430800796|pdb|4AN2|A Chain A, Crystal Structures Of Human Mek1 With Carboxamide-based Allosteric Inhibitor Xl518 (gdc-0973), Or Related Analogs. >gi|430800797|pdb|4AN3|A Chain A, Crystal Structures Of Human Mek1 With Carboxamide-based Allosteric Inhibitor Xl518 (gdc-0973), Or Related Analogs. >gi|430800798|pdb|4AN9|A Chain A, Crystal Structures Of Human Mek1 With Carboxamide-based Allosteric I…	C	Library
ENSG00000169032	ENST00000307102	ENSP00000302486	MAP2K1	MAP2K1-001	PRINCIPAL:1	394	*	TAA					1						1	11	113			FALSE		2						1S9I	gi|56966000|pdb|1S9I|A Chain A, X-Ray Structure Of The Human Mitogen-Activated Protein Kinase Kinase 2 (Mek2)in A Complex With Ligand And Mgatp >gi|56966001|pdb|1S9I|B Chain B, X-Ray Structure Of The Human Mitogen-Activated Protein Kinase Kinase 2 (Mek2)in A Complex With Ligand And Mgatp		Library
