# Supplementary material for: The identification of functional regions of MEK1 using CRISPR tiling screens
Source: Commun Biol. 2025 Apr 24;8:656. doi: 10.1038/s42003-025-07966-4 (PMC12022096; doi:10.1038/s42003-025-07966-4)
Supplement: Supplementary file 3 — Supplementary Data 1-18 [file 42003_2025_7966_MOESM3_ESM.zip › Supplementary_Data_final/Supplementary Data 3_CRISPRO output with LFC values corrected to sgRNA on-target activity.csv]

ensembl_gene_id	ensembl_transcript_id	ensembl_peptide_id	gene_name	transcript_name	APPRIS	position	AA	codon	guide	chrom	DSB_Coordinate	guide_strand	gene_strand	GuideGeneStrand	offtarget_score	doench_score	CRISPRO_score	oof_score	gene_fraction	Exon	Exon_Length	distance_5_exon_border	distance_3_exon_border	Exon_Multiple_of_3	escapeNMD	num_transcripts	targeted_transcripts	targeted_transcripts_frac	provean_score	disorder_score	Interpro_Description	PDB_id	PDB_description	SecStruct	control	norm_crispron
ENSG00000169032	ENST00000307102	ENSP00000302486	MAP2K1	MAP2K1-001	PRINCIPAL:1	1	M	ATG	CGGCTTCTTCTTGGGCATTT	chr15	66679686	-	1	FALSE	36	0	21	71	0.002538071	1	79	0	79	FALSE	FALSE	2	1	0.5	-0.409	0.954095		2Y4I	gi|319443427|pdb|2Y4I|C Chain C, Ksr2-Mek1 Heterodimer	C	Library	23.84749328
ENSG00000169032	ENST00000307102	ENSP00000302486	MAP2K1	MAP2K1-001	PRINCIPAL:1	2	P	CCC	ATGGGCGTCGGCTTCTTCTT	chr15	66679694	-	1	FALSE	63	19	30	66	0.005076142	1	79	8	71	FALSE	FALSE	2	1	0.5	-1.906	0.9523		2Y4I	gi|319443427|pdb|2Y4I|C Chain C, Ksr2-Mek1 Heterodimer	C	Library	3.955723558
ENSG00000169032	ENST00000307102	ENSP00000302486	MAP2K1	MAP2K1-001	PRINCIPAL:1	2	P	CCC	ATGGGCGTCGGCTTCTTCTT	chr15	66679694	-	1	FALSE	63	19	30	66	0.005076142	1	79	8	71	FALSE	FALSE	2	1	0.5	-1.906	0.9523		2Y4I	gi|319443427|pdb|2Y4I|C Chain C, Ksr2-Mek1 Heterodimer	C	Library	3.955723558
ENSG00000169032	ENST00000307102	ENSP00000302486	MAP2K1	MAP2K1-001	PRINCIPAL:1	3	K	AAG	ATGGGCGTCGGCTTCTTCTT	chr15	66679694	-	1	FALSE	63	19	30	66	0.007614213	1	79	8	71	FALSE	FALSE	2	1	0.5	-2.044	0.951292		2Y4I	gi|319443427|pdb|2Y4I|C Chain C, Ksr2-Mek1 Heterodimer	C	Library	3.955723558
ENSG00000169032	ENST00000307102	ENSP00000302486	MAP2K1	MAP2K1-001	PRINCIPAL:1	3	K	AAG	ATGGGCGTCGGCTTCTTCTT	chr15	66679694	-	1	FALSE	63	19	30	66	0.007614213	1	79	8	71	FALSE	FALSE	2	1	0.5	-2.044	0.951292		2Y4I	gi|319443427|pdb|2Y4I|C Chain C, Ksr2-Mek1 Heterodimer	C	Library	3.955723558
ENSG00000169032	ENST00000307102	ENSP00000302486	MAP2K1	MAP2K1-001	PRINCIPAL:1	3	K	AAG	GATGGGCGTCGGCTTCTTCT	chr15	66679695	-	1	FALSE	71	3	27	67	0.007614213	1	79	9	70	FALSE	FALSE	2	1	0.5	-2.044	0.951292		2Y4I	gi|319443427|pdb|2Y4I|C Chain C, Ksr2-Mek1 Heterodimer	C	Library	7.699981967
ENSG00000169032	ENST00000307102	ENSP00000302486	MAP2K1	MAP2K1-001	PRINCIPAL:1	3	K	AAG	GATGGGCGTCGGCTTCTTCT	chr15	66679695	-	1	FALSE	71	3	27	67	0.007614213	1	79	9	70	FALSE	FALSE	2	1	0.5	-2.044	0.951292		2Y4I	gi|319443427|pdb|2Y4I|C Chain C, Ksr2-Mek1 Heterodimer	C	Library	7.699981967
ENSG00000169032	ENST00000307102	ENSP00000302486	MAP2K1	MAP2K1-001	PRINCIPAL:1	4	K	AAG	GATGGGCGTCGGCTTCTTCT	chr15	66679695	-	1	FALSE	71	3	27	67	0.010152284	1	79	9	70	FALSE	FALSE	2	1	0.5	-2.044	0.949885		2Y4I	gi|319443427|pdb|2Y4I|C Chain C, Ksr2-Mek1 Heterodimer	C	Library	7.699981967
ENSG00000169032	ENST00000307102	ENSP00000302486	MAP2K1	MAP2K1-001	PRINCIPAL:1	4	K	AAG	GATGGGCGTCGGCTTCTTCT	chr15	66679695	-	1	FALSE	71	3	27	67	0.010152284	1	79	9	70	FALSE	FALSE	2	1	0.5	-2.044	0.949885		2Y4I	gi|319443427|pdb|2Y4I|C Chain C, Ksr2-Mek1 Heterodimer	C	Library	7.699981967
ENSG00000169032	ENST00000307102	ENSP00000302486	MAP2K1	MAP2K1-001	PRINCIPAL:1	5	K	AAG					1						0.012690355	1	79			FALSE		2			-2.044	0.947019		2Y4I	gi|319443427|pdb|2Y4I|C Chain C, Ksr2-Mek1 Heterodimer	C	Library
ENSG00000169032	ENST00000307102	ENSP00000302486	MAP2K1	MAP2K1-001	PRINCIPAL:1	6	P	CCG	GGGTTCAGCTGGATGGGCGT	chr15	66679706	-	1	FALSE	43	56	17	51	0.015228426	1	79	20	59	FALSE	FALSE	2	1	0.5	-2.431	0.944906		2Y4I	gi|319443427|pdb|2Y4I|C Chain C, Ksr2-Mek1 Heterodimer	C	Library	-10.46795713
ENSG00000169032	ENST00000307102	ENSP00000302486	MAP2K1	MAP2K1-001	PRINCIPAL:1	6	P	CCG	GGGTTCAGCTGGATGGGCGT	chr15	66679706	-	1	FALSE	43	56	17	51	0.015228426	1	79	20	59	FALSE	FALSE	2	1	0.5	-2.431	0.944906		2Y4I	gi|319443427|pdb|2Y4I|C Chain C, Ksr2-Mek1 Heterodimer	C	Library	-10.46795713
ENSG00000169032	ENST00000307102	ENSP00000302486	MAP2K1	MAP2K1-001	PRINCIPAL:1	7	T	ACG	GGGTTCAGCTGGATGGGCGT	chr15	66679706	-	1	FALSE	43	56	17	51	0.017766497	1	79	20	59	FALSE	FALSE	2	1	0.5	-1.184	0.940829		2Y4I	gi|319443427|pdb|2Y4I|C Chain C, Ksr2-Mek1 Heterodimer	C	Library	-10.46795713
ENSG00000169032	ENST00000307102	ENSP00000302486	MAP2K1	MAP2K1-001	PRINCIPAL:1	7	T	ACG	GGGTTCAGCTGGATGGGCGT	chr15	66679706	-	1	FALSE	43	56	17	51	0.017766497	1	79	20	59	FALSE	FALSE	2	1	0.5	-1.184	0.940829		2Y4I	gi|319443427|pdb|2Y4I|C Chain C, Ksr2-Mek1 Heterodimer	C	Library	-10.46795713
ENSG00000169032	ENST00000307102	ENSP00000302486	MAP2K1	MAP2K1-001	PRINCIPAL:1	8	P	CCC	GGGGCCGGGTTCAGCTGGAT	chr15	66679712	-	1	FALSE	74	40	18	61	0.020304569	1	79	26	53	FALSE	FALSE	2	1	0.5	-2.31	0.936718		2Y4I	gi|319443427|pdb|2Y4I|C Chain C, Ksr2-Mek1 Heterodimer	C	Library	-6.151412647
ENSG00000169032	ENST00000307102	ENSP00000302486	MAP2K1	MAP2K1-001	PRINCIPAL:1	8	P	CCC	GGGGCCGGGTTCAGCTGGAT	chr15	66679712	-	1	FALSE	74	40	18	61	0.020304569	1	79	26	53	FALSE	FALSE	2	1	0.5	-2.31	0.936718		2Y4I	gi|319443427|pdb|2Y4I|C Chain C, Ksr2-Mek1 Heterodimer	C	Library	-6.151412647
ENSG00000169032	ENST00000307102	ENSP00000302486	MAP2K1	MAP2K1-001	PRINCIPAL:1	9	I	ATC	GGGGCCGGGTTCAGCTGGAT	chr15	66679712	-	1	FALSE	74	40	18	61	0.02284264	1	79	26	53	FALSE	FALSE	2	1	0.5	-1.333	0.933929		2Y4I	gi|319443427|pdb|2Y4I|C Chain C, Ksr2-Mek1 Heterodimer	C	Library	-6.151412647
ENSG00000169032	ENST00000307102	ENSP00000302486	MAP2K1	MAP2K1-001	PRINCIPAL:1	9	I	ATC	GGGGCCGGGTTCAGCTGGAT	chr15	66679712	-	1	FALSE	74	40	18	61	0.02284264	1	79	26	53	FALSE	FALSE	2	1	0.5	-1.333	0.933929		2Y4I	gi|319443427|pdb|2Y4I|C Chain C, Ksr2-Mek1 Heterodimer	C	Library	-6.151412647
ENSG00000169032	ENST00000307102	ENSP00000302486	MAP2K1	MAP2K1-001	PRINCIPAL:1	9	I	ATC	GGGGGCCGGGTTCAGCTGGA	chr15	66679713	-	1	FALSE	54	19	5	62	0.02284264	1	79	27	52	FALSE	FALSE	2	1	0.5	-1.333	0.933929		2Y4I	gi|319443427|pdb|2Y4I|C Chain C, Ksr2-Mek1 Heterodimer	C	Library	-0.14351316
ENSG00000169032	ENST00000307102	ENSP00000302486	MAP2K1	MAP2K1-001	PRINCIPAL:1	9	I	ATC	GGGGGCCGGGTTCAGCTGGA	chr15	66679713	-	1	FALSE	54	19	5	62	0.02284264	1	79	27	52	FALSE	FALSE	2	1	0.5	-1.333	0.933929		2Y4I	gi|319443427|pdb|2Y4I|C Chain C, Ksr2-Mek1 Heterodimer	C	Library	-0.14351316
ENSG00000169032	ENST00000307102	ENSP00000302486	MAP2K1	MAP2K1-001	PRINCIPAL:1	10	Q	CAG	GGGGGCCGGGTTCAGCTGGA	chr15	66679713	-	1	FALSE	54	19	5	62	0.025380711	1	79	27	52	FALSE	FALSE	2	1	0.5	-1.267	0.927609		2Y4I	gi|319443427|pdb|2Y4I|C Chain C, Ksr2-Mek1 Heterodimer	C	Library	-0.14351316
ENSG00000169032	ENST00000307102	ENSP00000302486	MAP2K1	MAP2K1-001	PRINCIPAL:1	10	Q	CAG	GGGGGCCGGGTTCAGCTGGA	chr15	66679713	-	1	FALSE	54	19	5	62	0.025380711	1	79	27	52	FALSE	FALSE	2	1	0.5	-1.267	0.927609		2Y4I	gi|319443427|pdb|2Y4I|C Chain C, Ksr2-Mek1 Heterodimer	C	Library	-0.14351316
ENSG00000169032	ENST00000307102	ENSP00000302486	MAP2K1	MAP2K1-001	PRINCIPAL:1	10	Q	CAG	CGTCGGGGGCCGGGTTCAGC	chr15	66679717	-	1	FALSE	84	23	6	60	0.025380711	1	79	31	48	FALSE	FALSE	2	1	0.5	-1.267	0.927609		2Y4I	gi|319443427|pdb|2Y4I|C Chain C, Ksr2-Mek1 Heterodimer	C	Library	-0.684821795
ENSG00000169032	ENST00000307102	ENSP00000302486	MAP2K1	MAP2K1-001	PRINCIPAL:1	10	Q	CAG	CGTCGGGGGCCGGGTTCAGC	chr15	66679717	-	1	FALSE	84	23	6	60	0.025380711	1	79	31	48	FALSE	FALSE	2	1	0.5	-1.267	0.927609		2Y4I	gi|319443427|pdb|2Y4I|C Chain C, Ksr2-Mek1 Heterodimer	C	Library	-0.684821795
ENSG00000169032	ENST00000307102	ENSP00000302486	MAP2K1	MAP2K1-001	PRINCIPAL:1	11	L	CTG	GACGCCCATCCAGCTGAACC	chr15	66679719	+	1	TRUE	65	69	19	72	0.027918782	1	79	33	46	FALSE	FALSE	2	1	0.5	-2.007	0.928185		2Y4I	gi|319443427|pdb|2Y4I|C Chain C, Ksr2-Mek1 Heterodimer	C	Library	-2.900410607
ENSG00000169032	ENST00000307102	ENSP00000302486	MAP2K1	MAP2K1-001	PRINCIPAL:1	11	L	CTG	GACGCCCATCCAGCTGAACC	chr15	66679719	+	1	TRUE	65	69	19	72	0.027918782	1	79	33	46	FALSE	FALSE	2	1	0.5	-2.007	0.928185		2Y4I	gi|319443427|pdb|2Y4I|C Chain C, Ksr2-Mek1 Heterodimer	C	Library	-2.900410607
ENSG00000169032	ENST00000307102	ENSP00000302486	MAP2K1	MAP2K1-001	PRINCIPAL:1	11	L	CTG	CGTCGGGGGCCGGGTTCAGC	chr15	66679717	-	1	FALSE	84	23	6	60	0.027918782	1	79	31	48	FALSE	FALSE	2	1	0.5	-2.007	0.928185		2Y4I	gi|319443427|pdb|2Y4I|C Chain C, Ksr2-Mek1 Heterodimer	C	Library	-0.684821795
ENSG00000169032	ENST00000307102	ENSP00000302486	MAP2K1	MAP2K1-001	PRINCIPAL:1	11	L	CTG	CGTCGGGGGCCGGGTTCAGC	chr15	66679717	-	1	FALSE	84	23	6	60	0.027918782	1	79	31	48	FALSE	FALSE	2	1	0.5	-2.007	0.928185		2Y4I	gi|319443427|pdb|2Y4I|C Chain C, Ksr2-Mek1 Heterodimer	C	Library	-0.684821795
ENSG00000169032	ENST00000307102	ENSP00000302486	MAP2K1	MAP2K1-001	PRINCIPAL:1	12	N	AAC	GACGCCCATCCAGCTGAACC	chr15	66679719	+	1	TRUE	65	69	19	72	0.030456853	1	79	33	46	FALSE	FALSE	2	1	0.5	-2.191	0.922774		2Y4I	gi|319443427|pdb|2Y4I|C Chain C, Ksr2-Mek1 Heterodimer	C	Library	-2.900410607
ENSG00000169032	ENST00000307102	ENSP00000302486	MAP2K1	MAP2K1-001	PRINCIPAL:1	12	N	AAC	GACGCCCATCCAGCTGAACC	chr15	66679719	+	1	TRUE	65	69	19	72	0.030456853	1	79	33	46	FALSE	FALSE	2	1	0.5	-2.191	0.922774		2Y4I	gi|319443427|pdb|2Y4I|C Chain C, Ksr2-Mek1 Heterodimer	C	Library	-2.900410607
ENSG00000169032	ENST00000307102	ENSP00000302486	MAP2K1	MAP2K1-001	PRINCIPAL:1	13	P	CCG	CTGCAGAGCCGTCGGGGGCC	chr15	66679726	-	1	FALSE	66	18	3	77	0.032994924	1	79	40	39	FALSE	FALSE	2	1	0.5	-2.924	0.921901		2Y4I	gi|319443427|pdb|2Y4I|C Chain C, Ksr2-Mek1 Heterodimer	C	Library	0.572339145
ENSG00000169032	ENST00000307102	ENSP00000302486	MAP2K1	MAP2K1-001	PRINCIPAL:1	13	P	CCG	CTGCAGAGCCGTCGGGGGCC	chr15	66679726	-	1	FALSE	66	18	3	77	0.032994924	1	79	40	39	FALSE	FALSE	2	1	0.5	-2.924	0.921901		2Y4I	gi|319443427|pdb|2Y4I|C Chain C, Ksr2-Mek1 Heterodimer	C	Library	0.572339145
ENSG00000169032	ENST00000307102	ENSP00000302486	MAP2K1	MAP2K1-001	PRINCIPAL:1	13	P	CCG	ACTGCAGAGCCGTCGGGGGC	chr15	66679727	-	1	FALSE	71	18	4	78	0.032994924	1	79	41	38	FALSE	FALSE	2	1	0.5	-2.924	0.921901		2Y4I	gi|319443427|pdb|2Y4I|C Chain C, Ksr2-Mek1 Heterodimer	C	Library	-1.33599601
ENSG00000169032	ENST00000307102	ENSP00000302486	MAP2K1	MAP2K1-001	PRINCIPAL:1	13	P	CCG	ACTGCAGAGCCGTCGGGGGC	chr15	66679727	-	1	FALSE	71	18	4	78	0.032994924	1	79	41	38	FALSE	FALSE	2	1	0.5	-2.924	0.921901		2Y4I	gi|319443427|pdb|2Y4I|C Chain C, Ksr2-Mek1 Heterodimer	C	Library	-1.33599601
ENSG00000169032	ENST00000307102	ENSP00000302486	MAP2K1	MAP2K1-001	PRINCIPAL:1	14	A	GCC	CAGCTGAACCCGGCCCCCGA	chr15	66679729	+	1	TRUE	75	46	1	69	0.035532995	1	79	43	36	FALSE	FALSE	2	1	0.5	-1.61	0.9231		2Y4I	gi|319443427|pdb|2Y4I|C Chain C, Ksr2-Mek1 Heterodimer	C	Library	-3.541539225
ENSG00000169032	ENST00000307102	ENSP00000302486	MAP2K1	MAP2K1-001	PRINCIPAL:1	14	A	GCC	CAGCTGAACCCGGCCCCCGA	chr15	66679729	+	1	TRUE	75	46	1	69	0.035532995	1	79	43	36	FALSE	FALSE	2	1	0.5	-1.61	0.9231		2Y4I	gi|319443427|pdb|2Y4I|C Chain C, Ksr2-Mek1 Heterodimer	C	Library	-3.541539225
ENSG00000169032	ENST00000307102	ENSP00000302486	MAP2K1	MAP2K1-001	PRINCIPAL:1	14	A	GCC	CTGCAGAGCCGTCGGGGGCC	chr15	66679726	-	1	FALSE	66	18	3	77	0.035532995	1	79	40	39	FALSE	FALSE	2	1	0.5	-1.61	0.9231		2Y4I	gi|319443427|pdb|2Y4I|C Chain C, Ksr2-Mek1 Heterodimer	C	Library	0.572339145
ENSG00000169032	ENST00000307102	ENSP00000302486	MAP2K1	MAP2K1-001	PRINCIPAL:1	14	A	GCC	CTGCAGAGCCGTCGGGGGCC	chr15	66679726	-	1	FALSE	66	18	3	77	0.035532995	1	79	40	39	FALSE	FALSE	2	1	0.5	-1.61	0.9231		2Y4I	gi|319443427|pdb|2Y4I|C Chain C, Ksr2-Mek1 Heterodimer	C	Library	0.572339145
ENSG00000169032	ENST00000307102	ENSP00000302486	MAP2K1	MAP2K1-001	PRINCIPAL:1	14	A	GCC	ACTGCAGAGCCGTCGGGGGC	chr15	66679727	-	1	FALSE	71	18	4	78	0.035532995	1	79	41	38	FALSE	FALSE	2	1	0.5	-1.61	0.9231		2Y4I	gi|319443427|pdb|2Y4I|C Chain C, Ksr2-Mek1 Heterodimer	C	Library	-1.33599601
ENSG00000169032	ENST00000307102	ENSP00000302486	MAP2K1	MAP2K1-001	PRINCIPAL:1	14	A	GCC	ACTGCAGAGCCGTCGGGGGC	chr15	66679727	-	1	FALSE	71	18	4	78	0.035532995	1	79	41	38	FALSE	FALSE	2	1	0.5	-1.61	0.9231		2Y4I	gi|319443427|pdb|2Y4I|C Chain C, Ksr2-Mek1 Heterodimer	C	Library	-1.33599601
ENSG00000169032	ENST00000307102	ENSP00000302486	MAP2K1	MAP2K1-001	PRINCIPAL:1	15	P	CCC	CAGCTGAACCCGGCCCCCGA	chr15	66679729	+	1	TRUE	75	46	1	69	0.038071066	1	79	43	36	FALSE	FALSE	2	1	0.5	-2.572	0.924482		2Y4I	gi|319443427|pdb|2Y4I|C Chain C, Ksr2-Mek1 Heterodimer	C	Library	-3.541539225
ENSG00000169032	ENST00000307102	ENSP00000302486	MAP2K1	MAP2K1-001	PRINCIPAL:1	15	P	CCC	CAGCTGAACCCGGCCCCCGA	chr15	66679729	+	1	TRUE	75	46	1	69	0.038071066	1	79	43	36	FALSE	FALSE	2	1	0.5	-2.572	0.924482		2Y4I	gi|319443427|pdb|2Y4I|C Chain C, Ksr2-Mek1 Heterodimer	C	Library	-3.541539225
ENSG00000169032	ENST00000307102	ENSP00000302486	MAP2K1	MAP2K1-001	PRINCIPAL:1	15	P	CCC	GTTAACTGCAGAGCCGTCGG	chr15	66679731	-	1	FALSE	90	91	10	79	0.038071066	1	79	45	34	FALSE	FALSE	2	1	0.5	-2.572	0.924482		2Y4I	gi|319443427|pdb|2Y4I|C Chain C, Ksr2-Mek1 Heterodimer	C	Library	-2.166315413
ENSG00000169032	ENST00000307102	ENSP00000302486	MAP2K1	MAP2K1-001	PRINCIPAL:1	15	P	CCC	GTTAACTGCAGAGCCGTCGG	chr15	66679731	-	1	FALSE	90	91	10	79	0.038071066	1	79	45	34	FALSE	FALSE	2	1	0.5	-2.572	0.924482		2Y4I	gi|319443427|pdb|2Y4I|C Chain C, Ksr2-Mek1 Heterodimer	C	Library	-2.166315413
ENSG00000169032	ENST00000307102	ENSP00000302486	MAP2K1	MAP2K1-001	PRINCIPAL:1	15	P	CCC	CGTTAACTGCAGAGCCGTCG	chr15	66679732	-	1	FALSE	98	66	3	83	0.038071066	1	79	46	33	FALSE	FALSE	2	1	0.5	-2.572	0.924482		2Y4I	gi|319443427|pdb|2Y4I|C Chain C, Ksr2-Mek1 Heterodimer	C	Library	0.526388664
ENSG00000169032	ENST00000307102	ENSP00000302486	MAP2K1	MAP2K1-001	PRINCIPAL:1	15	P	CCC	CGTTAACTGCAGAGCCGTCG	chr15	66679732	-	1	FALSE	98	66	3	83	0.038071066	1	79	46	33	FALSE	FALSE	2	1	0.5	-2.572	0.924482		2Y4I	gi|319443427|pdb|2Y4I|C Chain C, Ksr2-Mek1 Heterodimer	C	Library	0.526388664
ENSG00000169032	ENST00000307102	ENSP00000302486	MAP2K1	MAP2K1-001	PRINCIPAL:1	15	P	CCC	CCGTTAACTGCAGAGCCGTC	chr15	66679733	-	1	FALSE	87	30	7	78	0.038071066	1	79	47	32	FALSE	FALSE	2	1	0.5	-2.572	0.924482		2Y4I	gi|319443427|pdb|2Y4I|C Chain C, Ksr2-Mek1 Heterodimer	C	Library	-4.301610306
ENSG00000169032	ENST00000307102	ENSP00000302486	MAP2K1	MAP2K1-001	PRINCIPAL:1	15	P	CCC	CCGTTAACTGCAGAGCCGTC	chr15	66679733	-	1	FALSE	87	30	7	78	0.038071066	1	79	47	32	FALSE	FALSE	2	1	0.5	-2.572	0.924482		2Y4I	gi|319443427|pdb|2Y4I|C Chain C, Ksr2-Mek1 Heterodimer	C	Library	-4.301610306
ENSG00000169032	ENST00000307102	ENSP00000302486	MAP2K1	MAP2K1-001	PRINCIPAL:1	16	D	GAC	GTTAACTGCAGAGCCGTCGG	chr15	66679731	-	1	FALSE	90	91	10	79	0.040609137	1	79	45	34	FALSE	FALSE	2	1	0.5	-2.933	0.92642		2Y4I	gi|319443427|pdb|2Y4I|C Chain C, Ksr2-Mek1 Heterodimer	C	Library	-2.166315413
ENSG00000169032	ENST00000307102	ENSP00000302486	MAP2K1	MAP2K1-001	PRINCIPAL:1	16	D	GAC	GTTAACTGCAGAGCCGTCGG	chr15	66679731	-	1	FALSE	90	91	10	79	0.040609137	1	79	45	34	FALSE	FALSE	2	1	0.5	-2.933	0.92642		2Y4I	gi|319443427|pdb|2Y4I|C Chain C, Ksr2-Mek1 Heterodimer	C	Library	-2.166315413
ENSG00000169032	ENST00000307102	ENSP00000302486	MAP2K1	MAP2K1-001	PRINCIPAL:1	16	D	GAC	CGTTAACTGCAGAGCCGTCG	chr15	66679732	-	1	FALSE	98	66	3	83	0.040609137	1	79	46	33	FALSE	FALSE	2	1	0.5	-2.933	0.92642		2Y4I	gi|319443427|pdb|2Y4I|C Chain C, Ksr2-Mek1 Heterodimer	C	Library	0.526388664
ENSG00000169032	ENST00000307102	ENSP00000302486	MAP2K1	MAP2K1-001	PRINCIPAL:1	16	D	GAC	CGTTAACTGCAGAGCCGTCG	chr15	66679732	-	1	FALSE	98	66	3	83	0.040609137	1	79	46	33	FALSE	FALSE	2	1	0.5	-2.933	0.92642		2Y4I	gi|319443427|pdb|2Y4I|C Chain C, Ksr2-Mek1 Heterodimer	C	Library	0.526388664
ENSG00000169032	ENST00000307102	ENSP00000302486	MAP2K1	MAP2K1-001	PRINCIPAL:1	16	D	GAC	CCGTTAACTGCAGAGCCGTC	chr15	66679733	-	1	FALSE	87	30	7	78	0.040609137	1	79	47	32	FALSE	FALSE	2	1	0.5	-2.933	0.92642		2Y4I	gi|319443427|pdb|2Y4I|C Chain C, Ksr2-Mek1 Heterodimer	C	Library	-4.301610306
ENSG00000169032	ENST00000307102	ENSP00000302486	MAP2K1	MAP2K1-001	PRINCIPAL:1	16	D	GAC	CCGTTAACTGCAGAGCCGTC	chr15	66679733	-	1	FALSE	87	30	7	78	0.040609137	1	79	47	32	FALSE	FALSE	2	1	0.5	-2.933	0.92642		2Y4I	gi|319443427|pdb|2Y4I|C Chain C, Ksr2-Mek1 Heterodimer	C	Library	-4.301610306
ENSG00000169032	ENST00000307102	ENSP00000302486	MAP2K1	MAP2K1-001	PRINCIPAL:1	16	D	GAC	CCCGTTAACTGCAGAGCCGT	chr15	66679734	-	1	FALSE	64	38	13	67	0.040609137	1	79	48	31	FALSE	FALSE	2	1	0.5	-2.933	0.92642		2Y4I	gi|319443427|pdb|2Y4I|C Chain C, Ksr2-Mek1 Heterodimer	C	Library	-3.633701518
ENSG00000169032	ENST00000307102	ENSP00000302486	MAP2K1	MAP2K1-001	PRINCIPAL:1	16	D	GAC	CCCGTTAACTGCAGAGCCGT	chr15	66679734	-	1	FALSE	64	38	13	67	0.040609137	1	79	48	31	FALSE	FALSE	2	1	0.5	-2.933	0.92642		2Y4I	gi|319443427|pdb|2Y4I|C Chain C, Ksr2-Mek1 Heterodimer	C	Library	-3.633701518
ENSG00000169032	ENST00000307102	ENSP00000302486	MAP2K1	MAP2K1-001	PRINCIPAL:1	17	G	GGC	CCCGTTAACTGCAGAGCCGT	chr15	66679734	-	1	FALSE	64	38	13	67	0.043147208	1	79	48	31	FALSE	FALSE	2	1	0.5	-2.698	0.924879		2Y4I	gi|319443427|pdb|2Y4I|C Chain C, Ksr2-Mek1 Heterodimer	C	Library	-3.633701518
ENSG00000169032	ENST00000307102	ENSP00000302486	MAP2K1	MAP2K1-001	PRINCIPAL:1	17	G	GGC	CCCGTTAACTGCAGAGCCGT	chr15	66679734	-	1	FALSE	64	38	13	67	0.043147208	1	79	48	31	FALSE	FALSE	2	1	0.5	-2.698	0.924879		2Y4I	gi|319443427|pdb|2Y4I|C Chain C, Ksr2-Mek1 Heterodimer	C	Library	-3.633701518
ENSG00000169032	ENST00000307102	ENSP00000302486	MAP2K1	MAP2K1-001	PRINCIPAL:1	18	S	TCT					1						0.045685279	1	79			FALSE		2			-1.768	0.923867		2Y4I	gi|319443427|pdb|2Y4I|C Chain C, Ksr2-Mek1 Heterodimer	C	Library
ENSG00000169032	ENST00000307102	ENSP00000302486	MAP2K1	MAP2K1-001	PRINCIPAL:1	19	A	GCA	CCCGACGGCTCTGCAGTTAA	chr15	66679744	+	1	TRUE	90	23	10	63	0.04822335	1	79	58	21	FALSE	FALSE	2	1	0.5	-1.365	0.921109		2Y4I	gi|319443427|pdb|2Y4I|C Chain C, Ksr2-Mek1 Heterodimer	C	Library	5.174092616
ENSG00000169032	ENST00000307102	ENSP00000302486	MAP2K1	MAP2K1-001	PRINCIPAL:1	19	A	GCA	CCCGACGGCTCTGCAGTTAA	chr15	66679744	+	1	TRUE	90	23	10	63	0.04822335	1	79	58	21	FALSE	FALSE	2	1	0.5	-1.365	0.921109		2Y4I	gi|319443427|pdb|2Y4I|C Chain C, Ksr2-Mek1 Heterodimer	C	Library	5.174092616
ENSG00000169032	ENST00000307102	ENSP00000302486	MAP2K1	MAP2K1-001	PRINCIPAL:1	19	A	GCA	CCGACGGCTCTGCAGTTAAC	chr15	66679745	+	1	TRUE	55	38	14	69	0.04822335	1	79	59	20	FALSE	FALSE	2	1	0.5	-1.365	0.921109		2Y4I	gi|319443427|pdb|2Y4I|C Chain C, Ksr2-Mek1 Heterodimer	C	Library	5.842252137
ENSG00000169032	ENST00000307102	ENSP00000302486	MAP2K1	MAP2K1-001	PRINCIPAL:1	19	A	GCA	CCGACGGCTCTGCAGTTAAC	chr15	66679745	+	1	TRUE	55	38	14	69	0.04822335	1	79	59	20	FALSE	FALSE	2	1	0.5	-1.365	0.921109		2Y4I	gi|319443427|pdb|2Y4I|C Chain C, Ksr2-Mek1 Heterodimer	C	Library	5.842252137
ENSG00000169032	ENST00000307102	ENSP00000302486	MAP2K1	MAP2K1-001	PRINCIPAL:1	20	V	GTT	CCCGACGGCTCTGCAGTTAA	chr15	66679744	+	1	TRUE	90	23	10	63	0.050761421	1	79	58	21	FALSE	FALSE	2	1	0.5	-1.314	0.916978		2Y4I	gi|319443427|pdb|2Y4I|C Chain C, Ksr2-Mek1 Heterodimer	C	Library	5.174092616
ENSG00000169032	ENST00000307102	ENSP00000302486	MAP2K1	MAP2K1-001	PRINCIPAL:1	20	V	GTT	CCCGACGGCTCTGCAGTTAA	chr15	66679744	+	1	TRUE	90	23	10	63	0.050761421	1	79	58	21	FALSE	FALSE	2	1	0.5	-1.314	0.916978		2Y4I	gi|319443427|pdb|2Y4I|C Chain C, Ksr2-Mek1 Heterodimer	C	Library	5.174092616
ENSG00000169032	ENST00000307102	ENSP00000302486	MAP2K1	MAP2K1-001	PRINCIPAL:1	20	V	GTT	CCGACGGCTCTGCAGTTAAC	chr15	66679745	+	1	TRUE	55	38	14	69	0.050761421	1	79	59	20	FALSE	FALSE	2	1	0.5	-1.314	0.916978		2Y4I	gi|319443427|pdb|2Y4I|C Chain C, Ksr2-Mek1 Heterodimer	C	Library	5.842252137
ENSG00000169032	ENST00000307102	ENSP00000302486	MAP2K1	MAP2K1-001	PRINCIPAL:1	20	V	GTT	CCGACGGCTCTGCAGTTAAC	chr15	66679745	+	1	TRUE	55	38	14	69	0.050761421	1	79	59	20	FALSE	FALSE	2	1	0.5	-1.314	0.916978		2Y4I	gi|319443427|pdb|2Y4I|C Chain C, Ksr2-Mek1 Heterodimer	C	Library	5.842252137
ENSG00000169032	ENST00000307102	ENSP00000302486	MAP2K1	MAP2K1-001	PRINCIPAL:1	21	N	AAC					1						0.053299492	1	79			FALSE		2			-2.514	0.914973		2Y4I	gi|319443427|pdb|2Y4I|C Chain C, Ksr2-Mek1 Heterodimer	C	Library
ENSG00000169032	ENST00000307102	ENSP00000302486	MAP2K1	MAP2K1-001	PRINCIPAL:1	22	G	GGG					1						0.055837563	1	79			FALSE		2			-2.091	0.912454		2Y4I	gi|319443427|pdb|2Y4I|C Chain C, Ksr2-Mek1 Heterodimer	C	Library
ENSG00000169032	ENST00000307102	ENSP00000302486	MAP2K1	MAP2K1-001	PRINCIPAL:1	23	T	ACC					1						0.058375635	1	79			FALSE		2			-2.117	0.908938		2Y4I	gi|319443427|pdb|2Y4I|C Chain C, Ksr2-Mek1 Heterodimer	C	Library
ENSG00000169032	ENST00000307102	ENSP00000302486	MAP2K1	MAP2K1-001	PRINCIPAL:1	24	S	AGC	AGTTAACGGGACCAGCTCTG	chr15	66679758	+	1	TRUE	42	99	4	74	0.060913706	1	79	72	7	FALSE	FALSE	2	1	0.5	-2.431	0.905538		2Y4I	gi|319443427|pdb|2Y4I|C Chain C, Ksr2-Mek1 Heterodimer	C	Library	-2.066646471
ENSG00000169032	ENST00000307102	ENSP00000302486	MAP2K1	MAP2K1-001	PRINCIPAL:1	24	S	AGC	AGTTAACGGGACCAGCTCTG	chr15	66679758	+	1	TRUE	42	99	4	74	0.060913706	1	79	72	7	FALSE	FALSE	2	1	0.5	-2.431	0.905538		2Y4I	gi|319443427|pdb|2Y4I|C Chain C, Ksr2-Mek1 Heterodimer	C	Library	-2.066646471
ENSG00000169032	ENST00000307102	ENSP00000302486	MAP2K1	MAP2K1-001	PRINCIPAL:1	24	S	AGC	CCATACTTACTCCGCAGAGC	chr15	66679758	-	1	FALSE	89	63	20	68	0.060913706	1	79	72	7	FALSE	FALSE	2	1	0.5	-2.431	0.905538		2Y4I	gi|319443427|pdb|2Y4I|C Chain C, Ksr2-Mek1 Heterodimer	C	Library
ENSG00000169032	ENST00000307102	ENSP00000302486	MAP2K1	MAP2K1-001	PRINCIPAL:1	24	S	AGC	CCATACTTACTCCGCAGAGC	chr15	66679758	-	1	FALSE	89	63	20	68	0.060913706	1	79	72	7	FALSE	FALSE	2	1	0.5	-2.431	0.905538		2Y4I	gi|319443427|pdb|2Y4I|C Chain C, Ksr2-Mek1 Heterodimer	C	Library
ENSG00000169032	ENST00000307102	ENSP00000302486	MAP2K1	MAP2K1-001	PRINCIPAL:1	25	S	TCT	AGTTAACGGGACCAGCTCTG	chr15	66679758	+	1	TRUE	42	99	4	74	0.063451777	1	79	72	7	FALSE	FALSE	2	1	0.5	-2.431	0.902955		2Y4I	gi|319443427|pdb|2Y4I|C Chain C, Ksr2-Mek1 Heterodimer	C	Library	-2.066646471
ENSG00000169032	ENST00000307102	ENSP00000302486	MAP2K1	MAP2K1-001	PRINCIPAL:1	25	S	TCT	AGTTAACGGGACCAGCTCTG	chr15	66679758	+	1	TRUE	42	99	4	74	0.063451777	1	79	72	7	FALSE	FALSE	2	1	0.5	-2.431	0.902955		2Y4I	gi|319443427|pdb|2Y4I|C Chain C, Ksr2-Mek1 Heterodimer	C	Library	-2.066646471
ENSG00000169032	ENST00000307102	ENSP00000302486	MAP2K1	MAP2K1-001	PRINCIPAL:1	25	S	TCT	CCATACTTACTCCGCAGAGC	chr15	66679758	-	1	FALSE	89	63	20	68	0.063451777	1	79	72	7	FALSE	FALSE	2	1	0.5	-2.431	0.902955		2Y4I	gi|319443427|pdb|2Y4I|C Chain C, Ksr2-Mek1 Heterodimer	C	Library
ENSG00000169032	ENST00000307102	ENSP00000302486	MAP2K1	MAP2K1-001	PRINCIPAL:1	25	S	TCT	CCATACTTACTCCGCAGAGC	chr15	66679758	-	1	FALSE	89	63	20	68	0.063451777	1	79	72	7	FALSE	FALSE	2	1	0.5	-2.431	0.902955		2Y4I	gi|319443427|pdb|2Y4I|C Chain C, Ksr2-Mek1 Heterodimer	C	Library
ENSG00000169032	ENST00000307102	ENSP00000302486	MAP2K1	MAP2K1-001	PRINCIPAL:1	26	A	GCG					1						0.065989848	1	79			FALSE		2			-1.653	0.903664		2Y4I	gi|319443427|pdb|2Y4I|C Chain C, Ksr2-Mek1 Heterodimer	C	Library
ENSG00000169032	ENST00000307102	ENSP00000302486	MAP2K1	MAP2K1-001	PRINCIPAL:1	27	E	GAG					1						0.068527919	2	79			FALSE		2			-3.154	0.904916		2Y4I	gi|319443427|pdb|2Y4I|C Chain C, Ksr2-Mek1 Heterodimer	C	Library
ENSG00000169032	ENST00000307102	ENSP00000302486	MAP2K1	MAP2K1-001	PRINCIPAL:1	28	T	ACC	ACTTTGGAACAGGACCAACT	chr15	66727369	+	1	TRUE	75	75	24	68	0.07106599	2	210	4	206	TRUE	FALSE	2	1	0.5	-4.737	0.904855		2Y4I	gi|319443427|pdb|2Y4I|C Chain C, Ksr2-Mek1 Heterodimer	C	Library
ENSG00000169032	ENST00000307102	ENSP00000302486	MAP2K1	MAP2K1-001	PRINCIPAL:1	29	N	AAC	ACTTTGGAACAGGACCAACT	chr15	66727369	+	1	TRUE	75	75	24	68	0.073604061	2	210	4	206	TRUE	FALSE	2	1	0.5	-7.512	0.907605		2Y4I	gi|319443427|pdb|2Y4I|C Chain C, Ksr2-Mek1 Heterodimer	C	Library
ENSG00000169032	ENST00000307102	ENSP00000302486	MAP2K1	MAP2K1-001	PRINCIPAL:1	29	N	AAC	TTGGAACAGGACCAACTTGG	chr15	66727372	+	1	TRUE	75	53	20	52	0.073604061	2	210	7	203	TRUE	FALSE	2	1	0.5	-7.512	0.907605		2Y4I	gi|319443427|pdb|2Y4I|C Chain C, Ksr2-Mek1 Heterodimer	C	Library	-2.730369414
ENSG00000169032	ENST00000307102	ENSP00000302486	MAP2K1	MAP2K1-001	PRINCIPAL:1	29	N	AAC	TTGGAACAGGACCAACTTGG	chr15	66727372	+	1	TRUE	75	53	20	52	0.073604061	2	210	7	203	TRUE	FALSE	2	1	0.5	-7.512	0.907605		2Y4I	gi|319443427|pdb|2Y4I|C Chain C, Ksr2-Mek1 Heterodimer	C	Library	-2.730369414
ENSG00000169032	ENST00000307102	ENSP00000302486	MAP2K1	MAP2K1-001	PRINCIPAL:1	29	N	AAC	CTTCTGCAAGGCCTCCAAGT	chr15	66727372	-	1	FALSE	37	59	15	69	0.073604061	2	210	7	203	TRUE	FALSE	2	1	0.5	-7.512	0.907605		2Y4I	gi|319443427|pdb|2Y4I|C Chain C, Ksr2-Mek1 Heterodimer	C	Library	0.348129619
ENSG00000169032	ENST00000307102	ENSP00000302486	MAP2K1	MAP2K1-001	PRINCIPAL:1	29	N	AAC	CTTCTGCAAGGCCTCCAAGT	chr15	66727372	-	1	FALSE	37	59	15	69	0.073604061	2	210	7	203	TRUE	FALSE	2	1	0.5	-7.512	0.907605		2Y4I	gi|319443427|pdb|2Y4I|C Chain C, Ksr2-Mek1 Heterodimer	C	Library	0.348129619
ENSG00000169032	ENST00000307102	ENSP00000302486	MAP2K1	MAP2K1-001	PRINCIPAL:1	30	L	TTG	TTGGAACAGGACCAACTTGG	chr15	66727372	+	1	TRUE	75	53	20	52	0.076142132	2	210	7	203	TRUE	FALSE	2	1	0.5	-8.878	0.904344		2Y4I	gi|319443427|pdb|2Y4I|C Chain C, Ksr2-Mek1 Heterodimer	H	Library	-2.730369414
ENSG00000169032	ENST00000307102	ENSP00000302486	MAP2K1	MAP2K1-001	PRINCIPAL:1	30	L	TTG	TTGGAACAGGACCAACTTGG	chr15	66727372	+	1	TRUE	75	53	20	52	0.076142132	2	210	7	203	TRUE	FALSE	2	1	0.5	-8.878	0.904344		2Y4I	gi|319443427|pdb|2Y4I|C Chain C, Ksr2-Mek1 Heterodimer	H	Library	-2.730369414
ENSG00000169032	ENST00000307102	ENSP00000302486	MAP2K1	MAP2K1-001	PRINCIPAL:1	30	L	TTG	CTTCTGCAAGGCCTCCAAGT	chr15	66727372	-	1	FALSE	37	59	15	69	0.076142132	2	210	7	203	TRUE	FALSE	2	1	0.5	-8.878	0.904344		2Y4I	gi|319443427|pdb|2Y4I|C Chain C, Ksr2-Mek1 Heterodimer	H	Library	0.348129619
ENSG00000169032	ENST00000307102	ENSP00000302486	MAP2K1	MAP2K1-001	PRINCIPAL:1	30	L	TTG	CTTCTGCAAGGCCTCCAAGT	chr15	66727372	-	1	FALSE	37	59	15	69	0.076142132	2	210	7	203	TRUE	FALSE	2	1	0.5	-8.878	0.904344		2Y4I	gi|319443427|pdb|2Y4I|C Chain C, Ksr2-Mek1 Heterodimer	H	Library	0.348129619
ENSG00000169032	ENST00000307102	ENSP00000302486	MAP2K1	MAP2K1-001	PRINCIPAL:1	31	E	GAG					1						0.078680203	2	210			TRUE		2			-9.114	0.902355		2Y4I	gi|319443427|pdb|2Y4I|C Chain C, Ksr2-Mek1 Heterodimer	H	Library
ENSG00000169032	ENST00000307102	ENSP00000302486	MAP2K1	MAP2K1-001	PRINCIPAL:1	32	A	GCC					1						0.081218274	2	210			TRUE		2			-8.699	0.906877		2Y4I	gi|319443427|pdb|2Y4I|C Chain C, Ksr2-Mek1 Heterodimer	H	Library
ENSG00000169032	ENST00000307102	ENSP00000302486	MAP2K1	MAP2K1-001	PRINCIPAL:1	33	L	TTG	CTCCTCCAGCTTCTTCTGCA	chr15	66727384	-	1	FALSE	19	53	25	57	0.083756345	2	210	19	191	TRUE	FALSE	2	1	0.5	-10.349	0.902506		2Y4I	gi|319443427|pdb|2Y4I|C Chain C, Ksr2-Mek1 Heterodimer	H	Library	-1.0940449
ENSG00000169032	ENST00000307102	ENSP00000302486	MAP2K1	MAP2K1-001	PRINCIPAL:1	33	L	TTG	CTCCTCCAGCTTCTTCTGCA	chr15	66727384	-	1	FALSE	19	53	25	57	0.083756345	2	210	19	191	TRUE	FALSE	2	1	0.5	-10.349	0.902506		2Y4I	gi|319443427|pdb|2Y4I|C Chain C, Ksr2-Mek1 Heterodimer	H	Library	-1.0940449
ENSG00000169032	ENST00000307102	ENSP00000302486	MAP2K1	MAP2K1-001	PRINCIPAL:1	34	Q	CAG	CTCCTCCAGCTTCTTCTGCA	chr15	66727384	-	1	FALSE	19	53	25	57	0.086294416	2	210	19	191	TRUE	FALSE	2	1	0.5	-11.752	0.903899		2Y4I	gi|319443427|pdb|2Y4I|C Chain C, Ksr2-Mek1 Heterodimer	H	Library	-1.0940449
ENSG00000169032	ENST00000307102	ENSP00000302486	MAP2K1	MAP2K1-001	PRINCIPAL:1	34	Q	CAG	CTCCTCCAGCTTCTTCTGCA	chr15	66727384	-	1	FALSE	19	53	25	57	0.086294416	2	210	19	191	TRUE	FALSE	2	1	0.5	-11.752	0.903899		2Y4I	gi|319443427|pdb|2Y4I|C Chain C, Ksr2-Mek1 Heterodimer	H	Library	-1.0940449
ENSG00000169032	ENST00000307102	ENSP00000302486	MAP2K1	MAP2K1-001	PRINCIPAL:1	35	K	AAG	GGAGGCCTTGCAGAAGAAGC	chr15	66727390	+	1	TRUE	24	46	48	41	0.088832487	2	210	25	185	TRUE	FALSE	2	1	0.5	-10.937	0.904282		3EQC	gi|224036363|pdb|3EQC|A Chain A, X-Ray Structure Of The Human Mitogen-Activated Protein Kinase Kinase 1 (Mek1) In A Ternary Complex With Compound 1, Atp-Gs And Mg2p >gi|224036364|pdb|3EQD|A Chain A, X-Ray Structure Of The Human Mitogen-Activated Protein Kinase Kinase 1 (Mek1) In A Binary Complex With Atp-Gs And Mg2p >gi|224036365|pdb|3EQF|A Chain A, X-Ray Structure Of The Human Mitogen-Activated …	H	Library	-2.932541687
ENSG00000169032	ENST00000307102	ENSP00000302486	MAP2K1	MAP2K1-001	PRINCIPAL:1	35	K	AAG	GGAGGCCTTGCAGAAGAAGC	chr15	66727390	+	1	TRUE	24	46	48	41	0.088832487	2	210	25	185	TRUE	FALSE	2	1	0.5	-10.937	0.904282		3EQC	gi|224036363|pdb|3EQC|A Chain A, X-Ray Structure Of The Human Mitogen-Activated Protein Kinase Kinase 1 (Mek1) In A Ternary Complex With Compound 1, Atp-Gs And Mg2p >gi|224036364|pdb|3EQD|A Chain A, X-Ray Structure Of The Human Mitogen-Activated Protein Kinase Kinase 1 (Mek1) In A Binary Complex With Atp-Gs And Mg2p >gi|224036365|pdb|3EQF|A Chain A, X-Ray Structure Of The Human Mitogen-Activated …	H	Library	-2.932541687
ENSG00000169032	ENST00000307102	ENSP00000302486	MAP2K1	MAP2K1-001	PRINCIPAL:1	36	K	AAG	GGAGGCCTTGCAGAAGAAGC	chr15	66727390	+	1	TRUE	24	46	48	41	0.091370558	2	210	25	185	TRUE	FALSE	2	1	0.5	-10.937	0.905937		3EQC	gi|224036363|pdb|3EQC|A Chain A, X-Ray Structure Of The Human Mitogen-Activated Protein Kinase Kinase 1 (Mek1) In A Ternary Complex With Compound 1, Atp-Gs And Mg2p >gi|224036364|pdb|3EQD|A Chain A, X-Ray Structure Of The Human Mitogen-Activated Protein Kinase Kinase 1 (Mek1) In A Binary Complex With Atp-Gs And Mg2p >gi|224036365|pdb|3EQF|A Chain A, X-Ray Structure Of The Human Mitogen-Activated …	H	Library	-2.932541687
ENSG00000169032	ENST00000307102	ENSP00000302486	MAP2K1	MAP2K1-001	PRINCIPAL:1	36	K	AAG	GGAGGCCTTGCAGAAGAAGC	chr15	66727390	+	1	TRUE	24	46	48	41	0.091370558	2	210	25	185	TRUE	FALSE	2	1	0.5	-10.937	0.905937		3EQC	gi|224036363|pdb|3EQC|A Chain A, X-Ray Structure Of The Human Mitogen-Activated Protein Kinase Kinase 1 (Mek1) In A Ternary Complex With Compound 1, Atp-Gs And Mg2p >gi|224036364|pdb|3EQD|A Chain A, X-Ray Structure Of The Human Mitogen-Activated Protein Kinase Kinase 1 (Mek1) In A Binary Complex With Atp-Gs And Mg2p >gi|224036365|pdb|3EQF|A Chain A, X-Ray Structure Of The Human Mitogen-Activated …	H	Library	-2.932541687
ENSG00000169032	ENST00000307102	ENSP00000302486	MAP2K1	MAP2K1-001	PRINCIPAL:1	36	K	AAG	GGCCTTGCAGAAGAAGCTGG	chr15	66727393	+	1	TRUE	19	97	43	39	0.091370558	2	210	28	182	TRUE	FALSE	2	1	0.5	-10.937	0.905937		3EQC	gi|224036363|pdb|3EQC|A Chain A, X-Ray Structure Of The Human Mitogen-Activated Protein Kinase Kinase 1 (Mek1) In A Ternary Complex With Compound 1, Atp-Gs And Mg2p >gi|224036364|pdb|3EQD|A Chain A, X-Ray Structure Of The Human Mitogen-Activated Protein Kinase Kinase 1 (Mek1) In A Binary Complex With Atp-Gs And Mg2p >gi|224036365|pdb|3EQF|A Chain A, X-Ray Structure Of The Human Mitogen-Activated …	H	Library	-4.876779215
ENSG00000169032	ENST00000307102	ENSP00000302486	MAP2K1	MAP2K1-001	PRINCIPAL:1	36	K	AAG	GGCCTTGCAGAAGAAGCTGG	chr15	66727393	+	1	TRUE	19	97	43	39	0.091370558	2	210	28	182	TRUE	FALSE	2	1	0.5	-10.937	0.905937		3EQC	gi|224036363|pdb|3EQC|A Chain A, X-Ray Structure Of The Human Mitogen-Activated Protein Kinase Kinase 1 (Mek1) In A Ternary Complex With Compound 1, Atp-Gs And Mg2p >gi|224036364|pdb|3EQD|A Chain A, X-Ray Structure Of The Human Mitogen-Activated Protein Kinase Kinase 1 (Mek1) In A Binary Complex With Atp-Gs And Mg2p >gi|224036365|pdb|3EQF|A Chain A, X-Ray Structure Of The Human Mitogen-Activated …	H	Library	-4.876779215
ENSG00000169032	ENST00000307102	ENSP00000302486	MAP2K1	MAP2K1-001	PRINCIPAL:1	37	L	CTG	GGCCTTGCAGAAGAAGCTGG	chr15	66727393	+	1	TRUE	19	97	43	39	0.093908629	2	210	28	182	TRUE	FALSE	2	1	0.5	-11.794	0.904896		3ZLW	gi|507042955|pdb|3ZLW|A Chain A, Crystal Structure Of Mek1 In Complex With Fragment 3	H	Library	-4.876779215
ENSG00000169032	ENST00000307102	ENSP00000302486	MAP2K1	MAP2K1-001	PRINCIPAL:1	37	L	CTG	GGCCTTGCAGAAGAAGCTGG	chr15	66727393	+	1	TRUE	19	97	43	39	0.093908629	2	210	28	182	TRUE	FALSE	2	1	0.5	-11.794	0.904896		3ZLW	gi|507042955|pdb|3ZLW|A Chain A, Crystal Structure Of Mek1 In Complex With Fragment 3	H	Library	-4.876779215
ENSG00000169032	ENST00000307102	ENSP00000302486	MAP2K1	MAP2K1-001	PRINCIPAL:1	38	E	GAG					1						0.096446701	2	210			TRUE		2			-11.338	0.900977		3ZLW	gi|507042955|pdb|3ZLW|A Chain A, Crystal Structure Of Mek1 In Complex With Fragment 3	H	Library
ENSG00000169032	ENST00000307102	ENSP00000302486	MAP2K1	MAP2K1-001	PRINCIPAL:1	39	E	GAG					1						0.098984772	2	210			TRUE		2			-11.338	0.904825		3W8Q	gi|597959909|pdb|3W8Q|A Chain A, Structure Of The Human Mitogen-activated Protein Kinase Kinase 1 (mek1)	H	Library
ENSG00000169032	ENST00000307102	ENSP00000302486	MAP2K1	MAP2K1-001	PRINCIPAL:1	40	L	CTA					1						0.101522843	2	210			TRUE		2			-11.879	0.915111		3W8Q	gi|597959909|pdb|3W8Q|A Chain A, Structure Of The Human Mitogen-activated Protein Kinase Kinase 1 (mek1)	C	Library
ENSG00000169032	ENST00000307102	ENSP00000302486	MAP2K1	MAP2K1-001	PRINCIPAL:1	41	E	GAG					1						0.104060914	2	210			TRUE		2			-12.004	0.906684		3W8Q	gi|597959909|pdb|3W8Q|A Chain A, Structure Of The Human Mitogen-activated Protein Kinase Kinase 1 (mek1)	C	Library
ENSG00000169032	ENST00000307102	ENSP00000302486	MAP2K1	MAP2K1-001	PRINCIPAL:1	42	L	CTT					1						0.106598985	2	210			TRUE		2			-11.61	0.910961		3W8Q	gi|597959909|pdb|3W8Q|A Chain A, Structure Of The Human Mitogen-activated Protein Kinase Kinase 1 (mek1)	C	Library
ENSG00000169032	ENST00000307102	ENSP00000302486	MAP2K1	MAP2K1-001	PRINCIPAL:1	43	D	GAT					1						0.1091370558379999	2	210			TRUE		2			-13.353	0.914661		3W8Q	gi|597959909|pdb|3W8Q|A Chain A, Structure Of The Human Mitogen-activated Protein Kinase Kinase 1 (mek1)	C	Library
ENSG00000169032	ENST00000307102	ENSP00000302486	MAP2K1	MAP2K1-001	PRINCIPAL:1	44	E	GAG					1						0.111675127	2	210			TRUE		2			-11.812	0.909599		3W8Q	gi|597959909|pdb|3W8Q|A Chain A, Structure Of The Human Mitogen-activated Protein Kinase Kinase 1 (mek1)	H	Library
ENSG00000169032	ENST00000307102	ENSP00000302486	MAP2K1	MAP2K1-001	PRINCIPAL:1	45	Q	CAG					1						0.114213198	2	210			TRUE		2			-11.869	0.905814		3SLS	gi|378792197|pdb|3SLS|A Chain A, Crystal Structure Of Human Mek-1 Kinase In Complex With Ucb1353770 And Amppnp >gi|378792198|pdb|3SLS|B Chain B, Crystal Structure Of Human Mek-1 Kinase In Complex With Ucb1353770 And Amppnp	H	Library
ENSG00000169032	ENST00000307102	ENSP00000302486	MAP2K1	MAP2K1-001	PRINCIPAL:1	46	Q	CAG					1						0.116751269	2	210			TRUE		2			-11.869	0.899093		3SLS	gi|378792197|pdb|3SLS|A Chain A, Crystal Structure Of Human Mek-1 Kinase In Complex With Ucb1353770 And Amppnp >gi|378792198|pdb|3SLS|B Chain B, Crystal Structure Of Human Mek-1 Kinase In Complex With Ucb1353770 And Amppnp	H	Library
ENSG00000169032	ENST00000307102	ENSP00000302486	MAP2K1	MAP2K1-001	PRINCIPAL:1	47	R	CGA					1						0.11928934	2	210			TRUE		2			-11.765	0.8863639999999999		3SLS	gi|378792197|pdb|3SLS|A Chain A, Crystal Structure Of Human Mek-1 Kinase In Complex With Ucb1353770 And Amppnp >gi|378792198|pdb|3SLS|B Chain B, Crystal Structure Of Human Mek-1 Kinase In Complex With Ucb1353770 And Amppnp	H	Library
ENSG00000169032	ENST00000307102	ENSP00000302486	MAP2K1	MAP2K1-001	PRINCIPAL:1	48	K	AAG					1						0.121827411	2	210			TRUE		2			-12.199	0.873822		3SLS	gi|378792197|pdb|3SLS|A Chain A, Crystal Structure Of Human Mek-1 Kinase In Complex With Ucb1353770 And Amppnp >gi|378792198|pdb|3SLS|B Chain B, Crystal Structure Of Human Mek-1 Kinase In Complex With Ucb1353770 And Amppnp	H	Library
ENSG00000169032	ENST00000307102	ENSP00000302486	MAP2K1	MAP2K1-001	PRINCIPAL:1	49	R	CGC	GCAGCAGCGAAAGCGCCTTG	chr15	66727432	+	1	TRUE	73	96	48	46	0.124365482	2	210	67	143	TRUE	FALSE	2	1	0.5	-12.789	0.8590959999999999		3SLS	gi|378792197|pdb|3SLS|A Chain A, Crystal Structure Of Human Mek-1 Kinase In Complex With Ucb1353770 And Amppnp >gi|378792198|pdb|3SLS|B Chain B, Crystal Structure Of Human Mek-1 Kinase In Complex With Ucb1353770 And Amppnp	H	Library	-2.723259957
ENSG00000169032	ENST00000307102	ENSP00000302486	MAP2K1	MAP2K1-001	PRINCIPAL:1	49	R	CGC	GCAGCAGCGAAAGCGCCTTG	chr15	66727432	+	1	TRUE	73	96	48	46	0.124365482	2	210	67	143	TRUE	FALSE	2	1	0.5	-12.789	0.8590959999999999		3SLS	gi|378792197|pdb|3SLS|A Chain A, Crystal Structure Of Human Mek-1 Kinase In Complex With Ucb1353770 And Amppnp >gi|378792198|pdb|3SLS|B Chain B, Crystal Structure Of Human Mek-1 Kinase In Complex With Ucb1353770 And Amppnp	H	Library	-2.723259957
ENSG00000169032	ENST00000307102	ENSP00000302486	MAP2K1	MAP2K1-001	PRINCIPAL:1	50	L	CTT	GCAGCAGCGAAAGCGCCTTG	chr15	66727432	+	1	TRUE	73	96	48	46	0.126903553	2	210	67	143	TRUE	FALSE	2	1	0.5	-11.945	0.849361		3SLS	gi|378792197|pdb|3SLS|A Chain A, Crystal Structure Of Human Mek-1 Kinase In Complex With Ucb1353770 And Amppnp >gi|378792198|pdb|3SLS|B Chain B, Crystal Structure Of Human Mek-1 Kinase In Complex With Ucb1353770 And Amppnp	H	Library	-2.723259957
ENSG00000169032	ENST00000307102	ENSP00000302486	MAP2K1	MAP2K1-001	PRINCIPAL:1	50	L	CTT	GCAGCAGCGAAAGCGCCTTG	chr15	66727432	+	1	TRUE	73	96	48	46	0.126903553	2	210	67	143	TRUE	FALSE	2	1	0.5	-11.945	0.849361		3SLS	gi|378792197|pdb|3SLS|A Chain A, Crystal Structure Of Human Mek-1 Kinase In Complex With Ucb1353770 And Amppnp >gi|378792198|pdb|3SLS|B Chain B, Crystal Structure Of Human Mek-1 Kinase In Complex With Ucb1353770 And Amppnp	H	Library	-2.723259957
ENSG00000169032	ENST00000307102	ENSP00000302486	MAP2K1	MAP2K1-001	PRINCIPAL:1	50	L	CTT	TCTGGGTAAGAAAGGCCTCA	chr15	66727436	-	1	FALSE	24	86	38	46	0.126903553	2	210	71	139	TRUE	FALSE	2	1	0.5	-11.945	0.849361		3SLS	gi|378792197|pdb|3SLS|A Chain A, Crystal Structure Of Human Mek-1 Kinase In Complex With Ucb1353770 And Amppnp >gi|378792198|pdb|3SLS|B Chain B, Crystal Structure Of Human Mek-1 Kinase In Complex With Ucb1353770 And Amppnp	H	Library	-1.205559584
ENSG00000169032	ENST00000307102	ENSP00000302486	MAP2K1	MAP2K1-001	PRINCIPAL:1	50	L	CTT	TCTGGGTAAGAAAGGCCTCA	chr15	66727436	-	1	FALSE	24	86	38	46	0.126903553	2	210	71	139	TRUE	FALSE	2	1	0.5	-11.945	0.849361		3SLS	gi|378792197|pdb|3SLS|A Chain A, Crystal Structure Of Human Mek-1 Kinase In Complex With Ucb1353770 And Amppnp >gi|378792198|pdb|3SLS|B Chain B, Crystal Structure Of Human Mek-1 Kinase In Complex With Ucb1353770 And Amppnp	H	Library	-1.205559584
ENSG00000169032	ENST00000307102	ENSP00000302486	MAP2K1	MAP2K1-001	PRINCIPAL:1	51	E	GAG	TCTGGGTAAGAAAGGCCTCA	chr15	66727436	-	1	FALSE	24	86	38	46	0.129441624	2	210	71	139	TRUE	FALSE	2	1	0.5	-12.507	0.834242		1S9I	gi|56966000|pdb|1S9I|A Chain A, X-Ray Structure Of The Human Mitogen-Activated Protein Kinase Kinase 2 (Mek2)in A Complex With Ligand And Mgatp >gi|56966001|pdb|1S9I|B Chain B, X-Ray Structure Of The Human Mitogen-Activated Protein Kinase Kinase 2 (Mek2)in A Complex With Ligand And Mgatp	H	Library	-1.205559584
ENSG00000169032	ENST00000307102	ENSP00000302486	MAP2K1	MAP2K1-001	PRINCIPAL:1	51	E	GAG	TCTGGGTAAGAAAGGCCTCA	chr15	66727436	-	1	FALSE	24	86	38	46	0.129441624	2	210	71	139	TRUE	FALSE	2	1	0.5	-12.507	0.834242		1S9I	gi|56966000|pdb|1S9I|A Chain A, X-Ray Structure Of The Human Mitogen-Activated Protein Kinase Kinase 2 (Mek2)in A Complex With Ligand And Mgatp >gi|56966001|pdb|1S9I|B Chain B, X-Ray Structure Of The Human Mitogen-Activated Protein Kinase Kinase 2 (Mek2)in A Complex With Ligand And Mgatp	H	Library	-1.205559584
ENSG00000169032	ENST00000307102	ENSP00000302486	MAP2K1	MAP2K1-001	PRINCIPAL:1	52	A	GCC					1						0.131979695	2	210			TRUE		2			-10.615	0.801171		1S9I	gi|56966000|pdb|1S9I|A Chain A, X-Ray Structure Of The Human Mitogen-Activated Protein Kinase Kinase 2 (Mek2)in A Complex With Ligand And Mgatp >gi|56966001|pdb|1S9I|B Chain B, X-Ray Structure Of The Human Mitogen-Activated Protein Kinase Kinase 2 (Mek2)in A Complex With Ligand And Mgatp	H	Library
ENSG00000169032	ENST00000307102	ENSP00000302486	MAP2K1	MAP2K1-001	PRINCIPAL:1	53	F	TTT	CTTCTGCTTCTGGGTAAGAA	chr15	66727444	-	1	FALSE	37	50	33	42	0.134517766	2	210	79	131	TRUE	FALSE	2	1	0.5	-13.832	0.768932		1S9I	gi|56966000|pdb|1S9I|A Chain A, X-Ray Structure Of The Human Mitogen-Activated Protein Kinase Kinase 2 (Mek2)in A Complex With Ligand And Mgatp >gi|56966001|pdb|1S9I|B Chain B, X-Ray Structure Of The Human Mitogen-Activated Protein Kinase Kinase 2 (Mek2)in A Complex With Ligand And Mgatp	H	Library	3.416272733
ENSG00000169032	ENST00000307102	ENSP00000302486	MAP2K1	MAP2K1-001	PRINCIPAL:1	53	F	TTT	CTTCTGCTTCTGGGTAAGAA	chr15	66727444	-	1	FALSE	37	50	33	42	0.134517766	2	210	79	131	TRUE	FALSE	2	1	0.5	-13.832	0.768932		1S9I	gi|56966000|pdb|1S9I|A Chain A, X-Ray Structure Of The Human Mitogen-Activated Protein Kinase Kinase 2 (Mek2)in A Complex With Ligand And Mgatp >gi|56966001|pdb|1S9I|B Chain B, X-Ray Structure Of The Human Mitogen-Activated Protein Kinase Kinase 2 (Mek2)in A Complex With Ligand And Mgatp	H	Library	3.416272733
ENSG00000169032	ENST00000307102	ENSP00000302486	MAP2K1	MAP2K1-001	PRINCIPAL:1	54	L	CTT	CTTCTGCTTCTGGGTAAGAA	chr15	66727444	-	1	FALSE	37	50	33	42	0.137055838	2	210	79	131	TRUE	FALSE	2	1	0.5	-11.847	0.768894		1S9I	gi|56966000|pdb|1S9I|A Chain A, X-Ray Structure Of The Human Mitogen-Activated Protein Kinase Kinase 2 (Mek2)in A Complex With Ligand And Mgatp >gi|56966001|pdb|1S9I|B Chain B, X-Ray Structure Of The Human Mitogen-Activated Protein Kinase Kinase 2 (Mek2)in A Complex With Ligand And Mgatp	H	Library	3.416272733
ENSG00000169032	ENST00000307102	ENSP00000302486	MAP2K1	MAP2K1-001	PRINCIPAL:1	54	L	CTT	CTTCTGCTTCTGGGTAAGAA	chr15	66727444	-	1	FALSE	37	50	33	42	0.137055838	2	210	79	131	TRUE	FALSE	2	1	0.5	-11.847	0.768894		1S9I	gi|56966000|pdb|1S9I|A Chain A, X-Ray Structure Of The Human Mitogen-Activated Protein Kinase Kinase 2 (Mek2)in A Complex With Ligand And Mgatp >gi|56966001|pdb|1S9I|B Chain B, X-Ray Structure Of The Human Mitogen-Activated Protein Kinase Kinase 2 (Mek2)in A Complex With Ligand And Mgatp	H	Library	3.416272733
ENSG00000169032	ENST00000307102	ENSP00000302486	MAP2K1	MAP2K1-001	PRINCIPAL:1	55	T	ACC					1						0.139593909	2	210			TRUE		2			-11.465	0.742134		1S9I	gi|56966000|pdb|1S9I|A Chain A, X-Ray Structure Of The Human Mitogen-Activated Protein Kinase Kinase 2 (Mek2)in A Complex With Ligand And Mgatp >gi|56966001|pdb|1S9I|B Chain B, X-Ray Structure Of The Human Mitogen-Activated Protein Kinase Kinase 2 (Mek2)in A Complex With Ligand And Mgatp	H	Library
ENSG00000169032	ENST00000307102	ENSP00000302486	MAP2K1	MAP2K1-001	PRINCIPAL:1	56	Q	CAG	TTCTCCCACCTTCTGCTTCT	chr15	66727453	-	1	FALSE	34	6	61	44	0.14213198	2	210	88	122	TRUE	FALSE	2	1	0.5	-12.55	0.746881		1S9I	gi|56966000|pdb|1S9I|A Chain A, X-Ray Structure Of The Human Mitogen-Activated Protein Kinase Kinase 2 (Mek2)in A Complex With Ligand And Mgatp >gi|56966001|pdb|1S9I|B Chain B, X-Ray Structure Of The Human Mitogen-Activated Protein Kinase Kinase 2 (Mek2)in A Complex With Ligand And Mgatp	H	Library	4.24366124
ENSG00000169032	ENST00000307102	ENSP00000302486	MAP2K1	MAP2K1-001	PRINCIPAL:1	56	Q	CAG	TTCTCCCACCTTCTGCTTCT	chr15	66727453	-	1	FALSE	34	6	61	44	0.14213198	2	210	88	122	TRUE	FALSE	2	1	0.5	-12.55	0.746881		1S9I	gi|56966000|pdb|1S9I|A Chain A, X-Ray Structure Of The Human Mitogen-Activated Protein Kinase Kinase 2 (Mek2)in A Complex With Ligand And Mgatp >gi|56966001|pdb|1S9I|B Chain B, X-Ray Structure Of The Human Mitogen-Activated Protein Kinase Kinase 2 (Mek2)in A Complex With Ligand And Mgatp	H	Library	4.24366124
ENSG00000169032	ENST00000307102	ENSP00000302486	MAP2K1	MAP2K1-001	PRINCIPAL:1	56	Q	CAG	GTTCTCCCACCTTCTGCTTC	chr15	66727454	-	1	FALSE	40	1	57	47	0.14213198	2	210	89	121	TRUE	FALSE	2	1	0.5	-12.55	0.746881		1S9I	gi|56966000|pdb|1S9I|A Chain A, X-Ray Structure Of The Human Mitogen-Activated Protein Kinase Kinase 2 (Mek2)in A Complex With Ligand And Mgatp >gi|56966001|pdb|1S9I|B Chain B, X-Ray Structure Of The Human Mitogen-Activated Protein Kinase Kinase 2 (Mek2)in A Complex With Ligand And Mgatp	H	Library	4.718237756
ENSG00000169032	ENST00000307102	ENSP00000302486	MAP2K1	MAP2K1-001	PRINCIPAL:1	56	Q	CAG	GTTCTCCCACCTTCTGCTTC	chr15	66727454	-	1	FALSE	40	1	57	47	0.14213198	2	210	89	121	TRUE	FALSE	2	1	0.5	-12.55	0.746881		1S9I	gi|56966000|pdb|1S9I|A Chain A, X-Ray Structure Of The Human Mitogen-Activated Protein Kinase Kinase 2 (Mek2)in A Complex With Ligand And Mgatp >gi|56966001|pdb|1S9I|B Chain B, X-Ray Structure Of The Human Mitogen-Activated Protein Kinase Kinase 2 (Mek2)in A Complex With Ligand And Mgatp	H	Library	4.718237756
ENSG00000169032	ENST00000307102	ENSP00000302486	MAP2K1	MAP2K1-001	PRINCIPAL:1	57	K	AAG	CTTTCTTACCCAGAAGCAGA	chr15	66727456	+	1	TRUE	41	78	39	53	0.1446700507609999	2	210	91	119	TRUE	FALSE	2	1	0.5	-12.053	0.740233		1S9I	gi|56966000|pdb|1S9I|A Chain A, X-Ray Structure Of The Human Mitogen-Activated Protein Kinase Kinase 2 (Mek2)in A Complex With Ligand And Mgatp >gi|56966001|pdb|1S9I|B Chain B, X-Ray Structure Of The Human Mitogen-Activated Protein Kinase Kinase 2 (Mek2)in A Complex With Ligand And Mgatp	H	Library	-5.187927147
ENSG00000169032	ENST00000307102	ENSP00000302486	MAP2K1	MAP2K1-001	PRINCIPAL:1	57	K	AAG	CTTTCTTACCCAGAAGCAGA	chr15	66727456	+	1	TRUE	41	78	39	53	0.1446700507609999	2	210	91	119	TRUE	FALSE	2	1	0.5	-12.053	0.740233		1S9I	gi|56966000|pdb|1S9I|A Chain A, X-Ray Structure Of The Human Mitogen-Activated Protein Kinase Kinase 2 (Mek2)in A Complex With Ligand And Mgatp >gi|56966001|pdb|1S9I|B Chain B, X-Ray Structure Of The Human Mitogen-Activated Protein Kinase Kinase 2 (Mek2)in A Complex With Ligand And Mgatp	H	Library	-5.187927147
ENSG00000169032	ENST00000307102	ENSP00000302486	MAP2K1	MAP2K1-001	PRINCIPAL:1	57	K	AAG	TTCTCCCACCTTCTGCTTCT	chr15	66727453	-	1	FALSE	34	6	61	44	0.1446700507609999	2	210	88	122	TRUE	FALSE	2	1	0.5	-12.053	0.740233		1S9I	gi|56966000|pdb|1S9I|A Chain A, X-Ray Structure Of The Human Mitogen-Activated Protein Kinase Kinase 2 (Mek2)in A Complex With Ligand And Mgatp >gi|56966001|pdb|1S9I|B Chain B, X-Ray Structure Of The Human Mitogen-Activated Protein Kinase Kinase 2 (Mek2)in A Complex With Ligand And Mgatp	H	Library	4.24366124
ENSG00000169032	ENST00000307102	ENSP00000302486	MAP2K1	MAP2K1-001	PRINCIPAL:1	57	K	AAG	TTCTCCCACCTTCTGCTTCT	chr15	66727453	-	1	FALSE	34	6	61	44	0.1446700507609999	2	210	88	122	TRUE	FALSE	2	1	0.5	-12.053	0.740233		1S9I	gi|56966000|pdb|1S9I|A Chain A, X-Ray Structure Of The Human Mitogen-Activated Protein Kinase Kinase 2 (Mek2)in A Complex With Ligand And Mgatp >gi|56966001|pdb|1S9I|B Chain B, X-Ray Structure Of The Human Mitogen-Activated Protein Kinase Kinase 2 (Mek2)in A Complex With Ligand And Mgatp	H	Library	4.24366124
ENSG00000169032	ENST00000307102	ENSP00000302486	MAP2K1	MAP2K1-001	PRINCIPAL:1	57	K	AAG	GTTCTCCCACCTTCTGCTTC	chr15	66727454	-	1	FALSE	40	1	57	47	0.1446700507609999	2	210	89	121	TRUE	FALSE	2	1	0.5	-12.053	0.740233		1S9I	gi|56966000|pdb|1S9I|A Chain A, X-Ray Structure Of The Human Mitogen-Activated Protein Kinase Kinase 2 (Mek2)in A Complex With Ligand And Mgatp >gi|56966001|pdb|1S9I|B Chain B, X-Ray Structure Of The Human Mitogen-Activated Protein Kinase Kinase 2 (Mek2)in A Complex With Ligand And Mgatp	H	Library	4.718237756
ENSG00000169032	ENST00000307102	ENSP00000302486	MAP2K1	MAP2K1-001	PRINCIPAL:1	57	K	AAG	GTTCTCCCACCTTCTGCTTC	chr15	66727454	-	1	FALSE	40	1	57	47	0.1446700507609999	2	210	89	121	TRUE	FALSE	2	1	0.5	-12.053	0.740233		1S9I	gi|56966000|pdb|1S9I|A Chain A, X-Ray Structure Of The Human Mitogen-Activated Protein Kinase Kinase 2 (Mek2)in A Complex With Ligand And Mgatp >gi|56966001|pdb|1S9I|B Chain B, X-Ray Structure Of The Human Mitogen-Activated Protein Kinase Kinase 2 (Mek2)in A Complex With Ligand And Mgatp	H	Library	4.718237756
ENSG00000169032	ENST00000307102	ENSP00000302486	MAP2K1	MAP2K1-001	PRINCIPAL:1	58	Q	CAG	CTTTCTTACCCAGAAGCAGA	chr15	66727456	+	1	TRUE	41	78	39	53	0.147208122	2	210	91	119	TRUE	FALSE	2	1	0.5	-10.245	0.737118		1S9I	gi|56966000|pdb|1S9I|A Chain A, X-Ray Structure Of The Human Mitogen-Activated Protein Kinase Kinase 2 (Mek2)in A Complex With Ligand And Mgatp >gi|56966001|pdb|1S9I|B Chain B, X-Ray Structure Of The Human Mitogen-Activated Protein Kinase Kinase 2 (Mek2)in A Complex With Ligand And Mgatp	H	Library	-5.187927147
ENSG00000169032	ENST00000307102	ENSP00000302486	MAP2K1	MAP2K1-001	PRINCIPAL:1	58	Q	CAG	CTTTCTTACCCAGAAGCAGA	chr15	66727456	+	1	TRUE	41	78	39	53	0.147208122	2	210	91	119	TRUE	FALSE	2	1	0.5	-10.245	0.737118		1S9I	gi|56966000|pdb|1S9I|A Chain A, X-Ray Structure Of The Human Mitogen-Activated Protein Kinase Kinase 2 (Mek2)in A Complex With Ligand And Mgatp >gi|56966001|pdb|1S9I|B Chain B, X-Ray Structure Of The Human Mitogen-Activated Protein Kinase Kinase 2 (Mek2)in A Complex With Ligand And Mgatp	H	Library	-5.187927147
ENSG00000169032	ENST00000307102	ENSP00000302486	MAP2K1	MAP2K1-001	PRINCIPAL:1	58	Q	CAG	TCTTACCCAGAAGCAGAAGG	chr15	66727459	+	1	TRUE	25	78	53	60	0.147208122	2	210	94	116	TRUE	FALSE	2	1	0.5	-10.245	0.737118		1S9I	gi|56966000|pdb|1S9I|A Chain A, X-Ray Structure Of The Human Mitogen-Activated Protein Kinase Kinase 2 (Mek2)in A Complex With Ligand And Mgatp >gi|56966001|pdb|1S9I|B Chain B, X-Ray Structure Of The Human Mitogen-Activated Protein Kinase Kinase 2 (Mek2)in A Complex With Ligand And Mgatp	H	Library	-7.715953293
ENSG00000169032	ENST00000307102	ENSP00000302486	MAP2K1	MAP2K1-001	PRINCIPAL:1	58	Q	CAG	TCTTACCCAGAAGCAGAAGG	chr15	66727459	+	1	TRUE	25	78	53	60	0.147208122	2	210	94	116	TRUE	FALSE	2	1	0.5	-10.245	0.737118		1S9I	gi|56966000|pdb|1S9I|A Chain A, X-Ray Structure Of The Human Mitogen-Activated Protein Kinase Kinase 2 (Mek2)in A Complex With Ligand And Mgatp >gi|56966001|pdb|1S9I|B Chain B, X-Ray Structure Of The Human Mitogen-Activated Protein Kinase Kinase 2 (Mek2)in A Complex With Ligand And Mgatp	H	Library	-7.715953293
ENSG00000169032	ENST00000307102	ENSP00000302486	MAP2K1	MAP2K1-001	PRINCIPAL:1	58	Q	CAG	CTTACCCAGAAGCAGAAGGT	chr15	66727460	+	1	TRUE	47	89	42	59	0.147208122	2	210	95	115	TRUE	FALSE	2	1	0.5	-10.245	0.737118		1S9I	gi|56966000|pdb|1S9I|A Chain A, X-Ray Structure Of The Human Mitogen-Activated Protein Kinase Kinase 2 (Mek2)in A Complex With Ligand And Mgatp >gi|56966001|pdb|1S9I|B Chain B, X-Ray Structure Of The Human Mitogen-Activated Protein Kinase Kinase 2 (Mek2)in A Complex With Ligand And Mgatp	H	Library	-3.998904485
ENSG00000169032	ENST00000307102	ENSP00000302486	MAP2K1	MAP2K1-001	PRINCIPAL:1	58	Q	CAG	CTTACCCAGAAGCAGAAGGT	chr15	66727460	+	1	TRUE	47	89	42	59	0.147208122	2	210	95	115	TRUE	FALSE	2	1	0.5	-10.245	0.737118		1S9I	gi|56966000|pdb|1S9I|A Chain A, X-Ray Structure Of The Human Mitogen-Activated Protein Kinase Kinase 2 (Mek2)in A Complex With Ligand And Mgatp >gi|56966001|pdb|1S9I|B Chain B, X-Ray Structure Of The Human Mitogen-Activated Protein Kinase Kinase 2 (Mek2)in A Complex With Ligand And Mgatp	H	Library	-3.998904485
ENSG00000169032	ENST00000307102	ENSP00000302486	MAP2K1	MAP2K1-001	PRINCIPAL:1	59	K	AAG	TCTTACCCAGAAGCAGAAGG	chr15	66727459	+	1	TRUE	25	78	53	60	0.149746193	2	210	94	116	TRUE	FALSE	2	1	0.5	-11.073	0.735392		1S9I	gi|56966000|pdb|1S9I|A Chain A, X-Ray Structure Of The Human Mitogen-Activated Protein Kinase Kinase 2 (Mek2)in A Complex With Ligand And Mgatp >gi|56966001|pdb|1S9I|B Chain B, X-Ray Structure Of The Human Mitogen-Activated Protein Kinase Kinase 2 (Mek2)in A Complex With Ligand And Mgatp	H	Library	-7.715953293
ENSG00000169032	ENST00000307102	ENSP00000302486	MAP2K1	MAP2K1-001	PRINCIPAL:1	59	K	AAG	TCTTACCCAGAAGCAGAAGG	chr15	66727459	+	1	TRUE	25	78	53	60	0.149746193	2	210	94	116	TRUE	FALSE	2	1	0.5	-11.073	0.735392		1S9I	gi|56966000|pdb|1S9I|A Chain A, X-Ray Structure Of The Human Mitogen-Activated Protein Kinase Kinase 2 (Mek2)in A Complex With Ligand And Mgatp >gi|56966001|pdb|1S9I|B Chain B, X-Ray Structure Of The Human Mitogen-Activated Protein Kinase Kinase 2 (Mek2)in A Complex With Ligand And Mgatp	H	Library	-7.715953293
ENSG00000169032	ENST00000307102	ENSP00000302486	MAP2K1	MAP2K1-001	PRINCIPAL:1	59	K	AAG	CTTACCCAGAAGCAGAAGGT	chr15	66727460	+	1	TRUE	47	89	42	59	0.149746193	2	210	95	115	TRUE	FALSE	2	1	0.5	-11.073	0.735392		1S9I	gi|56966000|pdb|1S9I|A Chain A, X-Ray Structure Of The Human Mitogen-Activated Protein Kinase Kinase 2 (Mek2)in A Complex With Ligand And Mgatp >gi|56966001|pdb|1S9I|B Chain B, X-Ray Structure Of The Human Mitogen-Activated Protein Kinase Kinase 2 (Mek2)in A Complex With Ligand And Mgatp	H	Library	-3.998904485
ENSG00000169032	ENST00000307102	ENSP00000302486	MAP2K1	MAP2K1-001	PRINCIPAL:1	59	K	AAG	CTTACCCAGAAGCAGAAGGT	chr15	66727460	+	1	TRUE	47	89	42	59	0.149746193	2	210	95	115	TRUE	FALSE	2	1	0.5	-11.073	0.735392		1S9I	gi|56966000|pdb|1S9I|A Chain A, X-Ray Structure Of The Human Mitogen-Activated Protein Kinase Kinase 2 (Mek2)in A Complex With Ligand And Mgatp >gi|56966001|pdb|1S9I|B Chain B, X-Ray Structure Of The Human Mitogen-Activated Protein Kinase Kinase 2 (Mek2)in A Complex With Ligand And Mgatp	H	Library	-3.998904485
ENSG00000169032	ENST00000307102	ENSP00000302486	MAP2K1	MAP2K1-001	PRINCIPAL:1	60	V	GTG					1						0.152284264	2	210			TRUE		2			-11.441	0.733945		4AN2	gi|430800796|pdb|4AN2|A Chain A, Crystal Structures Of Human Mek1 With Carboxamide-based Allosteric Inhibitor Xl518 (gdc-0973), Or Related Analogs. >gi|430800797|pdb|4AN3|A Chain A, Crystal Structures Of Human Mek1 With Carboxamide-based Allosteric Inhibitor Xl518 (gdc-0973), Or Related Analogs. >gi|430800798|pdb|4AN9|A Chain A, Crystal Structures Of Human Mek1 With Carboxamide-based Allosteric I…	C	Library
ENSG00000169032	ENST00000307102	ENSP00000302486	MAP2K1	MAP2K1-001	PRINCIPAL:1	61	G	GGA					1						0.154822335	2	210			TRUE		2			-13.182	0.730058		4AN2	gi|430800796|pdb|4AN2|A Chain A, Crystal Structures Of Human Mek1 With Carboxamide-based Allosteric Inhibitor Xl518 (gdc-0973), Or Related Analogs. >gi|430800797|pdb|4AN3|A Chain A, Crystal Structures Of Human Mek1 With Carboxamide-based Allosteric Inhibitor Xl518 (gdc-0973), Or Related Analogs. >gi|430800798|pdb|4AN9|A Chain A, Crystal Structures Of Human Mek1 With Carboxamide-based Allosteric I…	C	Library
ENSG00000169032	ENST00000307102	ENSP00000302486	MAP2K1	MAP2K1-001	PRINCIPAL:1	62	E	GAA	GCAGAAGGTGGGAGAACTGA	chr15	66727471	+	1	TRUE	28	56	34	64	0.157360406	2	210	106	104	TRUE	FALSE	2	1	0.5	-12.809	0.717204		4AN2	gi|430800796|pdb|4AN2|A Chain A, Crystal Structures Of Human Mek1 With Carboxamide-based Allosteric Inhibitor Xl518 (gdc-0973), Or Related Analogs. >gi|430800797|pdb|4AN3|A Chain A, Crystal Structures Of Human Mek1 With Carboxamide-based Allosteric Inhibitor Xl518 (gdc-0973), Or Related Analogs. >gi|430800798|pdb|4AN9|A Chain A, Crystal Structures Of Human Mek1 With Carboxamide-based Allosteric I…	C	Library	-6.883697805
ENSG00000169032	ENST00000307102	ENSP00000302486	MAP2K1	MAP2K1-001	PRINCIPAL:1	62	E	GAA	GCAGAAGGTGGGAGAACTGA	chr15	66727471	+	1	TRUE	28	56	34	64	0.157360406	2	210	106	104	TRUE	FALSE	2	1	0.5	-12.809	0.717204		4AN2	gi|430800796|pdb|4AN2|A Chain A, Crystal Structures Of Human Mek1 With Carboxamide-based Allosteric Inhibitor Xl518 (gdc-0973), Or Related Analogs. >gi|430800797|pdb|4AN3|A Chain A, Crystal Structures Of Human Mek1 With Carboxamide-based Allosteric Inhibitor Xl518 (gdc-0973), Or Related Analogs. >gi|430800798|pdb|4AN9|A Chain A, Crystal Structures Of Human Mek1 With Carboxamide-based Allosteric I…	C	Library	-6.883697805
ENSG00000169032	ENST00000307102	ENSP00000302486	MAP2K1	MAP2K1-001	PRINCIPAL:1	63	L	CTG	GCAGAAGGTGGGAGAACTGA	chr15	66727471	+	1	TRUE	28	56	34	64	0.159898477	2	210	106	104	TRUE	FALSE	2	1	0.5	-12.066	0.705916		4AN2	gi|430800796|pdb|4AN2|A Chain A, Crystal Structures Of Human Mek1 With Carboxamide-based Allosteric Inhibitor Xl518 (gdc-0973), Or Related Analogs. >gi|430800797|pdb|4AN3|A Chain A, Crystal Structures Of Human Mek1 With Carboxamide-based Allosteric Inhibitor Xl518 (gdc-0973), Or Related Analogs. >gi|430800798|pdb|4AN9|A Chain A, Crystal Structures Of Human Mek1 With Carboxamide-based Allosteric I…	C	Library	-6.883697805
ENSG00000169032	ENST00000307102	ENSP00000302486	MAP2K1	MAP2K1-001	PRINCIPAL:1	63	L	CTG	GCAGAAGGTGGGAGAACTGA	chr15	66727471	+	1	TRUE	28	56	34	64	0.159898477	2	210	106	104	TRUE	FALSE	2	1	0.5	-12.066	0.705916		4AN2	gi|430800796|pdb|4AN2|A Chain A, Crystal Structures Of Human Mek1 With Carboxamide-based Allosteric Inhibitor Xl518 (gdc-0973), Or Related Analogs. >gi|430800797|pdb|4AN3|A Chain A, Crystal Structures Of Human Mek1 With Carboxamide-based Allosteric Inhibitor Xl518 (gdc-0973), Or Related Analogs. >gi|430800798|pdb|4AN9|A Chain A, Crystal Structures Of Human Mek1 With Carboxamide-based Allosteric I…	C	Library	-6.883697805
ENSG00000169032	ENST00000307102	ENSP00000302486	MAP2K1	MAP2K1-001	PRINCIPAL:1	64	K	AAG					1						0.162436548	2	210			TRUE		2			-10.621	0.695719		4AN2	gi|430800796|pdb|4AN2|A Chain A, Crystal Structures Of Human Mek1 With Carboxamide-based Allosteric Inhibitor Xl518 (gdc-0973), Or Related Analogs. >gi|430800797|pdb|4AN3|A Chain A, Crystal Structures Of Human Mek1 With Carboxamide-based Allosteric Inhibitor Xl518 (gdc-0973), Or Related Analogs. >gi|430800798|pdb|4AN9|A Chain A, Crystal Structures Of Human Mek1 With Carboxamide-based Allosteric I…	C	Library
ENSG00000169032	ENST00000307102	ENSP00000302486	MAP2K1	MAP2K1-001	PRINCIPAL:1	65	D	GAT					1						0.164974619	2	210			TRUE		2			-11.599	0.67367		4AN2	gi|430800796|pdb|4AN2|A Chain A, Crystal Structures Of Human Mek1 With Carboxamide-based Allosteric Inhibitor Xl518 (gdc-0973), Or Related Analogs. >gi|430800797|pdb|4AN3|A Chain A, Crystal Structures Of Human Mek1 With Carboxamide-based Allosteric Inhibitor Xl518 (gdc-0973), Or Related Analogs. >gi|430800798|pdb|4AN9|A Chain A, Crystal Structures Of Human Mek1 With Carboxamide-based Allosteric I…	H	Library
ENSG00000169032	ENST00000307102	ENSP00000302486	MAP2K1	MAP2K1-001	PRINCIPAL:1	66	D	GAC					1						0.16751269	2	210			TRUE		2			-11.599	0.65263		4AN2	gi|430800796|pdb|4AN2|A Chain A, Crystal Structures Of Human Mek1 With Carboxamide-based Allosteric Inhibitor Xl518 (gdc-0973), Or Related Analogs. >gi|430800797|pdb|4AN3|A Chain A, Crystal Structures Of Human Mek1 With Carboxamide-based Allosteric Inhibitor Xl518 (gdc-0973), Or Related Analogs. >gi|430800798|pdb|4AN9|A Chain A, Crystal Structures Of Human Mek1 With Carboxamide-based Allosteric I…	H	Library
ENSG00000169032	ENST00000307102	ENSP00000302486	MAP2K1	MAP2K1-001	PRINCIPAL:1	67	D	GAC					1						0.1700507614209999	2	210			TRUE		2			-11.599	0.636383		4AN2	gi|430800796|pdb|4AN2|A Chain A, Crystal Structures Of Human Mek1 With Carboxamide-based Allosteric Inhibitor Xl518 (gdc-0973), Or Related Analogs. >gi|430800797|pdb|4AN3|A Chain A, Crystal Structures Of Human Mek1 With Carboxamide-based Allosteric Inhibitor Xl518 (gdc-0973), Or Related Analogs. >gi|430800798|pdb|4AN9|A Chain A, Crystal Structures Of Human Mek1 With Carboxamide-based Allosteric I…	H	Library
ENSG00000169032	ENST00000307102	ENSP00000302486	MAP2K1	MAP2K1-001	PRINCIPAL:1	68	F	TTT					1						0.172588832	2	210			TRUE		2			-13.257	0.613405	Prot_kinase_dom	4AN2	gi|430800796|pdb|4AN2|A Chain A, Crystal Structures Of Human Mek1 With Carboxamide-based Allosteric Inhibitor Xl518 (gdc-0973), Or Related Analogs. >gi|430800797|pdb|4AN3|A Chain A, Crystal Structures Of Human Mek1 With Carboxamide-based Allosteric Inhibitor Xl518 (gdc-0973), Or Related Analogs. >gi|430800798|pdb|4AN9|A Chain A, Crystal Structures Of Human Mek1 With Carboxamide-based Allosteric I…	H	Library
ENSG00000169032	ENST00000307102	ENSP00000302486	MAP2K1	MAP2K1-001	PRINCIPAL:1	69	E	GAG					1						0.175126904	2	210			TRUE		2			-12.268	0.59232	Prot_kinase_dom	4AN2	gi|430800796|pdb|4AN2|A Chain A, Crystal Structures Of Human Mek1 With Carboxamide-based Allosteric Inhibitor Xl518 (gdc-0973), Or Related Analogs. >gi|430800797|pdb|4AN3|A Chain A, Crystal Structures Of Human Mek1 With Carboxamide-based Allosteric Inhibitor Xl518 (gdc-0973), Or Related Analogs. >gi|430800798|pdb|4AN9|A Chain A, Crystal Structures Of Human Mek1 With Carboxamide-based Allosteric I…	H	Library
ENSG00000169032	ENST00000307102	ENSP00000302486	MAP2K1	MAP2K1-001	PRINCIPAL:1	70	K	AAG					1						0.177664975	2	210			TRUE		2			-11.49	0.581386	Prot_kinase_dom	4AN2	gi|430800796|pdb|4AN2|A Chain A, Crystal Structures Of Human Mek1 With Carboxamide-based Allosteric Inhibitor Xl518 (gdc-0973), Or Related Analogs. >gi|430800797|pdb|4AN3|A Chain A, Crystal Structures Of Human Mek1 With Carboxamide-based Allosteric Inhibitor Xl518 (gdc-0973), Or Related Analogs. >gi|430800798|pdb|4AN9|A Chain A, Crystal Structures Of Human Mek1 With Carboxamide-based Allosteric I…	H	Library
ENSG00000169032	ENST00000307102	ENSP00000302486	MAP2K1	MAP2K1-001	PRINCIPAL:1	71	I	ATC					1						0.180203046	2	210			TRUE		2			-11.436	0.564308	Prot_kinase_dom	4AN2	gi|430800796|pdb|4AN2|A Chain A, Crystal Structures Of Human Mek1 With Carboxamide-based Allosteric Inhibitor Xl518 (gdc-0973), Or Related Analogs. >gi|430800797|pdb|4AN3|A Chain A, Crystal Structures Of Human Mek1 With Carboxamide-based Allosteric Inhibitor Xl518 (gdc-0973), Or Related Analogs. >gi|430800798|pdb|4AN9|A Chain A, Crystal Structures Of Human Mek1 With Carboxamide-based Allosteric I…	H	Library
ENSG00000169032	ENST00000307102	ENSP00000302486	MAP2K1	MAP2K1-001	PRINCIPAL:1	72	S	AGT	CTTTGAGAAGATCAGTGAGC	chr15	66727501	+	1	TRUE	37	50	54	61	0.182741117	2	210	136	74	TRUE	FALSE	2	1	0.5	-10.174	0.535542	Prot_kinase_dom	4AN2	gi|430800796|pdb|4AN2|A Chain A, Crystal Structures Of Human Mek1 With Carboxamide-based Allosteric Inhibitor Xl518 (gdc-0973), Or Related Analogs. >gi|430800797|pdb|4AN3|A Chain A, Crystal Structures Of Human Mek1 With Carboxamide-based Allosteric Inhibitor Xl518 (gdc-0973), Or Related Analogs. >gi|430800798|pdb|4AN9|A Chain A, Crystal Structures Of Human Mek1 With Carboxamide-based Allosteric I…	H	Library	0.598293961
ENSG00000169032	ENST00000307102	ENSP00000302486	MAP2K1	MAP2K1-001	PRINCIPAL:1	72	S	AGT	CTTTGAGAAGATCAGTGAGC	chr15	66727501	+	1	TRUE	37	50	54	61	0.182741117	2	210	136	74	TRUE	FALSE	2	1	0.5	-10.174	0.535542	Prot_kinase_dom	4AN2	gi|430800796|pdb|4AN2|A Chain A, Crystal Structures Of Human Mek1 With Carboxamide-based Allosteric Inhibitor Xl518 (gdc-0973), Or Related Analogs. >gi|430800797|pdb|4AN3|A Chain A, Crystal Structures Of Human Mek1 With Carboxamide-based Allosteric Inhibitor Xl518 (gdc-0973), Or Related Analogs. >gi|430800798|pdb|4AN9|A Chain A, Crystal Structures Of Human Mek1 With Carboxamide-based Allosteric I…	H	Library	0.598293961
ENSG00000169032	ENST00000307102	ENSP00000302486	MAP2K1	MAP2K1-001	PRINCIPAL:1	72	S	AGT	TTTGAGAAGATCAGTGAGCT	chr15	66727502	+	1	TRUE	36	59	62	55	0.182741117	2	210	137	73	TRUE	FALSE	2	1	0.5	-10.174	0.535542	Prot_kinase_dom	4AN2	gi|430800796|pdb|4AN2|A Chain A, Crystal Structures Of Human Mek1 With Carboxamide-based Allosteric Inhibitor Xl518 (gdc-0973), Or Related Analogs. >gi|430800797|pdb|4AN3|A Chain A, Crystal Structures Of Human Mek1 With Carboxamide-based Allosteric Inhibitor Xl518 (gdc-0973), Or Related Analogs. >gi|430800798|pdb|4AN9|A Chain A, Crystal Structures Of Human Mek1 With Carboxamide-based Allosteric I…	H	Library	-0.022638475
ENSG00000169032	ENST00000307102	ENSP00000302486	MAP2K1	MAP2K1-001	PRINCIPAL:1	72	S	AGT	TTTGAGAAGATCAGTGAGCT	chr15	66727502	+	1	TRUE	36	59	62	55	0.182741117	2	210	137	73	TRUE	FALSE	2	1	0.5	-10.174	0.535542	Prot_kinase_dom	4AN2	gi|430800796|pdb|4AN2|A Chain A, Crystal Structures Of Human Mek1 With Carboxamide-based Allosteric Inhibitor Xl518 (gdc-0973), Or Related Analogs. >gi|430800797|pdb|4AN3|A Chain A, Crystal Structures Of Human Mek1 With Carboxamide-based Allosteric Inhibitor Xl518 (gdc-0973), Or Related Analogs. >gi|430800798|pdb|4AN9|A Chain A, Crystal Structures Of Human Mek1 With Carboxamide-based Allosteric I…	H	Library	-0.022638475
ENSG00000169032	ENST00000307102	ENSP00000302486	MAP2K1	MAP2K1-001	PRINCIPAL:1	72	S	AGT	TTGAGAAGATCAGTGAGCTG	chr15	66727503	+	1	TRUE	26	84	62	55	0.182741117	2	210	138	72	TRUE	FALSE	2	1	0.5	-10.174	0.535542	Prot_kinase_dom	4AN2	gi|430800796|pdb|4AN2|A Chain A, Crystal Structures Of Human Mek1 With Carboxamide-based Allosteric Inhibitor Xl518 (gdc-0973), Or Related Analogs. >gi|430800797|pdb|4AN3|A Chain A, Crystal Structures Of Human Mek1 With Carboxamide-based Allosteric Inhibitor Xl518 (gdc-0973), Or Related Analogs. >gi|430800798|pdb|4AN9|A Chain A, Crystal Structures Of Human Mek1 With Carboxamide-based Allosteric I…	H	Library	-8.617103559
ENSG00000169032	ENST00000307102	ENSP00000302486	MAP2K1	MAP2K1-001	PRINCIPAL:1	72	S	AGT	TTGAGAAGATCAGTGAGCTG	chr15	66727503	+	1	TRUE	26	84	62	55	0.182741117	2	210	138	72	TRUE	FALSE	2	1	0.5	-10.174	0.535542	Prot_kinase_dom	4AN2	gi|430800796|pdb|4AN2|A Chain A, Crystal Structures Of Human Mek1 With Carboxamide-based Allosteric Inhibitor Xl518 (gdc-0973), Or Related Analogs. >gi|430800797|pdb|4AN3|A Chain A, Crystal Structures Of Human Mek1 With Carboxamide-based Allosteric Inhibitor Xl518 (gdc-0973), Or Related Analogs. >gi|430800798|pdb|4AN9|A Chain A, Crystal Structures Of Human Mek1 With Carboxamide-based Allosteric I…	H	Library	-8.617103559
ENSG00000169032	ENST00000307102	ENSP00000302486	MAP2K1	MAP2K1-001	PRINCIPAL:1	73	E	GAG	CTTTGAGAAGATCAGTGAGC	chr15	66727501	+	1	TRUE	37	50	54	61	0.185279188	2	210	136	74	TRUE	FALSE	2	1	0.5	-13.118	0.506927	Prot_kinase_dom	4AN2	gi|430800796|pdb|4AN2|A Chain A, Crystal Structures Of Human Mek1 With Carboxamide-based Allosteric Inhibitor Xl518 (gdc-0973), Or Related Analogs. >gi|430800797|pdb|4AN3|A Chain A, Crystal Structures Of Human Mek1 With Carboxamide-based Allosteric Inhibitor Xl518 (gdc-0973), Or Related Analogs. >gi|430800798|pdb|4AN9|A Chain A, Crystal Structures Of Human Mek1 With Carboxamide-based Allosteric I…	H	Library	0.598293961
ENSG00000169032	ENST00000307102	ENSP00000302486	MAP2K1	MAP2K1-001	PRINCIPAL:1	73	E	GAG	CTTTGAGAAGATCAGTGAGC	chr15	66727501	+	1	TRUE	37	50	54	61	0.185279188	2	210	136	74	TRUE	FALSE	2	1	0.5	-13.118	0.506927	Prot_kinase_dom	4AN2	gi|430800796|pdb|4AN2|A Chain A, Crystal Structures Of Human Mek1 With Carboxamide-based Allosteric Inhibitor Xl518 (gdc-0973), Or Related Analogs. >gi|430800797|pdb|4AN3|A Chain A, Crystal Structures Of Human Mek1 With Carboxamide-based Allosteric Inhibitor Xl518 (gdc-0973), Or Related Analogs. >gi|430800798|pdb|4AN9|A Chain A, Crystal Structures Of Human Mek1 With Carboxamide-based Allosteric I…	H	Library	0.598293961
ENSG00000169032	ENST00000307102	ENSP00000302486	MAP2K1	MAP2K1-001	PRINCIPAL:1	73	E	GAG	TTTGAGAAGATCAGTGAGCT	chr15	66727502	+	1	TRUE	36	59	62	55	0.185279188	2	210	137	73	TRUE	FALSE	2	1	0.5	-13.118	0.506927	Prot_kinase_dom	4AN2	gi|430800796|pdb|4AN2|A Chain A, Crystal Structures Of Human Mek1 With Carboxamide-based Allosteric Inhibitor Xl518 (gdc-0973), Or Related Analogs. >gi|430800797|pdb|4AN3|A Chain A, Crystal Structures Of Human Mek1 With Carboxamide-based Allosteric Inhibitor Xl518 (gdc-0973), Or Related Analogs. >gi|430800798|pdb|4AN9|A Chain A, Crystal Structures Of Human Mek1 With Carboxamide-based Allosteric I…	H	Library	-0.022638475
ENSG00000169032	ENST00000307102	ENSP00000302486	MAP2K1	MAP2K1-001	PRINCIPAL:1	73	E	GAG	TTTGAGAAGATCAGTGAGCT	chr15	66727502	+	1	TRUE	36	59	62	55	0.185279188	2	210	137	73	TRUE	FALSE	2	1	0.5	-13.118	0.506927	Prot_kinase_dom	4AN2	gi|430800796|pdb|4AN2|A Chain A, Crystal Structures Of Human Mek1 With Carboxamide-based Allosteric Inhibitor Xl518 (gdc-0973), Or Related Analogs. >gi|430800797|pdb|4AN3|A Chain A, Crystal Structures Of Human Mek1 With Carboxamide-based Allosteric Inhibitor Xl518 (gdc-0973), Or Related Analogs. >gi|430800798|pdb|4AN9|A Chain A, Crystal Structures Of Human Mek1 With Carboxamide-based Allosteric I…	H	Library	-0.022638475
ENSG00000169032	ENST00000307102	ENSP00000302486	MAP2K1	MAP2K1-001	PRINCIPAL:1	73	E	GAG	TTGAGAAGATCAGTGAGCTG	chr15	66727503	+	1	TRUE	26	84	62	55	0.185279188	2	210	138	72	TRUE	FALSE	2	1	0.5	-13.118	0.506927	Prot_kinase_dom	4AN2	gi|430800796|pdb|4AN2|A Chain A, Crystal Structures Of Human Mek1 With Carboxamide-based Allosteric Inhibitor Xl518 (gdc-0973), Or Related Analogs. >gi|430800797|pdb|4AN3|A Chain A, Crystal Structures Of Human Mek1 With Carboxamide-based Allosteric Inhibitor Xl518 (gdc-0973), Or Related Analogs. >gi|430800798|pdb|4AN9|A Chain A, Crystal Structures Of Human Mek1 With Carboxamide-based Allosteric I…	H	Library	-8.617103559
ENSG00000169032	ENST00000307102	ENSP00000302486	MAP2K1	MAP2K1-001	PRINCIPAL:1	73	E	GAG	TTGAGAAGATCAGTGAGCTG	chr15	66727503	+	1	TRUE	26	84	62	55	0.185279188	2	210	138	72	TRUE	FALSE	2	1	0.5	-13.118	0.506927	Prot_kinase_dom	4AN2	gi|430800796|pdb|4AN2|A Chain A, Crystal Structures Of Human Mek1 With Carboxamide-based Allosteric Inhibitor Xl518 (gdc-0973), Or Related Analogs. >gi|430800797|pdb|4AN3|A Chain A, Crystal Structures Of Human Mek1 With Carboxamide-based Allosteric Inhibitor Xl518 (gdc-0973), Or Related Analogs. >gi|430800798|pdb|4AN9|A Chain A, Crystal Structures Of Human Mek1 With Carboxamide-based Allosteric I…	H	Library	-8.617103559
ENSG00000169032	ENST00000307102	ENSP00000302486	MAP2K1	MAP2K1-001	PRINCIPAL:1	73	E	GAG	TGAGAAGATCAGTGAGCTGG	chr15	66727504	+	1	TRUE	30	81	89	57	0.185279188	2	210	139	71	TRUE	FALSE	2	1	0.5	-13.118	0.506927	Prot_kinase_dom	4AN2	gi|430800796|pdb|4AN2|A Chain A, Crystal Structures Of Human Mek1 With Carboxamide-based Allosteric Inhibitor Xl518 (gdc-0973), Or Related Analogs. >gi|430800797|pdb|4AN3|A Chain A, Crystal Structures Of Human Mek1 With Carboxamide-based Allosteric Inhibitor Xl518 (gdc-0973), Or Related Analogs. >gi|430800798|pdb|4AN9|A Chain A, Crystal Structures Of Human Mek1 With Carboxamide-based Allosteric I…	H	Library	-10.79283908
ENSG00000169032	ENST00000307102	ENSP00000302486	MAP2K1	MAP2K1-001	PRINCIPAL:1	73	E	GAG	TGAGAAGATCAGTGAGCTGG	chr15	66727504	+	1	TRUE	30	81	89	57	0.185279188	2	210	139	71	TRUE	FALSE	2	1	0.5	-13.118	0.506927	Prot_kinase_dom	4AN2	gi|430800796|pdb|4AN2|A Chain A, Crystal Structures Of Human Mek1 With Carboxamide-based Allosteric Inhibitor Xl518 (gdc-0973), Or Related Analogs. >gi|430800797|pdb|4AN3|A Chain A, Crystal Structures Of Human Mek1 With Carboxamide-based Allosteric Inhibitor Xl518 (gdc-0973), Or Related Analogs. >gi|430800798|pdb|4AN9|A Chain A, Crystal Structures Of Human Mek1 With Carboxamide-based Allosteric I…	H	Library	-10.79283908
ENSG00000169032	ENST00000307102	ENSP00000302486	MAP2K1	MAP2K1-001	PRINCIPAL:1	74	L	CTG	TGAGAAGATCAGTGAGCTGG	chr15	66727504	+	1	TRUE	30	81	89	57	0.187817259	2	210	139	71	TRUE	FALSE	2	1	0.5	-12.333	0.4787689999999999	Prot_kinase_dom	4AN2	gi|430800796|pdb|4AN2|A Chain A, Crystal Structures Of Human Mek1 With Carboxamide-based Allosteric Inhibitor Xl518 (gdc-0973), Or Related Analogs. >gi|430800797|pdb|4AN3|A Chain A, Crystal Structures Of Human Mek1 With Carboxamide-based Allosteric Inhibitor Xl518 (gdc-0973), Or Related Analogs. >gi|430800798|pdb|4AN9|A Chain A, Crystal Structures Of Human Mek1 With Carboxamide-based Allosteric I…	H	Library	-10.79283908
ENSG00000169032	ENST00000307102	ENSP00000302486	MAP2K1	MAP2K1-001	PRINCIPAL:1	74	L	CTG	TGAGAAGATCAGTGAGCTGG	chr15	66727504	+	1	TRUE	30	81	89	57	0.187817259	2	210	139	71	TRUE	FALSE	2	1	0.5	-12.333	0.4787689999999999	Prot_kinase_dom	4AN2	gi|430800796|pdb|4AN2|A Chain A, Crystal Structures Of Human Mek1 With Carboxamide-based Allosteric Inhibitor Xl518 (gdc-0973), Or Related Analogs. >gi|430800797|pdb|4AN3|A Chain A, Crystal Structures Of Human Mek1 With Carboxamide-based Allosteric Inhibitor Xl518 (gdc-0973), Or Related Analogs. >gi|430800798|pdb|4AN9|A Chain A, Crystal Structures Of Human Mek1 With Carboxamide-based Allosteric I…	H	Library	-10.79283908
ENSG00000169032	ENST00000307102	ENSP00000302486	MAP2K1	MAP2K1-001	PRINCIPAL:1	74	L	CTG	AAGATCAGTGAGCTGGGGGC	chr15	66727508	+	1	TRUE	27	46	73	63	0.187817259	2	210	143	67	TRUE	FALSE	2	1	0.5	-12.333	0.4787689999999999	Prot_kinase_dom	4AN2	gi|430800796|pdb|4AN2|A Chain A, Crystal Structures Of Human Mek1 With Carboxamide-based Allosteric Inhibitor Xl518 (gdc-0973), Or Related Analogs. >gi|430800797|pdb|4AN3|A Chain A, Crystal Structures Of Human Mek1 With Carboxamide-based Allosteric Inhibitor Xl518 (gdc-0973), Or Related Analogs. >gi|430800798|pdb|4AN9|A Chain A, Crystal Structures Of Human Mek1 With Carboxamide-based Allosteric I…	H	Library	-2.023247294
ENSG00000169032	ENST00000307102	ENSP00000302486	MAP2K1	MAP2K1-001	PRINCIPAL:1	74	L	CTG	AAGATCAGTGAGCTGGGGGC	chr15	66727508	+	1	TRUE	27	46	73	63	0.187817259	2	210	143	67	TRUE	FALSE	2	1	0.5	-12.333	0.4787689999999999	Prot_kinase_dom	4AN2	gi|430800796|pdb|4AN2|A Chain A, Crystal Structures Of Human Mek1 With Carboxamide-based Allosteric Inhibitor Xl518 (gdc-0973), Or Related Analogs. >gi|430800797|pdb|4AN3|A Chain A, Crystal Structures Of Human Mek1 With Carboxamide-based Allosteric Inhibitor Xl518 (gdc-0973), Or Related Analogs. >gi|430800798|pdb|4AN9|A Chain A, Crystal Structures Of Human Mek1 With Carboxamide-based Allosteric I…	H	Library	-2.023247294
ENSG00000169032	ENST00000307102	ENSP00000302486	MAP2K1	MAP2K1-001	PRINCIPAL:1	75	G	GGG	AAGATCAGTGAGCTGGGGGC	chr15	66727508	+	1	TRUE	27	46	73	63	0.19035533	2	210	143	67	TRUE	FALSE	2	1	0.5	-14.079	0.448713	Prot_kinase_dom	4AN2	gi|430800796|pdb|4AN2|A Chain A, Crystal Structures Of Human Mek1 With Carboxamide-based Allosteric Inhibitor Xl518 (gdc-0973), Or Related Analogs. >gi|430800797|pdb|4AN3|A Chain A, Crystal Structures Of Human Mek1 With Carboxamide-based Allosteric Inhibitor Xl518 (gdc-0973), Or Related Analogs. >gi|430800798|pdb|4AN9|A Chain A, Crystal Structures Of Human Mek1 With Carboxamide-based Allosteric I…	C	Library	-2.023247294
ENSG00000169032	ENST00000307102	ENSP00000302486	MAP2K1	MAP2K1-001	PRINCIPAL:1	75	G	GGG	AAGATCAGTGAGCTGGGGGC	chr15	66727508	+	1	TRUE	27	46	73	63	0.19035533	2	210	143	67	TRUE	FALSE	2	1	0.5	-14.079	0.448713	Prot_kinase_dom	4AN2	gi|430800796|pdb|4AN2|A Chain A, Crystal Structures Of Human Mek1 With Carboxamide-based Allosteric Inhibitor Xl518 (gdc-0973), Or Related Analogs. >gi|430800797|pdb|4AN3|A Chain A, Crystal Structures Of Human Mek1 With Carboxamide-based Allosteric Inhibitor Xl518 (gdc-0973), Or Related Analogs. >gi|430800798|pdb|4AN9|A Chain A, Crystal Structures Of Human Mek1 With Carboxamide-based Allosteric I…	C	Library	-2.023247294
ENSG00000169032	ENST00000307102	ENSP00000302486	MAP2K1	MAP2K1-001	PRINCIPAL:1	76	A	GCT	AGTGAGCTGGGGGCTGGCAA	chr15	66727514	+	1	TRUE	30	35	28	54	0.192893401	2	210	149	61	TRUE	FALSE	2	1	0.5	-11.974	0.4043239999999999	Prot_kinase_dom	4AN2	gi|430800796|pdb|4AN2|A Chain A, Crystal Structures Of Human Mek1 With Carboxamide-based Allosteric Inhibitor Xl518 (gdc-0973), Or Related Analogs. >gi|430800797|pdb|4AN3|A Chain A, Crystal Structures Of Human Mek1 With Carboxamide-based Allosteric Inhibitor Xl518 (gdc-0973), Or Related Analogs. >gi|430800798|pdb|4AN9|A Chain A, Crystal Structures Of Human Mek1 With Carboxamide-based Allosteric I…	C	Library	-7.386041253
ENSG00000169032	ENST00000307102	ENSP00000302486	MAP2K1	MAP2K1-001	PRINCIPAL:1	76	A	GCT	AGTGAGCTGGGGGCTGGCAA	chr15	66727514	+	1	TRUE	30	35	28	54	0.192893401	2	210	149	61	TRUE	FALSE	2	1	0.5	-11.974	0.4043239999999999	Prot_kinase_dom	4AN2	gi|430800796|pdb|4AN2|A Chain A, Crystal Structures Of Human Mek1 With Carboxamide-based Allosteric Inhibitor Xl518 (gdc-0973), Or Related Analogs. >gi|430800797|pdb|4AN3|A Chain A, Crystal Structures Of Human Mek1 With Carboxamide-based Allosteric Inhibitor Xl518 (gdc-0973), Or Related Analogs. >gi|430800798|pdb|4AN9|A Chain A, Crystal Structures Of Human Mek1 With Carboxamide-based Allosteric I…	C	Library	-7.386041253
ENSG00000169032	ENST00000307102	ENSP00000302486	MAP2K1	MAP2K1-001	PRINCIPAL:1	77	G	GGC	AGTGAGCTGGGGGCTGGCAA	chr15	66727514	+	1	TRUE	30	35	28	54	0.1954314720809999	2	210	149	61	TRUE	FALSE	2	1	0.5	-14.082	0.387412	Prot_kinase_dom	4AN2	gi|430800796|pdb|4AN2|A Chain A, Crystal Structures Of Human Mek1 With Carboxamide-based Allosteric Inhibitor Xl518 (gdc-0973), Or Related Analogs. >gi|430800797|pdb|4AN3|A Chain A, Crystal Structures Of Human Mek1 With Carboxamide-based Allosteric Inhibitor Xl518 (gdc-0973), Or Related Analogs. >gi|430800798|pdb|4AN9|A Chain A, Crystal Structures Of Human Mek1 With Carboxamide-based Allosteric I…	C	Library	-7.386041253
ENSG00000169032	ENST00000307102	ENSP00000302486	MAP2K1	MAP2K1-001	PRINCIPAL:1	77	G	GGC	AGTGAGCTGGGGGCTGGCAA	chr15	66727514	+	1	TRUE	30	35	28	54	0.1954314720809999	2	210	149	61	TRUE	FALSE	2	1	0.5	-14.082	0.387412	Prot_kinase_dom	4AN2	gi|430800796|pdb|4AN2|A Chain A, Crystal Structures Of Human Mek1 With Carboxamide-based Allosteric Inhibitor Xl518 (gdc-0973), Or Related Analogs. >gi|430800797|pdb|4AN3|A Chain A, Crystal Structures Of Human Mek1 With Carboxamide-based Allosteric Inhibitor Xl518 (gdc-0973), Or Related Analogs. >gi|430800798|pdb|4AN9|A Chain A, Crystal Structures Of Human Mek1 With Carboxamide-based Allosteric I…	C	Library	-7.386041253
ENSG00000169032	ENST00000307102	ENSP00000302486	MAP2K1	MAP2K1-001	PRINCIPAL:1	77	G	GGC	GAGCTGGGGGCTGGCAATGG	chr15	66727517	+	1	TRUE	28	50	69	56	0.1954314720809999	2	210	152	58	TRUE	FALSE	2	1	0.5	-14.082	0.387412	Prot_kinase_dom	4AN2	gi|430800796|pdb|4AN2|A Chain A, Crystal Structures Of Human Mek1 With Carboxamide-based Allosteric Inhibitor Xl518 (gdc-0973), Or Related Analogs. >gi|430800797|pdb|4AN3|A Chain A, Crystal Structures Of Human Mek1 With Carboxamide-based Allosteric Inhibitor Xl518 (gdc-0973), Or Related Analogs. >gi|430800798|pdb|4AN9|A Chain A, Crystal Structures Of Human Mek1 With Carboxamide-based Allosteric I…	C	Library	-3.638268134
ENSG00000169032	ENST00000307102	ENSP00000302486	MAP2K1	MAP2K1-001	PRINCIPAL:1	77	G	GGC	GAGCTGGGGGCTGGCAATGG	chr15	66727517	+	1	TRUE	28	50	69	56	0.1954314720809999	2	210	152	58	TRUE	FALSE	2	1	0.5	-14.082	0.387412	Prot_kinase_dom	4AN2	gi|430800796|pdb|4AN2|A Chain A, Crystal Structures Of Human Mek1 With Carboxamide-based Allosteric Inhibitor Xl518 (gdc-0973), Or Related Analogs. >gi|430800797|pdb|4AN3|A Chain A, Crystal Structures Of Human Mek1 With Carboxamide-based Allosteric Inhibitor Xl518 (gdc-0973), Or Related Analogs. >gi|430800798|pdb|4AN9|A Chain A, Crystal Structures Of Human Mek1 With Carboxamide-based Allosteric I…	C	Library	-3.638268134
ENSG00000169032	ENST00000307102	ENSP00000302486	MAP2K1	MAP2K1-001	PRINCIPAL:1	78	N	AAT	GAGCTGGGGGCTGGCAATGG	chr15	66727517	+	1	TRUE	28	50	69	56	0.197969543	2	210	152	58	TRUE	FALSE	2	1	0.5	-14.122	0.379089	Prot_kinase_dom	4AN2	gi|430800796|pdb|4AN2|A Chain A, Crystal Structures Of Human Mek1 With Carboxamide-based Allosteric Inhibitor Xl518 (gdc-0973), Or Related Analogs. >gi|430800797|pdb|4AN3|A Chain A, Crystal Structures Of Human Mek1 With Carboxamide-based Allosteric Inhibitor Xl518 (gdc-0973), Or Related Analogs. >gi|430800798|pdb|4AN9|A Chain A, Crystal Structures Of Human Mek1 With Carboxamide-based Allosteric I…	C	Library	-3.638268134
ENSG00000169032	ENST00000307102	ENSP00000302486	MAP2K1	MAP2K1-001	PRINCIPAL:1	78	N	AAT	GAGCTGGGGGCTGGCAATGG	chr15	66727517	+	1	TRUE	28	50	69	56	0.197969543	2	210	152	58	TRUE	FALSE	2	1	0.5	-14.122	0.379089	Prot_kinase_dom	4AN2	gi|430800796|pdb|4AN2|A Chain A, Crystal Structures Of Human Mek1 With Carboxamide-based Allosteric Inhibitor Xl518 (gdc-0973), Or Related Analogs. >gi|430800797|pdb|4AN3|A Chain A, Crystal Structures Of Human Mek1 With Carboxamide-based Allosteric Inhibitor Xl518 (gdc-0973), Or Related Analogs. >gi|430800798|pdb|4AN9|A Chain A, Crystal Structures Of Human Mek1 With Carboxamide-based Allosteric I…	C	Library	-3.638268134
ENSG00000169032	ENST00000307102	ENSP00000302486	MAP2K1	MAP2K1-001	PRINCIPAL:1	79	G	GGC	GGGGGCTGGCAATGGCGGTG	chr15	66727522	+	1	TRUE	29	78	63	74	0.200507614	2	210	157	53	TRUE	FALSE	2	1	0.5	-14.121	0.358838	Prot_kinase_dom	4AN2	gi|430800796|pdb|4AN2|A Chain A, Crystal Structures Of Human Mek1 With Carboxamide-based Allosteric Inhibitor Xl518 (gdc-0973), Or Related Analogs. >gi|430800797|pdb|4AN3|A Chain A, Crystal Structures Of Human Mek1 With Carboxamide-based Allosteric Inhibitor Xl518 (gdc-0973), Or Related Analogs. >gi|430800798|pdb|4AN9|A Chain A, Crystal Structures Of Human Mek1 With Carboxamide-based Allosteric I…	C	Library	-2.667342293
ENSG00000169032	ENST00000307102	ENSP00000302486	MAP2K1	MAP2K1-001	PRINCIPAL:1	79	G	GGC	GGGGGCTGGCAATGGCGGTG	chr15	66727522	+	1	TRUE	29	78	63	74	0.200507614	2	210	157	53	TRUE	FALSE	2	1	0.5	-14.121	0.358838	Prot_kinase_dom	4AN2	gi|430800796|pdb|4AN2|A Chain A, Crystal Structures Of Human Mek1 With Carboxamide-based Allosteric Inhibitor Xl518 (gdc-0973), Or Related Analogs. >gi|430800797|pdb|4AN3|A Chain A, Crystal Structures Of Human Mek1 With Carboxamide-based Allosteric Inhibitor Xl518 (gdc-0973), Or Related Analogs. >gi|430800798|pdb|4AN9|A Chain A, Crystal Structures Of Human Mek1 With Carboxamide-based Allosteric I…	C	Library	-2.667342293
ENSG00000169032	ENST00000307102	ENSP00000302486	MAP2K1	MAP2K1-001	PRINCIPAL:1	80	G	GGT	GGGGGCTGGCAATGGCGGTG	chr15	66727522	+	1	TRUE	29	78	63	74	0.203045685	2	210	157	53	TRUE	FALSE	2	1	0.5	-14.121	0.352452	Prot_kinase_dom	4AN2	gi|430800796|pdb|4AN2|A Chain A, Crystal Structures Of Human Mek1 With Carboxamide-based Allosteric Inhibitor Xl518 (gdc-0973), Or Related Analogs. >gi|430800797|pdb|4AN3|A Chain A, Crystal Structures Of Human Mek1 With Carboxamide-based Allosteric Inhibitor Xl518 (gdc-0973), Or Related Analogs. >gi|430800798|pdb|4AN9|A Chain A, Crystal Structures Of Human Mek1 With Carboxamide-based Allosteric I…	C	Library	-2.667342293
ENSG00000169032	ENST00000307102	ENSP00000302486	MAP2K1	MAP2K1-001	PRINCIPAL:1	80	G	GGT	GGGGGCTGGCAATGGCGGTG	chr15	66727522	+	1	TRUE	29	78	63	74	0.203045685	2	210	157	53	TRUE	FALSE	2	1	0.5	-14.121	0.352452	Prot_kinase_dom	4AN2	gi|430800796|pdb|4AN2|A Chain A, Crystal Structures Of Human Mek1 With Carboxamide-based Allosteric Inhibitor Xl518 (gdc-0973), Or Related Analogs. >gi|430800797|pdb|4AN3|A Chain A, Crystal Structures Of Human Mek1 With Carboxamide-based Allosteric Inhibitor Xl518 (gdc-0973), Or Related Analogs. >gi|430800798|pdb|4AN9|A Chain A, Crystal Structures Of Human Mek1 With Carboxamide-based Allosteric I…	C	Library	-2.667342293
ENSG00000169032	ENST00000307102	ENSP00000302486	MAP2K1	MAP2K1-001	PRINCIPAL:1	81	V	GTG					1						0.205583756	2	210			TRUE		2			-11.793	0.365654	Prot_kinase_dom	4AN2	gi|430800796|pdb|4AN2|A Chain A, Crystal Structures Of Human Mek1 With Carboxamide-based Allosteric Inhibitor Xl518 (gdc-0973), Or Related Analogs. >gi|430800797|pdb|4AN3|A Chain A, Crystal Structures Of Human Mek1 With Carboxamide-based Allosteric Inhibitor Xl518 (gdc-0973), Or Related Analogs. >gi|430800798|pdb|4AN9|A Chain A, Crystal Structures Of Human Mek1 With Carboxamide-based Allosteric I…	E	Library
ENSG00000169032	ENST00000307102	ENSP00000302486	MAP2K1	MAP2K1-001	PRINCIPAL:1	82	V	GTG	CAATGGCGGTGTGGTGTTCA	chr15	66727531	+	1	TRUE	70	38	45	56	0.208121827	2	210	166	44	TRUE	FALSE	2	1	0.5	-11.793	0.382923	Prot_kinase_dom	4AN2	gi|430800796|pdb|4AN2|A Chain A, Crystal Structures Of Human Mek1 With Carboxamide-based Allosteric Inhibitor Xl518 (gdc-0973), Or Related Analogs. >gi|430800797|pdb|4AN3|A Chain A, Crystal Structures Of Human Mek1 With Carboxamide-based Allosteric Inhibitor Xl518 (gdc-0973), Or Related Analogs. >gi|430800798|pdb|4AN9|A Chain A, Crystal Structures Of Human Mek1 With Carboxamide-based Allosteric I…	E	Library	0.886204393
ENSG00000169032	ENST00000307102	ENSP00000302486	MAP2K1	MAP2K1-001	PRINCIPAL:1	82	V	GTG	CAATGGCGGTGTGGTGTTCA	chr15	66727531	+	1	TRUE	70	38	45	56	0.208121827	2	210	166	44	TRUE	FALSE	2	1	0.5	-11.793	0.382923	Prot_kinase_dom	4AN2	gi|430800796|pdb|4AN2|A Chain A, Crystal Structures Of Human Mek1 With Carboxamide-based Allosteric Inhibitor Xl518 (gdc-0973), Or Related Analogs. >gi|430800797|pdb|4AN3|A Chain A, Crystal Structures Of Human Mek1 With Carboxamide-based Allosteric Inhibitor Xl518 (gdc-0973), Or Related Analogs. >gi|430800798|pdb|4AN9|A Chain A, Crystal Structures Of Human Mek1 With Carboxamide-based Allosteric I…	E	Library	0.886204393
ENSG00000169032	ENST00000307102	ENSP00000302486	MAP2K1	MAP2K1-001	PRINCIPAL:1	83	F	TTC	CAATGGCGGTGTGGTGTTCA	chr15	66727531	+	1	TRUE	70	38	45	56	0.210659898	2	210	166	44	TRUE	FALSE	2	1	0.5	-9.126	0.392297	Prot_kinase_dom	4AN2	gi|430800796|pdb|4AN2|A Chain A, Crystal Structures Of Human Mek1 With Carboxamide-based Allosteric Inhibitor Xl518 (gdc-0973), Or Related Analogs. >gi|430800797|pdb|4AN3|A Chain A, Crystal Structures Of Human Mek1 With Carboxamide-based Allosteric Inhibitor Xl518 (gdc-0973), Or Related Analogs. >gi|430800798|pdb|4AN9|A Chain A, Crystal Structures Of Human Mek1 With Carboxamide-based Allosteric I…	E	Library	0.886204393
ENSG00000169032	ENST00000307102	ENSP00000302486	MAP2K1	MAP2K1-001	PRINCIPAL:1	83	F	TTC	CAATGGCGGTGTGGTGTTCA	chr15	66727531	+	1	TRUE	70	38	45	56	0.210659898	2	210	166	44	TRUE	FALSE	2	1	0.5	-9.126	0.392297	Prot_kinase_dom	4AN2	gi|430800796|pdb|4AN2|A Chain A, Crystal Structures Of Human Mek1 With Carboxamide-based Allosteric Inhibitor Xl518 (gdc-0973), Or Related Analogs. >gi|430800797|pdb|4AN3|A Chain A, Crystal Structures Of Human Mek1 With Carboxamide-based Allosteric Inhibitor Xl518 (gdc-0973), Or Related Analogs. >gi|430800798|pdb|4AN9|A Chain A, Crystal Structures Of Human Mek1 With Carboxamide-based Allosteric I…	E	Library	0.886204393
ENSG00000169032	ENST00000307102	ENSP00000302486	MAP2K1	MAP2K1-001	PRINCIPAL:1	84	K	AAG					1						0.21319797	2	210			TRUE		2			-13.071	0.405956	Prot_kinase_dom	4AN2	gi|430800796|pdb|4AN2|A Chain A, Crystal Structures Of Human Mek1 With Carboxamide-based Allosteric Inhibitor Xl518 (gdc-0973), Or Related Analogs. >gi|430800797|pdb|4AN3|A Chain A, Crystal Structures Of Human Mek1 With Carboxamide-based Allosteric Inhibitor Xl518 (gdc-0973), Or Related Analogs. >gi|430800798|pdb|4AN9|A Chain A, Crystal Structures Of Human Mek1 With Carboxamide-based Allosteric I…	E	Library
ENSG00000169032	ENST00000307102	ENSP00000302486	MAP2K1	MAP2K1-001	PRINCIPAL:1	85	V	GTC					1						0.2157360406089999	2	210			TRUE		2			-12.117	0.419042	Prot_kinase_dom	4AN2	gi|430800796|pdb|4AN2|A Chain A, Crystal Structures Of Human Mek1 With Carboxamide-based Allosteric Inhibitor Xl518 (gdc-0973), Or Related Analogs. >gi|430800797|pdb|4AN3|A Chain A, Crystal Structures Of Human Mek1 With Carboxamide-based Allosteric Inhibitor Xl518 (gdc-0973), Or Related Analogs. >gi|430800798|pdb|4AN9|A Chain A, Crystal Structures Of Human Mek1 With Carboxamide-based Allosteric I…	E	Library
ENSG00000169032	ENST00000307102	ENSP00000302486	MAP2K1	MAP2K1-001	PRINCIPAL:1	86	S	TCC					1						0.218274112	2	210			TRUE		2			-9.309	0.4106649999999999	Prot_kinase_dom	4AN2	gi|430800796|pdb|4AN2|A Chain A, Crystal Structures Of Human Mek1 With Carboxamide-based Allosteric Inhibitor Xl518 (gdc-0973), Or Related Analogs. >gi|430800797|pdb|4AN3|A Chain A, Crystal Structures Of Human Mek1 With Carboxamide-based Allosteric Inhibitor Xl518 (gdc-0973), Or Related Analogs. >gi|430800798|pdb|4AN9|A Chain A, Crystal Structures Of Human Mek1 With Carboxamide-based Allosteric I…	E	Library
ENSG00000169032	ENST00000307102	ENSP00000302486	MAP2K1	MAP2K1-001	PRINCIPAL:1	87	H	CAC	GACCAGGCCAGAAGGCTTGT	chr15	66727546	-	1	FALSE	42	46	59	56	0.2208121827409999	2	210	181	29	TRUE	FALSE	2	1	0.5	-15.642	0.415842	Prot_kinase_dom	4AN2	gi|430800796|pdb|4AN2|A Chain A, Crystal Structures Of Human Mek1 With Carboxamide-based Allosteric Inhibitor Xl518 (gdc-0973), Or Related Analogs. >gi|430800797|pdb|4AN3|A Chain A, Crystal Structures Of Human Mek1 With Carboxamide-based Allosteric Inhibitor Xl518 (gdc-0973), Or Related Analogs. >gi|430800798|pdb|4AN9|A Chain A, Crystal Structures Of Human Mek1 With Carboxamide-based Allosteric I…	E	Library	-3.624571041
ENSG00000169032	ENST00000307102	ENSP00000302486	MAP2K1	MAP2K1-001	PRINCIPAL:1	87	H	CAC	GACCAGGCCAGAAGGCTTGT	chr15	66727546	-	1	FALSE	42	46	59	56	0.2208121827409999	2	210	181	29	TRUE	FALSE	2	1	0.5	-15.642	0.415842	Prot_kinase_dom	4AN2	gi|430800796|pdb|4AN2|A Chain A, Crystal Structures Of Human Mek1 With Carboxamide-based Allosteric Inhibitor Xl518 (gdc-0973), Or Related Analogs. >gi|430800797|pdb|4AN3|A Chain A, Crystal Structures Of Human Mek1 With Carboxamide-based Allosteric Inhibitor Xl518 (gdc-0973), Or Related Analogs. >gi|430800798|pdb|4AN9|A Chain A, Crystal Structures Of Human Mek1 With Carboxamide-based Allosteric I…	E	Library	-3.624571041
ENSG00000169032	ENST00000307102	ENSP00000302486	MAP2K1	MAP2K1-001	PRINCIPAL:1	87	H	CAC	TGACCAGGCCAGAAGGCTTG	chr15	66727547	-	1	FALSE	37	59	65	59	0.2208121827409999	2	210	182	28	TRUE	FALSE	2	1	0.5	-15.642	0.415842	Prot_kinase_dom	4AN2	gi|430800796|pdb|4AN2|A Chain A, Crystal Structures Of Human Mek1 With Carboxamide-based Allosteric Inhibitor Xl518 (gdc-0973), Or Related Analogs. >gi|430800797|pdb|4AN3|A Chain A, Crystal Structures Of Human Mek1 With Carboxamide-based Allosteric Inhibitor Xl518 (gdc-0973), Or Related Analogs. >gi|430800798|pdb|4AN9|A Chain A, Crystal Structures Of Human Mek1 With Carboxamide-based Allosteric I…	E	Library	-1.073493062
ENSG00000169032	ENST00000307102	ENSP00000302486	MAP2K1	MAP2K1-001	PRINCIPAL:1	87	H	CAC	TGACCAGGCCAGAAGGCTTG	chr15	66727547	-	1	FALSE	37	59	65	59	0.2208121827409999	2	210	182	28	TRUE	FALSE	2	1	0.5	-15.642	0.415842	Prot_kinase_dom	4AN2	gi|430800796|pdb|4AN2|A Chain A, Crystal Structures Of Human Mek1 With Carboxamide-based Allosteric Inhibitor Xl518 (gdc-0973), Or Related Analogs. >gi|430800797|pdb|4AN3|A Chain A, Crystal Structures Of Human Mek1 With Carboxamide-based Allosteric Inhibitor Xl518 (gdc-0973), Or Related Analogs. >gi|430800798|pdb|4AN9|A Chain A, Crystal Structures Of Human Mek1 With Carboxamide-based Allosteric I…	E	Library	-1.073493062
ENSG00000169032	ENST00000307102	ENSP00000302486	MAP2K1	MAP2K1-001	PRINCIPAL:1	88	K	AAG	AAGGTCTCCCACAAGCCTTC	chr15	66727550	+	1	TRUE	69	23	95	59	0.223350254	2	210	185	25	TRUE	FALSE	2	1	0.5	-11.764	0.444698	Prot_kinase_dom	4AN2	gi|430800796|pdb|4AN2|A Chain A, Crystal Structures Of Human Mek1 With Carboxamide-based Allosteric Inhibitor Xl518 (gdc-0973), Or Related Analogs. >gi|430800797|pdb|4AN3|A Chain A, Crystal Structures Of Human Mek1 With Carboxamide-based Allosteric Inhibitor Xl518 (gdc-0973), Or Related Analogs. >gi|430800798|pdb|4AN9|A Chain A, Crystal Structures Of Human Mek1 With Carboxamide-based Allosteric I…	C	Library
ENSG00000169032	ENST00000307102	ENSP00000302486	MAP2K1	MAP2K1-001	PRINCIPAL:1	88	K	AAG	GACCAGGCCAGAAGGCTTGT	chr15	66727546	-	1	FALSE	42	46	59	56	0.223350254	2	210	181	29	TRUE	FALSE	2	1	0.5	-11.764	0.444698	Prot_kinase_dom	4AN2	gi|430800796|pdb|4AN2|A Chain A, Crystal Structures Of Human Mek1 With Carboxamide-based Allosteric Inhibitor Xl518 (gdc-0973), Or Related Analogs. >gi|430800797|pdb|4AN3|A Chain A, Crystal Structures Of Human Mek1 With Carboxamide-based Allosteric Inhibitor Xl518 (gdc-0973), Or Related Analogs. >gi|430800798|pdb|4AN9|A Chain A, Crystal Structures Of Human Mek1 With Carboxamide-based Allosteric I…	C	Library	-3.624571041
ENSG00000169032	ENST00000307102	ENSP00000302486	MAP2K1	MAP2K1-001	PRINCIPAL:1	88	K	AAG	GACCAGGCCAGAAGGCTTGT	chr15	66727546	-	1	FALSE	42	46	59	56	0.223350254	2	210	181	29	TRUE	FALSE	2	1	0.5	-11.764	0.444698	Prot_kinase_dom	4AN2	gi|430800796|pdb|4AN2|A Chain A, Crystal Structures Of Human Mek1 With Carboxamide-based Allosteric Inhibitor Xl518 (gdc-0973), Or Related Analogs. >gi|430800797|pdb|4AN3|A Chain A, Crystal Structures Of Human Mek1 With Carboxamide-based Allosteric Inhibitor Xl518 (gdc-0973), Or Related Analogs. >gi|430800798|pdb|4AN9|A Chain A, Crystal Structures Of Human Mek1 With Carboxamide-based Allosteric I…	C	Library	-3.624571041
ENSG00000169032	ENST00000307102	ENSP00000302486	MAP2K1	MAP2K1-001	PRINCIPAL:1	88	K	AAG	TGACCAGGCCAGAAGGCTTG	chr15	66727547	-	1	FALSE	37	59	65	59	0.223350254	2	210	182	28	TRUE	FALSE	2	1	0.5	-11.764	0.444698	Prot_kinase_dom	4AN2	gi|430800796|pdb|4AN2|A Chain A, Crystal Structures Of Human Mek1 With Carboxamide-based Allosteric Inhibitor Xl518 (gdc-0973), Or Related Analogs. >gi|430800797|pdb|4AN3|A Chain A, Crystal Structures Of Human Mek1 With Carboxamide-based Allosteric Inhibitor Xl518 (gdc-0973), Or Related Analogs. >gi|430800798|pdb|4AN9|A Chain A, Crystal Structures Of Human Mek1 With Carboxamide-based Allosteric I…	C	Library	-1.073493062
ENSG00000169032	ENST00000307102	ENSP00000302486	MAP2K1	MAP2K1-001	PRINCIPAL:1	88	K	AAG	TGACCAGGCCAGAAGGCTTG	chr15	66727547	-	1	FALSE	37	59	65	59	0.223350254	2	210	182	28	TRUE	FALSE	2	1	0.5	-11.764	0.444698	Prot_kinase_dom	4AN2	gi|430800796|pdb|4AN2|A Chain A, Crystal Structures Of Human Mek1 With Carboxamide-based Allosteric Inhibitor Xl518 (gdc-0973), Or Related Analogs. >gi|430800797|pdb|4AN3|A Chain A, Crystal Structures Of Human Mek1 With Carboxamide-based Allosteric Inhibitor Xl518 (gdc-0973), Or Related Analogs. >gi|430800798|pdb|4AN9|A Chain A, Crystal Structures Of Human Mek1 With Carboxamide-based Allosteric I…	C	Library	-1.073493062
ENSG00000169032	ENST00000307102	ENSP00000302486	MAP2K1	MAP2K1-001	PRINCIPAL:1	89	P	CCT	AAGGTCTCCCACAAGCCTTC	chr15	66727550	+	1	TRUE	69	23	95	59	0.225888325	2	210	185	25	TRUE	FALSE	2	1	0.5	-13.37	0.45606	Prot_kinase_dom	4AN2	gi|430800796|pdb|4AN2|A Chain A, Crystal Structures Of Human Mek1 With Carboxamide-based Allosteric Inhibitor Xl518 (gdc-0973), Or Related Analogs. >gi|430800797|pdb|4AN3|A Chain A, Crystal Structures Of Human Mek1 With Carboxamide-based Allosteric Inhibitor Xl518 (gdc-0973), Or Related Analogs. >gi|430800798|pdb|4AN9|A Chain A, Crystal Structures Of Human Mek1 With Carboxamide-based Allosteric I…	C	Library
ENSG00000169032	ENST00000307102	ENSP00000302486	MAP2K1	MAP2K1-001	PRINCIPAL:1	89	P	CCT	CTGGCCATGACCAGGCCAGA	chr15	66727554	-	1	FALSE	32	69	81	56	0.225888325	2	210	189	21	TRUE	FALSE	2	1	0.5	-13.37	0.45606	Prot_kinase_dom	4AN2	gi|430800796|pdb|4AN2|A Chain A, Crystal Structures Of Human Mek1 With Carboxamide-based Allosteric Inhibitor Xl518 (gdc-0973), Or Related Analogs. >gi|430800797|pdb|4AN3|A Chain A, Crystal Structures Of Human Mek1 With Carboxamide-based Allosteric Inhibitor Xl518 (gdc-0973), Or Related Analogs. >gi|430800798|pdb|4AN9|A Chain A, Crystal Structures Of Human Mek1 With Carboxamide-based Allosteric I…	C	Library	2.335994946
ENSG00000169032	ENST00000307102	ENSP00000302486	MAP2K1	MAP2K1-001	PRINCIPAL:1	89	P	CCT	CTGGCCATGACCAGGCCAGA	chr15	66727554	-	1	FALSE	32	69	81	56	0.225888325	2	210	189	21	TRUE	FALSE	2	1	0.5	-13.37	0.45606	Prot_kinase_dom	4AN2	gi|430800796|pdb|4AN2|A Chain A, Crystal Structures Of Human Mek1 With Carboxamide-based Allosteric Inhibitor Xl518 (gdc-0973), Or Related Analogs. >gi|430800797|pdb|4AN3|A Chain A, Crystal Structures Of Human Mek1 With Carboxamide-based Allosteric Inhibitor Xl518 (gdc-0973), Or Related Analogs. >gi|430800798|pdb|4AN9|A Chain A, Crystal Structures Of Human Mek1 With Carboxamide-based Allosteric I…	C	Library	2.335994946
ENSG00000169032	ENST00000307102	ENSP00000302486	MAP2K1	MAP2K1-001	PRINCIPAL:1	90	S	TCT	CTCCCACAAGCCTTCTGGCC	chr15	66727555	+	1	TRUE	39	21	64	67	0.228426396	2	210	190	20	TRUE	FALSE	2	1	0.5	-11.451	0.4263659999999999	Prot_kinase_dom	4AN2	gi|430800796|pdb|4AN2|A Chain A, Crystal Structures Of Human Mek1 With Carboxamide-based Allosteric Inhibitor Xl518 (gdc-0973), Or Related Analogs. >gi|430800797|pdb|4AN3|A Chain A, Crystal Structures Of Human Mek1 With Carboxamide-based Allosteric Inhibitor Xl518 (gdc-0973), Or Related Analogs. >gi|430800798|pdb|4AN9|A Chain A, Crystal Structures Of Human Mek1 With Carboxamide-based Allosteric I…	C	Library	2.687355994
ENSG00000169032	ENST00000307102	ENSP00000302486	MAP2K1	MAP2K1-001	PRINCIPAL:1	90	S	TCT	CTCCCACAAGCCTTCTGGCC	chr15	66727555	+	1	TRUE	39	21	64	67	0.228426396	2	210	190	20	TRUE	FALSE	2	1	0.5	-11.451	0.4263659999999999	Prot_kinase_dom	4AN2	gi|430800796|pdb|4AN2|A Chain A, Crystal Structures Of Human Mek1 With Carboxamide-based Allosteric Inhibitor Xl518 (gdc-0973), Or Related Analogs. >gi|430800797|pdb|4AN3|A Chain A, Crystal Structures Of Human Mek1 With Carboxamide-based Allosteric Inhibitor Xl518 (gdc-0973), Or Related Analogs. >gi|430800798|pdb|4AN9|A Chain A, Crystal Structures Of Human Mek1 With Carboxamide-based Allosteric I…	C	Library	2.687355994
ENSG00000169032	ENST00000307102	ENSP00000302486	MAP2K1	MAP2K1-001	PRINCIPAL:1	90	S	TCT	CTGGCCATGACCAGGCCAGA	chr15	66727554	-	1	FALSE	32	69	81	56	0.228426396	2	210	189	21	TRUE	FALSE	2	1	0.5	-11.451	0.4263659999999999	Prot_kinase_dom	4AN2	gi|430800796|pdb|4AN2|A Chain A, Crystal Structures Of Human Mek1 With Carboxamide-based Allosteric Inhibitor Xl518 (gdc-0973), Or Related Analogs. >gi|430800797|pdb|4AN3|A Chain A, Crystal Structures Of Human Mek1 With Carboxamide-based Allosteric Inhibitor Xl518 (gdc-0973), Or Related Analogs. >gi|430800798|pdb|4AN9|A Chain A, Crystal Structures Of Human Mek1 With Carboxamide-based Allosteric I…	C	Library	2.335994946
ENSG00000169032	ENST00000307102	ENSP00000302486	MAP2K1	MAP2K1-001	PRINCIPAL:1	90	S	TCT	CTGGCCATGACCAGGCCAGA	chr15	66727554	-	1	FALSE	32	69	81	56	0.228426396	2	210	189	21	TRUE	FALSE	2	1	0.5	-11.451	0.4263659999999999	Prot_kinase_dom	4AN2	gi|430800796|pdb|4AN2|A Chain A, Crystal Structures Of Human Mek1 With Carboxamide-based Allosteric Inhibitor Xl518 (gdc-0973), Or Related Analogs. >gi|430800797|pdb|4AN3|A Chain A, Crystal Structures Of Human Mek1 With Carboxamide-based Allosteric Inhibitor Xl518 (gdc-0973), Or Related Analogs. >gi|430800798|pdb|4AN9|A Chain A, Crystal Structures Of Human Mek1 With Carboxamide-based Allosteric I…	C	Library	2.335994946
ENSG00000169032	ENST00000307102	ENSP00000302486	MAP2K1	MAP2K1-001	PRINCIPAL:1	91	G	GGC	CTCCCACAAGCCTTCTGGCC	chr15	66727555	+	1	TRUE	39	21	64	67	0.230964467	2	210	190	20	TRUE	FALSE	2	1	0.5	-13.385	0.411552	Prot_kinase_dom	4AN2	gi|430800796|pdb|4AN2|A Chain A, Crystal Structures Of Human Mek1 With Carboxamide-based Allosteric Inhibitor Xl518 (gdc-0973), Or Related Analogs. >gi|430800797|pdb|4AN3|A Chain A, Crystal Structures Of Human Mek1 With Carboxamide-based Allosteric Inhibitor Xl518 (gdc-0973), Or Related Analogs. >gi|430800798|pdb|4AN9|A Chain A, Crystal Structures Of Human Mek1 With Carboxamide-based Allosteric I…	C	Library	2.687355994
ENSG00000169032	ENST00000307102	ENSP00000302486	MAP2K1	MAP2K1-001	PRINCIPAL:1	91	G	GGC	CTCCCACAAGCCTTCTGGCC	chr15	66727555	+	1	TRUE	39	21	64	67	0.230964467	2	210	190	20	TRUE	FALSE	2	1	0.5	-13.385	0.411552	Prot_kinase_dom	4AN2	gi|430800796|pdb|4AN2|A Chain A, Crystal Structures Of Human Mek1 With Carboxamide-based Allosteric Inhibitor Xl518 (gdc-0973), Or Related Analogs. >gi|430800797|pdb|4AN3|A Chain A, Crystal Structures Of Human Mek1 With Carboxamide-based Allosteric Inhibitor Xl518 (gdc-0973), Or Related Analogs. >gi|430800798|pdb|4AN9|A Chain A, Crystal Structures Of Human Mek1 With Carboxamide-based Allosteric I…	C	Library	2.687355994
ENSG00000169032	ENST00000307102	ENSP00000302486	MAP2K1	MAP2K1-001	PRINCIPAL:1	92	L	CTG	CAAGCCTTCTGGCCTGGTCA	chr15	66727561	+	1	TRUE	54	27	58	55	0.233502538	2	210	196	14	TRUE	FALSE	2	1	0.5	-12.236	0.3726	Prot_kinase_dom	4AN2	gi|430800796|pdb|4AN2|A Chain A, Crystal Structures Of Human Mek1 With Carboxamide-based Allosteric Inhibitor Xl518 (gdc-0973), Or Related Analogs. >gi|430800797|pdb|4AN3|A Chain A, Crystal Structures Of Human Mek1 With Carboxamide-based Allosteric Inhibitor Xl518 (gdc-0973), Or Related Analogs. >gi|430800798|pdb|4AN9|A Chain A, Crystal Structures Of Human Mek1 With Carboxamide-based Allosteric I…	C	Library	-5.713816858
ENSG00000169032	ENST00000307102	ENSP00000302486	MAP2K1	MAP2K1-001	PRINCIPAL:1	92	L	CTG	CAAGCCTTCTGGCCTGGTCA	chr15	66727561	+	1	TRUE	54	27	58	55	0.233502538	2	210	196	14	TRUE	FALSE	2	1	0.5	-12.236	0.3726	Prot_kinase_dom	4AN2	gi|430800796|pdb|4AN2|A Chain A, Crystal Structures Of Human Mek1 With Carboxamide-based Allosteric Inhibitor Xl518 (gdc-0973), Or Related Analogs. >gi|430800797|pdb|4AN3|A Chain A, Crystal Structures Of Human Mek1 With Carboxamide-based Allosteric Inhibitor Xl518 (gdc-0973), Or Related Analogs. >gi|430800798|pdb|4AN9|A Chain A, Crystal Structures Of Human Mek1 With Carboxamide-based Allosteric I…	C	Library	-5.713816858
ENSG00000169032	ENST00000307102	ENSP00000302486	MAP2K1	MAP2K1-001	PRINCIPAL:1	92	L	CTG	TCACCTTTCTGGCCATGACC	chr15	66727562	-	1	FALSE	71	66	65	69	0.233502538	2	210	197	13	TRUE	FALSE	2	1	0.5	-12.236	0.3726	Prot_kinase_dom	4AN2	gi|430800796|pdb|4AN2|A Chain A, Crystal Structures Of Human Mek1 With Carboxamide-based Allosteric Inhibitor Xl518 (gdc-0973), Or Related Analogs. >gi|430800797|pdb|4AN3|A Chain A, Crystal Structures Of Human Mek1 With Carboxamide-based Allosteric Inhibitor Xl518 (gdc-0973), Or Related Analogs. >gi|430800798|pdb|4AN9|A Chain A, Crystal Structures Of Human Mek1 With Carboxamide-based Allosteric I…	C	Library	-5.041581306
ENSG00000169032	ENST00000307102	ENSP00000302486	MAP2K1	MAP2K1-001	PRINCIPAL:1	92	L	CTG	TCACCTTTCTGGCCATGACC	chr15	66727562	-	1	FALSE	71	66	65	69	0.233502538	2	210	197	13	TRUE	FALSE	2	1	0.5	-12.236	0.3726	Prot_kinase_dom	4AN2	gi|430800796|pdb|4AN2|A Chain A, Crystal Structures Of Human Mek1 With Carboxamide-based Allosteric Inhibitor Xl518 (gdc-0973), Or Related Analogs. >gi|430800797|pdb|4AN3|A Chain A, Crystal Structures Of Human Mek1 With Carboxamide-based Allosteric Inhibitor Xl518 (gdc-0973), Or Related Analogs. >gi|430800798|pdb|4AN9|A Chain A, Crystal Structures Of Human Mek1 With Carboxamide-based Allosteric I…	C	Library	-5.041581306
ENSG00000169032	ENST00000307102	ENSP00000302486	MAP2K1	MAP2K1-001	PRINCIPAL:1	93	V	GTC	CAAGCCTTCTGGCCTGGTCA	chr15	66727561	+	1	TRUE	54	27	58	55	0.236040609	2	210	196	14	TRUE	FALSE	2	1	0.5	-11.668	0.316789	Prot_kinase_dom	4AN2	gi|430800796|pdb|4AN2|A Chain A, Crystal Structures Of Human Mek1 With Carboxamide-based Allosteric Inhibitor Xl518 (gdc-0973), Or Related Analogs. >gi|430800797|pdb|4AN3|A Chain A, Crystal Structures Of Human Mek1 With Carboxamide-based Allosteric Inhibitor Xl518 (gdc-0973), Or Related Analogs. >gi|430800798|pdb|4AN9|A Chain A, Crystal Structures Of Human Mek1 With Carboxamide-based Allosteric I…	E	Library	-5.713816858
ENSG00000169032	ENST00000307102	ENSP00000302486	MAP2K1	MAP2K1-001	PRINCIPAL:1	93	V	GTC	CAAGCCTTCTGGCCTGGTCA	chr15	66727561	+	1	TRUE	54	27	58	55	0.236040609	2	210	196	14	TRUE	FALSE	2	1	0.5	-11.668	0.316789	Prot_kinase_dom	4AN2	gi|430800796|pdb|4AN2|A Chain A, Crystal Structures Of Human Mek1 With Carboxamide-based Allosteric Inhibitor Xl518 (gdc-0973), Or Related Analogs. >gi|430800797|pdb|4AN3|A Chain A, Crystal Structures Of Human Mek1 With Carboxamide-based Allosteric Inhibitor Xl518 (gdc-0973), Or Related Analogs. >gi|430800798|pdb|4AN9|A Chain A, Crystal Structures Of Human Mek1 With Carboxamide-based Allosteric I…	E	Library	-5.713816858
ENSG00000169032	ENST00000307102	ENSP00000302486	MAP2K1	MAP2K1-001	PRINCIPAL:1	93	V	GTC	TCACCTTTCTGGCCATGACC	chr15	66727562	-	1	FALSE	71	66	65	69	0.236040609	2	210	197	13	TRUE	FALSE	2	1	0.5	-11.668	0.316789	Prot_kinase_dom	4AN2	gi|430800796|pdb|4AN2|A Chain A, Crystal Structures Of Human Mek1 With Carboxamide-based Allosteric Inhibitor Xl518 (gdc-0973), Or Related Analogs. >gi|430800797|pdb|4AN3|A Chain A, Crystal Structures Of Human Mek1 With Carboxamide-based Allosteric Inhibitor Xl518 (gdc-0973), Or Related Analogs. >gi|430800798|pdb|4AN9|A Chain A, Crystal Structures Of Human Mek1 With Carboxamide-based Allosteric I…	E	Library	-5.041581306
ENSG00000169032	ENST00000307102	ENSP00000302486	MAP2K1	MAP2K1-001	PRINCIPAL:1	93	V	GTC	TCACCTTTCTGGCCATGACC	chr15	66727562	-	1	FALSE	71	66	65	69	0.236040609	2	210	197	13	TRUE	FALSE	2	1	0.5	-11.668	0.316789	Prot_kinase_dom	4AN2	gi|430800796|pdb|4AN2|A Chain A, Crystal Structures Of Human Mek1 With Carboxamide-based Allosteric Inhibitor Xl518 (gdc-0973), Or Related Analogs. >gi|430800797|pdb|4AN3|A Chain A, Crystal Structures Of Human Mek1 With Carboxamide-based Allosteric Inhibitor Xl518 (gdc-0973), Or Related Analogs. >gi|430800798|pdb|4AN9|A Chain A, Crystal Structures Of Human Mek1 With Carboxamide-based Allosteric I…	E	Library	-5.041581306
ENSG00000169032	ENST00000307102	ENSP00000302486	MAP2K1	MAP2K1-001	PRINCIPAL:1	94	M	ATG					1						0.23857868	2	210			TRUE		2			-13.288	0.253032	Prot_kinase_dom	4AN2	gi|430800796|pdb|4AN2|A Chain A, Crystal Structures Of Human Mek1 With Carboxamide-based Allosteric Inhibitor Xl518 (gdc-0973), Or Related Analogs. >gi|430800797|pdb|4AN3|A Chain A, Crystal Structures Of Human Mek1 With Carboxamide-based Allosteric Inhibitor Xl518 (gdc-0973), Or Related Analogs. >gi|430800798|pdb|4AN9|A Chain A, Crystal Structures Of Human Mek1 With Carboxamide-based Allosteric I…	E	Library
ENSG00000169032	ENST00000307102	ENSP00000302486	MAP2K1	MAP2K1-001	PRINCIPAL:1	95	A	GCC	TGGCCTGGTCATGGCCAGAA	chr15	66727570	+	1	TRUE	48	63	80	55	0.2411167512689999	2	210	205	5	TRUE	FALSE	2	1	0.5	-12.357	0.2338849999999999	Prot_kinase_dom	4AN2	gi|430800796|pdb|4AN2|A Chain A, Crystal Structures Of Human Mek1 With Carboxamide-based Allosteric Inhibitor Xl518 (gdc-0973), Or Related Analogs. >gi|430800797|pdb|4AN3|A Chain A, Crystal Structures Of Human Mek1 With Carboxamide-based Allosteric Inhibitor Xl518 (gdc-0973), Or Related Analogs. >gi|430800798|pdb|4AN9|A Chain A, Crystal Structures Of Human Mek1 With Carboxamide-based Allosteric I…	E	Library	5.048076331
ENSG00000169032	ENST00000307102	ENSP00000302486	MAP2K1	MAP2K1-001	PRINCIPAL:1	95	A	GCC	TGGCCTGGTCATGGCCAGAA	chr15	66727570	+	1	TRUE	48	63	80	55	0.2411167512689999	2	210	205	5	TRUE	FALSE	2	1	0.5	-12.357	0.2338849999999999	Prot_kinase_dom	4AN2	gi|430800796|pdb|4AN2|A Chain A, Crystal Structures Of Human Mek1 With Carboxamide-based Allosteric Inhibitor Xl518 (gdc-0973), Or Related Analogs. >gi|430800797|pdb|4AN3|A Chain A, Crystal Structures Of Human Mek1 With Carboxamide-based Allosteric Inhibitor Xl518 (gdc-0973), Or Related Analogs. >gi|430800798|pdb|4AN9|A Chain A, Crystal Structures Of Human Mek1 With Carboxamide-based Allosteric I…	E	Library	5.048076331
ENSG00000169032	ENST00000307102	ENSP00000302486	MAP2K1	MAP2K1-001	PRINCIPAL:1	96	R	AGA	TGGCCTGGTCATGGCCAGAA	chr15	66727570	+	1	TRUE	48	63	80	55	0.243654822	2	210	205	5	TRUE	FALSE	2	1	0.5	-12.821	0.188365	Prot_kinase_dom	4AN2	gi|430800796|pdb|4AN2|A Chain A, Crystal Structures Of Human Mek1 With Carboxamide-based Allosteric Inhibitor Xl518 (gdc-0973), Or Related Analogs. >gi|430800797|pdb|4AN3|A Chain A, Crystal Structures Of Human Mek1 With Carboxamide-based Allosteric Inhibitor Xl518 (gdc-0973), Or Related Analogs. >gi|430800798|pdb|4AN9|A Chain A, Crystal Structures Of Human Mek1 With Carboxamide-based Allosteric I…	E	Library	5.048076331
ENSG00000169032	ENST00000307102	ENSP00000302486	MAP2K1	MAP2K1-001	PRINCIPAL:1	96	R	AGA	TGGCCTGGTCATGGCCAGAA	chr15	66727570	+	1	TRUE	48	63	80	55	0.243654822	2	210	205	5	TRUE	FALSE	2	1	0.5	-12.821	0.188365	Prot_kinase_dom	4AN2	gi|430800796|pdb|4AN2|A Chain A, Crystal Structures Of Human Mek1 With Carboxamide-based Allosteric Inhibitor Xl518 (gdc-0973), Or Related Analogs. >gi|430800797|pdb|4AN3|A Chain A, Crystal Structures Of Human Mek1 With Carboxamide-based Allosteric Inhibitor Xl518 (gdc-0973), Or Related Analogs. >gi|430800798|pdb|4AN9|A Chain A, Crystal Structures Of Human Mek1 With Carboxamide-based Allosteric I…	E	Library	5.048076331
ENSG00000169032	ENST00000307102	ENSP00000302486	MAP2K1	MAP2K1-001	PRINCIPAL:1	96	R	AGA	TCAAGGCAAACTCACCTTTC	chr15	66727573	-	1	FALSE	55	3	94	56	0.243654822	2	210	208	2	TRUE	FALSE	2	1	0.5	-12.821	0.188365	Prot_kinase_dom	4AN2	gi|430800796|pdb|4AN2|A Chain A, Crystal Structures Of Human Mek1 With Carboxamide-based Allosteric Inhibitor Xl518 (gdc-0973), Or Related Analogs. >gi|430800797|pdb|4AN3|A Chain A, Crystal Structures Of Human Mek1 With Carboxamide-based Allosteric Inhibitor Xl518 (gdc-0973), Or Related Analogs. >gi|430800798|pdb|4AN9|A Chain A, Crystal Structures Of Human Mek1 With Carboxamide-based Allosteric I…	E	Library
ENSG00000169032	ENST00000307102	ENSP00000302486	MAP2K1	MAP2K1-001	PRINCIPAL:1	96	R	AGA	TCAAGGCAAACTCACCTTTC	chr15	66727573	-	1	FALSE	55	3	94	56	0.243654822	2	210	208	2	TRUE	FALSE	2	1	0.5	-12.821	0.188365	Prot_kinase_dom	4AN2	gi|430800796|pdb|4AN2|A Chain A, Crystal Structures Of Human Mek1 With Carboxamide-based Allosteric Inhibitor Xl518 (gdc-0973), Or Related Analogs. >gi|430800797|pdb|4AN3|A Chain A, Crystal Structures Of Human Mek1 With Carboxamide-based Allosteric Inhibitor Xl518 (gdc-0973), Or Related Analogs. >gi|430800798|pdb|4AN9|A Chain A, Crystal Structures Of Human Mek1 With Carboxamide-based Allosteric I…	E	Library
ENSG00000169032	ENST00000307102	ENSP00000302486	MAP2K1	MAP2K1-001	PRINCIPAL:1	97	K	AAG	TCAAGGCAAACTCACCTTTC	chr15	66727573	-	1	FALSE	55	3	94	56	0.246192893	2	210	208	2	TRUE	FALSE	2	1	0.5	-12.669	0.160386	Prot_kinase_dom	4AN2	gi|430800796|pdb|4AN2|A Chain A, Crystal Structures Of Human Mek1 With Carboxamide-based Allosteric Inhibitor Xl518 (gdc-0973), Or Related Analogs. >gi|430800797|pdb|4AN3|A Chain A, Crystal Structures Of Human Mek1 With Carboxamide-based Allosteric Inhibitor Xl518 (gdc-0973), Or Related Analogs. >gi|430800798|pdb|4AN9|A Chain A, Crystal Structures Of Human Mek1 With Carboxamide-based Allosteric I…	E	Library
ENSG00000169032	ENST00000307102	ENSP00000302486	MAP2K1	MAP2K1-001	PRINCIPAL:1	97	K	AAG	TCAAGGCAAACTCACCTTTC	chr15	66727573	-	1	FALSE	55	3	94	56	0.246192893	2	210	208	2	TRUE	FALSE	2	1	0.5	-12.669	0.160386	Prot_kinase_dom	4AN2	gi|430800796|pdb|4AN2|A Chain A, Crystal Structures Of Human Mek1 With Carboxamide-based Allosteric Inhibitor Xl518 (gdc-0973), Or Related Analogs. >gi|430800797|pdb|4AN3|A Chain A, Crystal Structures Of Human Mek1 With Carboxamide-based Allosteric Inhibitor Xl518 (gdc-0973), Or Related Analogs. >gi|430800798|pdb|4AN9|A Chain A, Crystal Structures Of Human Mek1 With Carboxamide-based Allosteric I…	E	Library
ENSG00000169032	ENST00000307102	ENSP00000302486	MAP2K1	MAP2K1-001	PRINCIPAL:1	97	K	AAG	TGATCTCCAGATGAATTAGC	chr15	66729085	-	1	FALSE	78	56	96	65	0.246192893	2	210	1	145	TRUE	FALSE	2	1	0.5	-12.669	0.160386	Prot_kinase_dom	4AN2	gi|430800796|pdb|4AN2|A Chain A, Crystal Structures Of Human Mek1 With Carboxamide-based Allosteric Inhibitor Xl518 (gdc-0973), Or Related Analogs. >gi|430800797|pdb|4AN3|A Chain A, Crystal Structures Of Human Mek1 With Carboxamide-based Allosteric Inhibitor Xl518 (gdc-0973), Or Related Analogs. >gi|430800798|pdb|4AN9|A Chain A, Crystal Structures Of Human Mek1 With Carboxamide-based Allosteric I…	E	Library	-0.705052791
ENSG00000169032	ENST00000307102	ENSP00000302486	MAP2K1	MAP2K1-001	PRINCIPAL:1	97	K	AAG	TGATCTCCAGATGAATTAGC	chr15	66729085	-	1	FALSE	78	56	96	65	0.246192893	2	210	1	145	TRUE	FALSE	2	1	0.5	-12.669	0.160386	Prot_kinase_dom	4AN2	gi|430800796|pdb|4AN2|A Chain A, Crystal Structures Of Human Mek1 With Carboxamide-based Allosteric Inhibitor Xl518 (gdc-0973), Or Related Analogs. >gi|430800797|pdb|4AN3|A Chain A, Crystal Structures Of Human Mek1 With Carboxamide-based Allosteric Inhibitor Xl518 (gdc-0973), Or Related Analogs. >gi|430800798|pdb|4AN9|A Chain A, Crystal Structures Of Human Mek1 With Carboxamide-based Allosteric I…	E	Library	-0.705052791
ENSG00000169032	ENST00000307102	ENSP00000302486	MAP2K1	MAP2K1-001	PRINCIPAL:1	98	L	CTA	TGATCTCCAGATGAATTAGC	chr15	66729085	-	1	FALSE	78	56	96	65	0.248730964	3	146	1	145	FALSE	FALSE	2	1	0.5	-11.748	0.140574	Prot_kinase_dom	4AN2	gi|430800796|pdb|4AN2|A Chain A, Crystal Structures Of Human Mek1 With Carboxamide-based Allosteric Inhibitor Xl518 (gdc-0973), Or Related Analogs. >gi|430800797|pdb|4AN3|A Chain A, Crystal Structures Of Human Mek1 With Carboxamide-based Allosteric Inhibitor Xl518 (gdc-0973), Or Related Analogs. >gi|430800798|pdb|4AN9|A Chain A, Crystal Structures Of Human Mek1 With Carboxamide-based Allosteric I…	E	Library	-0.705052791
ENSG00000169032	ENST00000307102	ENSP00000302486	MAP2K1	MAP2K1-001	PRINCIPAL:1	98	L	CTA	TGATCTCCAGATGAATTAGC	chr15	66729085	-	1	FALSE	78	56	96	65	0.248730964	3	146	1	145	FALSE	FALSE	2	1	0.5	-11.748	0.140574	Prot_kinase_dom	4AN2	gi|430800796|pdb|4AN2|A Chain A, Crystal Structures Of Human Mek1 With Carboxamide-based Allosteric Inhibitor Xl518 (gdc-0973), Or Related Analogs. >gi|430800797|pdb|4AN3|A Chain A, Crystal Structures Of Human Mek1 With Carboxamide-based Allosteric Inhibitor Xl518 (gdc-0973), Or Related Analogs. >gi|430800798|pdb|4AN9|A Chain A, Crystal Structures Of Human Mek1 With Carboxamide-based Allosteric I…	E	Library	-0.705052791
ENSG00000169032	ENST00000307102	ENSP00000302486	MAP2K1	MAP2K1-001	PRINCIPAL:1	99	I	ATT	CTTTCTCCAGCTAATTCATC	chr15	66729090	+	1	TRUE	70	21	75	71	0.251269036	3	146	6	140	FALSE	FALSE	2	1	0.5	-11.915	0.145615	Prot_kinase_dom	4AN2	gi|430800796|pdb|4AN2|A Chain A, Crystal Structures Of Human Mek1 With Carboxamide-based Allosteric Inhibitor Xl518 (gdc-0973), Or Related Analogs. >gi|430800797|pdb|4AN3|A Chain A, Crystal Structures Of Human Mek1 With Carboxamide-based Allosteric Inhibitor Xl518 (gdc-0973), Or Related Analogs. >gi|430800798|pdb|4AN9|A Chain A, Crystal Structures Of Human Mek1 With Carboxamide-based Allosteric I…	E	Library
ENSG00000169032	ENST00000307102	ENSP00000302486	MAP2K1	MAP2K1-001	PRINCIPAL:1	100	H	CAT	CTTTCTCCAGCTAATTCATC	chr15	66729090	+	1	TRUE	70	21	75	71	0.2538071065989999	3	146	6	140	FALSE	FALSE	2	1	0.5	-15.572	0.158433	Prot_kinase_dom	4AN2	gi|430800796|pdb|4AN2|A Chain A, Crystal Structures Of Human Mek1 With Carboxamide-based Allosteric Inhibitor Xl518 (gdc-0973), Or Related Analogs. >gi|430800797|pdb|4AN3|A Chain A, Crystal Structures Of Human Mek1 With Carboxamide-based Allosteric Inhibitor Xl518 (gdc-0973), Or Related Analogs. >gi|430800798|pdb|4AN9|A Chain A, Crystal Structures Of Human Mek1 With Carboxamide-based Allosteric I…	E	Library
ENSG00000169032	ENST00000307102	ENSP00000302486	MAP2K1	MAP2K1-001	PRINCIPAL:1	101	L	CTG					1						0.256345178	3	146			FALSE		2			-12.471	0.18384	Prot_kinase_dom	4AN2	gi|430800796|pdb|4AN2|A Chain A, Crystal Structures Of Human Mek1 With Carboxamide-based Allosteric Inhibitor Xl518 (gdc-0973), Or Related Analogs. >gi|430800797|pdb|4AN3|A Chain A, Crystal Structures Of Human Mek1 With Carboxamide-based Allosteric Inhibitor Xl518 (gdc-0973), Or Related Analogs. >gi|430800798|pdb|4AN9|A Chain A, Crystal Structures Of Human Mek1 With Carboxamide-based Allosteric I…	H	Library
ENSG00000169032	ENST00000307102	ENSP00000302486	MAP2K1	MAP2K1-001	PRINCIPAL:1	102	E	GAG					1						0.258883249	3	146			FALSE		2			-13.366	0.2046	Prot_kinase_dom	4AN2	gi|430800796|pdb|4AN2|A Chain A, Crystal Structures Of Human Mek1 With Carboxamide-based Allosteric Inhibitor Xl518 (gdc-0973), Or Related Analogs. >gi|430800797|pdb|4AN3|A Chain A, Crystal Structures Of Human Mek1 With Carboxamide-based Allosteric Inhibitor Xl518 (gdc-0973), Or Related Analogs. >gi|430800798|pdb|4AN9|A Chain A, Crystal Structures Of Human Mek1 With Carboxamide-based Allosteric I…	C	Library
ENSG00000169032	ENST00000307102	ENSP00000302486	MAP2K1	MAP2K1-001	PRINCIPAL:1	103	I	ATC					1						0.26142132	3	146			FALSE		2			-12.199	0.216819	Prot_kinase_dom	4AN2	gi|430800796|pdb|4AN2|A Chain A, Crystal Structures Of Human Mek1 With Carboxamide-based Allosteric Inhibitor Xl518 (gdc-0973), Or Related Analogs. >gi|430800797|pdb|4AN3|A Chain A, Crystal Structures Of Human Mek1 With Carboxamide-based Allosteric Inhibitor Xl518 (gdc-0973), Or Related Analogs. >gi|430800798|pdb|4AN9|A Chain A, Crystal Structures Of Human Mek1 With Carboxamide-based Allosteric I…	C	Library
ENSG00000169032	ENST00000307102	ENSP00000302486	MAP2K1	MAP2K1-001	PRINCIPAL:1	104	K	AAA					1						0.263959391	3	146			FALSE		2			-13.346	0.222488	Prot_kinase_dom	4AN2	gi|430800796|pdb|4AN2|A Chain A, Crystal Structures Of Human Mek1 With Carboxamide-based Allosteric Inhibitor Xl518 (gdc-0973), Or Related Analogs. >gi|430800797|pdb|4AN3|A Chain A, Crystal Structures Of Human Mek1 With Carboxamide-based Allosteric Inhibitor Xl518 (gdc-0973), Or Related Analogs. >gi|430800798|pdb|4AN9|A Chain A, Crystal Structures Of Human Mek1 With Carboxamide-based Allosteric I…	C	Library
ENSG00000169032	ENST00000307102	ENSP00000302486	MAP2K1	MAP2K1-001	PRINCIPAL:1	105	P	CCC	TGGAGATCAAACCCGCAATC	chr15	66729110	+	1	TRUE	81	53	90	63	0.266497462	3	146	26	120	FALSE	FALSE	2	1	0.5	-15.202	0.224871	Prot_kinase_dom	4AN2	gi|430800796|pdb|4AN2|A Chain A, Crystal Structures Of Human Mek1 With Carboxamide-based Allosteric Inhibitor Xl518 (gdc-0973), Or Related Analogs. >gi|430800797|pdb|4AN3|A Chain A, Crystal Structures Of Human Mek1 With Carboxamide-based Allosteric Inhibitor Xl518 (gdc-0973), Or Related Analogs. >gi|430800798|pdb|4AN9|A Chain A, Crystal Structures Of Human Mek1 With Carboxamide-based Allosteric I…	H	Library	-3.659688185
ENSG00000169032	ENST00000307102	ENSP00000302486	MAP2K1	MAP2K1-001	PRINCIPAL:1	105	P	CCC	TGGAGATCAAACCCGCAATC	chr15	66729110	+	1	TRUE	81	53	90	63	0.266497462	3	146	26	120	FALSE	FALSE	2	1	0.5	-15.202	0.224871	Prot_kinase_dom	4AN2	gi|430800796|pdb|4AN2|A Chain A, Crystal Structures Of Human Mek1 With Carboxamide-based Allosteric Inhibitor Xl518 (gdc-0973), Or Related Analogs. >gi|430800797|pdb|4AN3|A Chain A, Crystal Structures Of Human Mek1 With Carboxamide-based Allosteric Inhibitor Xl518 (gdc-0973), Or Related Analogs. >gi|430800798|pdb|4AN9|A Chain A, Crystal Structures Of Human Mek1 With Carboxamide-based Allosteric I…	H	Library	-3.659688185
ENSG00000169032	ENST00000307102	ENSP00000302486	MAP2K1	MAP2K1-001	PRINCIPAL:1	105	P	CCC	ATGATCTGGTTCCGGATTGC	chr15	66729110	-	1	FALSE	53	9	91	67	0.266497462	3	146	26	120	FALSE	FALSE	2	1	0.5	-15.202	0.224871	Prot_kinase_dom	4AN2	gi|430800796|pdb|4AN2|A Chain A, Crystal Structures Of Human Mek1 With Carboxamide-based Allosteric Inhibitor Xl518 (gdc-0973), Or Related Analogs. >gi|430800797|pdb|4AN3|A Chain A, Crystal Structures Of Human Mek1 With Carboxamide-based Allosteric Inhibitor Xl518 (gdc-0973), Or Related Analogs. >gi|430800798|pdb|4AN9|A Chain A, Crystal Structures Of Human Mek1 With Carboxamide-based Allosteric I…	H	Library	-1.793601583
ENSG00000169032	ENST00000307102	ENSP00000302486	MAP2K1	MAP2K1-001	PRINCIPAL:1	105	P	CCC	ATGATCTGGTTCCGGATTGC	chr15	66729110	-	1	FALSE	53	9	91	67	0.266497462	3	146	26	120	FALSE	FALSE	2	1	0.5	-15.202	0.224871	Prot_kinase_dom	4AN2	gi|430800796|pdb|4AN2|A Chain A, Crystal Structures Of Human Mek1 With Carboxamide-based Allosteric Inhibitor Xl518 (gdc-0973), Or Related Analogs. >gi|430800797|pdb|4AN3|A Chain A, Crystal Structures Of Human Mek1 With Carboxamide-based Allosteric Inhibitor Xl518 (gdc-0973), Or Related Analogs. >gi|430800798|pdb|4AN9|A Chain A, Crystal Structures Of Human Mek1 With Carboxamide-based Allosteric I…	H	Library	-1.793601583
ENSG00000169032	ENST00000307102	ENSP00000302486	MAP2K1	MAP2K1-001	PRINCIPAL:1	106	A	GCA	TGGAGATCAAACCCGCAATC	chr15	66729110	+	1	TRUE	81	53	90	63	0.269035533	3	146	26	120	FALSE	FALSE	2	1	0.5	-12.215	0.205496	Prot_kinase_dom	4AN2	gi|430800796|pdb|4AN2|A Chain A, Crystal Structures Of Human Mek1 With Carboxamide-based Allosteric Inhibitor Xl518 (gdc-0973), Or Related Analogs. >gi|430800797|pdb|4AN3|A Chain A, Crystal Structures Of Human Mek1 With Carboxamide-based Allosteric Inhibitor Xl518 (gdc-0973), Or Related Analogs. >gi|430800798|pdb|4AN9|A Chain A, Crystal Structures Of Human Mek1 With Carboxamide-based Allosteric I…	H	Library	-3.659688185
ENSG00000169032	ENST00000307102	ENSP00000302486	MAP2K1	MAP2K1-001	PRINCIPAL:1	106	A	GCA	TGGAGATCAAACCCGCAATC	chr15	66729110	+	1	TRUE	81	53	90	63	0.269035533	3	146	26	120	FALSE	FALSE	2	1	0.5	-12.215	0.205496	Prot_kinase_dom	4AN2	gi|430800796|pdb|4AN2|A Chain A, Crystal Structures Of Human Mek1 With Carboxamide-based Allosteric Inhibitor Xl518 (gdc-0973), Or Related Analogs. >gi|430800797|pdb|4AN3|A Chain A, Crystal Structures Of Human Mek1 With Carboxamide-based Allosteric Inhibitor Xl518 (gdc-0973), Or Related Analogs. >gi|430800798|pdb|4AN9|A Chain A, Crystal Structures Of Human Mek1 With Carboxamide-based Allosteric I…	H	Library	-3.659688185
ENSG00000169032	ENST00000307102	ENSP00000302486	MAP2K1	MAP2K1-001	PRINCIPAL:1	106	A	GCA	ATGATCTGGTTCCGGATTGC	chr15	66729110	-	1	FALSE	53	9	91	67	0.269035533	3	146	26	120	FALSE	FALSE	2	1	0.5	-12.215	0.205496	Prot_kinase_dom	4AN2	gi|430800796|pdb|4AN2|A Chain A, Crystal Structures Of Human Mek1 With Carboxamide-based Allosteric Inhibitor Xl518 (gdc-0973), Or Related Analogs. >gi|430800797|pdb|4AN3|A Chain A, Crystal Structures Of Human Mek1 With Carboxamide-based Allosteric Inhibitor Xl518 (gdc-0973), Or Related Analogs. >gi|430800798|pdb|4AN9|A Chain A, Crystal Structures Of Human Mek1 With Carboxamide-based Allosteric I…	H	Library	-1.793601583
ENSG00000169032	ENST00000307102	ENSP00000302486	MAP2K1	MAP2K1-001	PRINCIPAL:1	106	A	GCA	ATGATCTGGTTCCGGATTGC	chr15	66729110	-	1	FALSE	53	9	91	67	0.269035533	3	146	26	120	FALSE	FALSE	2	1	0.5	-12.215	0.205496	Prot_kinase_dom	4AN2	gi|430800796|pdb|4AN2|A Chain A, Crystal Structures Of Human Mek1 With Carboxamide-based Allosteric Inhibitor Xl518 (gdc-0973), Or Related Analogs. >gi|430800797|pdb|4AN3|A Chain A, Crystal Structures Of Human Mek1 With Carboxamide-based Allosteric Inhibitor Xl518 (gdc-0973), Or Related Analogs. >gi|430800798|pdb|4AN9|A Chain A, Crystal Structures Of Human Mek1 With Carboxamide-based Allosteric I…	H	Library	-1.793601583
ENSG00000169032	ENST00000307102	ENSP00000302486	MAP2K1	MAP2K1-001	PRINCIPAL:1	106	A	GCA	TATGATCTGGTTCCGGATTG	chr15	66729111	-	1	FALSE	78	40	77	67	0.269035533	3	146	27	119	FALSE	FALSE	2	1	0.5	-12.215	0.205496	Prot_kinase_dom	4AN2	gi|430800796|pdb|4AN2|A Chain A, Crystal Structures Of Human Mek1 With Carboxamide-based Allosteric Inhibitor Xl518 (gdc-0973), Or Related Analogs. >gi|430800797|pdb|4AN3|A Chain A, Crystal Structures Of Human Mek1 With Carboxamide-based Allosteric Inhibitor Xl518 (gdc-0973), Or Related Analogs. >gi|430800798|pdb|4AN9|A Chain A, Crystal Structures Of Human Mek1 With Carboxamide-based Allosteric I…	H	Library	-4.110323067
ENSG00000169032	ENST00000307102	ENSP00000302486	MAP2K1	MAP2K1-001	PRINCIPAL:1	106	A	GCA	TATGATCTGGTTCCGGATTG	chr15	66729111	-	1	FALSE	78	40	77	67	0.269035533	3	146	27	119	FALSE	FALSE	2	1	0.5	-12.215	0.205496	Prot_kinase_dom	4AN2	gi|430800796|pdb|4AN2|A Chain A, Crystal Structures Of Human Mek1 With Carboxamide-based Allosteric Inhibitor Xl518 (gdc-0973), Or Related Analogs. >gi|430800797|pdb|4AN3|A Chain A, Crystal Structures Of Human Mek1 With Carboxamide-based Allosteric Inhibitor Xl518 (gdc-0973), Or Related Analogs. >gi|430800798|pdb|4AN9|A Chain A, Crystal Structures Of Human Mek1 With Carboxamide-based Allosteric I…	H	Library	-4.110323067
ENSG00000169032	ENST00000307102	ENSP00000302486	MAP2K1	MAP2K1-001	PRINCIPAL:1	107	I	ATC	TATGATCTGGTTCCGGATTG	chr15	66729111	-	1	FALSE	78	40	77	67	0.271573604	3	146	27	119	FALSE	FALSE	2	1	0.5	-12.311	0.199602	Prot_kinase_dom	4AN2	gi|430800796|pdb|4AN2|A Chain A, Crystal Structures Of Human Mek1 With Carboxamide-based Allosteric Inhibitor Xl518 (gdc-0973), Or Related Analogs. >gi|430800797|pdb|4AN3|A Chain A, Crystal Structures Of Human Mek1 With Carboxamide-based Allosteric Inhibitor Xl518 (gdc-0973), Or Related Analogs. >gi|430800798|pdb|4AN9|A Chain A, Crystal Structures Of Human Mek1 With Carboxamide-based Allosteric I…	H	Library	-4.110323067
ENSG00000169032	ENST00000307102	ENSP00000302486	MAP2K1	MAP2K1-001	PRINCIPAL:1	107	I	ATC	TATGATCTGGTTCCGGATTG	chr15	66729111	-	1	FALSE	78	40	77	67	0.271573604	3	146	27	119	FALSE	FALSE	2	1	0.5	-12.311	0.199602	Prot_kinase_dom	4AN2	gi|430800796|pdb|4AN2|A Chain A, Crystal Structures Of Human Mek1 With Carboxamide-based Allosteric Inhibitor Xl518 (gdc-0973), Or Related Analogs. >gi|430800797|pdb|4AN3|A Chain A, Crystal Structures Of Human Mek1 With Carboxamide-based Allosteric Inhibitor Xl518 (gdc-0973), Or Related Analogs. >gi|430800798|pdb|4AN9|A Chain A, Crystal Structures Of Human Mek1 With Carboxamide-based Allosteric I…	H	Library	-4.110323067
ENSG00000169032	ENST00000307102	ENSP00000302486	MAP2K1	MAP2K1-001	PRINCIPAL:1	108	R	CGG	GCTCCCTTATGATCTGGTTC	chr15	66729118	-	1	FALSE	41	27	97	55	0.2741116751269999	3	146	34	112	FALSE	FALSE	2	1	0.5	-12.955	0.19313	Prot_kinase_dom	4AN2	gi|430800796|pdb|4AN2|A Chain A, Crystal Structures Of Human Mek1 With Carboxamide-based Allosteric Inhibitor Xl518 (gdc-0973), Or Related Analogs. >gi|430800797|pdb|4AN3|A Chain A, Crystal Structures Of Human Mek1 With Carboxamide-based Allosteric Inhibitor Xl518 (gdc-0973), Or Related Analogs. >gi|430800798|pdb|4AN9|A Chain A, Crystal Structures Of Human Mek1 With Carboxamide-based Allosteric I…	H	Library	-4.95871621
ENSG00000169032	ENST00000307102	ENSP00000302486	MAP2K1	MAP2K1-001	PRINCIPAL:1	108	R	CGG	GCTCCCTTATGATCTGGTTC	chr15	66729118	-	1	FALSE	41	27	97	55	0.2741116751269999	3	146	34	112	FALSE	FALSE	2	1	0.5	-12.955	0.19313	Prot_kinase_dom	4AN2	gi|430800796|pdb|4AN2|A Chain A, Crystal Structures Of Human Mek1 With Carboxamide-based Allosteric Inhibitor Xl518 (gdc-0973), Or Related Analogs. >gi|430800797|pdb|4AN3|A Chain A, Crystal Structures Of Human Mek1 With Carboxamide-based Allosteric Inhibitor Xl518 (gdc-0973), Or Related Analogs. >gi|430800798|pdb|4AN9|A Chain A, Crystal Structures Of Human Mek1 With Carboxamide-based Allosteric I…	H	Library	-4.95871621
ENSG00000169032	ENST00000307102	ENSP00000302486	MAP2K1	MAP2K1-001	PRINCIPAL:1	109	N	AAC	GCTCCCTTATGATCTGGTTC	chr15	66729118	-	1	FALSE	41	27	97	55	0.276649746	3	146	34	112	FALSE	FALSE	2	1	0.5	-13.068	0.1793809999999999	Prot_kinase_dom	4AN2	gi|430800796|pdb|4AN2|A Chain A, Crystal Structures Of Human Mek1 With Carboxamide-based Allosteric Inhibitor Xl518 (gdc-0973), Or Related Analogs. >gi|430800797|pdb|4AN3|A Chain A, Crystal Structures Of Human Mek1 With Carboxamide-based Allosteric Inhibitor Xl518 (gdc-0973), Or Related Analogs. >gi|430800798|pdb|4AN9|A Chain A, Crystal Structures Of Human Mek1 With Carboxamide-based Allosteric I…	H	Library	-4.95871621
ENSG00000169032	ENST00000307102	ENSP00000302486	MAP2K1	MAP2K1-001	PRINCIPAL:1	109	N	AAC	GCTCCCTTATGATCTGGTTC	chr15	66729118	-	1	FALSE	41	27	97	55	0.276649746	3	146	34	112	FALSE	FALSE	2	1	0.5	-13.068	0.1793809999999999	Prot_kinase_dom	4AN2	gi|430800796|pdb|4AN2|A Chain A, Crystal Structures Of Human Mek1 With Carboxamide-based Allosteric Inhibitor Xl518 (gdc-0973), Or Related Analogs. >gi|430800797|pdb|4AN3|A Chain A, Crystal Structures Of Human Mek1 With Carboxamide-based Allosteric Inhibitor Xl518 (gdc-0973), Or Related Analogs. >gi|430800798|pdb|4AN9|A Chain A, Crystal Structures Of Human Mek1 With Carboxamide-based Allosteric I…	H	Library	-4.95871621
ENSG00000169032	ENST00000307102	ENSP00000302486	MAP2K1	MAP2K1-001	PRINCIPAL:1	110	Q	CAG	CAATCCGGAACCAGATCATA	chr15	66729125	+	1	TRUE	47	35	98	69	0.279187817	3	146	41	105	FALSE	FALSE	2	1	0.5	-13.422	0.162208	Prot_kinase_dom	4AN2	gi|430800796|pdb|4AN2|A Chain A, Crystal Structures Of Human Mek1 With Carboxamide-based Allosteric Inhibitor Xl518 (gdc-0973), Or Related Analogs. >gi|430800797|pdb|4AN3|A Chain A, Crystal Structures Of Human Mek1 With Carboxamide-based Allosteric Inhibitor Xl518 (gdc-0973), Or Related Analogs. >gi|430800798|pdb|4AN9|A Chain A, Crystal Structures Of Human Mek1 With Carboxamide-based Allosteric I…	H	Library	-0.120430309
ENSG00000169032	ENST00000307102	ENSP00000302486	MAP2K1	MAP2K1-001	PRINCIPAL:1	110	Q	CAG	CAATCCGGAACCAGATCATA	chr15	66729125	+	1	TRUE	47	35	98	69	0.279187817	3	146	41	105	FALSE	FALSE	2	1	0.5	-13.422	0.162208	Prot_kinase_dom	4AN2	gi|430800796|pdb|4AN2|A Chain A, Crystal Structures Of Human Mek1 With Carboxamide-based Allosteric Inhibitor Xl518 (gdc-0973), Or Related Analogs. >gi|430800797|pdb|4AN3|A Chain A, Crystal Structures Of Human Mek1 With Carboxamide-based Allosteric Inhibitor Xl518 (gdc-0973), Or Related Analogs. >gi|430800798|pdb|4AN9|A Chain A, Crystal Structures Of Human Mek1 With Carboxamide-based Allosteric I…	H	Library	-0.120430309
ENSG00000169032	ENST00000307102	ENSP00000302486	MAP2K1	MAP2K1-001	PRINCIPAL:1	110	Q	CAG	CCTGCAGCTCCCTTATGATC	chr15	66729124	-	1	FALSE	43	50	99	54	0.279187817	3	146	40	106	FALSE	FALSE	2	1	0.5	-13.422	0.162208	Prot_kinase_dom	4AN2	gi|430800796|pdb|4AN2|A Chain A, Crystal Structures Of Human Mek1 With Carboxamide-based Allosteric Inhibitor Xl518 (gdc-0973), Or Related Analogs. >gi|430800797|pdb|4AN3|A Chain A, Crystal Structures Of Human Mek1 With Carboxamide-based Allosteric Inhibitor Xl518 (gdc-0973), Or Related Analogs. >gi|430800798|pdb|4AN9|A Chain A, Crystal Structures Of Human Mek1 With Carboxamide-based Allosteric I…	H	Library	-2.011711933
ENSG00000169032	ENST00000307102	ENSP00000302486	MAP2K1	MAP2K1-001	PRINCIPAL:1	110	Q	CAG	CCTGCAGCTCCCTTATGATC	chr15	66729124	-	1	FALSE	43	50	99	54	0.279187817	3	146	40	106	FALSE	FALSE	2	1	0.5	-13.422	0.162208	Prot_kinase_dom	4AN2	gi|430800796|pdb|4AN2|A Chain A, Crystal Structures Of Human Mek1 With Carboxamide-based Allosteric Inhibitor Xl518 (gdc-0973), Or Related Analogs. >gi|430800797|pdb|4AN3|A Chain A, Crystal Structures Of Human Mek1 With Carboxamide-based Allosteric Inhibitor Xl518 (gdc-0973), Or Related Analogs. >gi|430800798|pdb|4AN9|A Chain A, Crystal Structures Of Human Mek1 With Carboxamide-based Allosteric I…	H	Library	-2.011711933
ENSG00000169032	ENST00000307102	ENSP00000302486	MAP2K1	MAP2K1-001	PRINCIPAL:1	111	I	ATC	CAATCCGGAACCAGATCATA	chr15	66729125	+	1	TRUE	47	35	98	69	0.281725888	3	146	41	105	FALSE	FALSE	2	1	0.5	-12.242	0.166011	Prot_kinase_dom	4AN2	gi|430800796|pdb|4AN2|A Chain A, Crystal Structures Of Human Mek1 With Carboxamide-based Allosteric Inhibitor Xl518 (gdc-0973), Or Related Analogs. >gi|430800797|pdb|4AN3|A Chain A, Crystal Structures Of Human Mek1 With Carboxamide-based Allosteric Inhibitor Xl518 (gdc-0973), Or Related Analogs. >gi|430800798|pdb|4AN9|A Chain A, Crystal Structures Of Human Mek1 With Carboxamide-based Allosteric I…	H	Library	-0.120430309
ENSG00000169032	ENST00000307102	ENSP00000302486	MAP2K1	MAP2K1-001	PRINCIPAL:1	111	I	ATC	CAATCCGGAACCAGATCATA	chr15	66729125	+	1	TRUE	47	35	98	69	0.281725888	3	146	41	105	FALSE	FALSE	2	1	0.5	-12.242	0.166011	Prot_kinase_dom	4AN2	gi|430800796|pdb|4AN2|A Chain A, Crystal Structures Of Human Mek1 With Carboxamide-based Allosteric Inhibitor Xl518 (gdc-0973), Or Related Analogs. >gi|430800797|pdb|4AN3|A Chain A, Crystal Structures Of Human Mek1 With Carboxamide-based Allosteric Inhibitor Xl518 (gdc-0973), Or Related Analogs. >gi|430800798|pdb|4AN9|A Chain A, Crystal Structures Of Human Mek1 With Carboxamide-based Allosteric I…	H	Library	-0.120430309
ENSG00000169032	ENST00000307102	ENSP00000302486	MAP2K1	MAP2K1-001	PRINCIPAL:1	111	I	ATC	AATCCGGAACCAGATCATAA	chr15	66729126	+	1	TRUE	34	81	67	68	0.281725888	3	146	42	104	FALSE	FALSE	2	1	0.5	-12.242	0.166011	Prot_kinase_dom	4AN2	gi|430800796|pdb|4AN2|A Chain A, Crystal Structures Of Human Mek1 With Carboxamide-based Allosteric Inhibitor Xl518 (gdc-0973), Or Related Analogs. >gi|430800797|pdb|4AN3|A Chain A, Crystal Structures Of Human Mek1 With Carboxamide-based Allosteric Inhibitor Xl518 (gdc-0973), Or Related Analogs. >gi|430800798|pdb|4AN9|A Chain A, Crystal Structures Of Human Mek1 With Carboxamide-based Allosteric I…	H	Library	-1.155740217
ENSG00000169032	ENST00000307102	ENSP00000302486	MAP2K1	MAP2K1-001	PRINCIPAL:1	111	I	ATC	AATCCGGAACCAGATCATAA	chr15	66729126	+	1	TRUE	34	81	67	68	0.281725888	3	146	42	104	FALSE	FALSE	2	1	0.5	-12.242	0.166011	Prot_kinase_dom	4AN2	gi|430800796|pdb|4AN2|A Chain A, Crystal Structures Of Human Mek1 With Carboxamide-based Allosteric Inhibitor Xl518 (gdc-0973), Or Related Analogs. >gi|430800797|pdb|4AN3|A Chain A, Crystal Structures Of Human Mek1 With Carboxamide-based Allosteric Inhibitor Xl518 (gdc-0973), Or Related Analogs. >gi|430800798|pdb|4AN9|A Chain A, Crystal Structures Of Human Mek1 With Carboxamide-based Allosteric I…	H	Library	-1.155740217
ENSG00000169032	ENST00000307102	ENSP00000302486	MAP2K1	MAP2K1-001	PRINCIPAL:1	111	I	ATC	CCTGCAGCTCCCTTATGATC	chr15	66729124	-	1	FALSE	43	50	99	54	0.281725888	3	146	40	106	FALSE	FALSE	2	1	0.5	-12.242	0.166011	Prot_kinase_dom	4AN2	gi|430800796|pdb|4AN2|A Chain A, Crystal Structures Of Human Mek1 With Carboxamide-based Allosteric Inhibitor Xl518 (gdc-0973), Or Related Analogs. >gi|430800797|pdb|4AN3|A Chain A, Crystal Structures Of Human Mek1 With Carboxamide-based Allosteric Inhibitor Xl518 (gdc-0973), Or Related Analogs. >gi|430800798|pdb|4AN9|A Chain A, Crystal Structures Of Human Mek1 With Carboxamide-based Allosteric I…	H	Library	-2.011711933
ENSG00000169032	ENST00000307102	ENSP00000302486	MAP2K1	MAP2K1-001	PRINCIPAL:1	111	I	ATC	CCTGCAGCTCCCTTATGATC	chr15	66729124	-	1	FALSE	43	50	99	54	0.281725888	3	146	40	106	FALSE	FALSE	2	1	0.5	-12.242	0.166011	Prot_kinase_dom	4AN2	gi|430800796|pdb|4AN2|A Chain A, Crystal Structures Of Human Mek1 With Carboxamide-based Allosteric Inhibitor Xl518 (gdc-0973), Or Related Analogs. >gi|430800797|pdb|4AN3|A Chain A, Crystal Structures Of Human Mek1 With Carboxamide-based Allosteric Inhibitor Xl518 (gdc-0973), Or Related Analogs. >gi|430800798|pdb|4AN9|A Chain A, Crystal Structures Of Human Mek1 With Carboxamide-based Allosteric I…	H	Library	-2.011711933
ENSG00000169032	ENST00000307102	ENSP00000302486	MAP2K1	MAP2K1-001	PRINCIPAL:1	112	I	ATA	AATCCGGAACCAGATCATAA	chr15	66729126	+	1	TRUE	34	81	67	68	0.284263959	3	146	42	104	FALSE	FALSE	2	1	0.5	-12.242	0.151996	Prot_kinase_dom	4AN2	gi|430800796|pdb|4AN2|A Chain A, Crystal Structures Of Human Mek1 With Carboxamide-based Allosteric Inhibitor Xl518 (gdc-0973), Or Related Analogs. >gi|430800797|pdb|4AN3|A Chain A, Crystal Structures Of Human Mek1 With Carboxamide-based Allosteric Inhibitor Xl518 (gdc-0973), Or Related Analogs. >gi|430800798|pdb|4AN9|A Chain A, Crystal Structures Of Human Mek1 With Carboxamide-based Allosteric I…	H	Library	-1.155740217
ENSG00000169032	ENST00000307102	ENSP00000302486	MAP2K1	MAP2K1-001	PRINCIPAL:1	112	I	ATA	AATCCGGAACCAGATCATAA	chr15	66729126	+	1	TRUE	34	81	67	68	0.284263959	3	146	42	104	FALSE	FALSE	2	1	0.5	-12.242	0.151996	Prot_kinase_dom	4AN2	gi|430800796|pdb|4AN2|A Chain A, Crystal Structures Of Human Mek1 With Carboxamide-based Allosteric Inhibitor Xl518 (gdc-0973), Or Related Analogs. >gi|430800797|pdb|4AN3|A Chain A, Crystal Structures Of Human Mek1 With Carboxamide-based Allosteric Inhibitor Xl518 (gdc-0973), Or Related Analogs. >gi|430800798|pdb|4AN9|A Chain A, Crystal Structures Of Human Mek1 With Carboxamide-based Allosteric I…	H	Library	-1.155740217
ENSG00000169032	ENST00000307102	ENSP00000302486	MAP2K1	MAP2K1-001	PRINCIPAL:1	113	R	AGG					1						0.28680203	3	146			FALSE		2			-13.301	0.155877	Prot_kinase_dom	4AN2	gi|430800796|pdb|4AN2|A Chain A, Crystal Structures Of Human Mek1 With Carboxamide-based Allosteric Inhibitor Xl518 (gdc-0973), Or Related Analogs. >gi|430800797|pdb|4AN3|A Chain A, Crystal Structures Of Human Mek1 With Carboxamide-based Allosteric Inhibitor Xl518 (gdc-0973), Or Related Analogs. >gi|430800798|pdb|4AN9|A Chain A, Crystal Structures Of Human Mek1 With Carboxamide-based Allosteric I…	H	Library
ENSG00000169032	ENST00000307102	ENSP00000302486	MAP2K1	MAP2K1-001	PRINCIPAL:1	114	E	GAG	CCAGATCATAAGGGAGCTGC	chr15	66729135	+	1	TRUE	39	43	87	55	0.289340102	3	146	51	95	FALSE	FALSE	2	1	0.5	-13.296	0.165695	Prot_kinase_dom	4AN2	gi|430800796|pdb|4AN2|A Chain A, Crystal Structures Of Human Mek1 With Carboxamide-based Allosteric Inhibitor Xl518 (gdc-0973), Or Related Analogs. >gi|430800797|pdb|4AN3|A Chain A, Crystal Structures Of Human Mek1 With Carboxamide-based Allosteric Inhibitor Xl518 (gdc-0973), Or Related Analogs. >gi|430800798|pdb|4AN9|A Chain A, Crystal Structures Of Human Mek1 With Carboxamide-based Allosteric I…	H	Library	-2.784702598
ENSG00000169032	ENST00000307102	ENSP00000302486	MAP2K1	MAP2K1-001	PRINCIPAL:1	114	E	GAG	CCAGATCATAAGGGAGCTGC	chr15	66729135	+	1	TRUE	39	43	87	55	0.289340102	3	146	51	95	FALSE	FALSE	2	1	0.5	-13.296	0.165695	Prot_kinase_dom	4AN2	gi|430800796|pdb|4AN2|A Chain A, Crystal Structures Of Human Mek1 With Carboxamide-based Allosteric Inhibitor Xl518 (gdc-0973), Or Related Analogs. >gi|430800797|pdb|4AN3|A Chain A, Crystal Structures Of Human Mek1 With Carboxamide-based Allosteric Inhibitor Xl518 (gdc-0973), Or Related Analogs. >gi|430800798|pdb|4AN9|A Chain A, Crystal Structures Of Human Mek1 With Carboxamide-based Allosteric I…	H	Library	-2.784702598
ENSG00000169032	ENST00000307102	ENSP00000302486	MAP2K1	MAP2K1-001	PRINCIPAL:1	115	L	CTG	CCAGATCATAAGGGAGCTGC	chr15	66729135	+	1	TRUE	39	43	87	55	0.291878173	3	146	51	95	FALSE	FALSE	2	1	0.5	-12.413	0.165497	Prot_kinase_dom	4AN2	gi|430800796|pdb|4AN2|A Chain A, Crystal Structures Of Human Mek1 With Carboxamide-based Allosteric Inhibitor Xl518 (gdc-0973), Or Related Analogs. >gi|430800797|pdb|4AN3|A Chain A, Crystal Structures Of Human Mek1 With Carboxamide-based Allosteric Inhibitor Xl518 (gdc-0973), Or Related Analogs. >gi|430800798|pdb|4AN9|A Chain A, Crystal Structures Of Human Mek1 With Carboxamide-based Allosteric I…	H	Library	-2.784702598
ENSG00000169032	ENST00000307102	ENSP00000302486	MAP2K1	MAP2K1-001	PRINCIPAL:1	115	L	CTG	CCAGATCATAAGGGAGCTGC	chr15	66729135	+	1	TRUE	39	43	87	55	0.291878173	3	146	51	95	FALSE	FALSE	2	1	0.5	-12.413	0.165497	Prot_kinase_dom	4AN2	gi|430800796|pdb|4AN2|A Chain A, Crystal Structures Of Human Mek1 With Carboxamide-based Allosteric Inhibitor Xl518 (gdc-0973), Or Related Analogs. >gi|430800797|pdb|4AN3|A Chain A, Crystal Structures Of Human Mek1 With Carboxamide-based Allosteric Inhibitor Xl518 (gdc-0973), Or Related Analogs. >gi|430800798|pdb|4AN9|A Chain A, Crystal Structures Of Human Mek1 With Carboxamide-based Allosteric I…	H	Library	-2.784702598
ENSG00000169032	ENST00000307102	ENSP00000302486	MAP2K1	MAP2K1-001	PRINCIPAL:1	116	Q	CAG					1						0.294416244	3	146			FALSE		2			-11.687	0.150808	Prot_kinase_dom	4AN2	gi|430800796|pdb|4AN2|A Chain A, Crystal Structures Of Human Mek1 With Carboxamide-based Allosteric Inhibitor Xl518 (gdc-0973), Or Related Analogs. >gi|430800797|pdb|4AN3|A Chain A, Crystal Structures Of Human Mek1 With Carboxamide-based Allosteric Inhibitor Xl518 (gdc-0973), Or Related Analogs. >gi|430800798|pdb|4AN9|A Chain A, Crystal Structures Of Human Mek1 With Carboxamide-based Allosteric I…	H	Library
ENSG00000169032	ENST00000307102	ENSP00000302486	MAP2K1	MAP2K1-001	PRINCIPAL:1	117	V	GTT					1						0.296954315	3	146			FALSE		2			-12.334	0.15005	Prot_kinase_dom	4AN2	gi|430800796|pdb|4AN2|A Chain A, Crystal Structures Of Human Mek1 With Carboxamide-based Allosteric Inhibitor Xl518 (gdc-0973), Or Related Analogs. >gi|430800797|pdb|4AN3|A Chain A, Crystal Structures Of Human Mek1 With Carboxamide-based Allosteric Inhibitor Xl518 (gdc-0973), Or Related Analogs. >gi|430800798|pdb|4AN9|A Chain A, Crystal Structures Of Human Mek1 With Carboxamide-based Allosteric I…	H	Library
ENSG00000169032	ENST00000307102	ENSP00000302486	MAP2K1	MAP2K1-001	PRINCIPAL:1	118	L	CTG					1						0.299492386	3	146			FALSE		2			-12.39	0.154571	Prot_kinase_dom	4AN2	gi|430800796|pdb|4AN2|A Chain A, Crystal Structures Of Human Mek1 With Carboxamide-based Allosteric Inhibitor Xl518 (gdc-0973), Or Related Analogs. >gi|430800797|pdb|4AN3|A Chain A, Crystal Structures Of Human Mek1 With Carboxamide-based Allosteric Inhibitor Xl518 (gdc-0973), Or Related Analogs. >gi|430800798|pdb|4AN9|A Chain A, Crystal Structures Of Human Mek1 With Carboxamide-based Allosteric I…	H	Library
ENSG00000169032	ENST00000307102	ENSP00000302486	MAP2K1	MAP2K1-001	PRINCIPAL:1	119	H	CAT					1						0.302030457	3	146			FALSE		2			-15.956	0.152718	Prot_kinase_dom	4AN2	gi|430800796|pdb|4AN2|A Chain A, Crystal Structures Of Human Mek1 With Carboxamide-based Allosteric Inhibitor Xl518 (gdc-0973), Or Related Analogs. >gi|430800797|pdb|4AN3|A Chain A, Crystal Structures Of Human Mek1 With Carboxamide-based Allosteric Inhibitor Xl518 (gdc-0973), Or Related Analogs. >gi|430800798|pdb|4AN9|A Chain A, Crystal Structures Of Human Mek1 With Carboxamide-based Allosteric I…	H	Library
ENSG00000169032	ENST00000307102	ENSP00000302486	MAP2K1	MAP2K1-001	PRINCIPAL:1	120	E	GAG					1						0.304568528	3	146			FALSE		2			-13.007	0.145181	Prot_kinase_dom	4AN2	gi|430800796|pdb|4AN2|A Chain A, Crystal Structures Of Human Mek1 With Carboxamide-based Allosteric Inhibitor Xl518 (gdc-0973), Or Related Analogs. >gi|430800797|pdb|4AN3|A Chain A, Crystal Structures Of Human Mek1 With Carboxamide-based Allosteric Inhibitor Xl518 (gdc-0973), Or Related Analogs. >gi|430800798|pdb|4AN9|A Chain A, Crystal Structures Of Human Mek1 With Carboxamide-based Allosteric I…	H	Library
ENSG00000169032	ENST00000307102	ENSP00000302486	MAP2K1	MAP2K1-001	PRINCIPAL:1	121	C	TGC					1						0.307106599	3	146			FALSE		2			-16.961	0.150073	Prot_kinase_dom	4AN2	gi|430800796|pdb|4AN2|A Chain A, Crystal Structures Of Human Mek1 With Carboxamide-based Allosteric Inhibitor Xl518 (gdc-0973), Or Related Analogs. >gi|430800797|pdb|4AN3|A Chain A, Crystal Structures Of Human Mek1 With Carboxamide-based Allosteric Inhibitor Xl518 (gdc-0973), Or Related Analogs. >gi|430800798|pdb|4AN9|A Chain A, Crystal Structures Of Human Mek1 With Carboxamide-based Allosteric I…	C	Library
ENSG00000169032	ENST00000307102	ENSP00000302486	MAP2K1	MAP2K1-001	PRINCIPAL:1	122	N	AAC					1						0.30964467	3	146			FALSE		2			-13.899	0.150192	Prot_kinase_dom	4AN2	gi|430800796|pdb|4AN2|A Chain A, Crystal Structures Of Human Mek1 With Carboxamide-based Allosteric Inhibitor Xl518 (gdc-0973), Or Related Analogs. >gi|430800797|pdb|4AN3|A Chain A, Crystal Structures Of Human Mek1 With Carboxamide-based Allosteric Inhibitor Xl518 (gdc-0973), Or Related Analogs. >gi|430800798|pdb|4AN9|A Chain A, Crystal Structures Of Human Mek1 With Carboxamide-based Allosteric I…	C	Library
ENSG00000169032	ENST00000307102	ENSP00000302486	MAP2K1	MAP2K1-001	PRINCIPAL:1	123	S	TCT					1						0.312182741	3	146			FALSE		2			-11.738	0.133202	Prot_kinase_dom	4AN2	gi|430800796|pdb|4AN2|A Chain A, Crystal Structures Of Human Mek1 With Carboxamide-based Allosteric Inhibitor Xl518 (gdc-0973), Or Related Analogs. >gi|430800797|pdb|4AN3|A Chain A, Crystal Structures Of Human Mek1 With Carboxamide-based Allosteric Inhibitor Xl518 (gdc-0973), Or Related Analogs. >gi|430800798|pdb|4AN9|A Chain A, Crystal Structures Of Human Mek1 With Carboxamide-based Allosteric I…	C	Library
ENSG00000169032	ENST00000307102	ENSP00000302486	MAP2K1	MAP2K1-001	PRINCIPAL:1	124	P	CCG	CCATAGAAGCCCACGATGTA	chr15	66729167	-	1	FALSE	25	56	56	66	0.314720812	3	146	83	63	FALSE	FALSE	2	1	0.5	-14.054	0.114166	Prot_kinase_dom	4AN2	gi|430800796|pdb|4AN2|A Chain A, Crystal Structures Of Human Mek1 With Carboxamide-based Allosteric Inhibitor Xl518 (gdc-0973), Or Related Analogs. >gi|430800797|pdb|4AN3|A Chain A, Crystal Structures Of Human Mek1 With Carboxamide-based Allosteric Inhibitor Xl518 (gdc-0973), Or Related Analogs. >gi|430800798|pdb|4AN9|A Chain A, Crystal Structures Of Human Mek1 With Carboxamide-based Allosteric I…	C	Library	-1.398392884
ENSG00000169032	ENST00000307102	ENSP00000302486	MAP2K1	MAP2K1-001	PRINCIPAL:1	124	P	CCG	CCATAGAAGCCCACGATGTA	chr15	66729167	-	1	FALSE	25	56	56	66	0.314720812	3	146	83	63	FALSE	FALSE	2	1	0.5	-14.054	0.114166	Prot_kinase_dom	4AN2	gi|430800796|pdb|4AN2|A Chain A, Crystal Structures Of Human Mek1 With Carboxamide-based Allosteric Inhibitor Xl518 (gdc-0973), Or Related Analogs. >gi|430800797|pdb|4AN3|A Chain A, Crystal Structures Of Human Mek1 With Carboxamide-based Allosteric Inhibitor Xl518 (gdc-0973), Or Related Analogs. >gi|430800798|pdb|4AN9|A Chain A, Crystal Structures Of Human Mek1 With Carboxamide-based Allosteric I…	C	Library	-1.398392884
ENSG00000169032	ENST00000307102	ENSP00000302486	MAP2K1	MAP2K1-001	PRINCIPAL:1	125	Y	TAC	GTGCAACTCTCCGTACATCG	chr15	66729168	+	1	TRUE	33	92	100	55	0.317258883	3	146	84	62	FALSE	FALSE	2	1	0.5	-13.417	0.098606	Prot_kinase_dom	4AN2	gi|430800796|pdb|4AN2|A Chain A, Crystal Structures Of Human Mek1 With Carboxamide-based Allosteric Inhibitor Xl518 (gdc-0973), Or Related Analogs. >gi|430800797|pdb|4AN3|A Chain A, Crystal Structures Of Human Mek1 With Carboxamide-based Allosteric Inhibitor Xl518 (gdc-0973), Or Related Analogs. >gi|430800798|pdb|4AN9|A Chain A, Crystal Structures Of Human Mek1 With Carboxamide-based Allosteric I…	C	Library	-3.221150807
ENSG00000169032	ENST00000307102	ENSP00000302486	MAP2K1	MAP2K1-001	PRINCIPAL:1	125	Y	TAC	GTGCAACTCTCCGTACATCG	chr15	66729168	+	1	TRUE	33	92	100	55	0.317258883	3	146	84	62	FALSE	FALSE	2	1	0.5	-13.417	0.098606	Prot_kinase_dom	4AN2	gi|430800796|pdb|4AN2|A Chain A, Crystal Structures Of Human Mek1 With Carboxamide-based Allosteric Inhibitor Xl518 (gdc-0973), Or Related Analogs. >gi|430800797|pdb|4AN3|A Chain A, Crystal Structures Of Human Mek1 With Carboxamide-based Allosteric Inhibitor Xl518 (gdc-0973), Or Related Analogs. >gi|430800798|pdb|4AN9|A Chain A, Crystal Structures Of Human Mek1 With Carboxamide-based Allosteric I…	C	Library	-3.221150807
ENSG00000169032	ENST00000307102	ENSP00000302486	MAP2K1	MAP2K1-001	PRINCIPAL:1	125	Y	TAC	TGCAACTCTCCGTACATCGT	chr15	66729169	+	1	TRUE	30	81	92	56	0.317258883	3	146	85	61	FALSE	FALSE	2	1	0.5	-13.417	0.098606	Prot_kinase_dom	4AN2	gi|430800796|pdb|4AN2|A Chain A, Crystal Structures Of Human Mek1 With Carboxamide-based Allosteric Inhibitor Xl518 (gdc-0973), Or Related Analogs. >gi|430800797|pdb|4AN3|A Chain A, Crystal Structures Of Human Mek1 With Carboxamide-based Allosteric Inhibitor Xl518 (gdc-0973), Or Related Analogs. >gi|430800798|pdb|4AN9|A Chain A, Crystal Structures Of Human Mek1 With Carboxamide-based Allosteric I…	C	Library	-10.927356
ENSG00000169032	ENST00000307102	ENSP00000302486	MAP2K1	MAP2K1-001	PRINCIPAL:1	125	Y	TAC	TGCAACTCTCCGTACATCGT	chr15	66729169	+	1	TRUE	30	81	92	56	0.317258883	3	146	85	61	FALSE	FALSE	2	1	0.5	-13.417	0.098606	Prot_kinase_dom	4AN2	gi|430800796|pdb|4AN2|A Chain A, Crystal Structures Of Human Mek1 With Carboxamide-based Allosteric Inhibitor Xl518 (gdc-0973), Or Related Analogs. >gi|430800797|pdb|4AN3|A Chain A, Crystal Structures Of Human Mek1 With Carboxamide-based Allosteric Inhibitor Xl518 (gdc-0973), Or Related Analogs. >gi|430800798|pdb|4AN9|A Chain A, Crystal Structures Of Human Mek1 With Carboxamide-based Allosteric I…	C	Library	-10.927356
ENSG00000169032	ENST00000307102	ENSP00000302486	MAP2K1	MAP2K1-001	PRINCIPAL:1	125	Y	TAC	CCATAGAAGCCCACGATGTA	chr15	66729167	-	1	FALSE	25	56	56	66	0.317258883	3	146	83	63	FALSE	FALSE	2	1	0.5	-13.417	0.098606	Prot_kinase_dom	4AN2	gi|430800796|pdb|4AN2|A Chain A, Crystal Structures Of Human Mek1 With Carboxamide-based Allosteric Inhibitor Xl518 (gdc-0973), Or Related Analogs. >gi|430800797|pdb|4AN3|A Chain A, Crystal Structures Of Human Mek1 With Carboxamide-based Allosteric Inhibitor Xl518 (gdc-0973), Or Related Analogs. >gi|430800798|pdb|4AN9|A Chain A, Crystal Structures Of Human Mek1 With Carboxamide-based Allosteric I…	C	Library	-1.398392884
ENSG00000169032	ENST00000307102	ENSP00000302486	MAP2K1	MAP2K1-001	PRINCIPAL:1	125	Y	TAC	CCATAGAAGCCCACGATGTA	chr15	66729167	-	1	FALSE	25	56	56	66	0.317258883	3	146	83	63	FALSE	FALSE	2	1	0.5	-13.417	0.098606	Prot_kinase_dom	4AN2	gi|430800796|pdb|4AN2|A Chain A, Crystal Structures Of Human Mek1 With Carboxamide-based Allosteric Inhibitor Xl518 (gdc-0973), Or Related Analogs. >gi|430800797|pdb|4AN3|A Chain A, Crystal Structures Of Human Mek1 With Carboxamide-based Allosteric Inhibitor Xl518 (gdc-0973), Or Related Analogs. >gi|430800798|pdb|4AN9|A Chain A, Crystal Structures Of Human Mek1 With Carboxamide-based Allosteric I…	C	Library	-1.398392884
ENSG00000169032	ENST00000307102	ENSP00000302486	MAP2K1	MAP2K1-001	PRINCIPAL:1	126	I	ATC	GTGCAACTCTCCGTACATCG	chr15	66729168	+	1	TRUE	33	92	100	55	0.319796954	3	146	84	62	FALSE	FALSE	2	1	0.5	-12.308	0.084372	Prot_kinase_dom	4AN2	gi|430800796|pdb|4AN2|A Chain A, Crystal Structures Of Human Mek1 With Carboxamide-based Allosteric Inhibitor Xl518 (gdc-0973), Or Related Analogs. >gi|430800797|pdb|4AN3|A Chain A, Crystal Structures Of Human Mek1 With Carboxamide-based Allosteric Inhibitor Xl518 (gdc-0973), Or Related Analogs. >gi|430800798|pdb|4AN9|A Chain A, Crystal Structures Of Human Mek1 With Carboxamide-based Allosteric I…	E	Library	-3.221150807
ENSG00000169032	ENST00000307102	ENSP00000302486	MAP2K1	MAP2K1-001	PRINCIPAL:1	126	I	ATC	GTGCAACTCTCCGTACATCG	chr15	66729168	+	1	TRUE	33	92	100	55	0.319796954	3	146	84	62	FALSE	FALSE	2	1	0.5	-12.308	0.084372	Prot_kinase_dom	4AN2	gi|430800796|pdb|4AN2|A Chain A, Crystal Structures Of Human Mek1 With Carboxamide-based Allosteric Inhibitor Xl518 (gdc-0973), Or Related Analogs. >gi|430800797|pdb|4AN3|A Chain A, Crystal Structures Of Human Mek1 With Carboxamide-based Allosteric Inhibitor Xl518 (gdc-0973), Or Related Analogs. >gi|430800798|pdb|4AN9|A Chain A, Crystal Structures Of Human Mek1 With Carboxamide-based Allosteric I…	E	Library	-3.221150807
ENSG00000169032	ENST00000307102	ENSP00000302486	MAP2K1	MAP2K1-001	PRINCIPAL:1	126	I	ATC	TGCAACTCTCCGTACATCGT	chr15	66729169	+	1	TRUE	30	81	92	56	0.319796954	3	146	85	61	FALSE	FALSE	2	1	0.5	-12.308	0.084372	Prot_kinase_dom	4AN2	gi|430800796|pdb|4AN2|A Chain A, Crystal Structures Of Human Mek1 With Carboxamide-based Allosteric Inhibitor Xl518 (gdc-0973), Or Related Analogs. >gi|430800797|pdb|4AN3|A Chain A, Crystal Structures Of Human Mek1 With Carboxamide-based Allosteric Inhibitor Xl518 (gdc-0973), Or Related Analogs. >gi|430800798|pdb|4AN9|A Chain A, Crystal Structures Of Human Mek1 With Carboxamide-based Allosteric I…	E	Library	-10.927356
ENSG00000169032	ENST00000307102	ENSP00000302486	MAP2K1	MAP2K1-001	PRINCIPAL:1	126	I	ATC	TGCAACTCTCCGTACATCGT	chr15	66729169	+	1	TRUE	30	81	92	56	0.319796954	3	146	85	61	FALSE	FALSE	2	1	0.5	-12.308	0.084372	Prot_kinase_dom	4AN2	gi|430800796|pdb|4AN2|A Chain A, Crystal Structures Of Human Mek1 With Carboxamide-based Allosteric Inhibitor Xl518 (gdc-0973), Or Related Analogs. >gi|430800797|pdb|4AN3|A Chain A, Crystal Structures Of Human Mek1 With Carboxamide-based Allosteric Inhibitor Xl518 (gdc-0973), Or Related Analogs. >gi|430800798|pdb|4AN9|A Chain A, Crystal Structures Of Human Mek1 With Carboxamide-based Allosteric I…	E	Library	-10.927356
ENSG00000169032	ENST00000307102	ENSP00000302486	MAP2K1	MAP2K1-001	PRINCIPAL:1	127	V	GTG					1						0.322335025	3	146			FALSE		2			-12.296	0.076394	Prot_kinase_dom	4AN2	gi|430800796|pdb|4AN2|A Chain A, Crystal Structures Of Human Mek1 With Carboxamide-based Allosteric Inhibitor Xl518 (gdc-0973), Or Related Analogs. >gi|430800797|pdb|4AN3|A Chain A, Crystal Structures Of Human Mek1 With Carboxamide-based Allosteric Inhibitor Xl518 (gdc-0973), Or Related Analogs. >gi|430800798|pdb|4AN9|A Chain A, Crystal Structures Of Human Mek1 With Carboxamide-based Allosteric I…	E	Library
ENSG00000169032	ENST00000307102	ENSP00000302486	MAP2K1	MAP2K1-001	PRINCIPAL:1	128	G	GGC	CCGTACATCGTGGGCTTCTA	chr15	66729178	+	1	TRUE		8		47	0.3248730964469999	3	146	94	52	FALSE	FALSE	2	1	0.5	-14.058	0.076354	Prot_kinase_dom	4AN2	gi|430800796|pdb|4AN2|A Chain A, Crystal Structures Of Human Mek1 With Carboxamide-based Allosteric Inhibitor Xl518 (gdc-0973), Or Related Analogs. >gi|430800797|pdb|4AN3|A Chain A, Crystal Structures Of Human Mek1 With Carboxamide-based Allosteric Inhibitor Xl518 (gdc-0973), Or Related Analogs. >gi|430800798|pdb|4AN9|A Chain A, Crystal Structures Of Human Mek1 With Carboxamide-based Allosteric I…	E	Library	4.512212
ENSG00000169032	ENST00000307102	ENSP00000302486	MAP2K1	MAP2K1-001	PRINCIPAL:1	128	G	GGC	CCGTACATCGTGGGCTTCTA	chr15	66729178	+	1	TRUE		8		47	0.3248730964469999	3	146	94	52	FALSE	FALSE	2	1	0.5	-14.058	0.076354	Prot_kinase_dom	4AN2	gi|430800796|pdb|4AN2|A Chain A, Crystal Structures Of Human Mek1 With Carboxamide-based Allosteric Inhibitor Xl518 (gdc-0973), Or Related Analogs. >gi|430800797|pdb|4AN3|A Chain A, Crystal Structures Of Human Mek1 With Carboxamide-based Allosteric Inhibitor Xl518 (gdc-0973), Or Related Analogs. >gi|430800798|pdb|4AN9|A Chain A, Crystal Structures Of Human Mek1 With Carboxamide-based Allosteric I…	E	Library	4.512212
ENSG00000169032	ENST00000307102	ENSP00000302486	MAP2K1	MAP2K1-001	PRINCIPAL:1	129	F	TTC	CCGTACATCGTGGGCTTCTA	chr15	66729178	+	1	TRUE		8		47	0.327411168	3	146	94	52	FALSE	FALSE	2	1	0.5	-13.947	0.078198	Prot_kinase_dom	4AN2	gi|430800796|pdb|4AN2|A Chain A, Crystal Structures Of Human Mek1 With Carboxamide-based Allosteric Inhibitor Xl518 (gdc-0973), Or Related Analogs. >gi|430800797|pdb|4AN3|A Chain A, Crystal Structures Of Human Mek1 With Carboxamide-based Allosteric Inhibitor Xl518 (gdc-0973), Or Related Analogs. >gi|430800798|pdb|4AN9|A Chain A, Crystal Structures Of Human Mek1 With Carboxamide-based Allosteric I…	E	Library	4.512212
ENSG00000169032	ENST00000307102	ENSP00000302486	MAP2K1	MAP2K1-001	PRINCIPAL:1	129	F	TTC	CCGTACATCGTGGGCTTCTA	chr15	66729178	+	1	TRUE		8		47	0.327411168	3	146	94	52	FALSE	FALSE	2	1	0.5	-13.947	0.078198	Prot_kinase_dom	4AN2	gi|430800796|pdb|4AN2|A Chain A, Crystal Structures Of Human Mek1 With Carboxamide-based Allosteric Inhibitor Xl518 (gdc-0973), Or Related Analogs. >gi|430800797|pdb|4AN3|A Chain A, Crystal Structures Of Human Mek1 With Carboxamide-based Allosteric Inhibitor Xl518 (gdc-0973), Or Related Analogs. >gi|430800798|pdb|4AN9|A Chain A, Crystal Structures Of Human Mek1 With Carboxamide-based Allosteric I…	E	Library	4.512212
ENSG00000169032	ENST00000307102	ENSP00000302486	MAP2K1	MAP2K1-001	PRINCIPAL:1	130	Y	TAT					1						0.329949239	3	146			FALSE		2			-14.942	0.08183	Prot_kinase_dom	4AN2	gi|430800796|pdb|4AN2|A Chain A, Crystal Structures Of Human Mek1 With Carboxamide-based Allosteric Inhibitor Xl518 (gdc-0973), Or Related Analogs. >gi|430800797|pdb|4AN3|A Chain A, Crystal Structures Of Human Mek1 With Carboxamide-based Allosteric Inhibitor Xl518 (gdc-0973), Or Related Analogs. >gi|430800798|pdb|4AN9|A Chain A, Crystal Structures Of Human Mek1 With Carboxamide-based Allosteric I…	E	Library
ENSG00000169032	ENST00000307102	ENSP00000302486	MAP2K1	MAP2K1-001	PRINCIPAL:1	131	G	GGT					1						0.33248731	3	146			FALSE		2			-13.786	0.092181	Prot_kinase_dom	4AN2	gi|430800796|pdb|4AN2|A Chain A, Crystal Structures Of Human Mek1 With Carboxamide-based Allosteric Inhibitor Xl518 (gdc-0973), Or Related Analogs. >gi|430800797|pdb|4AN3|A Chain A, Crystal Structures Of Human Mek1 With Carboxamide-based Allosteric Inhibitor Xl518 (gdc-0973), Or Related Analogs. >gi|430800798|pdb|4AN9|A Chain A, Crystal Structures Of Human Mek1 With Carboxamide-based Allosteric I…	E	Library
ENSG00000169032	ENST00000307102	ENSP00000302486	MAP2K1	MAP2K1-001	PRINCIPAL:1	132	A	GCG					1						0.335025381	3	146			FALSE		2			-12.221	0.1057839999999999	Prot_kinase_dom	4AN2	gi|430800796|pdb|4AN2|A Chain A, Crystal Structures Of Human Mek1 With Carboxamide-based Allosteric Inhibitor Xl518 (gdc-0973), Or Related Analogs. >gi|430800797|pdb|4AN3|A Chain A, Crystal Structures Of Human Mek1 With Carboxamide-based Allosteric Inhibitor Xl518 (gdc-0973), Or Related Analogs. >gi|430800798|pdb|4AN9|A Chain A, Crystal Structures Of Human Mek1 With Carboxamide-based Allosteric I…	E	Library
ENSG00000169032	ENST00000307102	ENSP00000302486	MAP2K1	MAP2K1-001	PRINCIPAL:1	133	F	TTC					1						0.337563452	3	146			FALSE		2			-14.038	0.122794	Prot_kinase_dom	4AN2	gi|430800796|pdb|4AN2|A Chain A, Crystal Structures Of Human Mek1 With Carboxamide-based Allosteric Inhibitor Xl518 (gdc-0973), Or Related Analogs. >gi|430800797|pdb|4AN3|A Chain A, Crystal Structures Of Human Mek1 With Carboxamide-based Allosteric Inhibitor Xl518 (gdc-0973), Or Related Analogs. >gi|430800798|pdb|4AN9|A Chain A, Crystal Structures Of Human Mek1 With Carboxamide-based Allosteric I…	E	Library
ENSG00000169032	ENST00000307102	ENSP00000302486	MAP2K1	MAP2K1-001	PRINCIPAL:1	134	Y	TAC	TATGGTGCGTTCTACAGCGA	chr15	66729196	+	1	TRUE	88	81	89	43	0.340101523	3	146	112	34	FALSE	FALSE	2	1	0.5	-14.856	0.139173	Prot_kinase_dom	4AN2	gi|430800796|pdb|4AN2|A Chain A, Crystal Structures Of Human Mek1 With Carboxamide-based Allosteric Inhibitor Xl518 (gdc-0973), Or Related Analogs. >gi|430800797|pdb|4AN3|A Chain A, Crystal Structures Of Human Mek1 With Carboxamide-based Allosteric Inhibitor Xl518 (gdc-0973), Or Related Analogs. >gi|430800798|pdb|4AN9|A Chain A, Crystal Structures Of Human Mek1 With Carboxamide-based Allosteric I…	E	Library	-5.430739679
ENSG00000169032	ENST00000307102	ENSP00000302486	MAP2K1	MAP2K1-001	PRINCIPAL:1	134	Y	TAC	TATGGTGCGTTCTACAGCGA	chr15	66729196	+	1	TRUE	88	81	89	43	0.340101523	3	146	112	34	FALSE	FALSE	2	1	0.5	-14.856	0.139173	Prot_kinase_dom	4AN2	gi|430800796|pdb|4AN2|A Chain A, Crystal Structures Of Human Mek1 With Carboxamide-based Allosteric Inhibitor Xl518 (gdc-0973), Or Related Analogs. >gi|430800797|pdb|4AN3|A Chain A, Crystal Structures Of Human Mek1 With Carboxamide-based Allosteric Inhibitor Xl518 (gdc-0973), Or Related Analogs. >gi|430800798|pdb|4AN9|A Chain A, Crystal Structures Of Human Mek1 With Carboxamide-based Allosteric I…	E	Library	-5.430739679
ENSG00000169032	ENST00000307102	ENSP00000302486	MAP2K1	MAP2K1-001	PRINCIPAL:1	135	S	AGC	TATGGTGCGTTCTACAGCGA	chr15	66729196	+	1	TRUE	88	81	89	43	0.342639594	3	146	112	34	FALSE	FALSE	2	1	0.5	-12.317	0.181038	Prot_kinase_dom	4AN2	gi|430800796|pdb|4AN2|A Chain A, Crystal Structures Of Human Mek1 With Carboxamide-based Allosteric Inhibitor Xl518 (gdc-0973), Or Related Analogs. >gi|430800797|pdb|4AN3|A Chain A, Crystal Structures Of Human Mek1 With Carboxamide-based Allosteric Inhibitor Xl518 (gdc-0973), Or Related Analogs. >gi|430800798|pdb|4AN9|A Chain A, Crystal Structures Of Human Mek1 With Carboxamide-based Allosteric I…	C	Library	-5.430739679
ENSG00000169032	ENST00000307102	ENSP00000302486	MAP2K1	MAP2K1-001	PRINCIPAL:1	135	S	AGC	TATGGTGCGTTCTACAGCGA	chr15	66729196	+	1	TRUE	88	81	89	43	0.342639594	3	146	112	34	FALSE	FALSE	2	1	0.5	-12.317	0.181038	Prot_kinase_dom	4AN2	gi|430800796|pdb|4AN2|A Chain A, Crystal Structures Of Human Mek1 With Carboxamide-based Allosteric Inhibitor Xl518 (gdc-0973), Or Related Analogs. >gi|430800797|pdb|4AN3|A Chain A, Crystal Structures Of Human Mek1 With Carboxamide-based Allosteric Inhibitor Xl518 (gdc-0973), Or Related Analogs. >gi|430800798|pdb|4AN9|A Chain A, Crystal Structures Of Human Mek1 With Carboxamide-based Allosteric I…	C	Library	-5.430739679
ENSG00000169032	ENST00000307102	ENSP00000302486	MAP2K1	MAP2K1-001	PRINCIPAL:1	136	D	GAT					1						0.345177665	3	146			FALSE		2			-13.972	0.23168	Prot_kinase_dom	4AN2	gi|430800796|pdb|4AN2|A Chain A, Crystal Structures Of Human Mek1 With Carboxamide-based Allosteric Inhibitor Xl518 (gdc-0973), Or Related Analogs. >gi|430800797|pdb|4AN3|A Chain A, Crystal Structures Of Human Mek1 With Carboxamide-based Allosteric Inhibitor Xl518 (gdc-0973), Or Related Analogs. >gi|430800798|pdb|4AN9|A Chain A, Crystal Structures Of Human Mek1 With Carboxamide-based Allosteric I…	C	Library
ENSG00000169032	ENST00000307102	ENSP00000302486	MAP2K1	MAP2K1-001	PRINCIPAL:1	137	G	GGC					1						0.347715736	3	146			FALSE		2			-14.052	0.251496	Prot_kinase_dom	4AN2	gi|430800796|pdb|4AN2|A Chain A, Crystal Structures Of Human Mek1 With Carboxamide-based Allosteric Inhibitor Xl518 (gdc-0973), Or Related Analogs. >gi|430800797|pdb|4AN3|A Chain A, Crystal Structures Of Human Mek1 With Carboxamide-based Allosteric Inhibitor Xl518 (gdc-0973), Or Related Analogs. >gi|430800798|pdb|4AN9|A Chain A, Crystal Structures Of Human Mek1 With Carboxamide-based Allosteric I…	C	Library
ENSG00000169032	ENST00000307102	ENSP00000302486	MAP2K1	MAP2K1-001	PRINCIPAL:1	138	E	GAG					1						0.350253807	3	146			FALSE		2			-13.178	0.2635369999999999	Prot_kinase_dom	4AN2	gi|430800796|pdb|4AN2|A Chain A, Crystal Structures Of Human Mek1 With Carboxamide-based Allosteric Inhibitor Xl518 (gdc-0973), Or Related Analogs. >gi|430800797|pdb|4AN3|A Chain A, Crystal Structures Of Human Mek1 With Carboxamide-based Allosteric Inhibitor Xl518 (gdc-0973), Or Related Analogs. >gi|430800798|pdb|4AN9|A Chain A, Crystal Structures Of Human Mek1 With Carboxamide-based Allosteric I…	E	Library
ENSG00000169032	ENST00000307102	ENSP00000302486	MAP2K1	MAP2K1-001	PRINCIPAL:1	139	I	ATC					1						0.352791878	3	146			FALSE		2			-12.318	0.292485	Prot_kinase_dom	4AN2	gi|430800796|pdb|4AN2|A Chain A, Crystal Structures Of Human Mek1 With Carboxamide-based Allosteric Inhibitor Xl518 (gdc-0973), Or Related Analogs. >gi|430800797|pdb|4AN3|A Chain A, Crystal Structures Of Human Mek1 With Carboxamide-based Allosteric Inhibitor Xl518 (gdc-0973), Or Related Analogs. >gi|430800798|pdb|4AN9|A Chain A, Crystal Structures Of Human Mek1 With Carboxamide-based Allosteric I…	E	Library
ENSG00000169032	ENST00000307102	ENSP00000302486	MAP2K1	MAP2K1-001	PRINCIPAL:1	140	S	AGT					1						0.355329949	3	146			FALSE		2			-12.112	0.305133	Prot_kinase_dom	4AN2	gi|430800796|pdb|4AN2|A Chain A, Crystal Structures Of Human Mek1 With Carboxamide-based Allosteric Inhibitor Xl518 (gdc-0973), Or Related Analogs. >gi|430800797|pdb|4AN3|A Chain A, Crystal Structures Of Human Mek1 With Carboxamide-based Allosteric Inhibitor Xl518 (gdc-0973), Or Related Analogs. >gi|430800798|pdb|4AN9|A Chain A, Crystal Structures Of Human Mek1 With Carboxamide-based Allosteric I…	E	Library
ENSG00000169032	ENST00000307102	ENSP00000302486	MAP2K1	MAP2K1-001	PRINCIPAL:1	141	I	ATC	TGGCGAGATCAGTATCTGCA	chr15	66729216	+	1	TRUE	73	84	56	63	0.35786802	3	146	132	14	FALSE	FALSE	2	1	0.5	-12.29	0.314333	Prot_kinase_dom	4AN2	gi|430800796|pdb|4AN2|A Chain A, Crystal Structures Of Human Mek1 With Carboxamide-based Allosteric Inhibitor Xl518 (gdc-0973), Or Related Analogs. >gi|430800797|pdb|4AN3|A Chain A, Crystal Structures Of Human Mek1 With Carboxamide-based Allosteric Inhibitor Xl518 (gdc-0973), Or Related Analogs. >gi|430800798|pdb|4AN9|A Chain A, Crystal Structures Of Human Mek1 With Carboxamide-based Allosteric I…	E	Library	-4.249635143
ENSG00000169032	ENST00000307102	ENSP00000302486	MAP2K1	MAP2K1-001	PRINCIPAL:1	141	I	ATC	TGGCGAGATCAGTATCTGCA	chr15	66729216	+	1	TRUE	73	84	56	63	0.35786802	3	146	132	14	FALSE	FALSE	2	1	0.5	-12.29	0.314333	Prot_kinase_dom	4AN2	gi|430800796|pdb|4AN2|A Chain A, Crystal Structures Of Human Mek1 With Carboxamide-based Allosteric Inhibitor Xl518 (gdc-0973), Or Related Analogs. >gi|430800797|pdb|4AN3|A Chain A, Crystal Structures Of Human Mek1 With Carboxamide-based Allosteric Inhibitor Xl518 (gdc-0973), Or Related Analogs. >gi|430800798|pdb|4AN9|A Chain A, Crystal Structures Of Human Mek1 With Carboxamide-based Allosteric I…	E	Library	-4.249635143
ENSG00000169032	ENST00000307102	ENSP00000302486	MAP2K1	MAP2K1-001	PRINCIPAL:1	142	C	TGC	TGGCGAGATCAGTATCTGCA	chr15	66729216	+	1	TRUE	73	84	56	63	0.3604060913710001	3	146	132	14	FALSE	FALSE	2	1	0.5	-16.776	0.329848	Prot_kinase_dom	4AN2	gi|430800796|pdb|4AN2|A Chain A, Crystal Structures Of Human Mek1 With Carboxamide-based Allosteric Inhibitor Xl518 (gdc-0973), Or Related Analogs. >gi|430800797|pdb|4AN3|A Chain A, Crystal Structures Of Human Mek1 With Carboxamide-based Allosteric Inhibitor Xl518 (gdc-0973), Or Related Analogs. >gi|430800798|pdb|4AN9|A Chain A, Crystal Structures Of Human Mek1 With Carboxamide-based Allosteric I…	E	Library	-4.249635143
ENSG00000169032	ENST00000307102	ENSP00000302486	MAP2K1	MAP2K1-001	PRINCIPAL:1	142	C	TGC	TGGCGAGATCAGTATCTGCA	chr15	66729216	+	1	TRUE	73	84	56	63	0.3604060913710001	3	146	132	14	FALSE	FALSE	2	1	0.5	-16.776	0.329848	Prot_kinase_dom	4AN2	gi|430800796|pdb|4AN2|A Chain A, Crystal Structures Of Human Mek1 With Carboxamide-based Allosteric Inhibitor Xl518 (gdc-0973), Or Related Analogs. >gi|430800797|pdb|4AN3|A Chain A, Crystal Structures Of Human Mek1 With Carboxamide-based Allosteric Inhibitor Xl518 (gdc-0973), Or Related Analogs. >gi|430800798|pdb|4AN9|A Chain A, Crystal Structures Of Human Mek1 With Carboxamide-based Allosteric I…	E	Library	-4.249635143
ENSG00000169032	ENST00000307102	ENSP00000302486	MAP2K1	MAP2K1-001	PRINCIPAL:1	143	M	ATG					1						0.3629441624369999	3	146			FALSE		2			-13.201	0.348148	Prot_kinase_dom	4AN2	gi|430800796|pdb|4AN2|A Chain A, Crystal Structures Of Human Mek1 With Carboxamide-based Allosteric Inhibitor Xl518 (gdc-0973), Or Related Analogs. >gi|430800797|pdb|4AN3|A Chain A, Crystal Structures Of Human Mek1 With Carboxamide-based Allosteric Inhibitor Xl518 (gdc-0973), Or Related Analogs. >gi|430800798|pdb|4AN9|A Chain A, Crystal Structures Of Human Mek1 With Carboxamide-based Allosteric I…	E	Library
ENSG00000169032	ENST00000307102	ENSP00000302486	MAP2K1	MAP2K1-001	PRINCIPAL:1	144	E	GAG	CAGTATCTGCATGGAGCACA	chr15	66729225	+	1	TRUE	38	59	83	64	0.3654822335029999	3	146	141	5	FALSE	FALSE	2	1	0.5	-13.168	0.370231	Prot_kinase_dom	4AN2	gi|430800796|pdb|4AN2|A Chain A, Crystal Structures Of Human Mek1 With Carboxamide-based Allosteric Inhibitor Xl518 (gdc-0973), Or Related Analogs. >gi|430800797|pdb|4AN3|A Chain A, Crystal Structures Of Human Mek1 With Carboxamide-based Allosteric Inhibitor Xl518 (gdc-0973), Or Related Analogs. >gi|430800798|pdb|4AN9|A Chain A, Crystal Structures Of Human Mek1 With Carboxamide-based Allosteric I…	E	Library	-3.211424445
ENSG00000169032	ENST00000307102	ENSP00000302486	MAP2K1	MAP2K1-001	PRINCIPAL:1	144	E	GAG	CAGTATCTGCATGGAGCACA	chr15	66729225	+	1	TRUE	38	59	83	64	0.3654822335029999	3	146	141	5	FALSE	FALSE	2	1	0.5	-13.168	0.370231	Prot_kinase_dom	4AN2	gi|430800796|pdb|4AN2|A Chain A, Crystal Structures Of Human Mek1 With Carboxamide-based Allosteric Inhibitor Xl518 (gdc-0973), Or Related Analogs. >gi|430800797|pdb|4AN3|A Chain A, Crystal Structures Of Human Mek1 With Carboxamide-based Allosteric Inhibitor Xl518 (gdc-0973), Or Related Analogs. >gi|430800798|pdb|4AN9|A Chain A, Crystal Structures Of Human Mek1 With Carboxamide-based Allosteric I…	E	Library	-3.211424445
ENSG00000169032	ENST00000307102	ENSP00000302486	MAP2K1	MAP2K1-001	PRINCIPAL:1	145	H	CAC	CAGTATCTGCATGGAGCACA	chr15	66729225	+	1	TRUE	38	59	83	64	0.368020305	3	146	141	5	FALSE	FALSE	2	1	0.5	-12.87	0.39415	Prot_kinase_dom	4AN2	gi|430800796|pdb|4AN2|A Chain A, Crystal Structures Of Human Mek1 With Carboxamide-based Allosteric Inhibitor Xl518 (gdc-0973), Or Related Analogs. >gi|430800797|pdb|4AN3|A Chain A, Crystal Structures Of Human Mek1 With Carboxamide-based Allosteric Inhibitor Xl518 (gdc-0973), Or Related Analogs. >gi|430800798|pdb|4AN9|A Chain A, Crystal Structures Of Human Mek1 With Carboxamide-based Allosteric I…	C	Library	-3.211424445
ENSG00000169032	ENST00000307102	ENSP00000302486	MAP2K1	MAP2K1-001	PRINCIPAL:1	145	H	CAC	CAGTATCTGCATGGAGCACA	chr15	66729225	+	1	TRUE	38	59	83	64	0.368020305	3	146	141	5	FALSE	FALSE	2	1	0.5	-12.87	0.39415	Prot_kinase_dom	4AN2	gi|430800796|pdb|4AN2|A Chain A, Crystal Structures Of Human Mek1 With Carboxamide-based Allosteric Inhibitor Xl518 (gdc-0973), Or Related Analogs. >gi|430800797|pdb|4AN3|A Chain A, Crystal Structures Of Human Mek1 With Carboxamide-based Allosteric Inhibitor Xl518 (gdc-0973), Or Related Analogs. >gi|430800798|pdb|4AN9|A Chain A, Crystal Structures Of Human Mek1 With Carboxamide-based Allosteric I…	C	Library	-3.211424445
ENSG00000169032	ENST00000307102	ENSP00000302486	MAP2K1	MAP2K1-001	PRINCIPAL:1	146	M	ATG	TATTCTCGATCTTAGGATGG	chr15	66735619	+	1	TRUE	76	84	87	64	0.3705583756350001	3	146	1	76	FALSE	FALSE	2	1	0.5	-12.315	0.388156	Prot_kinase_dom	4AN2	gi|430800796|pdb|4AN2|A Chain A, Crystal Structures Of Human Mek1 With Carboxamide-based Allosteric Inhibitor Xl518 (gdc-0973), Or Related Analogs. >gi|430800797|pdb|4AN3|A Chain A, Crystal Structures Of Human Mek1 With Carboxamide-based Allosteric Inhibitor Xl518 (gdc-0973), Or Related Analogs. >gi|430800798|pdb|4AN9|A Chain A, Crystal Structures Of Human Mek1 With Carboxamide-based Allosteric I…	C	Library	-7.893486129
ENSG00000169032	ENST00000307102	ENSP00000302486	MAP2K1	MAP2K1-001	PRINCIPAL:1	146	M	ATG	TATTCTCGATCTTAGGATGG	chr15	66735619	+	1	TRUE	76	84	87	64	0.3705583756350001	3	146	1	76	FALSE	FALSE	2	1	0.5	-12.315	0.388156	Prot_kinase_dom	4AN2	gi|430800796|pdb|4AN2|A Chain A, Crystal Structures Of Human Mek1 With Carboxamide-based Allosteric Inhibitor Xl518 (gdc-0973), Or Related Analogs. >gi|430800797|pdb|4AN3|A Chain A, Crystal Structures Of Human Mek1 With Carboxamide-based Allosteric Inhibitor Xl518 (gdc-0973), Or Related Analogs. >gi|430800798|pdb|4AN9|A Chain A, Crystal Structures Of Human Mek1 With Carboxamide-based Allosteric I…	C	Library	-7.893486129
ENSG00000169032	ENST00000307102	ENSP00000302486	MAP2K1	MAP2K1-001	PRINCIPAL:1	147	D	GAT	TATTCTCGATCTTAGGATGG	chr15	66735619	+	1	TRUE	76	84	87	64	0.3730964467010001	4	77	1	76	FALSE	FALSE	2	1	0.5	-12.752	0.418382	Prot_kinase_dom	4AN2	gi|430800796|pdb|4AN2|A Chain A, Crystal Structures Of Human Mek1 With Carboxamide-based Allosteric Inhibitor Xl518 (gdc-0973), Or Related Analogs. >gi|430800797|pdb|4AN3|A Chain A, Crystal Structures Of Human Mek1 With Carboxamide-based Allosteric Inhibitor Xl518 (gdc-0973), Or Related Analogs. >gi|430800798|pdb|4AN9|A Chain A, Crystal Structures Of Human Mek1 With Carboxamide-based Allosteric I…	C	Library	-7.893486129
ENSG00000169032	ENST00000307102	ENSP00000302486	MAP2K1	MAP2K1-001	PRINCIPAL:1	147	D	GAT	TATTCTCGATCTTAGGATGG	chr15	66735619	+	1	TRUE	76	84	87	64	0.3730964467010001	4	77	1	76	FALSE	FALSE	2	1	0.5	-12.752	0.418382	Prot_kinase_dom	4AN2	gi|430800796|pdb|4AN2|A Chain A, Crystal Structures Of Human Mek1 With Carboxamide-based Allosteric Inhibitor Xl518 (gdc-0973), Or Related Analogs. >gi|430800797|pdb|4AN3|A Chain A, Crystal Structures Of Human Mek1 With Carboxamide-based Allosteric Inhibitor Xl518 (gdc-0973), Or Related Analogs. >gi|430800798|pdb|4AN9|A Chain A, Crystal Structures Of Human Mek1 With Carboxamide-based Allosteric I…	C	Library	-7.893486129
ENSG00000169032	ENST00000307102	ENSP00000302486	MAP2K1	MAP2K1-001	PRINCIPAL:1	148	G	GGA					1						0.375634518	4	77			FALSE		2			-12.861	0.4658319999999999	Prot_kinase_dom	4AN2	gi|430800796|pdb|4AN2|A Chain A, Crystal Structures Of Human Mek1 With Carboxamide-based Allosteric Inhibitor Xl518 (gdc-0973), Or Related Analogs. >gi|430800797|pdb|4AN3|A Chain A, Crystal Structures Of Human Mek1 With Carboxamide-based Allosteric Inhibitor Xl518 (gdc-0973), Or Related Analogs. >gi|430800798|pdb|4AN9|A Chain A, Crystal Structures Of Human Mek1 With Carboxamide-based Allosteric I…	C	Library
ENSG00000169032	ENST00000307102	ENSP00000302486	MAP2K1	MAP2K1-001	PRINCIPAL:1	149	G	GGT	ATCTTAGGATGGAGGTTCTC	chr15	66735627	+	1	TRUE	45	32	50	69	0.3781725888319999	4	77	9	68	FALSE	FALSE	2	1	0.5	-12.861	0.4941439999999999	Prot_kinase_dom	4AN2	gi|430800796|pdb|4AN2|A Chain A, Crystal Structures Of Human Mek1 With Carboxamide-based Allosteric Inhibitor Xl518 (gdc-0973), Or Related Analogs. >gi|430800797|pdb|4AN3|A Chain A, Crystal Structures Of Human Mek1 With Carboxamide-based Allosteric Inhibitor Xl518 (gdc-0973), Or Related Analogs. >gi|430800798|pdb|4AN9|A Chain A, Crystal Structures Of Human Mek1 With Carboxamide-based Allosteric I…	C	Library	0.1504854
ENSG00000169032	ENST00000307102	ENSP00000302486	MAP2K1	MAP2K1-001	PRINCIPAL:1	149	G	GGT	ATCTTAGGATGGAGGTTCTC	chr15	66735627	+	1	TRUE	45	32	50	69	0.3781725888319999	4	77	9	68	FALSE	FALSE	2	1	0.5	-12.861	0.4941439999999999	Prot_kinase_dom	4AN2	gi|430800796|pdb|4AN2|A Chain A, Crystal Structures Of Human Mek1 With Carboxamide-based Allosteric Inhibitor Xl518 (gdc-0973), Or Related Analogs. >gi|430800797|pdb|4AN3|A Chain A, Crystal Structures Of Human Mek1 With Carboxamide-based Allosteric Inhibitor Xl518 (gdc-0973), Or Related Analogs. >gi|430800798|pdb|4AN9|A Chain A, Crystal Structures Of Human Mek1 With Carboxamide-based Allosteric I…	C	Library	0.1504854
ENSG00000169032	ENST00000307102	ENSP00000302486	MAP2K1	MAP2K1-001	PRINCIPAL:1	150	S	TCT	ATCTTAGGATGGAGGTTCTC	chr15	66735627	+	1	TRUE	45	32	50	69	0.38071066	4	77	9	68	FALSE	FALSE	2	1	0.5	-11.493	0.511026	Prot_kinase_dom	4AN2	gi|430800796|pdb|4AN2|A Chain A, Crystal Structures Of Human Mek1 With Carboxamide-based Allosteric Inhibitor Xl518 (gdc-0973), Or Related Analogs. >gi|430800797|pdb|4AN3|A Chain A, Crystal Structures Of Human Mek1 With Carboxamide-based Allosteric Inhibitor Xl518 (gdc-0973), Or Related Analogs. >gi|430800798|pdb|4AN9|A Chain A, Crystal Structures Of Human Mek1 With Carboxamide-based Allosteric I…	C	Library	0.1504854
ENSG00000169032	ENST00000307102	ENSP00000302486	MAP2K1	MAP2K1-001	PRINCIPAL:1	150	S	TCT	ATCTTAGGATGGAGGTTCTC	chr15	66735627	+	1	TRUE	45	32	50	69	0.38071066	4	77	9	68	FALSE	FALSE	2	1	0.5	-11.493	0.511026	Prot_kinase_dom	4AN2	gi|430800796|pdb|4AN2|A Chain A, Crystal Structures Of Human Mek1 With Carboxamide-based Allosteric Inhibitor Xl518 (gdc-0973), Or Related Analogs. >gi|430800797|pdb|4AN3|A Chain A, Crystal Structures Of Human Mek1 With Carboxamide-based Allosteric Inhibitor Xl518 (gdc-0973), Or Related Analogs. >gi|430800798|pdb|4AN9|A Chain A, Crystal Structures Of Human Mek1 With Carboxamide-based Allosteric I…	C	Library	0.1504854
ENSG00000169032	ENST00000307102	ENSP00000302486	MAP2K1	MAP2K1-001	PRINCIPAL:1	151	L	CTG					1						0.383248731	4	77			FALSE		2			-11.495	0.539565	Prot_kinase_dom	4AN2	gi|430800796|pdb|4AN2|A Chain A, Crystal Structures Of Human Mek1 With Carboxamide-based Allosteric Inhibitor Xl518 (gdc-0973), Or Related Analogs. >gi|430800797|pdb|4AN3|A Chain A, Crystal Structures Of Human Mek1 With Carboxamide-based Allosteric Inhibitor Xl518 (gdc-0973), Or Related Analogs. >gi|430800798|pdb|4AN9|A Chain A, Crystal Structures Of Human Mek1 With Carboxamide-based Allosteric I…	H	Library
ENSG00000169032	ENST00000307102	ENSP00000302486	MAP2K1	MAP2K1-001	PRINCIPAL:1	152	D	GAT					1						0.385786802	4	77			FALSE		2			-12.346	0.5185270000000001	Prot_kinase_dom	4AN2	gi|430800796|pdb|4AN2|A Chain A, Crystal Structures Of Human Mek1 With Carboxamide-based Allosteric Inhibitor Xl518 (gdc-0973), Or Related Analogs. >gi|430800797|pdb|4AN3|A Chain A, Crystal Structures Of Human Mek1 With Carboxamide-based Allosteric Inhibitor Xl518 (gdc-0973), Or Related Analogs. >gi|430800798|pdb|4AN9|A Chain A, Crystal Structures Of Human Mek1 With Carboxamide-based Allosteric I…	H	Library
ENSG00000169032	ENST00000307102	ENSP00000302486	MAP2K1	MAP2K1-001	PRINCIPAL:1	153	Q	CAA					1						0.3883248730960001	4	77			FALSE		2			-9.481	0.474473	Prot_kinase_dom	4AN2	gi|430800796|pdb|4AN2|A Chain A, Crystal Structures Of Human Mek1 With Carboxamide-based Allosteric Inhibitor Xl518 (gdc-0973), Or Related Analogs. >gi|430800797|pdb|4AN3|A Chain A, Crystal Structures Of Human Mek1 With Carboxamide-based Allosteric Inhibitor Xl518 (gdc-0973), Or Related Analogs. >gi|430800798|pdb|4AN9|A Chain A, Crystal Structures Of Human Mek1 With Carboxamide-based Allosteric I…	H	Library
ENSG00000169032	ENST00000307102	ENSP00000302486	MAP2K1	MAP2K1-001	PRINCIPAL:1	154	V	GTC					1						0.3908629441619999	4	77			FALSE		2			-10.853	0.4665729999999999	Prot_kinase_dom	4AN2	gi|430800796|pdb|4AN2|A Chain A, Crystal Structures Of Human Mek1 With Carboxamide-based Allosteric Inhibitor Xl518 (gdc-0973), Or Related Analogs. >gi|430800797|pdb|4AN3|A Chain A, Crystal Structures Of Human Mek1 With Carboxamide-based Allosteric Inhibitor Xl518 (gdc-0973), Or Related Analogs. >gi|430800798|pdb|4AN9|A Chain A, Crystal Structures Of Human Mek1 With Carboxamide-based Allosteric I…	H	Library
ENSG00000169032	ENST00000307102	ENSP00000302486	MAP2K1	MAP2K1-001	PRINCIPAL:1	155	L	CTG	GAATTCTTCCAGCTTTCTTC	chr15	66735646	-	1	FALSE	25	8	74	70	0.393401015	4	77	28	49	FALSE	FALSE	2	1	0.5	-11.335	0.450538	Prot_kinase_dom	4AN2	gi|430800796|pdb|4AN2|A Chain A, Crystal Structures Of Human Mek1 With Carboxamide-based Allosteric Inhibitor Xl518 (gdc-0973), Or Related Analogs. >gi|430800797|pdb|4AN3|A Chain A, Crystal Structures Of Human Mek1 With Carboxamide-based Allosteric Inhibitor Xl518 (gdc-0973), Or Related Analogs. >gi|430800798|pdb|4AN9|A Chain A, Crystal Structures Of Human Mek1 With Carboxamide-based Allosteric I…	H	Library
ENSG00000169032	ENST00000307102	ENSP00000302486	MAP2K1	MAP2K1-001	PRINCIPAL:1	156	K	AAG	GATCAAGTCCTGAAGAAAGC	chr15	66735649	+	1	TRUE	34	50	68	80	0.395939086	4	77	31	46	FALSE	FALSE	2	1	0.5	-10.973	0.4067989999999999	Prot_kinase_dom	4AN2	gi|430800796|pdb|4AN2|A Chain A, Crystal Structures Of Human Mek1 With Carboxamide-based Allosteric Inhibitor Xl518 (gdc-0973), Or Related Analogs. >gi|430800797|pdb|4AN3|A Chain A, Crystal Structures Of Human Mek1 With Carboxamide-based Allosteric Inhibitor Xl518 (gdc-0973), Or Related Analogs. >gi|430800798|pdb|4AN9|A Chain A, Crystal Structures Of Human Mek1 With Carboxamide-based Allosteric I…	H	Library	-5.001670768
ENSG00000169032	ENST00000307102	ENSP00000302486	MAP2K1	MAP2K1-001	PRINCIPAL:1	156	K	AAG	GATCAAGTCCTGAAGAAAGC	chr15	66735649	+	1	TRUE	34	50	68	80	0.395939086	4	77	31	46	FALSE	FALSE	2	1	0.5	-10.973	0.4067989999999999	Prot_kinase_dom	4AN2	gi|430800796|pdb|4AN2|A Chain A, Crystal Structures Of Human Mek1 With Carboxamide-based Allosteric Inhibitor Xl518 (gdc-0973), Or Related Analogs. >gi|430800797|pdb|4AN3|A Chain A, Crystal Structures Of Human Mek1 With Carboxamide-based Allosteric Inhibitor Xl518 (gdc-0973), Or Related Analogs. >gi|430800798|pdb|4AN9|A Chain A, Crystal Structures Of Human Mek1 With Carboxamide-based Allosteric I…	H	Library	-5.001670768
ENSG00000169032	ENST00000307102	ENSP00000302486	MAP2K1	MAP2K1-001	PRINCIPAL:1	156	K	AAG	GAATTCTTCCAGCTTTCTTC	chr15	66735646	-	1	FALSE	25	8	74	70	0.395939086	4	77	28	49	FALSE	FALSE	2	1	0.5	-10.973	0.4067989999999999	Prot_kinase_dom	4AN2	gi|430800796|pdb|4AN2|A Chain A, Crystal Structures Of Human Mek1 With Carboxamide-based Allosteric Inhibitor Xl518 (gdc-0973), Or Related Analogs. >gi|430800797|pdb|4AN3|A Chain A, Crystal Structures Of Human Mek1 With Carboxamide-based Allosteric Inhibitor Xl518 (gdc-0973), Or Related Analogs. >gi|430800798|pdb|4AN9|A Chain A, Crystal Structures Of Human Mek1 With Carboxamide-based Allosteric I…	H	Library
ENSG00000169032	ENST00000307102	ENSP00000302486	MAP2K1	MAP2K1-001	PRINCIPAL:1	157	K	AAA	GATCAAGTCCTGAAGAAAGC	chr15	66735649	+	1	TRUE	34	50	68	80	0.398477157	4	77	31	46	FALSE	FALSE	2	1	0.5	-10.973	0.389163	Prot_kinase_dom	4AN2	gi|430800796|pdb|4AN2|A Chain A, Crystal Structures Of Human Mek1 With Carboxamide-based Allosteric Inhibitor Xl518 (gdc-0973), Or Related Analogs. >gi|430800797|pdb|4AN3|A Chain A, Crystal Structures Of Human Mek1 With Carboxamide-based Allosteric Inhibitor Xl518 (gdc-0973), Or Related Analogs. >gi|430800798|pdb|4AN9|A Chain A, Crystal Structures Of Human Mek1 With Carboxamide-based Allosteric I…	H	Library	-5.001670768
ENSG00000169032	ENST00000307102	ENSP00000302486	MAP2K1	MAP2K1-001	PRINCIPAL:1	157	K	AAA	GATCAAGTCCTGAAGAAAGC	chr15	66735649	+	1	TRUE	34	50	68	80	0.398477157	4	77	31	46	FALSE	FALSE	2	1	0.5	-10.973	0.389163	Prot_kinase_dom	4AN2	gi|430800796|pdb|4AN2|A Chain A, Crystal Structures Of Human Mek1 With Carboxamide-based Allosteric Inhibitor Xl518 (gdc-0973), Or Related Analogs. >gi|430800797|pdb|4AN3|A Chain A, Crystal Structures Of Human Mek1 With Carboxamide-based Allosteric Inhibitor Xl518 (gdc-0973), Or Related Analogs. >gi|430800798|pdb|4AN9|A Chain A, Crystal Structures Of Human Mek1 With Carboxamide-based Allosteric I…	H	Library	-5.001670768
ENSG00000169032	ENST00000307102	ENSP00000302486	MAP2K1	MAP2K1-001	PRINCIPAL:1	158	A	GCT					1						0.401015228	4	77			FALSE		2			-10.998	0.371429	Prot_kinase_dom	4AN2	gi|430800796|pdb|4AN2|A Chain A, Crystal Structures Of Human Mek1 With Carboxamide-based Allosteric Inhibitor Xl518 (gdc-0973), Or Related Analogs. >gi|430800797|pdb|4AN3|A Chain A, Crystal Structures Of Human Mek1 With Carboxamide-based Allosteric Inhibitor Xl518 (gdc-0973), Or Related Analogs. >gi|430800798|pdb|4AN9|A Chain A, Crystal Structures Of Human Mek1 With Carboxamide-based Allosteric I…	H	Library
ENSG00000169032	ENST00000307102	ENSP00000302486	MAP2K1	MAP2K1-001	PRINCIPAL:1	159	G	GGA					1						0.403553299	4	77			FALSE		2			-10.924	0.338471	Prot_kinase_dom	4AN2	gi|430800796|pdb|4AN2|A Chain A, Crystal Structures Of Human Mek1 With Carboxamide-based Allosteric Inhibitor Xl518 (gdc-0973), Or Related Analogs. >gi|430800797|pdb|4AN3|A Chain A, Crystal Structures Of Human Mek1 With Carboxamide-based Allosteric Inhibitor Xl518 (gdc-0973), Or Related Analogs. >gi|430800798|pdb|4AN9|A Chain A, Crystal Structures Of Human Mek1 With Carboxamide-based Allosteric I…	C	Library
ENSG00000169032	ENST00000307102	ENSP00000302486	MAP2K1	MAP2K1-001	PRINCIPAL:1	160	R	AGA					1						0.406091371	4	77			FALSE		2			-12.196	0.301726	Prot_kinase_dom	4AN2	gi|430800796|pdb|4AN2|A Chain A, Crystal Structures Of Human Mek1 With Carboxamide-based Allosteric Inhibitor Xl518 (gdc-0973), Or Related Analogs. >gi|430800797|pdb|4AN3|A Chain A, Crystal Structures Of Human Mek1 With Carboxamide-based Allosteric Inhibitor Xl518 (gdc-0973), Or Related Analogs. >gi|430800798|pdb|4AN9|A Chain A, Crystal Structures Of Human Mek1 With Carboxamide-based Allosteric I…	C	Library
ENSG00000169032	ENST00000307102	ENSP00000302486	MAP2K1	MAP2K1-001	PRINCIPAL:1	161	I	ATT					1						0.408629442	4	77			FALSE		2			-11.375	0.31899	Prot_kinase_dom	4AN2	gi|430800796|pdb|4AN2|A Chain A, Crystal Structures Of Human Mek1 With Carboxamide-based Allosteric Inhibitor Xl518 (gdc-0973), Or Related Analogs. >gi|430800797|pdb|4AN3|A Chain A, Crystal Structures Of Human Mek1 With Carboxamide-based Allosteric Inhibitor Xl518 (gdc-0973), Or Related Analogs. >gi|430800798|pdb|4AN9|A Chain A, Crystal Structures Of Human Mek1 With Carboxamide-based Allosteric I…	C	Library
ENSG00000169032	ENST00000307102	ENSP00000302486	MAP2K1	MAP2K1-001	PRINCIPAL:1	162	P	CCT	ACTTTTCCTAAAATTTGTTC	chr15	66735668	-	1	FALSE	30	18	85	61	0.411167513	4	77	50	27	FALSE	FALSE	2	1	0.5	-13.831	0.310392	Prot_kinase_dom	4AN2	gi|430800796|pdb|4AN2|A Chain A, Crystal Structures Of Human Mek1 With Carboxamide-based Allosteric Inhibitor Xl518 (gdc-0973), Or Related Analogs. >gi|430800797|pdb|4AN3|A Chain A, Crystal Structures Of Human Mek1 With Carboxamide-based Allosteric Inhibitor Xl518 (gdc-0973), Or Related Analogs. >gi|430800798|pdb|4AN9|A Chain A, Crystal Structures Of Human Mek1 With Carboxamide-based Allosteric I…	C	Library
ENSG00000169032	ENST00000307102	ENSP00000302486	MAP2K1	MAP2K1-001	PRINCIPAL:1	163	E	GAA	ACTTTTCCTAAAATTTGTTC	chr15	66735668	-	1	FALSE	30	18	85	61	0.413705584	4	77	50	27	FALSE	FALSE	2	1	0.5	-11.544	0.287453	Prot_kinase_dom	4AN2	gi|430800796|pdb|4AN2|A Chain A, Crystal Structures Of Human Mek1 With Carboxamide-based Allosteric Inhibitor Xl518 (gdc-0973), Or Related Analogs. >gi|430800797|pdb|4AN3|A Chain A, Crystal Structures Of Human Mek1 With Carboxamide-based Allosteric Inhibitor Xl518 (gdc-0973), Or Related Analogs. >gi|430800798|pdb|4AN9|A Chain A, Crystal Structures Of Human Mek1 With Carboxamide-based Allosteric I…	H	Library
ENSG00000169032	ENST00000307102	ENSP00000302486	MAP2K1	MAP2K1-001	PRINCIPAL:1	164	Q	CAA	AGAATTCCTGAACAAATTTT	chr15	66735673	+	1	TRUE	23	1	55	56	0.416243655	4	77	55	22	FALSE	FALSE	2	1	0.5	-9.858	0.261188	Prot_kinase_dom	4AN2	gi|430800796|pdb|4AN2|A Chain A, Crystal Structures Of Human Mek1 With Carboxamide-based Allosteric Inhibitor Xl518 (gdc-0973), Or Related Analogs. >gi|430800797|pdb|4AN3|A Chain A, Crystal Structures Of Human Mek1 With Carboxamide-based Allosteric Inhibitor Xl518 (gdc-0973), Or Related Analogs. >gi|430800798|pdb|4AN9|A Chain A, Crystal Structures Of Human Mek1 With Carboxamide-based Allosteric I…	H	Library
ENSG00000169032	ENST00000307102	ENSP00000302486	MAP2K1	MAP2K1-001	PRINCIPAL:1	165	I	ATT	AGAATTCCTGAACAAATTTT	chr15	66735673	+	1	TRUE	23	1	55	56	0.418781726	4	77	55	22	FALSE	FALSE	2	1	0.5	-11.392	0.238393	Prot_kinase_dom	4AN2	gi|430800796|pdb|4AN2|A Chain A, Crystal Structures Of Human Mek1 With Carboxamide-based Allosteric Inhibitor Xl518 (gdc-0973), Or Related Analogs. >gi|430800797|pdb|4AN3|A Chain A, Crystal Structures Of Human Mek1 With Carboxamide-based Allosteric Inhibitor Xl518 (gdc-0973), Or Related Analogs. >gi|430800798|pdb|4AN9|A Chain A, Crystal Structures Of Human Mek1 With Carboxamide-based Allosteric I…	H	Library
ENSG00000169032	ENST00000307102	ENSP00000302486	MAP2K1	MAP2K1-001	PRINCIPAL:1	166	L	TTA					1						0.421319797	4	77			FALSE		2			-11.455	0.203282	Prot_kinase_dom	4AN2	gi|430800796|pdb|4AN2|A Chain A, Crystal Structures Of Human Mek1 With Carboxamide-based Allosteric Inhibitor Xl518 (gdc-0973), Or Related Analogs. >gi|430800797|pdb|4AN3|A Chain A, Crystal Structures Of Human Mek1 With Carboxamide-based Allosteric Inhibitor Xl518 (gdc-0973), Or Related Analogs. >gi|430800798|pdb|4AN9|A Chain A, Crystal Structures Of Human Mek1 With Carboxamide-based Allosteric I…	H	Library
ENSG00000169032	ENST00000307102	ENSP00000302486	MAP2K1	MAP2K1-001	PRINCIPAL:1	167	G	GGA					1						0.423857868	4	77			FALSE		2			-13.056	0.1837099999999999	Prot_kinase_dom	4AN2	gi|430800796|pdb|4AN2|A Chain A, Crystal Structures Of Human Mek1 With Carboxamide-based Allosteric Inhibitor Xl518 (gdc-0973), Or Related Analogs. >gi|430800797|pdb|4AN3|A Chain A, Crystal Structures Of Human Mek1 With Carboxamide-based Allosteric Inhibitor Xl518 (gdc-0973), Or Related Analogs. >gi|430800798|pdb|4AN9|A Chain A, Crystal Structures Of Human Mek1 With Carboxamide-based Allosteric I…	H	Library
ENSG00000169032	ENST00000307102	ENSP00000302486	MAP2K1	MAP2K1-001	PRINCIPAL:1	168	K	AAA					1						0.426395939	4	77			FALSE		2			-11.543	0.163603	Prot_kinase_dom	4AN2	gi|430800796|pdb|4AN2|A Chain A, Crystal Structures Of Human Mek1 With Carboxamide-based Allosteric Inhibitor Xl518 (gdc-0973), Or Related Analogs. >gi|430800797|pdb|4AN3|A Chain A, Crystal Structures Of Human Mek1 With Carboxamide-based Allosteric Inhibitor Xl518 (gdc-0973), Or Related Analogs. >gi|430800798|pdb|4AN9|A Chain A, Crystal Structures Of Human Mek1 With Carboxamide-based Allosteric I…	H	Library
ENSG00000169032	ENST00000307102	ENSP00000302486	MAP2K1	MAP2K1-001	PRINCIPAL:1	169	V	GTT					1						0.4289340101519999	4	77			FALSE		2			-11.177	0.144413	Prot_kinase_dom	4AN2	gi|430800796|pdb|4AN2|A Chain A, Crystal Structures Of Human Mek1 With Carboxamide-based Allosteric Inhibitor Xl518 (gdc-0973), Or Related Analogs. >gi|430800797|pdb|4AN3|A Chain A, Crystal Structures Of Human Mek1 With Carboxamide-based Allosteric Inhibitor Xl518 (gdc-0973), Or Related Analogs. >gi|430800798|pdb|4AN9|A Chain A, Crystal Structures Of Human Mek1 With Carboxamide-based Allosteric I…	H	Library
ENSG00000169032	ENST00000307102	ENSP00000302486	MAP2K1	MAP2K1-001	PRINCIPAL:1	170	S	AGC					1						0.4314720812179999	4	77			FALSE		2			-10.306	0.137342	Prot_kinase_dom	4AN2	gi|430800796|pdb|4AN2|A Chain A, Crystal Structures Of Human Mek1 With Carboxamide-based Allosteric Inhibitor Xl518 (gdc-0973), Or Related Analogs. >gi|430800797|pdb|4AN3|A Chain A, Crystal Structures Of Human Mek1 With Carboxamide-based Allosteric Inhibitor Xl518 (gdc-0973), Or Related Analogs. >gi|430800798|pdb|4AN9|A Chain A, Crystal Structures Of Human Mek1 With Carboxamide-based Allosteric I…	H	Library
ENSG00000169032	ENST00000307102	ENSP00000302486	MAP2K1	MAP2K1-001	PRINCIPAL:1	171	I	ATT					1						0.434010152	4	77			FALSE		2			-10.407	0.124196	Prot_kinase_dom	4AN2	gi|430800796|pdb|4AN2|A Chain A, Crystal Structures Of Human Mek1 With Carboxamide-based Allosteric Inhibitor Xl518 (gdc-0973), Or Related Analogs. >gi|430800797|pdb|4AN3|A Chain A, Crystal Structures Of Human Mek1 With Carboxamide-based Allosteric Inhibitor Xl518 (gdc-0973), Or Related Analogs. >gi|430800798|pdb|4AN9|A Chain A, Crystal Structures Of Human Mek1 With Carboxamide-based Allosteric I…	H	Library
ENSG00000169032	ENST00000307102	ENSP00000302486	MAP2K1	MAP2K1-001	PRINCIPAL:1	172	A	GCT					1						0.436548223	4	77			FALSE		2			-10.885	0.116964	Prot_kinase_dom	4AN2	gi|430800796|pdb|4AN2|A Chain A, Crystal Structures Of Human Mek1 With Carboxamide-based Allosteric Inhibitor Xl518 (gdc-0973), Or Related Analogs. >gi|430800797|pdb|4AN3|A Chain A, Crystal Structures Of Human Mek1 With Carboxamide-based Allosteric Inhibitor Xl518 (gdc-0973), Or Related Analogs. >gi|430800798|pdb|4AN9|A Chain A, Crystal Structures Of Human Mek1 With Carboxamide-based Allosteric I…	H	Library
ENSG00000169032	ENST00000307102	ENSP00000302486	MAP2K1	MAP2K1-001	PRINCIPAL:1	173	V	GTA	CCTTTCCTCTAGGTAATAAA	chr15	66736998	+	1	TRUE	57	6	76	64	0.439086294	5	51	4	47	TRUE	FALSE	2	1	0.5	-10.476	0.121443	Prot_kinase_dom	4AN2	gi|430800796|pdb|4AN2|A Chain A, Crystal Structures Of Human Mek1 With Carboxamide-based Allosteric Inhibitor Xl518 (gdc-0973), Or Related Analogs. >gi|430800797|pdb|4AN3|A Chain A, Crystal Structures Of Human Mek1 With Carboxamide-based Allosteric Inhibitor Xl518 (gdc-0973), Or Related Analogs. >gi|430800798|pdb|4AN9|A Chain A, Crystal Structures Of Human Mek1 With Carboxamide-based Allosteric I…	H	Library
ENSG00000169032	ENST00000307102	ENSP00000302486	MAP2K1	MAP2K1-001	PRINCIPAL:1	174	I	ATA	CCTTTCCTCTAGGTAATAAA	chr15	66736998	+	1	TRUE	57	6	76	64	0.4416243654819999	5	51	4	47	TRUE	FALSE	2	1	0.5	-9.868	0.117942	Prot_kinase_dom	4AN2	gi|430800796|pdb|4AN2|A Chain A, Crystal Structures Of Human Mek1 With Carboxamide-based Allosteric Inhibitor Xl518 (gdc-0973), Or Related Analogs. >gi|430800797|pdb|4AN3|A Chain A, Crystal Structures Of Human Mek1 With Carboxamide-based Allosteric Inhibitor Xl518 (gdc-0973), Or Related Analogs. >gi|430800798|pdb|4AN9|A Chain A, Crystal Structures Of Human Mek1 With Carboxamide-based Allosteric I…	H	Library
ENSG00000169032	ENST00000307102	ENSP00000302486	MAP2K1	MAP2K1-001	PRINCIPAL:1	175	K	AAA					1						0.444162437	5	51			TRUE		2			-11.478	0.1310579999999999	Prot_kinase_dom	4AN2	gi|430800796|pdb|4AN2|A Chain A, Crystal Structures Of Human Mek1 With Carboxamide-based Allosteric Inhibitor Xl518 (gdc-0973), Or Related Analogs. >gi|430800797|pdb|4AN3|A Chain A, Crystal Structures Of Human Mek1 With Carboxamide-based Allosteric Inhibitor Xl518 (gdc-0973), Or Related Analogs. >gi|430800798|pdb|4AN9|A Chain A, Crystal Structures Of Human Mek1 With Carboxamide-based Allosteric I…	H	Library
ENSG00000169032	ENST00000307102	ENSP00000302486	MAP2K1	MAP2K1-001	PRINCIPAL:1	176	G	GGC					1						0.446700508	5	51			TRUE		2			-13.087	0.1406359999999999	Prot_kinase_dom	4AN2	gi|430800796|pdb|4AN2|A Chain A, Crystal Structures Of Human Mek1 With Carboxamide-based Allosteric Inhibitor Xl518 (gdc-0973), Or Related Analogs. >gi|430800797|pdb|4AN3|A Chain A, Crystal Structures Of Human Mek1 With Carboxamide-based Allosteric Inhibitor Xl518 (gdc-0973), Or Related Analogs. >gi|430800798|pdb|4AN9|A Chain A, Crystal Structures Of Human Mek1 With Carboxamide-based Allosteric I…	H	Library
ENSG00000169032	ENST00000307102	ENSP00000302486	MAP2K1	MAP2K1-001	PRINCIPAL:1	177	L	CTG	GCTTCTCCCTCAGATATGTC	chr15	66737010	-	1	FALSE	43	56	88	67	0.449238579	5	51	16	35	TRUE	FALSE	2	1	0.5	-11.296	0.148001	Prot_kinase_dom	4AN2	gi|430800796|pdb|4AN2|A Chain A, Crystal Structures Of Human Mek1 With Carboxamide-based Allosteric Inhibitor Xl518 (gdc-0973), Or Related Analogs. >gi|430800797|pdb|4AN3|A Chain A, Crystal Structures Of Human Mek1 With Carboxamide-based Allosteric Inhibitor Xl518 (gdc-0973), Or Related Analogs. >gi|430800798|pdb|4AN9|A Chain A, Crystal Structures Of Human Mek1 With Carboxamide-based Allosteric I…	H	Library	-2.448197143
ENSG00000169032	ENST00000307102	ENSP00000302486	MAP2K1	MAP2K1-001	PRINCIPAL:1	177	L	CTG	GCTTCTCCCTCAGATATGTC	chr15	66737010	-	1	FALSE	43	56	88	67	0.449238579	5	51	16	35	TRUE	FALSE	2	1	0.5	-11.296	0.148001	Prot_kinase_dom	4AN2	gi|430800796|pdb|4AN2|A Chain A, Crystal Structures Of Human Mek1 With Carboxamide-based Allosteric Inhibitor Xl518 (gdc-0973), Or Related Analogs. >gi|430800797|pdb|4AN3|A Chain A, Crystal Structures Of Human Mek1 With Carboxamide-based Allosteric Inhibitor Xl518 (gdc-0973), Or Related Analogs. >gi|430800798|pdb|4AN9|A Chain A, Crystal Structures Of Human Mek1 With Carboxamide-based Allosteric I…	H	Library	-2.448197143
ENSG00000169032	ENST00000307102	ENSP00000302486	MAP2K1	MAP2K1-001	PRINCIPAL:1	178	T	ACA	TAAAAGGCCTGACATATCTG	chr15	66737014	+	1	TRUE	40	81	54	72	0.45177665	5	51	20	31	TRUE	FALSE	2	1	0.5	-9.565	0.157632	Prot_kinase_dom	4AN2	gi|430800796|pdb|4AN2|A Chain A, Crystal Structures Of Human Mek1 With Carboxamide-based Allosteric Inhibitor Xl518 (gdc-0973), Or Related Analogs. >gi|430800797|pdb|4AN3|A Chain A, Crystal Structures Of Human Mek1 With Carboxamide-based Allosteric Inhibitor Xl518 (gdc-0973), Or Related Analogs. >gi|430800798|pdb|4AN9|A Chain A, Crystal Structures Of Human Mek1 With Carboxamide-based Allosteric I…	H	Library	-6.259842202
ENSG00000169032	ENST00000307102	ENSP00000302486	MAP2K1	MAP2K1-001	PRINCIPAL:1	178	T	ACA	TAAAAGGCCTGACATATCTG	chr15	66737014	+	1	TRUE	40	81	54	72	0.45177665	5	51	20	31	TRUE	FALSE	2	1	0.5	-9.565	0.157632	Prot_kinase_dom	4AN2	gi|430800796|pdb|4AN2|A Chain A, Crystal Structures Of Human Mek1 With Carboxamide-based Allosteric Inhibitor Xl518 (gdc-0973), Or Related Analogs. >gi|430800797|pdb|4AN3|A Chain A, Crystal Structures Of Human Mek1 With Carboxamide-based Allosteric Inhibitor Xl518 (gdc-0973), Or Related Analogs. >gi|430800798|pdb|4AN9|A Chain A, Crystal Structures Of Human Mek1 With Carboxamide-based Allosteric I…	H	Library	-6.259842202
ENSG00000169032	ENST00000307102	ENSP00000302486	MAP2K1	MAP2K1-001	PRINCIPAL:1	178	T	ACA	GCTTCTCCCTCAGATATGTC	chr15	66737010	-	1	FALSE	43	56	88	67	0.45177665	5	51	16	35	TRUE	FALSE	2	1	0.5	-9.565	0.157632	Prot_kinase_dom	4AN2	gi|430800796|pdb|4AN2|A Chain A, Crystal Structures Of Human Mek1 With Carboxamide-based Allosteric Inhibitor Xl518 (gdc-0973), Or Related Analogs. >gi|430800797|pdb|4AN3|A Chain A, Crystal Structures Of Human Mek1 With Carboxamide-based Allosteric Inhibitor Xl518 (gdc-0973), Or Related Analogs. >gi|430800798|pdb|4AN9|A Chain A, Crystal Structures Of Human Mek1 With Carboxamide-based Allosteric I…	H	Library	-2.448197143
ENSG00000169032	ENST00000307102	ENSP00000302486	MAP2K1	MAP2K1-001	PRINCIPAL:1	178	T	ACA	GCTTCTCCCTCAGATATGTC	chr15	66737010	-	1	FALSE	43	56	88	67	0.45177665	5	51	16	35	TRUE	FALSE	2	1	0.5	-9.565	0.157632	Prot_kinase_dom	4AN2	gi|430800796|pdb|4AN2|A Chain A, Crystal Structures Of Human Mek1 With Carboxamide-based Allosteric Inhibitor Xl518 (gdc-0973), Or Related Analogs. >gi|430800797|pdb|4AN3|A Chain A, Crystal Structures Of Human Mek1 With Carboxamide-based Allosteric Inhibitor Xl518 (gdc-0973), Or Related Analogs. >gi|430800798|pdb|4AN9|A Chain A, Crystal Structures Of Human Mek1 With Carboxamide-based Allosteric I…	H	Library	-2.448197143
ENSG00000169032	ENST00000307102	ENSP00000302486	MAP2K1	MAP2K1-001	PRINCIPAL:1	179	Y	TAT	TAAAAGGCCTGACATATCTG	chr15	66737014	+	1	TRUE	40	81	54	72	0.454314721	5	51	20	31	TRUE	FALSE	2	1	0.5	-13.714	0.200563	Prot_kinase_dom	4AN2	gi|430800796|pdb|4AN2|A Chain A, Crystal Structures Of Human Mek1 With Carboxamide-based Allosteric Inhibitor Xl518 (gdc-0973), Or Related Analogs. >gi|430800797|pdb|4AN3|A Chain A, Crystal Structures Of Human Mek1 With Carboxamide-based Allosteric Inhibitor Xl518 (gdc-0973), Or Related Analogs. >gi|430800798|pdb|4AN9|A Chain A, Crystal Structures Of Human Mek1 With Carboxamide-based Allosteric I…	H	Library	-6.259842202
ENSG00000169032	ENST00000307102	ENSP00000302486	MAP2K1	MAP2K1-001	PRINCIPAL:1	179	Y	TAT	TAAAAGGCCTGACATATCTG	chr15	66737014	+	1	TRUE	40	81	54	72	0.454314721	5	51	20	31	TRUE	FALSE	2	1	0.5	-13.714	0.200563	Prot_kinase_dom	4AN2	gi|430800796|pdb|4AN2|A Chain A, Crystal Structures Of Human Mek1 With Carboxamide-based Allosteric Inhibitor Xl518 (gdc-0973), Or Related Analogs. >gi|430800797|pdb|4AN3|A Chain A, Crystal Structures Of Human Mek1 With Carboxamide-based Allosteric Inhibitor Xl518 (gdc-0973), Or Related Analogs. >gi|430800798|pdb|4AN9|A Chain A, Crystal Structures Of Human Mek1 With Carboxamide-based Allosteric I…	H	Library	-6.259842202
ENSG00000169032	ENST00000307102	ENSP00000302486	MAP2K1	MAP2K1-001	PRINCIPAL:1	179	Y	TAT	AAAAGGCCTGACATATCTGA	chr15	66737015	+	1	TRUE	36	94	71	67	0.454314721	5	51	21	30	TRUE	FALSE	2	1	0.5	-13.714	0.200563	Prot_kinase_dom	4AN2	gi|430800796|pdb|4AN2|A Chain A, Crystal Structures Of Human Mek1 With Carboxamide-based Allosteric Inhibitor Xl518 (gdc-0973), Or Related Analogs. >gi|430800797|pdb|4AN3|A Chain A, Crystal Structures Of Human Mek1 With Carboxamide-based Allosteric Inhibitor Xl518 (gdc-0973), Or Related Analogs. >gi|430800798|pdb|4AN9|A Chain A, Crystal Structures Of Human Mek1 With Carboxamide-based Allosteric I…	H	Library	-6.916097853
ENSG00000169032	ENST00000307102	ENSP00000302486	MAP2K1	MAP2K1-001	PRINCIPAL:1	179	Y	TAT	AAAAGGCCTGACATATCTGA	chr15	66737015	+	1	TRUE	36	94	71	67	0.454314721	5	51	21	30	TRUE	FALSE	2	1	0.5	-13.714	0.200563	Prot_kinase_dom	4AN2	gi|430800796|pdb|4AN2|A Chain A, Crystal Structures Of Human Mek1 With Carboxamide-based Allosteric Inhibitor Xl518 (gdc-0973), Or Related Analogs. >gi|430800797|pdb|4AN3|A Chain A, Crystal Structures Of Human Mek1 With Carboxamide-based Allosteric Inhibitor Xl518 (gdc-0973), Or Related Analogs. >gi|430800798|pdb|4AN9|A Chain A, Crystal Structures Of Human Mek1 With Carboxamide-based Allosteric I…	H	Library	-6.916097853
ENSG00000169032	ENST00000307102	ENSP00000302486	MAP2K1	MAP2K1-001	PRINCIPAL:1	180	L	CTG	AAAAGGCCTGACATATCTGA	chr15	66737015	+	1	TRUE	36	94	71	67	0.456852792	5	51	21	30	TRUE	FALSE	2	1	0.5	-11.321	0.271582	Prot_kinase_dom	4AN2	gi|430800796|pdb|4AN2|A Chain A, Crystal Structures Of Human Mek1 With Carboxamide-based Allosteric Inhibitor Xl518 (gdc-0973), Or Related Analogs. >gi|430800797|pdb|4AN3|A Chain A, Crystal Structures Of Human Mek1 With Carboxamide-based Allosteric Inhibitor Xl518 (gdc-0973), Or Related Analogs. >gi|430800798|pdb|4AN9|A Chain A, Crystal Structures Of Human Mek1 With Carboxamide-based Allosteric I…	H	Library	-6.916097853
ENSG00000169032	ENST00000307102	ENSP00000302486	MAP2K1	MAP2K1-001	PRINCIPAL:1	180	L	CTG	AAAAGGCCTGACATATCTGA	chr15	66737015	+	1	TRUE	36	94	71	67	0.456852792	5	51	21	30	TRUE	FALSE	2	1	0.5	-11.321	0.271582	Prot_kinase_dom	4AN2	gi|430800796|pdb|4AN2|A Chain A, Crystal Structures Of Human Mek1 With Carboxamide-based Allosteric Inhibitor Xl518 (gdc-0973), Or Related Analogs. >gi|430800797|pdb|4AN3|A Chain A, Crystal Structures Of Human Mek1 With Carboxamide-based Allosteric Inhibitor Xl518 (gdc-0973), Or Related Analogs. >gi|430800798|pdb|4AN9|A Chain A, Crystal Structures Of Human Mek1 With Carboxamide-based Allosteric I…	H	Library	-6.916097853
ENSG00000169032	ENST00000307102	ENSP00000302486	MAP2K1	MAP2K1-001	PRINCIPAL:1	181	R	AGG					1						0.459390863	5	51			TRUE		2			-12.3	0.345803	Prot_kinase_dom	4AN2	gi|430800796|pdb|4AN2|A Chain A, Crystal Structures Of Human Mek1 With Carboxamide-based Allosteric Inhibitor Xl518 (gdc-0973), Or Related Analogs. >gi|430800797|pdb|4AN3|A Chain A, Crystal Structures Of Human Mek1 With Carboxamide-based Allosteric Inhibitor Xl518 (gdc-0973), Or Related Analogs. >gi|430800798|pdb|4AN9|A Chain A, Crystal Structures Of Human Mek1 With Carboxamide-based Allosteric I…	H	Library
ENSG00000169032	ENST00000307102	ENSP00000302486	MAP2K1	MAP2K1-001	PRINCIPAL:1	182	E	GAG					1						0.461928934	5	51			TRUE		2			-11.684	0.380247	Prot_kinase_dom	4AN2	gi|430800796|pdb|4AN2|A Chain A, Crystal Structures Of Human Mek1 With Carboxamide-based Allosteric Inhibitor Xl518 (gdc-0973), Or Related Analogs. >gi|430800797|pdb|4AN3|A Chain A, Crystal Structures Of Human Mek1 With Carboxamide-based Allosteric Inhibitor Xl518 (gdc-0973), Or Related Analogs. >gi|430800798|pdb|4AN9|A Chain A, Crystal Structures Of Human Mek1 With Carboxamide-based Allosteric I…	H	Library
ENSG00000169032	ENST00000307102	ENSP00000302486	MAP2K1	MAP2K1-001	PRINCIPAL:1	183	K	AAG					1						0.464467005	5	51			TRUE		2			-12.134	0.435864	Prot_kinase_dom	4AN2	gi|430800796|pdb|4AN2|A Chain A, Crystal Structures Of Human Mek1 With Carboxamide-based Allosteric Inhibitor Xl518 (gdc-0973), Or Related Analogs. >gi|430800797|pdb|4AN3|A Chain A, Crystal Structures Of Human Mek1 With Carboxamide-based Allosteric Inhibitor Xl518 (gdc-0973), Or Related Analogs. >gi|430800798|pdb|4AN9|A Chain A, Crystal Structures Of Human Mek1 With Carboxamide-based Allosteric I…	H	Library
ENSG00000169032	ENST00000307102	ENSP00000302486	MAP2K1	MAP2K1-001	PRINCIPAL:1	184	H	CAC					1						0.467005076	5	51			TRUE		2			-14.939	0.451414	Prot_kinase_dom	4AN2	gi|430800796|pdb|4AN2|A Chain A, Crystal Structures Of Human Mek1 With Carboxamide-based Allosteric Inhibitor Xl518 (gdc-0973), Or Related Analogs. >gi|430800797|pdb|4AN3|A Chain A, Crystal Structures Of Human Mek1 With Carboxamide-based Allosteric Inhibitor Xl518 (gdc-0973), Or Related Analogs. >gi|430800798|pdb|4AN9|A Chain A, Crystal Structures Of Human Mek1 With Carboxamide-based Allosteric I…	H	Library
ENSG00000169032	ENST00000307102	ENSP00000302486	MAP2K1	MAP2K1-001	PRINCIPAL:1	185	K	AAG					1						0.469543147	5	51			TRUE		2			-9.788	0.441622	Prot_kinase_dom	4AN2	gi|430800796|pdb|4AN2|A Chain A, Crystal Structures Of Human Mek1 With Carboxamide-based Allosteric Inhibitor Xl518 (gdc-0973), Or Related Analogs. >gi|430800797|pdb|4AN3|A Chain A, Crystal Structures Of Human Mek1 With Carboxamide-based Allosteric Inhibitor Xl518 (gdc-0973), Or Related Analogs. >gi|430800798|pdb|4AN9|A Chain A, Crystal Structures Of Human Mek1 With Carboxamide-based Allosteric I…	H	Library
ENSG00000169032	ENST00000307102	ENSP00000302486	MAP2K1	MAP2K1-001	PRINCIPAL:1	186	I	ATC					1						0.472081218	5	51			TRUE		2			-11.762	0.4554229999999999	Prot_kinase_dom	4AN2	gi|430800796|pdb|4AN2|A Chain A, Crystal Structures Of Human Mek1 With Carboxamide-based Allosteric Inhibitor Xl518 (gdc-0973), Or Related Analogs. >gi|430800797|pdb|4AN3|A Chain A, Crystal Structures Of Human Mek1 With Carboxamide-based Allosteric Inhibitor Xl518 (gdc-0973), Or Related Analogs. >gi|430800798|pdb|4AN9|A Chain A, Crystal Structures Of Human Mek1 With Carboxamide-based Allosteric I…	H	Library
ENSG00000169032	ENST00000307102	ENSP00000302486	MAP2K1	MAP2K1-001	PRINCIPAL:1	187	M	ATG	AAGCACAAGATCATGCACAG	chr15	66737040	+	1	TRUE	49	100	81	71	0.4746192893399999	5	51	46	5	TRUE	FALSE	2	1	0.5	-12.239	0.485178	Prot_kinase_dom	4AN2	gi|430800796|pdb|4AN2|A Chain A, Crystal Structures Of Human Mek1 With Carboxamide-based Allosteric Inhibitor Xl518 (gdc-0973), Or Related Analogs. >gi|430800797|pdb|4AN3|A Chain A, Crystal Structures Of Human Mek1 With Carboxamide-based Allosteric Inhibitor Xl518 (gdc-0973), Or Related Analogs. >gi|430800798|pdb|4AN9|A Chain A, Crystal Structures Of Human Mek1 With Carboxamide-based Allosteric I…	C	Library	-6.474510538
ENSG00000169032	ENST00000307102	ENSP00000302486	MAP2K1	MAP2K1-001	PRINCIPAL:1	187	M	ATG	AAGCACAAGATCATGCACAG	chr15	66737040	+	1	TRUE	49	100	81	71	0.4746192893399999	5	51	46	5	TRUE	FALSE	2	1	0.5	-12.239	0.485178	Prot_kinase_dom	4AN2	gi|430800796|pdb|4AN2|A Chain A, Crystal Structures Of Human Mek1 With Carboxamide-based Allosteric Inhibitor Xl518 (gdc-0973), Or Related Analogs. >gi|430800797|pdb|4AN3|A Chain A, Crystal Structures Of Human Mek1 With Carboxamide-based Allosteric Inhibitor Xl518 (gdc-0973), Or Related Analogs. >gi|430800798|pdb|4AN9|A Chain A, Crystal Structures Of Human Mek1 With Carboxamide-based Allosteric I…	C	Library	-6.474510538
ENSG00000169032	ENST00000307102	ENSP00000302486	MAP2K1	MAP2K1-001	PRINCIPAL:1	188	H	CAC	AAGCACAAGATCATGCACAG	chr15	66737040	+	1	TRUE	49	100	81	71	0.47715736	5	51	46	5	TRUE	FALSE	2	1	0.5	-15.194	0.4854529999999999	Prot_kinase_dom	4AN2	gi|430800796|pdb|4AN2|A Chain A, Crystal Structures Of Human Mek1 With Carboxamide-based Allosteric Inhibitor Xl518 (gdc-0973), Or Related Analogs. >gi|430800797|pdb|4AN3|A Chain A, Crystal Structures Of Human Mek1 With Carboxamide-based Allosteric Inhibitor Xl518 (gdc-0973), Or Related Analogs. >gi|430800798|pdb|4AN9|A Chain A, Crystal Structures Of Human Mek1 With Carboxamide-based Allosteric I…	C	Library	-6.474510538
ENSG00000169032	ENST00000307102	ENSP00000302486	MAP2K1	MAP2K1-001	PRINCIPAL:1	188	H	CAC	AAGCACAAGATCATGCACAG	chr15	66737040	+	1	TRUE	49	100	81	71	0.47715736	5	51	46	5	TRUE	FALSE	2	1	0.5	-15.194	0.4854529999999999	Prot_kinase_dom	4AN2	gi|430800796|pdb|4AN2|A Chain A, Crystal Structures Of Human Mek1 With Carboxamide-based Allosteric Inhibitor Xl518 (gdc-0973), Or Related Analogs. >gi|430800797|pdb|4AN3|A Chain A, Crystal Structures Of Human Mek1 With Carboxamide-based Allosteric Inhibitor Xl518 (gdc-0973), Or Related Analogs. >gi|430800798|pdb|4AN9|A Chain A, Crystal Structures Of Human Mek1 With Carboxamide-based Allosteric I…	C	Library	-6.474510538
ENSG00000169032	ENST00000307102	ENSP00000302486	MAP2K1	MAP2K1-001	PRINCIPAL:1	189	R	AGA					1						0.4796954314720001	5	51			TRUE		2			-12.589	0.480337	Prot_kinase_dom	4AN2	gi|430800796|pdb|4AN2|A Chain A, Crystal Structures Of Human Mek1 With Carboxamide-based Allosteric Inhibitor Xl518 (gdc-0973), Or Related Analogs. >gi|430800797|pdb|4AN3|A Chain A, Crystal Structures Of Human Mek1 With Carboxamide-based Allosteric Inhibitor Xl518 (gdc-0973), Or Related Analogs. >gi|430800798|pdb|4AN9|A Chain A, Crystal Structures Of Human Mek1 With Carboxamide-based Allosteric I…	C	Library
ENSG00000169032	ENST00000307102	ENSP00000302486	MAP2K1	MAP2K1-001	PRINCIPAL:1	190	D	GAT					1						0.4822335025379999	6	51			TRUE		2			-13.618	0.478681	Prot_kinase_dom	4AN2	gi|430800796|pdb|4AN2|A Chain A, Crystal Structures Of Human Mek1 With Carboxamide-based Allosteric Inhibitor Xl518 (gdc-0973), Or Related Analogs. >gi|430800797|pdb|4AN3|A Chain A, Crystal Structures Of Human Mek1 With Carboxamide-based Allosteric Inhibitor Xl518 (gdc-0973), Or Related Analogs. >gi|430800798|pdb|4AN9|A Chain A, Crystal Structures Of Human Mek1 With Carboxamide-based Allosteric I…	C	Library
ENSG00000169032	ENST00000307102	ENSP00000302486	MAP2K1	MAP2K1-001	PRINCIPAL:1	191	V	GTC					1						0.484771574	6	124			FALSE		2			-12.158	0.469164	Prot_kinase_dom	4AN2	gi|430800796|pdb|4AN2|A Chain A, Crystal Structures Of Human Mek1 With Carboxamide-based Allosteric Inhibitor Xl518 (gdc-0973), Or Related Analogs. >gi|430800797|pdb|4AN3|A Chain A, Crystal Structures Of Human Mek1 With Carboxamide-based Allosteric Inhibitor Xl518 (gdc-0973), Or Related Analogs. >gi|430800798|pdb|4AN9|A Chain A, Crystal Structures Of Human Mek1 With Carboxamide-based Allosteric I…	C	Library
ENSG00000169032	ENST00000307102	ENSP00000302486	MAP2K1	MAP2K1-001	PRINCIPAL:1	192	K	AAG					1						0.487309645	6	124			FALSE		2			-13.063	0.4469770000000001	Prot_kinase_dom	4AN2	gi|430800796|pdb|4AN2|A Chain A, Crystal Structures Of Human Mek1 With Carboxamide-based Allosteric Inhibitor Xl518 (gdc-0973), Or Related Analogs. >gi|430800797|pdb|4AN3|A Chain A, Crystal Structures Of Human Mek1 With Carboxamide-based Allosteric Inhibitor Xl518 (gdc-0973), Or Related Analogs. >gi|430800798|pdb|4AN9|A Chain A, Crystal Structures Of Human Mek1 With Carboxamide-based Allosteric I…	C	Library
ENSG00000169032	ENST00000307102	ENSP00000302486	MAP2K1	MAP2K1-001	PRINCIPAL:1	193	P	CCC	GAGTTGACTAGGATGTTGGA	chr15	66774106	-	1	FALSE	57	91	49	61	0.489847716	6	124	13	111	FALSE	FALSE	2	2	1	-14.795	0.469427	Prot_kinase_dom	4AN2	gi|430800796|pdb|4AN2|A Chain A, Crystal Structures Of Human Mek1 With Carboxamide-based Allosteric Inhibitor Xl518 (gdc-0973), Or Related Analogs. >gi|430800797|pdb|4AN3|A Chain A, Crystal Structures Of Human Mek1 With Carboxamide-based Allosteric Inhibitor Xl518 (gdc-0973), Or Related Analogs. >gi|430800798|pdb|4AN9|A Chain A, Crystal Structures Of Human Mek1 With Carboxamide-based Allosteric I…	C	Library	-8.088785023
ENSG00000169032	ENST00000307102	ENSP00000302486	MAP2K1	MAP2K1-001	PRINCIPAL:1	193	P	CCC	GAGTTGACTAGGATGTTGGA	chr15	66774106	-	1	FALSE	57	91	49	61	0.489847716	6	124	13	111	FALSE	FALSE	2	2	1	-14.795	0.469427	Prot_kinase_dom	4AN2	gi|430800796|pdb|4AN2|A Chain A, Crystal Structures Of Human Mek1 With Carboxamide-based Allosteric Inhibitor Xl518 (gdc-0973), Or Related Analogs. >gi|430800797|pdb|4AN3|A Chain A, Crystal Structures Of Human Mek1 With Carboxamide-based Allosteric Inhibitor Xl518 (gdc-0973), Or Related Analogs. >gi|430800798|pdb|4AN9|A Chain A, Crystal Structures Of Human Mek1 With Carboxamide-based Allosteric I…	C	Library	-8.088785023
ENSG00000169032	ENST00000307102	ENSP00000302486	MAP2K1	MAP2K1-001	PRINCIPAL:1	194	S	TCC	GAGTTGACTAGGATGTTGGA	chr15	66774106	-	1	FALSE	57	91	49	61	0.492385787	6	124	13	111	FALSE	FALSE	2	2	1	-12.167	0.4706079999999999	Prot_kinase_dom	4AN2	gi|430800796|pdb|4AN2|A Chain A, Crystal Structures Of Human Mek1 With Carboxamide-based Allosteric Inhibitor Xl518 (gdc-0973), Or Related Analogs. >gi|430800797|pdb|4AN3|A Chain A, Crystal Structures Of Human Mek1 With Carboxamide-based Allosteric Inhibitor Xl518 (gdc-0973), Or Related Analogs. >gi|430800798|pdb|4AN9|A Chain A, Crystal Structures Of Human Mek1 With Carboxamide-based Allosteric I…	C	Library	-8.088785023
ENSG00000169032	ENST00000307102	ENSP00000302486	MAP2K1	MAP2K1-001	PRINCIPAL:1	194	S	TCC	GAGTTGACTAGGATGTTGGA	chr15	66774106	-	1	FALSE	57	91	49	61	0.492385787	6	124	13	111	FALSE	FALSE	2	2	1	-12.167	0.4706079999999999	Prot_kinase_dom	4AN2	gi|430800796|pdb|4AN2|A Chain A, Crystal Structures Of Human Mek1 With Carboxamide-based Allosteric Inhibitor Xl518 (gdc-0973), Or Related Analogs. >gi|430800797|pdb|4AN3|A Chain A, Crystal Structures Of Human Mek1 With Carboxamide-based Allosteric Inhibitor Xl518 (gdc-0973), Or Related Analogs. >gi|430800798|pdb|4AN9|A Chain A, Crystal Structures Of Human Mek1 With Carboxamide-based Allosteric I…	C	Library	-8.088785023
ENSG00000169032	ENST00000307102	ENSP00000302486	MAP2K1	MAP2K1-001	PRINCIPAL:1	194	S	TCC	GGAGTTGACTAGGATGTTGG	chr15	66774107	-	1	FALSE	59	69	97	57	0.492385787	6	124	14	110	FALSE	FALSE	2	2	1	-12.167	0.4706079999999999	Prot_kinase_dom	4AN2	gi|430800796|pdb|4AN2|A Chain A, Crystal Structures Of Human Mek1 With Carboxamide-based Allosteric Inhibitor Xl518 (gdc-0973), Or Related Analogs. >gi|430800797|pdb|4AN3|A Chain A, Crystal Structures Of Human Mek1 With Carboxamide-based Allosteric Inhibitor Xl518 (gdc-0973), Or Related Analogs. >gi|430800798|pdb|4AN9|A Chain A, Crystal Structures Of Human Mek1 With Carboxamide-based Allosteric I…	C	Library	-5.478229148
ENSG00000169032	ENST00000307102	ENSP00000302486	MAP2K1	MAP2K1-001	PRINCIPAL:1	194	S	TCC	GGAGTTGACTAGGATGTTGG	chr15	66774107	-	1	FALSE	59	69	97	57	0.492385787	6	124	14	110	FALSE	FALSE	2	2	1	-12.167	0.4706079999999999	Prot_kinase_dom	4AN2	gi|430800796|pdb|4AN2|A Chain A, Crystal Structures Of Human Mek1 With Carboxamide-based Allosteric Inhibitor Xl518 (gdc-0973), Or Related Analogs. >gi|430800797|pdb|4AN3|A Chain A, Crystal Structures Of Human Mek1 With Carboxamide-based Allosteric Inhibitor Xl518 (gdc-0973), Or Related Analogs. >gi|430800798|pdb|4AN9|A Chain A, Crystal Structures Of Human Mek1 With Carboxamide-based Allosteric I…	C	Library	-5.478229148
ENSG00000169032	ENST00000307102	ENSP00000302486	MAP2K1	MAP2K1-001	PRINCIPAL:1	195	N	AAC	GGAGTTGACTAGGATGTTGG	chr15	66774107	-	1	FALSE	59	69	97	57	0.494923858	6	124	14	110	FALSE	FALSE	2	2	1	-13.892	0.43512	Prot_kinase_dom	4AN2	gi|430800796|pdb|4AN2|A Chain A, Crystal Structures Of Human Mek1 With Carboxamide-based Allosteric Inhibitor Xl518 (gdc-0973), Or Related Analogs. >gi|430800797|pdb|4AN3|A Chain A, Crystal Structures Of Human Mek1 With Carboxamide-based Allosteric Inhibitor Xl518 (gdc-0973), Or Related Analogs. >gi|430800798|pdb|4AN9|A Chain A, Crystal Structures Of Human Mek1 With Carboxamide-based Allosteric I…	C	Library	-5.478229148
ENSG00000169032	ENST00000307102	ENSP00000302486	MAP2K1	MAP2K1-001	PRINCIPAL:1	195	N	AAC	GGAGTTGACTAGGATGTTGG	chr15	66774107	-	1	FALSE	59	69	97	57	0.494923858	6	124	14	110	FALSE	FALSE	2	2	1	-13.892	0.43512	Prot_kinase_dom	4AN2	gi|430800796|pdb|4AN2|A Chain A, Crystal Structures Of Human Mek1 With Carboxamide-based Allosteric Inhibitor Xl518 (gdc-0973), Or Related Analogs. >gi|430800797|pdb|4AN3|A Chain A, Crystal Structures Of Human Mek1 With Carboxamide-based Allosteric Inhibitor Xl518 (gdc-0973), Or Related Analogs. >gi|430800798|pdb|4AN9|A Chain A, Crystal Structures Of Human Mek1 With Carboxamide-based Allosteric I…	C	Library	-5.478229148
ENSG00000169032	ENST00000307102	ENSP00000302486	MAP2K1	MAP2K1-001	PRINCIPAL:1	195	N	AAC	ACGGGAGTTGACTAGGATGT	chr15	66774110	-	1	FALSE	70	66	86	55	0.494923858	6	124	17	107	FALSE	FALSE	2	2	1	-13.892	0.43512	Prot_kinase_dom	4AN2	gi|430800796|pdb|4AN2|A Chain A, Crystal Structures Of Human Mek1 With Carboxamide-based Allosteric Inhibitor Xl518 (gdc-0973), Or Related Analogs. >gi|430800797|pdb|4AN3|A Chain A, Crystal Structures Of Human Mek1 With Carboxamide-based Allosteric Inhibitor Xl518 (gdc-0973), Or Related Analogs. >gi|430800798|pdb|4AN9|A Chain A, Crystal Structures Of Human Mek1 With Carboxamide-based Allosteric I…	C	Library	-4.980361098
ENSG00000169032	ENST00000307102	ENSP00000302486	MAP2K1	MAP2K1-001	PRINCIPAL:1	195	N	AAC	ACGGGAGTTGACTAGGATGT	chr15	66774110	-	1	FALSE	70	66	86	55	0.494923858	6	124	17	107	FALSE	FALSE	2	2	1	-13.892	0.43512	Prot_kinase_dom	4AN2	gi|430800796|pdb|4AN2|A Chain A, Crystal Structures Of Human Mek1 With Carboxamide-based Allosteric Inhibitor Xl518 (gdc-0973), Or Related Analogs. >gi|430800797|pdb|4AN3|A Chain A, Crystal Structures Of Human Mek1 With Carboxamide-based Allosteric Inhibitor Xl518 (gdc-0973), Or Related Analogs. >gi|430800798|pdb|4AN9|A Chain A, Crystal Structures Of Human Mek1 With Carboxamide-based Allosteric I…	C	Library	-4.980361098
ENSG00000169032	ENST00000307102	ENSP00000302486	MAP2K1	MAP2K1-001	PRINCIPAL:1	196	I	ATC	ACGGGAGTTGACTAGGATGT	chr15	66774110	-	1	FALSE	70	66	86	55	0.497461929	6	124	17	107	FALSE	FALSE	2	2	1	-12.088	0.393619	Prot_kinase_dom	4AN2	gi|430800796|pdb|4AN2|A Chain A, Crystal Structures Of Human Mek1 With Carboxamide-based Allosteric Inhibitor Xl518 (gdc-0973), Or Related Analogs. >gi|430800797|pdb|4AN3|A Chain A, Crystal Structures Of Human Mek1 With Carboxamide-based Allosteric Inhibitor Xl518 (gdc-0973), Or Related Analogs. >gi|430800798|pdb|4AN9|A Chain A, Crystal Structures Of Human Mek1 With Carboxamide-based Allosteric I…	E	Library	-4.980361098
ENSG00000169032	ENST00000307102	ENSP00000302486	MAP2K1	MAP2K1-001	PRINCIPAL:1	196	I	ATC	ACGGGAGTTGACTAGGATGT	chr15	66774110	-	1	FALSE	70	66	86	55	0.497461929	6	124	17	107	FALSE	FALSE	2	2	1	-12.088	0.393619	Prot_kinase_dom	4AN2	gi|430800796|pdb|4AN2|A Chain A, Crystal Structures Of Human Mek1 With Carboxamide-based Allosteric Inhibitor Xl518 (gdc-0973), Or Related Analogs. >gi|430800797|pdb|4AN3|A Chain A, Crystal Structures Of Human Mek1 With Carboxamide-based Allosteric Inhibitor Xl518 (gdc-0973), Or Related Analogs. >gi|430800798|pdb|4AN9|A Chain A, Crystal Structures Of Human Mek1 With Carboxamide-based Allosteric I…	E	Library	-4.980361098
ENSG00000169032	ENST00000307102	ENSP00000302486	MAP2K1	MAP2K1-001	PRINCIPAL:1	197	L	CTA	TCTCCCCACGGGAGTTGACT	chr15	66774117	-	1	FALSE	85	63	93	44	0.5	6	124	24	100	FALSE	FALSE	2	2	1	-12.168	0.35131	Prot_kinase_dom	4AN2	gi|430800796|pdb|4AN2|A Chain A, Crystal Structures Of Human Mek1 With Carboxamide-based Allosteric Inhibitor Xl518 (gdc-0973), Or Related Analogs. >gi|430800797|pdb|4AN3|A Chain A, Crystal Structures Of Human Mek1 With Carboxamide-based Allosteric Inhibitor Xl518 (gdc-0973), Or Related Analogs. >gi|430800798|pdb|4AN9|A Chain A, Crystal Structures Of Human Mek1 With Carboxamide-based Allosteric I…	E	Library	2.157479191
ENSG00000169032	ENST00000307102	ENSP00000302486	MAP2K1	MAP2K1-001	PRINCIPAL:1	197	L	CTA	TCTCCCCACGGGAGTTGACT	chr15	66774117	-	1	FALSE	85	63	93	44	0.5	6	124	24	100	FALSE	FALSE	2	2	1	-12.168	0.35131	Prot_kinase_dom	4AN2	gi|430800796|pdb|4AN2|A Chain A, Crystal Structures Of Human Mek1 With Carboxamide-based Allosteric Inhibitor Xl518 (gdc-0973), Or Related Analogs. >gi|430800797|pdb|4AN3|A Chain A, Crystal Structures Of Human Mek1 With Carboxamide-based Allosteric Inhibitor Xl518 (gdc-0973), Or Related Analogs. >gi|430800798|pdb|4AN9|A Chain A, Crystal Structures Of Human Mek1 With Carboxamide-based Allosteric I…	E	Library	2.157479191
ENSG00000169032	ENST00000307102	ENSP00000302486	MAP2K1	MAP2K1-001	PRINCIPAL:1	198	V	GTC	TCTCCCCACGGGAGTTGACT	chr15	66774117	-	1	FALSE	85	63	93	44	0.502538071	6	124	24	100	FALSE	FALSE	2	2	1	-12.174	0.304578	Prot_kinase_dom	4AN2	gi|430800796|pdb|4AN2|A Chain A, Crystal Structures Of Human Mek1 With Carboxamide-based Allosteric Inhibitor Xl518 (gdc-0973), Or Related Analogs. >gi|430800797|pdb|4AN3|A Chain A, Crystal Structures Of Human Mek1 With Carboxamide-based Allosteric Inhibitor Xl518 (gdc-0973), Or Related Analogs. >gi|430800798|pdb|4AN9|A Chain A, Crystal Structures Of Human Mek1 With Carboxamide-based Allosteric I…	E	Library	2.157479191
ENSG00000169032	ENST00000307102	ENSP00000302486	MAP2K1	MAP2K1-001	PRINCIPAL:1	198	V	GTC	TCTCCCCACGGGAGTTGACT	chr15	66774117	-	1	FALSE	85	63	93	44	0.502538071	6	124	24	100	FALSE	FALSE	2	2	1	-12.174	0.304578	Prot_kinase_dom	4AN2	gi|430800796|pdb|4AN2|A Chain A, Crystal Structures Of Human Mek1 With Carboxamide-based Allosteric Inhibitor Xl518 (gdc-0973), Or Related Analogs. >gi|430800797|pdb|4AN3|A Chain A, Crystal Structures Of Human Mek1 With Carboxamide-based Allosteric Inhibitor Xl518 (gdc-0973), Or Related Analogs. >gi|430800798|pdb|4AN9|A Chain A, Crystal Structures Of Human Mek1 With Carboxamide-based Allosteric I…	E	Library	2.157479191
ENSG00000169032	ENST00000307102	ENSP00000302486	MAP2K1	MAP2K1-001	PRINCIPAL:1	199	N	AAC	AACATCCTAGTCAACTCCCG	chr15	66774123	+	1	TRUE	92	81	84	41	0.505076142	6	124	30	94	FALSE	FALSE	2	2	1	-13.923	0.292007	Prot_kinase_dom	4AN2	gi|430800796|pdb|4AN2|A Chain A, Crystal Structures Of Human Mek1 With Carboxamide-based Allosteric Inhibitor Xl518 (gdc-0973), Or Related Analogs. >gi|430800797|pdb|4AN3|A Chain A, Crystal Structures Of Human Mek1 With Carboxamide-based Allosteric Inhibitor Xl518 (gdc-0973), Or Related Analogs. >gi|430800798|pdb|4AN9|A Chain A, Crystal Structures Of Human Mek1 With Carboxamide-based Allosteric I…	C	Library	-3.738681147
ENSG00000169032	ENST00000307102	ENSP00000302486	MAP2K1	MAP2K1-001	PRINCIPAL:1	199	N	AAC	AACATCCTAGTCAACTCCCG	chr15	66774123	+	1	TRUE	92	81	84	41	0.505076142	6	124	30	94	FALSE	FALSE	2	2	1	-13.923	0.292007	Prot_kinase_dom	4AN2	gi|430800796|pdb|4AN2|A Chain A, Crystal Structures Of Human Mek1 With Carboxamide-based Allosteric Inhibitor Xl518 (gdc-0973), Or Related Analogs. >gi|430800797|pdb|4AN3|A Chain A, Crystal Structures Of Human Mek1 With Carboxamide-based Allosteric Inhibitor Xl518 (gdc-0973), Or Related Analogs. >gi|430800798|pdb|4AN9|A Chain A, Crystal Structures Of Human Mek1 With Carboxamide-based Allosteric I…	C	Library	-3.738681147
ENSG00000169032	ENST00000307102	ENSP00000302486	MAP2K1	MAP2K1-001	PRINCIPAL:1	199	N	AAC	ACATCCTAGTCAACTCCCGT	chr15	66774124	+	1	TRUE	92	84	86	42	0.505076142	6	124	31	93	FALSE	FALSE	2	2	1	-13.923	0.292007	Prot_kinase_dom	4AN2	gi|430800796|pdb|4AN2|A Chain A, Crystal Structures Of Human Mek1 With Carboxamide-based Allosteric Inhibitor Xl518 (gdc-0973), Or Related Analogs. >gi|430800797|pdb|4AN3|A Chain A, Crystal Structures Of Human Mek1 With Carboxamide-based Allosteric Inhibitor Xl518 (gdc-0973), Or Related Analogs. >gi|430800798|pdb|4AN9|A Chain A, Crystal Structures Of Human Mek1 With Carboxamide-based Allosteric I…	C	Library	-8.972229288
ENSG00000169032	ENST00000307102	ENSP00000302486	MAP2K1	MAP2K1-001	PRINCIPAL:1	199	N	AAC	ACATCCTAGTCAACTCCCGT	chr15	66774124	+	1	TRUE	92	84	86	42	0.505076142	6	124	31	93	FALSE	FALSE	2	2	1	-13.923	0.292007	Prot_kinase_dom	4AN2	gi|430800796|pdb|4AN2|A Chain A, Crystal Structures Of Human Mek1 With Carboxamide-based Allosteric Inhibitor Xl518 (gdc-0973), Or Related Analogs. >gi|430800797|pdb|4AN3|A Chain A, Crystal Structures Of Human Mek1 With Carboxamide-based Allosteric Inhibitor Xl518 (gdc-0973), Or Related Analogs. >gi|430800798|pdb|4AN9|A Chain A, Crystal Structures Of Human Mek1 With Carboxamide-based Allosteric I…	C	Library	-8.972229288
ENSG00000169032	ENST00000307102	ENSP00000302486	MAP2K1	MAP2K1-001	PRINCIPAL:1	200	S	TCC	AACATCCTAGTCAACTCCCG	chr15	66774123	+	1	TRUE	92	81	84	41	0.5076142131979999	6	124	30	94	FALSE	FALSE	2	2	1	-12.049	0.277998	Prot_kinase_dom	4AN2	gi|430800796|pdb|4AN2|A Chain A, Crystal Structures Of Human Mek1 With Carboxamide-based Allosteric Inhibitor Xl518 (gdc-0973), Or Related Analogs. >gi|430800797|pdb|4AN3|A Chain A, Crystal Structures Of Human Mek1 With Carboxamide-based Allosteric Inhibitor Xl518 (gdc-0973), Or Related Analogs. >gi|430800798|pdb|4AN9|A Chain A, Crystal Structures Of Human Mek1 With Carboxamide-based Allosteric I…	C	Library	-3.738681147
ENSG00000169032	ENST00000307102	ENSP00000302486	MAP2K1	MAP2K1-001	PRINCIPAL:1	200	S	TCC	AACATCCTAGTCAACTCCCG	chr15	66774123	+	1	TRUE	92	81	84	41	0.5076142131979999	6	124	30	94	FALSE	FALSE	2	2	1	-12.049	0.277998	Prot_kinase_dom	4AN2	gi|430800796|pdb|4AN2|A Chain A, Crystal Structures Of Human Mek1 With Carboxamide-based Allosteric Inhibitor Xl518 (gdc-0973), Or Related Analogs. >gi|430800797|pdb|4AN3|A Chain A, Crystal Structures Of Human Mek1 With Carboxamide-based Allosteric Inhibitor Xl518 (gdc-0973), Or Related Analogs. >gi|430800798|pdb|4AN9|A Chain A, Crystal Structures Of Human Mek1 With Carboxamide-based Allosteric I…	C	Library	-3.738681147
ENSG00000169032	ENST00000307102	ENSP00000302486	MAP2K1	MAP2K1-001	PRINCIPAL:1	200	S	TCC	ACATCCTAGTCAACTCCCGT	chr15	66774124	+	1	TRUE	92	84	86	42	0.5076142131979999	6	124	31	93	FALSE	FALSE	2	2	1	-12.049	0.277998	Prot_kinase_dom	4AN2	gi|430800796|pdb|4AN2|A Chain A, Crystal Structures Of Human Mek1 With Carboxamide-based Allosteric Inhibitor Xl518 (gdc-0973), Or Related Analogs. >gi|430800797|pdb|4AN3|A Chain A, Crystal Structures Of Human Mek1 With Carboxamide-based Allosteric Inhibitor Xl518 (gdc-0973), Or Related Analogs. >gi|430800798|pdb|4AN9|A Chain A, Crystal Structures Of Human Mek1 With Carboxamide-based Allosteric I…	C	Library	-8.972229288
ENSG00000169032	ENST00000307102	ENSP00000302486	MAP2K1	MAP2K1-001	PRINCIPAL:1	200	S	TCC	ACATCCTAGTCAACTCCCGT	chr15	66774124	+	1	TRUE	92	84	86	42	0.5076142131979999	6	124	31	93	FALSE	FALSE	2	2	1	-12.049	0.277998	Prot_kinase_dom	4AN2	gi|430800796|pdb|4AN2|A Chain A, Crystal Structures Of Human Mek1 With Carboxamide-based Allosteric Inhibitor Xl518 (gdc-0973), Or Related Analogs. >gi|430800797|pdb|4AN3|A Chain A, Crystal Structures Of Human Mek1 With Carboxamide-based Allosteric Inhibitor Xl518 (gdc-0973), Or Related Analogs. >gi|430800798|pdb|4AN9|A Chain A, Crystal Structures Of Human Mek1 With Carboxamide-based Allosteric I…	C	Library	-8.972229288
ENSG00000169032	ENST00000307102	ENSP00000302486	MAP2K1	MAP2K1-001	PRINCIPAL:1	200	S	TCC	CATCCTAGTCAACTCCCGTG	chr15	66774125	+	1	TRUE	89	100	67	42	0.5076142131979999	6	124	32	92	FALSE	FALSE	2	2	1	-12.049	0.277998	Prot_kinase_dom	4AN2	gi|430800796|pdb|4AN2|A Chain A, Crystal Structures Of Human Mek1 With Carboxamide-based Allosteric Inhibitor Xl518 (gdc-0973), Or Related Analogs. >gi|430800797|pdb|4AN3|A Chain A, Crystal Structures Of Human Mek1 With Carboxamide-based Allosteric Inhibitor Xl518 (gdc-0973), Or Related Analogs. >gi|430800798|pdb|4AN9|A Chain A, Crystal Structures Of Human Mek1 With Carboxamide-based Allosteric I…	C	Library	-8.069654514
ENSG00000169032	ENST00000307102	ENSP00000302486	MAP2K1	MAP2K1-001	PRINCIPAL:1	200	S	TCC	CATCCTAGTCAACTCCCGTG	chr15	66774125	+	1	TRUE	89	100	67	42	0.5076142131979999	6	124	32	92	FALSE	FALSE	2	2	1	-12.049	0.277998	Prot_kinase_dom	4AN2	gi|430800796|pdb|4AN2|A Chain A, Crystal Structures Of Human Mek1 With Carboxamide-based Allosteric Inhibitor Xl518 (gdc-0973), Or Related Analogs. >gi|430800797|pdb|4AN3|A Chain A, Crystal Structures Of Human Mek1 With Carboxamide-based Allosteric Inhibitor Xl518 (gdc-0973), Or Related Analogs. >gi|430800798|pdb|4AN9|A Chain A, Crystal Structures Of Human Mek1 With Carboxamide-based Allosteric I…	C	Library	-8.069654514
ENSG00000169032	ENST00000307102	ENSP00000302486	MAP2K1	MAP2K1-001	PRINCIPAL:1	201	R	CGT	CATCCTAGTCAACTCCCGTG	chr15	66774125	+	1	TRUE	89	100	67	42	0.5101522842639999	6	124	32	92	FALSE	FALSE	2	2	1	-11.897	0.25902	Prot_kinase_dom	4AN2	gi|430800796|pdb|4AN2|A Chain A, Crystal Structures Of Human Mek1 With Carboxamide-based Allosteric Inhibitor Xl518 (gdc-0973), Or Related Analogs. >gi|430800797|pdb|4AN3|A Chain A, Crystal Structures Of Human Mek1 With Carboxamide-based Allosteric Inhibitor Xl518 (gdc-0973), Or Related Analogs. >gi|430800798|pdb|4AN9|A Chain A, Crystal Structures Of Human Mek1 With Carboxamide-based Allosteric I…	C	Library	-8.069654514
ENSG00000169032	ENST00000307102	ENSP00000302486	MAP2K1	MAP2K1-001	PRINCIPAL:1	201	R	CGT	CATCCTAGTCAACTCCCGTG	chr15	66774125	+	1	TRUE	89	100	67	42	0.5101522842639999	6	124	32	92	FALSE	FALSE	2	2	1	-11.897	0.25902	Prot_kinase_dom	4AN2	gi|430800796|pdb|4AN2|A Chain A, Crystal Structures Of Human Mek1 With Carboxamide-based Allosteric Inhibitor Xl518 (gdc-0973), Or Related Analogs. >gi|430800797|pdb|4AN3|A Chain A, Crystal Structures Of Human Mek1 With Carboxamide-based Allosteric Inhibitor Xl518 (gdc-0973), Or Related Analogs. >gi|430800798|pdb|4AN9|A Chain A, Crystal Structures Of Human Mek1 With Carboxamide-based Allosteric I…	C	Library	-8.069654514
ENSG00000169032	ENST00000307102	ENSP00000302486	MAP2K1	MAP2K1-001	PRINCIPAL:1	201	R	CGT	ACAGAGCTTGATCTCCCCAC	chr15	66774128	-	1	FALSE	40	86	83	46	0.5101522842639999	6	124	35	89	FALSE	FALSE	2	2	1	-11.897	0.25902	Prot_kinase_dom	4AN2	gi|430800796|pdb|4AN2|A Chain A, Crystal Structures Of Human Mek1 With Carboxamide-based Allosteric Inhibitor Xl518 (gdc-0973), Or Related Analogs. >gi|430800797|pdb|4AN3|A Chain A, Crystal Structures Of Human Mek1 With Carboxamide-based Allosteric Inhibitor Xl518 (gdc-0973), Or Related Analogs. >gi|430800798|pdb|4AN9|A Chain A, Crystal Structures Of Human Mek1 With Carboxamide-based Allosteric I…	C	Library	-5.969730531
ENSG00000169032	ENST00000307102	ENSP00000302486	MAP2K1	MAP2K1-001	PRINCIPAL:1	201	R	CGT	ACAGAGCTTGATCTCCCCAC	chr15	66774128	-	1	FALSE	40	86	83	46	0.5101522842639999	6	124	35	89	FALSE	FALSE	2	2	1	-11.897	0.25902	Prot_kinase_dom	4AN2	gi|430800796|pdb|4AN2|A Chain A, Crystal Structures Of Human Mek1 With Carboxamide-based Allosteric Inhibitor Xl518 (gdc-0973), Or Related Analogs. >gi|430800797|pdb|4AN3|A Chain A, Crystal Structures Of Human Mek1 With Carboxamide-based Allosteric Inhibitor Xl518 (gdc-0973), Or Related Analogs. >gi|430800798|pdb|4AN9|A Chain A, Crystal Structures Of Human Mek1 With Carboxamide-based Allosteric I…	C	Library	-5.969730531
ENSG00000169032	ENST00000307102	ENSP00000302486	MAP2K1	MAP2K1-001	PRINCIPAL:1	201	R	CGT	CACAGAGCTTGATCTCCCCA	chr15	66774129	-	1	FALSE	38	84	41	41	0.5101522842639999	6	124	36	88	FALSE	FALSE	2	2	1	-11.897	0.25902	Prot_kinase_dom	4AN2	gi|430800796|pdb|4AN2|A Chain A, Crystal Structures Of Human Mek1 With Carboxamide-based Allosteric Inhibitor Xl518 (gdc-0973), Or Related Analogs. >gi|430800797|pdb|4AN3|A Chain A, Crystal Structures Of Human Mek1 With Carboxamide-based Allosteric Inhibitor Xl518 (gdc-0973), Or Related Analogs. >gi|430800798|pdb|4AN9|A Chain A, Crystal Structures Of Human Mek1 With Carboxamide-based Allosteric I…	C	Library	-5.642840214
ENSG00000169032	ENST00000307102	ENSP00000302486	MAP2K1	MAP2K1-001	PRINCIPAL:1	201	R	CGT	CACAGAGCTTGATCTCCCCA	chr15	66774129	-	1	FALSE	38	84	41	41	0.5101522842639999	6	124	36	88	FALSE	FALSE	2	2	1	-11.897	0.25902	Prot_kinase_dom	4AN2	gi|430800796|pdb|4AN2|A Chain A, Crystal Structures Of Human Mek1 With Carboxamide-based Allosteric Inhibitor Xl518 (gdc-0973), Or Related Analogs. >gi|430800797|pdb|4AN3|A Chain A, Crystal Structures Of Human Mek1 With Carboxamide-based Allosteric Inhibitor Xl518 (gdc-0973), Or Related Analogs. >gi|430800798|pdb|4AN9|A Chain A, Crystal Structures Of Human Mek1 With Carboxamide-based Allosteric I…	C	Library	-5.642840214
ENSG00000169032	ENST00000307102	ENSP00000302486	MAP2K1	MAP2K1-001	PRINCIPAL:1	202	G	GGG	ACAGAGCTTGATCTCCCCAC	chr15	66774128	-	1	FALSE	40	86	83	46	0.512690355	6	124	35	89	FALSE	FALSE	2	2	1	-13.733	0.2267489999999999	Prot_kinase_dom	4AN2	gi|430800796|pdb|4AN2|A Chain A, Crystal Structures Of Human Mek1 With Carboxamide-based Allosteric Inhibitor Xl518 (gdc-0973), Or Related Analogs. >gi|430800797|pdb|4AN3|A Chain A, Crystal Structures Of Human Mek1 With Carboxamide-based Allosteric Inhibitor Xl518 (gdc-0973), Or Related Analogs. >gi|430800798|pdb|4AN9|A Chain A, Crystal Structures Of Human Mek1 With Carboxamide-based Allosteric I…	C	Library	-5.969730531
ENSG00000169032	ENST00000307102	ENSP00000302486	MAP2K1	MAP2K1-001	PRINCIPAL:1	202	G	GGG	ACAGAGCTTGATCTCCCCAC	chr15	66774128	-	1	FALSE	40	86	83	46	0.512690355	6	124	35	89	FALSE	FALSE	2	2	1	-13.733	0.2267489999999999	Prot_kinase_dom	4AN2	gi|430800796|pdb|4AN2|A Chain A, Crystal Structures Of Human Mek1 With Carboxamide-based Allosteric Inhibitor Xl518 (gdc-0973), Or Related Analogs. >gi|430800797|pdb|4AN3|A Chain A, Crystal Structures Of Human Mek1 With Carboxamide-based Allosteric Inhibitor Xl518 (gdc-0973), Or Related Analogs. >gi|430800798|pdb|4AN9|A Chain A, Crystal Structures Of Human Mek1 With Carboxamide-based Allosteric I…	C	Library	-5.969730531
ENSG00000169032	ENST00000307102	ENSP00000302486	MAP2K1	MAP2K1-001	PRINCIPAL:1	202	G	GGG	CACAGAGCTTGATCTCCCCA	chr15	66774129	-	1	FALSE	38	84	41	41	0.512690355	6	124	36	88	FALSE	FALSE	2	2	1	-13.733	0.2267489999999999	Prot_kinase_dom	4AN2	gi|430800796|pdb|4AN2|A Chain A, Crystal Structures Of Human Mek1 With Carboxamide-based Allosteric Inhibitor Xl518 (gdc-0973), Or Related Analogs. >gi|430800797|pdb|4AN3|A Chain A, Crystal Structures Of Human Mek1 With Carboxamide-based Allosteric Inhibitor Xl518 (gdc-0973), Or Related Analogs. >gi|430800798|pdb|4AN9|A Chain A, Crystal Structures Of Human Mek1 With Carboxamide-based Allosteric I…	C	Library	-5.642840214
ENSG00000169032	ENST00000307102	ENSP00000302486	MAP2K1	MAP2K1-001	PRINCIPAL:1	202	G	GGG	CACAGAGCTTGATCTCCCCA	chr15	66774129	-	1	FALSE	38	84	41	41	0.512690355	6	124	36	88	FALSE	FALSE	2	2	1	-13.733	0.2267489999999999	Prot_kinase_dom	4AN2	gi|430800796|pdb|4AN2|A Chain A, Crystal Structures Of Human Mek1 With Carboxamide-based Allosteric Inhibitor Xl518 (gdc-0973), Or Related Analogs. >gi|430800797|pdb|4AN3|A Chain A, Crystal Structures Of Human Mek1 With Carboxamide-based Allosteric Inhibitor Xl518 (gdc-0973), Or Related Analogs. >gi|430800798|pdb|4AN9|A Chain A, Crystal Structures Of Human Mek1 With Carboxamide-based Allosteric I…	C	Library	-5.642840214
ENSG00000169032	ENST00000307102	ENSP00000302486	MAP2K1	MAP2K1-001	PRINCIPAL:1	203	E	GAG					1						0.515228426	6	124			FALSE		2			-12.969	0.221455	Prot_kinase_dom	4AN2	gi|430800796|pdb|4AN2|A Chain A, Crystal Structures Of Human Mek1 With Carboxamide-based Allosteric Inhibitor Xl518 (gdc-0973), Or Related Analogs. >gi|430800797|pdb|4AN3|A Chain A, Crystal Structures Of Human Mek1 With Carboxamide-based Allosteric Inhibitor Xl518 (gdc-0973), Or Related Analogs. >gi|430800798|pdb|4AN9|A Chain A, Crystal Structures Of Human Mek1 With Carboxamide-based Allosteric I…	C	Library
ENSG00000169032	ENST00000307102	ENSP00000302486	MAP2K1	MAP2K1-001	PRINCIPAL:1	204	I	ATC					1						0.517766497	6	124			FALSE		2			-12.16	0.212939	Prot_kinase_dom	4AN2	gi|430800796|pdb|4AN2|A Chain A, Crystal Structures Of Human Mek1 With Carboxamide-based Allosteric Inhibitor Xl518 (gdc-0973), Or Related Analogs. >gi|430800797|pdb|4AN3|A Chain A, Crystal Structures Of Human Mek1 With Carboxamide-based Allosteric Inhibitor Xl518 (gdc-0973), Or Related Analogs. >gi|430800798|pdb|4AN9|A Chain A, Crystal Structures Of Human Mek1 With Carboxamide-based Allosteric I…	E	Library
ENSG00000169032	ENST00000307102	ENSP00000302486	MAP2K1	MAP2K1-001	PRINCIPAL:1	205	K	AAG					1						0.520304569	6	124			FALSE		2			-13.008	0.215832	Prot_kinase_dom	4AN2	gi|430800796|pdb|4AN2|A Chain A, Crystal Structures Of Human Mek1 With Carboxamide-based Allosteric Inhibitor Xl518 (gdc-0973), Or Related Analogs. >gi|430800797|pdb|4AN3|A Chain A, Crystal Structures Of Human Mek1 With Carboxamide-based Allosteric Inhibitor Xl518 (gdc-0973), Or Related Analogs. >gi|430800798|pdb|4AN9|A Chain A, Crystal Structures Of Human Mek1 With Carboxamide-based Allosteric I…	E	Library
ENSG00000169032	ENST00000307102	ENSP00000302486	MAP2K1	MAP2K1-001	PRINCIPAL:1	206	L	CTC					1						0.52284264	6	124			FALSE		2			-11.448	0.2081039999999999	Prot_kinase_dom	4AN2	gi|430800796|pdb|4AN2|A Chain A, Crystal Structures Of Human Mek1 With Carboxamide-based Allosteric Inhibitor Xl518 (gdc-0973), Or Related Analogs. >gi|430800797|pdb|4AN3|A Chain A, Crystal Structures Of Human Mek1 With Carboxamide-based Allosteric Inhibitor Xl518 (gdc-0973), Or Related Analogs. >gi|430800798|pdb|4AN9|A Chain A, Crystal Structures Of Human Mek1 With Carboxamide-based Allosteric I…	E	Library
ENSG00000169032	ENST00000307102	ENSP00000302486	MAP2K1	MAP2K1-001	PRINCIPAL:1	207	C	TGT	GAGATCAAGCTCTGTGACTT	chr15	66774147	+	1	TRUE	26	6	95	55	0.525380711	6	124	54	70	FALSE	FALSE	2	2	1	-16.55	0.196778	Prot_kinase_dom	4AN2	gi|430800796|pdb|4AN2|A Chain A, Crystal Structures Of Human Mek1 With Carboxamide-based Allosteric Inhibitor Xl518 (gdc-0973), Or Related Analogs. >gi|430800797|pdb|4AN3|A Chain A, Crystal Structures Of Human Mek1 With Carboxamide-based Allosteric Inhibitor Xl518 (gdc-0973), Or Related Analogs. >gi|430800798|pdb|4AN9|A Chain A, Crystal Structures Of Human Mek1 With Carboxamide-based Allosteric I…	C	Library	2.575204237
ENSG00000169032	ENST00000307102	ENSP00000302486	MAP2K1	MAP2K1-001	PRINCIPAL:1	207	C	TGT	GAGATCAAGCTCTGTGACTT	chr15	66774147	+	1	TRUE	26	6	95	55	0.525380711	6	124	54	70	FALSE	FALSE	2	2	1	-16.55	0.196778	Prot_kinase_dom	4AN2	gi|430800796|pdb|4AN2|A Chain A, Crystal Structures Of Human Mek1 With Carboxamide-based Allosteric Inhibitor Xl518 (gdc-0973), Or Related Analogs. >gi|430800797|pdb|4AN3|A Chain A, Crystal Structures Of Human Mek1 With Carboxamide-based Allosteric Inhibitor Xl518 (gdc-0973), Or Related Analogs. >gi|430800798|pdb|4AN9|A Chain A, Crystal Structures Of Human Mek1 With Carboxamide-based Allosteric I…	C	Library	2.575204237
ENSG00000169032	ENST00000307102	ENSP00000302486	MAP2K1	MAP2K1-001	PRINCIPAL:1	207	C	TGT	AGATCAAGCTCTGTGACTTT	chr15	66774148	+	1	TRUE	22	5	98	58	0.525380711	6	124	55	69	FALSE	FALSE	2	2	1	-16.55	0.196778	Prot_kinase_dom	4AN2	gi|430800796|pdb|4AN2|A Chain A, Crystal Structures Of Human Mek1 With Carboxamide-based Allosteric Inhibitor Xl518 (gdc-0973), Or Related Analogs. >gi|430800797|pdb|4AN3|A Chain A, Crystal Structures Of Human Mek1 With Carboxamide-based Allosteric Inhibitor Xl518 (gdc-0973), Or Related Analogs. >gi|430800798|pdb|4AN9|A Chain A, Crystal Structures Of Human Mek1 With Carboxamide-based Allosteric I…	C	Library	3.204260736
ENSG00000169032	ENST00000307102	ENSP00000302486	MAP2K1	MAP2K1-001	PRINCIPAL:1	207	C	TGT	AGATCAAGCTCTGTGACTTT	chr15	66774148	+	1	TRUE	22	5	98	58	0.525380711	6	124	55	69	FALSE	FALSE	2	2	1	-16.55	0.196778	Prot_kinase_dom	4AN2	gi|430800796|pdb|4AN2|A Chain A, Crystal Structures Of Human Mek1 With Carboxamide-based Allosteric Inhibitor Xl518 (gdc-0973), Or Related Analogs. >gi|430800797|pdb|4AN3|A Chain A, Crystal Structures Of Human Mek1 With Carboxamide-based Allosteric Inhibitor Xl518 (gdc-0973), Or Related Analogs. >gi|430800798|pdb|4AN9|A Chain A, Crystal Structures Of Human Mek1 With Carboxamide-based Allosteric I…	C	Library	3.204260736
ENSG00000169032	ENST00000307102	ENSP00000302486	MAP2K1	MAP2K1-001	PRINCIPAL:1	208	D	GAC	GAGATCAAGCTCTGTGACTT	chr15	66774147	+	1	TRUE	26	6	95	55	0.527918782	6	124	54	70	FALSE	FALSE	2	2	1	-13.905	0.180009	Prot_kinase_dom	4AN2	gi|430800796|pdb|4AN2|A Chain A, Crystal Structures Of Human Mek1 With Carboxamide-based Allosteric Inhibitor Xl518 (gdc-0973), Or Related Analogs. >gi|430800797|pdb|4AN3|A Chain A, Crystal Structures Of Human Mek1 With Carboxamide-based Allosteric Inhibitor Xl518 (gdc-0973), Or Related Analogs. >gi|430800798|pdb|4AN9|A Chain A, Crystal Structures Of Human Mek1 With Carboxamide-based Allosteric I…	C	Library	2.575204237
ENSG00000169032	ENST00000307102	ENSP00000302486	MAP2K1	MAP2K1-001	PRINCIPAL:1	208	D	GAC	GAGATCAAGCTCTGTGACTT	chr15	66774147	+	1	TRUE	26	6	95	55	0.527918782	6	124	54	70	FALSE	FALSE	2	2	1	-13.905	0.180009	Prot_kinase_dom	4AN2	gi|430800796|pdb|4AN2|A Chain A, Crystal Structures Of Human Mek1 With Carboxamide-based Allosteric Inhibitor Xl518 (gdc-0973), Or Related Analogs. >gi|430800797|pdb|4AN3|A Chain A, Crystal Structures Of Human Mek1 With Carboxamide-based Allosteric Inhibitor Xl518 (gdc-0973), Or Related Analogs. >gi|430800798|pdb|4AN9|A Chain A, Crystal Structures Of Human Mek1 With Carboxamide-based Allosteric I…	C	Library	2.575204237
ENSG00000169032	ENST00000307102	ENSP00000302486	MAP2K1	MAP2K1-001	PRINCIPAL:1	208	D	GAC	AGATCAAGCTCTGTGACTTT	chr15	66774148	+	1	TRUE	22	5	98	58	0.527918782	6	124	55	69	FALSE	FALSE	2	2	1	-13.905	0.180009	Prot_kinase_dom	4AN2	gi|430800796|pdb|4AN2|A Chain A, Crystal Structures Of Human Mek1 With Carboxamide-based Allosteric Inhibitor Xl518 (gdc-0973), Or Related Analogs. >gi|430800797|pdb|4AN3|A Chain A, Crystal Structures Of Human Mek1 With Carboxamide-based Allosteric Inhibitor Xl518 (gdc-0973), Or Related Analogs. >gi|430800798|pdb|4AN9|A Chain A, Crystal Structures Of Human Mek1 With Carboxamide-based Allosteric I…	C	Library	3.204260736
ENSG00000169032	ENST00000307102	ENSP00000302486	MAP2K1	MAP2K1-001	PRINCIPAL:1	208	D	GAC	AGATCAAGCTCTGTGACTTT	chr15	66774148	+	1	TRUE	22	5	98	58	0.527918782	6	124	55	69	FALSE	FALSE	2	2	1	-13.905	0.180009	Prot_kinase_dom	4AN2	gi|430800796|pdb|4AN2|A Chain A, Crystal Structures Of Human Mek1 With Carboxamide-based Allosteric Inhibitor Xl518 (gdc-0973), Or Related Analogs. >gi|430800797|pdb|4AN3|A Chain A, Crystal Structures Of Human Mek1 With Carboxamide-based Allosteric Inhibitor Xl518 (gdc-0973), Or Related Analogs. >gi|430800798|pdb|4AN9|A Chain A, Crystal Structures Of Human Mek1 With Carboxamide-based Allosteric I…	C	Library	3.204260736
ENSG00000169032	ENST00000307102	ENSP00000302486	MAP2K1	MAP2K1-001	PRINCIPAL:1	208	D	GAC	GATCAAGCTCTGTGACTTTG	chr15	66774149	+	1	TRUE	27	69	82	56	0.527918782	6	124	56	68	FALSE	FALSE	2	2	1	-13.905	0.180009	Prot_kinase_dom	4AN2	gi|430800796|pdb|4AN2|A Chain A, Crystal Structures Of Human Mek1 With Carboxamide-based Allosteric Inhibitor Xl518 (gdc-0973), Or Related Analogs. >gi|430800797|pdb|4AN3|A Chain A, Crystal Structures Of Human Mek1 With Carboxamide-based Allosteric Inhibitor Xl518 (gdc-0973), Or Related Analogs. >gi|430800798|pdb|4AN9|A Chain A, Crystal Structures Of Human Mek1 With Carboxamide-based Allosteric I…	C	Library	2.657373394
ENSG00000169032	ENST00000307102	ENSP00000302486	MAP2K1	MAP2K1-001	PRINCIPAL:1	208	D	GAC	GATCAAGCTCTGTGACTTTG	chr15	66774149	+	1	TRUE	27	69	82	56	0.527918782	6	124	56	68	FALSE	FALSE	2	2	1	-13.905	0.180009	Prot_kinase_dom	4AN2	gi|430800796|pdb|4AN2|A Chain A, Crystal Structures Of Human Mek1 With Carboxamide-based Allosteric Inhibitor Xl518 (gdc-0973), Or Related Analogs. >gi|430800797|pdb|4AN3|A Chain A, Crystal Structures Of Human Mek1 With Carboxamide-based Allosteric Inhibitor Xl518 (gdc-0973), Or Related Analogs. >gi|430800798|pdb|4AN9|A Chain A, Crystal Structures Of Human Mek1 With Carboxamide-based Allosteric I…	C	Library	2.657373394
ENSG00000169032	ENST00000307102	ENSP00000302486	MAP2K1	MAP2K1-001	PRINCIPAL:1	209	F	TTT	GATCAAGCTCTGTGACTTTG	chr15	66774149	+	1	TRUE	27	69	82	56	0.530456853	6	124	56	68	FALSE	FALSE	2	2	1	-13.923	0.164009	Prot_kinase_dom	4AN2	gi|430800796|pdb|4AN2|A Chain A, Crystal Structures Of Human Mek1 With Carboxamide-based Allosteric Inhibitor Xl518 (gdc-0973), Or Related Analogs. >gi|430800797|pdb|4AN3|A Chain A, Crystal Structures Of Human Mek1 With Carboxamide-based Allosteric Inhibitor Xl518 (gdc-0973), Or Related Analogs. >gi|430800798|pdb|4AN9|A Chain A, Crystal Structures Of Human Mek1 With Carboxamide-based Allosteric I…	C	Library	2.657373394
ENSG00000169032	ENST00000307102	ENSP00000302486	MAP2K1	MAP2K1-001	PRINCIPAL:1	209	F	TTT	GATCAAGCTCTGTGACTTTG	chr15	66774149	+	1	TRUE	27	69	82	56	0.530456853	6	124	56	68	FALSE	FALSE	2	2	1	-13.923	0.164009	Prot_kinase_dom	4AN2	gi|430800796|pdb|4AN2|A Chain A, Crystal Structures Of Human Mek1 With Carboxamide-based Allosteric Inhibitor Xl518 (gdc-0973), Or Related Analogs. >gi|430800797|pdb|4AN3|A Chain A, Crystal Structures Of Human Mek1 With Carboxamide-based Allosteric Inhibitor Xl518 (gdc-0973), Or Related Analogs. >gi|430800798|pdb|4AN9|A Chain A, Crystal Structures Of Human Mek1 With Carboxamide-based Allosteric I…	C	Library	2.657373394
ENSG00000169032	ENST00000307102	ENSP00000302486	MAP2K1	MAP2K1-001	PRINCIPAL:1	210	G	GGG	CTCTGTGACTTTGGGGTCAG	chr15	66774156	+	1	TRUE	39	30	61	54	0.532994924	6	124	63	61	FALSE	FALSE	2	2	1	-13.918	0.1640579999999999	Prot_kinase_dom	4AN2	gi|430800796|pdb|4AN2|A Chain A, Crystal Structures Of Human Mek1 With Carboxamide-based Allosteric Inhibitor Xl518 (gdc-0973), Or Related Analogs. >gi|430800797|pdb|4AN3|A Chain A, Crystal Structures Of Human Mek1 With Carboxamide-based Allosteric Inhibitor Xl518 (gdc-0973), Or Related Analogs. >gi|430800798|pdb|4AN9|A Chain A, Crystal Structures Of Human Mek1 With Carboxamide-based Allosteric I…	C	Library	-0.289154361
ENSG00000169032	ENST00000307102	ENSP00000302486	MAP2K1	MAP2K1-001	PRINCIPAL:1	210	G	GGG	CTCTGTGACTTTGGGGTCAG	chr15	66774156	+	1	TRUE	39	30	61	54	0.532994924	6	124	63	61	FALSE	FALSE	2	2	1	-13.918	0.1640579999999999	Prot_kinase_dom	4AN2	gi|430800796|pdb|4AN2|A Chain A, Crystal Structures Of Human Mek1 With Carboxamide-based Allosteric Inhibitor Xl518 (gdc-0973), Or Related Analogs. >gi|430800797|pdb|4AN3|A Chain A, Crystal Structures Of Human Mek1 With Carboxamide-based Allosteric Inhibitor Xl518 (gdc-0973), Or Related Analogs. >gi|430800798|pdb|4AN9|A Chain A, Crystal Structures Of Human Mek1 With Carboxamide-based Allosteric I…	C	Library	-0.289154361
ENSG00000169032	ENST00000307102	ENSP00000302486	MAP2K1	MAP2K1-001	PRINCIPAL:1	210	G	GGG	TCTGTGACTTTGGGGTCAGC	chr15	66774157	+	1	TRUE	49	53	84	58	0.532994924	6	124	64	60	FALSE	FALSE	2	2	1	-13.918	0.1640579999999999	Prot_kinase_dom	4AN2	gi|430800796|pdb|4AN2|A Chain A, Crystal Structures Of Human Mek1 With Carboxamide-based Allosteric Inhibitor Xl518 (gdc-0973), Or Related Analogs. >gi|430800797|pdb|4AN3|A Chain A, Crystal Structures Of Human Mek1 With Carboxamide-based Allosteric Inhibitor Xl518 (gdc-0973), Or Related Analogs. >gi|430800798|pdb|4AN9|A Chain A, Crystal Structures Of Human Mek1 With Carboxamide-based Allosteric I…	C	Library	-5.634761784
ENSG00000169032	ENST00000307102	ENSP00000302486	MAP2K1	MAP2K1-001	PRINCIPAL:1	210	G	GGG	TCTGTGACTTTGGGGTCAGC	chr15	66774157	+	1	TRUE	49	53	84	58	0.532994924	6	124	64	60	FALSE	FALSE	2	2	1	-13.918	0.1640579999999999	Prot_kinase_dom	4AN2	gi|430800796|pdb|4AN2|A Chain A, Crystal Structures Of Human Mek1 With Carboxamide-based Allosteric Inhibitor Xl518 (gdc-0973), Or Related Analogs. >gi|430800797|pdb|4AN3|A Chain A, Crystal Structures Of Human Mek1 With Carboxamide-based Allosteric Inhibitor Xl518 (gdc-0973), Or Related Analogs. >gi|430800798|pdb|4AN9|A Chain A, Crystal Structures Of Human Mek1 With Carboxamide-based Allosteric I…	C	Library	-5.634761784
ENSG00000169032	ENST00000307102	ENSP00000302486	MAP2K1	MAP2K1-001	PRINCIPAL:1	211	V	GTC	CTCTGTGACTTTGGGGTCAG	chr15	66774156	+	1	TRUE	39	30	61	54	0.535532995	6	124	63	61	FALSE	FALSE	2	2	1	-12.168	0.180788	Prot_kinase_dom	4AN2	gi|430800796|pdb|4AN2|A Chain A, Crystal Structures Of Human Mek1 With Carboxamide-based Allosteric Inhibitor Xl518 (gdc-0973), Or Related Analogs. >gi|430800797|pdb|4AN3|A Chain A, Crystal Structures Of Human Mek1 With Carboxamide-based Allosteric Inhibitor Xl518 (gdc-0973), Or Related Analogs. >gi|430800798|pdb|4AN9|A Chain A, Crystal Structures Of Human Mek1 With Carboxamide-based Allosteric I…	C	Library	-0.289154361
ENSG00000169032	ENST00000307102	ENSP00000302486	MAP2K1	MAP2K1-001	PRINCIPAL:1	211	V	GTC	CTCTGTGACTTTGGGGTCAG	chr15	66774156	+	1	TRUE	39	30	61	54	0.535532995	6	124	63	61	FALSE	FALSE	2	2	1	-12.168	0.180788	Prot_kinase_dom	4AN2	gi|430800796|pdb|4AN2|A Chain A, Crystal Structures Of Human Mek1 With Carboxamide-based Allosteric Inhibitor Xl518 (gdc-0973), Or Related Analogs. >gi|430800797|pdb|4AN3|A Chain A, Crystal Structures Of Human Mek1 With Carboxamide-based Allosteric Inhibitor Xl518 (gdc-0973), Or Related Analogs. >gi|430800798|pdb|4AN9|A Chain A, Crystal Structures Of Human Mek1 With Carboxamide-based Allosteric I…	C	Library	-0.289154361
ENSG00000169032	ENST00000307102	ENSP00000302486	MAP2K1	MAP2K1-001	PRINCIPAL:1	211	V	GTC	TCTGTGACTTTGGGGTCAGC	chr15	66774157	+	1	TRUE	49	53	84	58	0.535532995	6	124	64	60	FALSE	FALSE	2	2	1	-12.168	0.180788	Prot_kinase_dom	4AN2	gi|430800796|pdb|4AN2|A Chain A, Crystal Structures Of Human Mek1 With Carboxamide-based Allosteric Inhibitor Xl518 (gdc-0973), Or Related Analogs. >gi|430800797|pdb|4AN3|A Chain A, Crystal Structures Of Human Mek1 With Carboxamide-based Allosteric Inhibitor Xl518 (gdc-0973), Or Related Analogs. >gi|430800798|pdb|4AN9|A Chain A, Crystal Structures Of Human Mek1 With Carboxamide-based Allosteric I…	C	Library	-5.634761784
ENSG00000169032	ENST00000307102	ENSP00000302486	MAP2K1	MAP2K1-001	PRINCIPAL:1	211	V	GTC	TCTGTGACTTTGGGGTCAGC	chr15	66774157	+	1	TRUE	49	53	84	58	0.535532995	6	124	64	60	FALSE	FALSE	2	2	1	-12.168	0.180788	Prot_kinase_dom	4AN2	gi|430800796|pdb|4AN2|A Chain A, Crystal Structures Of Human Mek1 With Carboxamide-based Allosteric Inhibitor Xl518 (gdc-0973), Or Related Analogs. >gi|430800797|pdb|4AN3|A Chain A, Crystal Structures Of Human Mek1 With Carboxamide-based Allosteric Inhibitor Xl518 (gdc-0973), Or Related Analogs. >gi|430800798|pdb|4AN9|A Chain A, Crystal Structures Of Human Mek1 With Carboxamide-based Allosteric I…	C	Library	-5.634761784
ENSG00000169032	ENST00000307102	ENSP00000302486	MAP2K1	MAP2K1-001	PRINCIPAL:1	212	S	AGC					1						0.538071066	6	124			FALSE		2			-12.168	0.194949	Prot_kinase_dom	4AN2	gi|430800796|pdb|4AN2|A Chain A, Crystal Structures Of Human Mek1 With Carboxamide-based Allosteric Inhibitor Xl518 (gdc-0973), Or Related Analogs. >gi|430800797|pdb|4AN3|A Chain A, Crystal Structures Of Human Mek1 With Carboxamide-based Allosteric Inhibitor Xl518 (gdc-0973), Or Related Analogs. >gi|430800798|pdb|4AN9|A Chain A, Crystal Structures Of Human Mek1 With Carboxamide-based Allosteric I…	C	Library
ENSG00000169032	ENST00000307102	ENSP00000302486	MAP2K1	MAP2K1-001	PRINCIPAL:1	213	G	GGG					1						0.540609137	6	124			FALSE		2			-13.899	0.234965	Prot_kinase_dom	4AN2	gi|430800796|pdb|4AN2|A Chain A, Crystal Structures Of Human Mek1 With Carboxamide-based Allosteric Inhibitor Xl518 (gdc-0973), Or Related Analogs. >gi|430800797|pdb|4AN3|A Chain A, Crystal Structures Of Human Mek1 With Carboxamide-based Allosteric Inhibitor Xl518 (gdc-0973), Or Related Analogs. >gi|430800798|pdb|4AN9|A Chain A, Crystal Structures Of Human Mek1 With Carboxamide-based Allosteric I…	C	Library
ENSG00000169032	ENST00000307102	ENSP00000302486	MAP2K1	MAP2K1-001	PRINCIPAL:1	214	Q	CAG					1						0.543147208	6	124			FALSE		2			-12.946	0.255994	Prot_kinase_dom	4AN2	gi|430800796|pdb|4AN2|A Chain A, Crystal Structures Of Human Mek1 With Carboxamide-based Allosteric Inhibitor Xl518 (gdc-0973), Or Related Analogs. >gi|430800797|pdb|4AN3|A Chain A, Crystal Structures Of Human Mek1 With Carboxamide-based Allosteric Inhibitor Xl518 (gdc-0973), Or Related Analogs. >gi|430800798|pdb|4AN9|A Chain A, Crystal Structures Of Human Mek1 With Carboxamide-based Allosteric I…	C	Library
ENSG00000169032	ENST00000307102	ENSP00000302486	MAP2K1	MAP2K1-001	PRINCIPAL:1	215	L	CTC					1						0.5456852791879999	6	124			FALSE		2			-12.188	0.274138	Prot_kinase_dom	4AN2	gi|430800796|pdb|4AN2|A Chain A, Crystal Structures Of Human Mek1 With Carboxamide-based Allosteric Inhibitor Xl518 (gdc-0973), Or Related Analogs. >gi|430800797|pdb|4AN3|A Chain A, Crystal Structures Of Human Mek1 With Carboxamide-based Allosteric Inhibitor Xl518 (gdc-0973), Or Related Analogs. >gi|430800798|pdb|4AN9|A Chain A, Crystal Structures Of Human Mek1 With Carboxamide-based Allosteric I…	H	Library
ENSG00000169032	ENST00000307102	ENSP00000302486	MAP2K1	MAP2K1-001	PRINCIPAL:1	216	I	ATC					1						0.5482233502539999	6	124			FALSE		2			-12.178	0.300045	Prot_kinase_dom	4AN2	gi|430800796|pdb|4AN2|A Chain A, Crystal Structures Of Human Mek1 With Carboxamide-based Allosteric Inhibitor Xl518 (gdc-0973), Or Related Analogs. >gi|430800797|pdb|4AN3|A Chain A, Crystal Structures Of Human Mek1 With Carboxamide-based Allosteric Inhibitor Xl518 (gdc-0973), Or Related Analogs. >gi|430800798|pdb|4AN9|A Chain A, Crystal Structures Of Human Mek1 With Carboxamide-based Allosteric I…	H	Library
ENSG00000169032	ENST00000307102	ENSP00000302486	MAP2K1	MAP2K1-001	PRINCIPAL:1	217	D	GAC	CGGGCAGCTCATCGACTCCA	chr15	66774176	+	1	TRUE	24	59	91	53	0.5507614213199999	6	124	83	41	FALSE	FALSE	2	2	1	-13.918	0.325178	Prot_kinase_dom	4AN2	gi|430800796|pdb|4AN2|A Chain A, Crystal Structures Of Human Mek1 With Carboxamide-based Allosteric Inhibitor Xl518 (gdc-0973), Or Related Analogs. >gi|430800797|pdb|4AN3|A Chain A, Crystal Structures Of Human Mek1 With Carboxamide-based Allosteric Inhibitor Xl518 (gdc-0973), Or Related Analogs. >gi|430800798|pdb|4AN9|A Chain A, Crystal Structures Of Human Mek1 With Carboxamide-based Allosteric I…	H	Library	-3.480123148
ENSG00000169032	ENST00000307102	ENSP00000302486	MAP2K1	MAP2K1-001	PRINCIPAL:1	217	D	GAC	CGGGCAGCTCATCGACTCCA	chr15	66774176	+	1	TRUE	24	59	91	53	0.5507614213199999	6	124	83	41	FALSE	FALSE	2	2	1	-13.918	0.325178	Prot_kinase_dom	4AN2	gi|430800796|pdb|4AN2|A Chain A, Crystal Structures Of Human Mek1 With Carboxamide-based Allosteric Inhibitor Xl518 (gdc-0973), Or Related Analogs. >gi|430800797|pdb|4AN3|A Chain A, Crystal Structures Of Human Mek1 With Carboxamide-based Allosteric Inhibitor Xl518 (gdc-0973), Or Related Analogs. >gi|430800798|pdb|4AN9|A Chain A, Crystal Structures Of Human Mek1 With Carboxamide-based Allosteric I…	H	Library	-3.480123148
ENSG00000169032	ENST00000307102	ENSP00000302486	MAP2K1	MAP2K1-001	PRINCIPAL:1	218	S	TCC	CGGGCAGCTCATCGACTCCA	chr15	66774176	+	1	TRUE	24	59	91	53	0.553299492	6	124	83	41	FALSE	FALSE	2	2	1	-12.121	0.3114429999999999	Prot_kinase_dom	4AN2	gi|430800796|pdb|4AN2|A Chain A, Crystal Structures Of Human Mek1 With Carboxamide-based Allosteric Inhibitor Xl518 (gdc-0973), Or Related Analogs. >gi|430800797|pdb|4AN3|A Chain A, Crystal Structures Of Human Mek1 With Carboxamide-based Allosteric Inhibitor Xl518 (gdc-0973), Or Related Analogs. >gi|430800798|pdb|4AN9|A Chain A, Crystal Structures Of Human Mek1 With Carboxamide-based Allosteric I…	H	Library	-3.480123148
ENSG00000169032	ENST00000307102	ENSP00000302486	MAP2K1	MAP2K1-001	PRINCIPAL:1	218	S	TCC	CGGGCAGCTCATCGACTCCA	chr15	66774176	+	1	TRUE	24	59	91	53	0.553299492	6	124	83	41	FALSE	FALSE	2	2	1	-12.121	0.3114429999999999	Prot_kinase_dom	4AN2	gi|430800796|pdb|4AN2|A Chain A, Crystal Structures Of Human Mek1 With Carboxamide-based Allosteric Inhibitor Xl518 (gdc-0973), Or Related Analogs. >gi|430800797|pdb|4AN3|A Chain A, Crystal Structures Of Human Mek1 With Carboxamide-based Allosteric Inhibitor Xl518 (gdc-0973), Or Related Analogs. >gi|430800798|pdb|4AN9|A Chain A, Crystal Structures Of Human Mek1 With Carboxamide-based Allosteric I…	H	Library	-3.480123148
ENSG00000169032	ENST00000307102	ENSP00000302486	MAP2K1	MAP2K1-001	PRINCIPAL:1	219	M	ATG	GCCCACGAAGGAGTTGGCCA	chr15	66774182	-	1	FALSE		78		53	0.555837563	6	124	89	35	FALSE	FALSE	2	2	1	-13.05	0.321763	Prot_kinase_dom	4AN2	gi|430800796|pdb|4AN2|A Chain A, Crystal Structures Of Human Mek1 With Carboxamide-based Allosteric Inhibitor Xl518 (gdc-0973), Or Related Analogs. >gi|430800797|pdb|4AN3|A Chain A, Crystal Structures Of Human Mek1 With Carboxamide-based Allosteric Inhibitor Xl518 (gdc-0973), Or Related Analogs. >gi|430800798|pdb|4AN9|A Chain A, Crystal Structures Of Human Mek1 With Carboxamide-based Allosteric I…	H	Library	-2.251303638
ENSG00000169032	ENST00000307102	ENSP00000302486	MAP2K1	MAP2K1-001	PRINCIPAL:1	219	M	ATG	GCCCACGAAGGAGTTGGCCA	chr15	66774182	-	1	FALSE		78		53	0.555837563	6	124	89	35	FALSE	FALSE	2	2	1	-13.05	0.321763	Prot_kinase_dom	4AN2	gi|430800796|pdb|4AN2|A Chain A, Crystal Structures Of Human Mek1 With Carboxamide-based Allosteric Inhibitor Xl518 (gdc-0973), Or Related Analogs. >gi|430800797|pdb|4AN3|A Chain A, Crystal Structures Of Human Mek1 With Carboxamide-based Allosteric Inhibitor Xl518 (gdc-0973), Or Related Analogs. >gi|430800798|pdb|4AN9|A Chain A, Crystal Structures Of Human Mek1 With Carboxamide-based Allosteric I…	H	Library	-2.251303638
ENSG00000169032	ENST00000307102	ENSP00000302486	MAP2K1	MAP2K1-001	PRINCIPAL:1	220	A	GCC	GCCCACGAAGGAGTTGGCCA	chr15	66774182	-	1	FALSE		78		53	0.558375635	6	124	89	35	FALSE	FALSE	2	2	1	-12.135	0.314302	Prot_kinase_dom	4AN2	gi|430800796|pdb|4AN2|A Chain A, Crystal Structures Of Human Mek1 With Carboxamide-based Allosteric Inhibitor Xl518 (gdc-0973), Or Related Analogs. >gi|430800797|pdb|4AN3|A Chain A, Crystal Structures Of Human Mek1 With Carboxamide-based Allosteric Inhibitor Xl518 (gdc-0973), Or Related Analogs. >gi|430800798|pdb|4AN9|A Chain A, Crystal Structures Of Human Mek1 With Carboxamide-based Allosteric I…	H	Library	-2.251303638
ENSG00000169032	ENST00000307102	ENSP00000302486	MAP2K1	MAP2K1-001	PRINCIPAL:1	220	A	GCC	GCCCACGAAGGAGTTGGCCA	chr15	66774182	-	1	FALSE		78		53	0.558375635	6	124	89	35	FALSE	FALSE	2	2	1	-12.135	0.314302	Prot_kinase_dom	4AN2	gi|430800796|pdb|4AN2|A Chain A, Crystal Structures Of Human Mek1 With Carboxamide-based Allosteric Inhibitor Xl518 (gdc-0973), Or Related Analogs. >gi|430800797|pdb|4AN3|A Chain A, Crystal Structures Of Human Mek1 With Carboxamide-based Allosteric Inhibitor Xl518 (gdc-0973), Or Related Analogs. >gi|430800798|pdb|4AN9|A Chain A, Crystal Structures Of Human Mek1 With Carboxamide-based Allosteric I…	H	Library	-2.251303638
ENSG00000169032	ENST00000307102	ENSP00000302486	MAP2K1	MAP2K1-001	PRINCIPAL:1	221	N	AAC	CCTTGTGCCCACGAAGGAGT	chr15	66774188	-	1	FALSE	69	63	85	43	0.560913706	6	124	95	29	FALSE	FALSE	2	2	1	-13.684	0.311116	Prot_kinase_dom	4AN2	gi|430800796|pdb|4AN2|A Chain A, Crystal Structures Of Human Mek1 With Carboxamide-based Allosteric Inhibitor Xl518 (gdc-0973), Or Related Analogs. >gi|430800797|pdb|4AN3|A Chain A, Crystal Structures Of Human Mek1 With Carboxamide-based Allosteric Inhibitor Xl518 (gdc-0973), Or Related Analogs. >gi|430800798|pdb|4AN9|A Chain A, Crystal Structures Of Human Mek1 With Carboxamide-based Allosteric I…	C	Library	-4.737987178
ENSG00000169032	ENST00000307102	ENSP00000302486	MAP2K1	MAP2K1-001	PRINCIPAL:1	221	N	AAC	CCTTGTGCCCACGAAGGAGT	chr15	66774188	-	1	FALSE	69	63	85	43	0.560913706	6	124	95	29	FALSE	FALSE	2	2	1	-13.684	0.311116	Prot_kinase_dom	4AN2	gi|430800796|pdb|4AN2|A Chain A, Crystal Structures Of Human Mek1 With Carboxamide-based Allosteric Inhibitor Xl518 (gdc-0973), Or Related Analogs. >gi|430800797|pdb|4AN3|A Chain A, Crystal Structures Of Human Mek1 With Carboxamide-based Allosteric Inhibitor Xl518 (gdc-0973), Or Related Analogs. >gi|430800798|pdb|4AN9|A Chain A, Crystal Structures Of Human Mek1 With Carboxamide-based Allosteric I…	C	Library	-4.737987178
ENSG00000169032	ENST00000307102	ENSP00000302486	MAP2K1	MAP2K1-001	PRINCIPAL:1	222	S	TCC	CTCCATGGCCAACTCCTTCG	chr15	66774191	+	1	TRUE		32		49	0.563451777	6	124	98	26	FALSE	FALSE	2	2	1	-11.973	0.327933	Prot_kinase_dom	4AN2	gi|430800796|pdb|4AN2|A Chain A, Crystal Structures Of Human Mek1 With Carboxamide-based Allosteric Inhibitor Xl518 (gdc-0973), Or Related Analogs. >gi|430800797|pdb|4AN3|A Chain A, Crystal Structures Of Human Mek1 With Carboxamide-based Allosteric Inhibitor Xl518 (gdc-0973), Or Related Analogs. >gi|430800798|pdb|4AN9|A Chain A, Crystal Structures Of Human Mek1 With Carboxamide-based Allosteric I…	C	Library	1.985259367
ENSG00000169032	ENST00000307102	ENSP00000302486	MAP2K1	MAP2K1-001	PRINCIPAL:1	222	S	TCC	CTCCATGGCCAACTCCTTCG	chr15	66774191	+	1	TRUE		32		49	0.563451777	6	124	98	26	FALSE	FALSE	2	2	1	-11.973	0.327933	Prot_kinase_dom	4AN2	gi|430800796|pdb|4AN2|A Chain A, Crystal Structures Of Human Mek1 With Carboxamide-based Allosteric Inhibitor Xl518 (gdc-0973), Or Related Analogs. >gi|430800797|pdb|4AN3|A Chain A, Crystal Structures Of Human Mek1 With Carboxamide-based Allosteric Inhibitor Xl518 (gdc-0973), Or Related Analogs. >gi|430800798|pdb|4AN9|A Chain A, Crystal Structures Of Human Mek1 With Carboxamide-based Allosteric I…	C	Library	1.985259367
ENSG00000169032	ENST00000307102	ENSP00000302486	MAP2K1	MAP2K1-001	PRINCIPAL:1	222	S	TCC	TCCATGGCCAACTCCTTCGT	chr15	66774192	+	1	TRUE		59		52	0.563451777	6	124	99	25	FALSE	FALSE	2	2	1	-11.973	0.327933	Prot_kinase_dom	4AN2	gi|430800796|pdb|4AN2|A Chain A, Crystal Structures Of Human Mek1 With Carboxamide-based Allosteric Inhibitor Xl518 (gdc-0973), Or Related Analogs. >gi|430800797|pdb|4AN3|A Chain A, Crystal Structures Of Human Mek1 With Carboxamide-based Allosteric Inhibitor Xl518 (gdc-0973), Or Related Analogs. >gi|430800798|pdb|4AN9|A Chain A, Crystal Structures Of Human Mek1 With Carboxamide-based Allosteric I…	C	Library	-7.429204985
ENSG00000169032	ENST00000307102	ENSP00000302486	MAP2K1	MAP2K1-001	PRINCIPAL:1	222	S	TCC	TCCATGGCCAACTCCTTCGT	chr15	66774192	+	1	TRUE		59		52	0.563451777	6	124	99	25	FALSE	FALSE	2	2	1	-11.973	0.327933	Prot_kinase_dom	4AN2	gi|430800796|pdb|4AN2|A Chain A, Crystal Structures Of Human Mek1 With Carboxamide-based Allosteric Inhibitor Xl518 (gdc-0973), Or Related Analogs. >gi|430800797|pdb|4AN3|A Chain A, Crystal Structures Of Human Mek1 With Carboxamide-based Allosteric Inhibitor Xl518 (gdc-0973), Or Related Analogs. >gi|430800798|pdb|4AN9|A Chain A, Crystal Structures Of Human Mek1 With Carboxamide-based Allosteric I…	C	Library	-7.429204985
ENSG00000169032	ENST00000307102	ENSP00000302486	MAP2K1	MAP2K1-001	PRINCIPAL:1	222	S	TCC	CCTTGTGCCCACGAAGGAGT	chr15	66774188	-	1	FALSE	69	63	85	43	0.563451777	6	124	95	29	FALSE	FALSE	2	2	1	-11.973	0.327933	Prot_kinase_dom	4AN2	gi|430800796|pdb|4AN2|A Chain A, Crystal Structures Of Human Mek1 With Carboxamide-based Allosteric Inhibitor Xl518 (gdc-0973), Or Related Analogs. >gi|430800797|pdb|4AN3|A Chain A, Crystal Structures Of Human Mek1 With Carboxamide-based Allosteric Inhibitor Xl518 (gdc-0973), Or Related Analogs. >gi|430800798|pdb|4AN9|A Chain A, Crystal Structures Of Human Mek1 With Carboxamide-based Allosteric I…	C	Library	-4.737987178
ENSG00000169032	ENST00000307102	ENSP00000302486	MAP2K1	MAP2K1-001	PRINCIPAL:1	222	S	TCC	CCTTGTGCCCACGAAGGAGT	chr15	66774188	-	1	FALSE	69	63	85	43	0.563451777	6	124	95	29	FALSE	FALSE	2	2	1	-11.973	0.327933	Prot_kinase_dom	4AN2	gi|430800796|pdb|4AN2|A Chain A, Crystal Structures Of Human Mek1 With Carboxamide-based Allosteric Inhibitor Xl518 (gdc-0973), Or Related Analogs. >gi|430800797|pdb|4AN3|A Chain A, Crystal Structures Of Human Mek1 With Carboxamide-based Allosteric Inhibitor Xl518 (gdc-0973), Or Related Analogs. >gi|430800798|pdb|4AN9|A Chain A, Crystal Structures Of Human Mek1 With Carboxamide-based Allosteric I…	C	Library	-4.737987178
ENSG00000169032	ENST00000307102	ENSP00000302486	MAP2K1	MAP2K1-001	PRINCIPAL:1	223	F	TTC	CTCCATGGCCAACTCCTTCG	chr15	66774191	+	1	TRUE		32		49	0.565989848	6	124	98	26	FALSE	FALSE	2	2	1	-13.771	0.368297	Prot_kinase_dom	4AN2	gi|430800796|pdb|4AN2|A Chain A, Crystal Structures Of Human Mek1 With Carboxamide-based Allosteric Inhibitor Xl518 (gdc-0973), Or Related Analogs. >gi|430800797|pdb|4AN3|A Chain A, Crystal Structures Of Human Mek1 With Carboxamide-based Allosteric Inhibitor Xl518 (gdc-0973), Or Related Analogs. >gi|430800798|pdb|4AN9|A Chain A, Crystal Structures Of Human Mek1 With Carboxamide-based Allosteric I…	C	Library	1.985259367
ENSG00000169032	ENST00000307102	ENSP00000302486	MAP2K1	MAP2K1-001	PRINCIPAL:1	223	F	TTC	CTCCATGGCCAACTCCTTCG	chr15	66774191	+	1	TRUE		32		49	0.565989848	6	124	98	26	FALSE	FALSE	2	2	1	-13.771	0.368297	Prot_kinase_dom	4AN2	gi|430800796|pdb|4AN2|A Chain A, Crystal Structures Of Human Mek1 With Carboxamide-based Allosteric Inhibitor Xl518 (gdc-0973), Or Related Analogs. >gi|430800797|pdb|4AN3|A Chain A, Crystal Structures Of Human Mek1 With Carboxamide-based Allosteric Inhibitor Xl518 (gdc-0973), Or Related Analogs. >gi|430800798|pdb|4AN9|A Chain A, Crystal Structures Of Human Mek1 With Carboxamide-based Allosteric I…	C	Library	1.985259367
ENSG00000169032	ENST00000307102	ENSP00000302486	MAP2K1	MAP2K1-001	PRINCIPAL:1	223	F	TTC	TCCATGGCCAACTCCTTCGT	chr15	66774192	+	1	TRUE		59		52	0.565989848	6	124	99	25	FALSE	FALSE	2	2	1	-13.771	0.368297	Prot_kinase_dom	4AN2	gi|430800796|pdb|4AN2|A Chain A, Crystal Structures Of Human Mek1 With Carboxamide-based Allosteric Inhibitor Xl518 (gdc-0973), Or Related Analogs. >gi|430800797|pdb|4AN3|A Chain A, Crystal Structures Of Human Mek1 With Carboxamide-based Allosteric Inhibitor Xl518 (gdc-0973), Or Related Analogs. >gi|430800798|pdb|4AN9|A Chain A, Crystal Structures Of Human Mek1 With Carboxamide-based Allosteric I…	C	Library	-7.429204985
ENSG00000169032	ENST00000307102	ENSP00000302486	MAP2K1	MAP2K1-001	PRINCIPAL:1	223	F	TTC	TCCATGGCCAACTCCTTCGT	chr15	66774192	+	1	TRUE		59		52	0.565989848	6	124	99	25	FALSE	FALSE	2	2	1	-13.771	0.368297	Prot_kinase_dom	4AN2	gi|430800796|pdb|4AN2|A Chain A, Crystal Structures Of Human Mek1 With Carboxamide-based Allosteric Inhibitor Xl518 (gdc-0973), Or Related Analogs. >gi|430800797|pdb|4AN3|A Chain A, Crystal Structures Of Human Mek1 With Carboxamide-based Allosteric Inhibitor Xl518 (gdc-0973), Or Related Analogs. >gi|430800798|pdb|4AN9|A Chain A, Crystal Structures Of Human Mek1 With Carboxamide-based Allosteric I…	C	Library	-7.429204985
ENSG00000169032	ENST00000307102	ENSP00000302486	MAP2K1	MAP2K1-001	PRINCIPAL:1	223	F	TTC	GTAGGACCTTGTGCCCACGA	chr15	66774194	-	1	FALSE	80	99	79	49	0.565989848	6	124	101	23	FALSE	FALSE	2	2	1	-13.771	0.368297	Prot_kinase_dom	4AN2	gi|430800796|pdb|4AN2|A Chain A, Crystal Structures Of Human Mek1 With Carboxamide-based Allosteric Inhibitor Xl518 (gdc-0973), Or Related Analogs. >gi|430800797|pdb|4AN3|A Chain A, Crystal Structures Of Human Mek1 With Carboxamide-based Allosteric Inhibitor Xl518 (gdc-0973), Or Related Analogs. >gi|430800798|pdb|4AN9|A Chain A, Crystal Structures Of Human Mek1 With Carboxamide-based Allosteric I…	C	Library	-7.112417152
ENSG00000169032	ENST00000307102	ENSP00000302486	MAP2K1	MAP2K1-001	PRINCIPAL:1	223	F	TTC	GTAGGACCTTGTGCCCACGA	chr15	66774194	-	1	FALSE	80	99	79	49	0.565989848	6	124	101	23	FALSE	FALSE	2	2	1	-13.771	0.368297	Prot_kinase_dom	4AN2	gi|430800796|pdb|4AN2|A Chain A, Crystal Structures Of Human Mek1 With Carboxamide-based Allosteric Inhibitor Xl518 (gdc-0973), Or Related Analogs. >gi|430800797|pdb|4AN3|A Chain A, Crystal Structures Of Human Mek1 With Carboxamide-based Allosteric Inhibitor Xl518 (gdc-0973), Or Related Analogs. >gi|430800798|pdb|4AN9|A Chain A, Crystal Structures Of Human Mek1 With Carboxamide-based Allosteric I…	C	Library	-7.112417152
ENSG00000169032	ENST00000307102	ENSP00000302486	MAP2K1	MAP2K1-001	PRINCIPAL:1	224	V	GTG	CCAACTCCTTCGTGGGCACA	chr15	66774199	+	1	TRUE	66	72	51	52	0.568527919	6	124	106	18	FALSE	FALSE	2	2	1	-12.084	0.391175	Prot_kinase_dom	4AN2	gi|430800796|pdb|4AN2|A Chain A, Crystal Structures Of Human Mek1 With Carboxamide-based Allosteric Inhibitor Xl518 (gdc-0973), Or Related Analogs. >gi|430800797|pdb|4AN3|A Chain A, Crystal Structures Of Human Mek1 With Carboxamide-based Allosteric Inhibitor Xl518 (gdc-0973), Or Related Analogs. >gi|430800798|pdb|4AN9|A Chain A, Crystal Structures Of Human Mek1 With Carboxamide-based Allosteric I…	C	Library	-2.556237321
ENSG00000169032	ENST00000307102	ENSP00000302486	MAP2K1	MAP2K1-001	PRINCIPAL:1	224	V	GTG	CCAACTCCTTCGTGGGCACA	chr15	66774199	+	1	TRUE	66	72	51	52	0.568527919	6	124	106	18	FALSE	FALSE	2	2	1	-12.084	0.391175	Prot_kinase_dom	4AN2	gi|430800796|pdb|4AN2|A Chain A, Crystal Structures Of Human Mek1 With Carboxamide-based Allosteric Inhibitor Xl518 (gdc-0973), Or Related Analogs. >gi|430800797|pdb|4AN3|A Chain A, Crystal Structures Of Human Mek1 With Carboxamide-based Allosteric Inhibitor Xl518 (gdc-0973), Or Related Analogs. >gi|430800798|pdb|4AN9|A Chain A, Crystal Structures Of Human Mek1 With Carboxamide-based Allosteric I…	C	Library	-2.556237321
ENSG00000169032	ENST00000307102	ENSP00000302486	MAP2K1	MAP2K1-001	PRINCIPAL:1	224	V	GTG	GTAGGACCTTGTGCCCACGA	chr15	66774194	-	1	FALSE	80	99	79	49	0.568527919	6	124	101	23	FALSE	FALSE	2	2	1	-12.084	0.391175	Prot_kinase_dom	4AN2	gi|430800796|pdb|4AN2|A Chain A, Crystal Structures Of Human Mek1 With Carboxamide-based Allosteric Inhibitor Xl518 (gdc-0973), Or Related Analogs. >gi|430800797|pdb|4AN3|A Chain A, Crystal Structures Of Human Mek1 With Carboxamide-based Allosteric Inhibitor Xl518 (gdc-0973), Or Related Analogs. >gi|430800798|pdb|4AN9|A Chain A, Crystal Structures Of Human Mek1 With Carboxamide-based Allosteric I…	C	Library	-7.112417152
ENSG00000169032	ENST00000307102	ENSP00000302486	MAP2K1	MAP2K1-001	PRINCIPAL:1	224	V	GTG	GTAGGACCTTGTGCCCACGA	chr15	66774194	-	1	FALSE	80	99	79	49	0.568527919	6	124	101	23	FALSE	FALSE	2	2	1	-12.084	0.391175	Prot_kinase_dom	4AN2	gi|430800796|pdb|4AN2|A Chain A, Crystal Structures Of Human Mek1 With Carboxamide-based Allosteric Inhibitor Xl518 (gdc-0973), Or Related Analogs. >gi|430800797|pdb|4AN3|A Chain A, Crystal Structures Of Human Mek1 With Carboxamide-based Allosteric Inhibitor Xl518 (gdc-0973), Or Related Analogs. >gi|430800798|pdb|4AN9|A Chain A, Crystal Structures Of Human Mek1 With Carboxamide-based Allosteric I…	C	Library	-7.112417152
ENSG00000169032	ENST00000307102	ENSP00000302486	MAP2K1	MAP2K1-001	PRINCIPAL:1	225	G	GGC	CCAACTCCTTCGTGGGCACA	chr15	66774199	+	1	TRUE	66	72	51	52	0.57106599	6	124	106	18	FALSE	FALSE	2	2	1	-13.75	0.428839	Prot_kinase_dom	4AN2	gi|430800796|pdb|4AN2|A Chain A, Crystal Structures Of Human Mek1 With Carboxamide-based Allosteric Inhibitor Xl518 (gdc-0973), Or Related Analogs. >gi|430800797|pdb|4AN3|A Chain A, Crystal Structures Of Human Mek1 With Carboxamide-based Allosteric Inhibitor Xl518 (gdc-0973), Or Related Analogs. >gi|430800798|pdb|4AN9|A Chain A, Crystal Structures Of Human Mek1 With Carboxamide-based Allosteric I…	C	Library	-2.556237321
ENSG00000169032	ENST00000307102	ENSP00000302486	MAP2K1	MAP2K1-001	PRINCIPAL:1	225	G	GGC	CCAACTCCTTCGTGGGCACA	chr15	66774199	+	1	TRUE	66	72	51	52	0.57106599	6	124	106	18	FALSE	FALSE	2	2	1	-13.75	0.428839	Prot_kinase_dom	4AN2	gi|430800796|pdb|4AN2|A Chain A, Crystal Structures Of Human Mek1 With Carboxamide-based Allosteric Inhibitor Xl518 (gdc-0973), Or Related Analogs. >gi|430800797|pdb|4AN3|A Chain A, Crystal Structures Of Human Mek1 With Carboxamide-based Allosteric Inhibitor Xl518 (gdc-0973), Or Related Analogs. >gi|430800798|pdb|4AN9|A Chain A, Crystal Structures Of Human Mek1 With Carboxamide-based Allosteric I…	C	Library	-2.556237321
ENSG00000169032	ENST00000307102	ENSP00000302486	MAP2K1	MAP2K1-001	PRINCIPAL:1	226	T	ACA					1						0.573604061	6	124			FALSE		2			-12.798	0.4563390000000001	Prot_kinase_dom	4AN2	gi|430800796|pdb|4AN2|A Chain A, Crystal Structures Of Human Mek1 With Carboxamide-based Allosteric Inhibitor Xl518 (gdc-0973), Or Related Analogs. >gi|430800797|pdb|4AN3|A Chain A, Crystal Structures Of Human Mek1 With Carboxamide-based Allosteric Inhibitor Xl518 (gdc-0973), Or Related Analogs. >gi|430800798|pdb|4AN9|A Chain A, Crystal Structures Of Human Mek1 With Carboxamide-based Allosteric I…	C	Library
ENSG00000169032	ENST00000307102	ENSP00000302486	MAP2K1	MAP2K1-001	PRINCIPAL:1	227	R	AGG					1						0.576142132	6	124			FALSE		2			-12.883	0.4552060000000001	Prot_kinase_dom	4AN2	gi|430800796|pdb|4AN2|A Chain A, Crystal Structures Of Human Mek1 With Carboxamide-based Allosteric Inhibitor Xl518 (gdc-0973), Or Related Analogs. >gi|430800797|pdb|4AN3|A Chain A, Crystal Structures Of Human Mek1 With Carboxamide-based Allosteric Inhibitor Xl518 (gdc-0973), Or Related Analogs. >gi|430800798|pdb|4AN9|A Chain A, Crystal Structures Of Human Mek1 With Carboxamide-based Allosteric I…	C	Library
ENSG00000169032	ENST00000307102	ENSP00000302486	MAP2K1	MAP2K1-001	PRINCIPAL:1	228	S	TCC					1						0.578680203	6	124			FALSE		2			-12.116	0.4367939999999999	Prot_kinase_dom	4AN2	gi|430800796|pdb|4AN2|A Chain A, Crystal Structures Of Human Mek1 With Carboxamide-based Allosteric Inhibitor Xl518 (gdc-0973), Or Related Analogs. >gi|430800797|pdb|4AN3|A Chain A, Crystal Structures Of Human Mek1 With Carboxamide-based Allosteric Inhibitor Xl518 (gdc-0973), Or Related Analogs. >gi|430800798|pdb|4AN9|A Chain A, Crystal Structures Of Human Mek1 With Carboxamide-based Allosteric I…	C	Library
ENSG00000169032	ENST00000307102	ENSP00000302486	MAP2K1	MAP2K1-001	PRINCIPAL:1	229	Y	TAC	GGGCACAAGGTCCTACATGT	chr15	66774212	+	1	TRUE	73	95	92	75	0.581218274	6	124	119	5	FALSE	FALSE	2	2	1	-14.718	0.455267	Prot_kinase_dom	4AN2	gi|430800796|pdb|4AN2|A Chain A, Crystal Structures Of Human Mek1 With Carboxamide-based Allosteric Inhibitor Xl518 (gdc-0973), Or Related Analogs. >gi|430800797|pdb|4AN3|A Chain A, Crystal Structures Of Human Mek1 With Carboxamide-based Allosteric Inhibitor Xl518 (gdc-0973), Or Related Analogs. >gi|430800798|pdb|4AN9|A Chain A, Crystal Structures Of Human Mek1 With Carboxamide-based Allosteric I…	C	Library	-7.2061801
ENSG00000169032	ENST00000307102	ENSP00000302486	MAP2K1	MAP2K1-001	PRINCIPAL:1	229	Y	TAC	GGGCACAAGGTCCTACATGT	chr15	66774212	+	1	TRUE	73	95	92	75	0.581218274	6	124	119	5	FALSE	FALSE	2	2	1	-14.718	0.455267	Prot_kinase_dom	4AN2	gi|430800796|pdb|4AN2|A Chain A, Crystal Structures Of Human Mek1 With Carboxamide-based Allosteric Inhibitor Xl518 (gdc-0973), Or Related Analogs. >gi|430800797|pdb|4AN3|A Chain A, Crystal Structures Of Human Mek1 With Carboxamide-based Allosteric Inhibitor Xl518 (gdc-0973), Or Related Analogs. >gi|430800798|pdb|4AN9|A Chain A, Crystal Structures Of Human Mek1 With Carboxamide-based Allosteric I…	C	Library	-7.2061801
ENSG00000169032	ENST00000307102	ENSP00000302486	MAP2K1	MAP2K1-001	PRINCIPAL:1	229	Y	TAC	TTCTGTTCATACCGACATGT	chr15	66774212	-	1	FALSE	88	84	77	50	0.581218274	6	124	119	5	FALSE	FALSE	2	2	1	-14.718	0.455267	Prot_kinase_dom	4AN2	gi|430800796|pdb|4AN2|A Chain A, Crystal Structures Of Human Mek1 With Carboxamide-based Allosteric Inhibitor Xl518 (gdc-0973), Or Related Analogs. >gi|430800797|pdb|4AN3|A Chain A, Crystal Structures Of Human Mek1 With Carboxamide-based Allosteric Inhibitor Xl518 (gdc-0973), Or Related Analogs. >gi|430800798|pdb|4AN9|A Chain A, Crystal Structures Of Human Mek1 With Carboxamide-based Allosteric I…	C	Library
ENSG00000169032	ENST00000307102	ENSP00000302486	MAP2K1	MAP2K1-001	PRINCIPAL:1	229	Y	TAC	TTCTGTTCATACCGACATGT	chr15	66774212	-	1	FALSE	88	84	77	50	0.581218274	6	124	119	5	FALSE	FALSE	2	2	1	-14.718	0.455267	Prot_kinase_dom	4AN2	gi|430800796|pdb|4AN2|A Chain A, Crystal Structures Of Human Mek1 With Carboxamide-based Allosteric Inhibitor Xl518 (gdc-0973), Or Related Analogs. >gi|430800797|pdb|4AN3|A Chain A, Crystal Structures Of Human Mek1 With Carboxamide-based Allosteric Inhibitor Xl518 (gdc-0973), Or Related Analogs. >gi|430800798|pdb|4AN9|A Chain A, Crystal Structures Of Human Mek1 With Carboxamide-based Allosteric I…	C	Library
ENSG00000169032	ENST00000307102	ENSP00000302486	MAP2K1	MAP2K1-001	PRINCIPAL:1	230	M	ATG	GGGCACAAGGTCCTACATGT	chr15	66774212	+	1	TRUE	73	95	92	75	0.583756345	6	124	119	5	FALSE	FALSE	2	2	1	-12.88	0.489814	Prot_kinase_dom	4AN2	gi|430800796|pdb|4AN2|A Chain A, Crystal Structures Of Human Mek1 With Carboxamide-based Allosteric Inhibitor Xl518 (gdc-0973), Or Related Analogs. >gi|430800797|pdb|4AN3|A Chain A, Crystal Structures Of Human Mek1 With Carboxamide-based Allosteric Inhibitor Xl518 (gdc-0973), Or Related Analogs. >gi|430800798|pdb|4AN9|A Chain A, Crystal Structures Of Human Mek1 With Carboxamide-based Allosteric I…	C	Library	-7.2061801
ENSG00000169032	ENST00000307102	ENSP00000302486	MAP2K1	MAP2K1-001	PRINCIPAL:1	230	M	ATG	GGGCACAAGGTCCTACATGT	chr15	66774212	+	1	TRUE	73	95	92	75	0.583756345	6	124	119	5	FALSE	FALSE	2	2	1	-12.88	0.489814	Prot_kinase_dom	4AN2	gi|430800796|pdb|4AN2|A Chain A, Crystal Structures Of Human Mek1 With Carboxamide-based Allosteric Inhibitor Xl518 (gdc-0973), Or Related Analogs. >gi|430800797|pdb|4AN3|A Chain A, Crystal Structures Of Human Mek1 With Carboxamide-based Allosteric Inhibitor Xl518 (gdc-0973), Or Related Analogs. >gi|430800798|pdb|4AN9|A Chain A, Crystal Structures Of Human Mek1 With Carboxamide-based Allosteric I…	C	Library	-7.2061801
ENSG00000169032	ENST00000307102	ENSP00000302486	MAP2K1	MAP2K1-001	PRINCIPAL:1	230	M	ATG	TTCTGTTCATACCGACATGT	chr15	66774212	-	1	FALSE	88	84	77	50	0.583756345	6	124	119	5	FALSE	FALSE	2	2	1	-12.88	0.489814	Prot_kinase_dom	4AN2	gi|430800796|pdb|4AN2|A Chain A, Crystal Structures Of Human Mek1 With Carboxamide-based Allosteric Inhibitor Xl518 (gdc-0973), Or Related Analogs. >gi|430800797|pdb|4AN3|A Chain A, Crystal Structures Of Human Mek1 With Carboxamide-based Allosteric Inhibitor Xl518 (gdc-0973), Or Related Analogs. >gi|430800798|pdb|4AN9|A Chain A, Crystal Structures Of Human Mek1 With Carboxamide-based Allosteric I…	C	Library
ENSG00000169032	ENST00000307102	ENSP00000302486	MAP2K1	MAP2K1-001	PRINCIPAL:1	230	M	ATG	TTCTGTTCATACCGACATGT	chr15	66774212	-	1	FALSE	88	84	77	50	0.583756345	6	124	119	5	FALSE	FALSE	2	2	1	-12.88	0.489814	Prot_kinase_dom	4AN2	gi|430800796|pdb|4AN2|A Chain A, Crystal Structures Of Human Mek1 With Carboxamide-based Allosteric Inhibitor Xl518 (gdc-0973), Or Related Analogs. >gi|430800797|pdb|4AN3|A Chain A, Crystal Structures Of Human Mek1 With Carboxamide-based Allosteric Inhibitor Xl518 (gdc-0973), Or Related Analogs. >gi|430800798|pdb|4AN9|A Chain A, Crystal Structures Of Human Mek1 With Carboxamide-based Allosteric I…	C	Library
ENSG00000169032	ENST00000307102	ENSP00000302486	MAP2K1	MAP2K1-001	PRINCIPAL:1	231	S	TCG					1						0.586294416	6	124			FALSE		2			-11.585	0.559535	Prot_kinase_dom	4AN2	gi|430800796|pdb|4AN2|A Chain A, Crystal Structures Of Human Mek1 With Carboxamide-based Allosteric Inhibitor Xl518 (gdc-0973), Or Related Analogs. >gi|430800797|pdb|4AN3|A Chain A, Crystal Structures Of Human Mek1 With Carboxamide-based Allosteric Inhibitor Xl518 (gdc-0973), Or Related Analogs. >gi|430800798|pdb|4AN9|A Chain A, Crystal Structures Of Human Mek1 With Carboxamide-based Allosteric I…	C	Library
ENSG00000169032	ENST00000307102	ENSP00000302486	MAP2K1	MAP2K1-001	PRINCIPAL:1	232	P	CCA	TGAGTCCCCTGGAGTCTTTC	chr15	66777333	-	1	FALSE	58	0	71	60	0.588832487	7	201	5	196	TRUE	FALSE	2	2	1	-14.167	0.604009	Prot_kinase_dom	4AN2	gi|430800796|pdb|4AN2|A Chain A, Crystal Structures Of Human Mek1 With Carboxamide-based Allosteric Inhibitor Xl518 (gdc-0973), Or Related Analogs. >gi|430800797|pdb|4AN3|A Chain A, Crystal Structures Of Human Mek1 With Carboxamide-based Allosteric Inhibitor Xl518 (gdc-0973), Or Related Analogs. >gi|430800798|pdb|4AN9|A Chain A, Crystal Structures Of Human Mek1 With Carboxamide-based Allosteric I…	C	Library	4.615424229
ENSG00000169032	ENST00000307102	ENSP00000302486	MAP2K1	MAP2K1-001	PRINCIPAL:1	232	P	CCA	TGAGTCCCCTGGAGTCTTTC	chr15	66777333	-	1	FALSE	58	0	71	60	0.588832487	7	201	5	196	TRUE	FALSE	2	2	1	-14.167	0.604009	Prot_kinase_dom	4AN2	gi|430800796|pdb|4AN2|A Chain A, Crystal Structures Of Human Mek1 With Carboxamide-based Allosteric Inhibitor Xl518 (gdc-0973), Or Related Analogs. >gi|430800797|pdb|4AN3|A Chain A, Crystal Structures Of Human Mek1 With Carboxamide-based Allosteric Inhibitor Xl518 (gdc-0973), Or Related Analogs. >gi|430800798|pdb|4AN9|A Chain A, Crystal Structures Of Human Mek1 With Carboxamide-based Allosteric I…	C	Library	4.615424229
ENSG00000169032	ENST00000307102	ENSP00000302486	MAP2K1	MAP2K1-001	PRINCIPAL:1	233	E	GAA	TGAGTCCCCTGGAGTCTTTC	chr15	66777333	-	1	FALSE	58	0	71	60	0.591370558	7	201	5	196	TRUE	FALSE	2	2	1	-12.563	0.650596	Prot_kinase_dom	4AN2	gi|430800796|pdb|4AN2|A Chain A, Crystal Structures Of Human Mek1 With Carboxamide-based Allosteric Inhibitor Xl518 (gdc-0973), Or Related Analogs. >gi|430800797|pdb|4AN3|A Chain A, Crystal Structures Of Human Mek1 With Carboxamide-based Allosteric Inhibitor Xl518 (gdc-0973), Or Related Analogs. >gi|430800798|pdb|4AN9|A Chain A, Crystal Structures Of Human Mek1 With Carboxamide-based Allosteric I…	H	Library	4.615424229
ENSG00000169032	ENST00000307102	ENSP00000302486	MAP2K1	MAP2K1-001	PRINCIPAL:1	233	E	GAA	TGAGTCCCCTGGAGTCTTTC	chr15	66777333	-	1	FALSE	58	0	71	60	0.591370558	7	201	5	196	TRUE	FALSE	2	2	1	-12.563	0.650596	Prot_kinase_dom	4AN2	gi|430800796|pdb|4AN2|A Chain A, Crystal Structures Of Human Mek1 With Carboxamide-based Allosteric Inhibitor Xl518 (gdc-0973), Or Related Analogs. >gi|430800797|pdb|4AN3|A Chain A, Crystal Structures Of Human Mek1 With Carboxamide-based Allosteric Inhibitor Xl518 (gdc-0973), Or Related Analogs. >gi|430800798|pdb|4AN9|A Chain A, Crystal Structures Of Human Mek1 With Carboxamide-based Allosteric I…	H	Library	4.615424229
ENSG00000169032	ENST00000307102	ENSP00000302486	MAP2K1	MAP2K1-001	PRINCIPAL:1	234	R	AGA	CCTGCAGCCAGAAAGACTCC	chr15	66777337	+	1	TRUE	57	59	78	77	0.5939086294420001	7	201	9	192	TRUE	FALSE	2	2	1	-12.531	0.6330359999999999	Prot_kinase_dom	4AN2	gi|430800796|pdb|4AN2|A Chain A, Crystal Structures Of Human Mek1 With Carboxamide-based Allosteric Inhibitor Xl518 (gdc-0973), Or Related Analogs. >gi|430800797|pdb|4AN3|A Chain A, Crystal Structures Of Human Mek1 With Carboxamide-based Allosteric Inhibitor Xl518 (gdc-0973), Or Related Analogs. >gi|430800798|pdb|4AN9|A Chain A, Crystal Structures Of Human Mek1 With Carboxamide-based Allosteric I…	H	Library	-6.615634128
ENSG00000169032	ENST00000307102	ENSP00000302486	MAP2K1	MAP2K1-001	PRINCIPAL:1	234	R	AGA	CCTGCAGCCAGAAAGACTCC	chr15	66777337	+	1	TRUE	57	59	78	77	0.5939086294420001	7	201	9	192	TRUE	FALSE	2	2	1	-12.531	0.6330359999999999	Prot_kinase_dom	4AN2	gi|430800796|pdb|4AN2|A Chain A, Crystal Structures Of Human Mek1 With Carboxamide-based Allosteric Inhibitor Xl518 (gdc-0973), Or Related Analogs. >gi|430800797|pdb|4AN3|A Chain A, Crystal Structures Of Human Mek1 With Carboxamide-based Allosteric Inhibitor Xl518 (gdc-0973), Or Related Analogs. >gi|430800798|pdb|4AN9|A Chain A, Crystal Structures Of Human Mek1 With Carboxamide-based Allosteric I…	H	Library	-6.615634128
ENSG00000169032	ENST00000307102	ENSP00000302486	MAP2K1	MAP2K1-001	PRINCIPAL:1	234	R	AGA	CTGCAGCCAGAAAGACTCCA	chr15	66777338	+	1	TRUE	49	81	42	72	0.5939086294420001	7	201	10	191	TRUE	FALSE	2	2	1	-12.531	0.6330359999999999	Prot_kinase_dom	4AN2	gi|430800796|pdb|4AN2|A Chain A, Crystal Structures Of Human Mek1 With Carboxamide-based Allosteric Inhibitor Xl518 (gdc-0973), Or Related Analogs. >gi|430800797|pdb|4AN3|A Chain A, Crystal Structures Of Human Mek1 With Carboxamide-based Allosteric Inhibitor Xl518 (gdc-0973), Or Related Analogs. >gi|430800798|pdb|4AN9|A Chain A, Crystal Structures Of Human Mek1 With Carboxamide-based Allosteric I…	H	Library	-9.117102507
ENSG00000169032	ENST00000307102	ENSP00000302486	MAP2K1	MAP2K1-001	PRINCIPAL:1	234	R	AGA	CTGCAGCCAGAAAGACTCCA	chr15	66777338	+	1	TRUE	49	81	42	72	0.5939086294420001	7	201	10	191	TRUE	FALSE	2	2	1	-12.531	0.6330359999999999	Prot_kinase_dom	4AN2	gi|430800796|pdb|4AN2|A Chain A, Crystal Structures Of Human Mek1 With Carboxamide-based Allosteric Inhibitor Xl518 (gdc-0973), Or Related Analogs. >gi|430800797|pdb|4AN3|A Chain A, Crystal Structures Of Human Mek1 With Carboxamide-based Allosteric Inhibitor Xl518 (gdc-0973), Or Related Analogs. >gi|430800798|pdb|4AN9|A Chain A, Crystal Structures Of Human Mek1 With Carboxamide-based Allosteric I…	H	Library	-9.117102507
ENSG00000169032	ENST00000307102	ENSP00000302486	MAP2K1	MAP2K1-001	PRINCIPAL:1	234	R	AGA	TGCAGCCAGAAAGACTCCAG	chr15	66777339	+	1	TRUE	35	95	72	71	0.5939086294420001	7	201	11	190	TRUE	FALSE	2	2	1	-12.531	0.6330359999999999	Prot_kinase_dom	4AN2	gi|430800796|pdb|4AN2|A Chain A, Crystal Structures Of Human Mek1 With Carboxamide-based Allosteric Inhibitor Xl518 (gdc-0973), Or Related Analogs. >gi|430800797|pdb|4AN3|A Chain A, Crystal Structures Of Human Mek1 With Carboxamide-based Allosteric Inhibitor Xl518 (gdc-0973), Or Related Analogs. >gi|430800798|pdb|4AN9|A Chain A, Crystal Structures Of Human Mek1 With Carboxamide-based Allosteric I…	H	Library	-10.48086054
ENSG00000169032	ENST00000307102	ENSP00000302486	MAP2K1	MAP2K1-001	PRINCIPAL:1	234	R	AGA	TGCAGCCAGAAAGACTCCAG	chr15	66777339	+	1	TRUE	35	95	72	71	0.5939086294420001	7	201	11	190	TRUE	FALSE	2	2	1	-12.531	0.6330359999999999	Prot_kinase_dom	4AN2	gi|430800796|pdb|4AN2|A Chain A, Crystal Structures Of Human Mek1 With Carboxamide-based Allosteric Inhibitor Xl518 (gdc-0973), Or Related Analogs. >gi|430800797|pdb|4AN3|A Chain A, Crystal Structures Of Human Mek1 With Carboxamide-based Allosteric Inhibitor Xl518 (gdc-0973), Or Related Analogs. >gi|430800798|pdb|4AN9|A Chain A, Crystal Structures Of Human Mek1 With Carboxamide-based Allosteric I…	H	Library	-10.48086054
ENSG00000169032	ENST00000307102	ENSP00000302486	MAP2K1	MAP2K1-001	PRINCIPAL:1	235	L	CTC	CCTGCAGCCAGAAAGACTCC	chr15	66777337	+	1	TRUE	57	59	78	77	0.5964467005080001	7	201	9	192	TRUE	FALSE	2	2	1	-11.725	0.586953	Prot_kinase_dom	4AN2	gi|430800796|pdb|4AN2|A Chain A, Crystal Structures Of Human Mek1 With Carboxamide-based Allosteric Inhibitor Xl518 (gdc-0973), Or Related Analogs. >gi|430800797|pdb|4AN3|A Chain A, Crystal Structures Of Human Mek1 With Carboxamide-based Allosteric Inhibitor Xl518 (gdc-0973), Or Related Analogs. >gi|430800798|pdb|4AN9|A Chain A, Crystal Structures Of Human Mek1 With Carboxamide-based Allosteric I…	H	Library	-6.615634128
ENSG00000169032	ENST00000307102	ENSP00000302486	MAP2K1	MAP2K1-001	PRINCIPAL:1	235	L	CTC	CCTGCAGCCAGAAAGACTCC	chr15	66777337	+	1	TRUE	57	59	78	77	0.5964467005080001	7	201	9	192	TRUE	FALSE	2	2	1	-11.725	0.586953	Prot_kinase_dom	4AN2	gi|430800796|pdb|4AN2|A Chain A, Crystal Structures Of Human Mek1 With Carboxamide-based Allosteric Inhibitor Xl518 (gdc-0973), Or Related Analogs. >gi|430800797|pdb|4AN3|A Chain A, Crystal Structures Of Human Mek1 With Carboxamide-based Allosteric Inhibitor Xl518 (gdc-0973), Or Related Analogs. >gi|430800798|pdb|4AN9|A Chain A, Crystal Structures Of Human Mek1 With Carboxamide-based Allosteric I…	H	Library	-6.615634128
ENSG00000169032	ENST00000307102	ENSP00000302486	MAP2K1	MAP2K1-001	PRINCIPAL:1	235	L	CTC	CTGCAGCCAGAAAGACTCCA	chr15	66777338	+	1	TRUE	49	81	42	72	0.5964467005080001	7	201	10	191	TRUE	FALSE	2	2	1	-11.725	0.586953	Prot_kinase_dom	4AN2	gi|430800796|pdb|4AN2|A Chain A, Crystal Structures Of Human Mek1 With Carboxamide-based Allosteric Inhibitor Xl518 (gdc-0973), Or Related Analogs. >gi|430800797|pdb|4AN3|A Chain A, Crystal Structures Of Human Mek1 With Carboxamide-based Allosteric Inhibitor Xl518 (gdc-0973), Or Related Analogs. >gi|430800798|pdb|4AN9|A Chain A, Crystal Structures Of Human Mek1 With Carboxamide-based Allosteric I…	H	Library	-9.117102507
ENSG00000169032	ENST00000307102	ENSP00000302486	MAP2K1	MAP2K1-001	PRINCIPAL:1	235	L	CTC	CTGCAGCCAGAAAGACTCCA	chr15	66777338	+	1	TRUE	49	81	42	72	0.5964467005080001	7	201	10	191	TRUE	FALSE	2	2	1	-11.725	0.586953	Prot_kinase_dom	4AN2	gi|430800796|pdb|4AN2|A Chain A, Crystal Structures Of Human Mek1 With Carboxamide-based Allosteric Inhibitor Xl518 (gdc-0973), Or Related Analogs. >gi|430800797|pdb|4AN3|A Chain A, Crystal Structures Of Human Mek1 With Carboxamide-based Allosteric Inhibitor Xl518 (gdc-0973), Or Related Analogs. >gi|430800798|pdb|4AN9|A Chain A, Crystal Structures Of Human Mek1 With Carboxamide-based Allosteric I…	H	Library	-9.117102507
ENSG00000169032	ENST00000307102	ENSP00000302486	MAP2K1	MAP2K1-001	PRINCIPAL:1	235	L	CTC	TGCAGCCAGAAAGACTCCAG	chr15	66777339	+	1	TRUE	35	95	72	71	0.5964467005080001	7	201	11	190	TRUE	FALSE	2	2	1	-11.725	0.586953	Prot_kinase_dom	4AN2	gi|430800796|pdb|4AN2|A Chain A, Crystal Structures Of Human Mek1 With Carboxamide-based Allosteric Inhibitor Xl518 (gdc-0973), Or Related Analogs. >gi|430800797|pdb|4AN3|A Chain A, Crystal Structures Of Human Mek1 With Carboxamide-based Allosteric Inhibitor Xl518 (gdc-0973), Or Related Analogs. >gi|430800798|pdb|4AN9|A Chain A, Crystal Structures Of Human Mek1 With Carboxamide-based Allosteric I…	H	Library	-10.48086054
ENSG00000169032	ENST00000307102	ENSP00000302486	MAP2K1	MAP2K1-001	PRINCIPAL:1	235	L	CTC	TGCAGCCAGAAAGACTCCAG	chr15	66777339	+	1	TRUE	35	95	72	71	0.5964467005080001	7	201	11	190	TRUE	FALSE	2	2	1	-11.725	0.586953	Prot_kinase_dom	4AN2	gi|430800796|pdb|4AN2|A Chain A, Crystal Structures Of Human Mek1 With Carboxamide-based Allosteric Inhibitor Xl518 (gdc-0973), Or Related Analogs. >gi|430800797|pdb|4AN3|A Chain A, Crystal Structures Of Human Mek1 With Carboxamide-based Allosteric Inhibitor Xl518 (gdc-0973), Or Related Analogs. >gi|430800798|pdb|4AN9|A Chain A, Crystal Structures Of Human Mek1 With Carboxamide-based Allosteric I…	H	Library	-10.48086054
ENSG00000169032	ENST00000307102	ENSP00000302486	MAP2K1	MAP2K1-001	PRINCIPAL:1	236	Q	CAG	GCACAGAGTAATGAGTCCCC	chr15	66777344	-	1	FALSE	31	75	66	72	0.598984772	7	201	16	185	TRUE	FALSE	2	2	1	-12.484	0.550495	Prot_kinase_dom	4AN2	gi|430800796|pdb|4AN2|A Chain A, Crystal Structures Of Human Mek1 With Carboxamide-based Allosteric Inhibitor Xl518 (gdc-0973), Or Related Analogs. >gi|430800797|pdb|4AN3|A Chain A, Crystal Structures Of Human Mek1 With Carboxamide-based Allosteric Inhibitor Xl518 (gdc-0973), Or Related Analogs. >gi|430800798|pdb|4AN9|A Chain A, Crystal Structures Of Human Mek1 With Carboxamide-based Allosteric I…	C	Library	-8.111234263
ENSG00000169032	ENST00000307102	ENSP00000302486	MAP2K1	MAP2K1-001	PRINCIPAL:1	236	Q	CAG	GCACAGAGTAATGAGTCCCC	chr15	66777344	-	1	FALSE	31	75	66	72	0.598984772	7	201	16	185	TRUE	FALSE	2	2	1	-12.484	0.550495	Prot_kinase_dom	4AN2	gi|430800796|pdb|4AN2|A Chain A, Crystal Structures Of Human Mek1 With Carboxamide-based Allosteric Inhibitor Xl518 (gdc-0973), Or Related Analogs. >gi|430800797|pdb|4AN3|A Chain A, Crystal Structures Of Human Mek1 With Carboxamide-based Allosteric Inhibitor Xl518 (gdc-0973), Or Related Analogs. >gi|430800798|pdb|4AN9|A Chain A, Crystal Structures Of Human Mek1 With Carboxamide-based Allosteric I…	C	Library	-8.111234263
ENSG00000169032	ENST00000307102	ENSP00000302486	MAP2K1	MAP2K1-001	PRINCIPAL:1	237	G	GGG	GCACAGAGTAATGAGTCCCC	chr15	66777344	-	1	FALSE	31	75	66	72	0.601522843	7	201	16	185	TRUE	FALSE	2	2	1	-13.124	0.4810069999999999	Prot_kinase_dom	4AN2	gi|430800796|pdb|4AN2|A Chain A, Crystal Structures Of Human Mek1 With Carboxamide-based Allosteric Inhibitor Xl518 (gdc-0973), Or Related Analogs. >gi|430800797|pdb|4AN3|A Chain A, Crystal Structures Of Human Mek1 With Carboxamide-based Allosteric Inhibitor Xl518 (gdc-0973), Or Related Analogs. >gi|430800798|pdb|4AN9|A Chain A, Crystal Structures Of Human Mek1 With Carboxamide-based Allosteric I…	C	Library	-8.111234263
ENSG00000169032	ENST00000307102	ENSP00000302486	MAP2K1	MAP2K1-001	PRINCIPAL:1	237	G	GGG	GCACAGAGTAATGAGTCCCC	chr15	66777344	-	1	FALSE	31	75	66	72	0.601522843	7	201	16	185	TRUE	FALSE	2	2	1	-13.124	0.4810069999999999	Prot_kinase_dom	4AN2	gi|430800796|pdb|4AN2|A Chain A, Crystal Structures Of Human Mek1 With Carboxamide-based Allosteric Inhibitor Xl518 (gdc-0973), Or Related Analogs. >gi|430800797|pdb|4AN3|A Chain A, Crystal Structures Of Human Mek1 With Carboxamide-based Allosteric Inhibitor Xl518 (gdc-0973), Or Related Analogs. >gi|430800798|pdb|4AN9|A Chain A, Crystal Structures Of Human Mek1 With Carboxamide-based Allosteric I…	C	Library	-8.111234263
ENSG00000169032	ENST00000307102	ENSP00000302486	MAP2K1	MAP2K1-001	PRINCIPAL:1	238	T	ACT					1						0.604060914	7	201			TRUE		2			-12.144	0.424683	Prot_kinase_dom	4AN2	gi|430800796|pdb|4AN2|A Chain A, Crystal Structures Of Human Mek1 With Carboxamide-based Allosteric Inhibitor Xl518 (gdc-0973), Or Related Analogs. >gi|430800797|pdb|4AN3|A Chain A, Crystal Structures Of Human Mek1 With Carboxamide-based Allosteric Inhibitor Xl518 (gdc-0973), Or Related Analogs. >gi|430800798|pdb|4AN9|A Chain A, Crystal Structures Of Human Mek1 With Carboxamide-based Allosteric I…	C	Library
ENSG00000169032	ENST00000307102	ENSP00000302486	MAP2K1	MAP2K1-001	PRINCIPAL:1	239	H	CAT					1						0.606598985	7	201			TRUE		2			-14.656	0.401781	Prot_kinase_dom	4AN2	gi|430800796|pdb|4AN2|A Chain A, Crystal Structures Of Human Mek1 With Carboxamide-based Allosteric Inhibitor Xl518 (gdc-0973), Or Related Analogs. >gi|430800797|pdb|4AN3|A Chain A, Crystal Structures Of Human Mek1 With Carboxamide-based Allosteric Inhibitor Xl518 (gdc-0973), Or Related Analogs. >gi|430800798|pdb|4AN9|A Chain A, Crystal Structures Of Human Mek1 With Carboxamide-based Allosteric I…	C	Library
ENSG00000169032	ENST00000307102	ENSP00000302486	MAP2K1	MAP2K1-001	PRINCIPAL:1	240	Y	TAC					1						0.609137056	7	201			TRUE		2			-14.012	0.349086	Prot_kinase_dom	4AN2	gi|430800796|pdb|4AN2|A Chain A, Crystal Structures Of Human Mek1 With Carboxamide-based Allosteric Inhibitor Xl518 (gdc-0973), Or Related Analogs. >gi|430800797|pdb|4AN3|A Chain A, Crystal Structures Of Human Mek1 With Carboxamide-based Allosteric Inhibitor Xl518 (gdc-0973), Or Related Analogs. >gi|430800798|pdb|4AN9|A Chain A, Crystal Structures Of Human Mek1 With Carboxamide-based Allosteric I…	C	Library
ENSG00000169032	ENST00000307102	ENSP00000302486	MAP2K1	MAP2K1-001	PRINCIPAL:1	241	S	TCT					1						0.6116751269039999	7	201			TRUE		2			-11.401	0.328805	Prot_kinase_dom	4AN2	gi|430800796|pdb|4AN2|A Chain A, Crystal Structures Of Human Mek1 With Carboxamide-based Allosteric Inhibitor Xl518 (gdc-0973), Or Related Analogs. >gi|430800797|pdb|4AN3|A Chain A, Crystal Structures Of Human Mek1 With Carboxamide-based Allosteric Inhibitor Xl518 (gdc-0973), Or Related Analogs. >gi|430800798|pdb|4AN9|A Chain A, Crystal Structures Of Human Mek1 With Carboxamide-based Allosteric I…	C	Library
ENSG00000169032	ENST00000307102	ENSP00000302486	MAP2K1	MAP2K1-001	PRINCIPAL:1	242	V	GTG					1						0.614213198	7	201			TRUE		2			-11.431	0.321185	Prot_kinase_dom	4AN2	gi|430800796|pdb|4AN2|A Chain A, Crystal Structures Of Human Mek1 With Carboxamide-based Allosteric Inhibitor Xl518 (gdc-0973), Or Related Analogs. >gi|430800797|pdb|4AN3|A Chain A, Crystal Structures Of Human Mek1 With Carboxamide-based Allosteric Inhibitor Xl518 (gdc-0973), Or Related Analogs. >gi|430800798|pdb|4AN9|A Chain A, Crystal Structures Of Human Mek1 With Carboxamide-based Allosteric I…	E	Library
ENSG00000169032	ENST00000307102	ENSP00000302486	MAP2K1	MAP2K1-001	PRINCIPAL:1	243	Q	CAG					1						0.616751269	7	201			TRUE		2			-12.352	0.345597	Prot_kinase_dom	4AN2	gi|430800796|pdb|4AN2|A Chain A, Crystal Structures Of Human Mek1 With Carboxamide-based Allosteric Inhibitor Xl518 (gdc-0973), Or Related Analogs. >gi|430800797|pdb|4AN3|A Chain A, Crystal Structures Of Human Mek1 With Carboxamide-based Allosteric Inhibitor Xl518 (gdc-0973), Or Related Analogs. >gi|430800798|pdb|4AN9|A Chain A, Crystal Structures Of Human Mek1 With Carboxamide-based Allosteric I…	E	Library
ENSG00000169032	ENST00000307102	ENSP00000302486	MAP2K1	MAP2K1-001	PRINCIPAL:1	244	S	TCA	ACTCTGTGCAGTCAGACATC	chr15	66777369	+	1	TRUE	29	38	50	71	0.61928934	7	201	41	160	TRUE	FALSE	2	2	1	-11.511	0.33566	Prot_kinase_dom	4AN2	gi|430800796|pdb|4AN2|A Chain A, Crystal Structures Of Human Mek1 With Carboxamide-based Allosteric Inhibitor Xl518 (gdc-0973), Or Related Analogs. >gi|430800797|pdb|4AN3|A Chain A, Crystal Structures Of Human Mek1 With Carboxamide-based Allosteric Inhibitor Xl518 (gdc-0973), Or Related Analogs. >gi|430800798|pdb|4AN9|A Chain A, Crystal Structures Of Human Mek1 With Carboxamide-based Allosteric I…	C	Library	2.818288662
ENSG00000169032	ENST00000307102	ENSP00000302486	MAP2K1	MAP2K1-001	PRINCIPAL:1	244	S	TCA	ACTCTGTGCAGTCAGACATC	chr15	66777369	+	1	TRUE	29	38	50	71	0.61928934	7	201	41	160	TRUE	FALSE	2	2	1	-11.511	0.33566	Prot_kinase_dom	4AN2	gi|430800796|pdb|4AN2|A Chain A, Crystal Structures Of Human Mek1 With Carboxamide-based Allosteric Inhibitor Xl518 (gdc-0973), Or Related Analogs. >gi|430800797|pdb|4AN3|A Chain A, Crystal Structures Of Human Mek1 With Carboxamide-based Allosteric Inhibitor Xl518 (gdc-0973), Or Related Analogs. >gi|430800798|pdb|4AN9|A Chain A, Crystal Structures Of Human Mek1 With Carboxamide-based Allosteric I…	C	Library	2.818288662
ENSG00000169032	ENST00000307102	ENSP00000302486	MAP2K1	MAP2K1-001	PRINCIPAL:1	245	D	GAC	ACTCTGTGCAGTCAGACATC	chr15	66777369	+	1	TRUE	29	38	50	71	0.621827411	7	201	41	160	TRUE	FALSE	2	2	1	-13.148	0.32065	Prot_kinase_dom	4AN2	gi|430800796|pdb|4AN2|A Chain A, Crystal Structures Of Human Mek1 With Carboxamide-based Allosteric Inhibitor Xl518 (gdc-0973), Or Related Analogs. >gi|430800797|pdb|4AN3|A Chain A, Crystal Structures Of Human Mek1 With Carboxamide-based Allosteric Inhibitor Xl518 (gdc-0973), Or Related Analogs. >gi|430800798|pdb|4AN9|A Chain A, Crystal Structures Of Human Mek1 With Carboxamide-based Allosteric I…	C	Library	2.818288662
ENSG00000169032	ENST00000307102	ENSP00000302486	MAP2K1	MAP2K1-001	PRINCIPAL:1	245	D	GAC	ACTCTGTGCAGTCAGACATC	chr15	66777369	+	1	TRUE	29	38	50	71	0.621827411	7	201	41	160	TRUE	FALSE	2	2	1	-13.148	0.32065	Prot_kinase_dom	4AN2	gi|430800796|pdb|4AN2|A Chain A, Crystal Structures Of Human Mek1 With Carboxamide-based Allosteric Inhibitor Xl518 (gdc-0973), Or Related Analogs. >gi|430800797|pdb|4AN3|A Chain A, Crystal Structures Of Human Mek1 With Carboxamide-based Allosteric Inhibitor Xl518 (gdc-0973), Or Related Analogs. >gi|430800798|pdb|4AN9|A Chain A, Crystal Structures Of Human Mek1 With Carboxamide-based Allosteric I…	C	Library	2.818288662
ENSG00000169032	ENST00000307102	ENSP00000302486	MAP2K1	MAP2K1-001	PRINCIPAL:1	246	I	ATC					1						0.624365482	7	201			TRUE		2			-11.494	0.290411	Prot_kinase_dom	4AN2	gi|430800796|pdb|4AN2|A Chain A, Crystal Structures Of Human Mek1 With Carboxamide-based Allosteric Inhibitor Xl518 (gdc-0973), Or Related Analogs. >gi|430800797|pdb|4AN3|A Chain A, Crystal Structures Of Human Mek1 With Carboxamide-based Allosteric Inhibitor Xl518 (gdc-0973), Or Related Analogs. >gi|430800798|pdb|4AN9|A Chain A, Crystal Structures Of Human Mek1 With Carboxamide-based Allosteric I…	C	Library
ENSG00000169032	ENST00000307102	ENSP00000302486	MAP2K1	MAP2K1-001	PRINCIPAL:1	247	W	TGG	GCAGTCAGACATCTGGAGCA	chr15	66777376	+	1	TRUE	29	72	93	78	0.6269035532989999	7	201	48	153	TRUE	FALSE	2	2	1	-17.125	0.262942	Prot_kinase_dom	4AN2	gi|430800796|pdb|4AN2|A Chain A, Crystal Structures Of Human Mek1 With Carboxamide-based Allosteric Inhibitor Xl518 (gdc-0973), Or Related Analogs. >gi|430800797|pdb|4AN3|A Chain A, Crystal Structures Of Human Mek1 With Carboxamide-based Allosteric Inhibitor Xl518 (gdc-0973), Or Related Analogs. >gi|430800798|pdb|4AN9|A Chain A, Crystal Structures Of Human Mek1 With Carboxamide-based Allosteric I…	C	Library	-11.0265686
ENSG00000169032	ENST00000307102	ENSP00000302486	MAP2K1	MAP2K1-001	PRINCIPAL:1	247	W	TGG	GCAGTCAGACATCTGGAGCA	chr15	66777376	+	1	TRUE	29	72	93	78	0.6269035532989999	7	201	48	153	TRUE	FALSE	2	2	1	-17.125	0.262942	Prot_kinase_dom	4AN2	gi|430800796|pdb|4AN2|A Chain A, Crystal Structures Of Human Mek1 With Carboxamide-based Allosteric Inhibitor Xl518 (gdc-0973), Or Related Analogs. >gi|430800797|pdb|4AN3|A Chain A, Crystal Structures Of Human Mek1 With Carboxamide-based Allosteric Inhibitor Xl518 (gdc-0973), Or Related Analogs. >gi|430800798|pdb|4AN9|A Chain A, Crystal Structures Of Human Mek1 With Carboxamide-based Allosteric I…	C	Library	-11.0265686
ENSG00000169032	ENST00000307102	ENSP00000302486	MAP2K1	MAP2K1-001	PRINCIPAL:1	247	W	TGG	CAGTCAGACATCTGGAGCAT	chr15	66777377	+	1	TRUE	30	69	37	78	0.6269035532989999	7	201	49	152	TRUE	FALSE	2	2	1	-17.125	0.262942	Prot_kinase_dom	4AN2	gi|430800796|pdb|4AN2|A Chain A, Crystal Structures Of Human Mek1 With Carboxamide-based Allosteric Inhibitor Xl518 (gdc-0973), Or Related Analogs. >gi|430800797|pdb|4AN3|A Chain A, Crystal Structures Of Human Mek1 With Carboxamide-based Allosteric Inhibitor Xl518 (gdc-0973), Or Related Analogs. >gi|430800798|pdb|4AN9|A Chain A, Crystal Structures Of Human Mek1 With Carboxamide-based Allosteric I…	C	Library	-17.02290414
ENSG00000169032	ENST00000307102	ENSP00000302486	MAP2K1	MAP2K1-001	PRINCIPAL:1	247	W	TGG	CAGTCAGACATCTGGAGCAT	chr15	66777377	+	1	TRUE	30	69	37	78	0.6269035532989999	7	201	49	152	TRUE	FALSE	2	2	1	-17.125	0.262942	Prot_kinase_dom	4AN2	gi|430800796|pdb|4AN2|A Chain A, Crystal Structures Of Human Mek1 With Carboxamide-based Allosteric Inhibitor Xl518 (gdc-0973), Or Related Analogs. >gi|430800797|pdb|4AN3|A Chain A, Crystal Structures Of Human Mek1 With Carboxamide-based Allosteric Inhibitor Xl518 (gdc-0973), Or Related Analogs. >gi|430800798|pdb|4AN9|A Chain A, Crystal Structures Of Human Mek1 With Carboxamide-based Allosteric I…	C	Library	-17.02290414
ENSG00000169032	ENST00000307102	ENSP00000302486	MAP2K1	MAP2K1-001	PRINCIPAL:1	248	S	AGC	GCAGTCAGACATCTGGAGCA	chr15	66777376	+	1	TRUE	29	72	93	78	0.629441624	7	201	48	153	TRUE	FALSE	2	2	1	-11.462	0.230509	Prot_kinase_dom	4AN2	gi|430800796|pdb|4AN2|A Chain A, Crystal Structures Of Human Mek1 With Carboxamide-based Allosteric Inhibitor Xl518 (gdc-0973), Or Related Analogs. >gi|430800797|pdb|4AN3|A Chain A, Crystal Structures Of Human Mek1 With Carboxamide-based Allosteric Inhibitor Xl518 (gdc-0973), Or Related Analogs. >gi|430800798|pdb|4AN9|A Chain A, Crystal Structures Of Human Mek1 With Carboxamide-based Allosteric I…	C	Library	-11.0265686
ENSG00000169032	ENST00000307102	ENSP00000302486	MAP2K1	MAP2K1-001	PRINCIPAL:1	248	S	AGC	GCAGTCAGACATCTGGAGCA	chr15	66777376	+	1	TRUE	29	72	93	78	0.629441624	7	201	48	153	TRUE	FALSE	2	2	1	-11.462	0.230509	Prot_kinase_dom	4AN2	gi|430800796|pdb|4AN2|A Chain A, Crystal Structures Of Human Mek1 With Carboxamide-based Allosteric Inhibitor Xl518 (gdc-0973), Or Related Analogs. >gi|430800797|pdb|4AN3|A Chain A, Crystal Structures Of Human Mek1 With Carboxamide-based Allosteric Inhibitor Xl518 (gdc-0973), Or Related Analogs. >gi|430800798|pdb|4AN9|A Chain A, Crystal Structures Of Human Mek1 With Carboxamide-based Allosteric I…	C	Library	-11.0265686
ENSG00000169032	ENST00000307102	ENSP00000302486	MAP2K1	MAP2K1-001	PRINCIPAL:1	248	S	AGC	CAGTCAGACATCTGGAGCAT	chr15	66777377	+	1	TRUE	30	69	37	78	0.629441624	7	201	49	152	TRUE	FALSE	2	2	1	-11.462	0.230509	Prot_kinase_dom	4AN2	gi|430800796|pdb|4AN2|A Chain A, Crystal Structures Of Human Mek1 With Carboxamide-based Allosteric Inhibitor Xl518 (gdc-0973), Or Related Analogs. >gi|430800797|pdb|4AN3|A Chain A, Crystal Structures Of Human Mek1 With Carboxamide-based Allosteric Inhibitor Xl518 (gdc-0973), Or Related Analogs. >gi|430800798|pdb|4AN9|A Chain A, Crystal Structures Of Human Mek1 With Carboxamide-based Allosteric I…	C	Library	-17.02290414
ENSG00000169032	ENST00000307102	ENSP00000302486	MAP2K1	MAP2K1-001	PRINCIPAL:1	248	S	AGC	CAGTCAGACATCTGGAGCAT	chr15	66777377	+	1	TRUE	30	69	37	78	0.629441624	7	201	49	152	TRUE	FALSE	2	2	1	-11.462	0.230509	Prot_kinase_dom	4AN2	gi|430800796|pdb|4AN2|A Chain A, Crystal Structures Of Human Mek1 With Carboxamide-based Allosteric Inhibitor Xl518 (gdc-0973), Or Related Analogs. >gi|430800797|pdb|4AN3|A Chain A, Crystal Structures Of Human Mek1 With Carboxamide-based Allosteric Inhibitor Xl518 (gdc-0973), Or Related Analogs. >gi|430800798|pdb|4AN9|A Chain A, Crystal Structures Of Human Mek1 With Carboxamide-based Allosteric I…	C	Library	-17.02290414
ENSG00000169032	ENST00000307102	ENSP00000302486	MAP2K1	MAP2K1-001	PRINCIPAL:1	249	M	ATG					1						0.631979695	7	201			TRUE		2			-11.41	0.203949	Prot_kinase_dom	4AN2	gi|430800796|pdb|4AN2|A Chain A, Crystal Structures Of Human Mek1 With Carboxamide-based Allosteric Inhibitor Xl518 (gdc-0973), Or Related Analogs. >gi|430800797|pdb|4AN3|A Chain A, Crystal Structures Of Human Mek1 With Carboxamide-based Allosteric Inhibitor Xl518 (gdc-0973), Or Related Analogs. >gi|430800798|pdb|4AN9|A Chain A, Crystal Structures Of Human Mek1 With Carboxamide-based Allosteric I…	C	Library
ENSG00000169032	ENST00000307102	ENSP00000302486	MAP2K1	MAP2K1-001	PRINCIPAL:1	250	G	GGA					1						0.634517766	7	201			TRUE		2			-13.359	0.197878	Prot_kinase_dom	4AN2	gi|430800796|pdb|4AN2|A Chain A, Crystal Structures Of Human Mek1 With Carboxamide-based Allosteric Inhibitor Xl518 (gdc-0973), Or Related Analogs. >gi|430800797|pdb|4AN3|A Chain A, Crystal Structures Of Human Mek1 With Carboxamide-based Allosteric Inhibitor Xl518 (gdc-0973), Or Related Analogs. >gi|430800798|pdb|4AN9|A Chain A, Crystal Structures Of Human Mek1 With Carboxamide-based Allosteric I…	C	Library
ENSG00000169032	ENST00000307102	ENSP00000302486	MAP2K1	MAP2K1-001	PRINCIPAL:1	251	L	CTG	CTGGAGCATGGGACTGTCTC	chr15	66777388	+	1	TRUE	60	30	31	63	0.637055838	7	201	60	141	TRUE	FALSE	2	2	1	-11.692	0.183426	Prot_kinase_dom	4AN2	gi|430800796|pdb|4AN2|A Chain A, Crystal Structures Of Human Mek1 With Carboxamide-based Allosteric Inhibitor Xl518 (gdc-0973), Or Related Analogs. >gi|430800797|pdb|4AN3|A Chain A, Crystal Structures Of Human Mek1 With Carboxamide-based Allosteric Inhibitor Xl518 (gdc-0973), Or Related Analogs. >gi|430800798|pdb|4AN9|A Chain A, Crystal Structures Of Human Mek1 With Carboxamide-based Allosteric I…	C	Library	-9.060295808
ENSG00000169032	ENST00000307102	ENSP00000302486	MAP2K1	MAP2K1-001	PRINCIPAL:1	251	L	CTG	CTGGAGCATGGGACTGTCTC	chr15	66777388	+	1	TRUE	60	30	31	63	0.637055838	7	201	60	141	TRUE	FALSE	2	2	1	-11.692	0.183426	Prot_kinase_dom	4AN2	gi|430800796|pdb|4AN2|A Chain A, Crystal Structures Of Human Mek1 With Carboxamide-based Allosteric Inhibitor Xl518 (gdc-0973), Or Related Analogs. >gi|430800797|pdb|4AN3|A Chain A, Crystal Structures Of Human Mek1 With Carboxamide-based Allosteric Inhibitor Xl518 (gdc-0973), Or Related Analogs. >gi|430800798|pdb|4AN9|A Chain A, Crystal Structures Of Human Mek1 With Carboxamide-based Allosteric I…	C	Library	-9.060295808
ENSG00000169032	ENST00000307102	ENSP00000302486	MAP2K1	MAP2K1-001	PRINCIPAL:1	252	S	TCT	CTGGAGCATGGGACTGTCTC	chr15	66777388	+	1	TRUE	60	30	31	63	0.639593909	7	201	60	141	TRUE	FALSE	2	2	1	-11.645	0.186719	Prot_kinase_dom	4AN2	gi|430800796|pdb|4AN2|A Chain A, Crystal Structures Of Human Mek1 With Carboxamide-based Allosteric Inhibitor Xl518 (gdc-0973), Or Related Analogs. >gi|430800797|pdb|4AN3|A Chain A, Crystal Structures Of Human Mek1 With Carboxamide-based Allosteric Inhibitor Xl518 (gdc-0973), Or Related Analogs. >gi|430800798|pdb|4AN9|A Chain A, Crystal Structures Of Human Mek1 With Carboxamide-based Allosteric I…	C	Library	-9.060295808
ENSG00000169032	ENST00000307102	ENSP00000302486	MAP2K1	MAP2K1-001	PRINCIPAL:1	252	S	TCT	CTGGAGCATGGGACTGTCTC	chr15	66777388	+	1	TRUE	60	30	31	63	0.639593909	7	201	60	141	TRUE	FALSE	2	2	1	-11.645	0.186719	Prot_kinase_dom	4AN2	gi|430800796|pdb|4AN2|A Chain A, Crystal Structures Of Human Mek1 With Carboxamide-based Allosteric Inhibitor Xl518 (gdc-0973), Or Related Analogs. >gi|430800797|pdb|4AN3|A Chain A, Crystal Structures Of Human Mek1 With Carboxamide-based Allosteric Inhibitor Xl518 (gdc-0973), Or Related Analogs. >gi|430800798|pdb|4AN9|A Chain A, Crystal Structures Of Human Mek1 With Carboxamide-based Allosteric I…	C	Library	-9.060295808
ENSG00000169032	ENST00000307102	ENSP00000302486	MAP2K1	MAP2K1-001	PRINCIPAL:1	253	L	CTG					1						0.64213198	7	201			TRUE		2			-11.709	0.196129	Prot_kinase_dom	4AN2	gi|430800796|pdb|4AN2|A Chain A, Crystal Structures Of Human Mek1 With Carboxamide-based Allosteric Inhibitor Xl518 (gdc-0973), Or Related Analogs. >gi|430800797|pdb|4AN3|A Chain A, Crystal Structures Of Human Mek1 With Carboxamide-based Allosteric Inhibitor Xl518 (gdc-0973), Or Related Analogs. >gi|430800798|pdb|4AN9|A Chain A, Crystal Structures Of Human Mek1 With Carboxamide-based Allosteric I…	H	Library
ENSG00000169032	ENST00000307102	ENSP00000302486	MAP2K1	MAP2K1-001	PRINCIPAL:1	254	V	GTA	GGGACTGTCTCTGGTAGAGA	chr15	66777397	+	1	TRUE	41	69	96	61	0.644670051	7	201	69	132	TRUE	FALSE	2	2	1	-11.717	0.203104	Prot_kinase_dom	4AN2	gi|430800796|pdb|4AN2|A Chain A, Crystal Structures Of Human Mek1 With Carboxamide-based Allosteric Inhibitor Xl518 (gdc-0973), Or Related Analogs. >gi|430800797|pdb|4AN3|A Chain A, Crystal Structures Of Human Mek1 With Carboxamide-based Allosteric Inhibitor Xl518 (gdc-0973), Or Related Analogs. >gi|430800798|pdb|4AN9|A Chain A, Crystal Structures Of Human Mek1 With Carboxamide-based Allosteric I…	H	Library	-4.471270422
ENSG00000169032	ENST00000307102	ENSP00000302486	MAP2K1	MAP2K1-001	PRINCIPAL:1	254	V	GTA	GGGACTGTCTCTGGTAGAGA	chr15	66777397	+	1	TRUE	41	69	96	61	0.644670051	7	201	69	132	TRUE	FALSE	2	2	1	-11.717	0.203104	Prot_kinase_dom	4AN2	gi|430800796|pdb|4AN2|A Chain A, Crystal Structures Of Human Mek1 With Carboxamide-based Allosteric Inhibitor Xl518 (gdc-0973), Or Related Analogs. >gi|430800797|pdb|4AN3|A Chain A, Crystal Structures Of Human Mek1 With Carboxamide-based Allosteric Inhibitor Xl518 (gdc-0973), Or Related Analogs. >gi|430800798|pdb|4AN9|A Chain A, Crystal Structures Of Human Mek1 With Carboxamide-based Allosteric I…	H	Library	-4.471270422
ENSG00000169032	ENST00000307102	ENSP00000302486	MAP2K1	MAP2K1-001	PRINCIPAL:1	255	E	GAG	GGGACTGTCTCTGGTAGAGA	chr15	66777397	+	1	TRUE	41	69	96	61	0.647208122	7	201	69	132	TRUE	FALSE	2	2	1	-12.49	0.222182	Prot_kinase_dom	4AN2	gi|430800796|pdb|4AN2|A Chain A, Crystal Structures Of Human Mek1 With Carboxamide-based Allosteric Inhibitor Xl518 (gdc-0973), Or Related Analogs. >gi|430800797|pdb|4AN3|A Chain A, Crystal Structures Of Human Mek1 With Carboxamide-based Allosteric Inhibitor Xl518 (gdc-0973), Or Related Analogs. >gi|430800798|pdb|4AN9|A Chain A, Crystal Structures Of Human Mek1 With Carboxamide-based Allosteric I…	H	Library	-4.471270422
ENSG00000169032	ENST00000307102	ENSP00000302486	MAP2K1	MAP2K1-001	PRINCIPAL:1	255	E	GAG	GGGACTGTCTCTGGTAGAGA	chr15	66777397	+	1	TRUE	41	69	96	61	0.647208122	7	201	69	132	TRUE	FALSE	2	2	1	-12.49	0.222182	Prot_kinase_dom	4AN2	gi|430800796|pdb|4AN2|A Chain A, Crystal Structures Of Human Mek1 With Carboxamide-based Allosteric Inhibitor Xl518 (gdc-0973), Or Related Analogs. >gi|430800797|pdb|4AN3|A Chain A, Crystal Structures Of Human Mek1 With Carboxamide-based Allosteric Inhibitor Xl518 (gdc-0973), Or Related Analogs. >gi|430800798|pdb|4AN9|A Chain A, Crystal Structures Of Human Mek1 With Carboxamide-based Allosteric I…	H	Library	-4.471270422
ENSG00000169032	ENST00000307102	ENSP00000302486	MAP2K1	MAP2K1-001	PRINCIPAL:1	255	E	GAG	ACTGTCTCTGGTAGAGATGG	chr15	66777400	+	1	TRUE	24	95	80	67	0.647208122	7	201	72	129	TRUE	FALSE	2	2	1	-12.49	0.222182	Prot_kinase_dom	4AN2	gi|430800796|pdb|4AN2|A Chain A, Crystal Structures Of Human Mek1 With Carboxamide-based Allosteric Inhibitor Xl518 (gdc-0973), Or Related Analogs. >gi|430800797|pdb|4AN3|A Chain A, Crystal Structures Of Human Mek1 With Carboxamide-based Allosteric Inhibitor Xl518 (gdc-0973), Or Related Analogs. >gi|430800798|pdb|4AN9|A Chain A, Crystal Structures Of Human Mek1 With Carboxamide-based Allosteric I…	H	Library	-8.834872631
ENSG00000169032	ENST00000307102	ENSP00000302486	MAP2K1	MAP2K1-001	PRINCIPAL:1	255	E	GAG	ACTGTCTCTGGTAGAGATGG	chr15	66777400	+	1	TRUE	24	95	80	67	0.647208122	7	201	72	129	TRUE	FALSE	2	2	1	-12.49	0.222182	Prot_kinase_dom	4AN2	gi|430800796|pdb|4AN2|A Chain A, Crystal Structures Of Human Mek1 With Carboxamide-based Allosteric Inhibitor Xl518 (gdc-0973), Or Related Analogs. >gi|430800797|pdb|4AN3|A Chain A, Crystal Structures Of Human Mek1 With Carboxamide-based Allosteric Inhibitor Xl518 (gdc-0973), Or Related Analogs. >gi|430800798|pdb|4AN9|A Chain A, Crystal Structures Of Human Mek1 With Carboxamide-based Allosteric I…	H	Library	-8.834872631
ENSG00000169032	ENST00000307102	ENSP00000302486	MAP2K1	MAP2K1-001	PRINCIPAL:1	256	M	ATG	ACTGTCTCTGGTAGAGATGG	chr15	66777400	+	1	TRUE	24	95	80	67	0.6497461928930001	7	201	72	129	TRUE	FALSE	2	2	1	-11.963	0.2334969999999999	Prot_kinase_dom	4AN2	gi|430800796|pdb|4AN2|A Chain A, Crystal Structures Of Human Mek1 With Carboxamide-based Allosteric Inhibitor Xl518 (gdc-0973), Or Related Analogs. >gi|430800797|pdb|4AN3|A Chain A, Crystal Structures Of Human Mek1 With Carboxamide-based Allosteric Inhibitor Xl518 (gdc-0973), Or Related Analogs. >gi|430800798|pdb|4AN9|A Chain A, Crystal Structures Of Human Mek1 With Carboxamide-based Allosteric I…	H	Library	-8.834872631
ENSG00000169032	ENST00000307102	ENSP00000302486	MAP2K1	MAP2K1-001	PRINCIPAL:1	256	M	ATG	ACTGTCTCTGGTAGAGATGG	chr15	66777400	+	1	TRUE	24	95	80	67	0.6497461928930001	7	201	72	129	TRUE	FALSE	2	2	1	-11.963	0.2334969999999999	Prot_kinase_dom	4AN2	gi|430800796|pdb|4AN2|A Chain A, Crystal Structures Of Human Mek1 With Carboxamide-based Allosteric Inhibitor Xl518 (gdc-0973), Or Related Analogs. >gi|430800797|pdb|4AN3|A Chain A, Crystal Structures Of Human Mek1 With Carboxamide-based Allosteric Inhibitor Xl518 (gdc-0973), Or Related Analogs. >gi|430800798|pdb|4AN9|A Chain A, Crystal Structures Of Human Mek1 With Carboxamide-based Allosteric I…	H	Library	-8.834872631
ENSG00000169032	ENST00000307102	ENSP00000302486	MAP2K1	MAP2K1-001	PRINCIPAL:1	256	M	ATG	TCTCTGGTAGAGATGGCGGT	chr15	66777404	+	1	TRUE	37	53	57	83	0.6497461928930001	7	201	76	125	TRUE	FALSE	2	2	1	-11.963	0.2334969999999999	Prot_kinase_dom	4AN2	gi|430800796|pdb|4AN2|A Chain A, Crystal Structures Of Human Mek1 With Carboxamide-based Allosteric Inhibitor Xl518 (gdc-0973), Or Related Analogs. >gi|430800797|pdb|4AN3|A Chain A, Crystal Structures Of Human Mek1 With Carboxamide-based Allosteric Inhibitor Xl518 (gdc-0973), Or Related Analogs. >gi|430800798|pdb|4AN9|A Chain A, Crystal Structures Of Human Mek1 With Carboxamide-based Allosteric I…	H	Library	-6.513815498
ENSG00000169032	ENST00000307102	ENSP00000302486	MAP2K1	MAP2K1-001	PRINCIPAL:1	256	M	ATG	TCTCTGGTAGAGATGGCGGT	chr15	66777404	+	1	TRUE	37	53	57	83	0.6497461928930001	7	201	76	125	TRUE	FALSE	2	2	1	-11.963	0.2334969999999999	Prot_kinase_dom	4AN2	gi|430800796|pdb|4AN2|A Chain A, Crystal Structures Of Human Mek1 With Carboxamide-based Allosteric Inhibitor Xl518 (gdc-0973), Or Related Analogs. >gi|430800797|pdb|4AN3|A Chain A, Crystal Structures Of Human Mek1 With Carboxamide-based Allosteric Inhibitor Xl518 (gdc-0973), Or Related Analogs. >gi|430800798|pdb|4AN9|A Chain A, Crystal Structures Of Human Mek1 With Carboxamide-based Allosteric I…	H	Library	-6.513815498
ENSG00000169032	ENST00000307102	ENSP00000302486	MAP2K1	MAP2K1-001	PRINCIPAL:1	256	M	ATG	CTCTGGTAGAGATGGCGGTT	chr15	66777405	+	1	TRUE	61	25	22	82	0.6497461928930001	7	201	77	124	TRUE	FALSE	2	2	1	-11.963	0.2334969999999999	Prot_kinase_dom	4AN2	gi|430800796|pdb|4AN2|A Chain A, Crystal Structures Of Human Mek1 With Carboxamide-based Allosteric Inhibitor Xl518 (gdc-0973), Or Related Analogs. >gi|430800797|pdb|4AN3|A Chain A, Crystal Structures Of Human Mek1 With Carboxamide-based Allosteric Inhibitor Xl518 (gdc-0973), Or Related Analogs. >gi|430800798|pdb|4AN9|A Chain A, Crystal Structures Of Human Mek1 With Carboxamide-based Allosteric I…	H	Library	-3.778940305
ENSG00000169032	ENST00000307102	ENSP00000302486	MAP2K1	MAP2K1-001	PRINCIPAL:1	256	M	ATG	CTCTGGTAGAGATGGCGGTT	chr15	66777405	+	1	TRUE	61	25	22	82	0.6497461928930001	7	201	77	124	TRUE	FALSE	2	2	1	-11.963	0.2334969999999999	Prot_kinase_dom	4AN2	gi|430800796|pdb|4AN2|A Chain A, Crystal Structures Of Human Mek1 With Carboxamide-based Allosteric Inhibitor Xl518 (gdc-0973), Or Related Analogs. >gi|430800797|pdb|4AN3|A Chain A, Crystal Structures Of Human Mek1 With Carboxamide-based Allosteric Inhibitor Xl518 (gdc-0973), Or Related Analogs. >gi|430800798|pdb|4AN9|A Chain A, Crystal Structures Of Human Mek1 With Carboxamide-based Allosteric I…	H	Library	-3.778940305
ENSG00000169032	ENST00000307102	ENSP00000302486	MAP2K1	MAP2K1-001	PRINCIPAL:1	257	A	GCG	TCTCTGGTAGAGATGGCGGT	chr15	66777404	+	1	TRUE	37	53	57	83	0.6522842639590001	7	201	76	125	TRUE	FALSE	2	2	1	-11.076	0.26259	Prot_kinase_dom	4AN2	gi|430800796|pdb|4AN2|A Chain A, Crystal Structures Of Human Mek1 With Carboxamide-based Allosteric Inhibitor Xl518 (gdc-0973), Or Related Analogs. >gi|430800797|pdb|4AN3|A Chain A, Crystal Structures Of Human Mek1 With Carboxamide-based Allosteric Inhibitor Xl518 (gdc-0973), Or Related Analogs. >gi|430800798|pdb|4AN9|A Chain A, Crystal Structures Of Human Mek1 With Carboxamide-based Allosteric I…	H	Library	-6.513815498
ENSG00000169032	ENST00000307102	ENSP00000302486	MAP2K1	MAP2K1-001	PRINCIPAL:1	257	A	GCG	TCTCTGGTAGAGATGGCGGT	chr15	66777404	+	1	TRUE	37	53	57	83	0.6522842639590001	7	201	76	125	TRUE	FALSE	2	2	1	-11.076	0.26259	Prot_kinase_dom	4AN2	gi|430800796|pdb|4AN2|A Chain A, Crystal Structures Of Human Mek1 With Carboxamide-based Allosteric Inhibitor Xl518 (gdc-0973), Or Related Analogs. >gi|430800797|pdb|4AN3|A Chain A, Crystal Structures Of Human Mek1 With Carboxamide-based Allosteric Inhibitor Xl518 (gdc-0973), Or Related Analogs. >gi|430800798|pdb|4AN9|A Chain A, Crystal Structures Of Human Mek1 With Carboxamide-based Allosteric I…	H	Library	-6.513815498
ENSG00000169032	ENST00000307102	ENSP00000302486	MAP2K1	MAP2K1-001	PRINCIPAL:1	257	A	GCG	CTCTGGTAGAGATGGCGGTT	chr15	66777405	+	1	TRUE	61	25	22	82	0.6522842639590001	7	201	77	124	TRUE	FALSE	2	2	1	-11.076	0.26259	Prot_kinase_dom	4AN2	gi|430800796|pdb|4AN2|A Chain A, Crystal Structures Of Human Mek1 With Carboxamide-based Allosteric Inhibitor Xl518 (gdc-0973), Or Related Analogs. >gi|430800797|pdb|4AN3|A Chain A, Crystal Structures Of Human Mek1 With Carboxamide-based Allosteric Inhibitor Xl518 (gdc-0973), Or Related Analogs. >gi|430800798|pdb|4AN9|A Chain A, Crystal Structures Of Human Mek1 With Carboxamide-based Allosteric I…	H	Library	-3.778940305
ENSG00000169032	ENST00000307102	ENSP00000302486	MAP2K1	MAP2K1-001	PRINCIPAL:1	257	A	GCG	CTCTGGTAGAGATGGCGGTT	chr15	66777405	+	1	TRUE	61	25	22	82	0.6522842639590001	7	201	77	124	TRUE	FALSE	2	2	1	-11.076	0.26259	Prot_kinase_dom	4AN2	gi|430800796|pdb|4AN2|A Chain A, Crystal Structures Of Human Mek1 With Carboxamide-based Allosteric Inhibitor Xl518 (gdc-0973), Or Related Analogs. >gi|430800797|pdb|4AN3|A Chain A, Crystal Structures Of Human Mek1 With Carboxamide-based Allosteric Inhibitor Xl518 (gdc-0973), Or Related Analogs. >gi|430800798|pdb|4AN9|A Chain A, Crystal Structures Of Human Mek1 With Carboxamide-based Allosteric I…	H	Library	-3.778940305
ENSG00000169032	ENST00000307102	ENSP00000302486	MAP2K1	MAP2K1-001	PRINCIPAL:1	257	A	GCG	TGGTAGAGATGGCGGTTGGG	chr15	66777408	+	1	TRUE	48	81	60	69	0.6522842639590001	7	201	80	121	TRUE	FALSE	2	2	1	-11.076	0.26259	Prot_kinase_dom	4AN2	gi|430800796|pdb|4AN2|A Chain A, Crystal Structures Of Human Mek1 With Carboxamide-based Allosteric Inhibitor Xl518 (gdc-0973), Or Related Analogs. >gi|430800797|pdb|4AN3|A Chain A, Crystal Structures Of Human Mek1 With Carboxamide-based Allosteric Inhibitor Xl518 (gdc-0973), Or Related Analogs. >gi|430800798|pdb|4AN9|A Chain A, Crystal Structures Of Human Mek1 With Carboxamide-based Allosteric I…	H	Library	-5.772158605
ENSG00000169032	ENST00000307102	ENSP00000302486	MAP2K1	MAP2K1-001	PRINCIPAL:1	257	A	GCG	TGGTAGAGATGGCGGTTGGG	chr15	66777408	+	1	TRUE	48	81	60	69	0.6522842639590001	7	201	80	121	TRUE	FALSE	2	2	1	-11.076	0.26259	Prot_kinase_dom	4AN2	gi|430800796|pdb|4AN2|A Chain A, Crystal Structures Of Human Mek1 With Carboxamide-based Allosteric Inhibitor Xl518 (gdc-0973), Or Related Analogs. >gi|430800797|pdb|4AN3|A Chain A, Crystal Structures Of Human Mek1 With Carboxamide-based Allosteric Inhibitor Xl518 (gdc-0973), Or Related Analogs. >gi|430800798|pdb|4AN9|A Chain A, Crystal Structures Of Human Mek1 With Carboxamide-based Allosteric I…	H	Library	-5.772158605
ENSG00000169032	ENST00000307102	ENSP00000302486	MAP2K1	MAP2K1-001	PRINCIPAL:1	258	V	GTT	TGGTAGAGATGGCGGTTGGG	chr15	66777408	+	1	TRUE	48	81	60	69	0.654822335	7	201	80	121	TRUE	FALSE	2	2	1	-10.948	0.271038	Prot_kinase_dom	4AN2	gi|430800796|pdb|4AN2|A Chain A, Crystal Structures Of Human Mek1 With Carboxamide-based Allosteric Inhibitor Xl518 (gdc-0973), Or Related Analogs. >gi|430800797|pdb|4AN3|A Chain A, Crystal Structures Of Human Mek1 With Carboxamide-based Allosteric Inhibitor Xl518 (gdc-0973), Or Related Analogs. >gi|430800798|pdb|4AN9|A Chain A, Crystal Structures Of Human Mek1 With Carboxamide-based Allosteric I…	H	Library	-5.772158605
ENSG00000169032	ENST00000307102	ENSP00000302486	MAP2K1	MAP2K1-001	PRINCIPAL:1	258	V	GTT	TGGTAGAGATGGCGGTTGGG	chr15	66777408	+	1	TRUE	48	81	60	69	0.654822335	7	201	80	121	TRUE	FALSE	2	2	1	-10.948	0.271038	Prot_kinase_dom	4AN2	gi|430800796|pdb|4AN2|A Chain A, Crystal Structures Of Human Mek1 With Carboxamide-based Allosteric Inhibitor Xl518 (gdc-0973), Or Related Analogs. >gi|430800797|pdb|4AN3|A Chain A, Crystal Structures Of Human Mek1 With Carboxamide-based Allosteric Inhibitor Xl518 (gdc-0973), Or Related Analogs. >gi|430800798|pdb|4AN9|A Chain A, Crystal Structures Of Human Mek1 With Carboxamide-based Allosteric I…	H	Library	-5.772158605
ENSG00000169032	ENST00000307102	ENSP00000302486	MAP2K1	MAP2K1-001	PRINCIPAL:1	259	G	GGG					1						0.657360406	7	201			TRUE		2			-13.272	0.2942079999999999	Prot_kinase_dom	4AN2	gi|430800796|pdb|4AN2|A Chain A, Crystal Structures Of Human Mek1 With Carboxamide-based Allosteric Inhibitor Xl518 (gdc-0973), Or Related Analogs. >gi|430800797|pdb|4AN3|A Chain A, Crystal Structures Of Human Mek1 With Carboxamide-based Allosteric Inhibitor Xl518 (gdc-0973), Or Related Analogs. >gi|430800798|pdb|4AN9|A Chain A, Crystal Structures Of Human Mek1 With Carboxamide-based Allosteric I…	C	Library
ENSG00000169032	ENST00000307102	ENSP00000302486	MAP2K1	MAP2K1-001	PRINCIPAL:1	260	R	AGG					1						0.659898477	7	201			TRUE		2			-11.561	0.348226	Prot_kinase_dom	4AN2	gi|430800796|pdb|4AN2|A Chain A, Crystal Structures Of Human Mek1 With Carboxamide-based Allosteric Inhibitor Xl518 (gdc-0973), Or Related Analogs. >gi|430800797|pdb|4AN3|A Chain A, Crystal Structures Of Human Mek1 With Carboxamide-based Allosteric Inhibitor Xl518 (gdc-0973), Or Related Analogs. >gi|430800798|pdb|4AN9|A Chain A, Crystal Structures Of Human Mek1 With Carboxamide-based Allosteric I…	C	Library
ENSG00000169032	ENST00000307102	ENSP00000302486	MAP2K1	MAP2K1-001	PRINCIPAL:1	261	Y	TAT					1						0.662436548	7	201			TRUE		2			-13.884	0.3815449999999999	Prot_kinase_dom	4AN2	gi|430800796|pdb|4AN2|A Chain A, Crystal Structures Of Human Mek1 With Carboxamide-based Allosteric Inhibitor Xl518 (gdc-0973), Or Related Analogs. >gi|430800797|pdb|4AN3|A Chain A, Crystal Structures Of Human Mek1 With Carboxamide-based Allosteric Inhibitor Xl518 (gdc-0973), Or Related Analogs. >gi|430800798|pdb|4AN9|A Chain A, Crystal Structures Of Human Mek1 With Carboxamide-based Allosteric I…	C	Library
ENSG00000169032	ENST00000307102	ENSP00000302486	MAP2K1	MAP2K1-001	PRINCIPAL:1	262	P	CCC	TTGGCATCTGGAGGAGGGAT	chr15	66777423	-	1	FALSE	41	40	69	60	0.664974619	7	201	95	106	TRUE	FALSE	2	2	1	-14.001	0.4022219999999999	Prot_kinase_dom	4AN2	gi|430800796|pdb|4AN2|A Chain A, Crystal Structures Of Human Mek1 With Carboxamide-based Allosteric Inhibitor Xl518 (gdc-0973), Or Related Analogs. >gi|430800797|pdb|4AN3|A Chain A, Crystal Structures Of Human Mek1 With Carboxamide-based Allosteric Inhibitor Xl518 (gdc-0973), Or Related Analogs. >gi|430800798|pdb|4AN9|A Chain A, Crystal Structures Of Human Mek1 With Carboxamide-based Allosteric I…	C	Library	-7.235237942
ENSG00000169032	ENST00000307102	ENSP00000302486	MAP2K1	MAP2K1-001	PRINCIPAL:1	262	P	CCC	TTGGCATCTGGAGGAGGGAT	chr15	66777423	-	1	FALSE	41	40	69	60	0.664974619	7	201	95	106	TRUE	FALSE	2	2	1	-14.001	0.4022219999999999	Prot_kinase_dom	4AN2	gi|430800796|pdb|4AN2|A Chain A, Crystal Structures Of Human Mek1 With Carboxamide-based Allosteric Inhibitor Xl518 (gdc-0973), Or Related Analogs. >gi|430800797|pdb|4AN3|A Chain A, Crystal Structures Of Human Mek1 With Carboxamide-based Allosteric Inhibitor Xl518 (gdc-0973), Or Related Analogs. >gi|430800798|pdb|4AN9|A Chain A, Crystal Structures Of Human Mek1 With Carboxamide-based Allosteric I…	C	Library	-7.235237942
ENSG00000169032	ENST00000307102	ENSP00000302486	MAP2K1	MAP2K1-001	PRINCIPAL:1	263	I	ATC	TTGGCATCTGGAGGAGGGAT	chr15	66777423	-	1	FALSE	41	40	69	60	0.6675126903549999	7	201	95	106	TRUE	FALSE	2	2	1	-11.205	0.437513	Prot_kinase_dom	4AN2	gi|430800796|pdb|4AN2|A Chain A, Crystal Structures Of Human Mek1 With Carboxamide-based Allosteric Inhibitor Xl518 (gdc-0973), Or Related Analogs. >gi|430800797|pdb|4AN3|A Chain A, Crystal Structures Of Human Mek1 With Carboxamide-based Allosteric Inhibitor Xl518 (gdc-0973), Or Related Analogs. >gi|430800798|pdb|4AN9|A Chain A, Crystal Structures Of Human Mek1 With Carboxamide-based Allosteric I…	C	Library	-7.235237942
ENSG00000169032	ENST00000307102	ENSP00000302486	MAP2K1	MAP2K1-001	PRINCIPAL:1	263	I	ATC	TTGGCATCTGGAGGAGGGAT	chr15	66777423	-	1	FALSE	41	40	69	60	0.6675126903549999	7	201	95	106	TRUE	FALSE	2	2	1	-11.205	0.437513	Prot_kinase_dom	4AN2	gi|430800796|pdb|4AN2|A Chain A, Crystal Structures Of Human Mek1 With Carboxamide-based Allosteric Inhibitor Xl518 (gdc-0973), Or Related Analogs. >gi|430800797|pdb|4AN3|A Chain A, Crystal Structures Of Human Mek1 With Carboxamide-based Allosteric Inhibitor Xl518 (gdc-0973), Or Related Analogs. >gi|430800798|pdb|4AN9|A Chain A, Crystal Structures Of Human Mek1 With Carboxamide-based Allosteric I…	C	Library	-7.235237942
ENSG00000169032	ENST00000307102	ENSP00000302486	MAP2K1	MAP2K1-001	PRINCIPAL:1	263	I	ATC	CTTGGCATCTGGAGGAGGGA	chr15	66777424	-	1	FALSE	25	25	78	60	0.6675126903549999	7	201	96	105	TRUE	FALSE	2	2	1	-11.205	0.437513	Prot_kinase_dom	4AN2	gi|430800796|pdb|4AN2|A Chain A, Crystal Structures Of Human Mek1 With Carboxamide-based Allosteric Inhibitor Xl518 (gdc-0973), Or Related Analogs. >gi|430800797|pdb|4AN3|A Chain A, Crystal Structures Of Human Mek1 With Carboxamide-based Allosteric Inhibitor Xl518 (gdc-0973), Or Related Analogs. >gi|430800798|pdb|4AN9|A Chain A, Crystal Structures Of Human Mek1 With Carboxamide-based Allosteric I…	C	Library	-4.284863549
ENSG00000169032	ENST00000307102	ENSP00000302486	MAP2K1	MAP2K1-001	PRINCIPAL:1	263	I	ATC	CTTGGCATCTGGAGGAGGGA	chr15	66777424	-	1	FALSE	25	25	78	60	0.6675126903549999	7	201	96	105	TRUE	FALSE	2	2	1	-11.205	0.437513	Prot_kinase_dom	4AN2	gi|430800796|pdb|4AN2|A Chain A, Crystal Structures Of Human Mek1 With Carboxamide-based Allosteric Inhibitor Xl518 (gdc-0973), Or Related Analogs. >gi|430800797|pdb|4AN3|A Chain A, Crystal Structures Of Human Mek1 With Carboxamide-based Allosteric Inhibitor Xl518 (gdc-0973), Or Related Analogs. >gi|430800798|pdb|4AN9|A Chain A, Crystal Structures Of Human Mek1 With Carboxamide-based Allosteric I…	C	Library	-4.284863549
ENSG00000169032	ENST00000307102	ENSP00000302486	MAP2K1	MAP2K1-001	PRINCIPAL:1	264	P	CCT	CTTGGCATCTGGAGGAGGGA	chr15	66777424	-	1	FALSE	25	25	78	60	0.670050761	7	201	96	105	TRUE	FALSE	2	2	1	-13.808	0.4763189999999999	Prot_kinase_dom	4AN2	gi|430800796|pdb|4AN2|A Chain A, Crystal Structures Of Human Mek1 With Carboxamide-based Allosteric Inhibitor Xl518 (gdc-0973), Or Related Analogs. >gi|430800797|pdb|4AN3|A Chain A, Crystal Structures Of Human Mek1 With Carboxamide-based Allosteric Inhibitor Xl518 (gdc-0973), Or Related Analogs. >gi|430800798|pdb|4AN9|A Chain A, Crystal Structures Of Human Mek1 With Carboxamide-based Allosteric I…	C	Library	-4.284863549
ENSG00000169032	ENST00000307102	ENSP00000302486	MAP2K1	MAP2K1-001	PRINCIPAL:1	264	P	CCT	CTTGGCATCTGGAGGAGGGA	chr15	66777424	-	1	FALSE	25	25	78	60	0.670050761	7	201	96	105	TRUE	FALSE	2	2	1	-13.808	0.4763189999999999	Prot_kinase_dom	4AN2	gi|430800796|pdb|4AN2|A Chain A, Crystal Structures Of Human Mek1 With Carboxamide-based Allosteric Inhibitor Xl518 (gdc-0973), Or Related Analogs. >gi|430800797|pdb|4AN3|A Chain A, Crystal Structures Of Human Mek1 With Carboxamide-based Allosteric Inhibitor Xl518 (gdc-0973), Or Related Analogs. >gi|430800798|pdb|4AN9|A Chain A, Crystal Structures Of Human Mek1 With Carboxamide-based Allosteric I…	C	Library	-4.284863549
ENSG00000169032	ENST00000307102	ENSP00000302486	MAP2K1	MAP2K1-001	PRINCIPAL:1	264	P	CCT	GCTCCTTGGCATCTGGAGGA	chr15	66777428	-	1	FALSE	36	66	59	59	0.670050761	7	201	100	101	TRUE	FALSE	2	2	1	-13.808	0.4763189999999999	Prot_kinase_dom	4AN2	gi|430800796|pdb|4AN2|A Chain A, Crystal Structures Of Human Mek1 With Carboxamide-based Allosteric Inhibitor Xl518 (gdc-0973), Or Related Analogs. >gi|430800797|pdb|4AN3|A Chain A, Crystal Structures Of Human Mek1 With Carboxamide-based Allosteric Inhibitor Xl518 (gdc-0973), Or Related Analogs. >gi|430800798|pdb|4AN9|A Chain A, Crystal Structures Of Human Mek1 With Carboxamide-based Allosteric I…	C	Library	-4.40034868
ENSG00000169032	ENST00000307102	ENSP00000302486	MAP2K1	MAP2K1-001	PRINCIPAL:1	264	P	CCT	GCTCCTTGGCATCTGGAGGA	chr15	66777428	-	1	FALSE	36	66	59	59	0.670050761	7	201	100	101	TRUE	FALSE	2	2	1	-13.808	0.4763189999999999	Prot_kinase_dom	4AN2	gi|430800796|pdb|4AN2|A Chain A, Crystal Structures Of Human Mek1 With Carboxamide-based Allosteric Inhibitor Xl518 (gdc-0973), Or Related Analogs. >gi|430800797|pdb|4AN3|A Chain A, Crystal Structures Of Human Mek1 With Carboxamide-based Allosteric Inhibitor Xl518 (gdc-0973), Or Related Analogs. >gi|430800798|pdb|4AN9|A Chain A, Crystal Structures Of Human Mek1 With Carboxamide-based Allosteric I…	C	Library	-4.40034868
ENSG00000169032	ENST00000307102	ENSP00000302486	MAP2K1	MAP2K1-001	PRINCIPAL:1	264	P	CCT	AGCTCCTTGGCATCTGGAGG	chr15	66777429	-	1	FALSE	41	23	74	59	0.670050761	7	201	101	100	TRUE	FALSE	2	2	1	-13.808	0.4763189999999999	Prot_kinase_dom	4AN2	gi|430800796|pdb|4AN2|A Chain A, Crystal Structures Of Human Mek1 With Carboxamide-based Allosteric Inhibitor Xl518 (gdc-0973), Or Related Analogs. >gi|430800797|pdb|4AN3|A Chain A, Crystal Structures Of Human Mek1 With Carboxamide-based Allosteric Inhibitor Xl518 (gdc-0973), Or Related Analogs. >gi|430800798|pdb|4AN9|A Chain A, Crystal Structures Of Human Mek1 With Carboxamide-based Allosteric I…	C	Library	-2.438223203
ENSG00000169032	ENST00000307102	ENSP00000302486	MAP2K1	MAP2K1-001	PRINCIPAL:1	264	P	CCT	AGCTCCTTGGCATCTGGAGG	chr15	66777429	-	1	FALSE	41	23	74	59	0.670050761	7	201	101	100	TRUE	FALSE	2	2	1	-13.808	0.4763189999999999	Prot_kinase_dom	4AN2	gi|430800796|pdb|4AN2|A Chain A, Crystal Structures Of Human Mek1 With Carboxamide-based Allosteric Inhibitor Xl518 (gdc-0973), Or Related Analogs. >gi|430800797|pdb|4AN3|A Chain A, Crystal Structures Of Human Mek1 With Carboxamide-based Allosteric Inhibitor Xl518 (gdc-0973), Or Related Analogs. >gi|430800798|pdb|4AN9|A Chain A, Crystal Structures Of Human Mek1 With Carboxamide-based Allosteric I…	C	Library	-2.438223203
ENSG00000169032	ENST00000307102	ENSP00000302486	MAP2K1	MAP2K1-001	PRINCIPAL:1	265	P	CCT	GCTCCTTGGCATCTGGAGGA	chr15	66777428	-	1	FALSE	36	66	59	59	0.672588832	7	201	100	101	TRUE	FALSE	2	2	1	-13.808	0.5038229999999999	Prot_kinase_dom	4AN2	gi|430800796|pdb|4AN2|A Chain A, Crystal Structures Of Human Mek1 With Carboxamide-based Allosteric Inhibitor Xl518 (gdc-0973), Or Related Analogs. >gi|430800797|pdb|4AN3|A Chain A, Crystal Structures Of Human Mek1 With Carboxamide-based Allosteric Inhibitor Xl518 (gdc-0973), Or Related Analogs. >gi|430800798|pdb|4AN9|A Chain A, Crystal Structures Of Human Mek1 With Carboxamide-based Allosteric I…	C	Library	-4.40034868
ENSG00000169032	ENST00000307102	ENSP00000302486	MAP2K1	MAP2K1-001	PRINCIPAL:1	265	P	CCT	GCTCCTTGGCATCTGGAGGA	chr15	66777428	-	1	FALSE	36	66	59	59	0.672588832	7	201	100	101	TRUE	FALSE	2	2	1	-13.808	0.5038229999999999	Prot_kinase_dom	4AN2	gi|430800796|pdb|4AN2|A Chain A, Crystal Structures Of Human Mek1 With Carboxamide-based Allosteric Inhibitor Xl518 (gdc-0973), Or Related Analogs. >gi|430800797|pdb|4AN3|A Chain A, Crystal Structures Of Human Mek1 With Carboxamide-based Allosteric Inhibitor Xl518 (gdc-0973), Or Related Analogs. >gi|430800798|pdb|4AN9|A Chain A, Crystal Structures Of Human Mek1 With Carboxamide-based Allosteric I…	C	Library	-4.40034868
ENSG00000169032	ENST00000307102	ENSP00000302486	MAP2K1	MAP2K1-001	PRINCIPAL:1	265	P	CCT	AGCTCCTTGGCATCTGGAGG	chr15	66777429	-	1	FALSE	41	23	74	59	0.672588832	7	201	101	100	TRUE	FALSE	2	2	1	-13.808	0.5038229999999999	Prot_kinase_dom	4AN2	gi|430800796|pdb|4AN2|A Chain A, Crystal Structures Of Human Mek1 With Carboxamide-based Allosteric Inhibitor Xl518 (gdc-0973), Or Related Analogs. >gi|430800797|pdb|4AN3|A Chain A, Crystal Structures Of Human Mek1 With Carboxamide-based Allosteric Inhibitor Xl518 (gdc-0973), Or Related Analogs. >gi|430800798|pdb|4AN9|A Chain A, Crystal Structures Of Human Mek1 With Carboxamide-based Allosteric I…	C	Library	-2.438223203
ENSG00000169032	ENST00000307102	ENSP00000302486	MAP2K1	MAP2K1-001	PRINCIPAL:1	265	P	CCT	AGCTCCTTGGCATCTGGAGG	chr15	66777429	-	1	FALSE	41	23	74	59	0.672588832	7	201	101	100	TRUE	FALSE	2	2	1	-13.808	0.5038229999999999	Prot_kinase_dom	4AN2	gi|430800796|pdb|4AN2|A Chain A, Crystal Structures Of Human Mek1 With Carboxamide-based Allosteric Inhibitor Xl518 (gdc-0973), Or Related Analogs. >gi|430800797|pdb|4AN3|A Chain A, Crystal Structures Of Human Mek1 With Carboxamide-based Allosteric Inhibitor Xl518 (gdc-0973), Or Related Analogs. >gi|430800798|pdb|4AN9|A Chain A, Crystal Structures Of Human Mek1 With Carboxamide-based Allosteric I…	C	Library	-2.438223203
ENSG00000169032	ENST00000307102	ENSP00000302486	MAP2K1	MAP2K1-001	PRINCIPAL:1	265	P	CCT	TCCAGCTCCTTGGCATCTGG	chr15	66777432	-	1	FALSE	33	59	79	63	0.672588832	7	201	104	97	TRUE	FALSE	2	2	1	-13.808	0.5038229999999999	Prot_kinase_dom	4AN2	gi|430800796|pdb|4AN2|A Chain A, Crystal Structures Of Human Mek1 With Carboxamide-based Allosteric Inhibitor Xl518 (gdc-0973), Or Related Analogs. >gi|430800797|pdb|4AN3|A Chain A, Crystal Structures Of Human Mek1 With Carboxamide-based Allosteric Inhibitor Xl518 (gdc-0973), Or Related Analogs. >gi|430800798|pdb|4AN9|A Chain A, Crystal Structures Of Human Mek1 With Carboxamide-based Allosteric I…	C	Library	-4.968361571
ENSG00000169032	ENST00000307102	ENSP00000302486	MAP2K1	MAP2K1-001	PRINCIPAL:1	265	P	CCT	TCCAGCTCCTTGGCATCTGG	chr15	66777432	-	1	FALSE	33	59	79	63	0.672588832	7	201	104	97	TRUE	FALSE	2	2	1	-13.808	0.5038229999999999	Prot_kinase_dom	4AN2	gi|430800796|pdb|4AN2|A Chain A, Crystal Structures Of Human Mek1 With Carboxamide-based Allosteric Inhibitor Xl518 (gdc-0973), Or Related Analogs. >gi|430800797|pdb|4AN3|A Chain A, Crystal Structures Of Human Mek1 With Carboxamide-based Allosteric Inhibitor Xl518 (gdc-0973), Or Related Analogs. >gi|430800798|pdb|4AN9|A Chain A, Crystal Structures Of Human Mek1 With Carboxamide-based Allosteric I…	C	Library	-4.968361571
ENSG00000169032	ENST00000307102	ENSP00000302486	MAP2K1	MAP2K1-001	PRINCIPAL:1	266	P	CCA	TCCAGCTCCTTGGCATCTGG	chr15	66777432	-	1	FALSE	33	59	79	63	0.675126904	7	201	104	97	TRUE	FALSE	2	2	1	-13.808	0.5080399999999999	Prot_kinase_dom	4AN2	gi|430800796|pdb|4AN2|A Chain A, Crystal Structures Of Human Mek1 With Carboxamide-based Allosteric Inhibitor Xl518 (gdc-0973), Or Related Analogs. >gi|430800797|pdb|4AN3|A Chain A, Crystal Structures Of Human Mek1 With Carboxamide-based Allosteric Inhibitor Xl518 (gdc-0973), Or Related Analogs. >gi|430800798|pdb|4AN9|A Chain A, Crystal Structures Of Human Mek1 With Carboxamide-based Allosteric I…	C	Library	-4.968361571
ENSG00000169032	ENST00000307102	ENSP00000302486	MAP2K1	MAP2K1-001	PRINCIPAL:1	266	P	CCA	TCCAGCTCCTTGGCATCTGG	chr15	66777432	-	1	FALSE	33	59	79	63	0.675126904	7	201	104	97	TRUE	FALSE	2	2	1	-13.808	0.5080399999999999	Prot_kinase_dom	4AN2	gi|430800796|pdb|4AN2|A Chain A, Crystal Structures Of Human Mek1 With Carboxamide-based Allosteric Inhibitor Xl518 (gdc-0973), Or Related Analogs. >gi|430800797|pdb|4AN3|A Chain A, Crystal Structures Of Human Mek1 With Carboxamide-based Allosteric Inhibitor Xl518 (gdc-0973), Or Related Analogs. >gi|430800798|pdb|4AN9|A Chain A, Crystal Structures Of Human Mek1 With Carboxamide-based Allosteric I…	C	Library	-4.968361571
ENSG00000169032	ENST00000307102	ENSP00000302486	MAP2K1	MAP2K1-001	PRINCIPAL:1	266	P	CCA	AGCTCCAGCTCCTTGGCATC	chr15	66777435	-	1	FALSE	35	11	90	78	0.675126904	7	201	107	94	TRUE	FALSE	2	2	1	-13.808	0.5080399999999999	Prot_kinase_dom	4AN2	gi|430800796|pdb|4AN2|A Chain A, Crystal Structures Of Human Mek1 With Carboxamide-based Allosteric Inhibitor Xl518 (gdc-0973), Or Related Analogs. >gi|430800797|pdb|4AN3|A Chain A, Crystal Structures Of Human Mek1 With Carboxamide-based Allosteric Inhibitor Xl518 (gdc-0973), Or Related Analogs. >gi|430800798|pdb|4AN9|A Chain A, Crystal Structures Of Human Mek1 With Carboxamide-based Allosteric I…	C	Library	1.643027456
ENSG00000169032	ENST00000307102	ENSP00000302486	MAP2K1	MAP2K1-001	PRINCIPAL:1	266	P	CCA	AGCTCCAGCTCCTTGGCATC	chr15	66777435	-	1	FALSE	35	11	90	78	0.675126904	7	201	107	94	TRUE	FALSE	2	2	1	-13.808	0.5080399999999999	Prot_kinase_dom	4AN2	gi|430800796|pdb|4AN2|A Chain A, Crystal Structures Of Human Mek1 With Carboxamide-based Allosteric Inhibitor Xl518 (gdc-0973), Or Related Analogs. >gi|430800797|pdb|4AN3|A Chain A, Crystal Structures Of Human Mek1 With Carboxamide-based Allosteric Inhibitor Xl518 (gdc-0973), Or Related Analogs. >gi|430800798|pdb|4AN9|A Chain A, Crystal Structures Of Human Mek1 With Carboxamide-based Allosteric I…	C	Library	1.643027456
ENSG00000169032	ENST00000307102	ENSP00000302486	MAP2K1	MAP2K1-001	PRINCIPAL:1	267	D	GAT	CATCCCTCCTCCAGATGCCA	chr15	66777436	+	1	TRUE	28	78	53	82	0.677664975	7	201	108	93	TRUE	FALSE	2	2	1	-12.387	0.53574	Prot_kinase_dom	4AN2	gi|430800796|pdb|4AN2|A Chain A, Crystal Structures Of Human Mek1 With Carboxamide-based Allosteric Inhibitor Xl518 (gdc-0973), Or Related Analogs. >gi|430800797|pdb|4AN3|A Chain A, Crystal Structures Of Human Mek1 With Carboxamide-based Allosteric Inhibitor Xl518 (gdc-0973), Or Related Analogs. >gi|430800798|pdb|4AN9|A Chain A, Crystal Structures Of Human Mek1 With Carboxamide-based Allosteric I…	C	Library	-3.865304242
ENSG00000169032	ENST00000307102	ENSP00000302486	MAP2K1	MAP2K1-001	PRINCIPAL:1	267	D	GAT	CATCCCTCCTCCAGATGCCA	chr15	66777436	+	1	TRUE	28	78	53	82	0.677664975	7	201	108	93	TRUE	FALSE	2	2	1	-12.387	0.53574	Prot_kinase_dom	4AN2	gi|430800796|pdb|4AN2|A Chain A, Crystal Structures Of Human Mek1 With Carboxamide-based Allosteric Inhibitor Xl518 (gdc-0973), Or Related Analogs. >gi|430800797|pdb|4AN3|A Chain A, Crystal Structures Of Human Mek1 With Carboxamide-based Allosteric Inhibitor Xl518 (gdc-0973), Or Related Analogs. >gi|430800798|pdb|4AN9|A Chain A, Crystal Structures Of Human Mek1 With Carboxamide-based Allosteric I…	C	Library	-3.865304242
ENSG00000169032	ENST00000307102	ENSP00000302486	MAP2K1	MAP2K1-001	PRINCIPAL:1	267	D	GAT	AGCTCCAGCTCCTTGGCATC	chr15	66777435	-	1	FALSE	35	11	90	78	0.677664975	7	201	107	94	TRUE	FALSE	2	2	1	-12.387	0.53574	Prot_kinase_dom	4AN2	gi|430800796|pdb|4AN2|A Chain A, Crystal Structures Of Human Mek1 With Carboxamide-based Allosteric Inhibitor Xl518 (gdc-0973), Or Related Analogs. >gi|430800797|pdb|4AN3|A Chain A, Crystal Structures Of Human Mek1 With Carboxamide-based Allosteric Inhibitor Xl518 (gdc-0973), Or Related Analogs. >gi|430800798|pdb|4AN9|A Chain A, Crystal Structures Of Human Mek1 With Carboxamide-based Allosteric I…	C	Library	1.643027456
ENSG00000169032	ENST00000307102	ENSP00000302486	MAP2K1	MAP2K1-001	PRINCIPAL:1	267	D	GAT	AGCTCCAGCTCCTTGGCATC	chr15	66777435	-	1	FALSE	35	11	90	78	0.677664975	7	201	107	94	TRUE	FALSE	2	2	1	-12.387	0.53574	Prot_kinase_dom	4AN2	gi|430800796|pdb|4AN2|A Chain A, Crystal Structures Of Human Mek1 With Carboxamide-based Allosteric Inhibitor Xl518 (gdc-0973), Or Related Analogs. >gi|430800797|pdb|4AN3|A Chain A, Crystal Structures Of Human Mek1 With Carboxamide-based Allosteric Inhibitor Xl518 (gdc-0973), Or Related Analogs. >gi|430800798|pdb|4AN9|A Chain A, Crystal Structures Of Human Mek1 With Carboxamide-based Allosteric I…	C	Library	1.643027456
ENSG00000169032	ENST00000307102	ENSP00000302486	MAP2K1	MAP2K1-001	PRINCIPAL:1	268	A	GCC	CATCCCTCCTCCAGATGCCA	chr15	66777436	+	1	TRUE	28	78	53	82	0.680203046	7	201	108	93	TRUE	FALSE	2	2	1	-9.303	0.534025	Prot_kinase_dom	4AN2	gi|430800796|pdb|4AN2|A Chain A, Crystal Structures Of Human Mek1 With Carboxamide-based Allosteric Inhibitor Xl518 (gdc-0973), Or Related Analogs. >gi|430800797|pdb|4AN3|A Chain A, Crystal Structures Of Human Mek1 With Carboxamide-based Allosteric Inhibitor Xl518 (gdc-0973), Or Related Analogs. >gi|430800798|pdb|4AN9|A Chain A, Crystal Structures Of Human Mek1 With Carboxamide-based Allosteric I…	H	Library	-3.865304242
ENSG00000169032	ENST00000307102	ENSP00000302486	MAP2K1	MAP2K1-001	PRINCIPAL:1	268	A	GCC	CATCCCTCCTCCAGATGCCA	chr15	66777436	+	1	TRUE	28	78	53	82	0.680203046	7	201	108	93	TRUE	FALSE	2	2	1	-9.303	0.534025	Prot_kinase_dom	4AN2	gi|430800796|pdb|4AN2|A Chain A, Crystal Structures Of Human Mek1 With Carboxamide-based Allosteric Inhibitor Xl518 (gdc-0973), Or Related Analogs. >gi|430800797|pdb|4AN3|A Chain A, Crystal Structures Of Human Mek1 With Carboxamide-based Allosteric Inhibitor Xl518 (gdc-0973), Or Related Analogs. >gi|430800798|pdb|4AN9|A Chain A, Crystal Structures Of Human Mek1 With Carboxamide-based Allosteric I…	H	Library	-3.865304242
ENSG00000169032	ENST00000307102	ENSP00000302486	MAP2K1	MAP2K1-001	PRINCIPAL:1	269	K	AAG	TCCTCCAGATGCCAAGGAGC	chr15	66777442	+	1	TRUE	35	23	66	60	0.682741117	7	201	114	87	TRUE	FALSE	2	2	1	-11.196	0.536155	Prot_kinase_dom	4AN2	gi|430800796|pdb|4AN2|A Chain A, Crystal Structures Of Human Mek1 With Carboxamide-based Allosteric Inhibitor Xl518 (gdc-0973), Or Related Analogs. >gi|430800797|pdb|4AN3|A Chain A, Crystal Structures Of Human Mek1 With Carboxamide-based Allosteric Inhibitor Xl518 (gdc-0973), Or Related Analogs. >gi|430800798|pdb|4AN9|A Chain A, Crystal Structures Of Human Mek1 With Carboxamide-based Allosteric I…	H	Library	-5.847967745
ENSG00000169032	ENST00000307102	ENSP00000302486	MAP2K1	MAP2K1-001	PRINCIPAL:1	269	K	AAG	TCCTCCAGATGCCAAGGAGC	chr15	66777442	+	1	TRUE	35	23	66	60	0.682741117	7	201	114	87	TRUE	FALSE	2	2	1	-11.196	0.536155	Prot_kinase_dom	4AN2	gi|430800796|pdb|4AN2|A Chain A, Crystal Structures Of Human Mek1 With Carboxamide-based Allosteric Inhibitor Xl518 (gdc-0973), Or Related Analogs. >gi|430800797|pdb|4AN3|A Chain A, Crystal Structures Of Human Mek1 With Carboxamide-based Allosteric Inhibitor Xl518 (gdc-0973), Or Related Analogs. >gi|430800798|pdb|4AN9|A Chain A, Crystal Structures Of Human Mek1 With Carboxamide-based Allosteric I…	H	Library	-5.847967745
ENSG00000169032	ENST00000307102	ENSP00000302486	MAP2K1	MAP2K1-001	PRINCIPAL:1	269	K	AAG	AAACATCAGCTCCAGCTCCT	chr15	66777442	-	1	FALSE	31	56	75	82	0.682741117	7	201	114	87	TRUE	FALSE	2	2	1	-11.196	0.536155	Prot_kinase_dom	4AN2	gi|430800796|pdb|4AN2|A Chain A, Crystal Structures Of Human Mek1 With Carboxamide-based Allosteric Inhibitor Xl518 (gdc-0973), Or Related Analogs. >gi|430800797|pdb|4AN3|A Chain A, Crystal Structures Of Human Mek1 With Carboxamide-based Allosteric Inhibitor Xl518 (gdc-0973), Or Related Analogs. >gi|430800798|pdb|4AN9|A Chain A, Crystal Structures Of Human Mek1 With Carboxamide-based Allosteric I…	H	Library	-0.981727118
ENSG00000169032	ENST00000307102	ENSP00000302486	MAP2K1	MAP2K1-001	PRINCIPAL:1	269	K	AAG	AAACATCAGCTCCAGCTCCT	chr15	66777442	-	1	FALSE	31	56	75	82	0.682741117	7	201	114	87	TRUE	FALSE	2	2	1	-11.196	0.536155	Prot_kinase_dom	4AN2	gi|430800796|pdb|4AN2|A Chain A, Crystal Structures Of Human Mek1 With Carboxamide-based Allosteric Inhibitor Xl518 (gdc-0973), Or Related Analogs. >gi|430800797|pdb|4AN3|A Chain A, Crystal Structures Of Human Mek1 With Carboxamide-based Allosteric Inhibitor Xl518 (gdc-0973), Or Related Analogs. >gi|430800798|pdb|4AN9|A Chain A, Crystal Structures Of Human Mek1 With Carboxamide-based Allosteric I…	H	Library	-0.981727118
ENSG00000169032	ENST00000307102	ENSP00000302486	MAP2K1	MAP2K1-001	PRINCIPAL:1	270	E	GAG	TCCTCCAGATGCCAAGGAGC	chr15	66777442	+	1	TRUE	35	23	66	60	0.685279188	7	201	114	87	TRUE	FALSE	2	2	1	-10.677	0.52817	Prot_kinase_dom	4AN2	gi|430800796|pdb|4AN2|A Chain A, Crystal Structures Of Human Mek1 With Carboxamide-based Allosteric Inhibitor Xl518 (gdc-0973), Or Related Analogs. >gi|430800797|pdb|4AN3|A Chain A, Crystal Structures Of Human Mek1 With Carboxamide-based Allosteric Inhibitor Xl518 (gdc-0973), Or Related Analogs. >gi|430800798|pdb|4AN9|A Chain A, Crystal Structures Of Human Mek1 With Carboxamide-based Allosteric I…	H	Library	-5.847967745
ENSG00000169032	ENST00000307102	ENSP00000302486	MAP2K1	MAP2K1-001	PRINCIPAL:1	270	E	GAG	TCCTCCAGATGCCAAGGAGC	chr15	66777442	+	1	TRUE	35	23	66	60	0.685279188	7	201	114	87	TRUE	FALSE	2	2	1	-10.677	0.52817	Prot_kinase_dom	4AN2	gi|430800796|pdb|4AN2|A Chain A, Crystal Structures Of Human Mek1 With Carboxamide-based Allosteric Inhibitor Xl518 (gdc-0973), Or Related Analogs. >gi|430800797|pdb|4AN3|A Chain A, Crystal Structures Of Human Mek1 With Carboxamide-based Allosteric Inhibitor Xl518 (gdc-0973), Or Related Analogs. >gi|430800798|pdb|4AN9|A Chain A, Crystal Structures Of Human Mek1 With Carboxamide-based Allosteric I…	H	Library	-5.847967745
ENSG00000169032	ENST00000307102	ENSP00000302486	MAP2K1	MAP2K1-001	PRINCIPAL:1	270	E	GAG	AAACATCAGCTCCAGCTCCT	chr15	66777442	-	1	FALSE	31	56	75	82	0.685279188	7	201	114	87	TRUE	FALSE	2	2	1	-10.677	0.52817	Prot_kinase_dom	4AN2	gi|430800796|pdb|4AN2|A Chain A, Crystal Structures Of Human Mek1 With Carboxamide-based Allosteric Inhibitor Xl518 (gdc-0973), Or Related Analogs. >gi|430800797|pdb|4AN3|A Chain A, Crystal Structures Of Human Mek1 With Carboxamide-based Allosteric Inhibitor Xl518 (gdc-0973), Or Related Analogs. >gi|430800798|pdb|4AN9|A Chain A, Crystal Structures Of Human Mek1 With Carboxamide-based Allosteric I…	H	Library	-0.981727118
ENSG00000169032	ENST00000307102	ENSP00000302486	MAP2K1	MAP2K1-001	PRINCIPAL:1	270	E	GAG	AAACATCAGCTCCAGCTCCT	chr15	66777442	-	1	FALSE	31	56	75	82	0.685279188	7	201	114	87	TRUE	FALSE	2	2	1	-10.677	0.52817	Prot_kinase_dom	4AN2	gi|430800796|pdb|4AN2|A Chain A, Crystal Structures Of Human Mek1 With Carboxamide-based Allosteric Inhibitor Xl518 (gdc-0973), Or Related Analogs. >gi|430800797|pdb|4AN3|A Chain A, Crystal Structures Of Human Mek1 With Carboxamide-based Allosteric Inhibitor Xl518 (gdc-0973), Or Related Analogs. >gi|430800798|pdb|4AN9|A Chain A, Crystal Structures Of Human Mek1 With Carboxamide-based Allosteric I…	H	Library	-0.981727118
ENSG00000169032	ENST00000307102	ENSP00000302486	MAP2K1	MAP2K1-001	PRINCIPAL:1	271	L	CTG					1						0.687817259	7	201			TRUE		2			-10.913	0.53525	Prot_kinase_dom	4AN2	gi|430800796|pdb|4AN2|A Chain A, Crystal Structures Of Human Mek1 With Carboxamide-based Allosteric Inhibitor Xl518 (gdc-0973), Or Related Analogs. >gi|430800797|pdb|4AN3|A Chain A, Crystal Structures Of Human Mek1 With Carboxamide-based Allosteric Inhibitor Xl518 (gdc-0973), Or Related Analogs. >gi|430800798|pdb|4AN9|A Chain A, Crystal Structures Of Human Mek1 With Carboxamide-based Allosteric I…	H	Library
ENSG00000169032	ENST00000307102	ENSP00000302486	MAP2K1	MAP2K1-001	PRINCIPAL:1	272	E	GAG					1						0.6903553299490001	7	201			TRUE		2			-9.825	0.520103	Prot_kinase_dom	4AN2	gi|430800796|pdb|4AN2|A Chain A, Crystal Structures Of Human Mek1 With Carboxamide-based Allosteric Inhibitor Xl518 (gdc-0973), Or Related Analogs. >gi|430800797|pdb|4AN3|A Chain A, Crystal Structures Of Human Mek1 With Carboxamide-based Allosteric Inhibitor Xl518 (gdc-0973), Or Related Analogs. >gi|430800798|pdb|4AN9|A Chain A, Crystal Structures Of Human Mek1 With Carboxamide-based Allosteric I…	H	Library
ENSG00000169032	ENST00000307102	ENSP00000302486	MAP2K1	MAP2K1-001	PRINCIPAL:1	273	L	CTG	AAGGAGCTGGAGCTGATGTT	chr15	66777455	+	1	TRUE	34	18	33	68	0.6928934010150001	7	201	127	74	TRUE	FALSE	2	2	1	-7.403	0.5422399999999999	Prot_kinase_dom	4AN2	gi|430800796|pdb|4AN2|A Chain A, Crystal Structures Of Human Mek1 With Carboxamide-based Allosteric Inhibitor Xl518 (gdc-0973), Or Related Analogs. >gi|430800797|pdb|4AN3|A Chain A, Crystal Structures Of Human Mek1 With Carboxamide-based Allosteric Inhibitor Xl518 (gdc-0973), Or Related Analogs. >gi|430800798|pdb|4AN9|A Chain A, Crystal Structures Of Human Mek1 With Carboxamide-based Allosteric I…	H	Library	-1.023159532
ENSG00000169032	ENST00000307102	ENSP00000302486	MAP2K1	MAP2K1-001	PRINCIPAL:1	273	L	CTG	AAGGAGCTGGAGCTGATGTT	chr15	66777455	+	1	TRUE	34	18	33	68	0.6928934010150001	7	201	127	74	TRUE	FALSE	2	2	1	-7.403	0.5422399999999999	Prot_kinase_dom	4AN2	gi|430800796|pdb|4AN2|A Chain A, Crystal Structures Of Human Mek1 With Carboxamide-based Allosteric Inhibitor Xl518 (gdc-0973), Or Related Analogs. >gi|430800797|pdb|4AN3|A Chain A, Crystal Structures Of Human Mek1 With Carboxamide-based Allosteric Inhibitor Xl518 (gdc-0973), Or Related Analogs. >gi|430800798|pdb|4AN9|A Chain A, Crystal Structures Of Human Mek1 With Carboxamide-based Allosteric I…	H	Library	-1.023159532
ENSG00000169032	ENST00000307102	ENSP00000302486	MAP2K1	MAP2K1-001	PRINCIPAL:1	273	L	CTG	AGGAGCTGGAGCTGATGTTT	chr15	66777456	+	1	TRUE	34	23	43	65	0.6928934010150001	7	201	128	73	TRUE	FALSE	2	2	1	-7.403	0.5422399999999999	Prot_kinase_dom	4AN2	gi|430800796|pdb|4AN2|A Chain A, Crystal Structures Of Human Mek1 With Carboxamide-based Allosteric Inhibitor Xl518 (gdc-0973), Or Related Analogs. >gi|430800797|pdb|4AN3|A Chain A, Crystal Structures Of Human Mek1 With Carboxamide-based Allosteric Inhibitor Xl518 (gdc-0973), Or Related Analogs. >gi|430800798|pdb|4AN9|A Chain A, Crystal Structures Of Human Mek1 With Carboxamide-based Allosteric I…	H	Library	0.34268624
ENSG00000169032	ENST00000307102	ENSP00000302486	MAP2K1	MAP2K1-001	PRINCIPAL:1	273	L	CTG	AGGAGCTGGAGCTGATGTTT	chr15	66777456	+	1	TRUE	34	23	43	65	0.6928934010150001	7	201	128	73	TRUE	FALSE	2	2	1	-7.403	0.5422399999999999	Prot_kinase_dom	4AN2	gi|430800796|pdb|4AN2|A Chain A, Crystal Structures Of Human Mek1 With Carboxamide-based Allosteric Inhibitor Xl518 (gdc-0973), Or Related Analogs. >gi|430800797|pdb|4AN3|A Chain A, Crystal Structures Of Human Mek1 With Carboxamide-based Allosteric Inhibitor Xl518 (gdc-0973), Or Related Analogs. >gi|430800798|pdb|4AN9|A Chain A, Crystal Structures Of Human Mek1 With Carboxamide-based Allosteric I…	H	Library	0.34268624
ENSG00000169032	ENST00000307102	ENSP00000302486	MAP2K1	MAP2K1-001	PRINCIPAL:1	274	M	ATG	AAGGAGCTGGAGCTGATGTT	chr15	66777455	+	1	TRUE	34	18	33	68	0.6954314720810001	7	201	127	74	TRUE	FALSE	2	2	1	-6.996	0.557234	Prot_kinase_dom	4AN2	gi|430800796|pdb|4AN2|A Chain A, Crystal Structures Of Human Mek1 With Carboxamide-based Allosteric Inhibitor Xl518 (gdc-0973), Or Related Analogs. >gi|430800797|pdb|4AN3|A Chain A, Crystal Structures Of Human Mek1 With Carboxamide-based Allosteric Inhibitor Xl518 (gdc-0973), Or Related Analogs. >gi|430800798|pdb|4AN9|A Chain A, Crystal Structures Of Human Mek1 With Carboxamide-based Allosteric I…	H	Library	-1.023159532
ENSG00000169032	ENST00000307102	ENSP00000302486	MAP2K1	MAP2K1-001	PRINCIPAL:1	274	M	ATG	AAGGAGCTGGAGCTGATGTT	chr15	66777455	+	1	TRUE	34	18	33	68	0.6954314720810001	7	201	127	74	TRUE	FALSE	2	2	1	-6.996	0.557234	Prot_kinase_dom	4AN2	gi|430800796|pdb|4AN2|A Chain A, Crystal Structures Of Human Mek1 With Carboxamide-based Allosteric Inhibitor Xl518 (gdc-0973), Or Related Analogs. >gi|430800797|pdb|4AN3|A Chain A, Crystal Structures Of Human Mek1 With Carboxamide-based Allosteric Inhibitor Xl518 (gdc-0973), Or Related Analogs. >gi|430800798|pdb|4AN9|A Chain A, Crystal Structures Of Human Mek1 With Carboxamide-based Allosteric I…	H	Library	-1.023159532
ENSG00000169032	ENST00000307102	ENSP00000302486	MAP2K1	MAP2K1-001	PRINCIPAL:1	274	M	ATG	AGGAGCTGGAGCTGATGTTT	chr15	66777456	+	1	TRUE	34	23	43	65	0.6954314720810001	7	201	128	73	TRUE	FALSE	2	2	1	-6.996	0.557234	Prot_kinase_dom	4AN2	gi|430800796|pdb|4AN2|A Chain A, Crystal Structures Of Human Mek1 With Carboxamide-based Allosteric Inhibitor Xl518 (gdc-0973), Or Related Analogs. >gi|430800797|pdb|4AN3|A Chain A, Crystal Structures Of Human Mek1 With Carboxamide-based Allosteric Inhibitor Xl518 (gdc-0973), Or Related Analogs. >gi|430800798|pdb|4AN9|A Chain A, Crystal Structures Of Human Mek1 With Carboxamide-based Allosteric I…	H	Library	0.34268624
ENSG00000169032	ENST00000307102	ENSP00000302486	MAP2K1	MAP2K1-001	PRINCIPAL:1	274	M	ATG	AGGAGCTGGAGCTGATGTTT	chr15	66777456	+	1	TRUE	34	23	43	65	0.6954314720810001	7	201	128	73	TRUE	FALSE	2	2	1	-6.996	0.557234	Prot_kinase_dom	4AN2	gi|430800796|pdb|4AN2|A Chain A, Crystal Structures Of Human Mek1 With Carboxamide-based Allosteric Inhibitor Xl518 (gdc-0973), Or Related Analogs. >gi|430800797|pdb|4AN3|A Chain A, Crystal Structures Of Human Mek1 With Carboxamide-based Allosteric Inhibitor Xl518 (gdc-0973), Or Related Analogs. >gi|430800798|pdb|4AN9|A Chain A, Crystal Structures Of Human Mek1 With Carboxamide-based Allosteric I…	H	Library	0.34268624
ENSG00000169032	ENST00000307102	ENSP00000302486	MAP2K1	MAP2K1-001	PRINCIPAL:1	275	F	TTT					1						0.6979695431470001	7	201			TRUE		2			-10.416	0.563052	Prot_kinase_dom	4AN2	gi|430800796|pdb|4AN2|A Chain A, Crystal Structures Of Human Mek1 With Carboxamide-based Allosteric Inhibitor Xl518 (gdc-0973), Or Related Analogs. >gi|430800797|pdb|4AN3|A Chain A, Crystal Structures Of Human Mek1 With Carboxamide-based Allosteric Inhibitor Xl518 (gdc-0973), Or Related Analogs. >gi|430800798|pdb|4AN9|A Chain A, Crystal Structures Of Human Mek1 With Carboxamide-based Allosteric I…	H	Library
ENSG00000169032	ENST00000307102	ENSP00000302486	MAP2K1	MAP2K1-001	PRINCIPAL:1	276	G	GGG	GGAGCTGATGTTTGGGTGCC	chr15	66777463	+	1	TRUE	37	16	27	68	0.7005076142129999	7	201	135	66	TRUE	FALSE	2	2	1	-7.567	0.606934	Prot_kinase_dom	4AN2	gi|430800796|pdb|4AN2|A Chain A, Crystal Structures Of Human Mek1 With Carboxamide-based Allosteric Inhibitor Xl518 (gdc-0973), Or Related Analogs. >gi|430800797|pdb|4AN3|A Chain A, Crystal Structures Of Human Mek1 With Carboxamide-based Allosteric Inhibitor Xl518 (gdc-0973), Or Related Analogs. >gi|430800798|pdb|4AN9|A Chain A, Crystal Structures Of Human Mek1 With Carboxamide-based Allosteric I…	C	Library	4.551122961
ENSG00000169032	ENST00000307102	ENSP00000302486	MAP2K1	MAP2K1-001	PRINCIPAL:1	276	G	GGG	GGAGCTGATGTTTGGGTGCC	chr15	66777463	+	1	TRUE	37	16	27	68	0.7005076142129999	7	201	135	66	TRUE	FALSE	2	2	1	-7.567	0.606934	Prot_kinase_dom	4AN2	gi|430800796|pdb|4AN2|A Chain A, Crystal Structures Of Human Mek1 With Carboxamide-based Allosteric Inhibitor Xl518 (gdc-0973), Or Related Analogs. >gi|430800797|pdb|4AN3|A Chain A, Crystal Structures Of Human Mek1 With Carboxamide-based Allosteric Inhibitor Xl518 (gdc-0973), Or Related Analogs. >gi|430800798|pdb|4AN9|A Chain A, Crystal Structures Of Human Mek1 With Carboxamide-based Allosteric I…	C	Library	4.551122961
ENSG00000169032	ENST00000307102	ENSP00000302486	MAP2K1	MAP2K1-001	PRINCIPAL:1	277	C	TGC	GGAGCTGATGTTTGGGTGCC	chr15	66777463	+	1	TRUE	37	16	27	68	0.7030456852789999	7	201	135	66	TRUE	FALSE	2	2	1	-3.363	0.678237	Prot_kinase_dom	4AN2	gi|430800796|pdb|4AN2|A Chain A, Crystal Structures Of Human Mek1 With Carboxamide-based Allosteric Inhibitor Xl518 (gdc-0973), Or Related Analogs. >gi|430800797|pdb|4AN3|A Chain A, Crystal Structures Of Human Mek1 With Carboxamide-based Allosteric Inhibitor Xl518 (gdc-0973), Or Related Analogs. >gi|430800798|pdb|4AN9|A Chain A, Crystal Structures Of Human Mek1 With Carboxamide-based Allosteric I…	C	Library	4.551122961
ENSG00000169032	ENST00000307102	ENSP00000302486	MAP2K1	MAP2K1-001	PRINCIPAL:1	277	C	TGC	GGAGCTGATGTTTGGGTGCC	chr15	66777463	+	1	TRUE	37	16	27	68	0.7030456852789999	7	201	135	66	TRUE	FALSE	2	2	1	-3.363	0.678237	Prot_kinase_dom	4AN2	gi|430800796|pdb|4AN2|A Chain A, Crystal Structures Of Human Mek1 With Carboxamide-based Allosteric Inhibitor Xl518 (gdc-0973), Or Related Analogs. >gi|430800797|pdb|4AN3|A Chain A, Crystal Structures Of Human Mek1 With Carboxamide-based Allosteric Inhibitor Xl518 (gdc-0973), Or Related Analogs. >gi|430800798|pdb|4AN9|A Chain A, Crystal Structures Of Human Mek1 With Carboxamide-based Allosteric I…	C	Library	4.551122961
ENSG00000169032	ENST00000307102	ENSP00000302486	MAP2K1	MAP2K1-001	PRINCIPAL:1	277	C	TGC	GCTGATGTTTGGGTGCCAGG	chr15	66777466	+	1	TRUE	33	94	29	66	0.7030456852789999	7	201	138	63	TRUE	FALSE	2	2	1	-3.363	0.678237	Prot_kinase_dom	4AN2	gi|430800796|pdb|4AN2|A Chain A, Crystal Structures Of Human Mek1 With Carboxamide-based Allosteric Inhibitor Xl518 (gdc-0973), Or Related Analogs. >gi|430800797|pdb|4AN3|A Chain A, Crystal Structures Of Human Mek1 With Carboxamide-based Allosteric Inhibitor Xl518 (gdc-0973), Or Related Analogs. >gi|430800798|pdb|4AN9|A Chain A, Crystal Structures Of Human Mek1 With Carboxamide-based Allosteric I…	C	Library	-4.972223914
ENSG00000169032	ENST00000307102	ENSP00000302486	MAP2K1	MAP2K1-001	PRINCIPAL:1	277	C	TGC	GCTGATGTTTGGGTGCCAGG	chr15	66777466	+	1	TRUE	33	94	29	66	0.7030456852789999	7	201	138	63	TRUE	FALSE	2	2	1	-3.363	0.678237	Prot_kinase_dom	4AN2	gi|430800796|pdb|4AN2|A Chain A, Crystal Structures Of Human Mek1 With Carboxamide-based Allosteric Inhibitor Xl518 (gdc-0973), Or Related Analogs. >gi|430800797|pdb|4AN3|A Chain A, Crystal Structures Of Human Mek1 With Carboxamide-based Allosteric Inhibitor Xl518 (gdc-0973), Or Related Analogs. >gi|430800798|pdb|4AN9|A Chain A, Crystal Structures Of Human Mek1 With Carboxamide-based Allosteric I…	C	Library	-4.972223914
ENSG00000169032	ENST00000307102	ENSP00000302486	MAP2K1	MAP2K1-001	PRINCIPAL:1	278	Q	CAG	GCTGATGTTTGGGTGCCAGG	chr15	66777466	+	1	TRUE	33	94	29	66	0.7055837563449999	7	201	138	63	TRUE	FALSE	2	2	1	-3.86	0.730685	Prot_kinase_dom	4AN2	gi|430800796|pdb|4AN2|A Chain A, Crystal Structures Of Human Mek1 With Carboxamide-based Allosteric Inhibitor Xl518 (gdc-0973), Or Related Analogs. >gi|430800797|pdb|4AN3|A Chain A, Crystal Structures Of Human Mek1 With Carboxamide-based Allosteric Inhibitor Xl518 (gdc-0973), Or Related Analogs. >gi|430800798|pdb|4AN9|A Chain A, Crystal Structures Of Human Mek1 With Carboxamide-based Allosteric I…	C	Library	-4.972223914
ENSG00000169032	ENST00000307102	ENSP00000302486	MAP2K1	MAP2K1-001	PRINCIPAL:1	278	Q	CAG	GCTGATGTTTGGGTGCCAGG	chr15	66777466	+	1	TRUE	33	94	29	66	0.7055837563449999	7	201	138	63	TRUE	FALSE	2	2	1	-3.86	0.730685	Prot_kinase_dom	4AN2	gi|430800796|pdb|4AN2|A Chain A, Crystal Structures Of Human Mek1 With Carboxamide-based Allosteric Inhibitor Xl518 (gdc-0973), Or Related Analogs. >gi|430800797|pdb|4AN3|A Chain A, Crystal Structures Of Human Mek1 With Carboxamide-based Allosteric Inhibitor Xl518 (gdc-0973), Or Related Analogs. >gi|430800798|pdb|4AN9|A Chain A, Crystal Structures Of Human Mek1 With Carboxamide-based Allosteric I…	C	Library	-4.972223914
ENSG00000169032	ENST00000307102	ENSP00000302486	MAP2K1	MAP2K1-001	PRINCIPAL:1	278	Q	CAG	ATGTTTGGGTGCCAGGTGGA	chr15	66777470	+	1	TRUE	22	75	21	71	0.7055837563449999	7	201	142	59	TRUE	FALSE	2	2	1	-3.86	0.730685	Prot_kinase_dom	4AN2	gi|430800796|pdb|4AN2|A Chain A, Crystal Structures Of Human Mek1 With Carboxamide-based Allosteric Inhibitor Xl518 (gdc-0973), Or Related Analogs. >gi|430800797|pdb|4AN3|A Chain A, Crystal Structures Of Human Mek1 With Carboxamide-based Allosteric Inhibitor Xl518 (gdc-0973), Or Related Analogs. >gi|430800798|pdb|4AN9|A Chain A, Crystal Structures Of Human Mek1 With Carboxamide-based Allosteric I…	C	Library	-0.222749547
ENSG00000169032	ENST00000307102	ENSP00000302486	MAP2K1	MAP2K1-001	PRINCIPAL:1	278	Q	CAG	ATGTTTGGGTGCCAGGTGGA	chr15	66777470	+	1	TRUE	22	75	21	71	0.7055837563449999	7	201	142	59	TRUE	FALSE	2	2	1	-3.86	0.730685	Prot_kinase_dom	4AN2	gi|430800796|pdb|4AN2|A Chain A, Crystal Structures Of Human Mek1 With Carboxamide-based Allosteric Inhibitor Xl518 (gdc-0973), Or Related Analogs. >gi|430800797|pdb|4AN3|A Chain A, Crystal Structures Of Human Mek1 With Carboxamide-based Allosteric Inhibitor Xl518 (gdc-0973), Or Related Analogs. >gi|430800798|pdb|4AN9|A Chain A, Crystal Structures Of Human Mek1 With Carboxamide-based Allosteric I…	C	Library	-0.222749547
ENSG00000169032	ENST00000307102	ENSP00000302486	MAP2K1	MAP2K1-001	PRINCIPAL:1	278	Q	CAG	CAGCCGCATCTCCTTCCACC	chr15	66777470	-	1	FALSE	51	63	31	71	0.7055837563449999	7	201	142	59	TRUE	FALSE	2	2	1	-3.86	0.730685	Prot_kinase_dom	4AN2	gi|430800796|pdb|4AN2|A Chain A, Crystal Structures Of Human Mek1 With Carboxamide-based Allosteric Inhibitor Xl518 (gdc-0973), Or Related Analogs. >gi|430800797|pdb|4AN3|A Chain A, Crystal Structures Of Human Mek1 With Carboxamide-based Allosteric Inhibitor Xl518 (gdc-0973), Or Related Analogs. >gi|430800798|pdb|4AN9|A Chain A, Crystal Structures Of Human Mek1 With Carboxamide-based Allosteric I…	C	Library	-0.712952902
ENSG00000169032	ENST00000307102	ENSP00000302486	MAP2K1	MAP2K1-001	PRINCIPAL:1	278	Q	CAG	CAGCCGCATCTCCTTCCACC	chr15	66777470	-	1	FALSE	51	63	31	71	0.7055837563449999	7	201	142	59	TRUE	FALSE	2	2	1	-3.86	0.730685	Prot_kinase_dom	4AN2	gi|430800796|pdb|4AN2|A Chain A, Crystal Structures Of Human Mek1 With Carboxamide-based Allosteric Inhibitor Xl518 (gdc-0973), Or Related Analogs. >gi|430800797|pdb|4AN3|A Chain A, Crystal Structures Of Human Mek1 With Carboxamide-based Allosteric Inhibitor Xl518 (gdc-0973), Or Related Analogs. >gi|430800798|pdb|4AN9|A Chain A, Crystal Structures Of Human Mek1 With Carboxamide-based Allosteric I…	C	Library	-0.712952902
ENSG00000169032	ENST00000307102	ENSP00000302486	MAP2K1	MAP2K1-001	PRINCIPAL:1	279	V	GTG	ATGTTTGGGTGCCAGGTGGA	chr15	66777470	+	1	TRUE	22	75	21	71	0.7081218274109999	7	201	142	59	TRUE	FALSE	2	2	1	-3.803	0.747313	Prot_kinase_dom	4AN2	gi|430800796|pdb|4AN2|A Chain A, Crystal Structures Of Human Mek1 With Carboxamide-based Allosteric Inhibitor Xl518 (gdc-0973), Or Related Analogs. >gi|430800797|pdb|4AN3|A Chain A, Crystal Structures Of Human Mek1 With Carboxamide-based Allosteric Inhibitor Xl518 (gdc-0973), Or Related Analogs. >gi|430800798|pdb|4AN9|A Chain A, Crystal Structures Of Human Mek1 With Carboxamide-based Allosteric I…	C	Library	-0.222749547
ENSG00000169032	ENST00000307102	ENSP00000302486	MAP2K1	MAP2K1-001	PRINCIPAL:1	279	V	GTG	ATGTTTGGGTGCCAGGTGGA	chr15	66777470	+	1	TRUE	22	75	21	71	0.7081218274109999	7	201	142	59	TRUE	FALSE	2	2	1	-3.803	0.747313	Prot_kinase_dom	4AN2	gi|430800796|pdb|4AN2|A Chain A, Crystal Structures Of Human Mek1 With Carboxamide-based Allosteric Inhibitor Xl518 (gdc-0973), Or Related Analogs. >gi|430800797|pdb|4AN3|A Chain A, Crystal Structures Of Human Mek1 With Carboxamide-based Allosteric Inhibitor Xl518 (gdc-0973), Or Related Analogs. >gi|430800798|pdb|4AN9|A Chain A, Crystal Structures Of Human Mek1 With Carboxamide-based Allosteric I…	C	Library	-0.222749547
ENSG00000169032	ENST00000307102	ENSP00000302486	MAP2K1	MAP2K1-001	PRINCIPAL:1	279	V	GTG	CAGCCGCATCTCCTTCCACC	chr15	66777470	-	1	FALSE	51	63	31	71	0.7081218274109999	7	201	142	59	TRUE	FALSE	2	2	1	-3.803	0.747313	Prot_kinase_dom	4AN2	gi|430800796|pdb|4AN2|A Chain A, Crystal Structures Of Human Mek1 With Carboxamide-based Allosteric Inhibitor Xl518 (gdc-0973), Or Related Analogs. >gi|430800797|pdb|4AN3|A Chain A, Crystal Structures Of Human Mek1 With Carboxamide-based Allosteric Inhibitor Xl518 (gdc-0973), Or Related Analogs. >gi|430800798|pdb|4AN9|A Chain A, Crystal Structures Of Human Mek1 With Carboxamide-based Allosteric I…	C	Library	-0.712952902
ENSG00000169032	ENST00000307102	ENSP00000302486	MAP2K1	MAP2K1-001	PRINCIPAL:1	279	V	GTG	CAGCCGCATCTCCTTCCACC	chr15	66777470	-	1	FALSE	51	63	31	71	0.7081218274109999	7	201	142	59	TRUE	FALSE	2	2	1	-3.803	0.747313	Prot_kinase_dom	4AN2	gi|430800796|pdb|4AN2|A Chain A, Crystal Structures Of Human Mek1 With Carboxamide-based Allosteric Inhibitor Xl518 (gdc-0973), Or Related Analogs. >gi|430800797|pdb|4AN3|A Chain A, Crystal Structures Of Human Mek1 With Carboxamide-based Allosteric Inhibitor Xl518 (gdc-0973), Or Related Analogs. >gi|430800798|pdb|4AN9|A Chain A, Crystal Structures Of Human Mek1 With Carboxamide-based Allosteric I…	C	Library	-0.712952902
ENSG00000169032	ENST00000307102	ENSP00000302486	MAP2K1	MAP2K1-001	PRINCIPAL:1	280	E	GAA					1						0.710659898	7	201			TRUE		2			-3.585	0.7580560000000001	Prot_kinase_dom	4AN2	gi|430800796|pdb|4AN2|A Chain A, Crystal Structures Of Human Mek1 With Carboxamide-based Allosteric Inhibitor Xl518 (gdc-0973), Or Related Analogs. >gi|430800797|pdb|4AN3|A Chain A, Crystal Structures Of Human Mek1 With Carboxamide-based Allosteric Inhibitor Xl518 (gdc-0973), Or Related Analogs. >gi|430800798|pdb|4AN9|A Chain A, Crystal Structures Of Human Mek1 With Carboxamide-based Allosteric I…	C	Library
ENSG00000169032	ENST00000307102	ENSP00000302486	MAP2K1	MAP2K1-001	PRINCIPAL:1	281	G	GGA	GTGCCAGGTGGAAGGAGATG	chr15	66777478	+	1	TRUE	28	84	8	69	0.71319797	7	201	150	51	TRUE	FALSE	2	2	1	-2.724	0.773334	Prot_kinase_dom	4AN2	gi|430800796|pdb|4AN2|A Chain A, Crystal Structures Of Human Mek1 With Carboxamide-based Allosteric Inhibitor Xl518 (gdc-0973), Or Related Analogs. >gi|430800797|pdb|4AN3|A Chain A, Crystal Structures Of Human Mek1 With Carboxamide-based Allosteric Inhibitor Xl518 (gdc-0973), Or Related Analogs. >gi|430800798|pdb|4AN9|A Chain A, Crystal Structures Of Human Mek1 With Carboxamide-based Allosteric I…	C	Library	-3.723311674
ENSG00000169032	ENST00000307102	ENSP00000302486	MAP2K1	MAP2K1-001	PRINCIPAL:1	281	G	GGA	GTGCCAGGTGGAAGGAGATG	chr15	66777478	+	1	TRUE	28	84	8	69	0.71319797	7	201	150	51	TRUE	FALSE	2	2	1	-2.724	0.773334	Prot_kinase_dom	4AN2	gi|430800796|pdb|4AN2|A Chain A, Crystal Structures Of Human Mek1 With Carboxamide-based Allosteric Inhibitor Xl518 (gdc-0973), Or Related Analogs. >gi|430800797|pdb|4AN3|A Chain A, Crystal Structures Of Human Mek1 With Carboxamide-based Allosteric Inhibitor Xl518 (gdc-0973), Or Related Analogs. >gi|430800798|pdb|4AN9|A Chain A, Crystal Structures Of Human Mek1 With Carboxamide-based Allosteric I…	C	Library	-3.723311674
ENSG00000169032	ENST00000307102	ENSP00000302486	MAP2K1	MAP2K1-001	PRINCIPAL:1	282	D	GAT	GTGCCAGGTGGAAGGAGATG	chr15	66777478	+	1	TRUE	28	84	8	69	0.715736041	7	201	150	51	TRUE	FALSE	2	2	1	-3.272	0.806509	Prot_kinase_dom	4AN2	gi|430800796|pdb|4AN2|A Chain A, Crystal Structures Of Human Mek1 With Carboxamide-based Allosteric Inhibitor Xl518 (gdc-0973), Or Related Analogs. >gi|430800797|pdb|4AN3|A Chain A, Crystal Structures Of Human Mek1 With Carboxamide-based Allosteric Inhibitor Xl518 (gdc-0973), Or Related Analogs. >gi|430800798|pdb|4AN9|A Chain A, Crystal Structures Of Human Mek1 With Carboxamide-based Allosteric I…	C	Library	-3.723311674
ENSG00000169032	ENST00000307102	ENSP00000302486	MAP2K1	MAP2K1-001	PRINCIPAL:1	282	D	GAT	GTGCCAGGTGGAAGGAGATG	chr15	66777478	+	1	TRUE	28	84	8	69	0.715736041	7	201	150	51	TRUE	FALSE	2	2	1	-3.272	0.806509	Prot_kinase_dom	4AN2	gi|430800796|pdb|4AN2|A Chain A, Crystal Structures Of Human Mek1 With Carboxamide-based Allosteric Inhibitor Xl518 (gdc-0973), Or Related Analogs. >gi|430800797|pdb|4AN3|A Chain A, Crystal Structures Of Human Mek1 With Carboxamide-based Allosteric Inhibitor Xl518 (gdc-0973), Or Related Analogs. >gi|430800798|pdb|4AN9|A Chain A, Crystal Structures Of Human Mek1 With Carboxamide-based Allosteric I…	C	Library	-3.723311674
ENSG00000169032	ENST00000307102	ENSP00000302486	MAP2K1	MAP2K1-001	PRINCIPAL:1	283	A	GCG					1						0.718274112	7	201			TRUE		2			-2.5	0.817656	Prot_kinase_dom	4AN2	gi|430800796|pdb|4AN2|A Chain A, Crystal Structures Of Human Mek1 With Carboxamide-based Allosteric Inhibitor Xl518 (gdc-0973), Or Related Analogs. >gi|430800797|pdb|4AN3|A Chain A, Crystal Structures Of Human Mek1 With Carboxamide-based Allosteric Inhibitor Xl518 (gdc-0973), Or Related Analogs. >gi|430800798|pdb|4AN9|A Chain A, Crystal Structures Of Human Mek1 With Carboxamide-based Allosteric I…	C	Library
ENSG00000169032	ENST00000307102	ENSP00000302486	MAP2K1	MAP2K1-001	PRINCIPAL:1	284	A	GCT					1						0.720812183	7	201			TRUE		2			-2.5	0.826039	Prot_kinase_dom	4AN2	gi|430800796|pdb|4AN2|A Chain A, Crystal Structures Of Human Mek1 With Carboxamide-based Allosteric Inhibitor Xl518 (gdc-0973), Or Related Analogs. >gi|430800797|pdb|4AN3|A Chain A, Crystal Structures Of Human Mek1 With Carboxamide-based Allosteric Inhibitor Xl518 (gdc-0973), Or Related Analogs. >gi|430800798|pdb|4AN9|A Chain A, Crystal Structures Of Human Mek1 With Carboxamide-based Allosteric I…	C	Library
ENSG00000169032	ENST00000307102	ENSP00000302486	MAP2K1	MAP2K1-001	PRINCIPAL:1	285	E	GAG					1						0.723350254	7	201			TRUE		2			-2.907	0.839398	Prot_kinase_dom	4AN2	gi|430800796|pdb|4AN2|A Chain A, Crystal Structures Of Human Mek1 With Carboxamide-based Allosteric Inhibitor Xl518 (gdc-0973), Or Related Analogs. >gi|430800797|pdb|4AN3|A Chain A, Crystal Structures Of Human Mek1 With Carboxamide-based Allosteric Inhibitor Xl518 (gdc-0973), Or Related Analogs. >gi|430800798|pdb|4AN9|A Chain A, Crystal Structures Of Human Mek1 With Carboxamide-based Allosteric I…	C	Library
ENSG00000169032	ENST00000307102	ENSP00000302486	MAP2K1	MAP2K1-001	PRINCIPAL:1	286	T	ACC	ATGCGGCTGAGACCCCACCC	chr15	66777495	+	1	TRUE	37	94	2	73	0.7258883248729999	7	201	167	34	TRUE	FALSE	2	2	1	-3	0.8450200000000001	Prot_kinase_dom	4AN2	gi|430800796|pdb|4AN2|A Chain A, Crystal Structures Of Human Mek1 With Carboxamide-based Allosteric Inhibitor Xl518 (gdc-0973), Or Related Analogs. >gi|430800797|pdb|4AN3|A Chain A, Crystal Structures Of Human Mek1 With Carboxamide-based Allosteric Inhibitor Xl518 (gdc-0973), Or Related Analogs. >gi|430800798|pdb|4AN9|A Chain A, Crystal Structures Of Human Mek1 With Carboxamide-based Allosteric I…	C	Library	-0.40197003
ENSG00000169032	ENST00000307102	ENSP00000302486	MAP2K1	MAP2K1-001	PRINCIPAL:1	286	T	ACC	ATGCGGCTGAGACCCCACCC	chr15	66777495	+	1	TRUE	37	94	2	73	0.7258883248729999	7	201	167	34	TRUE	FALSE	2	2	1	-3	0.8450200000000001	Prot_kinase_dom	4AN2	gi|430800796|pdb|4AN2|A Chain A, Crystal Structures Of Human Mek1 With Carboxamide-based Allosteric Inhibitor Xl518 (gdc-0973), Or Related Analogs. >gi|430800797|pdb|4AN3|A Chain A, Crystal Structures Of Human Mek1 With Carboxamide-based Allosteric Inhibitor Xl518 (gdc-0973), Or Related Analogs. >gi|430800798|pdb|4AN9|A Chain A, Crystal Structures Of Human Mek1 With Carboxamide-based Allosteric I…	C	Library	-0.40197003
ENSG00000169032	ENST00000307102	ENSP00000302486	MAP2K1	MAP2K1-001	PRINCIPAL:1	287	P	CCA	ATGCGGCTGAGACCCCACCC	chr15	66777495	+	1	TRUE	37	94	2	73	0.7284263959389999	7	201	167	34	TRUE	FALSE	2	2	1	-2.85	0.854883	Prot_kinase_dom	4AN2	gi|430800796|pdb|4AN2|A Chain A, Crystal Structures Of Human Mek1 With Carboxamide-based Allosteric Inhibitor Xl518 (gdc-0973), Or Related Analogs. >gi|430800797|pdb|4AN3|A Chain A, Crystal Structures Of Human Mek1 With Carboxamide-based Allosteric Inhibitor Xl518 (gdc-0973), Or Related Analogs. >gi|430800798|pdb|4AN9|A Chain A, Crystal Structures Of Human Mek1 With Carboxamide-based Allosteric I…	C	Library	-0.40197003
ENSG00000169032	ENST00000307102	ENSP00000302486	MAP2K1	MAP2K1-001	PRINCIPAL:1	287	P	CCA	ATGCGGCTGAGACCCCACCC	chr15	66777495	+	1	TRUE	37	94	2	73	0.7284263959389999	7	201	167	34	TRUE	FALSE	2	2	1	-2.85	0.854883	Prot_kinase_dom	4AN2	gi|430800796|pdb|4AN2|A Chain A, Crystal Structures Of Human Mek1 With Carboxamide-based Allosteric Inhibitor Xl518 (gdc-0973), Or Related Analogs. >gi|430800797|pdb|4AN3|A Chain A, Crystal Structures Of Human Mek1 With Carboxamide-based Allosteric Inhibitor Xl518 (gdc-0973), Or Related Analogs. >gi|430800798|pdb|4AN9|A Chain A, Crystal Structures Of Human Mek1 With Carboxamide-based Allosteric I…	C	Library	-0.40197003
ENSG00000169032	ENST00000307102	ENSP00000302486	MAP2K1	MAP2K1-001	PRINCIPAL:1	287	P	CCA	GGGGGTCCTTGGCCTGGGTG	chr15	66777496	-	1	FALSE	21	25	8	83	0.7284263959389999	7	201	168	33	TRUE	FALSE	2	2	1	-2.85	0.854883	Prot_kinase_dom	4AN2	gi|430800796|pdb|4AN2|A Chain A, Crystal Structures Of Human Mek1 With Carboxamide-based Allosteric Inhibitor Xl518 (gdc-0973), Or Related Analogs. >gi|430800797|pdb|4AN3|A Chain A, Crystal Structures Of Human Mek1 With Carboxamide-based Allosteric Inhibitor Xl518 (gdc-0973), Or Related Analogs. >gi|430800798|pdb|4AN9|A Chain A, Crystal Structures Of Human Mek1 With Carboxamide-based Allosteric I…	C	Library	1.527841058
ENSG00000169032	ENST00000307102	ENSP00000302486	MAP2K1	MAP2K1-001	PRINCIPAL:1	287	P	CCA	GGGGGTCCTTGGCCTGGGTG	chr15	66777496	-	1	FALSE	21	25	8	83	0.7284263959389999	7	201	168	33	TRUE	FALSE	2	2	1	-2.85	0.854883	Prot_kinase_dom	4AN2	gi|430800796|pdb|4AN2|A Chain A, Crystal Structures Of Human Mek1 With Carboxamide-based Allosteric Inhibitor Xl518 (gdc-0973), Or Related Analogs. >gi|430800797|pdb|4AN3|A Chain A, Crystal Structures Of Human Mek1 With Carboxamide-based Allosteric Inhibitor Xl518 (gdc-0973), Or Related Analogs. >gi|430800798|pdb|4AN9|A Chain A, Crystal Structures Of Human Mek1 With Carboxamide-based Allosteric I…	C	Library	1.527841058
ENSG00000169032	ENST00000307102	ENSP00000302486	MAP2K1	MAP2K1-001	PRINCIPAL:1	287	P	CCA	CGGGGGTCCTTGGCCTGGGT	chr15	66777497	-	1	FALSE	36	21	16	76	0.7284263959389999	7	201	169	32	TRUE	FALSE	2	2	1	-2.85	0.854883	Prot_kinase_dom	4AN2	gi|430800796|pdb|4AN2|A Chain A, Crystal Structures Of Human Mek1 With Carboxamide-based Allosteric Inhibitor Xl518 (gdc-0973), Or Related Analogs. >gi|430800797|pdb|4AN3|A Chain A, Crystal Structures Of Human Mek1 With Carboxamide-based Allosteric Inhibitor Xl518 (gdc-0973), Or Related Analogs. >gi|430800798|pdb|4AN9|A Chain A, Crystal Structures Of Human Mek1 With Carboxamide-based Allosteric I…	C	Library	-0.482182723
ENSG00000169032	ENST00000307102	ENSP00000302486	MAP2K1	MAP2K1-001	PRINCIPAL:1	287	P	CCA	CGGGGGTCCTTGGCCTGGGT	chr15	66777497	-	1	FALSE	36	21	16	76	0.7284263959389999	7	201	169	32	TRUE	FALSE	2	2	1	-2.85	0.854883	Prot_kinase_dom	4AN2	gi|430800796|pdb|4AN2|A Chain A, Crystal Structures Of Human Mek1 With Carboxamide-based Allosteric Inhibitor Xl518 (gdc-0973), Or Related Analogs. >gi|430800797|pdb|4AN3|A Chain A, Crystal Structures Of Human Mek1 With Carboxamide-based Allosteric Inhibitor Xl518 (gdc-0973), Or Related Analogs. >gi|430800798|pdb|4AN9|A Chain A, Crystal Structures Of Human Mek1 With Carboxamide-based Allosteric I…	C	Library	-0.482182723
ENSG00000169032	ENST00000307102	ENSP00000302486	MAP2K1	MAP2K1-001	PRINCIPAL:1	287	P	CCA	CCGGGGGTCCTTGGCCTGGG	chr15	66777498	-	1	FALSE	25	12	9	75	0.7284263959389999	7	201	170	31	TRUE	FALSE	2	2	1	-2.85	0.854883	Prot_kinase_dom	4AN2	gi|430800796|pdb|4AN2|A Chain A, Crystal Structures Of Human Mek1 With Carboxamide-based Allosteric Inhibitor Xl518 (gdc-0973), Or Related Analogs. >gi|430800797|pdb|4AN3|A Chain A, Crystal Structures Of Human Mek1 With Carboxamide-based Allosteric Inhibitor Xl518 (gdc-0973), Or Related Analogs. >gi|430800798|pdb|4AN9|A Chain A, Crystal Structures Of Human Mek1 With Carboxamide-based Allosteric I…	C	Library	-1.335505109
ENSG00000169032	ENST00000307102	ENSP00000302486	MAP2K1	MAP2K1-001	PRINCIPAL:1	287	P	CCA	CCGGGGGTCCTTGGCCTGGG	chr15	66777498	-	1	FALSE	25	12	9	75	0.7284263959389999	7	201	170	31	TRUE	FALSE	2	2	1	-2.85	0.854883	Prot_kinase_dom	4AN2	gi|430800796|pdb|4AN2|A Chain A, Crystal Structures Of Human Mek1 With Carboxamide-based Allosteric Inhibitor Xl518 (gdc-0973), Or Related Analogs. >gi|430800797|pdb|4AN3|A Chain A, Crystal Structures Of Human Mek1 With Carboxamide-based Allosteric Inhibitor Xl518 (gdc-0973), Or Related Analogs. >gi|430800798|pdb|4AN9|A Chain A, Crystal Structures Of Human Mek1 With Carboxamide-based Allosteric I…	C	Library	-1.335505109
ENSG00000169032	ENST00000307102	ENSP00000302486	MAP2K1	MAP2K1-001	PRINCIPAL:1	288	P	CCC	CTGAGACCCCACCCAGGCCA	chr15	66777501	+	1	TRUE	28	46	9	65	0.730964467	7	201	173	28	TRUE	FALSE	2	2	1	-2.85	0.861719	Prot_kinase_dom	4AN2	gi|430800796|pdb|4AN2|A Chain A, Crystal Structures Of Human Mek1 With Carboxamide-based Allosteric Inhibitor Xl518 (gdc-0973), Or Related Analogs. >gi|430800797|pdb|4AN3|A Chain A, Crystal Structures Of Human Mek1 With Carboxamide-based Allosteric Inhibitor Xl518 (gdc-0973), Or Related Analogs. >gi|430800798|pdb|4AN9|A Chain A, Crystal Structures Of Human Mek1 With Carboxamide-based Allosteric I…	C	Library	0.163566768
ENSG00000169032	ENST00000307102	ENSP00000302486	MAP2K1	MAP2K1-001	PRINCIPAL:1	288	P	CCC	CTGAGACCCCACCCAGGCCA	chr15	66777501	+	1	TRUE	28	46	9	65	0.730964467	7	201	173	28	TRUE	FALSE	2	2	1	-2.85	0.861719	Prot_kinase_dom	4AN2	gi|430800796|pdb|4AN2|A Chain A, Crystal Structures Of Human Mek1 With Carboxamide-based Allosteric Inhibitor Xl518 (gdc-0973), Or Related Analogs. >gi|430800797|pdb|4AN3|A Chain A, Crystal Structures Of Human Mek1 With Carboxamide-based Allosteric Inhibitor Xl518 (gdc-0973), Or Related Analogs. >gi|430800798|pdb|4AN9|A Chain A, Crystal Structures Of Human Mek1 With Carboxamide-based Allosteric I…	C	Library	0.163566768
ENSG00000169032	ENST00000307102	ENSP00000302486	MAP2K1	MAP2K1-001	PRINCIPAL:1	288	P	CCC	GGGGGTCCTTGGCCTGGGTG	chr15	66777496	-	1	FALSE	21	25	8	83	0.730964467	7	201	168	33	TRUE	FALSE	2	2	1	-2.85	0.861719	Prot_kinase_dom	4AN2	gi|430800796|pdb|4AN2|A Chain A, Crystal Structures Of Human Mek1 With Carboxamide-based Allosteric Inhibitor Xl518 (gdc-0973), Or Related Analogs. >gi|430800797|pdb|4AN3|A Chain A, Crystal Structures Of Human Mek1 With Carboxamide-based Allosteric Inhibitor Xl518 (gdc-0973), Or Related Analogs. >gi|430800798|pdb|4AN9|A Chain A, Crystal Structures Of Human Mek1 With Carboxamide-based Allosteric I…	C	Library	1.527841058
ENSG00000169032	ENST00000307102	ENSP00000302486	MAP2K1	MAP2K1-001	PRINCIPAL:1	288	P	CCC	GGGGGTCCTTGGCCTGGGTG	chr15	66777496	-	1	FALSE	21	25	8	83	0.730964467	7	201	168	33	TRUE	FALSE	2	2	1	-2.85	0.861719	Prot_kinase_dom	4AN2	gi|430800796|pdb|4AN2|A Chain A, Crystal Structures Of Human Mek1 With Carboxamide-based Allosteric Inhibitor Xl518 (gdc-0973), Or Related Analogs. >gi|430800797|pdb|4AN3|A Chain A, Crystal Structures Of Human Mek1 With Carboxamide-based Allosteric Inhibitor Xl518 (gdc-0973), Or Related Analogs. >gi|430800798|pdb|4AN9|A Chain A, Crystal Structures Of Human Mek1 With Carboxamide-based Allosteric I…	C	Library	1.527841058
ENSG00000169032	ENST00000307102	ENSP00000302486	MAP2K1	MAP2K1-001	PRINCIPAL:1	288	P	CCC	CGGGGGTCCTTGGCCTGGGT	chr15	66777497	-	1	FALSE	36	21	16	76	0.730964467	7	201	169	32	TRUE	FALSE	2	2	1	-2.85	0.861719	Prot_kinase_dom	4AN2	gi|430800796|pdb|4AN2|A Chain A, Crystal Structures Of Human Mek1 With Carboxamide-based Allosteric Inhibitor Xl518 (gdc-0973), Or Related Analogs. >gi|430800797|pdb|4AN3|A Chain A, Crystal Structures Of Human Mek1 With Carboxamide-based Allosteric Inhibitor Xl518 (gdc-0973), Or Related Analogs. >gi|430800798|pdb|4AN9|A Chain A, Crystal Structures Of Human Mek1 With Carboxamide-based Allosteric I…	C	Library	-0.482182723
ENSG00000169032	ENST00000307102	ENSP00000302486	MAP2K1	MAP2K1-001	PRINCIPAL:1	288	P	CCC	CGGGGGTCCTTGGCCTGGGT	chr15	66777497	-	1	FALSE	36	21	16	76	0.730964467	7	201	169	32	TRUE	FALSE	2	2	1	-2.85	0.861719	Prot_kinase_dom	4AN2	gi|430800796|pdb|4AN2|A Chain A, Crystal Structures Of Human Mek1 With Carboxamide-based Allosteric Inhibitor Xl518 (gdc-0973), Or Related Analogs. >gi|430800797|pdb|4AN3|A Chain A, Crystal Structures Of Human Mek1 With Carboxamide-based Allosteric Inhibitor Xl518 (gdc-0973), Or Related Analogs. >gi|430800798|pdb|4AN9|A Chain A, Crystal Structures Of Human Mek1 With Carboxamide-based Allosteric I…	C	Library	-0.482182723
ENSG00000169032	ENST00000307102	ENSP00000302486	MAP2K1	MAP2K1-001	PRINCIPAL:1	288	P	CCC	CCGGGGGTCCTTGGCCTGGG	chr15	66777498	-	1	FALSE	25	12	9	75	0.730964467	7	201	170	31	TRUE	FALSE	2	2	1	-2.85	0.861719	Prot_kinase_dom	4AN2	gi|430800796|pdb|4AN2|A Chain A, Crystal Structures Of Human Mek1 With Carboxamide-based Allosteric Inhibitor Xl518 (gdc-0973), Or Related Analogs. >gi|430800797|pdb|4AN3|A Chain A, Crystal Structures Of Human Mek1 With Carboxamide-based Allosteric Inhibitor Xl518 (gdc-0973), Or Related Analogs. >gi|430800798|pdb|4AN9|A Chain A, Crystal Structures Of Human Mek1 With Carboxamide-based Allosteric I…	C	Library	-1.335505109
ENSG00000169032	ENST00000307102	ENSP00000302486	MAP2K1	MAP2K1-001	PRINCIPAL:1	288	P	CCC	CCGGGGGTCCTTGGCCTGGG	chr15	66777498	-	1	FALSE	25	12	9	75	0.730964467	7	201	170	31	TRUE	FALSE	2	2	1	-2.85	0.861719	Prot_kinase_dom	4AN2	gi|430800796|pdb|4AN2|A Chain A, Crystal Structures Of Human Mek1 With Carboxamide-based Allosteric Inhibitor Xl518 (gdc-0973), Or Related Analogs. >gi|430800797|pdb|4AN3|A Chain A, Crystal Structures Of Human Mek1 With Carboxamide-based Allosteric Inhibitor Xl518 (gdc-0973), Or Related Analogs. >gi|430800798|pdb|4AN9|A Chain A, Crystal Structures Of Human Mek1 With Carboxamide-based Allosteric I…	C	Library	-1.335505109
ENSG00000169032	ENST00000307102	ENSP00000302486	MAP2K1	MAP2K1-001	PRINCIPAL:1	288	P	CCC	CTCCCGGGGGTCCTTGGCCT	chr15	66777501	-	1	FALSE	34	9	11	73	0.730964467	7	201	173	28	TRUE	FALSE	2	2	1	-2.85	0.861719	Prot_kinase_dom	4AN2	gi|430800796|pdb|4AN2|A Chain A, Crystal Structures Of Human Mek1 With Carboxamide-based Allosteric Inhibitor Xl518 (gdc-0973), Or Related Analogs. >gi|430800797|pdb|4AN3|A Chain A, Crystal Structures Of Human Mek1 With Carboxamide-based Allosteric Inhibitor Xl518 (gdc-0973), Or Related Analogs. >gi|430800798|pdb|4AN9|A Chain A, Crystal Structures Of Human Mek1 With Carboxamide-based Allosteric I…	C	Library	5.148853926
ENSG00000169032	ENST00000307102	ENSP00000302486	MAP2K1	MAP2K1-001	PRINCIPAL:1	288	P	CCC	CTCCCGGGGGTCCTTGGCCT	chr15	66777501	-	1	FALSE	34	9	11	73	0.730964467	7	201	173	28	TRUE	FALSE	2	2	1	-2.85	0.861719	Prot_kinase_dom	4AN2	gi|430800796|pdb|4AN2|A Chain A, Crystal Structures Of Human Mek1 With Carboxamide-based Allosteric Inhibitor Xl518 (gdc-0973), Or Related Analogs. >gi|430800797|pdb|4AN3|A Chain A, Crystal Structures Of Human Mek1 With Carboxamide-based Allosteric Inhibitor Xl518 (gdc-0973), Or Related Analogs. >gi|430800798|pdb|4AN9|A Chain A, Crystal Structures Of Human Mek1 With Carboxamide-based Allosteric I…	C	Library	5.148853926
ENSG00000169032	ENST00000307102	ENSP00000302486	MAP2K1	MAP2K1-001	PRINCIPAL:1	289	R	AGG	CTGAGACCCCACCCAGGCCA	chr15	66777501	+	1	TRUE	28	46	9	65	0.733502538	7	201	173	28	TRUE	FALSE	2	2	1	-4.595	0.867242	Prot_kinase_dom	4AN2	gi|430800796|pdb|4AN2|A Chain A, Crystal Structures Of Human Mek1 With Carboxamide-based Allosteric Inhibitor Xl518 (gdc-0973), Or Related Analogs. >gi|430800797|pdb|4AN3|A Chain A, Crystal Structures Of Human Mek1 With Carboxamide-based Allosteric Inhibitor Xl518 (gdc-0973), Or Related Analogs. >gi|430800798|pdb|4AN9|A Chain A, Crystal Structures Of Human Mek1 With Carboxamide-based Allosteric I…	C	Library	0.163566768
ENSG00000169032	ENST00000307102	ENSP00000302486	MAP2K1	MAP2K1-001	PRINCIPAL:1	289	R	AGG	CTGAGACCCCACCCAGGCCA	chr15	66777501	+	1	TRUE	28	46	9	65	0.733502538	7	201	173	28	TRUE	FALSE	2	2	1	-4.595	0.867242	Prot_kinase_dom	4AN2	gi|430800796|pdb|4AN2|A Chain A, Crystal Structures Of Human Mek1 With Carboxamide-based Allosteric Inhibitor Xl518 (gdc-0973), Or Related Analogs. >gi|430800797|pdb|4AN3|A Chain A, Crystal Structures Of Human Mek1 With Carboxamide-based Allosteric Inhibitor Xl518 (gdc-0973), Or Related Analogs. >gi|430800798|pdb|4AN9|A Chain A, Crystal Structures Of Human Mek1 With Carboxamide-based Allosteric I…	C	Library	0.163566768
ENSG00000169032	ENST00000307102	ENSP00000302486	MAP2K1	MAP2K1-001	PRINCIPAL:1	289	R	AGG	CTCCCGGGGGTCCTTGGCCT	chr15	66777501	-	1	FALSE	34	9	11	73	0.733502538	7	201	173	28	TRUE	FALSE	2	2	1	-4.595	0.867242	Prot_kinase_dom	4AN2	gi|430800796|pdb|4AN2|A Chain A, Crystal Structures Of Human Mek1 With Carboxamide-based Allosteric Inhibitor Xl518 (gdc-0973), Or Related Analogs. >gi|430800797|pdb|4AN3|A Chain A, Crystal Structures Of Human Mek1 With Carboxamide-based Allosteric Inhibitor Xl518 (gdc-0973), Or Related Analogs. >gi|430800798|pdb|4AN9|A Chain A, Crystal Structures Of Human Mek1 With Carboxamide-based Allosteric I…	C	Library	5.148853926
ENSG00000169032	ENST00000307102	ENSP00000302486	MAP2K1	MAP2K1-001	PRINCIPAL:1	289	R	AGG	CTCCCGGGGGTCCTTGGCCT	chr15	66777501	-	1	FALSE	34	9	11	73	0.733502538	7	201	173	28	TRUE	FALSE	2	2	1	-4.595	0.867242	Prot_kinase_dom	4AN2	gi|430800796|pdb|4AN2|A Chain A, Crystal Structures Of Human Mek1 With Carboxamide-based Allosteric Inhibitor Xl518 (gdc-0973), Or Related Analogs. >gi|430800797|pdb|4AN3|A Chain A, Crystal Structures Of Human Mek1 With Carboxamide-based Allosteric Inhibitor Xl518 (gdc-0973), Or Related Analogs. >gi|430800798|pdb|4AN9|A Chain A, Crystal Structures Of Human Mek1 With Carboxamide-based Allosteric I…	C	Library	5.148853926
ENSG00000169032	ENST00000307102	ENSP00000302486	MAP2K1	MAP2K1-001	PRINCIPAL:1	289	R	AGG	CCTCCCGGGGGTCCTTGGCC	chr15	66777502	-	1	FALSE	32	3	19	72	0.733502538	7	201	174	27	TRUE	FALSE	2	2	1	-4.595	0.867242	Prot_kinase_dom	4AN2	gi|430800796|pdb|4AN2|A Chain A, Crystal Structures Of Human Mek1 With Carboxamide-based Allosteric Inhibitor Xl518 (gdc-0973), Or Related Analogs. >gi|430800797|pdb|4AN3|A Chain A, Crystal Structures Of Human Mek1 With Carboxamide-based Allosteric Inhibitor Xl518 (gdc-0973), Or Related Analogs. >gi|430800798|pdb|4AN9|A Chain A, Crystal Structures Of Human Mek1 With Carboxamide-based Allosteric I…	C	Library	6.9414261
ENSG00000169032	ENST00000307102	ENSP00000302486	MAP2K1	MAP2K1-001	PRINCIPAL:1	289	R	AGG	CCTCCCGGGGGTCCTTGGCC	chr15	66777502	-	1	FALSE	32	3	19	72	0.733502538	7	201	174	27	TRUE	FALSE	2	2	1	-4.595	0.867242	Prot_kinase_dom	4AN2	gi|430800796|pdb|4AN2|A Chain A, Crystal Structures Of Human Mek1 With Carboxamide-based Allosteric Inhibitor Xl518 (gdc-0973), Or Related Analogs. >gi|430800797|pdb|4AN3|A Chain A, Crystal Structures Of Human Mek1 With Carboxamide-based Allosteric Inhibitor Xl518 (gdc-0973), Or Related Analogs. >gi|430800798|pdb|4AN9|A Chain A, Crystal Structures Of Human Mek1 With Carboxamide-based Allosteric I…	C	Library	6.9414261
ENSG00000169032	ENST00000307102	ENSP00000302486	MAP2K1	MAP2K1-001	PRINCIPAL:1	290	P	CCA	CCTCCCGGGGGTCCTTGGCC	chr15	66777502	-	1	FALSE	32	3	19	72	0.736040609	7	201	174	27	TRUE	FALSE	2	2	1	-6.476	0.871316	Prot_kinase_dom	4AN2	gi|430800796|pdb|4AN2|A Chain A, Crystal Structures Of Human Mek1 With Carboxamide-based Allosteric Inhibitor Xl518 (gdc-0973), Or Related Analogs. >gi|430800797|pdb|4AN3|A Chain A, Crystal Structures Of Human Mek1 With Carboxamide-based Allosteric Inhibitor Xl518 (gdc-0973), Or Related Analogs. >gi|430800798|pdb|4AN9|A Chain A, Crystal Structures Of Human Mek1 With Carboxamide-based Allosteric I…	C	Library	6.9414261
ENSG00000169032	ENST00000307102	ENSP00000302486	MAP2K1	MAP2K1-001	PRINCIPAL:1	290	P	CCA	CCTCCCGGGGGTCCTTGGCC	chr15	66777502	-	1	FALSE	32	3	19	72	0.736040609	7	201	174	27	TRUE	FALSE	2	2	1	-6.476	0.871316	Prot_kinase_dom	4AN2	gi|430800796|pdb|4AN2|A Chain A, Crystal Structures Of Human Mek1 With Carboxamide-based Allosteric Inhibitor Xl518 (gdc-0973), Or Related Analogs. >gi|430800797|pdb|4AN3|A Chain A, Crystal Structures Of Human Mek1 With Carboxamide-based Allosteric Inhibitor Xl518 (gdc-0973), Or Related Analogs. >gi|430800798|pdb|4AN9|A Chain A, Crystal Structures Of Human Mek1 With Carboxamide-based Allosteric I…	C	Library	6.9414261
ENSG00000169032	ENST00000307102	ENSP00000302486	MAP2K1	MAP2K1-001	PRINCIPAL:1	290	P	CCA	AGGGGCCTCCCGGGGGTCCT	chr15	66777507	-	1	FALSE	48	13	44	65	0.736040609	7	201	179	22	TRUE	FALSE	2	2	1	-6.476	0.871316	Prot_kinase_dom	4AN2	gi|430800796|pdb|4AN2|A Chain A, Crystal Structures Of Human Mek1 With Carboxamide-based Allosteric Inhibitor Xl518 (gdc-0973), Or Related Analogs. >gi|430800797|pdb|4AN3|A Chain A, Crystal Structures Of Human Mek1 With Carboxamide-based Allosteric Inhibitor Xl518 (gdc-0973), Or Related Analogs. >gi|430800798|pdb|4AN9|A Chain A, Crystal Structures Of Human Mek1 With Carboxamide-based Allosteric I…	C	Library	26.66095318
ENSG00000169032	ENST00000307102	ENSP00000302486	MAP2K1	MAP2K1-001	PRINCIPAL:1	290	P	CCA	AGGGGCCTCCCGGGGGTCCT	chr15	66777507	-	1	FALSE	48	13	44	65	0.736040609	7	201	179	22	TRUE	FALSE	2	2	1	-6.476	0.871316	Prot_kinase_dom	4AN2	gi|430800796|pdb|4AN2|A Chain A, Crystal Structures Of Human Mek1 With Carboxamide-based Allosteric Inhibitor Xl518 (gdc-0973), Or Related Analogs. >gi|430800797|pdb|4AN3|A Chain A, Crystal Structures Of Human Mek1 With Carboxamide-based Allosteric Inhibitor Xl518 (gdc-0973), Or Related Analogs. >gi|430800798|pdb|4AN9|A Chain A, Crystal Structures Of Human Mek1 With Carboxamide-based Allosteric I…	C	Library	26.66095318
ENSG00000169032	ENST00000307102	ENSP00000302486	MAP2K1	MAP2K1-001	PRINCIPAL:1	291	R	AGG	CCACCCAGGCCAAGGACCCC	chr15	66777509	+	1	TRUE	23	30	32	59	0.73857868	7	201	181	20	TRUE	FALSE	2	2	1	-5.517	0.872933	Prot_kinase_dom	4AN2	gi|430800796|pdb|4AN2|A Chain A, Crystal Structures Of Human Mek1 With Carboxamide-based Allosteric Inhibitor Xl518 (gdc-0973), Or Related Analogs. >gi|430800797|pdb|4AN3|A Chain A, Crystal Structures Of Human Mek1 With Carboxamide-based Allosteric Inhibitor Xl518 (gdc-0973), Or Related Analogs. >gi|430800798|pdb|4AN9|A Chain A, Crystal Structures Of Human Mek1 With Carboxamide-based Allosteric I…	C	Library	-1.076951865
ENSG00000169032	ENST00000307102	ENSP00000302486	MAP2K1	MAP2K1-001	PRINCIPAL:1	291	R	AGG	CCACCCAGGCCAAGGACCCC	chr15	66777509	+	1	TRUE	23	30	32	59	0.73857868	7	201	181	20	TRUE	FALSE	2	2	1	-5.517	0.872933	Prot_kinase_dom	4AN2	gi|430800796|pdb|4AN2|A Chain A, Crystal Structures Of Human Mek1 With Carboxamide-based Allosteric Inhibitor Xl518 (gdc-0973), Or Related Analogs. >gi|430800797|pdb|4AN3|A Chain A, Crystal Structures Of Human Mek1 With Carboxamide-based Allosteric Inhibitor Xl518 (gdc-0973), Or Related Analogs. >gi|430800798|pdb|4AN9|A Chain A, Crystal Structures Of Human Mek1 With Carboxamide-based Allosteric I…	C	Library	-1.076951865
ENSG00000169032	ENST00000307102	ENSP00000302486	MAP2K1	MAP2K1-001	PRINCIPAL:1	291	R	AGG	CACCCAGGCCAAGGACCCCC	chr15	66777510	+	1	TRUE	34	46	23	59	0.73857868	7	201	182	19	TRUE	FALSE	2	2	1	-5.517	0.872933	Prot_kinase_dom	4AN2	gi|430800796|pdb|4AN2|A Chain A, Crystal Structures Of Human Mek1 With Carboxamide-based Allosteric Inhibitor Xl518 (gdc-0973), Or Related Analogs. >gi|430800797|pdb|4AN3|A Chain A, Crystal Structures Of Human Mek1 With Carboxamide-based Allosteric Inhibitor Xl518 (gdc-0973), Or Related Analogs. >gi|430800798|pdb|4AN9|A Chain A, Crystal Structures Of Human Mek1 With Carboxamide-based Allosteric I…	C	Library	-2.819929589
ENSG00000169032	ENST00000307102	ENSP00000302486	MAP2K1	MAP2K1-001	PRINCIPAL:1	291	R	AGG	CACCCAGGCCAAGGACCCCC	chr15	66777510	+	1	TRUE	34	46	23	59	0.73857868	7	201	182	19	TRUE	FALSE	2	2	1	-5.517	0.872933	Prot_kinase_dom	4AN2	gi|430800796|pdb|4AN2|A Chain A, Crystal Structures Of Human Mek1 With Carboxamide-based Allosteric Inhibitor Xl518 (gdc-0973), Or Related Analogs. >gi|430800797|pdb|4AN3|A Chain A, Crystal Structures Of Human Mek1 With Carboxamide-based Allosteric Inhibitor Xl518 (gdc-0973), Or Related Analogs. >gi|430800798|pdb|4AN9|A Chain A, Crystal Structures Of Human Mek1 With Carboxamide-based Allosteric I…	C	Library	-2.819929589
ENSG00000169032	ENST00000307102	ENSP00000302486	MAP2K1	MAP2K1-001	PRINCIPAL:1	291	R	AGG	AGGGGCCTCCCGGGGGTCCT	chr15	66777507	-	1	FALSE	48	13	44	65	0.73857868	7	201	179	22	TRUE	FALSE	2	2	1	-5.517	0.872933	Prot_kinase_dom	4AN2	gi|430800796|pdb|4AN2|A Chain A, Crystal Structures Of Human Mek1 With Carboxamide-based Allosteric Inhibitor Xl518 (gdc-0973), Or Related Analogs. >gi|430800797|pdb|4AN3|A Chain A, Crystal Structures Of Human Mek1 With Carboxamide-based Allosteric Inhibitor Xl518 (gdc-0973), Or Related Analogs. >gi|430800798|pdb|4AN9|A Chain A, Crystal Structures Of Human Mek1 With Carboxamide-based Allosteric I…	C	Library	26.66095318
ENSG00000169032	ENST00000307102	ENSP00000302486	MAP2K1	MAP2K1-001	PRINCIPAL:1	291	R	AGG	AGGGGCCTCCCGGGGGTCCT	chr15	66777507	-	1	FALSE	48	13	44	65	0.73857868	7	201	179	22	TRUE	FALSE	2	2	1	-5.517	0.872933	Prot_kinase_dom	4AN2	gi|430800796|pdb|4AN2|A Chain A, Crystal Structures Of Human Mek1 With Carboxamide-based Allosteric Inhibitor Xl518 (gdc-0973), Or Related Analogs. >gi|430800797|pdb|4AN3|A Chain A, Crystal Structures Of Human Mek1 With Carboxamide-based Allosteric Inhibitor Xl518 (gdc-0973), Or Related Analogs. >gi|430800798|pdb|4AN9|A Chain A, Crystal Structures Of Human Mek1 With Carboxamide-based Allosteric I…	C	Library	26.66095318
ENSG00000169032	ENST00000307102	ENSP00000302486	MAP2K1	MAP2K1-001	PRINCIPAL:1	292	T	ACC	CCACCCAGGCCAAGGACCCC	chr15	66777509	+	1	TRUE	23	30	32	59	0.741116751	7	201	181	20	TRUE	FALSE	2	2	1	-4.321	0.8748049999999999	Prot_kinase_dom	4AN2	gi|430800796|pdb|4AN2|A Chain A, Crystal Structures Of Human Mek1 With Carboxamide-based Allosteric Inhibitor Xl518 (gdc-0973), Or Related Analogs. >gi|430800797|pdb|4AN3|A Chain A, Crystal Structures Of Human Mek1 With Carboxamide-based Allosteric Inhibitor Xl518 (gdc-0973), Or Related Analogs. >gi|430800798|pdb|4AN9|A Chain A, Crystal Structures Of Human Mek1 With Carboxamide-based Allosteric I…	C	Library	-1.076951865
ENSG00000169032	ENST00000307102	ENSP00000302486	MAP2K1	MAP2K1-001	PRINCIPAL:1	292	T	ACC	CCACCCAGGCCAAGGACCCC	chr15	66777509	+	1	TRUE	23	30	32	59	0.741116751	7	201	181	20	TRUE	FALSE	2	2	1	-4.321	0.8748049999999999	Prot_kinase_dom	4AN2	gi|430800796|pdb|4AN2|A Chain A, Crystal Structures Of Human Mek1 With Carboxamide-based Allosteric Inhibitor Xl518 (gdc-0973), Or Related Analogs. >gi|430800797|pdb|4AN3|A Chain A, Crystal Structures Of Human Mek1 With Carboxamide-based Allosteric Inhibitor Xl518 (gdc-0973), Or Related Analogs. >gi|430800798|pdb|4AN9|A Chain A, Crystal Structures Of Human Mek1 With Carboxamide-based Allosteric I…	C	Library	-1.076951865
ENSG00000169032	ENST00000307102	ENSP00000302486	MAP2K1	MAP2K1-001	PRINCIPAL:1	292	T	ACC	CACCCAGGCCAAGGACCCCC	chr15	66777510	+	1	TRUE	34	46	23	59	0.741116751	7	201	182	19	TRUE	FALSE	2	2	1	-4.321	0.8748049999999999	Prot_kinase_dom	4AN2	gi|430800796|pdb|4AN2|A Chain A, Crystal Structures Of Human Mek1 With Carboxamide-based Allosteric Inhibitor Xl518 (gdc-0973), Or Related Analogs. >gi|430800797|pdb|4AN3|A Chain A, Crystal Structures Of Human Mek1 With Carboxamide-based Allosteric Inhibitor Xl518 (gdc-0973), Or Related Analogs. >gi|430800798|pdb|4AN9|A Chain A, Crystal Structures Of Human Mek1 With Carboxamide-based Allosteric I…	C	Library	-2.819929589
ENSG00000169032	ENST00000307102	ENSP00000302486	MAP2K1	MAP2K1-001	PRINCIPAL:1	292	T	ACC	CACCCAGGCCAAGGACCCCC	chr15	66777510	+	1	TRUE	34	46	23	59	0.741116751	7	201	182	19	TRUE	FALSE	2	2	1	-4.321	0.8748049999999999	Prot_kinase_dom	4AN2	gi|430800796|pdb|4AN2|A Chain A, Crystal Structures Of Human Mek1 With Carboxamide-based Allosteric Inhibitor Xl518 (gdc-0973), Or Related Analogs. >gi|430800797|pdb|4AN3|A Chain A, Crystal Structures Of Human Mek1 With Carboxamide-based Allosteric Inhibitor Xl518 (gdc-0973), Or Related Analogs. >gi|430800798|pdb|4AN9|A Chain A, Crystal Structures Of Human Mek1 With Carboxamide-based Allosteric I…	C	Library	-2.819929589
ENSG00000169032	ENST00000307102	ENSP00000302486	MAP2K1	MAP2K1-001	PRINCIPAL:1	292	T	ACC	CCAGGCCAAGGACCCCCGGG	chr15	66777513	+	1	TRUE	43	98	25	59	0.741116751	7	201	185	16	TRUE	FALSE	2	2	1	-4.321	0.8748049999999999	Prot_kinase_dom	4AN2	gi|430800796|pdb|4AN2|A Chain A, Crystal Structures Of Human Mek1 With Carboxamide-based Allosteric Inhibitor Xl518 (gdc-0973), Or Related Analogs. >gi|430800797|pdb|4AN3|A Chain A, Crystal Structures Of Human Mek1 With Carboxamide-based Allosteric Inhibitor Xl518 (gdc-0973), Or Related Analogs. >gi|430800798|pdb|4AN9|A Chain A, Crystal Structures Of Human Mek1 With Carboxamide-based Allosteric I…	C	Library	-0.163344543
ENSG00000169032	ENST00000307102	ENSP00000302486	MAP2K1	MAP2K1-001	PRINCIPAL:1	292	T	ACC	CCAGGCCAAGGACCCCCGGG	chr15	66777513	+	1	TRUE	43	98	25	59	0.741116751	7	201	185	16	TRUE	FALSE	2	2	1	-4.321	0.8748049999999999	Prot_kinase_dom	4AN2	gi|430800796|pdb|4AN2|A Chain A, Crystal Structures Of Human Mek1 With Carboxamide-based Allosteric Inhibitor Xl518 (gdc-0973), Or Related Analogs. >gi|430800797|pdb|4AN3|A Chain A, Crystal Structures Of Human Mek1 With Carboxamide-based Allosteric Inhibitor Xl518 (gdc-0973), Or Related Analogs. >gi|430800798|pdb|4AN9|A Chain A, Crystal Structures Of Human Mek1 With Carboxamide-based Allosteric I…	C	Library	-0.163344543
ENSG00000169032	ENST00000307102	ENSP00000302486	MAP2K1	MAP2K1-001	PRINCIPAL:1	293	P	CCC	CCAGGCCAAGGACCCCCGGG	chr15	66777513	+	1	TRUE	43	98	25	59	0.743654822	7	201	185	16	TRUE	FALSE	2	2	1	-6.181	0.8761610000000001	Prot_kinase_dom	4AN2	gi|430800796|pdb|4AN2|A Chain A, Crystal Structures Of Human Mek1 With Carboxamide-based Allosteric Inhibitor Xl518 (gdc-0973), Or Related Analogs. >gi|430800797|pdb|4AN3|A Chain A, Crystal Structures Of Human Mek1 With Carboxamide-based Allosteric Inhibitor Xl518 (gdc-0973), Or Related Analogs. >gi|430800798|pdb|4AN9|A Chain A, Crystal Structures Of Human Mek1 With Carboxamide-based Allosteric I…	C	Library	-0.163344543
ENSG00000169032	ENST00000307102	ENSP00000302486	MAP2K1	MAP2K1-001	PRINCIPAL:1	293	P	CCC	CCAGGCCAAGGACCCCCGGG	chr15	66777513	+	1	TRUE	43	98	25	59	0.743654822	7	201	185	16	TRUE	FALSE	2	2	1	-6.181	0.8761610000000001	Prot_kinase_dom	4AN2	gi|430800796|pdb|4AN2|A Chain A, Crystal Structures Of Human Mek1 With Carboxamide-based Allosteric Inhibitor Xl518 (gdc-0973), Or Related Analogs. >gi|430800797|pdb|4AN3|A Chain A, Crystal Structures Of Human Mek1 With Carboxamide-based Allosteric Inhibitor Xl518 (gdc-0973), Or Related Analogs. >gi|430800798|pdb|4AN9|A Chain A, Crystal Structures Of Human Mek1 With Carboxamide-based Allosteric I…	C	Library	-0.163344543
ENSG00000169032	ENST00000307102	ENSP00000302486	MAP2K1	MAP2K1-001	PRINCIPAL:1	293	P	CCC	ACAGCTAAGGGGCCTCCCGG	chr15	66777514	-	1	FALSE	78	86	13	60	0.743654822	7	201	186	15	TRUE	FALSE	2	2	1	-6.181	0.8761610000000001	Prot_kinase_dom	4AN2	gi|430800796|pdb|4AN2|A Chain A, Crystal Structures Of Human Mek1 With Carboxamide-based Allosteric Inhibitor Xl518 (gdc-0973), Or Related Analogs. >gi|430800797|pdb|4AN3|A Chain A, Crystal Structures Of Human Mek1 With Carboxamide-based Allosteric Inhibitor Xl518 (gdc-0973), Or Related Analogs. >gi|430800798|pdb|4AN9|A Chain A, Crystal Structures Of Human Mek1 With Carboxamide-based Allosteric I…	C	Library	0.813788689
ENSG00000169032	ENST00000307102	ENSP00000302486	MAP2K1	MAP2K1-001	PRINCIPAL:1	293	P	CCC	ACAGCTAAGGGGCCTCCCGG	chr15	66777514	-	1	FALSE	78	86	13	60	0.743654822	7	201	186	15	TRUE	FALSE	2	2	1	-6.181	0.8761610000000001	Prot_kinase_dom	4AN2	gi|430800796|pdb|4AN2|A Chain A, Crystal Structures Of Human Mek1 With Carboxamide-based Allosteric Inhibitor Xl518 (gdc-0973), Or Related Analogs. >gi|430800797|pdb|4AN3|A Chain A, Crystal Structures Of Human Mek1 With Carboxamide-based Allosteric Inhibitor Xl518 (gdc-0973), Or Related Analogs. >gi|430800798|pdb|4AN9|A Chain A, Crystal Structures Of Human Mek1 With Carboxamide-based Allosteric I…	C	Library	0.813788689
ENSG00000169032	ENST00000307102	ENSP00000302486	MAP2K1	MAP2K1-001	PRINCIPAL:1	293	P	CCC	CACAGCTAAGGGGCCTCCCG	chr15	66777515	-	1	FALSE	69	40	18	59	0.743654822	7	201	187	14	TRUE	FALSE	2	2	1	-6.181	0.8761610000000001	Prot_kinase_dom	4AN2	gi|430800796|pdb|4AN2|A Chain A, Crystal Structures Of Human Mek1 With Carboxamide-based Allosteric Inhibitor Xl518 (gdc-0973), Or Related Analogs. >gi|430800797|pdb|4AN3|A Chain A, Crystal Structures Of Human Mek1 With Carboxamide-based Allosteric Inhibitor Xl518 (gdc-0973), Or Related Analogs. >gi|430800798|pdb|4AN9|A Chain A, Crystal Structures Of Human Mek1 With Carboxamide-based Allosteric I…	C	Library	0.528762588
ENSG00000169032	ENST00000307102	ENSP00000302486	MAP2K1	MAP2K1-001	PRINCIPAL:1	293	P	CCC	CACAGCTAAGGGGCCTCCCG	chr15	66777515	-	1	FALSE	69	40	18	59	0.743654822	7	201	187	14	TRUE	FALSE	2	2	1	-6.181	0.8761610000000001	Prot_kinase_dom	4AN2	gi|430800796|pdb|4AN2|A Chain A, Crystal Structures Of Human Mek1 With Carboxamide-based Allosteric Inhibitor Xl518 (gdc-0973), Or Related Analogs. >gi|430800797|pdb|4AN3|A Chain A, Crystal Structures Of Human Mek1 With Carboxamide-based Allosteric Inhibitor Xl518 (gdc-0973), Or Related Analogs. >gi|430800798|pdb|4AN9|A Chain A, Crystal Structures Of Human Mek1 With Carboxamide-based Allosteric I…	C	Library	0.528762588
ENSG00000169032	ENST00000307102	ENSP00000302486	MAP2K1	MAP2K1-001	PRINCIPAL:1	293	P	CCC	TCACAGCTAAGGGGCCTCCC	chr15	66777516	-	1	FALSE	64	16	22	59	0.743654822	7	201	188	13	TRUE	FALSE	2	2	1	-6.181	0.8761610000000001	Prot_kinase_dom	4AN2	gi|430800796|pdb|4AN2|A Chain A, Crystal Structures Of Human Mek1 With Carboxamide-based Allosteric Inhibitor Xl518 (gdc-0973), Or Related Analogs. >gi|430800797|pdb|4AN3|A Chain A, Crystal Structures Of Human Mek1 With Carboxamide-based Allosteric Inhibitor Xl518 (gdc-0973), Or Related Analogs. >gi|430800798|pdb|4AN9|A Chain A, Crystal Structures Of Human Mek1 With Carboxamide-based Allosteric I…	C	Library	-0.483625114
ENSG00000169032	ENST00000307102	ENSP00000302486	MAP2K1	MAP2K1-001	PRINCIPAL:1	293	P	CCC	TCACAGCTAAGGGGCCTCCC	chr15	66777516	-	1	FALSE	64	16	22	59	0.743654822	7	201	188	13	TRUE	FALSE	2	2	1	-6.181	0.8761610000000001	Prot_kinase_dom	4AN2	gi|430800796|pdb|4AN2|A Chain A, Crystal Structures Of Human Mek1 With Carboxamide-based Allosteric Inhibitor Xl518 (gdc-0973), Or Related Analogs. >gi|430800797|pdb|4AN3|A Chain A, Crystal Structures Of Human Mek1 With Carboxamide-based Allosteric Inhibitor Xl518 (gdc-0973), Or Related Analogs. >gi|430800798|pdb|4AN9|A Chain A, Crystal Structures Of Human Mek1 With Carboxamide-based Allosteric I…	C	Library	-0.483625114
[truncated: 204 more rows]
