# Supplementary material for: The identification of functional regions of MEK1 using CRISPR tiling screens
Source: Commun Biol. 2025 Apr 24;8:656. doi: 10.1038/s42003-025-07966-4 (PMC12022096; doi:10.1038/s42003-025-07966-4)
Supplement: Supplementary file 3 — Supplementary Data 1-18 [file 42003_2025_7966_MOESM3_ESM.zip › Supplementary_Data_final/Supplementary Data 4_Prediction summary of MEK1 3EQI by Fpocket.txt]

Pocket 1 :
	Score :	0.599
	Druggability Score :	0.952
	Number of Alpha Spheres :	204
	Total SASA :	261.366
	Polar SASA :	123.142
	Apolar SASA :	138.224
	Volume :	1715.196
	Mean local hydrophobic density :	31.468
	Mean alpha sphere radius :	3.999
	Mean alp. sph. solvent access :	0.480
	Apolar alpha sphere proportion :	0.387
	Hydrophobicity score:	36.196
	Volume score:	3.630
	Polarity score:	13
	Charge score :	-1
	Proportion of polar atoms:	40.179
	Alpha sphere density :	9.243
	Cent. of mass - Alpha Sphere max dist:	21.942
	Flexibility :	0.397
Pocket 2 :
	Score :	0.094
	Druggability Score :	0.001
	Number of Alpha Spheres :	65
	Total SASA :	150.935
	Polar SASA :	102.630
	Apolar SASA :	48.305
	Volume :	663.960
	Mean local hydrophobic density :	5.800
	Mean alpha sphere radius :	3.813
	Mean alp. sph. solvent access :	0.444
	Apolar alpha sphere proportion :	0.154
	Hydrophobicity score:	20.900
	Volume score:	4.300
	Polarity score:	11
	Charge score :	2
	Proportion of polar atoms:	51.111
	Alpha sphere density :	5.702
	Cent. of mass - Alpha Sphere max dist:	14.532
	Flexibility :	0.336
Pocket 3 :
	Score :	0.033
	Druggability Score :	0.009
	Number of Alpha Spheres :	27
	Total SASA :	132.435
	Polar SASA :	57.562
	Apolar SASA :	74.873
	Volume :	417.607
	Mean local hydrophobic density :	7.167
	Mean alpha sphere radius :	3.866
	Mean alp. sph. solvent access :	0.609
	Apolar alpha sphere proportion :	0.444
	Hydrophobicity score:	22.000
	Volume score:	4.667
	Polarity score:	6
	Charge score :	1
	Proportion of polar atoms:	42.308
	Alpha sphere density :	5.814
	Cent. of mass - Alpha Sphere max dist:	15.284
	Flexibility :	0.515
Pocket 4 :
	Score :	0.028
	Druggability Score :	0.001
	Number of Alpha Spheres :	17
	Total SASA :	54.988
	Polar SASA :	13.929
	Apolar SASA :	41.059
	Volume :	244.853
	Mean local hydrophobic density :	5.000
	Mean alpha sphere radius :	3.938
	Mean alp. sph. solvent access :	0.750
	Apolar alpha sphere proportion :	0.353
	Hydrophobicity score:	27.200
	Volume score:	4.200
	Polarity score:	2
	Charge score :	0
	Proportion of polar atoms:	41.176
	Alpha sphere density :	2.730
	Cent. of mass - Alpha Sphere max dist:	5.561
	Flexibility :	0.213
Pocket 5 :
	Score :	0.025
	Druggability Score :	0.019
	Number of Alpha Spheres :	70
	Total SASA :	202.183
	Polar SASA :	129.726
	Apolar SASA :	72.458
	Volume :	823.948
	Mean local hydrophobic density :	19.143
	Mean alpha sphere radius :	3.984
	Mean alp. sph. solvent access :	0.519
	Apolar alpha sphere proportion :	0.300
	Hydrophobicity score:	3.375
	Volume score:	4.188
	Polarity score:	11
	Charge score :	-1
	Proportion of polar atoms:	50.000
	Alpha sphere density :	6.890
	Cent. of mass - Alpha Sphere max dist:	19.332
	Flexibility :	0.490
Pocket 6 :
	Score :	0.018
	Druggability Score :	0.001
	Number of Alpha Spheres :	21
	Total SASA :	87.803
	Polar SASA :	44.328
	Apolar SASA :	43.475
	Volume :	307.399
	Mean local hydrophobic density :	3.000
	Mean alpha sphere radius :	3.879
	Mean alp. sph. solvent access :	0.564
	Apolar alpha sphere proportion :	0.190
	Hydrophobicity score:	37.111
	Volume score:	4.000
	Polarity score:	5
	Charge score :	0
	Proportion of polar atoms:	35.000
	Alpha sphere density :	3.924
	Cent. of mass - Alpha Sphere max dist:	9.381
	Flexibility :	0.744
Pocket 7 :
	Score :	-0.010
	Druggability Score :	0.000
	Number of Alpha Spheres :	26
	Total SASA :	85.474
	Polar SASA :	58.589
	Apolar SASA :	26.884
	Volume :	335.897
	Mean local hydrophobic density :	4.000
	Mean alpha sphere radius :	4.115
	Mean alp. sph. solvent access :	0.625
	Apolar alpha sphere proportion :	0.192
	Hydrophobicity score:	25.143
	Volume score:	4.714
	Polarity score:	4
	Charge score :	1
	Proportion of polar atoms:	39.130
	Alpha sphere density :	3.361
	Cent. of mass - Alpha Sphere max dist:	7.762
	Flexibility :	0.624
Pocket 8 :
	Score :	-0.034
	Druggability Score :	0.002
	Number of Alpha Spheres :	20
	Total SASA :	83.723
	Polar SASA :	37.833
	Apolar SASA :	45.890
	Volume :	297.932
	Mean local hydrophobic density :	14.000
	Mean alpha sphere radius :	3.954
	Mean alp. sph. solvent access :	0.593
	Apolar alpha sphere proportion :	0.750
	Hydrophobicity score:	50.857
	Volume score:	4.714
	Polarity score:	1
	Charge score :	1
	Proportion of polar atoms:	40.000
	Alpha sphere density :	3.204
	Cent. of mass - Alpha Sphere max dist:	6.829
	Flexibility :	0.214
Pocket 9 :
	Score :	-0.039
	Druggability Score :	0.000
	Number of Alpha Spheres :	18
	Total SASA :	60.726
	Polar SASA :	29.328
	Apolar SASA :	31.398
	Volume :	194.241
	Mean local hydrophobic density :	4.000
	Mean alpha sphere radius :	4.017
	Mean alp. sph. solvent access :	0.592
	Apolar alpha sphere proportion :	0.278
	Hydrophobicity score:	36.429
	Volume score:	3.571
	Polarity score:	2
	Charge score :	1
	Proportion of polar atoms:	46.667
	Alpha sphere density :	2.226
	Cent. of mass - Alpha Sphere max dist:	4.893
	Flexibility :	0.553
Pocket 10 :
	Score :	-0.044
	Druggability Score :	0.002
	Number of Alpha Spheres :	26
	Total SASA :	112.740
	Polar SASA :	55.981
	Apolar SASA :	56.759
	Volume :	396.923
	Mean local hydrophobic density :	8.000
	Mean alpha sphere radius :	4.041
	Mean alp. sph. solvent access :	0.657
	Apolar alpha sphere proportion :	0.385
	Hydrophobicity score:	28.818
	Volume score:	3.364
	Polarity score:	4
	Charge score :	0
	Proportion of polar atoms:	45.833
	Alpha sphere density :	4.106
	Cent. of mass - Alpha Sphere max dist:	9.155
	Flexibility :	0.564
Pocket 11 :
	Score :	-0.056
	Druggability Score :	0.000
	Number of Alpha Spheres :	15
	Total SASA :	76.551
	Polar SASA :	46.360
	Apolar SASA :	30.191
	Volume :	273.842
	Mean local hydrophobic density :	4.000
	Mean alpha sphere radius :	4.065
	Mean alp. sph. solvent access :	0.642
	Apolar alpha sphere proportion :	0.333
	Hydrophobicity score:	23.286
	Volume score:	4.429
	Polarity score:	4
	Charge score :	0
	Proportion of polar atoms:	41.176
	Alpha sphere density :	2.777
	Cent. of mass - Alpha Sphere max dist:	8.128
	Flexibility :	0.306
Pocket 12 :
	Score :	-0.061
	Druggability Score :	0.000
	Number of Alpha Spheres :	15
	Total SASA :	67.799
	Polar SASA :	38.816
	Apolar SASA :	28.983
	Volume :	214.314
	Mean local hydrophobic density :	3.000
	Mean alpha sphere radius :	4.209
	Mean alp. sph. solvent access :	0.776
	Apolar alpha sphere proportion :	0.267
	Hydrophobicity score:	-12.800
	Volume score:	4.200
	Polarity score:	4
	Charge score :	-2
	Proportion of polar atoms:	53.846
	Alpha sphere density :	2.381
	Cent. of mass - Alpha Sphere max dist:	5.262
	Flexibility :	0.276
Pocket 13 :
	Score :	-0.063
	Druggability Score :	0.129
	Number of Alpha Spheres :	40
	Total SASA :	134.016
	Polar SASA :	39.821
	Apolar SASA :	94.195
	Volume :	374.514
	Mean local hydrophobic density :	18.174
	Mean alpha sphere radius :	3.756
	Mean alp. sph. solvent access :	0.415
	Apolar alpha sphere proportion :	0.575
	Hydrophobicity score:	-2.750
	Volume score:	3.917
	Polarity score:	2
	Charge score :	1
	Proportion of polar atoms:	29.032
	Alpha sphere density :	4.513
	Cent. of mass - Alpha Sphere max dist:	11.259
	Flexibility :	0.299
Pocket 14 :
	Score :	-0.063
	Druggability Score :	0.001
	Number of Alpha Spheres :	21
	Total SASA :	88.223
	Polar SASA :	59.240
	Apolar SASA :	28.983
	Volume :	281.459
	Mean local hydrophobic density :	3.000
	Mean alpha sphere radius :	3.872
	Mean alp. sph. solvent access :	0.511
	Apolar alpha sphere proportion :	0.190
	Hydrophobicity score:	-2.000
	Volume score:	3.333
	Polarity score:	3
	Charge score :	-1
	Proportion of polar atoms:	50.000
	Alpha sphere density :	3.055
	Cent. of mass - Alpha Sphere max dist:	7.707
	Flexibility :	0.195
Pocket 15 :
	Score :	-0.093
	Druggability Score :	0.001
	Number of Alpha Spheres :	15
	Total SASA :	69.231
	Polar SASA :	37.833
	Apolar SASA :	31.398
	Volume :	164.508
	Mean local hydrophobic density :	12.000
	Mean alpha sphere radius :	3.817
	Mean alp. sph. solvent access :	0.473
	Apolar alpha sphere proportion :	0.867
	Hydrophobicity score:	14.750
	Volume score:	4.250
	Polarity score:	3
	Charge score :	1
	Proportion of polar atoms:	35.714
	Alpha sphere density :	2.087
	Cent. of mass - Alpha Sphere max dist:	5.403
	Flexibility :	0.434
Pocket 16 :
	Score :	-0.095
	Druggability Score :	0.005
	Number of Alpha Spheres :	16
	Total SASA :	64.359
	Polar SASA :	25.715
	Apolar SASA :	38.644
	Volume :	208.216
	Mean local hydrophobic density :	13.000
	Mean alpha sphere radius :	4.043
	Mean alp. sph. solvent access :	0.674
	Apolar alpha sphere proportion :	0.875
	Hydrophobicity score:	-3.000
	Volume score:	4.500
	Polarity score:	3
	Charge score :	-1
	Proportion of polar atoms:	35.714
	Alpha sphere density :	1.827
	Cent. of mass - Alpha Sphere max dist:	5.842
	Flexibility :	0.932
Pocket 17 :
	Score :	-0.100
	Druggability Score :	0.000
	Number of Alpha Spheres :	59
	Total SASA :	215.365
	Polar SASA :	148.946
	Apolar SASA :	66.420
	Volume :	822.202
	Mean local hydrophobic density :	7.111
	Mean alpha sphere radius :	4.033
	Mean alp. sph. solvent access :	0.572
	Apolar alpha sphere proportion :	0.153
	Hydrophobicity score:	17.118
	Volume score:	4.353
	Polarity score:	11
	Charge score :	2
	Proportion of polar atoms:	46.809
	Alpha sphere density :	6.454
	Cent. of mass - Alpha Sphere max dist:	13.399
	Flexibility :	0.427
Pocket 18 :
	Score :	-0.117
	Druggability Score :	0.002
	Number of Alpha Spheres :	19
	Total SASA :	92.883
	Polar SASA :	31.294
	Apolar SASA :	61.589
	Volume :	373.056
	Mean local hydrophobic density :	10.000
	Mean alpha sphere radius :	4.339
	Mean alp. sph. solvent access :	0.492
	Apolar alpha sphere proportion :	0.579
	Hydrophobicity score:	11.778
	Volume score:	4.667
	Polarity score:	6
	Charge score :	1
	Proportion of polar atoms:	50.000
	Alpha sphere density :	2.730
	Cent. of mass - Alpha Sphere max dist:	6.881
	Flexibility :	0.462
Pocket 19 :
	Score :	-0.143
	Druggability Score :	0.000
	Number of Alpha Spheres :	19
	Total SASA :	69.637
	Polar SASA :	46.692
	Apolar SASA :	22.945
	Volume :	160.216
	Mean local hydrophobic density :	8.000
	Mean alpha sphere radius :	3.912
	Mean alp. sph. solvent access :	0.536
	Apolar alpha sphere proportion :	0.474
	Hydrophobicity score:	9.600
	Volume score:	5.000
	Polarity score:	4
	Charge score :	2
	Proportion of polar atoms:	42.857
	Alpha sphere density :	1.446
	Cent. of mass - Alpha Sphere max dist:	3.351
	Flexibility :	0.483
Pocket 20 :
	Score :	-0.148
	Druggability Score :	0.001
	Number of Alpha Spheres :	49
	Total SASA :	178.862
	Polar SASA :	118.480
	Apolar SASA :	60.381
	Volume :	604.967
	Mean local hydrophobic density :	13.867
	Mean alpha sphere radius :	3.927
	Mean alp. sph. solvent access :	0.532
	Apolar alpha sphere proportion :	0.306
	Hydrophobicity score:	9.222
	Volume score:	4.500
	Polarity score:	11
	Charge score :	0
	Proportion of polar atoms:	54.054
	Alpha sphere density :	4.778
	Cent. of mass - Alpha Sphere max dist:	10.849
	Flexibility :	0.273
Pocket 21 :
	Score :	-0.164
	Druggability Score :	0.003
	Number of Alpha Spheres :	15
	Total SASA :	65.194
	Polar SASA :	9.643
	Apolar SASA :	55.551
	Volume :	157.960
	Mean local hydrophobic density :	14.000
	Mean alpha sphere radius :	4.099
	Mean alp. sph. solvent access :	0.513
	Apolar alpha sphere proportion :	1.000
	Hydrophobicity score:	45.167
	Volume score:	3.833
	Polarity score:	1
	Charge score :	0
	Proportion of polar atoms:	18.182
	Alpha sphere density :	1.149
	Cent. of mass - Alpha Sphere max dist:	2.961
	Flexibility :	0.533
