# Supplementary material for: The identification of functional regions of MEK1 using CRISPR tiling screens
Source: Commun Biol. 2025 Apr 24;8:656. doi: 10.1038/s42003-025-07966-4 (PMC12022096; doi:10.1038/s42003-025-07966-4)
Supplement: Supplementary file 3 — Supplementary Data 1-18 [file 42003_2025_7966_MOESM3_ESM.zip › Supplementary_Data_final/Supplementary Data 5_NGS results of MEK1 mutations generated by sgR234L235 and analysis.xlsx]

## Sheet: Data processing
Get all in-frame mutations >0.02% from day1
Calculate LFC against day9
Filter n_deleted <=9
Ignore any SNVs not mutating R234 to G237
Rank most depleted and enriched mutants
Top3 abundant frameshift mutations included as POS control

## Sheet: Day1_rep1
Aligned_Sequence	Reference_Sequence	Unedited	n_deleted	n_inserted	n_mutated	#Reads	%Reads	RPM	READS ALIGNED
TTAGGTTAGGTGATTATCACTGTCTGTCTCTCCTGCAGCCAGAAAGACTCCAGGGGACTCATTACTCTGTGCAGTCAGACATCTGGAGCATGGGACTGTC	TTAGGTTAGGTGATTATCACTGTCTGTCTCTCCTGCAGCCAGAAAGACTCCAGGGGACTCATTACTCTGTGCAGTCAGACATCTGGAGCATGGGACTGTC	TRUE	0	0	0	7624795	52.9201	529201	14408119
TTAGGTTAGGTGATTATCACTGTCTGTCTCTCCTGCAGCCAGAAAGACTC----------ATTACTCTGTGCAGTCAGACATCTGGAGCATGGGACTGTC	TTAGGTTAGGTGATTATCACTGTCTGTCTCTCCTGCAGCCAGAAAGACTCCAGGGGACTCATTACTCTGTGCAGTCAGACATCTGGAGCATGGGACTGTC	FALSE	10	0	0	1276960	8.86278	88627.8
TTAGGTTAGGTGATTATCACTGTCTGTCTCTCCTGCAGCCAGAAAGACTC-AGGGGACTCATTACTCTGTGCAGTCAGACATCTGGAGCATGGGACTGTC	TTAGGTTAGGTGATTATCACTGTCTGTCTCTCCTGCAGCCAGAAAGACTCCAGGGGACTCATTACTCTGTGCAGTCAGACATCTGGAGCATGGGACTGTC	FALSE	1	0	0	1093931	7.59246	75924.6
TTAGGTTAGGTGATTATCACTGTCTGTCTCTCCTGCAGCCAG-----------GGGACTCATTACTCTGTGCAGTCAGACATCTGGAGCATGGGACTGTC	TTAGGTTAGGTGATTATCACTGTCTGTCTCTCCTGCAGCCAGAAAGACTCCAGGGGACTCATTACTCTGTGCAGTCAGACATCTGGAGCATGGGACTGTC	FALSE	11	0	0	334776	2.32352	23235.2
TTAGGTTAGGTGATTATCACTGTCTGTCTCTCCTGCAGCCAGAAAGAC--CAGGGGACTCATTACTCTGTGCAGTCAGACATCTGGAGCATGGGACTGTC	TTAGGTTAGGTGATTATCACTGTCTGTCTCTCCTGCAGCCAGAAAGACTCCAGGGGACTCATTACTCTGTGCAGTCAGACATCTGGAGCATGGGACTGTC	FALSE	2	0	0	162480	1.1277	11277
TTAGGTTAGGTGATTATCACTGTCTGTCTCTCCTGCAGCCAGAAAGAC---AGGGGACTCATTACTCTGTGCAGTCAGACATCTGGAGCATGGGACTGTC	TTAGGTTAGGTGATTATCACTGTCTGTCTCTCCTGCAGCCAGAAAGACTCCAGGGGACTCATTACTCTGTGCAGTCAGACATCTGGAGCATGGGACTGTC	FALSE	3	0	0	162158	1.12546	11254.6
TTAGGTTAGGTGATTATCACTGTCTGTCTCTCCTGCAGCCAGAAAGACTCCCAGGGGACTCATTACTCTGTGCAGTCAGACATCTGGAGCATGGGACTGT	TTAGGTTAGGTGATTATCACTGTCTGTCTCTCCTGCAGCCAGAAAGACTC-CAGGGGACTCATTACTCTGTGCAGTCAGACATCTGGAGCATGGGACTGT	FALSE	0	1	0	88513	0.614327	6143.27
TTAGGTTAGGTGATTATCACTGTCTGTCTCTCCTGCAGCCAGAA------CAGGGGACTCATTACTCTGTGCAGTCAGACATCTGGAGCATGGGACTGTC	TTAGGTTAGGTGATTATCACTGTCTGTCTCTCCTGCAGCCAGAAAGACTCCAGGGGACTCATTACTCTGTGCAGTCAGACATCTGGAGCATGGGACTGTC	FALSE	6	0	0	83489	0.579458	5794.58
TTAGGTTAGGTGATTATCACTGTCTGTCTCTCCTGCAGCCAGA--------------CTCATTACTCTGTGCAGTCAGACATCTGGAGCATGGGACTGTC	TTAGGTTAGGTGATTATCACTGTCTGTCTCTCCTGCAGCCAGAAAGACTCCAGGGGACTCATTACTCTGTGCAGTCAGACATCTGGAGCATGGGACTGTC	FALSE	14	0	0	81407	0.565008	5650.08
TTAGGTTAGGTGATTATCACTGTCTGTCTCTCCTGCAGCCAGAAAG-------GGGACTCATTACTCTGTGCAGTCAGACATCTGGAGCATGGGACTGTC	TTAGGTTAGGTGATTATCACTGTCTGTCTCTCCTGCAGCCAGAAAGACTCCAGGGGACTCATTACTCTGTGCAGTCAGACATCTGGAGCATGGGACTGTC	FALSE	7	0	0	75614	0.524801	5248.01
TTAGGTTAGGTGATTATCACTGTCTGTCTCTCCTGCAG---------------GGGACTCATTACTCTGTGCAGTCAGACATCTGGAGCATGGGACTGTC	TTAGGTTAGGTGATTATCACTGTCTGTCTCTCCTGCAGCCAGAAAGACTCCAGGGGACTCATTACTCTGTGCAGTCAGACATCTGGAGCATGGGACTGTC	FALSE	15	0	0	64403	0.446991	4469.91
TTAGGTTAGGTGATTATCACTGTCTGTCTCTCCTGCAGCCAGAAAG----CAGGGGACTCATTACTCTGTGCAGTCAGACATCTGGAGCATGGGACTGTC	TTAGGTTAGGTGATTATCACTGTCTGTCTCTCCTGCAGCCAGAAAGACTCCAGGGGACTCATTACTCTGTGCAGTCAGACATCTGGAGCATGGGACTGTC	FALSE	4	0	0	63282	0.439211	4392.11
TTAGGTTAGGTGATTATCACTGTCTGTCTCTCCTGCAGCCAGAAA-----CAGGGGACTCATTACTCTGTGCAGTCAGACATCTGGAGCATGGGACTGTC	TTAGGTTAGGTGATTATCACTGTCTGTCTCTCCTGCAGCCAGAAAGACTCCAGGGGACTCATTACTCTGTGCAGTCAGACATCTGGAGCATGGGACTGTC	FALSE	5	0	0	54180	0.376038	3760.38
TTAGGTTAGGTGATTATCACTGTCTGTCTCTCCTGCAGCCAGAAAGACTC-----------------TGTGCAGTCAGACATCTGGAGCATGGGACTGTC	TTAGGTTAGGTGATTATCACTGTCTGTCTCTCCTGCAGCCAGAAAGACTCCAGGGGACTCATTACTCTGTGCAGTCAGACATCTGGAGCATGGGACTGTC	FALSE	17	0	0	52866	0.366918	3669.18
TTAGGTTAGGTGATTATCACTGTCTGTCTCTCCTGCAGCCAGA------------------------------------CATCTGGAGCATGGGACTGTC	TTAGGTTAGGTGATTATCACTGTCTGTCTCTCCTGCAGCCAGAAAGACTCCAGGGGACTCATTACTCTGTGCAGTCAGACATCTGGAGCATGGGACTGTC	FALSE	36	0	0	49310	0.342238	3422.38
TTAGGTTAGGTGATTATCACTGTCTGTCTCTCCTGCAGCCAGAAAGACTCACAGGGGACTCATTACTCTGTGCAGTCAGACATCTGGAGCATGGGACTGT	TTAGGTTAGGTGATTATCACTGTCTGTCTCTCCTGCAGCCAGAAAGACTC-CAGGGGACTCATTACTCTGTGCAGTCAGACATCTGGAGCATGGGACTGT	FALSE	0	1	0	38820	0.269431	2694.31
TTAGGTTAGGTGATTATCACTGTCTGTCTCTCCTGCAGCCA--------------------TTACTCTGTGCAGTCAGACATCTGGAGCATGGGACTGTC	TTAGGTTAGGTGATTATCACTGTCTGTCTCTCCTGCAGCCAGAAAGACTCCAGGGGACTCATTACTCTGTGCAGTCAGACATCTGGAGCATGGGACTGTC	FALSE	20	0	0	34095	0.236637	2366.37
TTAGGTTAGGTGATTATCACTGTCTGTCTCTCCTGCAGCCAGAAAGACTTCAGGGGACTCATTACTCTGTGCAGTCAGACATCTGGAGCATGGGACTGTC	TTAGGTTAGGTGATTATCACTGTCTGTCTCTCCTGCAGCCAGAAAGACTCCAGGGGACTCATTACTCTGTGCAGTCAGACATCTGGAGCATGGGACTGTC	FALSE	0	0	1	32358	0.224582	2245.82
TTAGGTTAGGTGATTATCACTGTCTGTCTCTCCTGCAGCCAGA-------CAGGGGACTCATTACTCTGTGCAGTCAGACATCTGGAGCATGGGACTGTC	TTAGGTTAGGTGATTATCACTGTCTGTCTCTCCTGCAGCCAGAAAGACTCCAGGGGACTCATTACTCTGTGCAGTCAGACATCTGGAGCATGGGACTGTC	FALSE	7	0	0	31608	0.219376	2193.76
TTAGGTTAGGTGATTATCACTGTCTGTCTCTCCTGCAGCCAGAAGGACTC-AGGGGACTCATTACTCTGTGCAGTCAGACATCTGGAGCATGGGACTGTC	TTAGGTTAGGTGATTATCACTGTCTGTCTCTCCTGCAGCCAGAAAGACTCCAGGGGACTCATTACTCTGTGCAGTCAGACATCTGGAGCATGGGACTGTC	FALSE	1	0	1	30359	0.210708	2107.08
TTAGGTTAGGTGATTATCACTGTCTGTCTCTCCTGCAG------------------------------------TCAGACATCTGGAGCATGGGACTGTC	TTAGGTTAGGTGATTATCACTGTCTGTCTCTCCTGCAGCCAGAAAGACTCCAGGGGACTCATTACTCTGTGCAGTCAGACATCTGGAGCATGGGACTGTC	FALSE	36	0	0	28220	0.195862	1958.62
TTAGGTTAGGTGATTATCACTGTCTGTCTCTCCTGCAGCCAGAAAGACTGCAGGGGACTCATTACTCTGTGCAGTCAGACATCTGGAGCATGGGACTGTC	TTAGGTTAGGTGATTATCACTGTCTGTCTCTCCTGCAGCCAGAAAGACTCCAGGGGACTCATTACTCTGTGCAGTCAGACATCTGGAGCATGGGACTGTC	FALSE	0	0	1	28040	0.194612	1946.12
GTAGGTTAGGTGATTATCACTGTCTGTCTCTCCTGCAGCCAGAAAGACTCCAGGGGACTCATTACTCTGTGCAGTCAGACATCTGGAGCATGGGACTGTC	TTAGGTTAGGTGATTATCACTGTCTGTCTCTCCTGCAGCCAGAAAGACTCCAGGGGACTCATTACTCTGTGCAGTCAGACATCTGGAGCATGGGACTGTC	TRUE	0	0	0	27549	0.191205	1912.05
TTAGGTTAGGTGATTATCACTGTCTGTCTCTCCTGCAGCCAGAAAGACTCCAGGG-ACTCATTACTCTGTGCAGTCAGACATCTGGAGCATGGGACTGTC	TTAGGTTAGGTGATTATCACTGTCTGTCTCTCCTGCAGCCAGAAAGACTCCAGGGGACTCATTACTCTGTGCAGTCAGACATCTGGAGCATGGGACTGTC	FALSE	1	0	0	27231	0.188998	1889.98
TTAGGTTAGGTGATTATCACTGTCTGTCTCTCCTGCAGCCAGAAAGACTCTCAGGGGACTCATTACTCTGTGCAGTCAGACATCTGGAGCATGGGACTGT	TTAGGTTAGGTGATTATCACTGTCTGTCTCTCCTGCAGCCAGAAAGACTC-CAGGGGACTCATTACTCTGTGCAGTCAGACATCTGGAGCATGGGACTGT	FALSE	0	1	0	27073	0.187901	1879.01
TTAGGTTAGGTGATTATCACTGTCTGTCTCTCCTGCAGCCAGAAAGACTCTCCAGGGGACTCATTACTCTGTGCAGTCAGACATCTGGAGCATGGGACTG	TTAGGTTAGGTGATTATCACTGTCTGTCTCTCCTGCAGCCAGAAAGACTC--CAGGGGACTCATTACTCTGTGCAGTCAGACATCTGGAGCATGGGACTG	FALSE	0	2	0	25304	0.175623	1756.23
TTCGGTTAGGTGATTATCACTGTCTGTCTCTCCTGCAGCCAGAAAGACTCCAGGGGACTCATTACTCTGTGCAGTCAGACATCTGGAGCATGGGACTGTC	TTAGGTTAGGTGATTATCACTGTCTGTCTCTCCTGCAGCCAGAAAGACTCCAGGGGACTCATTACTCTGTGCAGTCAGACATCTGGAGCATGGGACTGTC	TRUE	0	0	0	23985	0.166469	1664.69
TTAGGTTAGGTGATTATCACTGTCTGTCTC------------------------------ATTACTCTGTGCAGTCAGACATCTGGAGCATGGGACTGTC	TTAGGTTAGGTGATTATCACTGTCTGTCTCTCCTGCAGCCAGAAAGACTCCAGGGGACTCATTACTCTGTGCAGTCAGACATCTGGAGCATGGGACTGTC	FALSE	30	0	0	23945	0.166191	1661.91
TTAGGTTAGGTGATTATCACTGTCTGTCTCTCCTGCAGCCAGAAAGAC--------------------------------ATCTGGAGCATGGGACTGTC	TTAGGTTAGGTGATTATCACTGTCTGTCTCTCCTGCAGCCAGAAAGACTCCAGGGGACTCATTACTCTGTGCAGTCAGACATCTGGAGCATGGGACTGTC	FALSE	32	0	0	21877	0.151838	1518.38
TTAGGTTAGGTGATTATCACTGTCTGTCTCTCCTGCAGCCAGAAAGACTC-----GACTCATTACTCTGTGCAGTCAGACATCTGGAGCATGGGACTGTC	TTAGGTTAGGTGATTATCACTGTCTGTCTCTCCTGCAGCCAGAAAGACTCCAGGGGACTCATTACTCTGTGCAGTCAGACATCTGGAGCATGGGACTGTC	FALSE	5	0	0	20741	0.143954	1439.54
TTAGGTTAGGTGATTATCACTGTCTGTCTCTC----------------------------ATTACTCTGTGCAGTCAGACATCTGGAGCATGGGACTGTC	TTAGGTTAGGTGATTATCACTGTCTGTCTCTCCTGCAGCCAGAAAGACTCCAGGGGACTCATTACTCTGTGCAGTCAGACATCTGGAGCATGGGACTGTC	FALSE	28	0	0	20424	0.141753	1417.53
TTAGGTTAGGTGATTATAACTGTCTGTCTCTCCTGCAGCCAGAAAGACTCCAGGGGACTCATTACTCTGTGCAGTCAGACATCTGGAGCATGGGACTGTC	TTAGGTTAGGTGATTATCACTGTCTGTCTCTCCTGCAGCCAGAAAGACTCCAGGGGACTCATTACTCTGTGCAGTCAGACATCTGGAGCATGGGACTGTC	TRUE	0	0	0	20221	0.140344	1403.44
TTAGGTTAGGTGATTATCACTGTCTGTCTCTCCTGCAGCCAGAAAG---CCAGGGGACTCATTACTCTGTGCAGTCAGACATCTGGAGCATGGGACTGTC	TTAGGTTAGGTGATTATCACTGTCTGTCTCTCCTGCAGCCAGAAAGACTCCAGGGGACTCATTACTCTGTGCAGTCAGACATCTGGAGCATGGGACTGTC	FALSE	3	0	0	20184	0.140088	1400.88
TTAGGTTAGGTGATTATCACTGTCTGTCTCTCCTGCAGCCAGAA----------GGACTCATTACTCTGTGCAGTCAGACATCTGGAGCATGGGACTGTC	TTAGGTTAGGTGATTATCACTGTCTGTCTCTCCTGCAGCCAGAAAGACTCCAGGGGACTCATTACTCTGTGCAGTCAGACATCTGGAGCATGGGACTGTC	FALSE	10	0	0	20131	0.13972	1397.2
TTAGGTTAGGTGATTATCACTGTCTGTCTCT-------------------------------------GTGCAGTCAGACATCTGGAGCATGGGACTGTC	TTAGGTTAGGTGATTATCACTGTCTGTCTCTCCTGCAGCCAGAAAGACTCCAGGGGACTCATTACTCTGTGCAGTCAGACATCTGGAGCATGGGACTGTC	FALSE	37	0	0	18247	0.126644	1266.44
TTAGGTTAGGTGATTATCACTGTCTGTCTCTCCTGCAGCCA---------CAGGGGACTCATTACTCTGTGCAGTCAGACATCTGGAGCATGGGACTGTC	TTAGGTTAGGTGATTATCACTGTCTGTCTCTCCTGCAGCCAGAAAGACTCCAGGGGACTCATTACTCTGTGCAGTCAGACATCTGGAGCATGGGACTGTC	FALSE	9	0	0	17816	0.123653	1236.53
TTAGGGTAGGTGATTATCACTGTCTGTCTCTCCTGCAGCCAGAAAGACTCCAGGGGACTCATTACTCTGTGCAGTCAGACATCTGGAGCATGGGACTGTC	TTAGGTTAGGTGATTATCACTGTCTGTCTCTCCTGCAGCCAGAAAGACTCCAGGGGACTCATTACTCTGTGCAGTCAGACATCTGGAGCATGGGACTGTC	TRUE	0	0	0	17258	0.11978	1197.8
TTAGGTTAGGTGATTATCACTGTCTGTCTCTCCTGCAGCCAG--------CAGGGGACTCATTACTCTGTGCAGTCAGACATCTGGAGCATGGGACTGTC	TTAGGTTAGGTGATTATCACTGTCTGTCTCTCCTGCAGCCAGAAAGACTCCAGGGGACTCATTACTCTGTGCAGTCAGACATCTGGAGCATGGGACTGTC	FALSE	8	0	0	16826	0.116781	1167.81
TTAGGTTAGGTGATTATCACTGTCTGTCTCTCCTGCAGCCAGAA-GACTCCAGGGGACTCATTACTCTGTGCAGTCAGACATCTGGAGCATGGGACTGTC	TTAGGTTAGGTGATTATCACTGTCTGTCTCTCCTGCAGCCAGAAAGACTCCAGGGGACTCATTACTCTGTGCAGTCAGACATCTGGAGCATGGGACTGTC	FALSE	1	0	0	15758	0.109369	1093.69
TTAGGTTAGGTGATTATCACTGTCTGTCTCTCCTGCAGCCAGAAGGAC--CAGGGGACTCATTACTCTGTGCAGTCAGACATCTGGAGCATGGGACTGTC	TTAGGTTAGGTGATTATCACTGTCTGTCTCTCCTGCAGCCAGAAAGACTCCAGGGGACTCATTACTCTGTGCAGTCAGACATCTGGAGCATGGGACTGTC	FALSE	2	0	1	15220	0.105635	1056.35
TTAGGTTAGGTGATTATCACTGTCTGTCTCTCCTGCAGC------------AGGGGACTCATTACTCTGTGCAGTCAGACATCTGGAGCATGGGACTGTC	TTAGGTTAGGTGATTATCACTGTCTGTCTCTCCTGCAGCCAGAAAGACTCCAGGGGACTCATTACTCTGTGCAGTCAGACATCTGGAGCATGGGACTGTC	FALSE	12	0	0	15189	0.10542	1054.2
TTAGGTTAGGTGATTATCACTGTCTGTCTCTCC------------------AGGGGACTCATTACTCTGTGCAGTCAGACATCTGGAGCATGGGACTGTC	TTAGGTTAGGTGATTATCACTGTCTGTCTCTCCTGCAGCCAGAAAGACTCCAGGGGACTCATTACTCTGTGCAGTCAGACATCTGGAGCATGGGACTGTC	FALSE	18	0	0	14594	0.10129	1012.9
TTAGGTTAGGTGATTATCACTGTCTGTCTCTCCTGCAGCCAGAAAGACTC--------TCATTACTCTGTGCAGTCAGACATCTGGAGCATGGGACTGTC	TTAGGTTAGGTGATTATCACTGTCTGTCTCTCCTGCAGCCAGAAAGACTCCAGGGGACTCATTACTCTGTGCAGTCAGACATCTGGAGCATGGGACTGTC	FALSE	8	0	0	13487	0.0936069	936.069
TTAGGTTAGGTGATTATCACTGTCTGTCTCTCCTGCAGCCAGAAGGAC---AGGGGACTCATTACTCTGTGCAGTCAGACATCTGGAGCATGGGACTGTC	TTAGGTTAGGTGATTATCACTGTCTGTCTCTCCTGCAGCCAGAAAGACTCCAGGGGACTCATTACTCTGTGCAGTCAGACATCTGGAGCATGGGACTGTC	FALSE	3	0	1	13178	0.0914623	914.623
TTAGGTTAGGTGATTATCACTGTCTGTCTCTCCTGC--------------CAGGGGACTCATTACTCTGTGCAGTCAGACATCTGGAGCATGGGACTGTC	TTAGGTTAGGTGATTATCACTGTCTGTCTCTCCTGCAGCCAGAAAGACTCCAGGGGACTCATTACTCTGTGCAGTCAGACATCTGGAGCATGGGACTGTC	FALSE	14	0	0	13099	0.090914	909.14
TTAGGTTAGGTGATTATCACTGTCTGTCTCTCCTGCAGCCAGAA-----CCAGGGGACTCATTACTCTGTGCAGTCAGACATCTGGAGCATGGGACTGTC	TTAGGTTAGGTGATTATCACTGTCTGTCTCTCCTGCAGCCAGAAAGACTCCAGGGGACTCATTACTCTGTGCAGTCAGACATCTGGAGCATGGGACTGTC	FALSE	5	0	0	12864	0.089283	892.83
TTAGGTTAGGTGATTATCACTGTCTGTCTCTCCTGCAGCCAGAA-------------CTCATTACTCTGTGCAGTCAGACATCTGGAGCATGGGACTGTC	TTAGGTTAGGTGATTATCACTGTCTGTCTCTCCTGCAGCCAGAAAGACTCCAGGGGACTCATTACTCTGTGCAGTCAGACATCTGGAGCATGGGACTGTC	FALSE	13	0	0	12822	0.0889915	889.915
TTAGGTTAGGTGATTATCACTGTCTGTCTCTCCTGCAGCCAGAAAGACTCGCAGGGGACTCATTACTCTGTGCAGTCAGACATCTGGAGCATGGGACTGT	TTAGGTTAGGTGATTATCACTGTCTGTCTCTCCTGCAGCCAGAAAGACTC-CAGGGGACTCATTACTCTGTGCAGTCAGACATCTGGAGCATGGGACTGT	FALSE	0	1	0	12298	0.0853547	853.547
TTAGGTTAGGTGATTATCACTGTCTGTCTCTCCTGCA------------------------TTACTCTGTGCAGTCAGACATCTGGAGCATGGGACTGTC	TTAGGTTAGGTGATTATCACTGTCTGTCTCTCCTGCAGCCAGAAAGACTCCAGGGGACTCATTACTCTGTGCAGTCAGACATCTGGAGCATGGGACTGTC	FALSE	24	0	0	12158	0.084383	843.83
TTAGGTTAGGTGATTATCACTGTCTGTCTCTCCTGCAGCCAGGA-----------GACTCATTACTCTGTGCAGTCAGACATCTGGAGCATGGGACTGTC	TTAGGTTAGGTGATTATCACTGTCTGTCTCTCCTGCAGCCAGAAAGACTCCAGGGGACTCATTACTCTGTGCAGTCAGACATCTGGAGCATGGGACTGTC	FALSE	11	0	1	11805	0.081933	819.33
TTAGGTTAGGTGATTATCACTGTCTGTCTCTCCTGCAGCC----------CAGGGGACTCATTACTCTGTGCAGTCAGACATCTGGAGCATGGGACTGTC	TTAGGTTAGGTGATTATCACTGTCTGTCTCTCCTGCAGCCAGAAAGACTCCAGGGGACTCATTACTCTGTGCAGTCAGACATCTGGAGCATGGGACTGTC	FALSE	10	0	0	11565	0.0802672	802.672
TTAGGTTAGGTGATTATCACTGTCTGTCTCTCCTGCAGCCAG-------------GACTCATTACTCTGTGCAGTCAGACATCTGGAGCATGGGACTGTC	TTAGGTTAGGTGATTATCACTGTCTGTCTCTCCTGCAGCCAGAAAGACTCCAGGGGACTCATTACTCTGTGCAGTCAGACATCTGGAGCATGGGACTGTC	FALSE	13	0	0	11440	0.0793997	793.997
TGAGGTTAGGTGATTATCACTGTCTGTCTCTCCTGCAGCCAGAAAGACTCCAGGGGACTCATTACTCTGTGCAGTCAGACATCTGGAGCATGGGACTGTC	TTAGGTTAGGTGATTATCACTGTCTGTCTCTCCTGCAGCCAGAAAGACTCCAGGGGACTCATTACTCTGTGCAGTCAGACATCTGGAGCATGGGACTGTC	TRUE	0	0	0	11388	0.0790388	790.388
TTAGGTTAGGTGATTATCACTGTCTGTCTCTCCTGCAG------------------ACTCATTACTCTGTGCAGTCAGACATCTGGAGCATGGGACTGTC	TTAGGTTAGGTGATTATCACTGTCTGTCTCTCCTGCAGCCAGAAAGACTCCAGGGGACTCATTACTCTGTGCAGTCAGACATCTGGAGCATGGGACTGTC	FALSE	18	0	0	11306	0.0784696	784.696
TTAGGTTAGGTGATTATCACTGTCTGTCTCTCCTGCAGCCAGAAAGACTG---------CATTACTCTGTGCAGTCAGACATCTGGAGCATGGGACTGTC	TTAGGTTAGGTGATTATCACTGTCTGTCTCTCCTGCAGCCAGAAAGACTCCAGGGGACTCATTACTCTGTGCAGTCAGACATCTGGAGCATGGGACTGTC	FALSE	9	0	1	11156	0.0774286	774.286
TTAGGTTAGGTGATTATCACTGTCTGTCTCTCCTGCAGCCAGAAAGAC-CCAGGGGACTCATTACTCTGTGCAGTCAGACATCTGGAGCATGGGACTGTC	TTAGGTTAGGTGATTATCACTGTCTGTCTCTCCTGCAGCCAGAAAGACTCCAGGGGACTCATTACTCTGTGCAGTCAGACATCTGGAGCATGGGACTGTC	FALSE	1	0	0	10961	0.0760752	760.752
TTAGGTTAGGTGATTATCACTGTCTGTCTCTCCTGCAGCCAGAAAGACT-------------------GTGCAGTCAGACATCTGGAGCATGGGACTGTC	TTAGGTTAGGTGATTATCACTGTCTGTCTCTCCTGCAGCCAGAAAGACTCCAGGGGACTCATTACTCTGTGCAGTCAGACATCTGGAGCATGGGACTGTC	FALSE	19	0	0	10297	0.0714667	714.667
TTAGGTTAGGTGATTATCACTGTCTGTCTCTC-----------------------------------TGTGCAGTCAGACATCTGGAGCATGGGACTGTC	TTAGGTTAGGTGATTATCACTGTCTGTCTCTCCTGCAGCCAGAAAGACTCCAGGGGACTCATTACTCTGTGCAGTCAGACATCTGGAGCATGGGACTGTC	FALSE	35	0	0	10153	0.0704672	704.672
TTAGGTTAGGTGATTATCACTGTCTGTCTCTCCTGCA-------------CAGGGGACTCATTACTCTGTGCAGTCAGACATCTGGAGCATGGGACTGTC	TTAGGTTAGGTGATTATCACTGTCTGTCTCTCCTGCAGCCAGAAAGACTCCAGGGGACTCATTACTCTGTGCAGTCAGACATCTGGAGCATGGGACTGTC	FALSE	13	0	0	10034	0.0696413	696.413
TTAGGTTATGTGATTATCACTGTCTGTCTCTCCTGCAGCCAGAAAGACTCCAGGGGACTCATTACTCTGTGCAGTCAGACATCTGGAGCATGGGACTGTC	TTAGGTTAGGTGATTATCACTGTCTGTCTCTCCTGCAGCCAGAAAGACTCCAGGGGACTCATTACTCTGTGCAGTCAGACATCTGGAGCATGGGACTGTC	TRUE	0	0	0	9660	0.0670455	670.455
TTAGGTTAGGTGATTATCACTGTCTGTCTCTCCTGCAGCCAGAAAGAT--CAGGGGACTCATTACTCTGTGCAGTCAGACATCTGGAGCATGGGACTGTC	TTAGGTTAGGTGATTATCACTGTCTGTCTCTCCTGCAGCCAGAAAGACTCCAGGGGACTCATTACTCTGTGCAGTCAGACATCTGGAGCATGGGACTGTC	FALSE	2	0	1	9474	0.0657546	657.546
TTAGGTTAGGTGATTATCACTGTCTGTCTCTCCTGCAGCCAG--------------------------------TCAGACATCTGGAGCATGGGACTGTC	TTAGGTTAGGTGATTATCACTGTCTGTCTCTCCTGCAGCCAGAAAGACTCCAGGGGACTCATTACTCTGTGCAGTCAGACATCTGGAGCATGGGACTGTC	FALSE	32	0	0	9126	0.0633393	633.393
TTAGGTTAGGTGATTATCACTGTCTGTCTCTCCTGCAGCCAGAAAGACT------------------------------------------------GTC	TTAGGTTAGGTGATTATCACTGTCTGTCTCTCCTGCAGCCAGAAAGACTCCAGGGGACTCATTACTCTGTGCAGTCAGACATCTGGAGCATGGGACTGTC	FALSE	48	0	0	9044	0.0627702	627.702
#NAME?	TTAGGTTAGGTGATTATCACTGTCTGTCTCTCCTGCAGCCAGAAAGACTCCAGGGGACTCATTACTCTGTGCAGTCAGACATCTGGAGCATGGGACTGTC	FALSE	62	0	0	8809	0.0611391	611.391
TTAGGTTAGGTGATTATCACTGTCTGTCTCTCCT-------------------------CATTACTCTGTGCAGTCAGACATCTGGAGCATGGGACTGTC	TTAGGTTAGGTGATTATCACTGTCTGTCTCTCCTGCAGCCAGAAAGACTCCAGGGGACTCATTACTCTGTGCAGTCAGACATCTGGAGCATGGGACTGTC	FALSE	25	0	0	8578	0.0595359	595.359
TTAGGTTAGGTGATTATCACTGTCTGTCTCTCCTGCAGCCAGAAAGACT---GGGGACTCATTACTCTGTGCAGTCAGACATCTGGAGCATGGGACTGTC	TTAGGTTAGGTGATTATCACTGTCTGTCTCTCCTGCAGCCAGAAAGACTCCAGGGGACTCATTACTCTGTGCAGTCAGACATCTGGAGCATGGGACTGTC	FALSE	3	0	0	8485	0.0588904	588.904
TTAGGTTAGGTGAGTATCACTGTCTGTCTCTCCTGCAGCCAGAAAGACTCCAGGGGACTCATTACTCTGTGCAGTCAGACATCTGGAGCATGGGACTGTC	TTAGGTTAGGTGATTATCACTGTCTGTCTCTCCTGCAGCCAGAAAGACTCCAGGGGACTCATTACTCTGTGCAGTCAGACATCTGGAGCATGGGACTGTC	TRUE	0	0	0	8469	0.0587794	587.794
TTAGGTTAGGTGATTATCACTGTCTGTCTCTC-------------------AGGGGACTCATTACTCTGTGCAGTCAGACATCTGGAGCATGGGACTGTC	TTAGGTTAGGTGATTATCACTGTCTGTCTCTCCTGCAGCCAGAAAGACTCCAGGGGACTCATTACTCTGTGCAGTCAGACATCTGGAGCATGGGACTGTC	FALSE	19	0	0	8451	0.0586544	586.544
TTAGGTTAGGTGATTATCACTGTCTGTCTCTCCT----------------CAGGGGACTCATTACTCTGTGCAGTCAGACATCTGGAGCATGGGACTGTC	TTAGGTTAGGTGATTATCACTGTCTGTCTCTCCTGCAGCCAGAAAGACTCCAGGGGACTCATTACTCTGTGCAGTCAGACATCTGGAGCATGGGACTGTC	FALSE	16	0	0	8423	0.0584601	584.601
TTAGGTTAGGTGATTATCACTGTCTGTCTCTCC-----------------CAGGGGACTCATTACTCTGTGCAGTCAGACATCTGGAGCATGGGACTGTC	TTAGGTTAGGTGATTATCACTGTCTGTCTCTCCTGCAGCCAGAAAGACTCCAGGGGACTCATTACTCTGTGCAGTCAGACATCTGGAGCATGGGACTGTC	FALSE	17	0	0	8201	0.0569193	569.193
TTAGGTTAGGTGATTATCACTGTCTG------------------------------ACTCATTACTCTGTGCAGTCAGACATCTGGAGCATGGGACTGTC	TTAGGTTAGGTGATTATCACTGTCTGTCTCTCCTGCAGCCAGAAAGACTCCAGGGGACTCATTACTCTGTGCAGTCAGACATCTGGAGCATGGGACTGTC	FALSE	30	0	0	8089	0.056142	561.42
TTAGGTTAGGTGATTATCACTGTCTGTCTCTCCTGCAGCCAGAA--------GGGGACTCATTACTCTGTGCAGTCAGACATCTGGAGCATGGGACTGTC	TTAGGTTAGGTGATTATCACTGTCTGTCTCTCCTGCAGCCAGAAAGACTCCAGGGGACTCATTACTCTGTGCAGTCAGACATCTGGAGCATGGGACTGTC	FALSE	8	0	0	8077	0.0560587	560.587
TTAGGTTAGGTGATTATCACTGTCTGTCTCTCCTGCAGCCAGAAAGACTC--GGGGACTCATTACTCTGTGCAGTCAGACATCTGGAGCATGGGACTGTC	TTAGGTTAGGTGATTATCACTGTCTGTCTCTCCTGCAGCCAGAAAGACTCCAGGGGACTCATTACTCTGTGCAGTCAGACATCTGGAGCATGGGACTGTC	FALSE	2	0	0	8038	0.055788	557.88
TTAGGTTAGGTGATTATCACTGTCTGTCTCTCCTGCAGCCAGAAAGACTC---------CATTACTCTGTGCAGTCAGACATCTGGAGCATGGGACTGTC	TTAGGTTAGGTGATTATCACTGTCTGTCTCTCCTGCAGCCAGAAAGACTCCAGGGGACTCATTACTCTGTGCAGTCAGACATCTGGAGCATGGGACTGTC	FALSE	9	0	0	7769	0.053921	539.21
TTAGGTTAGGTGATTATCACTGTCTGTCTCTCCTGCAGCCAG------------GGACTCATTACTCTGTGCAGTCAGACATCTGGAGCATGGGACTGTC	TTAGGTTAGGTGATTATCACTGTCTGTCTCTCCTGCAGCCAGAAAGACTCCAGGGGACTCATTACTCTGTGCAGTCAGACATCTGGAGCATGGGACTGTC	FALSE	12	0	0	7736	0.0536919	536.919
TTAGGTTAGGTGATTATCACTGTCTGTCTCTCCTGCAGCCAGAAAGACTC-------CTCATTACTCTGTGCAGTCAGACATCTGGAGCATGGGACTGTC	TTAGGTTAGGTGATTATCACTGTCTGTCTCTCCTGCAGCCAGAAAGACTCCAGGGGACTCATTACTCTGTGCAGTCAGACATCTGGAGCATGGGACTGTC	FALSE	7	0	0	7728	0.0536364	536.364
TTAGGTTAGGTGATTATCACTGTCTGTCTC--------------------CAGGGGACTCATTACTCTGTGCAGTCAGACATCTGGAGCATGGGACTGTC	TTAGGTTAGGTGATTATCACTGTCTGTCTCTCCTGCAGCCAGAAAGACTCCAGGGGACTCATTACTCTGTGCAGTCAGACATCTGGAGCATGGGACTGTC	FALSE	20	0	0	7612	0.0528313	528.313
TTAGGTTAGGTGATTATCACTGTCTGTCTCTCCTGCAGCCAGAAAGACTC---ATTACTCATTACTCTGTGCAGTCAGACATCTGGAGCATGGGACTGTC	TTAGGTTAGGTGATTATCACTGTCTGTCTCTCCTGCAGCCAGAAAGACTCCAGGGGACTCATTACTCTGTGCAGTCAGACATCTGGAGCATGGGACTGTC	FALSE	3	0	3	7432	0.051582	515.82
TTATGTTAGGTGATTATCACTGTCTGTCTCTCCTGCAGCCAGAAAGACTCCAGGGGACTCATTACTCTGTGCAGTCAGACATCTGGAGCATGGGACTGTC	TTAGGTTAGGTGATTATCACTGTCTGTCTCTCCTGCAGCCAGAAAGACTCCAGGGGACTCATTACTCTGTGCAGTCAGACATCTGGAGCATGGGACTGTC	TRUE	0	0	0	7332	0.050888	508.88
TTAGGTTCGGTGATTATCACTGTCTGTCTCTCCTGCAGCCAGAAAGACTCCAGGGGACTCATTACTCTGTGCAGTCAGACATCTGGAGCATGGGACTGTC	TTAGGTTAGGTGATTATCACTGTCTGTCTCTCCTGCAGCCAGAAAGACTCCAGGGGACTCATTACTCTGTGCAGTCAGACATCTGGAGCATGGGACTGTC	TRUE	0	0	0	7293	0.0506173	506.173
TTAGGTTAGGTGATTATCACTGTCTGTCTCTCCTGCAGCCAGAAGGACTCCAGGGGACTCATTACTCTGTGCAGTCAGACATCTGGAGCATGGGACTGTC	TTAGGTTAGGTGATTATCACTGTCTGTCTCTCCTGCAGCCAGAAAGACTCCAGGGGACTCATTACTCTGTGCAGTCAGACATCTGGAGCATGGGACTGTC	FALSE	0	0	1	7269	0.0504507	504.507
TTAGGTTAGGTGATTATCACTGTCTGTCTCTCCTGCAGCCAGAAAGACTC---GGGACTCATTACTCTGTGCAGTCAGACATCTGGAGCATGGGACTGTC	TTAGGTTAGGTGATTATCACTGTCTGTCTCTCCTGCAGCCAGAAAGACTCCAGGGGACTCATTACTCTGTGCAGTCAGACATCTGGAGCATGGGACTGTC	FALSE	3	0	0	7268	0.0504438	504.438
TTAGGTTAGGTGATTATCACTGTCTGTCTC---------------------AGGGGACTCATTACTCTGTGCAGTCAGACATCTGGAGCATGGGACTGTC	TTAGGTTAGGTGATTATCACTGTCTGTCTCTCCTGCAGCCAGAAAGACTCCAGGGGACTCATTACTCTGTGCAGTCAGACATCTGGAGCATGGGACTGTC	FALSE	21	0	0	7257	0.0503674	503.674
TTAGTTTAGGTGATTATCACTGTCTGTCTCTCCTGCAGCCAGAAAGACTCCAGGGGACTCATTACTCTGTGCAGTCAGACATCTGGAGCATGGGACTGTC	TTAGGTTAGGTGATTATCACTGTCTGTCTCTCCTGCAGCCAGAAAGACTCCAGGGGACTCATTACTCTGTGCAGTCAGACATCTGGAGCATGGGACTGTC	TRUE	0	0	0	7222	0.0501245	501.245
#NAME?	TTAGGTTAGGTGATTATCACTGTCTGTCTCTCCTGCAGCCAGAAAGACTCCAGGGGACTCATTACTCTGTGCAGTCAGACATCTGGAGCATGGGACTGTC	FALSE	47	0	3	7182	0.0498469	498.469
TTAGGTTAGGTGATTATCACTGTCTGTCTCTCCTGCAGCCAGAAAGTC---AGGGGACTCATTACTCTGTGCAGTCAGACATCTGGAGCATGGGACTGTC	TTAGGTTAGGTGATTATCACTGTCTGTCTCTCCTGCAGCCAGAAAGACTCCAGGGGACTCATTACTCTGTGCAGTCAGACATCTGGAGCATGGGACTGTC	FALSE	3	0	1	6904	0.0479174	479.174
TTAGGTTAGTTGATTATCACTGTCTGTCTCTCCTGCAGCCAGAAAGACTCCAGGGGACTCATTACTCTGTGCAGTCAGACATCTGGAGCATGGGACTGTC	TTAGGTTAGGTGATTATCACTGTCTGTCTCTCCTGCAGCCAGAAAGACTCCAGGGGACTCATTACTCTGTGCAGTCAGACATCTGGAGCATGGGACTGTC	TRUE	0	0	0	6898	0.0478758	478.758
TTAGGTTAGGTGATTATCACTGTCTGTCTCTCCTGCAGCCAGAAAG---------GACTCATTACTCTGTGCAGTCAGACATCTGGAGCATGGGACTGTC	TTAGGTTAGGTGATTATCACTGTCTGTCTCTCCTGCAGCCAGAAAGACTCCAGGGGACTCATTACTCTGTGCAGTCAGACATCTGGAGCATGGGACTGTC	FALSE	9	0	0	6718	0.0466265	466.265
TTAGGTTAGGTGATTATCACTGTCTGTCTCTCCTGCAGCCAGAAAGACTCCAGGGGACTCATTACTCTGTGCAGTCAGACATCTGGAGCATGTGACTGTC	TTAGGTTAGGTGATTATCACTGTCTGTCTCTCCTGCAGCCAGAAAGACTCCAGGGGACTCATTACTCTGTGCAGTCAGACATCTGGAGCATGGGACTGTC	TRUE	0	0	0	6597	0.0457867	457.867
TTAGGTTAGGTGATTATCACTGTCTGTCTCTCCTGCAGCCAGAAAGACTCCTCCAGGGGACTCATTACTCTGTGCAGTCAGACATCTGGAGCATGGGACT	TTAGGTTAGGTGATTATCACTGTCTGTCTCTCCTGCAGCCAGAAAGACTC---CAGGGGACTCATTACTCTGTGCAGTCAGACATCTGGAGCATGGGACT	FALSE	0	3	0	6567	0.0455785	455.785
TTAGGTTAGGTGATTATCACTGTCTGTCTCTCCTG----------------------------------TGCAGTCAGACATCTGGAGCATGGGACTGTC	TTAGGTTAGGTGATTATCACTGTCTGTCTCTCCTGCAGCCAGAAAGACTCCAGGGGACTCATTACTCTGTGCAGTCAGACATCTGGAGCATGGGACTGTC	FALSE	34	0	0	6430	0.0446276	446.276
TTAGGTTAGGTGATTATCACTGTCTGTCTCTCCTGCAGCCAGAAAGACTCAAGGGGACTCATTACTCTGTGCAGTCAGACATCTGGAGCATGGGACTGTC	TTAGGTTAGGTGATTATCACTGTCTGTCTCTCCTGCAGCCAGAAAGACTCCAGGGGACTCATTACTCTGTGCAGTCAGACATCTGGAGCATGGGACTGTC	FALSE	0	0	1	6294	0.0436837	436.837
TTAGGTTAGGTGATTATCACTGTCTGTCTCTCCTGCAGCCAGAAAGACTC------ACTCATTACTCTGTGCAGTCAGACATCTGGAGCATGGGACTGTC	TTAGGTTAGGTGATTATCACTGTCTGTCTCTCCTGCAGCCAGAAAGACTCCAGGGGACTCATTACTCTGTGCAGTCAGACATCTGGAGCATGGGACTGTC	FALSE	6	0	0	6260	0.0434477	434.477
TTAGGTTAGGTGATTATCACTGTCTGTCTCTCCTGCAGCCAGAAAG--------GGACTCATTACTCTGTGCAGTCAGACATCTGGAGCATGGGACTGTC	TTAGGTTAGGTGATTATCACTGTCTGTCTCTCCTGCAGCCAGAAAGACTCCAGGGGACTCATTACTCTGTGCAGTCAGACATCTGGAGCATGGGACTGTC	FALSE	8	0	0	5792	0.0401996	401.996
ATAGGTTAGGTGATTATCACTGTCTGTCTCTCCTGCAGCCAGAAAGACTCCAGGGGACTCATTACTCTGTGCAGTCAGACATCTGGAGCATGGGACTGTC	TTAGGTTAGGTGATTATCACTGTCTGTCTCTCCTGCAGCCAGAAAGACTCCAGGGGACTCATTACTCTGTGCAGTCAGACATCTGGAGCATGGGACTGTC	TRUE	0	0	0	5789	0.0401787	401.787
TTAGGTTAGGTGATTATCACTGTCTGTCTCTCCTGCAGCCAGAAAGACTTTCAGGGGACTCATTACTCTGTGCAGTCAGACATCTGGAGCATGGGACTGT	TTAGGTTAGGTGATTATCACTGTCTGTCTCTCCTGCAGCCAGAAAGACTC-CAGGGGACTCATTACTCTGTGCAGTCAGACATCTGGAGCATGGGACTGT	FALSE	0	1	1	5710	0.0396304	396.304
TTAGGTTAGGTGATTATCACTGTCTGTCTCTCCTGCAGCC------------------TCATTACTCTGTGCAGTCAGACATCTGGAGCATGGGACTGTC	TTAGGTTAGGTGATTATCACTGTCTGTCTCTCCTGCAGCCAGAAAGACTCCAGGGGACTCATTACTCTGTGCAGTCAGACATCTGGAGCATGGGACTGTC	FALSE	18	0	0	5598	0.0388531	388.531
TTAGGTTAGGTGATTATCACTGTCTGTCTCTCCTGCAGCCAGAAAGA-----GGGGACTCATTACTCTGTGCAGTCAGACATCTGGAGCATGGGACTGTC	TTAGGTTAGGTGATTATCACTGTCTGTCTCTCCTGCAGCCAGAAAGACTCCAGGGGACTCATTACTCTGTGCAGTCAGACATCTGGAGCATGGGACTGTC	FALSE	5	0	0	5458	0.0378814	378.814
TTAGGTTAGGTGATTATCACTGTCTGTCTCTCCTGCAGCCAGAAAGACT------GGCTCATTACTCTGTGCAGTCAGACATCTGGAGCATGGGACTGTC	TTAGGTTAGGTGATTATCACTGTCTGTCTCTCCTGCAGCCAGAAAGACTCCAGGGGACTCATTACTCTGTGCAGTCAGACATCTGGAGCATGGGACTGTC	FALSE	6	0	1	5418	0.0376038	376.038
TTAGGTTAGGTGATTATCACTGTCTGTCTCTCCTGCAGCCAGAAAGAATC----------ATTACTCTGTGCAGTCAGACATCTGGAGCATGGGACTGTC	TTAGGTTAGGTGATTATCACTGTCTGTCTCTCCTGCAGCCAGAAAGACTCCAGGGGACTCATTACTCTGTGCAGTCAGACATCTGGAGCATGGGACTGTC	FALSE	10	0	1	5361	0.0372082	372.082
TTAGGTTAGGTGATTATCACTGTCTGTC-----------------------AGGGGACTCATTACTCTGTGCAGTCAGACATCTGGAGCATGGGACTGTC	TTAGGTTAGGTGATTATCACTGTCTGTCTCTCCTGCAGCCAGAAAGACTCCAGGGGACTCATTACTCTGTGCAGTCAGACATCTGGAGCATGGGACTGTC	FALSE	23	0	0	5328	0.0369792	369.792
TTAGGTTAGGTGATTATCACTGTCTGTC--------------------------------ATTACTCTGTGCAGTCAGACATCTGGAGCATGGGACTGTC	TTAGGTTAGGTGATTATCACTGTCTGTCTCTCCTGCAGCCAGAAAGACTCCAGGGGACTCATTACTCTGTGCAGTCAGACATCTGGAGCATGGGACTGTC	FALSE	32	0	0	5230	0.036299	362.99
TTAGGTTAGGTGATTATCACTGTCTGTCTCTCCTGCAGCCAGAAAGACTC----GGACTCATTACTCTGTGCAGTCAGACATCTGGAGCATGGGACTGTC	TTAGGTTAGGTGATTATCACTGTCTGTCTCTCCTGCAGCCAGAAAGACTCCAGGGGACTCATTACTCTGTGCAGTCAGACATCTGGAGCATGGGACTGTC	FALSE	4	0	0	5151	0.0357507	357.507
TTAGGTTAGGTGATTATCACTGTCTGTCTCTCCTGCAGCCAGA----------------CATTACTCTGTGCAGTCAGACATCTGGAGCATGGGACTGTC	TTAGGTTAGGTGATTATCACTGTCTGTCTCTCCTGCAGCCAGAAAGACTCCAGGGGACTCATTACTCTGTGCAGTCAGACATCTGGAGCATGGGACTGTC	FALSE	16	0	0	5128	0.035591	355.91
TTAGGTTAGGTGATTATCACTGTCTGTCTCTCCTGCAGCCAGAAAGACTC--AGGGACTCATTACTCTGTGCAGTCAGACATCTGGAGCATGGGACTGTC	TTAGGTTAGGTGATTATCACTGTCTGTCTCTCCTGCAGCCAGAAAGACTCCAGGGGACTCATTACTCTGTGCAGTCAGACATCTGGAGCATGGGACTGTC	FALSE	2	0	1	5063	0.0351399	351.399
TTAGGTTAGGTGATTATCACTGTCTGTCTCTCCTGCAGCCAGAAA----CCAGGGGACTCATTACTCTGTGCAGTCAGACATCTGGAGCATGGGACTGTC	TTAGGTTAGGTGATTATCACTGTCTGTCTCTCCTGCAGCCAGAAAGACTCCAGGGGACTCATTACTCTGTGCAGTCAGACATCTGGAGCATGGGACTGTC	FALSE	4	0	0	5017	0.0348206	348.206
TAGGTTAGGTGATTATCACTGTCTGTCTCTCCTGCAGCCAGAAAGACTTCCAGGGGACTCATTACTCTGTGCAGTCAGACATCTGGAGCATGGGACTGTC	TAGGTTAGGTGATTATCACTGTCTGTCTCTCCTGCAGCCAGAAAGACT-CCAGGGGACTCATTACTCTGTGCAGTCAGACATCTGGAGCATGGGACTGTC	FALSE	0	1	0	4987	0.0346124	346.124
TTAGGTTAGGTGATTATCACTGTCTGTCTCTCCTGCAGCCAGA---------GGGGACTCATTACTCTGTGCAGTCAGACATCTGGAGCATGGGACTGTC	TTAGGTTAGGTGATTATCACTGTCTGTCTCTCCTGCAGCCAGAAAGACTCCAGGGGACTCATTACTCTGTGCAGTCAGACATCTGGAGCATGGGACTGTC	FALSE	9	0	0	4966	0.0344667	344.667
TTAGGTTAGGTGATTATCACTGTCTGTCTCTCCTGCAGCCAGAAA------------CTCATTACTCTGTGCAGTCAGACATCTGGAGCATGGGACTGTC	TTAGGTTAGGTGATTATCACTGTCTGTCTCTCCTGCAGCCAGAAAGACTCCAGGGGACTCATTACTCTGTGCAGTCAGACATCTGGAGCATGGGACTGTC	FALSE	12	0	0	4933	0.0342376	342.376
TTAGGTTAGGTGATTATCACTGTCTGTCTCTCCTGCAGCCAGAAAGAC------------ATTACTCTGTGCAGTCAGACATCTGGAGCATGGGACTGTC	TTAGGTTAGGTGATTATCACTGTCTGTCTCTCCTGCAGCCAGAAAGACTCCAGGGGACTCATTACTCTGTGCAGTCAGACATCTGGAGCATGGGACTGTC	FALSE	12	0	0	4881	0.0338767	338.767
GTAGGTTAGGTGATTATCACTGTCTGTCTCTCCTGCAGCCAGAAAGACTC----------ATTACTCTGTGCAGTCAGACATCTGGAGCATGGGACTGTC	TTAGGTTAGGTGATTATCACTGTCTGTCTCTCCTGCAGCCAGAAAGACTCCAGGGGACTCATTACTCTGTGCAGTCAGACATCTGGAGCATGGGACTGTC	FALSE	10	0	0	4844	0.0336199	336.199
TTAGGTTAGGTGATTATCACTGTCTGTCTCTCCTGCAGCCAGAAAGAA--CAGGGGACTCATTACTCTGTGCAGTCAGACATCTGGAGCATGGGACTGTC	TTAGGTTAGGTGATTATCACTGTCTGTCTCTCCTGCAGCCAGAAAGACTCCAGGGGACTCATTACTCTGTGCAGTCAGACATCTGGAGCATGGGACTGTC	FALSE	2	0	1	4814	0.0334117	334.117
TTAGGTTAGGTGATTATCACTGTCTGTCTCTCCTGCAGCCAGAAAGACTACAGGGGACTCATTACTCTGTGCAGTCAGACATCTGGAGCATGGGACTGTC	TTAGGTTAGGTGATTATCACTGTCTGTCTCTCCTGCAGCCAGAAAGACTCCAGGGGACTCATTACTCTGTGCAGTCAGACATCTGGAGCATGGGACTGTC	FALSE	0	0	1	4811	0.0333909	333.909
TTAGGTTAGGTGATTATCACTGTCTGTCTCTCCTGCAGCCAGAAAGACTCCAGGGGACTCATTACTCTGTGCAGTCAGACATCTGGATCATGGGACTGTC	TTAGGTTAGGTGATTATCACTGTCTGTCTCTCCTGCAGCCAGAAAGACTCCAGGGGACTCATTACTCTGTGCAGTCAGACATCTGGAGCATGGGACTGTC	TRUE	0	0	0	4758	0.033023	330.23
TTAGGTTAGGTGATTATCACTGTCTGTCTCTCCTGCAGCCAGAAATACTCCAGGGGACTCATTACTCTGTGCAGTCAGACATCTGGAGCATGGGACTGTC	TTAGGTTAGGTGATTATCACTGTCTGTCTCTCCTGCAGCCAGAAAGACTCCAGGGGACTCATTACTCTGTGCAGTCAGACATCTGGAGCATGGGACTGTC	FALSE	0	0	1	4733	0.0328495	328.495
TTAGGTTAGGTGATTATCACTGTCTGTCTCTCCTGCAGACAGAAAGACTCCAGGGGACTCATTACTCTGTGCAGTCAGACATCTGGAGCATGGGACTGTC	TTAGGTTAGGTGATTATCACTGTCTGTCTCTCCTGCAGCCAGAAAGACTCCAGGGGACTCATTACTCTGTGCAGTCAGACATCTGGAGCATGGGACTGTC	FALSE	0	0	1	4659	0.0323359	323.359
TTAGGTTAGGTGATTATCACTGTCTGTCTCTCCTGCAGCCAGAAAGACTGCAGGAGACTCATTACTCTGTGCAGTCAGACATCTGGAGCATGGGACTGTC	TTAGGTTAGGTGATTATCACTGTCTGTCTCTCCTGCAGCCAGAAAGACTCCAGGGGACTCATTACTCTGTGCAGTCAGACATCTGGAGCATGGGACTGTC	FALSE	0	0	2	4582	0.0318015	318.015
TTCGGTTAGGTGATTATCACTGTCTGTCTCTCCTGCAGCCAGAAAGACTC----------ATTACTCTGTGCAGTCAGACATCTGGAGCATGGGACTGTC	TTAGGTTAGGTGATTATCACTGTCTGTCTCTCCTGCAGCCAGAAAGACTCCAGGGGACTCATTACTCTGTGCAGTCAGACATCTGGAGCATGGGACTGTC	FALSE	10	0	0	4567	0.0316974	316.974
TTAGGTTAGGTGATTATCACTGTCTGTCTCTCCTGCAGCCAGAAAG--TCCAGGGGACTCATTACTCTGTGCAGTCAGACATCTGGAGCATGGGACTGTC	TTAGGTTAGGTGATTATCACTGTCTGTCTCTCCTGCAGCCAGAAAGACTCCAGGGGACTCATTACTCTGTGCAGTCAGACATCTGGAGCATGGGACTGTC	FALSE	2	0	0	4560	0.0316488	316.488
TTAGGTTAGGTGATTATCACTGTCTGTCTCTCCTGCAGCCAGAAAG-CTCCAGGGGACTCATTACTCTGTGCAGTCAGACATCTGGAGCATGGGACTGTC	TTAGGTTAGGTGATTATCACTGTCTGTCTCTCCTGCAGCCAGAAAGACTCCAGGGGACTCATTACTCTGTGCAGTCAGACATCTGGAGCATGGGACTGTC	FALSE	1	0	0	4508	0.0312879	312.879
TTAGGTTAGGTGATTATCACT--------------------------------------CATTACTCTGTGCAGTCAGACATCTGGAGCATGGGACTGTC	TTAGGTTAGGTGATTATCACTGTCTGTCTCTCCTGCAGCCAGAAAGACTCCAGGGGACTCATTACTCTGTGCAGTCAGACATCTGGAGCATGGGACTGTC	FALSE	38	0	0	4435	0.0307813	307.813
TTAGGTTAGGTGATTATCACTGTCTGTCTCTCCTGCAGCCAGAAAGACTCCAGGGGACTCATTACTCTGTGCAGTCAGACATCTTGAGCATGGGACTGTC	TTAGGTTAGGTGATTATCACTGTCTGTCTCTCCTGCAGCCAGAAAGACTCCAGGGGACTCATTACTCTGTGCAGTCAGACATCTGGAGCATGGGACTGTC	TRUE	0	0	0	4402	0.0305522	305.522
TTAGGTTAGGTGATTATCACTGTCTGTCTCTCCTGCA--------------------CTCATTACTCTGTGCAGTCAGACATCTGGAGCATGGGACTGTC	TTAGGTTAGGTGATTATCACTGTCTGTCTCTCCTGCAGCCAGAAAGACTCCAGGGGACTCATTACTCTGTGCAGTCAGACATCTGGAGCATGGGACTGTC	FALSE	20	0	0	4401	0.0305453	305.453
TTAGGTTAGGTGATTATCACTGTCTGTCTCTCCTGCAGCCAGAAAGACTCCAGGGGACTCATTACTCTGTGAAGTCAGACATCTGGAGCATGGGACTGTC	TTAGGTTAGGTGATTATCACTGTCTGTCTCTCCTGCAGCCAGAAAGACTCCAGGGGACTCATTACTCTGTGCAGTCAGACATCTGGAGCATGGGACTGTC	FALSE	0	0	1	4394	0.0304967	304.967
TTAGGTTAGGTGATTATCACTGTCTGTCTCTCCTGCAGCCAGAAAGACT------GACTCATTACTCTGTGCAGTCAGACATCTGGAGCATGGGACTGTC	TTAGGTTAGGTGATTATCACTGTCTGTCTCTCCTGCAGCCAGAAAGACTCCAGGGGACTCATTACTCTGTGCAGTCAGACATCTGGAGCATGGGACTGTC	FALSE	6	0	0	4362	0.0302746	302.746
TTAGGTTAGGTGATTATCACTGTCTGT-------------------------------------------GCAGTCAGACATCTGGAGCATGGGACTGTC	TTAGGTTAGGTGATTATCACTGTCTGTCTCTCCTGCAGCCAGAAAGACTCCAGGGGACTCATTACTCTGTGCAGTCAGACATCTGGAGCATGGGACTGTC	FALSE	43	0	0	4350	0.0301913	301.913
TTAGGTTAGGTGATTATCACTGTCTGTCTCTCCTGCAGC-------------------TCATTACTCTGTGCAGTCAGACATCTGGAGCATGGGACTGTC	TTAGGTTAGGTGATTATCACTGTCTGTCTCTCCTGCAGCCAGAAAGACTCCAGGGGACTCATTACTCTGTGCAGTCAGACATCTGGAGCATGGGACTGTC	FALSE	19	0	0	4282	0.0297194	297.194
TTAGGTTAGGTGATTATCACTGTCTGTCTCTCCTGCAGCCAGAAAGACTCCAGGGGACTCATTACTCTGTGCAGTCAGACATCGGGAGCATGGGACTGTC	TTAGGTTAGGTGATTATCACTGTCTGTCTCTCCTGCAGCCAGAAAGACTCCAGGGGACTCATTACTCTGTGCAGTCAGACATCTGGAGCATGGGACTGTC	TRUE	0	0	0	4235	0.0293931	293.931
TTAGGTTAGGTGATTATCACTGTCTGTCTCTCCTGCAGCCAGAA-GACTC-AGGGGACTCATTACTCTGTGCAGTCAGACATCTGGAGCATGGGACTGTC	TTAGGTTAGGTGATTATCACTGTCTGTCTCTCCTGCAGCCAGAAAGACTCCAGGGGACTCATTACTCTGTGCAGTCAGACATCTGGAGCATGGGACTGTC	FALSE	2	0	0	4109	0.0285186	285.186
TTAGGTTAGGTGATTATCACTGTCTGTCTCTCCTG---------------------ACTCATTACTCTGTGCAGTCAGACATCTGGAGCATGGGACTGTC	TTAGGTTAGGTGATTATCACTGTCTGTCTCTCCTGCAGCCAGAAAGACTCCAGGGGACTCATTACTCTGTGCAGTCAGACATCTGGAGCATGGGACTGTC	FALSE	21	0	0	4044	0.0280675	280.675
TTAGGTTAGGTGATTATCACTGTCTGTCTCTCCTGC----------------------TCATTACTCTGTGCAGTCAGACATCTGGAGCATGGGACTGTC	TTAGGTTAGGTGATTATCACTGTCTGTCTCTCCTGCAGCCAGAAAGACTCCAGGGGACTCATTACTCTGTGCAGTCAGACATCTGGAGCATGGGACTGTC	FALSE	22	0	0	4038	0.0280259	280.259
TTAGGTTAGGTGATTATCACTGTCTGTCTCTCCTGCAGCCAGAAAGACTCCAGTGGACTCATTACTCTGTGCAGTCAGACATCTGGAGCATGGGACTGTC	TTAGGTTAGGTGATTATCACTGTCTGTCTCTCCTGCAGCCAGAAAGACTCCAGGGGACTCATTACTCTGTGCAGTCAGACATCTGGAGCATGGGACTGTC	FALSE	0	0	1	4028	0.0279565	279.565
TTAGGTTAGGTGATTATCACTGTCTGTCTCTCCTGCAGCCAGAAT-----CAGGGGACTCATTACTCTGTGCAGTCAGACATCTGGAGCATGGGACTGTC	TTAGGTTAGGTGATTATCACTGTCTGTCTCTCCTGCAGCCAGAAAGACTCCAGGGGACTCATTACTCTGTGCAGTCAGACATCTGGAGCATGGGACTGTC	FALSE	5	0	1	4008	0.0278176	278.176
TTAGGTTAGGTGATTATCACTGTCTGTCTCTCCTGCAGCCAGAAAGACTC---------------------------------TGGAGCATGGGACTGTC	TTAGGTTAGGTGATTATCACTGTCTGTCTCTCCTGCAGCCAGAAAGACTCCAGGGGACTCATTACTCTGTGCAGTCAGACATCTGGAGCATGGGACTGTC	FALSE	33	0	0	4003	0.0277829	277.829
TTAGGTTAGGTGATTATCACTGTCTGTCTCTCCTGCAGCCAGAAG-----CAGGGGACTCATTACTCTGTGCAGTCAGACATCTGGAGCATGGGACTGTC	TTAGGTTAGGTGATTATCACTGTCTGTCTCTCCTGCAGCCAGAAAGACTCCAGGGGACTCATTACTCTGTGCAGTCAGACATCTGGAGCATGGGACTGTC	FALSE	5	0	1	3993	0.0277135	277.135
TTAGGTTAGGTGATTATCACTGTCTGTCTCTCCTGCAGCCAGAAAGACT-----------------------------------GGAGCATGGGACTGTC	TTAGGTTAGGTGATTATCACTGTCTGTCTCTCCTGCAGCCAGAAAGACTCCAGGGGACTCATTACTCTGTGCAGTCAGACATCTGGAGCATGGGACTGTC	FALSE	35	0	0	3965	0.0275192	275.192
TTAGGTTAGGTGATTATCACTGTCTGTCTCTCCTGCAGCCAGAAAGACTC-----------TTACTCTGTGCAGTCAGACATCTGGAGCATGGGACTGTC	TTAGGTTAGGTGATTATCACTGTCTGTCTCTCCTGCAGCCAGAAAGACTCCAGGGGACTCATTACTCTGTGCAGTCAGACATCTGGAGCATGGGACTGTC	FALSE	11	0	0	3962	0.0274984	274.984
TTAGGTTAGGTGATTATCACTGTCTGTCTCTCCTGCAGCCAGAAAGAATCCAGGGGACTCATTACTCTGTGCAGTCAGACATCTGGAGCATGGGACTGTC	TTAGGTTAGGTGATTATCACTGTCTGTCTCTCCTGCAGCCAGAAAGACTCCAGGGGACTCATTACTCTGTGCAGTCAGACATCTGGAGCATGGGACTGTC	FALSE	0	0	1	3949	0.0274082	274.082
TTAGGTTAGGTGATTATCACTGTCTGTCTCTCCTGCAGCCAGA---------------------CTCTGTGCAGTCAGACATCTGGAGCATGGGACTGTC	TTAGGTTAGGTGATTATCACTGTCTGTCTCTCCTGCAGCCAGAAAGACTCCAGGGGACTCATTACTCTGTGCAGTCAGACATCTGGAGCATGGGACTGTC	FALSE	21	0	0	3901	0.027075	270.75
TTAGGTTAGGTGATTATCACTGTCTGTCTCTCCTGCAGCCAGAAAGACTGCAGG--ACTCATTACTCTGTGCAGTCAGACATCTGGAGCATGGGACTGTC	TTAGGTTAGGTGATTATCACTGTCTGTCTCTCCTGCAGCCAGAAAGACTCCAGGGGACTCATTACTCTGTGCAGTCAGACATCTGGAGCATGGGACTGTC	FALSE	2	0	1	3858	0.0267766	267.766
TTAGGTTAGGTGATTATCACTGTCTGTCTCTCCTGCAGCCAGAAAGACTC----------TTTACTCTGTGCAGTCAGACATCTGGAGCATGGGACTGTC	TTAGGTTAGGTGATTATCACTGTCTGTCTCTCCTGCAGCCAGAAAGACTCCAGGGGACTCATTACTCTGTGCAGTCAGACATCTGGAGCATGGGACTGTC	FALSE	10	0	1	3825	0.0265475	265.475
TTAGGTTAGGTGATTATCACTGTCT----------------------------------CATTACTCTGTGCAGTCAGACATCTGGAGCATGGGACTGTC	TTAGGTTAGGTGATTATCACTGTCTGTCTCTCCTGCAGCCAGAAAGACTCCAGGGGACTCATTACTCTGTGCAGTCAGACATCTGGAGCATGGGACTGTC	FALSE	34	0	0	3794	0.0263324	263.324
GTAGGTTAGGTGATTATCACTGTCTGTCTCTCCTGCAGCCAGAAAGACTC-AGGGGACTCATTACTCTGTGCAGTCAGACATCTGGAGCATGGGACTGTC	TTAGGTTAGGTGATTATCACTGTCTGTCTCTCCTGCAGCCAGAAAGACTCCAGGGGACTCATTACTCTGTGCAGTCAGACATCTGGAGCATGGGACTGTC	FALSE	1	0	0	3791	0.0263116	263.116
TTAGGTTAGGTGATTATCACTGTCTGTCTCTCCTGCAGCCAGAAAGACTCCAGGGGAATCATTACTCTGTGCAGTCAGACATCTGGAGCATGGGACTGTC	TTAGGTTAGGTGATTATCACTGTCTGTCTCTCCTGCAGCCAGAAAGACTCCAGGGGACTCATTACTCTGTGCAGTCAGACATCTGGAGCATGGGACTGTC	FALSE	0	0	1	3770	0.0261658	261.658
TTAGGTTAGGTGATTATCACTGTCTGTCTCTCCTGCATCCAGAAAGACTCCAGGGGACTCATTACTCTGTGCAGTCAGACATCTGGAGCATGGGACTGTC	TTAGGTTAGGTGATTATCACTGTCTGTCTCTCCTGCAGCCAGAAAGACTCCAGGGGACTCATTACTCTGTGCAGTCAGACATCTGGAGCATGGGACTGTC	FALSE	0	0	1	3758	0.0260825	260.825
TTAGGTTAGGTTATTATCACTGTCTGTCTCTCCTGCAGCCAGAAAGACTCCAGGGGACTCATTACTCTGTGCAGTCAGACATCTGGAGCATGGGACTGTC	TTAGGTTAGGTGATTATCACTGTCTGTCTCTCCTGCAGCCAGAAAGACTCCAGGGGACTCATTACTCTGTGCAGTCAGACATCTGGAGCATGGGACTGTC	TRUE	0	0	0	3639	0.0252566	252.566
TTAGGTTAGGTGATTATCACTGTCTGTCTCTCCTGCAGCCAGAAAGA--------GACTCATTACTCTGTGCAGTCAGACATCTGGAGCATGGGACTGTC	TTAGGTTAGGTGATTATCACTGTCTGTCTCTCCTGCAGCCAGAAAGACTCCAGGGGACTCATTACTCTGTGCAGTCAGACATCTGGAGCATGGGACTGTC	FALSE	8	0	0	3488	0.0242086	242.086
TTAGGTTAGGTGATTATCACTGTCTGTCTCTCCTGCAGCCAGAAAGACTCCAGGGGACTCAGTACTCTGTGCAGTCAGACATCTGGAGCATGGGACTGTC	TTAGGTTAGGTGATTATCACTGTCTGTCTCTCCTGCAGCCAGAAAGACTCCAGGGGACTCATTACTCTGTGCAGTCAGACATCTGGAGCATGGGACTGTC	FALSE	0	0	1	3456	0.0239865	239.865
TTCGGTTAGGTGATTATCACTGTCTGTCTCTCCTGCAGCCAGAAAGACTC-AGGGGACTCATTACTCTGTGCAGTCAGACATCTGGAGCATGGGACTGTC	TTAGGTTAGGTGATTATCACTGTCTGTCTCTCCTGCAGCCAGAAAGACTCCAGGGGACTCATTACTCTGTGCAGTCAGACATCTGGAGCATGGGACTGTC	FALSE	1	0	0	3440	0.0238754	238.754
TTAGGTTAGGTGATTATCACTGTCTGTCTCTCCTGCAGCCAGAAAGACTC------------TACTCTGTGCAGTCAGACATCTGGAGCATGGGACTGTC	TTAGGTTAGGTGATTATCACTGTCTGTCTCTCCTGCAGCCAGAAAGACTCCAGGGGACTCATTACTCTGTGCAGTCAGACATCTGGAGCATGGGACTGTC	FALSE	12	0	0	3410	0.0236672	236.672
TTAGGTTAGGTGATTATCACTGTCTGTCTCTCATGCAGCCAGAAAGACTCCAGGGGACTCATTACTCTGTGCAGTCAGACATCTGGAGCATGGGACTGTC	TTAGGTTAGGTGATTATCACTGTCTGTCTCTCCTGCAGCCAGAAAGACTCCAGGGGACTCATTACTCTGTGCAGTCAGACATCTGGAGCATGGGACTGTC	FALSE	0	0	1	3403	0.0236186	236.186
TTAGGTTAGGTGATAATCACTGTCTGTCTCTCCTGCAGCCAGAAAGACTCCAGGGGACTCATTACTCTGTGCAGTCAGACATCTGGAGCATGGGACTGTC	TTAGGTTAGGTGATTATCACTGTCTGTCTCTCCTGCAGCCAGAAAGACTCCAGGGGACTCATTACTCTGTGCAGTCAGACATCTGGAGCATGGGACTGTC	TRUE	0	0	0	3396	0.02357	235.7
TTAGGTTAGGTGATTATCACTGTCTGTCTCTCCTGCAGCCAGAAAGACT----GGGACTCATTACTCTGTGCAGTCAGACATCTGGAGCATGGGACTGTC	TTAGGTTAGGTGATTATCACTGTCTGTCTCTCCTGCAGCCAGAAAGACTCCAGGGGACTCATTACTCTGTGCAGTCAGACATCTGGAGCATGGGACTGTC	FALSE	4	0	0	3391	0.0235353	235.353
TTAGGTTAGGTGATTATCACTGTCTGTCTCTCCTGCAGCCAGAAATACTC----------ATTACTCTGTGCAGTCAGACATCTGGAGCATGGGACTGTC	TTAGGTTAGGTGATTATCACTGTCTGTCTCTCCTGCAGCCAGAAAGACTCCAGGGGACTCATTACTCTGTGCAGTCAGACATCTGGAGCATGGGACTGTC	FALSE	10	0	1	3375	0.0234243	234.243
TTAGGTTAGGTGATTATCACTGTCTGTCTCTCCTGCAGCCAGAAAGACTCATTACAGGGGACTCATTACTCTGTGCAGTCAGACATCTGGAGCATGGGAC	TTAGGTTAGGTGATTATCACTGTCTGTCTCTCCTGCAGCCAGAAAGACTC----CAGGGGACTCATTACTCTGTGCAGTCAGACATCTGGAGCATGGGAC	FALSE	0	4	0	3299	0.0228968	228.968
TTAGGTTAGGTGATTATCACTGTCTGTCTCTCCTGCAGCCAGAAAGACTCCAGGGGACTCATTACTCTGTGCAGTCAGACATCTGGAGCATTGGACTGTC	TTAGGTTAGGTGATTATCACTGTCTGTCTCTCCTGCAGCCAGAAAGACTCCAGGGGACTCATTACTCTGTGCAGTCAGACATCTGGAGCATGGGACTGTC	TRUE	0	0	0	3297	0.0228829	228.829
TTAGGTTAGGTGATTATCACTGTCTGTCTCTCCTGCAGCCAGAAAGACTCCAGGTGACTCATTACTCTGTGCAGTCAGACATCTGGAGCATGGGACTGTC	TTAGGTTAGGTGATTATCACTGTCTGTCTCTCCTGCAGCCAGAAAGACTCCAGGGGACTCATTACTCTGTGCAGTCAGACATCTGGAGCATGGGACTGTC	FALSE	0	0	1	3292	0.0228482	228.482
TTAGGTTAGGTGATTATCACTGTCTGTCTCTCCTGCAGCCAGAA-----------GACTCATTACTCTGTGCAGTCAGACATCTGGAGCATGGGACTGTC	TTAGGTTAGGTGATTATCACTGTCTGTCTCTCCTGCAGCCAGAAAGACTCCAGGGGACTCATTACTCTGTGCAGTCAGACATCTGGAGCATGGGACTGTC	FALSE	11	0	0	3271	0.0227025	227.025
TTAGGTTAGGTGATTATCACTGTCTGTCTCTCCTGCAGCCAGAAAT----CAGGGGACTCATTACTCTGTGCAGTCAGACATCTGGAGCATGGGACTGTC	TTAGGTTAGGTGATTATCACTGTCTGTCTCTCCTGCAGCCAGAAAGACTCCAGGGGACTCATTACTCTGTGCAGTCAGACATCTGGAGCATGGGACTGTC	FALSE	4	0	1	3263	0.022647	226.47
TTAGGTTAGG--------------------------------------------GGACTCATTACTCTGTGCAGTCAGACATCTGGAGCATGGGACTGTC	TTAGGTTAGGTGATTATCACTGTCTGTCTCTCCTGCAGCCAGAAAGACTCCAGGGGACTCATTACTCTGTGCAGTCAGACATCTGGAGCATGGGACTGTC	FALSE	44	0	0	3233	0.0224387	224.387
TTAGGTTAGGTGATTATCACTGTCTGTCTCTCCTGCAGCCAGA------------GACTCATTACTCTGTGCAGTCAGACATCTGGAGCATGGGACTGTC	TTAGGTTAGGTGATTATCACTGTCTGTCTCTCCTGCAGCCAGAAAGACTCCAGGGGACTCATTACTCTGTGCAGTCAGACATCTGGAGCATGGGACTGTC	FALSE	12	0	0	3151	0.0218696	218.696
TTAGGTTAGGTGATTATCACTGTCTGTCTCTCCTGC-----------------------------TCTGTGCAGTCAGACATCTGGAGCATGGGACTGTC	TTAGGTTAGGTGATTATCACTGTCTGTCTCTCCTGCAGCCAGAAAGACTCCAGGGGACTCATTACTCTGTGCAGTCAGACATCTGGAGCATGGGACTGTC	FALSE	29	0	0	3141	0.0218002	218.002
TTAGGTTAGGTGATTATCACTGTCTGTCTCTCCTGCAGCCAGAAAGACTCCAGGGGACTCATTACTCTGTGCAGTCAGAAATCTGGAGCATGGGACTGTC	TTAGGTTAGGTGATTATCACTGTCTGTCTCTCCTGCAGCCAGAAAGACTCCAGGGGACTCATTACTCTGTGCAGTCAGACATCTGGAGCATGGGACTGTC	FALSE	0	0	1	3107	0.0215642	215.642
TAGGTTAGGTGATTATCACTGTCTGTCTCTCCTGCAGCCAGAAAGACTGCCAGGGGACTCATTACTCTGTGCAGTCAGACATCTGGAGCATGGGACTGTC	TAGGTTAGGTGATTATCACTGTCTGTCTCTCCTGCAGCCAGAAAGACT-CCAGGGGACTCATTACTCTGTGCAGTCAGACATCTGGAGCATGGGACTGTC	FALSE	0	1	0	3107	0.0215642	215.642
TTAGGTTAGGTGATTATCACTGTCTGTCTCTACTGCAGCCAGAAAGACTCCAGGGGACTCATTACTCTGTGCAGTCAGACATCTGGAGCATGGGACTGTC	TTAGGTTAGGTGATTATCACTGTCTGTCTCTCCTGCAGCCAGAAAGACTCCAGGGGACTCATTACTCTGTGCAGTCAGACATCTGGAGCATGGGACTGTC	FALSE	0	0	1	3094	0.021474	214.74
TTAGGTTAGGTGATTATCACTGTCTGTCTCTCCTTCAGCCAGAAAGACTCCAGGGGACTCATTACTCTGTGCAGTCAGACATCTGGAGCATGGGACTGTC	TTAGGTTAGGTGATTATCACTGTCTGTCTCTCCTGCAGCCAGAAAGACTCCAGGGGACTCATTACTCTGTGCAGTCAGACATCTGGAGCATGGGACTGTC	FALSE	0	0	1	3082	0.0213907	213.907
TTAGGTTAGGTGATTATCACTGTCTGTCTCTCCTGCAGCCAGAAGG-CTCCAGGGGACTCATTACTCTGTGCAGTCAGACATCTGGAGCATGGGACTGTC	TTAGGTTAGGTGATTATCACTGTCTGTCTCTCCTGCAGCCAGAAAGACTCCAGGGGACTCATTACTCTGTGCAGTCAGACATCTGGAGCATGGGACTGTC	FALSE	1	0	1	3059	0.0212311	212.311
TTAGGGTAGGTGATTATCACTGTCTGTCTCTCCTGCAGCCAGAAAGACTC----------ATTACTCTGTGCAGTCAGACATCTGGAGCATGGGACTGTC	TTAGGTTAGGTGATTATCACTGTCTGTCTCTCCTGCAGCCAGAAAGACTCCAGGGGACTCATTACTCTGTGCAGTCAGACATCTGGAGCATGGGACTGTC	FALSE	10	0	0	3048	0.0211547	211.547
TTAGGATAGGTGATTATCACTGTCTGTCTCTCCTGCAGCCAGAAAGACTCCAGGGGACTCATTACTCTGTGCAGTCAGACATCTGGAGCATGGGACTGTC	TTAGGTTAGGTGATTATCACTGTCTGTCTCTCCTGCAGCCAGAAAGACTCCAGGGGACTCATTACTCTGTGCAGTCAGACATCTGGAGCATGGGACTGTC	TRUE	0	0	0	3007	0.0208702	208.702
TTAGGTTAGGTGATTATCACTGTCTGTCTCTCCTGCAGCCAGAAAG------GGGGACTCATTACTCTGTGCAGTCAGACATCTGGAGCATGGGACTGTC	TTAGGTTAGGTGATTATCACTGTCTGTCTCTCCTGCAGCCAGAAAGACTCCAGGGGACTCATTACTCTGTGCAGTCAGACATCTGGAGCATGGGACTGTC	FALSE	6	0	0	3007	0.0208702	208.702
TTAGGTTAGGTGATTATCACTGTC---------------------------AGGGGACTCATTACTCTGTGCAGTCAGACATCTGGAGCATGGGACTGTC	TTAGGTTAGGTGATTATCACTGTCTGTCTCTCCTGCAGCCAGAAAGACTCCAGGGGACTCATTACTCTGTGCAGTCAGACATCTGGAGCATGGGACTGTC	FALSE	27	0	0	2984	0.0207105	207.105
TTAGGTTAGGTGATTATCACTGTCTGTCTCTCCTGCAGCCAGAAAGA-TCCAGGGGACTCATTACTCTGTGCAGTCAGACATCTGGAGCATGGGACTGTC	TTAGGTTAGGTGATTATCACTGTCTGTCTCTCCTGCAGCCAGAAAGACTCCAGGGGACTCATTACTCTGTGCAGTCAGACATCTGGAGCATGGGACTGTC	FALSE	1	0	0	2977	0.020662	206.62
TTAGGTTAGGTGATTATCACTGTCTGTCTCTCCTGCAGCCAGAAAGACTCCATGGGACTCATTACTCTGTGCAGTCAGACATCTGGAGCATGGGACTGTC	TTAGGTTAGGTGATTATCACTGTCTGTCTCTCCTGCAGCCAGAAAGACTCCAGGGGACTCATTACTCTGTGCAGTCAGACATCTGGAGCATGGGACTGTC	FALSE	0	0	1	2975	0.0206481	206.481
TTAGGTTAGGTGATTATCACTGTCTGTCTCTCCTGCAGCCAGA------CCAGGGGACTCATTACTCTGTGCAGTCAGACATCTGGAGCATGGGACTGTC	TTAGGTTAGGTGATTATCACTGTCTGTCTCTCCTGCAGCCAGAAAGACTCCAGGGGACTCATTACTCTGTGCAGTCAGACATCTGGAGCATGGGACTGTC	FALSE	6	0	0	2970	0.0206134	206.134
TTAGGTTAGGTGATTATCACTGTCTGTCTCTCCTGAAGCCAGAAAGACTCCAGGGGACTCATTACTCTGTGCAGTCAGACATCTGGAGCATGGGACTGTC	TTAGGTTAGGTGATTATCACTGTCTGTCTCTCCTGCAGCCAGAAAGACTCCAGGGGACTCATTACTCTGTGCAGTCAGACATCTGGAGCATGGGACTGTC	FALSE	0	0	1	2936	0.0203774	203.774
TTAGGTTAGGTGATTATCACTGTCTGTCTCTCCTGCAGCCAGAAAGACTCCAGGGGACTCATTAATCTGTGCAGTCAGACATCTGGAGCATGGGACTGTC	TTAGGTTAGGTGATTATCACTGTCTGTCTCTCCTGCAGCCAGAAAGACTCCAGGGGACTCATTACTCTGTGCAGTCAGACATCTGGAGCATGGGACTGTC	FALSE	0	0	1	2936	0.0203774	203.774
TTAGGTTAGGTGATTATCACTGTCTGTCTCTCCTGCAGCCAGACA--------------------TCTGTGCAGTCAGACATCTGGAGCATGGGACTGTC	TTAGGTTAGGTGATTATCACTGTCTGTCTCTCCTGCAGCCAGAAAGACTCCAGGGGACTCATTACTCTGTGCAGTCAGACATCTGGAGCATGGGACTGTC	FALSE	20	0	1	2872	0.0199332	199.332
TTAGGTTAGGTGATTATCACTGTCTGTCTCTCCTGCAGCCAGAA----TCCAGGGGACTCATTACTCTGTGCAGTCAGACATCTGGAGCATGGGACTGTC	TTAGGTTAGGTGATTATCACTGTCTGTCTCTCCTGCAGCCAGAAAGACTCCAGGGGACTCATTACTCTGTGCAGTCAGACATCTGGAGCATGGGACTGTC	FALSE	4	0	0	2866	0.0198916	198.916
TTAGGTTAGGTGATTATAACTGTCTGTCTCTCCTGCAGCCAGAAAGACTC-AGGGGACTCATTACTCTGTGCAGTCAGACATCTGGAGCATGGGACTGTC	TTAGGTTAGGTGATTATCACTGTCTGTCTCTCCTGCAGCCAGAAAGACTCCAGGGGACTCATTACTCTGTGCAGTCAGACATCTGGAGCATGGGACTGTC	FALSE	1	0	0	2842	0.019725	197.25
TTAGGTTAGGTGATTATCACTGTCTGTCTCTCCTGCAGCCAGAAAGACTCCAGGGGACTCATTACTATGTGCAGTCAGACATCTGGAGCATGGGACTGTC	TTAGGTTAGGTGATTATCACTGTCTGTCTCTCCTGCAGCCAGAAAGACTCCAGGGGACTCATTACTCTGTGCAGTCAGACATCTGGAGCATGGGACTGTC	FALSE	0	0	1	2842	0.019725	197.25
TTAGGTTAGGTGATTATCACTGTCTGTCTCTCCTGCAGCCAGAAAGACTCCAGGGGACTCATTACTCTGTGCAGTCAGACATCTGGAGCATGGGAATGTC	TTAGGTTAGGTGATTATCACTGTCTGTCTCTCCTGCAGCCAGAAAGACTCCAGGGGACTCATTACTCTGTGCAGTCAGACATCTGGAGCATGGGACTGTC	TRUE	0	0	0	2825	0.019607	196.07
TTAGGTTAGGTGATTATCACTGTATGTCTCTCCTGCAGCCAGAAAGACTCCAGGGGACTCATTACTCTGTGCAGTCAGACATCTGGAGCATGGGACTGTC	TTAGGTTAGGTGATTATCACTGTCTGTCTCTCCTGCAGCCAGAAAGACTCCAGGGGACTCATTACTCTGTGCAGTCAGACATCTGGAGCATGGGACTGTC	FALSE	0	0	1	2819	0.0195654	195.654
TTAGGTTAGGTGATTATCACTGTCTGTCTCTCCTGCAGCCAGAA--------------------CTCTGTGCAGTCAGACATCTGGAGCATGGGACTGTC	TTAGGTTAGGTGATTATCACTGTCTGTCTCTCCTGCAGCCAGAAAGACTCCAGGGGACTCATTACTCTGTGCAGTCAGACATCTGGAGCATGGGACTGTC	FALSE	20	0	0	2814	0.0195307	195.307
TTAGGTTAGGTGATTATCACTGTCTGTCTCTCCTGCAGCAAGAAAGACTCCAGGGGACTCATTACTCTGTGCAGTCAGACATCTGGAGCATGGGACTGTC	TTAGGTTAGGTGATTATCACTGTCTGTCTCTCCTGCAGCCAGAAAGACTCCAGGGGACTCATTACTCTGTGCAGTCAGACATCTGGAGCATGGGACTGTC	FALSE	0	0	1	2809	0.019496	194.96
TTAGGTTAGGTGATTATCACTGTCTGTCTCTCCTGCAGCCAGAAAGACTCCAGGGGACTCATTACTCTGTGCAGTCAGACATCTGTAGCATGGGACTGTC	TTAGGTTAGGTGATTATCACTGTCTGTCTCTCCTGCAGCCAGAAAGACTCCAGGGGACTCATTACTCTGTGCAGTCAGACATCTGGAGCATGGGACTGTC	TRUE	0	0	0	2809	0.019496	194.96
TTAGGTTAGGTGATTATCACTGTCTGTCTCTCCTGCAGCCAGAAAGACTC--------------CTCTGTGCAGTCAGACATCTGGAGCATGGGACTGTC	TTAGGTTAGGTGATTATCACTGTCTGTCTCTCCTGCAGCCAGAAAGACTCCAGGGGACTCATTACTCTGTGCAGTCAGACATCTGGAGCATGGGACTGTC	FALSE	14	0	0	2798	0.0194196	194.196
TTAGGTTAGGTGATTATCACTGTCTGTCTCTCCTGCAGCCAGA----------GGGACTCATTACTCTGTGCAGTCAGACATCTGGAGCATGGGACTGTC	TTAGGTTAGGTGATTATCACTGTCTGTCTCTCCTGCAGCCAGAAAGACTCCAGGGGACTCATTACTCTGTGCAGTCAGACATCTGGAGCATGGGACTGTC	FALSE	10	0	0	2795	0.0193988	193.988
TTAGGTTAGGTGATTATCACTGTC------------------------------------ATTACTCTGTGCAGTCAGACATCTGGAGCATGGGACTGTC	TTAGGTTAGGTGATTATCACTGTCTGTCTCTCCTGCAGCCAGAAAGACTCCAGGGGACTCATTACTCTGTGCAGTCAGACATCTGGAGCATGGGACTGTC	FALSE	36	0	0	2787	0.0193433	193.433
TTAGGTTAGGTGATTATCACTGTCTGTCTCTCCTGCAGCCAGAA-----------------TTACTCTGTGCAGTCAGACATCTGGAGCATGGGACTGTC	TTAGGTTAGGTGATTATCACTGTCTGTCTCTCCTGCAGCCAGAAAGACTCCAGGGGACTCATTACTCTGTGCAGTCAGACATCTGGAGCATGGGACTGTC	FALSE	17	0	0	2774	0.019253	192.53
TTAGGTTAGGTGATTATCACTGTCTGTCTCTCCTGCAGCCATTA-------------CTCATTACTCTGTGCAGTCAGACATCTGGAGCATGGGACTGTC	TTAGGTTAGGTGATTATCACTGTCTGTCTCTCCTGCAGCCAGAAAGACTCCAGGGGACTCATTACTCTGTGCAGTCAGACATCTGGAGCATGGGACTGTC	FALSE	13	0	2	2768	0.0192114	192.114
TTAGGTTAGGTGATTATCACTGTCTGTCTCTCCTGCAGCCAGAAAGACTCCAGGGGACTCATTACTCTGTGCAGTCAGACATCTGGAGCATGGGACGGTC	TTAGGTTAGGTGATTATCACTGTCTGTCTCTCCTGCAGCCAGAAAGACTCCAGGGGACTCATTACTCTGTGCAGTCAGACATCTGGAGCATGGGACTGTC	TRUE	0	0	0	2764	0.0191836	191.836
TTAGGTTAGGTGATTATCACTGTCTGTCTCTCCTGCAGCCAGAAAGACT-----GGACTCATTACTCTGTGCAGTCAGACATCTGGAGCATGGGACTGTC	TTAGGTTAGGTGATTATCACTGTCTGTCTCTCCTGCAGCCAGAAAGACTCCAGGGGACTCATTACTCTGTGCAGTCAGACATCTGGAGCATGGGACTGTC	FALSE	5	0	0	2710	0.0188088	188.088
TTAGGTTAGGAGATTATCACTGTCTGTCTCTCCTGCAGCCAGAAAGACTCCAGGGGACTCATTACTCTGTGCAGTCAGACATCTGGAGCATGGGACTGTC	TTAGGTTAGGTGATTATCACTGTCTGTCTCTCCTGCAGCCAGAAAGACTCCAGGGGACTCATTACTCTGTGCAGTCAGACATCTGGAGCATGGGACTGTC	TRUE	0	0	0	2705	0.0187741	187.741
TTAGGTTAGGTGATTATCACTGTCTGTCTCTCCTGCAGCCAGAAGG----CAGGGGACTCATTACTCTGTGCAGTCAGACATCTGGAGCATGGGACTGTC	TTAGGTTAGGTGATTATCACTGTCTGTCTCTCCTGCAGCCAGAAAGACTCCAGGGGACTCATTACTCTGTGCAGTCAGACATCTGGAGCATGGGACTGTC	FALSE	4	0	1	2696	0.0187117	187.117
TTAGGTTAGGTGATTATCACTGTCTGTCTCTCCTGCAGCCAGAAAGACTCCAGGGGACTCATTACTCTGTGCAGTCAGACATCTGGAGCATGGTACTGTC	TTAGGTTAGGTGATTATCACTGTCTGTCTCTCCTGCAGCCAGAAAGACTCCAGGGGACTCATTACTCTGTGCAGTCAGACATCTGGAGCATGGGACTGTC	TRUE	0	0	0	2687	0.0186492	186.492
TTAGGTTAGGTGATTATCACTGTCTGTCTCTCCTGCAGCCAGAAAGACTCCAGGGGACTCATTACTCTGTGCAGTCATACATCTGGAGCATGGGACTGTC	TTAGGTTAGGTGATTATCACTGTCTGTCTCTCCTGCAGCCAGAAAGACTCCAGGGGACTCATTACTCTGTGCAGTCAGACATCTGGAGCATGGGACTGTC	FALSE	0	0	1	2680	0.0186006	186.006
TTAGGTTAGGTGATTATCACTGTCTGTCTCTCCTGCAGCCAG-------CCAGGGGACTCATTACTCTGTGCAGTCAGACATCTGGAGCATGGGACTGTC	TTAGGTTAGGTGATTATCACTGTCTGTCTCTCCTGCAGCCAGAAAGACTCCAGGGGACTCATTACTCTGTGCAGTCAGACATCTGGAGCATGGGACTGTC	FALSE	7	0	0	2665	0.0184965	184.965
TTAGGTTAGGTGATTATCACTGTCTGTCTCTCCTGCAGCCAGAAAGACTCCAGGGGACTCATTACTCTGTGCAGTCAGACATCTGGAGCATGGGACTTTC	TTAGGTTAGGTGATTATCACTGTCTGTCTCTCCTGCAGCCAGAAAGACTCCAGGGGACTCATTACTCTGTGCAGTCAGACATCTGGAGCATGGGACTGTC	TRUE	0	0	0	2616	0.0181564	181.564
TTAGGTTAGGTGATTATCACTGTCTGTCTCTCCTGCAGCCAGAAAGACTCCAGGGGACTCATTACTCTGTGCAGTCAGACATCTGGAGCATGGGACTGTA	TTAGGTTAGGTGATTATCACTGTCTGTCTCTCCTGCAGCCAGAAAGACTCCAGGGGACTCATTACTCTGTGCAGTCAGACATCTGGAGCATGGGACTGTC	TRUE	0	0	0	2612	0.0181287	181.287
TTAGGTTAGGTGATTATCACTGTCTGTCTCTCCTGCAGCCAGAAAGACT---------------------GCAGTCAGACATCTGGAGCATGGGACTGTC	TTAGGTTAGGTGATTATCACTGTCTGTCTCTCCTGCAGCCAGAAAGACTCCAGGGGACTCATTACTCTGTGCAGTCAGACATCTGGAGCATGGGACTGTC	FALSE	21	0	0	2598	0.0180315	180.315
TTAGGTTAGGTGATTATCAATGTCTGTCTCTCCTGCAGCCAGAAAGACTCCAGGGGACTCATTACTCTGTGCAGTCAGACATCTGGAGCATGGGACTGTC	TTAGGTTAGGTGATTATCACTGTCTGTCTCTCCTGCAGCCAGAAAGACTCCAGGGGACTCATTACTCTGTGCAGTCAGACATCTGGAGCATGGGACTGTC	TRUE	0	0	0	2597	0.0180246	180.246
TTAGGTTAGGTGATTATCACTGTCTGTCTCTCCTGCAGCCAGAAAGACTCCAGGGTACTCATTACTCTGTGCAGTCAGACATCTGGAGCATGGGACTGTC	TTAGGTTAGGTGATTATCACTGTCTGTCTCTCCTGCAGCCAGAAAGACTCCAGGGGACTCATTACTCTGTGCAGTCAGACATCTGGAGCATGGGACTGTC	FALSE	0	0	1	2594	0.0180037	180.037
TTAGGTTAGGTGATTATCACTGTCTGTCTCTCCTGCAGACAG-----------GGGACTCATTACTCTGTGCAGTCAGACATCTGGAGCATGGGACTGTC	TTAGGTTAGGTGATTATCACTGTCTGTCTCTCCTGCAGCCAGAAAGACTCCAGGGGACTCATTACTCTGTGCAGTCAGACATCTGGAGCATGGGACTGTC	FALSE	11	0	1	2583	0.0179274	179.274
TTAGGTTAGGTGATTATCACTGTCTGTCTCTCCTGCAG----------------GGACTCATTACTCTGTGCAGTCAGACATCTGGAGCATGGGACTGTC	TTAGGTTAGGTGATTATCACTGTCTGTCTCTCCTGCAGCCAGAAAGACTCCAGGGGACTCATTACTCTGTGCAGTCAGACATCTGGAGCATGGGACTGTC	FALSE	16	0	0	2562	0.0177816	177.816
TTAGGTTAGGTGATTATCACTGTCTGTC----------------------CAGGGGACTCATTACTCTGTGCAGTCAGACATCTGGAGCATGGGACTGTC	TTAGGTTAGGTGATTATCACTGTCTGTCTCTCCTGCAGCCAGAAAGACTCCAGGGGACTCATTACTCTGTGCAGTCAGACATCTGGAGCATGGGACTGTC	FALSE	22	0	0	2520	0.0174901	174.901
TTAGGTTAGCTGATTATCACTGTCTGTCTCTCCTGCAGCCAGAAAGACTCCAGGGGACTCATTACTCTGTGCAGTCAGACATCTGGAGCATGGGACTGTC	TTAGGTTAGGTGATTATCACTGTCTGTCTCTCCTGCAGCCAGAAAGACTCCAGGGGACTCATTACTCTGTGCAGTCAGACATCTGGAGCATGGGACTGTC	TRUE	0	0	0	2514	0.0174485	174.485
TAAGGTTAGGTGATTATCACTGTCTGTCTCTCCTGCAGCCAGAAAGACTCCAGGGGACTCATTACTCTGTGCAGTCAGACATCTGGAGCATGGGACTGTC	TTAGGTTAGGTGATTATCACTGTCTGTCTCTCCTGCAGCCAGAAAGACTCCAGGGGACTCATTACTCTGTGCAGTCAGACATCTGGAGCATGGGACTGTC	TRUE	0	0	0	2492	0.0172958	172.958
TTAGGTTAGGTGATTATCACTGTCTGTCTCTCCTGCAGCCAGAAAGACTCCAGGGGACTCATTACTCTGTGCAGTCAGACATCTGGAGCATGGGTCTGTC	TTAGGTTAGGTGATTATCACTGTCTGTCTCTCCTGCAGCCAGAAAGACTCCAGGGGACTCATTACTCTGTGCAGTCAGACATCTGGAGCATGGGACTGTC	TRUE	0	0	0	2490	0.0172819	172.819
TTAGCTTAGGTGATTATCACTGTCTGTCTCTCCTGCAGCCAGAAAGACTCCAGGGGACTCATTACTCTGTGCAGTCAGACATCTGGAGCATGGGACTGTC	TTAGGTTAGGTGATTATCACTGTCTGTCTCTCCTGCAGCCAGAAAGACTCCAGGGGACTCATTACTCTGTGCAGTCAGACATCTGGAGCATGGGACTGTC	TRUE	0	0	0	2480	0.0172125	172.125
TTAGGTTAGGTGATTATCACTGT-----------------------------------------------GCAGTCAGACATCTGGAGCATGGGACTGTC	TTAGGTTAGGTGATTATCACTGTCTGTCTCTCCTGCAGCCAGAAAGACTCCAGGGGACTCATTACTCTGTGCAGTCAGACATCTGGAGCATGGGACTGTC	FALSE	47	0	0	2476	0.0171848	171.848
TTAGGTTAGGTGATTATCACTGTCTGTCTCTCCTGCAGCCAGAAAGACTCCAGGGGACTAATTACTCTGTGCAGTCAGACATCTGGAGCATGGGACTGTC	TTAGGTTAGGTGATTATCACTGTCTGTCTCTCCTGCAGCCAGAAAGACTCCAGGGGACTCATTACTCTGTGCAGTCAGACATCTGGAGCATGGGACTGTC	FALSE	0	0	1	2464	0.0171015	171.015
#NAME?	TTAGGTTAGGTGATTATCACTGTCTGTCTCTCCTGCAGCCAGAAAGACTCCAGGGGACTCATTACTCTGTGCAGTCAGACATCTGGAGCATGGGACTGTC	FALSE	95	0	0	2452	0.0170182	170.182
TTAGGTTAGGTGATTATCACTGTCTGTCTCTCCTGCAGCCATAAAGACTCCAGGGGACTCATTACTCTGTGCAGTCAGACATCTGGAGCATGGGACTGTC	TTAGGTTAGGTGATTATCACTGTCTGTCTCTCCTGCAGCCAGAAAGACTCCAGGGGACTCATTACTCTGTGCAGTCAGACATCTGGAGCATGGGACTGTC	FALSE	0	0	1	2446	0.0169765	169.765
TTAGGTAAGGTGATTATCACTGTCTGTCTCTCCTGCAGCCAGAAAGACTCCAGGGGACTCATTACTCTGTGCAGTCAGACATCTGGAGCATGGGACTGTC	TTAGGTTAGGTGATTATCACTGTCTGTCTCTCCTGCAGCCAGAAAGACTCCAGGGGACTCATTACTCTGTGCAGTCAGACATCTGGAGCATGGGACTGTC	TRUE	0	0	0	2436	0.0169071	169.071
GTTAGGTGATTATCACTGTCTGTCTCTCCTGCAGCCAGAAAGACTGCAGCCAGGGGACTCATTACTCTGTGCAGTCAGACATCTGGAGCATGGGACTGTC	GTTAGGTGATTATCACTGTCTGTCTCTCCTGCAGCCAGAAAGACT----CCAGGGGACTCATTACTCTGTGCAGTCAGACATCTGGAGCATGGGACTGTC	FALSE	0	4	0	2423	0.0168169	168.169
TTAGGTTAGGTGATTATCACTGTCTGTCTCTCCTGCAG--------------------TCATTACTCTGTGCAGTCAGACATCTGGAGCATGGGACTGTC	TTAGGTTAGGTGATTATCACTGTCTGTCTCTCCTGCAGCCAGAAAGACTCCAGGGGACTCATTACTCTGTGCAGTCAGACATCTGGAGCATGGGACTGTC	FALSE	20	0	0	2396	0.0166295	166.295
TTAGGTTAGGTGA--------------------------------------------CTCATTACTCTGTGCAGTCAGACATCTGGAGCATGGGACTGTC	TTAGGTTAGGTGATTATCACTGTCTGTCTCTCCTGCAGCCAGAAAGACTCCAGGGGACTCATTACTCTGTGCAGTCAGACATCTGGAGCATGGGACTGTC	FALSE	44	0	0	2359	0.0163727	163.727
TTAGGTTAGGTGATTATCACTGTCTGTCTCTCCTGCAGCCAGAAAGACTC----------------CTGTGCAGTCAGACATCTGGAGCATGGGACTGTC	TTAGGTTAGGTGATTATCACTGTCTGTCTCTCCTGCAGCCAGAAAGACTCCAGGGGACTCATTACTCTGTGCAGTCAGACATCTGGAGCATGGGACTGTC	FALSE	16	0	0	2357	0.0163588	163.588
TTAGGTTAGGTGATTATCAC-------------------------------AGGGGACTCATTACTCTGTGCAGTCAGACATCTGGAGCATGGGACTGTC	TTAGGTTAGGTGATTATCACTGTCTGTCTCTCCTGCAGCCAGAAAGACTCCAGGGGACTCATTACTCTGTGCAGTCAGACATCTGGAGCATGGGACTGTC	FALSE	31	0	0	2352	0.0163241	163.241
TTAGGTGAGGTGATTATCACTGTCTGTCTCTCCTGCAGCCAGAAAGACTCCAGGGGACTCATTACTCTGTGCAGTCAGACATCTGGAGCATGGGACTGTC	TTAGGTTAGGTGATTATCACTGTCTGTCTCTCCTGCAGCCAGAAAGACTCCAGGGGACTCATTACTCTGTGCAGTCAGACATCTGGAGCATGGGACTGTC	TRUE	0	0	0	2333	0.0161923	161.923
TTAGGGTAGGTGATTATCACTGTCTGTCTCTCCTGCAGCCAGAAAGACTC-AGGGGACTCATTACTCTGTGCAGTCAGACATCTGGAGCATGGGACTGTC	TTAGGTTAGGTGATTATCACTGTCTGTCTCTCCTGCAGCCAGAAAGACTCCAGGGGACTCATTACTCTGTGCAGTCAGACATCTGGAGCATGGGACTGTC	FALSE	1	0	0	2323	0.0161229	161.229
TTAGGTTAGGTGATTATCACTGTCTGTCTCTCCTGCAGCCAGAAAGACTC---------------TCTGTGCAGTCAGACATCTGGAGCATGGGACTGTC	TTAGGTTAGGTGATTATCACTGTCTGTCTCTCCTGCAGCCAGAAAGACTCCAGGGGACTCATTACTCTGTGCAGTCAGACATCTGGAGCATGGGACTGTC	FALSE	15	0	0	2308	0.0160187	160.187
TTAGGTTAGGTGATTATCACTGTCTGTCTCTCCTGCAGCCAGAAAGACT-------------TACTCTGTGCAGTCAGACATCTGGAGCATGGGACTGTC	TTAGGTTAGGTGATTATCACTGTCTGTCTCTCCTGCAGCCAGAAAGACTCCAGGGGACTCATTACTCTGTGCAGTCAGACATCTGGAGCATGGGACTGTC	FALSE	13	0	0	2281	0.0158314	158.314
TTAGGTTAGGTGATTATCACTGTCTGTCTCTCCTGCAGCCAGAAAGACTCCAGGGGACTCATTACTCTGTGCAGTCAGACATCTGGAGAATGGGACTGTC	TTAGGTTAGGTGATTATCACTGTCTGTCTCTCCTGCAGCCAGAAAGACTCCAGGGGACTCATTACTCTGTGCAGTCAGACATCTGGAGCATGGGACTGTC	TRUE	0	0	0	2258	0.0156717	156.717
TTAGGTTAGGTGATTATCA------------------------------------------TTACTCTGTGCAGTCAGACATCTGGAGCATGGGACTGTC	TTAGGTTAGGTGATTATCACTGTCTGTCTCTCCTGCAGCCAGAAAGACTCCAGGGGACTCATTACTCTGTGCAGTCAGACATCTGGAGCATGGGACTGTC	FALSE	42	0	0	2245	0.0155815	155.815
TTAGGTTAGGTGATTATCACTGTCTGTCTCTCCTGCAGCCAGAAA----------------TTACTCTGTGCAGTCAGACATCTGGAGCATGGGACTGTC	TTAGGTTAGGTGATTATCACTGTCTGTCTCTCCTGCAGCCAGAAAGACTCCAGGGGACTCATTACTCTGTGCAGTCAGACATCTGGAGCATGGGACTGTC	FALSE	16	0	0	2222	0.0154219	154.219
TTAGGTTAGGTGATTATCACTGTCTGTCTCTCCTGCAG----------------------------------------ACATCTGGAGCATGGGACTGTC	TTAGGTTAGGTGATTATCACTGTCTGTCTCTCCTGCAGCCAGAAAGACTCCAGGGGACTCATTACTCTGTGCAGTCAGACATCTGGAGCATGGGACTGTC	FALSE	40	0	0	2204	0.0152969	152.969
TTAGGTTAGGTGATTATCACTGTCTGTCTCTCCTGCAGCCAGA-----------GGACTCATTACTCTGTGCAGTCAGACATCTGGAGCATGGGACTGTC	TTAGGTTAGGTGATTATCACTGTCTGTCTCTCCTGCAGCCAGAAAGACTCCAGGGGACTCATTACTCTGTGCAGTCAGACATCTGGAGCATGGGACTGTC	FALSE	11	0	0	2186	0.015172	151.72
TTAGGTTAGGTGATTATCACTGTCTGTATCTCCTGCAGCCAGAAAGACTCCAGGGGACTCATTACTCTGTGCAGTCAGACATCTGGAGCATGGGACTGTC	TTAGGTTAGGTGATTATCACTGTCTGTCTCTCCTGCAGCCAGAAAGACTCCAGGGGACTCATTACTCTGTGCAGTCAGACATCTGGAGCATGGGACTGTC	FALSE	0	0	1	2184	0.0151581	151.581
TTAGGTTAGGTGATTATCACTGTCTGTCTCTCCTGCAGCCAGAAAGAA---AGGGGACTCATTACTCTGTGCAGTCAGACATCTGGAGCATGGGACTGTC	TTAGGTTAGGTGATTATCACTGTCTGTCTCTCCTGCAGCCAGAAAGACTCCAGGGGACTCATTACTCTGTGCAGTCAGACATCTGGAGCATGGGACTGTC	FALSE	3	0	1	2184	0.0151581	151.581
TTAGGTTAGGTGATTATCACTGTCTGTCTCTCCTGCAGCCAGAAAGACTC------------------GTGCAGTCAGACATCTGGAGCATGGGACTGTC	TTAGGTTAGGTGATTATCACTGTCTGTCTCTCCTGCAGCCAGAAAGACTCCAGGGGACTCATTACTCTGTGCAGTCAGACATCTGGAGCATGGGACTGTC	FALSE	18	0	0	2147	0.0149013	149.013
TTAGGTTAGGTGATTATCACTGTCTGTCTCTCCTGCAG-----------------GACTCATTACTCTGTGCAGTCAGACATCTGGAGCATGGGACTGTC	TTAGGTTAGGTGATTATCACTGTCTGTCTCTCCTGCAGCCAGAAAGACTCCAGGGGACTCATTACTCTGTGCAGTCAGACATCTGGAGCATGGGACTGTC	FALSE	17	0	0	2095	0.0145404	145.404
TTAGGTTAGGTGATTATCACTGTCTGTCTCT---------------------------------------------------------------------	TTAGGTTAGGTGATTATCACTGTCTGTCTCTCCTGCAGCCAGAAAGACTCCAGGGGACTCATTACTCTGTGCAGTCAGACATCTGGAGCATGGGACTGTC	FALSE	72	0	0	2061	0.0143044	143.044
TTAGGTTAGGTGATTATCACTGTCTGTCTCTCCTGCAGCCAGAAAGACTCCAGGGGACTCATTACTCTGTGCAGTAAGACATCTGGAGCATGGGACTGTC	TTAGGTTAGGTGATTATCACTGTCTGTCTCTCCTGCAGCCAGAAAGACTCCAGGGGACTCATTACTCTGTGCAGTCAGACATCTGGAGCATGGGACTGTC	FALSE	0	0	1	2050	0.0142281	142.281
TTAGGTTAGGGGATTATCACTGTCTGTCTCTCCTGCAGCCAGAAAGACTCCAGGGGACTCATTACTCTGTGCAGTCAGACATCTGGAGCATGGGACTGTC	TTAGGTTAGGTGATTATCACTGTCTGTCTCTCCTGCAGCCAGAAAGACTCCAGGGGACTCATTACTCTGTGCAGTCAGACATCTGGAGCATGGGACTGTC	TRUE	0	0	0	2034	0.014117	141.17
TTAGGTTAGGTGATTATCACTGTCTGTCTCTCCTGCAGCCAGAAAGACTC-------------ACTCTGTGCAGTCAGACATCTGGAGCATGGGACTGTC	TTAGGTTAGGTGATTATCACTGTCTGTCTCTCCTGCAGCCAGAAAGACTCCAGGGGACTCATTACTCTGTGCAGTCAGACATCTGGAGCATGGGACTGTC	FALSE	13	0	0	2000	0.0138811	138.811
TTAGGTTAGGTGATTAACACTGTCTGTCTCTCCTGCAGCCAGAAAGACTCCAGGGGACTCATTACTCTGTGCAGTCAGACATCTGGAGCATGGGACTGTC	TTAGGTTAGGTGATTATCACTGTCTGTCTCTCCTGCAGCCAGAAAGACTCCAGGGGACTCATTACTCTGTGCAGTCAGACATCTGGAGCATGGGACTGTC	TRUE	0	0	0	1998	0.0138672	138.672
TTAGGTTAGGTGATTATCACTGTCTGTCTCTCCTGCAGC---------------------ATTACTCTGTGCAGTCAGACATCTGGAGCATGGGACTGTC	TTAGGTTAGGTGATTATCACTGTCTGTCTCTCCTGCAGCCAGAAAGACTCCAGGGGACTCATTACTCTGTGCAGTCAGACATCTGGAGCATGGGACTGTC	FALSE	21	0	0	1962	0.0136173	136.173
TTAGGTTAGGTGATTATCACTGTCTGTCTCTCCTGCAGCCAGAAAGACTC--------------------------------------------------	TTAGGTTAGGTGATTATCACTGTCTGTCTCTCCTGCAGCCAGAAAGACTCCAGGGGACTCATTACTCTGTGCAGTCAGACATCTGGAGCATGGGACTGTC	FALSE	52	0	0	1956	0.0135757	135.757
TTAGGTTAGGTGATTATCACTGTCTGTCTCTCCTGCAGCCAGAAAGACTCCAGGGGACTCATTACTCTGTTCAGTCAGACATCTGGAGCATGGGACTGTC	TTAGGTTAGGTGATTATCACTGTCTGTCTCTCCTGCAGCCAGAAAGACTCCAGGGGACTCATTACTCTGTGCAGTCAGACATCTGGAGCATGGGACTGTC	FALSE	0	0	1	1937	0.0134438	134.438
TTAGGTTAGGTGATTATCACTGTCTGTCTCTCCTGCAGCCAGAT------CAGGGGACTCATTACTCTGTGCAGTCAGACATCTGGAGCATGGGACTGTC	TTAGGTTAGGTGATTATCACTGTCTGTCTCTCCTGCAGCCAGAAAGACTCCAGGGGACTCATTACTCTGTGCAGTCAGACATCTGGAGCATGGGACTGTC	FALSE	6	0	1	1936	0.0134369	134.369
TTAGGTTAGGTGATTATCACTGTCTGTCTCTCCTG--------------------GACTCATTACTCTGTGCAGTCAGACATCTGGAGCATGGGACTGTC	TTAGGTTAGGTGATTATCACTGTCTGTCTCTCCTGCAGCCAGAAAGACTCCAGGGGACTCATTACTCTGTGCAGTCAGACATCTGGAGCATGGGACTGTC	FALSE	20	0	0	1922	0.0133397	133.397
TTAGGTTAGGTGATTATCACTGTCTGTCTCTCCTGCAGCCAGAAAGACTCCAGGGGACTCATTACTCTGTGCATTCAGACATCTGGAGCATGGGACTGTC	TTAGGTTAGGTGATTATCACTGTCTGTCTCTCCTGCAGCCAGAAAGACTCCAGGGGACTCATTACTCTGTGCAGTCAGACATCTGGAGCATGGGACTGTC	FALSE	0	0	1	1913	0.0132772	132.772
TTAGGTTAGGTGATTATCACTGTCTGTCTCTCCT----------------------------TACTCTGTGCAGTCAGACATCTGGAGCATGGGACTGTC	TTAGGTTAGGTGATTATCACTGTCTGTCTCTCCTGCAGCCAGAAAGACTCCAGGGGACTCATTACTCTGTGCAGTCAGACATCTGGAGCATGGGACTGTC	FALSE	28	0	0	1906	0.0132287	132.287
TTAGGTTAGGTGCTTATCACTGTCTGTCTCTCCTGCAGCCAGAAAGACTCCAGGGGACTCATTACTCTGTGCAGTCAGACATCTGGAGCATGGGACTGTC	TTAGGTTAGGTGATTATCACTGTCTGTCTCTCCTGCAGCCAGAAAGACTCCAGGGGACTCATTACTCTGTGCAGTCAGACATCTGGAGCATGGGACTGTC	TRUE	0	0	0	1906	0.0132287	132.287
TTAGGTTAGGTGATTATCACTGTCTGTCTCTCCTGCAGCCAGT-------CAGGGGACTCATTACTCTGTGCAGTCAGACATCTGGAGCATGGGACTGTC	TTAGGTTAGGTGATTATCACTGTCTGTCTCTCCTGCAGCCAGAAAGACTCCAGGGGACTCATTACTCTGTGCAGTCAGACATCTGGAGCATGGGACTGTC	FALSE	7	0	1	1902	0.0132009	132.009
#NAME?	TTAGGTTAGGTGATTATCACTGTCTGTCTCTCCTGCAGCCAGAAAGACTCCAGGGGACTCATTACTCTGTGCAGTCAGACATCTGGAGCATGGGACTGTC	FALSE	83	0	0	1893	0.0131384	131.384
TTAGGTTAGGTGATTATCACTGTCTGTCTCTCCTG-AGCCAG-----------GGGACTCATTACTCTGTGCAGTCAGACATCTGGAGCATGGGACTGTC	TTAGGTTAGGTGATTATCACTGTCTGTCTCTCCTGCAGCCAGAAAGACTCCAGGGGACTCATTACTCTGTGCAGTCAGACATCTGGAGCATGGGACTGTC	FALSE	12	0	0	1873	0.0129996	129.996
TTAGGTTAGGTGATTATCACTGTCTTTCTCTCCTGCAGCCAGAAAGACTCCAGGGGACTCATTACTCTGTGCAGTCAGACATCTGGAGCATGGGACTGTC	TTAGGTTAGGTGATTATCACTGTCTGTCTCTCCTGCAGCCAGAAAGACTCCAGGGGACTCATTACTCTGTGCAGTCAGACATCTGGAGCATGGGACTGTC	FALSE	0	0	1	1859	0.0129024	129.024
TTAGGTTAGGTGATTATCACTG----------------------------------ACTCATTACTCTGTGCAGTCAGACATCTGGAGCATGGGACTGTC	TTAGGTTAGGTGATTATCACTGTCTGTCTCTCCTGCAGCCAGAAAGACTCCAGGGGACTCATTACTCTGTGCAGTCAGACATCTGGAGCATGGGACTGTC	FALSE	34	0	0	1836	0.0127428	127.428
TTAGGTTAGGTGATTATCACTGTCTGTCTCTCCT--------------------------------CTGTGCAGTCAGACATCTGGAGCATGGGACTGTC	TTAGGTTAGGTGATTATCACTGTCTGTCTCTCCTGCAGCCAGAAAGACTCCAGGGGACTCATTACTCTGTGCAGTCAGACATCTGGAGCATGGGACTGTC	FALSE	32	0	0	1836	0.0127428	127.428
TTAGGTTAGGTGATTATCACTGTCTGTCTCTCCTGCAGCCAGACAGACTCCAGGGGACTCATTACTCTGTGCAGTCAGACATCTGGAGCATGGGACTGTC	TTAGGTTAGGTGATTATCACTGTCTGTCTCTCCTGCAGCCAGAAAGACTCCAGGGGACTCATTACTCTGTGCAGTCAGACATCTGGAGCATGGGACTGTC	FALSE	0	0	1	1835	0.0127359	127.359
TTAGGTTAGGTGATTATCACTGTCTGTCTCTCCTGCA----------------------CATTACTCTGTGCAGTCAGACATCTGGAGCATGGGACTGTC	TTAGGTTAGGTGATTATCACTGTCTGTCTCTCCTGCAGCCAGAAAGACTCCAGGGGACTCATTACTCTGTGCAGTCAGACATCTGGAGCATGGGACTGTC	FALSE	22	0	0	1831	0.0127081	127.081
TGAGGTTAGGTGATTATCACTGTCTGTCTCTCCTGCAGCCAGAAAGACTC----------ATTACTCTGTGCAGTCAGACATCTGGAGCATGGGACTGTC	TTAGGTTAGGTGATTATCACTGTCTGTCTCTCCTGCAGCCAGAAAGACTCCAGGGGACTCATTACTCTGTGCAGTCAGACATCTGGAGCATGGGACTGTC	FALSE	10	0	0	1827	0.0126804	126.804
TTAGGTTAGGTGATTATCACTGTCTGTCTCTCCTGCAGCCAGAAAGACTC-GGGGGACTCATTACTCTGTGCAGTCAGACATCTGGAGCATGGGACTGTC	TTAGGTTAGGTGATTATCACTGTCTGTCTCTCCTGCAGCCAGAAAGACTCCAGGGGACTCATTACTCTGTGCAGTCAGACATCTGGAGCATGGGACTGTC	FALSE	1	0	1	1820	0.0126318	126.318
TTAGGTTAGGTGATTATCACTGTCT-------------------------CAGGGGACTCATTACTCTGTGCAGTCAGACATCTGGAGCATGGGACTGTC	TTAGGTTAGGTGATTATCACTGTCTGTCTCTCCTGCAGCCAGAAAGACTCCAGGGGACTCATTACTCTGTGCAGTCAGACATCTGGAGCATGGGACTGTC	FALSE	25	0	0	1814	0.0125901	125.901
TTAGGTTAGGTGATTATCACTGTCTGTCTATCCTGCAGCCAGAAAGACTCCAGGGGACTCATTACTCTGTGCAGTCAGACATCTGGAGCATGGGACTGTC	TTAGGTTAGGTGATTATCACTGTCTGTCTCTCCTGCAGCCAGAAAGACTCCAGGGGACTCATTACTCTGTGCAGTCAGACATCTGGAGCATGGGACTGTC	FALSE	0	0	1	1802	0.0125068	125.068
TTAGGTTAGGTGATTATCACTGTCTGTCTCTCCTGCAGCCAGAAAGACAC-AGGGGACTCATTACTCTGTGCAGTCAGACATCTGGAGCATGGGACTGTC	TTAGGTTAGGTGATTATCACTGTCTGTCTCTCCTGCAGCCAGAAAGACTCCAGGGGACTCATTACTCTGTGCAGTCAGACATCTGGAGCATGGGACTGTC	FALSE	1	0	1	1788	0.0124097	124.097
TTAGGTTATGTGATTATCACTGTCTGTCTCTCCTGCAGCCAGAAAGACTC----------ATTACTCTGTGCAGTCAGACATCTGGAGCATGGGACTGTC	TTAGGTTAGGTGATTATCACTGTCTGTCTCTCCTGCAGCCAGAAAGACTCCAGGGGACTCATTACTCTGTGCAGTCAGACATCTGGAGCATGGGACTGTC	FALSE	10	0	0	1784	0.0123819	123.819
TTAGGTTAGGTGATTATCACTGTCTGTCTCTCCTGCAGCCAGAAAGACTCCAGGGGACTCATTACTCTGTGCAGTCAGACATATGGAGCATGGGACTGTC	TTAGGTTAGGTGATTATCACTGTCTGTCTCTCCTGCAGCCAGAAAGACTCCAGGGGACTCATTACTCTGTGCAGTCAGACATCTGGAGCATGGGACTGTC	TRUE	0	0	0	1741	0.0120835	120.835
TTAGG-------------------------------------------------GGACTCATTACTCTGTGCAGTCAGACATCTGGAGCATGGGACTGTC	TTAGGTTAGGTGATTATCACTGTCTGTCTCTCCTGCAGCCAGAAAGACTCCAGGGGACTCATTACTCTGTGCAGTCAGACATCTGGAGCATGGGACTGTC	FALSE	49	0	0	1729	0.0120002	120.002
TTAGGTTAGGTGATTATCACTGTCTGTCTCTCCTGCAGCCAGAAAGACTCCAGGGGACTCATTACTCTGTGCAGTCAGACATCTGGAGCCTGGGACTGTC	TTAGGTTAGGTGATTATCACTGTCTGTCTCTCCTGCAGCCAGAAAGACTCCAGGGGACTCATTACTCTGTGCAGTCAGACATCTGGAGCATGGGACTGTC	TRUE	0	0	0	1728	0.0119932	119.932
TTAGGTTAGGTGATTATCACTGTCTGTCTCTCCTG------------------GGGACTCATTACTCTGTGCAGTCAGACATCTGGAGCATGGGACTGTC	TTAGGTTAGGTGATTATCACTGTCTGTCTCTCCTGCAGCCAGAAAGACTCCAGGGGACTCATTACTCTGTGCAGTCAGACATCTGGAGCATGGGACTGTC	FALSE	18	0	0	1707	0.0118475	118.475
TTAGGTTAGGTGATTATCACTGTCTGTCT---------------------------------------GTGCAGTCAGACATCTGGAGCATGGGACTGTC	TTAGGTTAGGTGATTATCACTGTCTGTCTCTCCTGCAGCCAGAAAGACTCCAGGGGACTCATTACTCTGTGCAGTCAGACATCTGGAGCATGGGACTGTC	FALSE	39	0	0	1699	0.011792	117.92
TTAGGTTAGGTGATTCTCACTGTCTGTCTCTCCTGCAGCCAGAAAGACTCCAGGGGACTCATTACTCTGTGCAGTCAGACATCTGGAGCATGGGACTGTC	TTAGGTTAGGTGATTATCACTGTCTGTCTCTCCTGCAGCCAGAAAGACTCCAGGGGACTCATTACTCTGTGCAGTCAGACATCTGGAGCATGGGACTGTC	TRUE	0	0	0	1698	0.011785	117.85
TTAGGTTAGGTGATTATCACTGTCTGTCTCTCCT---------------CCAGGGGACTCATTACTCTGTGCAGTCAGACATCTGGAGCATGGGACTGTC	TTAGGTTAGGTGATTATCACTGTCTGTCTCTCCTGCAGCCAGAAAGACTCCAGGGGACTCATTACTCTGTGCAGTCAGACATCTGGAGCATGGGACTGTC	FALSE	15	0	0	1686	0.0117017	117.017
#NAME?	TTAGGTTAGGTGATTATCACTGTCTGTCTCTCCTGCAGCCAGAAAGACTCCAGGGGACTCATTACTCTGTGCAGTCAGACATCTGGAGCATGGGACTGTC	FALSE	71	0	0	1672	0.0116046	116.046
TTAGGTTAGGTGATTATCACTGTCTGTCTCTCCTGCAGCC---------CCAGGGGACTCATTACTCTGTGCAGTCAGACATCTGGAGCATGGGACTGTC	TTAGGTTAGGTGATTATCACTGTCTGTCTCTCCTGCAGCCAGAAAGACTCCAGGGGACTCATTACTCTGTGCAGTCAGACATCTGGAGCATGGGACTGTC	FALSE	9	0	0	1664	0.011549	115.49
TTAGGTTAGGTGATTATCACTGTCTGTCTCTCCTGCAGCCAGAAAGACTCCAGGGGACTCATTACTCTTTGCAGTCAGACATCTGGAGCATGGGACTGTC	TTAGGTTAGGTGATTATCACTGTCTGTCTCTCCTGCAGCCAGAAAGACTCCAGGGGACTCATTACTCTGTGCAGTCAGACATCTGGAGCATGGGACTGTC	FALSE	0	0	1	1628	0.0112992	112.992
TTAGGTTAGGTGATTATCACTGTCTGTCTCTCCTGCAGCCAGAAA---TCCAGGGGACTCATTACTCTGTGCAGTCAGACATCTGGAGCATGGGACTGTC	TTAGGTTAGGTGATTATCACTGTCTGTCTCTCCTGCAGCCAGAAAGACTCCAGGGGACTCATTACTCTGTGCAGTCAGACATCTGGAGCATGGGACTGTC	FALSE	3	0	0	1618	0.0112298	112.298
TTAGGTTAGGTGATTA------------------------------------------------CTCTGTGCAGTCAGACATCTGGAGCATGGGACTGTC	TTAGGTTAGGTGATTATCACTGTCTGTCTCTCCTGCAGCCAGAAAGACTCCAGGGGACTCATTACTCTGTGCAGTCAGACATCTGGAGCATGGGACTGTC	FALSE	48	0	0	1614	0.011202	112.02
TTAGGTTAGGTGATTATCACTGTCTGTCTCTCCTGCAGC--------------------------TCTGTGCAGTCAGACATCTGGAGCATGGGACTGTC	TTAGGTTAGGTGATTATCACTGTCTGTCTCTCCTGCAGCCAGAAAGACTCCAGGGGACTCATTACTCTGTGCAGTCAGACATCTGGAGCATGGGACTGTC	FALSE	26	0	0	1614	0.011202	112.02
TTAGGTTAGGTGATTATCACTGTCTGTCTCTCCTGCAGCCAGAAAGACTCCAGGGGACTCATTACTCTGTGCAGTCAGAGATCTGGAGCATGGGACTGTC	TTAGGTTAGGTGATTATCACTGTCTGTCTCTCCTGCAGCCAGAAAGACTCCAGGGGACTCATTACTCTGTGCAGTCAGACATCTGGAGCATGGGACTGTC	FALSE	0	0	1	1613	0.0111951	111.951
TTAGGTTAGGTGAATATCACTGTCTGTCTCTCCTGCAGCCAGAAAGACTCCAGGGGACTCATTACTCTGTGCAGTCAGACATCTGGAGCATGGGACTGTC	TTAGGTTAGGTGATTATCACTGTCTGTCTCTCCTGCAGCCAGAAAGACTCCAGGGGACTCATTACTCTGTGCAGTCAGACATCTGGAGCATGGGACTGTC	TRUE	0	0	0	1605	0.0111396	111.396
TTAGGTTAGGTGATTATCACTGTCTGTCTCTCCTGCAGCCAGAAAGACT--AGGGGACTCATTACTCTGTGCAGTCAGACATCTGGAGCATGGGACTGTC	TTAGGTTAGGTGATTATCACTGTCTGTCTCTCCTGCAGCCAGAAAGACTCCAGGGGACTCATTACTCTGTGCAGTCAGACATCTGGAGCATGGGACTGTC	FALSE	2	0	0	1595	0.0110701	110.701
TTAGGTTAGGTGATTATCACTGTCTGTCTCTCCTGCAGCCAGAAAGA-------GGACTCATTACTCTGTGCAGTCAGACATCTGGAGCATGGGACTGTC	TTAGGTTAGGTGATTATCACTGTCTGTCTCTCCTGCAGCCAGAAAGACTCCAGGGGACTCATTACTCTGTGCAGTCAGACATCTGGAGCATGGGACTGTC	FALSE	7	0	0	1595	0.0110701	110.701
TTAGGTTAGGTGATTATCACTGTCTGTCTCTCCTGCAGCCAGAAAGTCTC----------ATTACTCTGTGCAGTCAGACATCTGGAGCATGGGACTGTC	TTAGGTTAGGTGATTATCACTGTCTGTCTCTCCTGCAGCCAGAAAGACTCCAGGGGACTCATTACTCTGTGCAGTCAGACATCTGGAGCATGGGACTGTC	FALSE	10	0	1	1595	0.0110701	110.701
TTAGGTTAGGTGATTATCACTGTCTGTCTCTCCTGCAGC---------------------------------AGTCAGACATCTGGAGCATGGGACTGTC	TTAGGTTAGGTGATTATCACTGTCTGTCTCTCCTGCAGCCAGAAAGACTCCAGGGGACTCATTACTCTGTGCAGTCAGACATCTGGAGCATGGGACTGTC	FALSE	33	0	0	1593	0.0110563	110.563
TTAGGTTAGGTGATTATCACTGTCTGTCTCTCCTG-------------------GGACTCATTACTCTGTGCAGTCAGACATCTGGAGCATGGGACTGTC	TTAGGTTAGGTGATTATCACTGTCTGTCTCTCCTGCAGCCAGAAAGACTCCAGGGGACTCATTACTCTGTGCAGTCAGACATCTGGAGCATGGGACTGTC	FALSE	19	0	0	1582	0.0109799	109.799
TTAGGTTAGGTGATTATCACTGTCTGTCTCTCCTGCA-----------TCCAGGGGACTCATTACTCTGTGCAGTCAGACATCTGGAGCATGGGACTGTC	TTAGGTTAGGTGATTATCACTGTCTGTCTCTCCTGCAGCCAGAAAGACTCCAGGGGACTCATTACTCTGTGCAGTCAGACATCTGGAGCATGGGACTGTC	FALSE	11	0	0	1579	0.0109591	109.591
TTAGGTTAGGTGATTATCACTGTCTGTCTCTC--------------------------TCATTACTCTGTGCAGTCAGACATCTGGAGCATGGGACTGTC	TTAGGTTAGGTGATTATCACTGTCTGTCTCTCCTGCAGCCAGAAAGACTCCAGGGGACTCATTACTCTGTGCAGTCAGACATCTGGAGCATGGGACTGTC	FALSE	26	0	0	1574	0.0109244	109.244
TTAGGTTAGGTGATTATCACTGTCTGTCTCTCCTGCAGCCAGA---------------------------------------------------------	TTAGGTTAGGTGATTATCACTGTCTGTCTCTCCTGCAGCCAGAAAGACTCCAGGGGACTCATTACTCTGTGCAGTCAGACATCTGGAGCATGGGACTGTC	FALSE	102	0	0	1559	0.0108203	108.203
TTAGGTTCGGTGATTATCACTGTCTGTCTCTCCTGCAGCCAGAAAGACTC----------ATTACTCTGTGCAGTCAGACATCTGGAGCATGGGACTGTC	TTAGGTTAGGTGATTATCACTGTCTGTCTCTCCTGCAGCCAGAAAGACTCCAGGGGACTCATTACTCTGTGCAGTCAGACATCTGGAGCATGGGACTGTC	FALSE	10	0	0	1559	0.0108203	108.203
TGAGGTTAGGTGATTATCACTGTCTGTCTCTCCTGCAGCCAGAAAGACTC-AGGGGACTCATTACTCTGTGCAGTCAGACATCTGGAGCATGGGACTGTC	TTAGGTTAGGTGATTATCACTGTCTGTCTCTCCTGCAGCCAGAAAGACTCCAGGGGACTCATTACTCTGTGCAGTCAGACATCTGGAGCATGGGACTGTC	FALSE	1	0	0	1554	0.0107856	107.856
TTAGGTTAGGTGATTATCACTGTCTGTCTCTCCTGCAGCCAGAAAGACA------GACTCATTACTCTGTGCAGTCAGACATCTGGAGCATGGGACTGTC	TTAGGTTAGGTGATTATCACTGTCTGTCTCTCCTGCAGCCAGAAAGACTCCAGGGGACTCATTACTCTGTGCAGTCAGACATCTGGAGCATGGGACTGTC	FALSE	6	0	1	1546	0.0107301	107.301
TTAGGTTAGGTGATTATCACTGTCTG------------------------CAGGGGACTCATTACTCTGTGCAGTCAGACATCTGGAGCATGGGACTGTC	TTAGGTTAGGTGATTATCACTGTCTGTCTCTCCTGCAGCCAGAAAGACTCCAGGGGACTCATTACTCTGTGCAGTCAGACATCTGGAGCATGGGACTGTC	FALSE	24	0	0	1542	0.0107023	107.023
TTAGGTTAGGTGATTATCACTGTCTGTCTCTCCTGCAGCCAGAAAGACTGCACAGGGGACTCATTACTCTGTGCAGTCAGACATCTGGAGCATGGGACTG	TTAGGTTAGGTGATTATCACTGTCTGTCTCTCCTGCAGCCAGAAAGACTC--CAGGGGACTCATTACTCTGTGCAGTCAGACATCTGGAGCATGGGACTG	FALSE	0	2	1	1538	0.0106745	106.745
TTAGGTTAGGTGATTATCA---------------------------------GGGGACTCATTACTCTGTGCAGTCAGACATCTGGAGCATGGGACTGTC	TTAGGTTAGGTGATTATCACTGTCTGTCTCTCCTGCAGCCAGAAAGACTCCAGGGGACTCATTACTCTGTGCAGTCAGACATCTGGAGCATGGGACTGTC	FALSE	33	0	0	1536	0.0106607	106.607
TTAGGTTAGGTGATTATCACTTTCTGTCTCTCCTGCAGCCAGAAAGACTCCAGGGGACTCATTACTCTGTGCAGTCAGACATCTGGAGCATGGGACTGTC	TTAGGTTAGGTGATTATCACTGTCTGTCTCTCCTGCAGCCAGAAAGACTCCAGGGGACTCATTACTCTGTGCAGTCAGACATCTGGAGCATGGGACTGTC	FALSE	0	0	1	1533	0.0106398	106.398
TTAGGTTAGGTGATTATCACTGTCTGTCTCTCCTGCAGCCAGAAAGACTCCAGGGGACTCATTACTCTGTGCAGTCAGACATCTGGAGCTTGGGACTGTC	TTAGGTTAGGTGATTATCACTGTCTGTCTCTCCTGCAGCCAGAAAGACTCCAGGGGACTCATTACTCTGTGCAGTCAGACATCTGGAGCATGGGACTGTC	TRUE	0	0	0	1533	0.0106398	106.398
TTAGGTTAGGTGATTATCACTGTCTGTCTCTCCTGCAGCCAGAAAGACTCC----GACTCATTACTCTGTGCAGTCAGACATCTGGAGCATGGGACTGTC	TTAGGTTAGGTGATTATCACTGTCTGTCTCTCCTGCAGCCAGAAAGACTCCAGGGGACTCATTACTCTGTGCAGTCAGACATCTGGAGCATGGGACTGTC	FALSE	4	0	0	1516	0.0105218	105.218
TTAGGTTAGGTGATTATCACTGTCTGTCTCTCCTGCAGCCAGAAAGACTA-AGGGGACTCATTACTCTGTGCAGTCAGACATCTGGAGCATGGGACTGTC	TTAGGTTAGGTGATTATCACTGTCTGTCTCTCCTGCAGCCAGAAAGACTCCAGGGGACTCATTACTCTGTGCAGTCAGACATCTGGAGCATGGGACTGTC	FALSE	1	0	1	1510	0.0104802	104.802
TTAGGTTAGGTGATTATCACTGTCTGTCTCTCCTGCAGCCAG---------------------------TGCAGTCAGACATCTGGAGCATGGGACTGTC	TTAGGTTAGGTGATTATCACTGTCTGTCTCTCCTGCAGCCAGAAAGACTCCAGGGGACTCATTACTCTGTGCAGTCAGACATCTGGAGCATGGGACTGTC	FALSE	27	0	0	1498	0.0103969	103.969
TTAGGTTAGGTGATTATCACTGTCTGTCTCTCCTGCAGCCAGAAAG------------TCATTACTCTGTGCAGTCAGACATCTGGAGCATGGGACTGTC	TTAGGTTAGGTGATTATCACTGTCTGTCTCTCCTGCAGCCAGAAAGACTCCAGGGGACTCATTACTCTGTGCAGTCAGACATCTGGAGCATGGGACTGTC	FALSE	12	0	0	1495	0.0103761	103.761
TTAGGTTAGGTGATTATCACTGTCTGTCTCTCCTGCAGCCAGAAAGACTCC-GGGGACTCATTACTCTGTGCAGTCAGACATCTGGAGCATGGGACTGTC	TTAGGTTAGGTGATTATCACTGTCTGTCTCTCCTGCAGCCAGAAAGACTCCAGGGGACTCATTACTCTGTGCAGTCAGACATCTGGAGCATGGGACTGTC	FALSE	1	0	0	1493	0.0103622	103.622
TTAGGTTAGGTGATTATCACTGTCTGTCTCTCCTGCAGCCAGAAAGACTCATTACTCTGTGCAGGGGACTCATTACTCTGTGCAGTCAGACATCTGGAGC	TTAGGTTAGGTGATTATCACTGTCTGTCTCTCCTGCAGCCAGAAAGACTC-----------CAGGGGACTCATTACTCTGTGCAGTCAGACATCTGGAGC	FALSE	0	11	0	1483	0.0102928	102.928
TTAGGTTAGGTGATTATCACTGTCTGTCTCTCCTGCAGCCAGAAAGACTTTCTGGGGACTCATTACTCTGTGCAGTCAGACATCTGGAGCATGGGACTGT	TTAGGTTAGGTGATTATCACTGTCTGTCTCTCCTGCAGCCAGAAAGACTC-CAGGGGACTCATTACTCTGTGCAGTCAGACATCTGGAGCATGGGACTGT	FALSE	0	1	2	1468	0.0101887	101.887
TTAGGTTAGGTGATTATCACTGTCTGTCTCTCCTGCAGCCAGAAAGACTCCGGGGGACTCATTACTCTGTGCAGTCAGACATCTGGAGCATGGGACTGTC	TTAGGTTAGGTGATTATCACTGTCTGTCTCTCCTGCAGCCAGAAAGACTCCAGGGGACTCATTACTCTGTGCAGTCAGACATCTGGAGCATGGGACTGTC	FALSE	0	0	1	1467	0.0101818	101.818
TTAGGTTAGGTGATTATCACTGTCTGTCTCTCCTGCAGCCAGAAAGACTCAACAGGGGACTCATTACTCTGTGCAGTCAGACATCTGGAGCATGGGACTG	TTAGGTTAGGTGATTATCACTGTCTGTCTCTCCTGCAGCCAGAAAGACTC--CAGGGGACTCATTACTCTGTGCAGTCAGACATCTGGAGCATGGGACTG	FALSE	0	2	0	1442	0.0100082	100.082
TTAGGTTAGGTGATTATCACTGTCTGTCTCTCCTGCAGCCAGAAAGACTG----------ATTACTCTGTGCAGTCAGACATCTGGAGCATGGGACTGTC	TTAGGTTAGGTGATTATCACTGTCTGTCTCTCCTGCAGCCAGAAAGACTCCAGGGGACTCATTACTCTGTGCAGTCAGACATCTGGAGCATGGGACTGTC	FALSE	10	0	1	1440	0.00999436	99.9436
TTAGGTTAGGTGATTATCACTGTCTGTCTCTCCTGCAGCCAGAATGACTC----------ATTACTCTGTGCAGTCAGACATCTGGAGCATGGGACTGTC	TTAGGTTAGGTGATTATCACTGTCTGTCTCTCCTGCAGCCAGAAAGACTCCAGGGGACTCATTACTCTGTGCAGTCAGACATCTGGAGCATGGGACTGTC	FALSE	10	0	1	1435	0.00995966	99.5966
TTAGGTTAGGTGATTATCACTGTCTGTCTCTCCTGCAGCCAGAAAGACTA----------ATTACTCTGTGCAGTCAGACATCTGGAGCATGGGACTGTC	TTAGGTTAGGTGATTATCACTGTCTGTCTCTCCTGCAGCCAGAAAGACTCCAGGGGACTCATTACTCTGTGCAGTCAGACATCTGGAGCATGGGACTGTC	FALSE	10	0	1	1419	0.00984861	98.4861
TTATGTTAGGTGATTATCACTGTCTGTCTCTCCTGCAGCCAGAAAGACTC----------ATTACTCTGTGCAGTCAGACATCTGGAGCATGGGACTGTC	TTAGGTTAGGTGATTATCACTGTCTGTCTCTCCTGCAGCCAGAAAGACTCCAGGGGACTCATTACTCTGTGCAGTCAGACATCTGGAGCATGGGACTGTC	FALSE	10	0	0	1408	0.00977227	97.7227
TTAGGTTAGGTGATTATCACTGTCTGTCTCTCCTGCAGCCT---------CAGGGGACTCATTACTCTGTGCAGTCAGACATCTGGAGCATGGGACTGTC	TTAGGTTAGGTGATTATCACTGTCTGTCTCTCCTGCAGCCAGAAAGACTCCAGGGGACTCATTACTCTGTGCAGTCAGACATCTGGAGCATGGGACTGTC	FALSE	9	0	1	1406	0.00975839	97.5839
TTAGGTTAGGTGATTATCACTGTCTGTCTCTCCTGCAGCCAGAAAGACTCCAGGGGACTCATTACTCTGTGCAGTCAGTCATCTGGAGCATGGGACTGTC	TTAGGTTAGGTGATTATCACTGTCTGTCTCTCCTGCAGCCAGAAAGACTCCAGGGGACTCATTACTCTGTGCAGTCAGACATCTGGAGCATGGGACTGTC	FALSE	0	0	1	1405	0.00975145	97.5145
TTAGGTTAGGTGATTATCACTGTCTGTCTCTCCTGCAGCCAG----------GGGGACTCATTACTCTGTGCAGTCAGACATCTGGAGCATGGGACTGTC	TTAGGTTAGGTGATTATCACTGTCTGTCTCTCCTGCAGCCAGAAAGACTCCAGGGGACTCATTACTCTGTGCAGTCAGACATCTGGAGCATGGGACTGTC	FALSE	10	0	0	1405	0.00975145	97.5145
GTAGGTTAGGTGATTATCACTGTCTGTCTCTCCTGCAGCCAG-----------GGGACTCATTACTCTGTGCAGTCAGACATCTGGAGCATGGGACTGTC	TTAGGTTAGGTGATTATCACTGTCTGTCTCTCCTGCAGCCAGAAAGACTCCAGGGGACTCATTACTCTGTGCAGTCAGACATCTGGAGCATGGGACTGTC	FALSE	11	0	0	1386	0.00961958	96.1958
TTAGGTTAGGTGATTATCACTGTCTGTCTCTCCTGCAGCCAGAAAGAGTC----------ATTACTCTGTGCAGTCAGACATCTGGAGCATGGGACTGTC	TTAGGTTAGGTGATTATCACTGTCTGTCTCTCCTGCAGCCAGAAAGACTCCAGGGGACTCATTACTCTGTGCAGTCAGACATCTGGAGCATGGGACTGTC	FALSE	10	0	1	1386	0.00961958	96.1958
TTAGGTTAGGTGATTATCACTGTCTGTCTCTCCTGCAGCCAGAAAGACTCTTCAGGGGACTCATTACTCTGTGCAGTCAGACATCTGGAGCATGGGACTG	TTAGGTTAGGTGATTATCACTGTCTGTCTCTCCTGCAGCCAGAAAGACTC--CAGGGGACTCATTACTCTGTGCAGTCAGACATCTGGAGCATGGGACTG	FALSE	0	2	0	1382	0.00959181	95.9181
TTAGGTTAGGTGATTATCACTGTCTGTCTCTCCTGCAGCCAGAAAGACTCGAGGGGACTCATTACTCTGTGCAGTCAGACATCTGGAGCATGGGACTGTC	TTAGGTTAGGTGATTATCACTGTCTGTCTCTCCTGCAGCCAGAAAGACTCCAGGGGACTCATTACTCTGTGCAGTCAGACATCTGGAGCATGGGACTGTC	FALSE	0	0	1	1378	0.00956405	95.6405
TTAGGTTAGGTGATTATCACTGTCTGTCTCTCCTGCAGCCA----------------------------------------TCTGGAGCATGGGACTGTC	TTAGGTTAGGTGATTATCACTGTCTGTCTCTCCTGCAGCCAGAAAGACTCCAGGGGACTCATTACTCTGTGCAGTCAGACATCTGGAGCATGGGACTGTC	FALSE	40	0	0	1365	0.00947383	94.7383
TTAGGTTATGTGATTATCACTGTCTGTCTCTCCTGCAGCCAGAAAGACTC-AGGGGACTCATTACTCTGTGCAGTCAGACATCTGGAGCATGGGACTGTC	TTAGGTTAGGTGATTATCACTGTCTGTCTCTCCTGCAGCCAGAAAGACTCCAGGGGACTCATTACTCTGTGCAGTCAGACATCTGGAGCATGGGACTGTC	FALSE	1	0	0	1360	0.00943912	94.3912
TTAGGTTAGGTGATTATCACGGTCTGTCTCTCCTGCAGCCAGAAAGACTCCAGGGGACTCATTACTCTGTGCAGTCAGACATCTGGAGCATGGGACTGTC	TTAGGTTAGGTGATTATCACTGTCTGTCTCTCCTGCAGCCAGAAAGACTCCAGGGGACTCATTACTCTGTGCAGTCAGACATCTGGAGCATGGGACTGTC	FALSE	0	0	1	1358	0.00942524	94.2524
TTAGGTTAGGTGATTATCACTGTCTGTCTCTCCTGCAGCCAGAG------CAGGGGACTCATTACTCTGTGCAGTCAGACATCTGGAGCATGGGACTGTC	TTAGGTTAGGTGATTATCACTGTCTGTCTCTCCTGCAGCCAGAAAGACTCCAGGGGACTCATTACTCTGTGCAGTCAGACATCTGGAGCATGGGACTGTC	FALSE	6	0	1	1357	0.0094183	94.183
TTAGGTTAGGTGATTATCACTGTCTGTCTCTCCTGCAGCCAGA-----TCCAGGGGACTCATTACTCTGTGCAGTCAGACATCTGGAGCATGGGACTGTC	TTAGGTTAGGTGATTATCACTGTCTGTCTCTCCTGCAGCCAGAAAGACTCCAGGGGACTCATTACTCTGTGCAGTCAGACATCTGGAGCATGGGACTGTC	FALSE	5	0	0	1354	0.00939748	93.9748
TTAGGTTAGGTGATTATCACTGTCTGTCTCTCCTGCAGCCAGAAAGACTC--------------------------AGACATCTGGAGCATGGGACTGTC	TTAGGTTAGGTGATTATCACTGTCTGTCTCTCCTGCAGCCAGAAAGACTCCAGGGGACTCATTACTCTGTGCAGTCAGACATCTGGAGCATGGGACTGTC	FALSE	26	0	0	1348	0.00935584	93.5584
#NAME?	TTAGGTTAGGTGATTATCACTGTCTGTCTCTCCTGCAGCCAGAAAGACTCCAGGGGACTCATTACTCTGTGCAGTCAGACATCTGGAGCATGGGACTGTC	FALSE	62	0	0	1342	0.00931419	93.1419
TTAGGTTAGGTGATTATCACTGTC--------------------------CAGGGGACTCATTACTCTGTGCAGTCAGACATCTGGAGCATGGGACTGTC	TTAGGTTAGGTGATTATCACTGTCTGTCTCTCCTGCAGCCAGAAAGACTCCAGGGGACTCATTACTCTGTGCAGTCAGACATCTGGAGCATGGGACTGTC	FALSE	26	0	0	1338	0.00928643	92.8643
TTAGGTTAGGTGATTATCACTGTCTGTCTCTCCTGCAGCCAGAAAGACTCCCCAGGGGACTCATTACTCTGTGCAGTCAGACATCTGGAGCATGGGACTG	TTAGGTTAGGTGATTATCACTGTCTGTCTCTCCTGCAGCCAGAAAGACTC--CAGGGGACTCATTACTCTGTGCAGTCAGACATCTGGAGCATGGGACTG	FALSE	0	2	0	1331	0.00923785	92.3785
TTAGGTTAGGTGATTATCACTGTCTGTCTCTCCTGCAGCCAGAAAGACTCCAGGGGACTCATGACTCTGTGCAGTCAGACATCTGGAGCATGGGACTGTC	TTAGGTTAGGTGATTATCACTGTCTGTCTCTCCTGCAGCCAGAAAGACTCCAGGGGACTCATTACTCTGTGCAGTCAGACATCTGGAGCATGGGACTGTC	FALSE	0	0	1	1330	0.00923091	92.3091
TTAGGTTAGGTGATTATCACTGTCTGTCTCTCCTGCAGC--------------------------------------------------ATGGGACTGTC	TTAGGTTAGGTGATTATCACTGTCTGTCTCTCCTGCAGCCAGAAAGACTCCAGGGGACTCATTACTCTGTGCAGTCAGACATCTGGAGCATGGGACTGTC	FALSE	50	0	0	1329	0.00922397	92.2397
TTAGTTTAGGTGATTATCACTGTCTGTCTCTCCTGCAGCCAGAAAGACTC----------ATTACTCTGTGCAGTCAGACATCTGGAGCATGGGACTGTC	TTAGGTTAGGTGATTATCACTGTCTGTCTCTCCTGCAGCCAGAAAGACTCCAGGGGACTCATTACTCTGTGCAGTCAGACATCTGGAGCATGGGACTGTC	FALSE	10	0	0	1328	0.00921703	92.1703
TTAGGTTAGGTGATTATCACTGTCTGTCTCTCCTACAG---------------GGGACTCATTACTCTGTGCAGTCAGACATCTGGAGCATGGGACTGTC	TTAGGTTAGGTGATTATCACTGTCTGTCTCTCCTGCAGCCAGAAAGACTCCAGGGGACTCATTACTCTGTGCAGTCAGACATCTGGAGCATGGGACTGTC	FALSE	15	0	1	1320	0.0091615	91.615
TTAGGTTAGGTGATTATCACTGTCTGTCTCTCCTGCAGCCAGAAAGACTT---------------TCTGTGCAGTCAGACATCTGGAGCATGGGACTGTC	TTAGGTTAGGTGATTATCACTGTCTGTCTCTCCTGCAGCCAGAAAGACTCCAGGGGACTCATTACTCTGTGCAGTCAGACATCTGGAGCATGGGACTGTC	FALSE	15	0	1	1318	0.00914762	91.4762
TTAGGTTAGGTGATTATCACTGTCTGTCTCTCC---------------------------ATTACTCTGTGCAGTCAGACATCTGGAGCATGGGACTGTC	TTAGGTTAGGTGATTATCACTGTCTGTCTCTCCTGCAGCCAGAAAGACTCCAGGGGACTCATTACTCTGTGCAGTCAGACATCTGGAGCATGGGACTGTC	FALSE	27	0	0	1318	0.00914762	91.4762
TTAGGTTAGGTGATTATCACTGTCTGTCTCTCCTGCAGCCA--------CCAGGGGACTCATTACTCTGTGCAGTCAGACATCTGGAGCATGGGACTGTC	TTAGGTTAGGTGATTATCACTGTCTGTCTCTCCTGCAGCCAGAAAGACTCCAGGGGACTCATTACTCTGTGCAGTCAGACATCTGGAGCATGGGACTGTC	FALSE	8	0	0	1317	0.00914068	91.4068
TTAGGTTAGGTGATTATCACTGTCTGTCTCTCCTGCAGCCAGAA---------GGGACTCATTACTCTGTGCAGTCAGACATCTGGAGCATGGGACTGTC	TTAGGTTAGGTGATTATCACTGTCTGTCTCTCCTGCAGCCAGAAAGACTCCAGGGGACTCATTACTCTGTGCAGTCAGACATCTGGAGCATGGGACTGTC	FALSE	9	0	0	1299	0.00901575	90.1575
TTAGGTTAGGTGATTATCACTGTCTGTCTCTCCTGCAGCCAGAAAG------------------------------------------CATGGGACTGTC	TTAGGTTAGGTGATTATCACTGTCTGTCTCTCCTGCAGCCAGAAAGACTCCAGGGGACTCATTACTCTGTGCAGTCAGACATCTGGAGCATGGGACTGTC	FALSE	42	0	0	1295	0.00898799	89.8799
TTAGGTTAGGTGATTATCACTGTCTGTCTCTCCTGCAGCCAGAAAGACTC------------------------------ATCTGGAGCATGGGACTGTC	TTAGGTTAGGTGATTATCACTGTCTGTCTCTCCTGCAGCCAGAAAGACTCCAGGGGACTCATTACTCTGTGCAGTCAGACATCTGGAGCATGGGACTGTC	FALSE	30	0	0	1294	0.00898105	89.8105
TTAGGTTAGGTGATTATCACTGTCTGTCTCTCCTGCAGCCAGAAAGACTC----------ATTACTCTGTGCAGTCAGACATCTGGAGCATGTGACTGTC	TTAGGTTAGGTGATTATCACTGTCTGTCTCTCCTGCAGCCAGAAAGACTCCAGGGGACTCATTACTCTGTGCAGTCAGACATCTGGAGCATGGGACTGTC	FALSE	10	0	0	1287	0.00893246	89.3246
TTAGGTTAGGTGATTATCACTGTCTGTCTCTCCTGCAGCCAGAAAGACTCCAGGGGACTCATTACTCTGTGCAGTGAGACATCTGGAGCATGGGACTGTC	TTAGGTTAGGTGATTATCACTGTCTGTCTCTCCTGCAGCCAGAAAGACTCCAGGGGACTCATTACTCTGTGCAGTCAGACATCTGGAGCATGGGACTGTC	FALSE	0	0	1	1286	0.00892552	89.2552
TTAGGTTAGGTGATTATCACTGTCTGTCTCTCCTGCAG---------------GAGACTCATTACTCTGTGCAGTCAGACATCTGGAGCATGGGACTGTC	TTAGGTTAGGTGATTATCACTGTCTGTCTCTCCTGCAGCCAGAAAGACTCCAGGGGACTCATTACTCTGTGCAGTCAGACATCTGGAGCATGGGACTGTC	FALSE	15	0	1	1283	0.0089047	89.047
TTAGGTTAGGTGATTATCACTGTCTGTCTCTCCTGCAGCC---------------------------TGTGCAGTCAGACATCTGGAGCATGGGACTGTC	TTAGGTTAGGTGATTATCACTGTCTGTCTCTCCTGCAGCCAGAAAGACTCCAGGGGACTCATTACTCTGTGCAGTCAGACATCTGGAGCATGGGACTGTC	FALSE	27	0	0	1281	0.00889082	88.9082
TTAGGTTAGGTGATTATCACTGTCTGTCTCTCCTGCAGCCAGAAAGACTTCCAGGGACTCATTACTCTGTGCAGTCAGACATCTGGAGCATGGGACTGTC	TTAGGTTAGGTGATTATCACTGTCTGTCTCTCCTGCAGCCAGAAAGACTCCAGGGGACTCATTACTCTGTGCAGTCAGACATCTGGAGCATGGGACTGTC	FALSE	0	0	3	1279	0.00887694	88.7694
TTAGGTTAGGTGATTATCACTGTCTGTCTCTCCTGCAGCCAGAAAGACA----GGGACTCATTACTCTGTGCAGTCAGACATCTGGAGCATGGGACTGTC	TTAGGTTAGGTGATTATCACTGTCTGTCTCTCCTGCAGCCAGAAAGACTCCAGGGGACTCATTACTCTGTGCAGTCAGACATCTGGAGCATGGGACTGTC	FALSE	4	0	1	1277	0.00886306	88.6306
TTAGGTTAGGTGATTATCACTGTCTGTCTCTCCTGCAGCCAGAA-GAC--CAGGGGACTCATTACTCTGTGCAGTCAGACATCTGGAGCATGGGACTGTC	TTAGGTTAGGTGATTATCACTGTCTGTCTCTCCTGCAGCCAGAAAGACTCCAGGGGACTCATTACTCTGTGCAGTCAGACATCTGGAGCATGGGACTGTC	FALSE	3	0	0	1277	0.00886306	88.6306
TTAGGTTAGGTGATTATCACTGTCTGTCTCTCCTGCAGCCAGAAAGACTCCAGGGGACTCATTACTCTGTGCAGTCAGACATCTGGAGGATGGGACTGTC	TTAGGTTAGGTGATTATCACTGTCTGTCTCTCCTGCAGCCAGAAAGACTCCAGGGGACTCATTACTCTGTGCAGTCAGACATCTGGAGCATGGGACTGTC	TRUE	0	0	0	1270	0.00881447	88.1447
TTAGGTTAGGTGATTATCACTGTCTGTCTCTCCTGCAGCCAGAAAGA--------------TTACTCTGTGCAGTCAGACATCTGGAGCATGGGACTGTC	TTAGGTTAGGTGATTATCACTGTCTGTCTCTCCTGCAGCCAGAAAGACTCCAGGGGACTCATTACTCTGTGCAGTCAGACATCTGGAGCATGGGACTGTC	FALSE	14	0	0	1268	0.00880059	88.0059
TTAGGTTAGGTGATTATCACTGTCTGTCTCTCCTGCT-------------CAGGGGACTCATTACTCTGTGCAGTCAGACATCTGGAGCATGGGACTGTC	TTAGGTTAGGTGATTATCACTGTCTGTCTCTCCTGCAGCCAGAAAGACTCCAGGGGACTCATTACTCTGTGCAGTCAGACATCTGGAGCATGGGACTGTC	FALSE	13	0	1	1268	0.00880059	88.0059
TTCGGTTAGGTGATTATCACTGTCTGTCTCTCCTGCAGCCAG-----------GGGACTCATTACTCTGTGCAGTCAGACATCTGGAGCATGGGACTGTC	TTAGGTTAGGTGATTATCACTGTCTGTCTCTCCTGCAGCCAGAAAGACTCCAGGGGACTCATTACTCTGTGCAGTCAGACATCTGGAGCATGGGACTGTC	FALSE	11	0	0	1259	0.00873813	87.3813
TTAGGTTAGGTGATTATCACTGTCTGTCTCTCCTGCAGCC-------------------------TCTGTGCAGTCAGACATCTGGAGCATGGGACTGTC	TTAGGTTAGGTGATTATCACTGTCTGTCTCTCCTGCAGCCAGAAAGACTCCAGGGGACTCATTACTCTGTGCAGTCAGACATCTGGAGCATGGGACTGTC	FALSE	25	0	0	1254	0.00870343	87.0343
TTAGGTTAGGTGAGTATCACTGTCTGTCTCTCCTGCAGCCAGAAAGACTC-AGGGGACTCATTACTCTGTGCAGTCAGACATCTGGAGCATGGGACTGTC	TTAGGTTAGGTGATTATCACTGTCTGTCTCTCCTGCAGCCAGAAAGACTCCAGGGGACTCATTACTCTGTGCAGTCAGACATCTGGAGCATGGGACTGTC	FALSE	1	0	0	1252	0.00868955	86.8955
TTAGGTTAGGTGATTATCACTGTCTGTCTCTCCTGC------------TCCAGGGGACTCATTACTCTGTGCAGTCAGACATCTGGAGCATGGGACTGTC	TTAGGTTAGGTGATTATCACTGTCTGTCTCTCCTGCAGCCAGAAAGACTCCAGGGGACTCATTACTCTGTGCAGTCAGACATCTGGAGCATGGGACTGTC	FALSE	12	0	0	1247	0.00865484	86.5484
TTAGGTTAGGTGATTATCACTGTCTGTCTCTCCTGCAGCCAGAAAGACTGCAGGG-ACTCATTACTCTGTGCAGTCAGACATCTGGAGCATGGGACTGTC	TTAGGTTAGGTGATTATCACTGTCTGTCTCTCCTGCAGCCAGAAAGACTCCAGGGGACTCATTACTCTGTGCAGTCAGACATCTGGAGCATGGGACTGTC	FALSE	1	0	1	1241	0.0086132	86.132
TTAGGTTAGGTGATTATCACTGTCTGTCTCTCCTGCAGCCAGAAAGACTCCAGGGGACTCATTACTCGGTGCAGTCAGACATCTGGAGCATGGGACTGTC	TTAGGTTAGGTGATTATCACTGTCTGTCTCTCCTGCAGCCAGAAAGACTCCAGGGGACTCATTACTCTGTGCAGTCAGACATCTGGAGCATGGGACTGTC	FALSE	0	0	1	1240	0.00860626	86.0626
TTAGGTTAGGTGATTATCACTGTCTGTCTCTCCTGCAGCCAGAAGGACTCCAGGG-ACTCATTACTCTGTGCAGTCAGACATCTGGAGCATGGGACTGTC	TTAGGTTAGGTGATTATCACTGTCTGTCTCTCCTGCAGCCAGAAAGACTCCAGGGGACTCATTACTCTGTGCAGTCAGACATCTGGAGCATGGGACTGTC	FALSE	1	0	1	1225	0.00850215	85.0215
TTAGGTTAGGTGATTATCACTGTCTGTCTCTCCTGCAGCCAGAAAG-----------------------TGCAGTCAGACATCTGGAGCATGGGACTGTC	TTAGGTTAGGTGATTATCACTGTCTGTCTCTCCTGCAGCCAGAAAGACTCCAGGGGACTCATTACTCTGTGCAGTCAGACATCTGGAGCATGGGACTGTC	FALSE	23	0	0	1215	0.00843275	84.3275
#NAME?	TTAGGTTAGGTGATTATCACTGTCTGTCTCTCCTGCAGCCAGAAAGACTCCAGGGGACTCATTACTCTGTGCAGTCAGACATCTGGAGCATGGGACTGTC	FALSE	68	0	0	1212	0.00841192	84.1192
TTAGGTTAGGTGATTATCACTGTCTGTCTCTCCTGCAGCCAGAAAG----------------------------TCAGACATCTGGAGCATGGGACTGTC	TTAGGTTAGGTGATTATCACTGTCTGTCTCTCCTGCAGCCAGAAAGACTCCAGGGGACTCATTACTCTGTGCAGTCAGACATCTGGAGCATGGGACTGTC	FALSE	28	0	0	1209	0.0083911	83.911
TTAGGTTAGGTGATTATCACTGTCTGTCTCTCCTGCAGCCAGAAA-------------------CTCTGTGCAGTCAGACATCTGGAGCATGGGACTGTC	TTAGGTTAGGTGATTATCACTGTCTGTCTCTCCTGCAGCCAGAAAGACTCCAGGGGACTCATTACTCTGTGCAGTCAGACATCTGGAGCATGGGACTGTC	FALSE	19	0	0	1207	0.00837722	83.7722
TTAGGTTAGGTGATTATCACTGTCTGTCTCTAC------------------AGGGGACTCATTACTCTGTGCAGTCAGACATCTGGAGCATGGGACTGTC	TTAGGTTAGGTGATTATCACTGTCTGTCTCTCCTGCAGCCAGAAAGACTCCAGGGGACTCATTACTCTGTGCAGTCAGACATCTGGAGCATGGGACTGTC	FALSE	18	0	1	1205	0.00836334	83.6334
TTAGGTTAGGTGATTATCACTGTCTGTCTCTCCTGCAGCA----------CAGGGGACTCATTACTCTGTGCAGTCAGACATCTGGAGCATGGGACTGTC	TTAGGTTAGGTGATTATCACTGTCTGTCTCTCCTGCAGCCAGAAAGACTCCAGGGGACTCATTACTCTGTGCAGTCAGACATCTGGAGCATGGGACTGTC	FALSE	10	0	1	1200	0.00832864	83.2864
TTAGGTTAGGTGATTATCACTGTCTGTCTCTCCTGCAGCCAGAAAGACTCCAGGGGACTCATTACTCTGTGCAGTCAGACATCTGGAGCAGGGGACTGTC	TTAGGTTAGGTGATTATCACTGTCTGTCTCTCCTGCAGCCAGAAAGACTCCAGGGGACTCATTACTCTGTGCAGTCAGACATCTGGAGCATGGGACTGTC	TRUE	0	0	0	1195	0.00829393	82.9393
TTAGGTTAGGTGATTATCACTGTCTGTCTCTCCTGCAGCCAGAAA------------------------------------TCTGGAGCATGGGACTGTC	TTAGGTTAGGTGATTATCACTGTCTGTCTCTCCTGCAGCCAGAAAGACTCCAGGGGACTCATTACTCTGTGCAGTCAGACATCTGGAGCATGGGACTGTC	FALSE	36	0	0	1193	0.00828005	82.8005
TTAGGTTAGGTGATTATCACTGTCTGTCTCTCCTGCAGCCAGAAAGACT--------------ACTCTGTGCAGTCAGACATCTGGAGCATGGGACTGTC	TTAGGTTAGGTGATTATCACTGTCTGTCTCTCCTGCAGCCAGAAAGACTCCAGGGGACTCATTACTCTGTGCAGTCAGACATCTGGAGCATGGGACTGTC	FALSE	14	0	0	1192	0.00827311	82.7311
TTAGGTTAGGTGATTATCACTGTCTGTCTCTCCT-----------------------------ACTCTGTGCAGTCAGACATCTGGAGCATGGGACTGTC	TTAGGTTAGGTGATTATCACTGTCTGTCTCTCCTGCAGCCAGAAAGACTCCAGGGGACTCATTACTCTGTGCAGTCAGACATCTGGAGCATGGGACTGTC	FALSE	29	0	0	1184	0.00821759	82.1759
TTACGTTAGGTGATTATCACTGTCTGTCTCTCCTGCAGCCAGAAAGACTCCAGGGGACTCATTACTCTGTGCAGTCAGACATCTGGAGCATGGGACTGTC	TTAGGTTAGGTGATTATCACTGTCTGTCTCTCCTGCAGCCAGAAAGACTCCAGGGGACTCATTACTCTGTGCAGTCAGACATCTGGAGCATGGGACTGTC	TRUE	0	0	0	1183	0.00821065	82.1065
TTAGGTTAGGTGATTATCACTGTCTGTCTCTCCTGCAGCCAGAAAGA----AGGGGACTCATTACTCTGTGCAGTCAGACATCTGGAGCATGGGACTGTC	TTAGGTTAGGTGATTATCACTGTCTGTCTCTCCTGCAGCCAGAAAGACTCCAGGGGACTCATTACTCTGTGCAGTCAGACATCTGGAGCATGGGACTGTC	FALSE	4	0	0	1173	0.00814124	81.4124
TTAGGTTAGGTGATTATCACTGTCTGTCTCTCCTGCAGCCAGAAAG-------GAGACTCATTACTCTGTGCAGTCAGACATCTGGAGCATGGGACTGTC	TTAGGTTAGGTGATTATCACTGTCTGTCTCTCCTGCAGCCAGAAAGACTCCAGGGGACTCATTACTCTGTGCAGTCAGACATCTGGAGCATGGGACTGTC	FALSE	7	0	1	1173	0.00814124	81.4124
TTAGGTTAGGTGATTATCACTGTCTGTCTCTCCTGCAGCCAGACAGACTC----------ATTACTCTGTGCAGTCAGACATCTGGAGCATGGGACTGTC	TTAGGTTAGGTGATTATCACTGTCTGTCTCTCCTGCAGCCAGAAAGACTCCAGGGGACTCATTACTCTGTGCAGTCAGACATCTGGAGCATGGGACTGTC	FALSE	10	0	1	1171	0.00812736	81.2736
TTAGGTTAGGTGATTATCACTGTCTGTCTCTCCTGCAGCCAGAAAGACTCC----------TTACTCTGTGCAGTCAGACATCTGGAGCATGGGACTGTC	TTAGGTTAGGTGATTATCACTGTCTGTCTCTCCTGCAGCCAGAAAGACTCCAGGGGACTCATTACTCTGTGCAGTCAGACATCTGGAGCATGGGACTGTC	FALSE	10	0	0	1168	0.00810654	81.0654
#NAME?	TTAGGTTAGGTGATTATCACTGTCTGTCTCTCCTGCAGCCAGAAAGACTCCAGGGGACTCATTACTCTGTGCAGTCAGACATCTGGAGCATGGGACTGTC	FALSE	94	0	0	1163	0.00807184	80.7184
TTAGGTTAGGTGATTATCACTGTCTGTCTCTCCTGCAGCCAGAAAGACT------------TTACTCTGTGCAGTCAGACATCTGGAGCATGGGACTGTC	TTAGGTTAGGTGATTATCACTGTCTGTCTCTCCTGCAGCCAGAAAGACTCCAGGGGACTCATTACTCTGTGCAGTCAGACATCTGGAGCATGGGACTGTC	FALSE	12	0	0	1160	0.00805102	80.5102
TTAGGTTAGGTGATTATCACTGTCTGTCTCTCCTGCAGCCAT--------CAGGGGACTCATTACTCTGTGCAGTCAGACATCTGGAGCATGGGACTGTC	TTAGGTTAGGTGATTATCACTGTCTGTCTCTCCTGCAGCCAGAAAGACTCCAGGGGACTCATTACTCTGTGCAGTCAGACATCTGGAGCATGGGACTGTC	FALSE	8	0	1	1160	0.00805102	80.5102
TTAGGTTAGGTGATTATCACTGTCTGTCTCTCCTGCAGCCAGAAAGACTCCAGGGGACTCATTACTCTGTGCAGTCAGACCTCTGGAGCATGGGACTGTC	TTAGGTTAGGTGATTATCACTGTCTGTCTCTCCTGCAGCCAGAAAGACTCCAGGGGACTCATTACTCTGTGCAGTCAGACATCTGGAGCATGGGACTGTC	TRUE	0	0	0	1158	0.00803714	80.3714
TTAGGTTAGGTGATTATCACTGTCTGTCTCTCCTGCAGCCA----------------CTCATTACTCTGTGCAGTCAGACATCTGGAGCATGGGACTGTC	TTAGGTTAGGTGATTATCACTGTCTGTCTCTCCTGCAGCCAGAAAGACTCCAGGGGACTCATTACTCTGTGCAGTCAGACATCTGGAGCATGGGACTGTC	FALSE	16	0	0	1153	0.00800243	80.0243
TTAGGTTAGGTGATTATCACTGTCTGTCTC-------------------CCAGGGGACTCATTACTCTGTGCAGTCAGACATCTGGAGCATGGGACTGTC	TTAGGTTAGGTGATTATCACTGTCTGTCTCTCCTGCAGCCAGAAAGACTCCAGGGGACTCATTACTCTGTGCAGTCAGACATCTGGAGCATGGGACTGTC	FALSE	19	0	0	1148	0.00796773	79.6773
TTAGGTTAGGTGATTATCACTGTCTGTCTCTCCTGC-------------CCAGGGGACTCATTACTCTGTGCAGTCAGACATCTGGAGCATGGGACTGTC	TTAGGTTAGGTGATTATCACTGTCTGTCTCTCCTGCAGCCAGAAAGACTCCAGGGGACTCATTACTCTGTGCAGTCAGACATCTGGAGCATGGGACTGTC	FALSE	13	0	0	1134	0.00787056	78.7056
TTAGGTTAGGTGATTATCACTGTCTGTCTCTCCTGCAGCCAGAAAGACTCCAGGGGACTCATTACTCTGTGCAGTCAGACATCTGGGGCATGGGACTGTC	TTAGGTTAGGTGATTATCACTGTCTGTCTCTCCTGCAGCCAGAAAGACTCCAGGGGACTCATTACTCTGTGCAGTCAGACATCTGGAGCATGGGACTGTC	TRUE	0	0	0	1116	0.00774563	77.4563
TTAGGTTAGG----------------------------------------------ACTCATTACTCTGTGCAGTCAGACATCTGGAGCATGGGACTGTC	TTAGGTTAGGTGATTATCACTGTCTGTCTCTCCTGCAGCCAGAAAGACTCCAGGGGACTCATTACTCTGTGCAGTCAGACATCTGGAGCATGGGACTGTC	FALSE	46	0	0	1113	0.00772481	77.2481
TTAGGTTAGGTGATTATCACTGTCTGTCTCTCCTGC-------------------------------TGTGCAGTCAGACATCTGGAGCATGGGACTGTC	TTAGGTTAGGTGATTATCACTGTCTGTCTCTCCTGCAGCCAGAAAGACTCCAGGGGACTCATTACTCTGTGCAGTCAGACATCTGGAGCATGGGACTGTC	FALSE	31	0	0	1109	0.00769705	76.9705
TTAGGTTAGGTGATTATCACTGTCTGTCTCT--------------------------------ACTCTGTGCAGTCAGACATCTGGAGCATGGGACTGTC	TTAGGTTAGGTGATTATCACTGTCTGTCTCTCCTGCAGCCAGAAAGACTCCAGGGGACTCATTACTCTGTGCAGTCAGACATCTGGAGCATGGGACTGTC	FALSE	32	0	0	1108	0.00769011	76.9011
#NAME?	TTAGGTTAGGTGATTATCACTGTCTGTCTCTCCTGCAGCCAGAAAGACTCCAGGGGACTCATTACTCTGTGCAGTCAGACATCTGGAGCATGGGACTGTC	FALSE	74	0	0	1107	0.00768317	76.8317
TTAGGTTAGGTGATTATCACTGTCTGTCTCTCCTG--------------------------------------------------GAGCATGGGACTGTC	TTAGGTTAGGTGATTATCACTGTCTGTCTCTCCTGCAGCCAGAAAGACTCCAGGGGACTCATTACTCTGTGCAGTCAGACATCTGGAGCATGGGACTGTC	FALSE	50	0	0	1100	0.00763458	76.3458
TTAGGTTAGGTGATTATCACTGTCTGTCTCTCCTGCAGCCAGAAAGACTCATCAGGGGACTCATTACTCTGTGCAGTCAGACATCTGGAGCATGGGACTG	TTAGGTTAGGTGATTATCACTGTCTGTCTCTCCTGCAGCCAGAAAGACTC--CAGGGGACTCATTACTCTGTGCAGTCAGACATCTGGAGCATGGGACTG	FALSE	0	2	0	1070	0.00742637	74.2637
TTAGGGTAGGTGATTATCACTGTCTGTCTCTCCTGCAGCCAG-----------GGGACTCATTACTCTGTGCAGTCAGACATCTGGAGCATGGGACTGTC	TTAGGTTAGGTGATTATCACTGTCTGTCTCTCCTGCAGCCAGAAAGACTCCAGGGGACTCATTACTCTGTGCAGTCAGACATCTGGAGCATGGGACTGTC	FALSE	11	0	0	1069	0.00741943	74.1943
TTAGGTTAGGTGATTATCACTGTCTGTCTCTCCTGCAGACAGAAAGACTC----------ATTACTCTGTGCAGTCAGACATCTGGAGCATGGGACTGTC	TTAGGTTAGGTGATTATCACTGTCTGTCTCTCCTGCAGCCAGAAAGACTCCAGGGGACTCATTACTCTGTGCAGTCAGACATCTGGAGCATGGGACTGTC	FALSE	10	0	1	1060	0.00735696	73.5696
TTAGGTTAGGTGATTATCACTGTCTGTCTCTCCTGCAGCCAGAAAGACT-----------ATTACTCTGTGCAGTCAGACATCTGGAGCATGGGACTGTC	TTAGGTTAGGTGATTATCACTGTCTGTCTCTCCTGCAGCCAGAAAGACTCCAGGGGACTCATTACTCTGTGCAGTCAGACATCTGGAGCATGGGACTGTC	FALSE	11	0	0	1056	0.0073292	73.292
TTAGGTTAGGTGATTATCACTGTCTGTCTCTCCTGCAGCCAGAAAGACTC----------ATTACTTTGTGCAGTCAGACATCTGGAGCATGGGACTGTC	TTAGGTTAGGTGATTATCACTGTCTGTCTCTCCTGCAGCCAGAAAGACTCCAGGGGACTCATTACTCTGTGCAGTCAGACATCTGGAGCATGGGACTGTC	FALSE	10	0	1	1053	0.00730838	73.0838
TTAGGTTAGGTGATTATCACTG----------------------------CAGGGGACTCATTACTCTGTGCAGTCAGACATCTGGAGCATGGGACTGTC	TTAGGTTAGGTGATTATCACTGTCTGTCTCTCCTGCAGCCAGAAAGACTCCAGGGGACTCATTACTCTGTGCAGTCAGACATCTGGAGCATGGGACTGTC	FALSE	28	0	0	1050	0.00728756	72.8756
TTAGGTTAGGTGATTATCACTGTCTGTCTCTCCTGCAGCCAGAA--------------TCATTACTCTGTGCAGTCAGACATCTGGAGCATGGGACTGTC	TTAGGTTAGGTGATTATCACTGTCTGTCTCTCCTGCAGCCAGAAAGACTCCAGGGGACTCATTACTCTGTGCAGTCAGACATCTGGAGCATGGGACTGTC	FALSE	14	0	0	1045	0.00725286	72.5286
TTAGGTTAGGTGATTATCACTGTCTGTCTCTCCTGCAGCCAGAAAGACTCCAGGGGACTCATTACTCTGTGCAGTCAGACTTCTGGAGCATGGGACTGTC	TTAGGTTAGGTGATTATCACTGTCTGTCTCTCCTGCAGCCAGAAAGACTCCAGGGGACTCATTACTCTGTGCAGTCAGACATCTGGAGCATGGGACTGTC	TRUE	0	0	0	1045	0.00725286	72.5286
TTAGTTTAGGTGATTATCACTGTCTGTCTCTCCTGCAGCCAGAAAGACTC-AGGGGACTCATTACTCTGTGCAGTCAGACATCTGGAGCATGGGACTGTC	TTAGGTTAGGTGATTATCACTGTCTGTCTCTCCTGCAGCCAGAAAGACTCCAGGGGACTCATTACTCTGTGCAGTCAGACATCTGGAGCATGGGACTGTC	FALSE	1	0	0	1039	0.00721121	72.1121
TTAGGTTAGGTGATTATCACTGTCTGTCTCTCCTGCAGTCAG-----------GGGACTCATTACTCTGTGCAGTCAGACATCTGGAGCATGGGACTGTC	TTAGGTTAGGTGATTATCACTGTCTGTCTCTCCTGCAGCCAGAAAGACTCCAGGGGACTCATTACTCTGTGCAGTCAGACATCTGGAGCATGGGACTGTC	FALSE	11	0	1	1038	0.00720427	72.0427
TTAGGTTCGGTGATTATCACTGTCTGTCTCTCCTGCAGCCAGAAAGACTC-AGGGGACTCATTACTCTGTGCAGTCAGACATCTGGAGCATGGGACTGTC	TTAGGTTAGGTGATTATCACTGTCTGTCTCTCCTGCAGCCAGAAAGACTCCAGGGGACTCATTACTCTGTGCAGTCAGACATCTGGAGCATGGGACTGTC	FALSE	1	0	0	1036	0.00719039	71.9039
TTATGTTAGGTGATTATCACTGTCTGTCTCTCCTGCAGCCAGAAAGACTC-AGGGGACTCATTACTCTGTGCAGTCAGACATCTGGAGCATGGGACTGTC	TTAGGTTAGGTGATTATCACTGTCTGTCTCTCCTGCAGCCAGAAAGACTCCAGGGGACTCATTACTCTGTGCAGTCAGACATCTGGAGCATGGGACTGTC	FALSE	1	0	0	1035	0.00718345	71.8345
TTAGGTTACGTGATTATCACTGTCTGTCTCTCCTGCAGCCAGAAAGACTCCAGGGGACTCATTACTCTGTGCAGTCAGACATCTGGAGCATGGGACTGTC	TTAGGTTAGGTGATTATCACTGTCTGTCTCTCCTGCAGCCAGAAAGACTCCAGGGGACTCATTACTCTGTGCAGTCAGACATCTGGAGCATGGGACTGTC	TRUE	0	0	0	1035	0.00718345	71.8345
ATAGGTTAGGTGATTATCACTGTCTGTCTCTCCTGCAGCCAGAAAGACTC----------ATTACTCTGTGCAGTCAGACATCTGGAGCATGGGACTGTC	TTAGGTTAGGTGATTATCACTGTCTGTCTCTCCTGCAGCCAGAAAGACTCCAGGGGACTCATTACTCTGTGCAGTCAGACATCTGGAGCATGGGACTGTC	FALSE	10	0	0	1035	0.00718345	71.8345
TTAGGTTAGGTGATTATCACTGTCTGTCTCTCCTGCAGCCAGAAAGACTC----------------------AGTCAGACATCTGGAGCATGGGACTGTC	TTAGGTTAGGTGATTATCACTGTCTGTCTCTCCTGCAGCCAGAAAGACTCCAGGGGACTCATTACTCTGTGCAGTCAGACATCTGGAGCATGGGACTGTC	FALSE	22	0	0	1032	0.00716263	71.6263
TTAGGTTAGGTGATTATCACTGTCTGTCTCTCCTGCAGCCAGAAAGACTCCAGGGGACTCATAACTCTGTGCAGTCAGACATCTGGAGCATGGGACTGTC	TTAGGTTAGGTGATTATCACTGTCTGTCTCTCCTGCAGCCAGAAAGACTCCAGGGGACTCATTACTCTGTGCAGTCAGACATCTGGAGCATGGGACTGTC	FALSE	0	0	1	1030	0.00714875	71.4875
TTAGGTTAGGTGATTATCACTGTCTGTCTCTCCTGCAGCCAGAAAGACTCCAGCGGACTCATTACTCTGTGCAGTCAGACATCTGGAGCATGGGACTGTC	TTAGGTTAGGTGATTATCACTGTCTGTCTCTCCTGCAGCCAGAAAGACTCCAGGGGACTCATTACTCTGTGCAGTCAGACATCTGGAGCATGGGACTGTC	FALSE	0	0	1	1030	0.00714875	71.4875
TTAGGTTAGGTGATTATCACTGTCTGTCTCTCCTGCAGCCAGAAAGACTG-------CTCATTACTCTGTGCAGTCAGACATCTGGAGCATGGGACTGTC	TTAGGTTAGGTGATTATCACTGTCTGTCTCTCCTGCAGCCAGAAAGACTCCAGGGGACTCATTACTCTGTGCAGTCAGACATCTGGAGCATGGGACTGTC	FALSE	7	0	1	1026	0.00712099	71.2099
TTAGGTTAGGTGATTATCACTGTCTGTCTCTCCTGCAGCCAGAAAGACTCCAGGGGACTCATTACTCTGTGCAGTCAGACATCTGGAGCATGGGAGTGTC	TTAGGTTAGGTGATTATCACTGTCTGTCTCTCCTGCAGCCAGAAAGACTCCAGGGGACTCATTACTCTGTGCAGTCAGACATCTGGAGCATGGGACTGTC	TRUE	0	0	0	1021	0.00708628	70.8628
TTAGGTTAGGTGATTATCACTGTCTG-----------------------------GACTCATTACTCTGTGCAGTCAGACATCTGGAGCATGGGACTGTC	TTAGGTTAGGTGATTATCACTGTCTGTCTCTCCTGCAGCCAGAAAGACTCCAGGGGACTCATTACTCTGTGCAGTCAGACATCTGGAGCATGGGACTGTC	FALSE	29	0	0	1018	0.00706546	70.6546
TTAGGTTAGGTCATTATCACTGTCTGTCTCTCCTGCAGCCAGAAAGACTCCAGGGGACTCATTACTCTGTGCAGTCAGACATCTGGAGCATGGGACTGTC	TTAGGTTAGGTGATTATCACTGTCTGTCTCTCCTGCAGCCAGAAAGACTCCAGGGGACTCATTACTCTGTGCAGTCAGACATCTGGAGCATGGGACTGTC	TRUE	0	0	0	1016	0.00705158	70.5158
TTAGGTTAGGTGATTATCACTGTCTGTCTCTCCTGCAGCCAGAAAGACTTCTTCAGGGGACTCATTACTCTGTGCAGTCAGACATCTGGAGCATGGGACT	TTAGGTTAGGTGATTATCACTGTCTGTCTCTCCTGCAGCCAGAAAGACTC---CAGGGGACTCATTACTCTGTGCAGTCAGACATCTGGAGCATGGGACT	FALSE	0	3	1	1012	0.00702382	70.2382
TTAGGTTAGGTGATTATCACTGTCTGTCTCTCCTGCAGCCAGAAAGACTT------TCTCATTACTCTGTGCAGTCAGACATCTGGAGCATGGGACTGTC	TTAGGTTAGGTGATTATCACTGTCTGTCTCTCCTGCAGCCAGAAAGACTCCAGGGGACTCATTACTCTGTGCAGTCAGACATCTGGAGCATGGGACTGTC	FALSE	6	0	2	1007	0.00698911	69.8911
TTAGGTTAGTTGATTATCACTGTCTGTCTCTCCTGCAGCCAGAAAGACTC-AGGGGACTCATTACTCTGTGCAGTCAGACATCTGGAGCATGGGACTGTC	TTAGGTTAGGTGATTATCACTGTCTGTCTCTCCTGCAGCCAGAAAGACTCCAGGGGACTCATTACTCTGTGCAGTCAGACATCTGGAGCATGGGACTGTC	FALSE	1	0	0	1006	0.00698217	69.8217
TTAGGTTAGGTGATTATCACTGTCTGTCTCTCCTGCAGCCAGAAAGACTC----------ATTACTCTGTGCAGTCAGACATCTGGATCATGGGACTGTC	TTAGGTTAGGTGATTATCACTGTCTGTCTCTCCTGCAGCCAGAAAGACTCCAGGGGACTCATTACTCTGTGCAGTCAGACATCTGGAGCATGGGACTGTC	FALSE	10	0	0	1005	0.00697523	69.7523
TTAGGTTAGGTGATTATCACTGTCTGTCTCTCCTGCAGCCAGAAAGACTC-AGGGGACTCATTACTCTGTGCAGTCAGACATCTGGAGCATGTGACTGTC	TTAGGTTAGGTGATTATCACTGTCTGTCTCTCCTGCAGCCAGAAAGACTCCAGGGGACTCATTACTCTGTGCAGTCAGACATCTGGAGCATGGGACTGTC	FALSE	1	0	0	990	0.00687113	68.7113
TTAGGTTAGGTGATTATCACTGTCTGTCTCTCCTGCAGCAAG-----------GGGACTCATTACTCTGTGCAGTCAGACATCTGGAGCATGGGACTGTC	TTAGGTTAGGTGATTATCACTGTCTGTCTCTCCTGCAGCCAGAAAGACTCCAGGGGACTCATTACTCTGTGCAGTCAGACATCTGGAGCATGGGACTGTC	FALSE	11	0	1	990	0.00687113	68.7113
TTAGGTTAGGTGATTATCACTGTCTGTCTCTCCTGCAGCCAGA------------------TTACTCTGTGCAGTCAGACATCTGGAGCATGGGACTGTC	TTAGGTTAGGTGATTATCACTGTCTGTCTCTCCTGCAGCCAGAAAGACTCCAGGGGACTCATTACTCTGTGCAGTCAGACATCTGGAGCATGGGACTGTC	FALSE	18	0	0	986	0.00684336	68.4336
#NAME?	TTAGGTTAGGTGATTATCACTGTCTGTCTCTCCTGCAGCCAGAAAGACTCCAGGGGACTCATTACTCTGTGCAGTCAGACATCTGGAGCATGGGACTGTC	FALSE	88	0	0	985	0.00683642	68.3642
TTAGGTTAGGTGATTATCACTGTCTGTCTCTCCCGCAGCCAGAAAGACTCCAGGGGACTCATTACTCTGTGCAGTCAGACATCTGGAGCATGGGACTGTC	TTAGGTTAGGTGATTATCACTGTCTGTCTCTCCTGCAGCCAGAAAGACTCCAGGGGACTCATTACTCTGTGCAGTCAGACATCTGGAGCATGGGACTGTC	FALSE	0	0	1	984	0.00682948	68.2948
TTAGGTTAGGTGATTATCACTGTCTGTCTCTCCTGCAGCCAGAAAGACTT--------TCATTACTCTGTGCAGTCAGACATCTGGAGCATGGGACTGTC	TTAGGTTAGGTGATTATCACTGTCTGTCTCTCCTGCAGCCAGAAAGACTCCAGGGGACTCATTACTCTGTGCAGTCAGACATCTGGAGCATGGGACTGTC	FALSE	8	0	1	983	0.00682254	68.2254
TTAGGTTAGGTGATTATCACTGTCTGTCTCT-------------------------------TACTCTGTGCAGTCAGACATCTGGAGCATGGGACTGTC	TTAGGTTAGGTGATTATCACTGTCTGTCTCTCCTGCAGCCAGAAAGACTCCAGGGGACTCATTACTCTGTGCAGTCAGACATCTGGAGCATGGGACTGTC	FALSE	31	0	0	976	0.00677396	67.7396
TTAGGTTAGGTGATTATCACTGTCTGTCTCTCCTGCAGCCAGAAAGACTT----------ATTACTCTGTGCAGTCAGACATCTGGAGCATGGGACTGTC	TTAGGTTAGGTGATTATCACTGTCTGTCTCTCCTGCAGCCAGAAAGACTCCAGGGGACTCATTACTCTGTGCAGTCAGACATCTGGAGCATGGGACTGTC	FALSE	10	0	1	965	0.00669761	66.9761
#NAME?	TTAGGTTAGGTGATTATCACTGTCTGTCTCTCCTGCAGCCAGAAAGACTCCAGGGGACTCATTACTCTGTGCAGTCAGACATCTGGAGCATGGGACTGTC	FALSE	109	0	0	960	0.00666291	66.6291
TTAGGTTAGGTGATTATCACTGTCTGTCTCCCCTGCAGCCAG-----------GGGACTCATTACTCTGTGCAGTCAGACATCTGGAGCATGGGACTGTC	TTAGGTTAGGTGATTATCACTGTCTGTCTCTCCTGCAGCCAGAAAGACTCCAGGGGACTCATTACTCTGTGCAGTCAGACATCTGGAGCATGGGACTGTC	FALSE	11	0	1	955	0.00662821	66.2821
TTAGGTTAGGTGATTATCACTGTCTGTCTCTCCTGCAGCCAGAAAG-----------CTCATTACTCTGTGCAGTCAGACATCTGGAGCATGGGACTGTC	TTAGGTTAGGTGATTATCACTGTCTGTCTCTCCTGCAGCCAGAAAGACTCCAGGGGACTCATTACTCTGTGCAGTCAGACATCTGGAGCATGGGACTGTC	FALSE	11	0	0	953	0.00661433	66.1433
TTAGGTTAGGTGATTATCACTGTCTGTCTCTCCTGCAGCCAGAA---CTCCAGGGGACTCATTACTCTGTGCAGTCAGACATCTGGAGCATGGGACTGTC	TTAGGTTAGGTGATTATCACTGTCTGTCTCTCCTGCAGCCAGAAAGACTCCAGGGGACTCATTACTCTGTGCAGTCAGACATCTGGAGCATGGGACTGTC	FALSE	3	0	0	948	0.00657962	65.7962
TTAGGTTAGGTGATTATCACTGTCTGTCTCTCCTGCAGCCAGAAAGACTCCAGGGGACTCATTACTCTGTGCAGTCAGACATCTGGAGCATGGGGCTGTC	TTAGGTTAGGTGATTATCACTGTCTGTCTCTCCTGCAGCCAGAAAGACTCCAGGGGACTCATTACTCTGTGCAGTCAGACATCTGGAGCATGGGACTGTC	TRUE	0	0	0	947	0.00657268	65.7268
TTAGGTTAGGTGATTATCACTGTCTGTCTCTCCTGCAGCCAGAAAT---------GACTCATTACTCTGTGCAGTCAGACATCTGGAGCATGGGACTGTC	TTAGGTTAGGTGATTATCACTGTCTGTCTCTCCTGCAGCCAGAAAGACTCCAGGGGACTCATTACTCTGTGCAGTCAGACATCTGGAGCATGGGACTGTC	FALSE	9	0	1	941	0.00653104	65.3104
TTAGGTTAGGTGATTATCACTGTCTGTCTCTCCTGCAGCA-------------------CATTACTCTGTGCAGTCAGACATCTGGAGCATGGGACTGTC	TTAGGTTAGGTGATTATCACTGTCTGTCTCTCCTGCAGCCAGAAAGACTCCAGGGGACTCATTACTCTGTGCAGTCAGACATCTGGAGCATGGGACTGTC	FALSE	19	0	1	939	0.00651716	65.1716
TTAGGTTAGGTGATTATCACTGTCTGTCTCTCCTGCAGCCAGAAGG---CCAGGGGACTCATTACTCTGTGCAGTCAGACATCTGGAGCATGGGACTGTC	TTAGGTTAGGTGATTATCACTGTCTGTCTCTCCTGCAGCCAGAAAGACTCCAGGGGACTCATTACTCTGTGCAGTCAGACATCTGGAGCATGGGACTGTC	FALSE	3	0	1	937	0.00650328	65.0328
TTAGGTTAGGTGATTATCACTGTCCGTCTCTCCTGCAGCCAGAAAGACTCCAGGGGACTCATTACTCTGTGCAGTCAGACATCTGGAGCATGGGACTGTC	TTAGGTTAGGTGATTATCACTGTCTGTCTCTCCTGCAGCCAGAAAGACTCCAGGGGACTCATTACTCTGTGCAGTCAGACATCTGGAGCATGGGACTGTC	FALSE	0	0	1	937	0.00650328	65.0328
TTAGGTTAGGTGATTATCACTGTCTGTCTCTCCTGCAGCCA-------TCCAGGGGACTCATTACTCTGTGCAGTCAGACATCTGGAGCATGGGACTGTC	TTAGGTTAGGTGATTATCACTGTCTGTCTCTCCTGCAGCCAGAAAGACTCCAGGGGACTCATTACTCTGTGCAGTCAGACATCTGGAGCATGGGACTGTC	FALSE	7	0	0	935	0.0064894	64.894
TTAGGTTAGGTGATTATCACTGTCTGTCTCTCCTGCAGCCAGAAAGACTC----------ATTACTCTGTGCAGTCAGACATCTTGAGCATGGGACTGTC	TTAGGTTAGGTGATTATCACTGTCTGTCTCTCCTGCAGCCAGAAAGACTCCAGGGGACTCATTACTCTGTGCAGTCAGACATCTGGAGCATGGGACTGTC	FALSE	10	0	0	932	0.00646858	64.6858
TTAGGTTAGGTGATTATCACTGTCTGTCTCTCCTGCAGCCAGAAGGACTCCCAGGGGACTCATTACTCTGTGCAGTCAGACATCTGGAGCATGGGACTGT	TTAGGTTAGGTGATTATCACTGTCTGTCTCTCCTGCAGCCAGAAAGACTC-CAGGGGACTCATTACTCTGTGCAGTCAGACATCTGGAGCATGGGACTGT	FALSE	0	1	1	932	0.00646858	64.6858
TTAGGTTAGGTGATTATCACTGTCTGTCTCTCCTGCAGCCAGTAAT---------GACTCATTACTCTGTGCAGTCAGACATCTGGAGCATGGGACTGTC	TTAGGTTAGGTGATTATCACTGTCTGTCTCTCCTGCAGCCAGAAAGACTCCAGGGGACTCATTACTCTGTGCAGTCAGACATCTGGAGCATGGGACTGTC	FALSE	9	0	2	931	0.00646163	64.6163
TTAGGTTAGGTGATTATCACTGTCTGTCTCTCCTGA--------------CAGGGGACTCATTACTCTGTGCAGTCAGACATCTGGAGCATGGGACTGTC	TTAGGTTAGGTGATTATCACTGTCTGTCTCTCCTGCAGCCAGAAAGACTCCAGGGGACTCATTACTCTGTGCAGTCAGACATCTGGAGCATGGGACTGTC	FALSE	14	0	1	926	0.00642693	64.2693
TTAGGTTAGGTGATTATCACTGTCTG---------------------------GGGACTCATTACTCTGTGCAGTCAGACATCTGGAGCATGGGACTGTC	TTAGGTTAGGTGATTATCACTGTCTGTCTCTCCTGCAGCCAGAAAGACTCCAGGGGACTCATTACTCTGTGCAGTCAGACATCTGGAGCATGGGACTGTC	FALSE	27	0	0	924	0.00641305	64.1305
TTAGGTTAGGTGATTATCACTGTCTGCCTCTCCTGCAGCCAGAAAGACTCCAGGGGACTCATTACTCTGTGCAGTCAGACATCTGGAGCATGGGACTGTC	TTAGGTTAGGTGATTATCACTGTCTGTCTCTCCTGCAGCCAGAAAGACTCCAGGGGACTCATTACTCTGTGCAGTCAGACATCTGGAGCATGGGACTGTC	FALSE	0	0	1	923	0.00640611	64.0611
TTAGGTTAGGTGATTATCACTGTCTGTCTCTCCTGCAGCCAGAAAGACTCCAGGGGACTCATTACTCTGTGCAGTCTGACATCTGGAGCATGGGACTGTC	TTAGGTTAGGTGATTATCACTGTCTGTCTCTCCTGCAGCCAGAAAGACTCCAGGGGACTCATTACTCTGTGCAGTCAGACATCTGGAGCATGGGACTGTC	FALSE	0	0	1	920	0.00638529	63.8529
TTAGGTTAGGTGATTATCACTGTCTGTCTCTCCA----------------CAGGGGACTCATTACTCTGTGCAGTCAGACATCTGGAGCATGGGACTGTC	TTAGGTTAGGTGATTATCACTGTCTGTCTCTCCTGCAGCCAGAAAGACTCCAGGGGACTCATTACTCTGTGCAGTCAGACATCTGGAGCATGGGACTGTC	FALSE	16	0	1	910	0.00631588	63.1588
TTAGGTTAGGTGATTATCACTGTCTGTCTCTCCTGCAGTC--------TTCAGGGGACTCATTACTCTGTGCAGTCAGACATCTGGAGCATGGGACTGTC	TTAGGTTAGGTGATTATCACTGTCTGTCTCTCCTGCAGCCAGAAAGACTCCAGGGGACTCATTACTCTGTGCAGTCAGACATCTGGAGCATGGGACTGTC	FALSE	8	0	2	909	0.00630894	63.0894
TTAGGTTAGGTGATTATCACTGTCTGTCTCTCCTGCA---------------------------CTCTGTGCAGTCAGACATCTGGAGCATGGGACTGTC	TTAGGTTAGGTGATTATCACTGTCTGTCTCTCCTGCAGCCAGAAAGACTCCAGGGGACTCATTACTCTGTGCAGTCAGACATCTGGAGCATGGGACTGTC	FALSE	27	0	0	909	0.00630894	63.0894
TTAGGTTAGGTGATTATCACTGTCTGTCTCTCCTGCAGCCAGGAAGACTCCAGGGGACTCATTACTCTGTGCAGTCAGACATCTGGAGCATGGGACTGTC	TTAGGTTAGGTGATTATCACTGTCTGTCTCTCCTGCAGCCAGAAAGACTCCAGGGGACTCATTACTCTGTGCAGTCAGACATCTGGAGCATGGGACTGTC	FALSE	0	0	1	905	0.00628118	62.8118
TTAGGTTAGGTGATTATCACTGTCTGTCTCTCCTGCA------------CCAGGGGACTCATTACTCTGTGCAGTCAGACATCTGGAGCATGGGACTGTC	TTAGGTTAGGTGATTATCACTGTCTGTCTCTCCTGCAGCCAGAAAGACTCCAGGGGACTCATTACTCTGTGCAGTCAGACATCTGGAGCATGGGACTGTC	FALSE	12	0	0	902	0.00626036	62.6036
TTAGGTTAGGTGATTATCACTGTCTGTCCCTCCTGCAGCCAGAAAGACTCCAGGGGACTCATTACTCTGTGCAGTCAGACATCTGGAGCATGGGACTGTC	TTAGGTTAGGTGATTATCACTGTCTGTCTCTCCTGCAGCCAGAAAGACTCCAGGGGACTCATTACTCTGTGCAGTCAGACATCTGGAGCATGGGACTGTC	FALSE	0	0	1	902	0.00626036	62.6036
TTAGGTTAGGTGATTATCACTGTCTGTCTCTCCTGCAGCCAGAA-GAC---AGGGGACTCATTACTCTGTGCAGTCAGACATCTGGAGCATGGGACTGTC	TTAGGTTAGGTGATTATCACTGTCTGTCTCTCCTGCAGCCAGAAAGACTCCAGGGGACTCATTACTCTGTGCAGTCAGACATCTGGAGCATGGGACTGTC	FALSE	4	0	0	900	0.00624648	62.4648
TTAGGTTAGGTGATTATCACTGTCTGTCTCTCCTGCAGCCAGAGAGACTCCAGGGGACTCATTACTCTGTGCAGTCAGACATCTGGAGCATGGGACTGTC	TTAGGTTAGGTGATTATCACTGTCTGTCTCTCCTGCAGCCAGAAAGACTCCAGGGGACTCATTACTCTGTGCAGTCAGACATCTGGAGCATGGGACTGTC	FALSE	0	0	1	900	0.00624648	62.4648
TTAGGTTAGGTGATTATCACTGTCTGTCTCTCCTGCAGCCAGAAAGACTGCA-------CATTACTCTGTGCAGTCAGACATCTGGAGCATGGGACTGTC	TTAGGTTAGGTGATTATCACTGTCTGTCTCTCCTGCAGCCAGAAAGACTCCAGGGGACTCATTACTCTGTGCAGTCAGACATCTGGAGCATGGGACTGTC	FALSE	7	0	1	898	0.0062326	62.326
TTAGGTTAGGTGATTATCACTGTCTGTCTCTCCTGCAGCCAGAAAGACT---------TCATTACTCTGTGCAGTCAGACATCTGGAGCATGGGACTGTC	TTAGGTTAGGTGATTATCACTGTCTGTCTCTCCTGCAGCCAGAAAGACTCCAGGGGACTCATTACTCTGTGCAGTCAGACATCTGGAGCATGGGACTGTC	FALSE	9	0	0	894	0.00620483	62.0483
TTAGGTTAGGTGATTATCACTGTCTGTCTCTCCTGCA--CAGA--------------CTCATTACTCTGTGCAGTCAGACATCTGGAGCATGGGACTGTC	TTAGGTTAGGTGATTATCACTGTCTGTCTCTCCTGCAGCCAGAAAGACTCCAGGGGACTCATTACTCTGTGCAGTCAGACATCTGGAGCATGGGACTGTC	FALSE	16	0	0	891	0.00618401	61.8401
TTAGGTTAGGTGATTATCACTGTCTGTCTCTCCTGCAGCCAGA----------------------------------------------------CTGTC	TTAGGTTAGGTGATTATCACTGTCTGTCTCTCCTGCAGCCAGAAAGACTCCAGGGGACTCATTACTCTGTGCAGTCAGACATCTGGAGCATGGGACTGTC	FALSE	52	0	0	890	0.00617707	61.7707
TTAGGTTAGGTGATTATCACTGTCTGTCTCTCCTGCAGCCAGAAA------AGGGGACTCATTACTCTGTGCAGTCAGACATCTGGAGCATGGGACTGTC	TTAGGTTAGGTGATTATCACTGTCTGTCTCTCCTGCAGCCAGAAAGACTCCAGGGGACTCATTACTCTGTGCAGTCAGACATCTGGAGCATGGGACTGTC	FALSE	6	0	0	888	0.00616319	61.6319
TTAGGTTAGGTGATTATCACTGTCTGTCTCTCCTGCAGCCAGAAAGACTCACCAGGGGACTCATTACTCTGTGCAGTCAGACATCTGGAGCATGGGACTG	TTAGGTTAGGTGATTATCACTGTCTGTCTCTCCTGCAGCCAGAAAGACTC--CAGGGGACTCATTACTCTGTGCAGTCAGACATCTGGAGCATGGGACTG	FALSE	0	2	0	882	0.00612155	61.2155
TTAGGTTAGGTGATTATCACCGTCTGTCTCTCCTGCAGCCAGAAAGACTCCAGGGGACTCATTACTCTGTGCAGTCAGACATCTGGAGCATGGGACTGTC	TTAGGTTAGGTGATTATCACTGTCTGTCTCTCCTGCAGCCAGAAAGACTCCAGGGGACTCATTACTCTGTGCAGTCAGACATCTGGAGCATGGGACTGTC	FALSE	0	0	1	880	0.00610767	61.0767
TTAGGTTAGGTGATTATCACTGTCTGTCTCTCCTGCAGCCAGAAAGACTGCA-----CTCATTACTCTGTGCAGTCAGACATCTGGAGCATGGGACTGTC	TTAGGTTAGGTGATTATCACTGTCTGTCTCTCCTGCAGCCAGAAAGACTCCAGGGGACTCATTACTCTGTGCAGTCAGACATCTGGAGCATGGGACTGTC	FALSE	5	0	1	880	0.00610767	61.0767
TTAGGTTAGGTGATTATCACTGTCTGTCTCTCCTGCAGCCAGAAAGACTCCAGGGGACTCATTACTCTGTGCAGTCAGACATCCGGAGCATGGGACTGTC	TTAGGTTAGGTGATTATCACTGTCTGTCTCTCCTGCAGCCAGAAAGACTCCAGGGGACTCATTACTCTGTGCAGTCAGACATCTGGAGCATGGGACTGTC	TRUE	0	0	0	879	0.00610073	61.0073
TTAGGTTAGGTGATTATCACTGTCTGTCTCTCCTGCAG----------TCCAGGGGACTCATTACTCTGTGCAGTCAGACATCTGGAGCATGGGACTGTC	TTAGGTTAGGTGATTATCACTGTCTGTCTCTCCTGCAGCCAGAAAGACTCCAGGGGACTCATTACTCTGTGCAGTCAGACATCTGGAGCATGGGACTGTC	FALSE	10	0	0	877	0.00608685	60.8685
TTAGGTTAGGTGATTATCACTGTCTGTCT--------------------------GACTCATTACTCTGTGCAGTCAGACATCTGGAGCATGGGACTGTC	TTAGGTTAGGTGATTATCACTGTCTGTCTCTCCTGCAGCCAGAAAGACTCCAGGGGACTCATTACTCTGTGCAGTCAGACATCTGGAGCATGGGACTGTC	FALSE	26	0	0	877	0.00608685	60.8685
TTAGGTTAGGTGATTATCACTGTCTGTCTCTCCTGCAGCCAGAAAGA-----------------------------------------------------	TTAGGTTAGGTGATTATCACTGTCTGTCTCTCCTGCAGCCAGAAAGACTCCAGGGGACTCATTACTCTGTGCAGTCAGACATCTGGAGCATGGGACTGTC	FALSE	62	0	0	876	0.00607991	60.7991
TTAGGTTAGGTGATTATCACTGTCTGTCTCTCCTGCAGCCAGAAAGACTC----------GTTACTCTGTGCAGTCAGACATCTGGAGCATGGGACTGTC	TTAGGTTAGGTGATTATCACTGTCTGTCTCTCCTGCAGCCAGAAAGACTCCAGGGGACTCATTACTCTGTGCAGTCAGACATCTGGAGCATGGGACTGTC	FALSE	10	0	1	876	0.00607991	60.7991
TTAGGTTAGGTGATTATCACTGTCTGTCTCTCCTGCAGCCAGAAAGACTCCAGGGGACTCATTACTCTGTGCAGTCAGACATCTGGAGCATGGGACCGTC	TTAGGTTAGGTGATTATCACTGTCTGTCTCTCCTGCAGCCAGAAAGACTCCAGGGGACTCATTACTCTGTGCAGTCAGACATCTGGAGCATGGGACTGTC	TRUE	0	0	0	875	0.00607296	60.7296
TTAGGTTAGGTGATTATCACTGTCTGTCTCTCCTGCAGC----------------------------TGTGCAGTCAGACATCTGGAGCATGGGACTGTC	TTAGGTTAGGTGATTATCACTGTCTGTCTCTCCTGCAGCCAGAAAGACTCCAGGGGACTCATTACTCTGTGCAGTCAGACATCTGGAGCATGGGACTGTC	FALSE	28	0	0	874	0.00606602	60.6602
TTAGGTTAGGTGATTATCACTGTCTGTCTCTCCTGCAGCCAGAGAGACTC----------ATTACTCTGTGCAGTCAGACATCTGGAGCATGGGACTGTC	TTAGGTTAGGTGATTATCACTGTCTGTCTCTCCTGCAGCCAGAAAGACTCCAGGGGACTCATTACTCTGTGCAGTCAGACATCTGGAGCATGGGACTGTC	FALSE	10	0	1	874	0.00606602	60.6602
TTAGGTTAGGTGATTATCACTGTCTGTCTCTCCTGCATC------------AGGGGACTCATTACTCTGTGCAGTCAGACATCTGGAGCATGGGACTGTC	TTAGGTTAGGTGATTATCACTGTCTGTCTCTCCTGCAGCCAGAAAGACTCCAGGGGACTCATTACTCTGTGCAGTCAGACATCTGGAGCATGGGACTGTC	FALSE	12	0	1	869	0.00603132	60.3132
TTAGGTTAGGTGATTATCACTGTCTGTCTCTCCTGCAGCCAGAAAGACCCCAGGGGACTCATTACTCTGTGCAGTCAGACATCTGGAGCATGGGACTGTC	TTAGGTTAGGTGATTATCACTGTCTGTCTCTCCTGCAGCCAGAAAGACTCCAGGGGACTCATTACTCTGTGCAGTCAGACATCTGGAGCATGGGACTGTC	FALSE	0	0	1	863	0.00598968	59.8968
TTAGGTTAGGTGATTATCACTGTCTGTCTCTCCTGCAGCCAGAAAGACT-------ACTCATTACTCTGTGCAGTCAGACATCTGGAGCATGGGACTGTC	TTAGGTTAGGTGATTATCACTGTCTGTCTCTCCTGCAGCCAGAAAGACTCCAGGGGACTCATTACTCTGTGCAGTCAGACATCTGGAGCATGGGACTGTC	FALSE	7	0	0	858	0.00595498	59.5498
TTAGGTTAGGTGATTATCACTGTCTGTCTCTCCTGCAGCCAG------TCCAGGGGACTCATTACTCTGTGCAGTCAGACATCTGGAGCATGGGACTGTC	TTAGGTTAGGTGATTATCACTGTCTGTCTCTCCTGCAGCCAGAAAGACTCCAGGGGACTCATTACTCTGTGCAGTCAGACATCTGGAGCATGGGACTGTC	FALSE	6	0	0	858	0.00595498	59.5498
TTAGGTTAGGTGATTATCACTGTCTGTCTCTCCTGCAGCCAGAAAGACTCCAGGGGACTCATTACTCTGTGCGGTCAGACATCTGGAGCATGGGACTGTC	TTAGGTTAGGTGATTATCACTGTCTGTCTCTCCTGCAGCCAGAAAGACTCCAGGGGACTCATTACTCTGTGCAGTCAGACATCTGGAGCATGGGACTGTC	FALSE	0	0	1	856	0.00594109	59.4109
TTAGGTTAGGTGATTATCACTGTCTGTCTCTCCTGCAGCCAGAAAGAATC-AGGGGACTCATTACTCTGTGCAGTCAGACATCTGGAGCATGGGACTGTC	TTAGGTTAGGTGATTATCACTGTCTGTCTCTCCTGCAGCCAGAAAGACTCCAGGGGACTCATTACTCTGTGCAGTCAGACATCTGGAGCATGGGACTGTC	FALSE	1	0	1	854	0.00592721	59.2721
TTAGGTTAGGTGATTATCACTGTCTGTCTCTCCTGCAGCCAGAAAGACTCCAGGGGACTCAATACTCTGTGCAGTCAGACATCTGGAGCATGGGACTGTC	TTAGGTTAGGTGATTATCACTGTCTGTCTCTCCTGCAGCCAGAAAGACTCCAGGGGACTCATTACTCTGTGCAGTCAGACATCTGGAGCATGGGACTGTC	FALSE	0	0	1	854	0.00592721	59.2721
TTAGGTTAGGTGATTATCACTGTCTGTCTCTCCTGCAGCCAGAAAGACTCCAGGGGACTCATTGCTCTGTGCAGTCAGACATCTGGAGCATGGGACTGTC	TTAGGTTAGGTGATTATCACTGTCTGTCTCTCCTGCAGCCAGAAAGACTCCAGGGGACTCATTACTCTGTGCAGTCAGACATCTGGAGCATGGGACTGTC	FALSE	0	0	1	849	0.00589251	58.9251
TTAGGTTAGGTGATTATCACTGTCTGTCTCCCCTGCAGCCAGAAAGACTCCAGGGGACTCATTACTCTGTGCAGTCAGACATCTGGAGCATGGGACTGTC	TTAGGTTAGGTGATTATCACTGTCTGTCTCTCCTGCAGCCAGAAAGACTCCAGGGGACTCATTACTCTGTGCAGTCAGACATCTGGAGCATGGGACTGTC	FALSE	0	0	1	844	0.00585781	58.5781
TTAGGTTAGGTGATTATCACTGTCTGTCTCTCCTGCAGCCAGAAAGACTCCAGGGGACTCATTACTCTGTGCAGTCGGACATCTGGAGCATGGGACTGTC	TTAGGTTAGGTGATTATCACTGTCTGTCTCTCCTGCAGCCAGAAAGACTCCAGGGGACTCATTACTCTGTGCAGTCAGACATCTGGAGCATGGGACTGTC	FALSE	0	0	1	844	0.00585781	58.5781
TTAGGTTAGGTGATTATCACTGTCTGTCTCTCCTGCAGCCAGAAAGAG--CAGGGGACTCATTACTCTGTGCAGTCAGACATCTGGAGCATGGGACTGTC	TTAGGTTAGGTGATTATCACTGTCTGTCTCTCCTGCAGCCAGAAAGACTCCAGGGGACTCATTACTCTGTGCAGTCAGACATCTGGAGCATGGGACTGTC	FALSE	2	0	1	843	0.00585087	58.5087
TTAGGTTAGGTGATTATCACTGTCTGTCTCTCCTGCAGCCAGAAAGACTCCAGGGGACTCATTACTCTGTGCAGTCAGACATCTGGTGCATGGGACTGTC	TTAGGTTAGGTGATTATCACTGTCTGTCTCTCCTGCAGCCAGAAAGACTCCAGGGGACTCATTACTCTGTGCAGTCAGACATCTGGAGCATGGGACTGTC	TRUE	0	0	0	842	0.00584393	58.4393
TTAGGTTAGGTGATTATCACTGTCTGTCTCTCCTGCAGCCAGAAAGACTCCAGGGGACTCATTACTCTGTGCAGTCAGACATGTGGAGCATGGGACTGTC	TTAGGTTAGGTGATTATCACTGTCTGTCTCTCCTGCAGCCAGAAAGACTCCAGGGGACTCATTACTCTGTGCAGTCAGACATCTGGAGCATGGGACTGTC	TRUE	0	0	0	836	0.00580228	58.0228
TTAGGTTAGGTGATTATCACTGTCTGTCTCTCCTGCAGCCAGAAGGACTCTCCAGGGGACTCATTACTCTGTGCAGTCAGACATCTGGAGCATGGGACTG	TTAGGTTAGGTGATTATCACTGTCTGTCTCTCCTGCAGCCAGAAAGACTC--CAGGGGACTCATTACTCTGTGCAGTCAGACATCTGGAGCATGGGACTG	FALSE	0	2	1	833	0.00578146	57.8146
TTAGGTTAGGTGATTATCACTGTCTGTCTCTCCTGCAGCCAGAAAGACTCTACAGGGGACTCATTACTCTGTGCAGTCAGACATCTGGAGCATGGGACTG	TTAGGTTAGGTGATTATCACTGTCTGTCTCTCCTGCAGCCAGAAAGACTC--CAGGGGACTCATTACTCTGTGCAGTCAGACATCTGGAGCATGGGACTG	FALSE	0	2	0	831	0.00576758	57.6758
TTAGGTTAGGTGATTATCACTGTCTGTCTCTCCTGCAGTCT-------TTCAGGGGACTCATTACTCTGTGCAGTCAGACATCTGGAGCATGGGACTGTC	TTAGGTTAGGTGATTATCACTGTCTGTCTCTCCTGCAGCCAGAAAGACTCCAGGGGACTCATTACTCTGTGCAGTCAGACATCTGGAGCATGGGACTGTC	FALSE	7	0	3	831	0.00576758	57.6758
TTAGGTTAGGTGATTATCACTGTCTGTCTCTCCTGCAGCCAGAAAGA-----------------------------------------------------	TTAGGTTAGGTGATTATCACTGTCTGTCTCTCCTGCAGCCAGAAAGACTCCAGGGGACTCATTACTCTGTGCAGTCAGACATCTGGAGCATGGGACTGTC	FALSE	64	0	0	829	0.0057537	57.537
TTAGGTTAGGTGATTATCACTGTCTGTCTCCCCTGCAG---------------GGGACTCATTACTCTGTGCAGTCAGACATCTGGAGCATGGGACTGTC	TTAGGTTAGGTGATTATCACTGTCTGTCTCTCCTGCAGCCAGAAAGACTCCAGGGGACTCATTACTCTGTGCAGTCAGACATCTGGAGCATGGGACTGTC	FALSE	15	0	1	825	0.00572594	57.2594
TTAGGTTAGGTGATTATCACTGTCTGTCTCTCCTGCAGCCAGAAAGACTCCAGGGGACTCATTACTCTGTGCAGTCAGACATCTGGAGCACGGGACTGTC	TTAGGTTAGGTGATTATCACTGTCTGTCTCTCCTGCAGCCAGAAAGACTCCAGGGGACTCATTACTCTGTGCAGTCAGACATCTGGAGCATGGGACTGTC	TRUE	0	0	0	824	0.005719	57.19
TTAGGTTAGGTGATTATCACTGTCTGTCTCTCT-----------------CAGGGGACTCATTACTCTGTGCAGTCAGACATCTGGAGCATGGGACTGTC	TTAGGTTAGGTGATTATCACTGTCTGTCTCTCCTGCAGCCAGAAAGACTCCAGGGGACTCATTACTCTGTGCAGTCAGACATCTGGAGCATGGGACTGTC	FALSE	17	0	1	823	0.00571206	57.1206
TTAGGTTAGGTGATTATCACTGTCTGTCTCTCCTGCAGCCAGAAAGACTC----------ATTACTCTGTGAAGTCAGACATCTGGAGCATGGGACTGTC	TTAGGTTAGGTGATTATCACTGTCTGTCTCTCCTGCAGCCAGAAAGACTCCAGGGGACTCATTACTCTGTGCAGTCAGACATCTGGAGCATGGGACTGTC	FALSE	10	0	1	822	0.00570512	57.0512
TTAGGTTAGGTGATTATCACTGTCTGTCTCTCCTGCAGCCAGAAAGACTCCAGGGGACTCATTACTCTGTGCAGTCAGACATCTGGAGCATGGGACTGCC	TTAGGTTAGGTGATTATCACTGTCTGTCTCTCCTGCAGCCAGAAAGACTCCAGGGGACTCATTACTCTGTGCAGTCAGACATCTGGAGCATGGGACTGTC	TRUE	0	0	0	820	0.00569124	56.9124
TTAGGTTAGGTGATTATCACTGTCTGTCTCTCCTGCAGCCAGAAAGACTCCAGGGGACTCATTACTCTGTGTAGTCAGACATCTGGAGCATGGGACTGTC	TTAGGTTAGGTGATTATCACTGTCTGTCTCTCCTGCAGCCAGAAAGACTCCAGGGGACTCATTACTCTGTGCAGTCAGACATCTGGAGCATGGGACTGTC	FALSE	0	0	1	818	0.00567735	56.7735
TTAGGTTAGGTGATTA----------------------------------CAGGGGACTCATTACTCTGTGCAGTCAGACATCTGGAGCATGGGACTGTC	TTAGGTTAGGTGATTATCACTGTCTGTCTCTCCTGCAGCCAGAAAGACTCCAGGGGACTCATTACTCTGTGCAGTCAGACATCTGGAGCATGGGACTGTC	FALSE	34	0	0	817	0.00567041	56.7041
TTAGGTTAGGTGATTATCACTGTCTGTCTCTCCTGCAGCC--------TCCAGGGGACTCATTACTCTGTGCAGTCAGACATCTGGAGCATGGGACTGTC	TTAGGTTAGGTGATTATCACTGTCTGTCTCTCCTGCAGCCAGAAAGACTCCAGGGGACTCATTACTCTGTGCAGTCAGACATCTGGAGCATGGGACTGTC	FALSE	8	0	0	811	0.00562877	56.2877
TTAGGTTAGGTGATTATCACTGTCTGTCTCTCCTGCAGCCAGAAAGA----------------------------------------GCATGGGACTGTC	TTAGGTTAGGTGATTATCACTGTCTGTCTCTCCTGCAGCCAGAAAGACTCCAGGGGACTCATTACTCTGTGCAGTCAGACATCTGGAGCATGGGACTGTC	FALSE	40	0	0	809	0.00561489	56.1489
TTAGGTTAGGTGATTATCACTGTCTGTCTCTCCTGCAGCCAGAAAGACTCCAGGGGACTCATTACTCTGTGCCGTCAGACATCTGGAGCATGGGACTGTC	TTAGGTTAGGTGATTATCACTGTCTGTCTCTCCTGCAGCCAGAAAGACTCCAGGGGACTCATTACTCTGTGCAGTCAGACATCTGGAGCATGGGACTGTC	FALSE	0	0	1	807	0.00560101	56.0101
TTAGGTTAGGTGATTATCACTGTCTGTCTCTCCTGCAGCCAGAAAGACCA---GGGACTCATTACTCTGTGCAGTCAGACATCTGGAGCATGGGACTGTC	TTAGGTTAGGTGATTATCACTGTCTGTCTCTCCTGCAGCCAGAAAGACTCCAGGGGACTCATTACTCTGTGCAGTCAGACATCTGGAGCATGGGACTGTC	FALSE	3	0	2	807	0.00560101	56.0101
TTAGGTTAGGTGATTATCACTGTCTGTCTCTCCTGCAGCCAG----------------TCATTACTCTGTGCAGTCAGACATCTGGAGCATGGGACTGTC	TTAGGTTAGGTGATTATCACTGTCTGTCTCTCCTGCAGCCAGAAAGACTCCAGGGGACTCATTACTCTGTGCAGTCAGACATCTGGAGCATGGGACTGTC	FALSE	16	0	0	805	0.00558713	55.8713
TTAGGTTAGGTGATTATCACTGTCTGTCTCTCCTGCAGCCAGAA-----------------------------------CATCTGGAGCATGGGACTGTC	TTAGGTTAGGTGATTATCACTGTCTGTCTCTCCTGCAGCCAGAAAGACTCCAGGGGACTCATTACTCTGTGCAGTCAGACATCTGGAGCATGGGACTGTC	FALSE	35	0	0	804	0.00558019	55.8019
TTAGGTTAGGTGATTATCACTGTCTGTCTCTCCTGCAGCCAGAAAGACTCCAGGGGACTCATTACTCTGTGCAGTCAGGCATCTGGAGCATGGGACTGTC	TTAGGTTAGGTGATTATCACTGTCTGTCTCTCCTGCAGCCAGAAAGACTCCAGGGGACTCATTACTCTGTGCAGTCAGACATCTGGAGCATGGGACTGTC	FALSE	0	0	1	800	0.00555242	55.5242
TTA-------------------------------------------------------------CTCTGTGCAGTCAGACATCTGGAGCATGGGACTGTC	TTAGGTTAGGTGATTATCACTGTCTGTCTCTCCTGCAGCCAGAAAGACTCCAGGGGACTCATTACTCTGTGCAGTCAGACATCTGGAGCATGGGACTGTC	FALSE	61	0	0	797	0.0055316	55.316
TTAGGTTAGGTGATTATCACTGTCTGTCTCTCCTGCAGCCAGACA-------------TCATTACTCTGTGCAGTCAGACATCTGGAGCATGGGACTGTC	TTAGGTTAGGTGATTATCACTGTCTGTCTCTCCTGCAGCCAGAAAGACTCCAGGGGACTCATTACTCTGTGCAGTCAGACATCTGGAGCATGGGACTGTC	FALSE	13	0	1	796	0.00552466	55.2466
TTAGGTTAGGTGATTATCACTGTCTGTCTCTCCTGCAGCCAT-----------GGGACTCATTACTCTGTGCAGTCAGACATCTGGAGCATGGGACTGTC	TTAGGTTAGGTGATTATCACTGTCTGTCTCTCCTGCAGCCAGAAAGACTCCAGGGGACTCATTACTCTGTGCAGTCAGACATCTGGAGCATGGGACTGTC	FALSE	11	0	1	796	0.00552466	55.2466
TTAGGTTAGGTGATTATCACTGTCTGTCTCTCCTGCAGCCAGAG--------------TCATTACTCTGTGCAGTCAGACATCTGGAGCATGGGACTGTC	TTAGGTTAGGTGATTATCACTGTCTGTCTCTCCTGCAGCCAGAAAGACTCCAGGGGACTCATTACTCTGTGCAGTCAGACATCTGGAGCATGGGACTGTC	FALSE	14	0	1	795	0.00551772	55.1772
TTAGGTTAGGTGATTATCACTGCCTGTCTCTCCTGCAGCCAGAAAGACTCCAGGGGACTCATTACTCTGTGCAGTCAGACATCTGGAGCATGGGACTGTC	TTAGGTTAGGTGATTATCACTGTCTGTCTCTCCTGCAGCCAGAAAGACTCCAGGGGACTCATTACTCTGTGCAGTCAGACATCTGGAGCATGGGACTGTC	FALSE	0	0	1	791	0.00548996	54.8996
TTAGGTTAGGTGATTATCACT---------------------------------------------CTGTGCAGTCAGACATCTGGAGCATGGGACTGTC	TTAGGTTAGGTGATTATCACTGTCTGTCTCTCCTGCAGCCAGAAAGACTCCAGGGGACTCATTACTCTGTGCAGTCAGACATCTGGAGCATGGGACTGTC	FALSE	45	0	0	787	0.0054622	54.622
TTAGGTTAGGTGATTATCACTGTCTGTCTCTCCTGCAGCCAGAAAGACTCCAGGGGACTCATTACTCTGTGCAGCCAGACATCTGGAGCATGGGACTGTC	TTAGGTTAGGTGATTATCACTGTCTGTCTCTCCTGCAGCCAGAAAGACTCCAGGGGACTCATTACTCTGTGCAGTCAGACATCTGGAGCATGGGACTGTC	FALSE	0	0	1	787	0.0054622	54.622
TTAGGTTAGGTGATTATCACTGTCTGTCTCTCCTGCAGCCAGAAAGACTCATTACTCAGGGGACTCATTACTCTGTGCAGTCAGACATCTGGAGCATGGG	TTAGGTTAGGTGATTATCACTGTCTGTCTCTCCTGCAGCCAGAAAGACTC------CAGGGGACTCATTACTCTGTGCAGTCAGACATCTGGAGCATGGG	FALSE	0	6	0	786	0.00545526	54.5526
TTAGGTTAGGTGATTATCACTGTCTGTCTCTCCTGCAGCCAGAAAGACTC---------------------------------------ATGGGACTGTC	TTAGGTTAGGTGATTATCACTGTCTGTCTCTCCTGCAGCCAGAAAGACTCCAGGGGACTCATTACTCTGTGCAGTCAGACATCTGGAGCATGGGACTGTC	FALSE	39	0	0	784	0.00544138	54.4138
ATAGGTTAGGTGATTATCACTGTCTGTCTCTCCTGCAGCCAGAAAGACTC-AGGGGACTCATTACTCTGTGCAGTCAGACATCTGGAGCATGGGACTGTC	TTAGGTTAGGTGATTATCACTGTCTGTCTCTCCTGCAGCCAGAAAGACTCCAGGGGACTCATTACTCTGTGCAGTCAGACATCTGGAGCATGGGACTGTC	FALSE	1	0	0	779	0.00540667	54.0667
TTAGGTTAGGTGATTATCACTGTCTGTCTCTCCTGCAGCCAGAAAGACTC-------------------TGCAGTCAGACATCTGGAGCATGGGACTGTC	TTAGGTTAGGTGATTATCACTGTCTGTCTCTCCTGCAGCCAGAAAGACTCCAGGGGACTCATTACTCTGTGCAGTCAGACATCTGGAGCATGGGACTGTC	FALSE	19	0	0	775	0.00537891	53.7891
TTAGGTTAGGTGATTATCACTGTCTGTCTCTCCTGCAGCCAGAAAGACTCGGCAGGGGACTCATTACTCTGTGCAGTCAGACATCTGGAGCATGGGACTG	TTAGGTTAGGTGATTATCACTGTCTGTCTCTCCTGCAGCCAGAAAGACTC--CAGGGGACTCATTACTCTGTGCAGTCAGACATCTGGAGCATGGGACTG	FALSE	0	2	0	772	0.00535809	53.5809
TTAGGTTAGGTGATTATCACTGTCTGTCTCTCCTGCAGCCAGAAAGACTGCATT--ACTCATTACTCTGTGCAGTCAGACATCTGGAGCATGGGACTGTC	TTAGGTTAGGTGATTATCACTGTCTGTCTCTCCTGCAGCCAGAAAGACTCCAGGGGACTCATTACTCTGTGCAGTCAGACATCTGGAGCATGGGACTGTC	FALSE	2	0	3	772	0.00535809	53.5809
TTAGGTTAGGTGATTATCACTGTCTGTCTCTCCTGCAGCCAGAAGGACTCACAGGGGACTCATTACTCTGTGCAGTCAGACATCTGGAGCATGGGACTGT	TTAGGTTAGGTGATTATCACTGTCTGTCTCTCCTGCAGCCAGAAAGACTC-CAGGGGACTCATTACTCTGTGCAGTCAGACATCTGGAGCATGGGACTGT	FALSE	0	1	1	769	0.00533727	53.3727
TTAGGTTAGGTGATTATCACTGTCTGT-----------------------------------TACTCTGTGCAGTCAGACATCTGGAGCATGGGACTGTC	TTAGGTTAGGTGATTATCACTGTCTGTCTCTCCTGCAGCCAGAAAGACTCCAGGGGACTCATTACTCTGTGCAGTCAGACATCTGGAGCATGGGACTGTC	FALSE	35	0	0	769	0.00533727	53.3727
TTAGGTTAGGTGATTATCACTGTCTGTCTCTCCTGCGGCCAGAAAGACTCCAGGGGACTCATTACTCTGTGCAGTCAGACATCTGGAGCATGGGACTGTC	TTAGGTTAGGTGATTATCACTGTCTGTCTCTCCTGCAGCCAGAAAGACTCCAGGGGACTCATTACTCTGTGCAGTCAGACATCTGGAGCATGGGACTGTC	FALSE	0	0	1	768	0.00533033	53.3033
TTAGGTTAGGTGATTATCACTGTCTGTCTCTCCTGCAGCCAGAAAGACTCCAGGGGACCCATTACTCTGTGCAGTCAGACATCTGGAGCATGGGACTGTC	TTAGGTTAGGTGATTATCACTGTCTGTCTCTCCTGCAGCCAGAAAGACTCCAGGGGACTCATTACTCTGTGCAGTCAGACATCTGGAGCATGGGACTGTC	FALSE	0	0	1	767	0.00532339	53.2339
TTAGGTTAGGTGATTATCACTGTCTGTCTCTCCTGCAGC---ACAGACTC----------ATTACTCTGTGCAGTCAGACATCTGGAGCATGGGACTGTC	TTAGGTTAGGTGATTATCACTGTCTGTCTCTCCTGCAGCCAGAAAGACTCCAGGGGACTCATTACTCTGTGCAGTCAGACATCTGGAGCATGGGACTGTC	FALSE	13	0	1	764	0.00530257	53.0257
TTAGGTTAGGTGATTATCACTGTCTGTCTCTCCTGCAGCCAGAAGGAA--CAGGGGACTCATTACTCTGTGCAGTCAGACATCTGGAGCATGGGACTGTC	TTAGGTTAGGTGATTATCACTGTCTGTCTCTCCTGCAGCCAGAAAGACTCCAGGGGACTCATTACTCTGTGCAGTCAGACATCTGGAGCATGGGACTGTC	FALSE	2	0	2	763	0.00529563	52.9563
TTAGGTTAGGTGATTATCACTGTCTGTCTCTCCTGCAGCCAGAAAGACTCTGCAGGGGACTCATTACTCTGTGCAGTCAGACATCTGGAGCATGGGACTG	TTAGGTTAGGTGATTATCACTGTCTGTCTCTCCTGCAGCCAGAAAGACTC--CAGGGGACTCATTACTCTGTGCAGTCAGACATCTGGAGCATGGGACTG	FALSE	0	2	0	761	0.00528174	52.8174
TTAGGTTAGGTGATTATCACTGTCTGTCTCTCCTGCAGCCAGAAAGACT---------------------------------------------------	TTAGGTTAGGTGATTATCACTGTCTGTCTCTCCTGCAGCCAGAAAGACTCCAGGGGACTCATTACTCTGTGCAGTCAGACATCTGGAGCATGGGACTGTC	FALSE	54	0	0	761	0.00528174	52.8174
TTAGGTTAGGTGATTATCACTGTCTGTCTCTCCTGCAGCCATAAAGACTC----------ATTACTCTGTGCAGTCAGACATCTGGAGCATGGGACTGTC	TTAGGTTAGGTGATTATCACTGTCTGTCTCTCCTGCAGCCAGAAAGACTCCAGGGGACTCATTACTCTGTGCAGTCAGACATCTGGAGCATGGGACTGTC	FALSE	10	0	1	761	0.00528174	52.8174
TTAGGTTAGGTGATTATCACTGTCTGTCTCTCCTGCAGCCAGAACGACTCCAGGGGACTCATTACTCTGTGCAGTCAGACATCTGGAGCATGGGACTGTC	TTAGGTTAGGTGATTATCACTGTCTGTCTCTCCTGCAGCCAGAAAGACTCCAGGGGACTCATTACTCTGTGCAGTCAGACATCTGGAGCATGGGACTGTC	FALSE	0	0	1	756	0.00524704	52.4704
TTGGGTTAGGTGATTATCACTGTCTGTCTCTCCTGCAGCCAGAAAGACTCCAGGGGACTCATTACTCTGTGCAGTCAGACATCTGGAGCATGGGACTGTC	TTAGGTTAGGTGATTATCACTGTCTGTCTCTCCTGCAGCCAGAAAGACTCCAGGGGACTCATTACTCTGTGCAGTCAGACATCTGGAGCATGGGACTGTC	TRUE	0	0	0	754	0.00523316	52.3316
TTAGGTTAGGTGATTATCACTGTCTGTCTCTCCTGCAGCCAGTAATG----AGGGGACTCATTACTCTGTGCAGTCAGACATCTGGAGCATGGGACTGTC	TTAGGTTAGGTGATTATCACTGTCTGTCTCTCCTGCAGCCAGAAAGACTCCAGGGGACTCATTACTCTGTGCAGTCAGACATCTGGAGCATGGGACTGTC	FALSE	4	0	3	753	0.00522622	52.2622
TTAGG---------------------------------------------------ACTCATTACTCTGTGCAGTCAGACATCTGGAGCATGGGACTGTC	TTAGGTTAGGTGATTATCACTGTCTGTCTCTCCTGCAGCCAGAAAGACTCCAGGGGACTCATTACTCTGTGCAGTCAGACATCTGGAGCATGGGACTGTC	FALSE	51	0	0	752	0.00521928	52.1928
TTAGGTTAGGTGAGTATCACTGTCTGTCTCTCCTGCAGCCAGAAAGACTC----------ATTACTCTGTGCAGTCAGACATCTGGAGCATGGGACTGTC	TTAGGTTAGGTGATTATCACTGTCTGTCTCTCCTGCAGCCAGAAAGACTCCAGGGGACTCATTACTCTGTGCAGTCAGACATCTGGAGCATGGGACTGTC	FALSE	10	0	0	750	0.0052054	52.054
TTAGGTTAGGTGATTATCACTGTCTG----------------------------GGACTCATTACTCTGTGCAGTCAGACATCTGGAGCATGGGACTGTC	TTAGGTTAGGTGATTATCACTGTCTGTCTCTCCTGCAGCCAGAAAGACTCCAGGGGACTCATTACTCTGTGCAGTCAGACATCTGGAGCATGGGACTGTC	FALSE	28	0	0	747	0.00518458	51.8458
TTAGGTTAGGTGATTATCACTGTCTGTCTCTCCTGCAGCCAGAAAGACTC-AGGGGACTCATTACTCTGTGCAGTCAGACATCTGGATCATGGGACTGTC	TTAGGTTAGGTGATTATCACTGTCTGTCTCTCCTGCAGCCAGAAAGACTCCAGGGGACTCATTACTCTGTGCAGTCAGACATCTGGAGCATGGGACTGTC	FALSE	1	0	0	746	0.00517764	51.7764
TTAGGTTAGGTGATTATCCCTGTCTGTCTCTCCTGCAGCCAGAAAGACTCCAGGGGACTCATTACTCTGTGCAGTCAGACATCTGGAGCATGGGACTGTC	TTAGGTTAGGTGATTATCACTGTCTGTCTCTCCTGCAGCCAGAAAGACTCCAGGGGACTCATTACTCTGTGCAGTCAGACATCTGGAGCATGGGACTGTC	TRUE	0	0	0	745	0.0051707	51.707
#NAME?	TTAGGTTAGGTGATTATCACTGTCTGTCTCTCCTGCAGCCAGAAAGACTCCAGGGGACTCATTACTCTGTGCAGTCAGACATCTGGAGCATGGGACTGTC	FALSE	86	0	0	744	0.00516376	51.6376
TTAGGTTGGGTGATTATCACTGTCTGTCTCTCCTGCAGCCAGAAAGACTCCAGGGGACTCATTACTCTGTGCAGTCAGACATCTGGAGCATGGGACTGTC	TTAGGTTAGGTGATTATCACTGTCTGTCTCTCCTGCAGCCAGAAAGACTCCAGGGGACTCATTACTCTGTGCAGTCAGACATCTGGAGCATGGGACTGTC	TRUE	0	0	0	744	0.00516376	51.6376
TTAGGTTAGGTGATTATCACTGTCTGTCTCTCCTGCAGCCAGAAAGACTCCAGGGGACTCATTACTCTGTGCAGTCAGACATCTGGAGCATGGGACTGGC	TTAGGTTAGGTGATTATCACTGTCTGTCTCTCCTGCAGCCAGAAAGACTCCAGGGGACTCATTACTCTGTGCAGTCAGACATCTGGAGCATGGGACTGTC	TRUE	0	0	0	743	0.00515681	51.5681
TTAGGTTAGGTGATTATCACTGTCTGTCTCTCCTGCAGCCGGAAAGACTCCAGGGGACTCATTACTCTGTGCAGTCAGACATCTGGAGCATGGGACTGTC	TTAGGTTAGGTGATTATCACTGTCTGTCTCTCCTGCAGCCAGAAAGACTCCAGGGGACTCATTACTCTGTGCAGTCAGACATCTGGAGCATGGGACTGTC	FALSE	0	0	1	736	0.00510823	51.0823
TTAGGTTAGGTGATTATCACTGTCTGTCTCTCC----------------CCAGGGGACTCATTACTCTGTGCAGTCAGACATCTGGAGCATGGGACTGTC	TTAGGTTAGGTGATTATCACTGTCTGTCTCTCCTGCAGCCAGAAAGACTCCAGGGGACTCATTACTCTGTGCAGTCAGACATCTGGAGCATGGGACTGTC	FALSE	16	0	0	736	0.00510823	51.0823
TTAGGTTAGGTGATTATCACTGTCTGTC------------------------------------------------AGACATCTGGAGCATGGGACTGTC	TTAGGTTAGGTGATTATCACTGTCTGTCTCTCCTGCAGCCAGAAAGACTCCAGGGGACTCATTACTCTGTGCAGTCAGACATCTGGAGCATGGGACTGTC	FALSE	48	0	0	735	0.00510129	51.0129
TTAGGTTAGGTGATCATCACTGTCTGTCTCTCCTGCAGCCAGAAAGACTCCAGGGGACTCATTACTCTGTGCAGTCAGACATCTGGAGCATGGGACTGTC	TTAGGTTAGGTGATTATCACTGTCTGTCTCTCCTGCAGCCAGAAAGACTCCAGGGGACTCATTACTCTGTGCAGTCAGACATCTGGAGCATGGGACTGTC	TRUE	0	0	0	734	0.00509435	50.9435
TTAGGTTAGGTGATTATCACTGTCTGTCTCTCCTGCAGCCAGAAAGACTC-TGGGGACTCATTACTCTGTGCAGTCAGACATCTGGAGCATGGGACTGTC	TTAGGTTAGGTGATTATCACTGTCTGTCTCTCCTGCAGCCAGAAAGACTCCAGGGGACTCATTACTCTGTGCAGTCAGACATCTGGAGCATGGGACTGTC	FALSE	1	0	1	732	0.00508047	50.8047
TTAGGTTAGGTGATTATCACTGTCTGTCTCTCCTGCAGCT----------CAGGGGACTCATTACTCTGTGCAGTCAGACATCTGGAGCATGGGACTGTC	TTAGGTTAGGTGATTATCACTGTCTGTCTCTCCTGCAGCCAGAAAGACTCCAGGGGACTCATTACTCTGTGCAGTCAGACATCTGGAGCATGGGACTGTC	FALSE	10	0	1	729	0.00505965	50.5965
TTAGGTTAGGTGATTAGCACTGTCTGTCTCTCCTGCAGCCAGAAAGACTCCAGGGGACTCATTACTCTGTGCAGTCAGACATCTGGAGCATGGGACTGTC	TTAGGTTAGGTGATTATCACTGTCTGTCTCTCCTGCAGCCAGAAAGACTCCAGGGGACTCATTACTCTGTGCAGTCAGACATCTGGAGCATGGGACTGTC	TRUE	0	0	0	728	0.00505271	50.5271
TTAGGTTAGGTGATTATCACTGTCTGTCTCTCCTGCAGCCAGAAAGACTC--------------------------------------------------	TTAGGTTAGGTGATTATCACTGTCTGTCTCTCCTGCAGCCAGAAAGACTCCAGGGGACTCATTACTCTGTGCAGTCAGACATCTGGAGCATGGGACTGTC	FALSE	88	0	0	727	0.00504577	50.4577
TTAGGTTAGG---------------------------------------------GACTCATTACTCTGTGCAGTCAGACATCTGGAGCATGGGACTGTC	TTAGGTTAGGTGATTATCACTGTCTGTCTCTCCTGCAGCCAGAAAGACTCCAGGGGACTCATTACTCTGTGCAGTCAGACATCTGGAGCATGGGACTGTC	FALSE	45	0	0	714	0.00495554	49.5554
TTAGGTTAGGTGATTACCACTGTCTGTCTCTCCTGCAGCCAGAAAGACTCCAGGGGACTCATTACTCTGTGCAGTCAGACATCTGGAGCATGGGACTGTC	TTAGGTTAGGTGATTATCACTGTCTGTCTCTCCTGCAGCCAGAAAGACTCCAGGGGACTCATTACTCTGTGCAGTCAGACATCTGGAGCATGGGACTGTC	TRUE	0	0	0	711	0.00493472	49.3472
TTAGGTTAGGTGATTATCACTGTCTGTCTCTCCTGCG-------------CAGGGGACTCATTACTCTGTGCAGTCAGACATCTGGAGCATGGGACTGTC	TTAGGTTAGGTGATTATCACTGTCTGTCTCTCCTGCAGCCAGAAAGACTCCAGGGGACTCATTACTCTGTGCAGTCAGACATCTGGAGCATGGGACTGTC	FALSE	13	0	1	709	0.00492084	49.2084
TTAGGTTAGGTGATTATCACTGTCTGTCTCTCCTGCAGCCAGAAAGACTCCAGGGGACTCATCACTCTGTGCAGTCAGACATCTGGAGCATGGGACTGTC	TTAGGTTAGGTGATTATCACTGTCTGTCTCTCCTGCAGCCAGAAAGACTCCAGGGGACTCATTACTCTGTGCAGTCAGACATCTGGAGCATGGGACTGTC	FALSE	0	0	1	708	0.0049139	49.139
TTAGGTTAGGTGATTATCACTGTCTGTCTCTCCTGCAGCCA-----------------------------------------------------------	TTAGGTTAGGTGATTATCACTGTCTGTCTCTCCTGCAGCCAGAAAGACTCCAGGGGACTCATTACTCTGTGCAGTCAGACATCTGGAGCATGGGACTGTC	FALSE	91	0	0	706	0.00490002	49.0002
TTAGGTTAGGTGATTATCACTGTCTGTCTCTCCTGCAG-------------------------------TGCAGTCAGACATCTGGAGCATGGGACTGTC	TTAGGTTAGGTGATTATCACTGTCTGTCTCTCCTGCAGCCAGAAAGACTCCAGGGGACTCATTACTCTGTGCAGTCAGACATCTGGAGCATGGGACTGTC	FALSE	31	0	0	703	0.00487919	48.7919
TTAGGTTAGGTGATTATCACTGTCTGTCTCTCCTGCAGCCAGAAAGACTCCAGGCGACTCATTACTCTGTGCAGTCAGACATCTGGAGCATGGGACTGTC	TTAGGTTAGGTGATTATCACTGTCTGTCTCTCCTGCAGCCAGAAAGACTCCAGGGGACTCATTACTCTGTGCAGTCAGACATCTGGAGCATGGGACTGTC	FALSE	0	0	1	700	0.00485837	48.5837
TTAGGTTAGGTGATTATCACTGTCTGTCTCTCCTGCAGCCAGAAAGACTC----AGACTCATTACTCTGTGCAGTCAGACATCTGGAGCATGGGACTGTC	TTAGGTTAGGTGATTATCACTGTCTGTCTCTCCTGCAGCCAGAAAGACTCCAGGGGACTCATTACTCTGTGCAGTCAGACATCTGGAGCATGGGACTGTC	FALSE	4	0	1	699	0.00485143	48.5143
TTAGGTTAGGTGATTATCACTGTCTGTCTCTCCTGCAGCCAGAAA-----------------TACTCTGTGCAGTCAGACATCTGGAGCATGGGACTGTC	TTAGGTTAGGTGATTATCACTGTCTGTCTCTCCTGCAGCCAGAAAGACTCCAGGGGACTCATTACTCTGTGCAGTCAGACATCTGGAGCATGGGACTGTC	FALSE	17	0	0	697	0.00483755	48.3755
TTAGGTTAGGTGATTATCACTGTCTGTCTCTCCTGCAGCCAGAAAGACTC----------ATTACTCTGTGCAGTCAGACATATGGAGCATGGGACTGTC	TTAGGTTAGGTGATTATCACTGTCTGTCTCTCCTGCAGCCAGAAAGACTCCAGGGGACTCATTACTCTGTGCAGTCAGACATCTGGAGCATGGGACTGTC	FALSE	10	0	0	693	0.00480979	48.0979
TTAGGTTAGGTGATTATCACTGTCTGTCTCTCCTTCAG---------------GGGACTCATTACTCTGTGCAGTCAGACATCTGGAGCATGGGACTGTC	TTAGGTTAGGTGATTATCACTGTCTGTCTCTCCTGCAGCCAGAAAGACTCCAGGGGACTCATTACTCTGTGCAGTCAGACATCTGGAGCATGGGACTGTC	FALSE	15	0	1	692	0.00480285	48.0285
TTAGGTTAGGTGATTATCACTGTCTGTCTCTCCTGCAGCCAGGA---------GAGACTCATTACTCTGTGCAGTCAGACATCTGGAGCATGGGACTGTC	TTAGGTTAGGTGATTATCACTGTCTGTCTCTCCTGCAGCCAGAAAGACTCCAGGGGACTCATTACTCTGTGCAGTCAGACATCTGGAGCATGGGACTGTC	FALSE	9	0	2	691	0.00479591	47.9591
TTAGGTTAGGTGATTATCACTGTCTGTCTCTCCTGCAGACAGAAAGACTC-AGGGGACTCATTACTCTGTGCAGTCAGACATCTGGAGCATGGGACTGTC	TTAGGTTAGGTGATTATCACTGTCTGTCTCTCCTGCAGCCAGAAAGACTCCAGGGGACTCATTACTCTGTGCAGTCAGACATCTGGAGCATGGGACTGTC	FALSE	1	0	1	689	0.00478203	47.8203
TTAGGTTAGGTGATTATCACTGTCTGTCTCTCCTGCAGCCAGAAAGACTC--------------------------------------------------	TTAGGTTAGGTGATTATCACTGTCTGTCTCTCCTGCAGCCAGAAAGACTCCAGGGGACTCATTACTCTGTGCAGTCAGACATCTGGAGCATGGGACTGTC	FALSE	91	0	0	685	0.00475426	47.5426
TTAGGTTAGGTGATTATCACTGTCTGTCTCTCCTGCAGCCAGAA---------GAGACTCATTACTCTGTGCAGTCAGACATCTGGAGCATGGGACTGTC	TTAGGTTAGGTGATTATCACTGTCTGTCTCTCCTGCAGCCAGAAAGACTCCAGGGGACTCATTACTCTGTGCAGTCAGACATCTGGAGCATGGGACTGTC	FALSE	9	0	1	685	0.00475426	47.5426
TTAGGTTAGGTGATTATCACTG-------------------------------GGGACTCATTACTCTGTGCAGTCAGACATCTGGAGCATGGGACTGTC	TTAGGTTAGGTGATTATCACTGTCTGTCTCTCCTGCAGCCAGAAAGACTCCAGGGGACTCATTACTCTGTGCAGTCAGACATCTGGAGCATGGGACTGTC	FALSE	31	0	0	685	0.00475426	47.5426
TTAGGTTAGGTGATTATCACTGTCTGTCTCTCCTGCAGCCAGAAAGACTCCAGGGGACTCATTACTCTCTGCAGTCAGACATCTGGAGCATGGGACTGTC	TTAGGTTAGGTGATTATCACTGTCTGTCTCTCCTGCAGCCAGAAAGACTCCAGGGGACTCATTACTCTGTGCAGTCAGACATCTGGAGCATGGGACTGTC	FALSE	0	0	1	684	0.00474732	47.4732
TTAGGTTAGGTGATTATCACTGTCTGTCTCTCCTGCAGCCAGAAAGAC-------GACTCATTACTCTGTGCAGTCAGACATCTGGAGCATGGGACTGTC	TTAGGTTAGGTGATTATCACTGTCTGTCTCTCCTGCAGCCAGAAAGACTCCAGGGGACTCATTACTCTGTGCAGTCAGACATCTGGAGCATGGGACTGTC	FALSE	7	0	0	680	0.00471956	47.1956
TTAGGTTAGGTGATTATCACTGTCTGTCTCTCCTGCAGACA--------------------TTACTCTGTGCAGTCAGACATCTGGAGCATGGGACTGTC	TTAGGTTAGGTGATTATCACTGTCTGTCTCTCCTGCAGCCAGAAAGACTCCAGGGGACTCATTACTCTGTGCAGTCAGACATCTGGAGCATGGGACTGTC	FALSE	20	0	1	676	0.0046918	46.918
TTAGGTTAGGTGATTATCACTGTCTGTCTCTCCTGCAGCCAGAAAGACTC----------ATTACTCTGTGCAGTCAGACATCTGGAGCATTGGACTGTC	TTAGGTTAGGTGATTATCACTGTCTGTCTCTCCTGCAGCCAGAAAGACTCCAGGGGACTCATTACTCTGTGCAGTCAGACATCTGGAGCATGGGACTGTC	FALSE	10	0	0	675	0.00468486	46.8486
TTAGGTTAGGTGATTATCACTGTCTGTCTCTCCTGCAGCCAGAAATACTC-AGGGGACTCATTACTCTGTGCAGTCAGACATCTGGAGCATGGGACTGTC	TTAGGTTAGGTGATTATCACTGTCTGTCTCTCCTGCAGCCAGAAAGACTCCAGGGGACTCATTACTCTGTGCAGTCAGACATCTGGAGCATGGGACTGTC	FALSE	1	0	1	672	0.00466404	46.6404
TTAGGTTAGGTGATTATCACTGTCTGTCTCTCCTGCAGCCAGAAAGACTCCAGGGGACTCATTACTCTGCGCAGTCAGACATCTGGAGCATGGGACTGTC	TTAGGTTAGGTGATTATCACTGTCTGTCTCTCCTGCAGCCAGAAAGACTCCAGGGGACTCATTACTCTGTGCAGTCAGACATCTGGAGCATGGGACTGTC	FALSE	0	0	1	672	0.00466404	46.6404
TTAGGTTAGGTGATTATCACTGTCTGTCTCTCCTGCAGTCT---------CAGGGGACTCATTACTCTGTGCAGTCAGACATCTGGAGCATGGGACTGTC	TTAGGTTAGGTGATTATCACTGTCTGTCTCTCCTGCAGCCAGAAAGACTCCAGGGGACTCATTACTCTGTGCAGTCAGACATCTGGAGCATGGGACTGTC	FALSE	9	0	2	672	0.00466404	46.6404
TTAGGTTAGGTGATTATCACTGTCTGTCTCTCCTGCAGCCAGAAAGACT--------------------------------------GCATGGGACTGTC	TTAGGTTAGGTGATTATCACTGTCTGTCTCTCCTGCAGCCAGAAAGACTCCAGGGGACTCATTACTCTGTGCAGTCAGACATCTGGAGCATGGGACTGTC	FALSE	38	0	0	669	0.00464322	46.4322
TTAGGTTAGGTGATTATCACTGTCTGTCTCTCCTGCAGCCAGAAAGACTC-AGGGGACTCATTACTCTGTGCAGTCAGACATCTTGAGCATGGGACTGTC	TTAGGTTAGGTGATTATCACTGTCTGTCTCTCCTGCAGCCAGAAAGACTCCAGGGGACTCATTACTCTGTGCAGTCAGACATCTGGAGCATGGGACTGTC	FALSE	1	0	0	666	0.00462239	46.2239
GTAGGTTAGGTGATTATCACTGTCTGTCTCTCCTGCAGCCAGAAAGAC---AGGGGACTCATTACTCTGTGCAGTCAGACATCTGGAGCATGGGACTGTC	TTAGGTTAGGTGATTATCACTGTCTGTCTCTCCTGCAGCCAGAAAGACTCCAGGGGACTCATTACTCTGTGCAGTCAGACATCTGGAGCATGGGACTGTC	FALSE	3	0	0	661	0.00458769	45.8769
TTAGGTTAGGTGATTATCACTGTCTGTCTCTCCTGCAGC-----------------ACTCATTACTCTGTGCAGTCAGACATCTGGAGCATGGGACTGTC	TTAGGTTAGGTGATTATCACTGTCTGTCTCTCCTGCAGCCAGAAAGACTCCAGGGGACTCATTACTCTGTGCAGTCAGACATCTGGAGCATGGGACTGTC	FALSE	17	0	0	661	0.00458769	45.8769
TTAGGTTAGGTGATTATCACTGTCTGTCTCTCCTGCAGCCAGAAATG----AGGGGACTCATTACTCTGTGCAGTCAGACATCTGGAGCATGGGACTGTC	TTAGGTTAGGTGATTATCACTGTCTGTCTCTCCTGCAGCCAGAAAGACTCCAGGGGACTCATTACTCTGTGCAGTCAGACATCTGGAGCATGGGACTGTC	FALSE	4	0	2	655	0.00454605	45.4605
TTAGGTTAGGTGATTATCACTGTCTGTCTCTCCTGCAGCCAGAAAGACTTTCTGG--CTCATTACTCTGTGCAGTCAGACATCTGGAGCATGGGACTGTC	TTAGGTTAGGTGATTATCACTGTCTGTCTCTCCTGCAGCCAGAAAGACTCCAGGGGACTCATTACTCTGTGCAGTCAGACATCTGGAGCATGGGACTGTC	FALSE	2	0	4	654	0.00453911	45.3911
TTAGGTTAGGTGATTATCACTGTCTGTCTCTCCTGCAGCCAGAAAGACTC-AGGGGACTCATTACTCTGTGAAGTCAGACATCTGGAGCATGGGACTGTC	TTAGGTTAGGTGATTATCACTGTCTGTCTCTCCTGCAGCCAGAAAGACTCCAGGGGACTCATTACTCTGTGCAGTCAGACATCTGGAGCATGGGACTGTC	FALSE	1	0	1	654	0.00453911	45.3911
TTAGGTTAGGTGATTATCACTGTCTGTCTCTCA-----------------CAGGGGACTCATTACTCTGTGCAGTCAGACATCTGGAGCATGGGACTGTC	TTAGGTTAGGTGATTATCACTGTCTGTCTCTCCTGCAGCCAGAAAGACTCCAGGGGACTCATTACTCTGTGCAGTCAGACATCTGGAGCATGGGACTGTC	FALSE	17	0	1	652	0.00452523	45.2523
TTAGGTTAGGTGATTATCACTGTCTGTCTCTCCAGCAGCCAGAAAGACTCCAGGGGACTCATTACTCTGTGCAGTCAGACATCTGGAGCATGGGACTGTC	TTAGGTTAGGTGATTATCACTGTCTGTCTCTCCTGCAGCCAGAAAGACTCCAGGGGACTCATTACTCTGTGCAGTCAGACATCTGGAGCATGGGACTGTC	FALSE	0	0	1	650	0.00451135	45.1135
TCAGGTTAGGTGATTATCACTGTCTGTCTCTCCTGCAGCCAGAAAGACTCCAGGGGACTCATTACTCTGTGCAGTCAGACATCTGGAGCATGGGACTGTC	TTAGGTTAGGTGATTATCACTGTCTGTCTCTCCTGCAGCCAGAAAGACTCCAGGGGACTCATTACTCTGTGCAGTCAGACATCTGGAGCATGGGACTGTC	TRUE	0	0	0	649	0.0045044	45.044
TTAGGTTATGTGATTATAACTGTCTGTCTCTCCTGCAGCCAGAAAGACTCCAGGGGACTCATTACTCTGTGCAGTCAGACATCTGGAGCATGGGACTGTC	TTAGGTTAGGTGATTATCACTGTCTGTCTCTCCTGCAGCCAGAAAGACTCCAGGGGACTCATTACTCTGTGCAGTCAGACATCTGGAGCATGGGACTGTC	TRUE	0	0	0	649	0.0045044	45.044
TTAGGTTAGGTGATTATCACTGTCTGTCTCTCCTGCAGCCAGAAAGAGAC-AGGGGACTCATTACTCTGTGCAGTCAGACATCTGGAGCATGGGACTGTC	TTAGGTTAGGTGATTATCACTGTCTGTCTCTCCTGCAGCCAGAAAGACTCCAGGGGACTCATTACTCTGTGCAGTCAGACATCTGGAGCATGGGACTGTC	FALSE	1	0	2	649	0.0045044	45.044
TTAGGTTAGGTGATTATCACTGTCTGTCTCTCCTGCAGCCAGAAAGTCTTTCTGGGGACTCATTACTCTGTGCAGTCAGACATCTGGAGCATGGGACTGT	TTAGGTTAGGTGATTATCACTGTCTGTCTCTCCTGCAGCCAGAAAGACTC-CAGGGGACTCATTACTCTGTGCAGTCAGACATCTGGAGCATGGGACTGT	FALSE	0	1	3	648	0.00449746	44.9746
TTAGGTTAGGTGATTATCACTGTCTGTCTCAC-------------------AGGGGACTCATTACTCTGTGCAGTCAGACATCTGGAGCATGGGACTGTC	TTAGGTTAGGTGATTATCACTGTCTGTCTCTCCTGCAGCCAGAAAGACTCCAGGGGACTCATTACTCTGTGCAGTCAGACATCTGGAGCATGGGACTGTC	FALSE	19	0	1	646	0.00448358	44.8358
TTAGGTTAGGTGATTATCACTGTCTGTCTCTCCTGCATCCAGAAAGACTC----------ATTACTCTGTGCAGTCAGACATCTGGAGCATGGGACTGTC	TTAGGTTAGGTGATTATCACTGTCTGTCTCTCCTGCAGCCAGAAAGACTCCAGGGGACTCATTACTCTGTGCAGTCAGACATCTGGAGCATGGGACTGTC	FALSE	10	0	1	646	0.00448358	44.8358
TTAGGTTAGGCGATTATCACTGTCTGTCTCTCCTGCAGCCAGAAAGACTCCAGGGGACTCATTACTCTGTGCAGTCAGACATCTGGAGCATGGGACTGTC	TTAGGTTAGGTGATTATCACTGTCTGTCTCTCCTGCAGCCAGAAAGACTCCAGGGGACTCATTACTCTGTGCAGTCAGACATCTGGAGCATGGGACTGTC	TRUE	0	0	0	639	0.004435	44.35
TTAGGTTAGGTGATTATCACTGTCTGTCTCTCCTGCAGCCAGGA--------GGGGACTCATTACTCTGTGCAGTCAGACATCTGGAGCATGGGACTGTC	TTAGGTTAGGTGATTATCACTGTCTGTCTCTCCTGCAGCCAGAAAGACTCCAGGGGACTCATTACTCTGTGCAGTCAGACATCTGGAGCATGGGACTGTC	FALSE	8	0	1	639	0.004435	44.35
TTAGGTTAGGTGATTATCACTGTCTGTCTCTCCTGCAGCCAGAAAGACTC-AGTGGACTCATTACTCTGTGCAGTCAGACATCTGGAGCATGGGACTGTC	TTAGGTTAGGTGATTATCACTGTCTGTCTCTCCTGCAGCCAGAAAGACTCCAGGGGACTCATTACTCTGTGCAGTCAGACATCTGGAGCATGGGACTGTC	FALSE	1	0	1	638	0.00442806	44.2806
TTAGGTTAGGTGATTATCACTGTCTGTCTCTCCTGCAGCCAGAAAGACTCCCGGGGACTCATTACTCTGTGCAGTCAGACATCTGGAGCATGGGACTGTC	TTAGGTTAGGTGATTATCACTGTCTGTCTCTCCTGCAGCCAGAAAGACTCCAGGGGACTCATTACTCTGTGCAGTCAGACATCTGGAGCATGGGACTGTC	FALSE	0	0	1	632	0.00438642	43.8642
TTAGGTTAGGTGATTATCACTGTCTGTCTCTCCTGCAGCCAGAAAGACTCCAGGGGACTCATTACTCTGTGCAGTCAGACAGCTGGAGCATGGGACTGTC	TTAGGTTAGGTGATTATCACTGTCTGTCTCTCCTGCAGCCAGAAAGACTCCAGGGGACTCATTACTCTGTGCAGTCAGACATCTGGAGCATGGGACTGTC	TRUE	0	0	0	632	0.00438642	43.8642
TTAGGTTAGGTGATTATCACTGTCTGTCTCTCCTGCAGCCAGAAAGACTCCAGGGGGCTCATTACTCTGTGCAGTCAGACATCTGGAGCATGGGACTGTC	TTAGGTTAGGTGATTATCACTGTCTGTCTCTCCTGCAGCCAGAAAGACTCCAGGGGACTCATTACTCTGTGCAGTCAGACATCTGGAGCATGGGACTGTC	FALSE	0	0	1	632	0.00438642	43.8642
TTAGGTTAGGTGATTATCACTGTCTGTCTCTCCTGCAGCCA-----------------------CTCTGTGCAGTCAGACATCTGGAGCATGGGACTGTC	TTAGGTTAGGTGATTATCACTGTCTGTCTCTCCTGCAGCCAGAAAGACTCCAGGGGACTCATTACTCTGTGCAGTCAGACATCTGGAGCATGGGACTGTC	FALSE	23	0	0	631	0.00437948	43.7948
TTAGGTTAGGTGATTATCACTGTCTGTCTCTCCTGCAGCCAGT-----------GGACTCATTACTCTGTGCAGTCAGACATCTGGAGCATGGGACTGTC	TTAGGTTAGGTGATTATCACTGTCTGTCTCTCCTGCAGCCAGAAAGACTCCAGGGGACTCATTACTCTGTGCAGTCAGACATCTGGAGCATGGGACTGTC	FALSE	11	0	1	624	0.00433089	43.3089
TTAGGTTAGGTGATTATCGCTGTCTGTCTCTCCTGCAGCCAGAAAGACTCCAGGGGACTCATTACTCTGTGCAGTCAGACATCTGGAGCATGGGACTGTC	TTAGGTTAGGTGATTATCACTGTCTGTCTCTCCTGCAGCCAGAAAGACTCCAGGGGACTCATTACTCTGTGCAGTCAGACATCTGGAGCATGGGACTGTC	TRUE	0	0	0	620	0.00430313	43.0313
TTAGGTTAGGTGATTATCACTGTCTGTCTCTCCTGCAGCCAGAAAGACTTTCTGGGACTCATTACTCTGTGCAGTCAGACATCTGGAGCATGGGACTGTC	TTAGGTTAGGTGATTATCACTGTCTGTCTCTCCTGCAGCCAGAAAGACTCCAGGGGACTCATTACTCTGTGCAGTCAGACATCTGGAGCATGGGACTGTC	FALSE	0	0	4	620	0.00430313	43.0313
TTAGGTTAGGTGATTATCACTGTCTGTCTCTCCTGCAGCCAGAAAGACTC-AGGGGAATCATTACTCTGTGCAGTCAGACATCTGGAGCATGGGACTGTC	TTAGGTTAGGTGATTATCACTGTCTGTCTCTCCTGCAGCCAGAAAGACTCCAGGGGACTCATTACTCTGTGCAGTCAGACATCTGGAGCATGGGACTGTC	FALSE	1	0	1	615	0.00426843	42.6843
TTAGGTTAGGTGATTATCACTGTCTGTCTCTCCTGCAGCCAGAAAG-------------------TCTGTGCAGTCAGACATCTGGAGCATGGGACTGTC	TTAGGTTAGGTGATTATCACTGTCTGTCTCTCCTGCAGCCAGAAAGACTCCAGGGGACTCATTACTCTGTGCAGTCAGACATCTGGAGCATGGGACTGTC	FALSE	19	0	0	613	0.00425455	42.5455
TTAGGTTAGGTGATTATCACTGTCTGTCTCTCCTGCAGCCAGAAAGTAATGAGGGGACTCATTACTCTGTGCAGTCAGACATCTGGAGCATGGGACTGTC	TTAGGTTAGGTGATTATCACTGTCTGTCTCTCCTGCAGCCAGAAAGACTCCAGGGGACTCATTACTCTGTGCAGTCAGACATCTGGAGCATGGGACTGTC	FALSE	0	0	5	613	0.00425455	42.5455
TTAGGTTAGGTGATTATCACTGTCTGTCTCTCCTGCAGCCAGAAAGACTC-AGGTGACTCATTACTCTGTGCAGTCAGACATCTGGAGCATGGGACTGTC	TTAGGTTAGGTGATTATCACTGTCTGTCTCTCCTGCAGCCAGAAAGACTCCAGGGGACTCATTACTCTGTGCAGTCAGACATCTGGAGCATGGGACTGTC	FALSE	1	0	1	612	0.00424761	42.4761
TTAGGTTAGGTGATTATCACTGTCTGTCTCTCCTGCAGCCA------------------CATTACTCTGTGCAGTCAGACATCTGGAGCATGGGACTGTC	TTAGGTTAGGTGATTATCACTGTCTGTCTCTCCTGCAGCCAGAAAGACTCCAGGGGACTCATTACTCTGTGCAGTCAGACATCTGGAGCATGGGACTGTC	FALSE	18	0	0	610	0.00423372	42.3372
TTAGGTTAGGTGATTATCACTGTCTGTCTCTCCTGCAGCCAGAAAGGCTCCAGGGGACTCATTACTCTGTGCAGTCAGACATCTGGAGCATGGGACTGTC	TTAGGTTAGGTGATTATCACTGTCTGTCTCTCCTGCAGCCAGAAAGACTCCAGGGGACTCATTACTCTGTGCAGTCAGACATCTGGAGCATGGGACTGTC	FALSE	0	0	1	609	0.00422678	42.2678
TGAGGTTAGGTGATTATCACTGTCTGTCTCTCCTGCAGCCAG-----------GGGACTCATTACTCTGTGCAGTCAGACATCTGGAGCATGGGACTGTC	TTAGGTTAGGTGATTATCACTGTCTGTCTCTCCTGCAGCCAGAAAGACTCCAGGGGACTCATTACTCTGTGCAGTCAGACATCTGGAGCATGGGACTGTC	FALSE	11	0	0	608	0.00421984	42.1984
TTAGGTTAGGTGATTATCACTGTCTGTCTCTCCTTCAGCCAGAAAGACTC----------ATTACTCTGTGCAGTCAGACATCTGGAGCATGGGACTGTC	TTAGGTTAGGTGATTATCACTGTCTGTCTCTCCTGCAGCCAGAAAGACTCCAGGGGACTCATTACTCTGTGCAGTCAGACATCTGGAGCATGGGACTGTC	FALSE	10	0	1	605	0.00419902	41.9902
TTAGGTTAGGTGATTATCACTGTCTGTCTCTCCTGCAGCCCGAAAGACTCCAGGGGACTCATTACTCTGTGCAGTCAGACATCTGGAGCATGGGACTGTC	TTAGGTTAGGTGATTATCACTGTCTGTCTCTCCTGCAGCCAGAAAGACTCCAGGGGACTCATTACTCTGTGCAGTCAGACATCTGGAGCATGGGACTGTC	FALSE	0	0	1	605	0.00419902	41.9902
TTAGGTTAGGTGATTATCTCTGTCTGTCTCTCCTGCAGCCAGAAAGACTCCAGGGGACTCATTACTCTGTGCAGTCAGACATCTGGAGCATGGGACTGTC	TTAGGTTAGGTGATTATCACTGTCTGTCTCTCCTGCAGCCAGAAAGACTCCAGGGGACTCATTACTCTGTGCAGTCAGACATCTGGAGCATGGGACTGTC	TRUE	0	0	0	603	0.00418514	41.8514
TTAGGTTAGGTGATTATCACTGTCTGTCTCTCCTGCAGCCAGAAAGACTGGCAGGGGACTCATTACTCTGTGCAGTCAGACATCTGGAGCATGGGACTGT	TTAGGTTAGGTGATTATCACTGTCTGTCTCTCCTGCAGCCAGAAAGACTC-CAGGGGACTCATTACTCTGTGCAGTCAGACATCTGGAGCATGGGACTGT	FALSE	0	1	1	602	0.0041782	41.782
TTAGGTTAGGTGATTATCACTGTCTGTCTCTCCTGCAGCCAGAAAGACTCCAGGGGACTCATTACCCTGTGCAGTCAGACATCTGGAGCATGGGACTGTC	TTAGGTTAGGTGATTATCACTGTCTGTCTCTCCTGCAGCCAGAAAGACTCCAGGGGACTCATTACTCTGTGCAGTCAGACATCTGGAGCATGGGACTGTC	FALSE	0	0	1	601	0.00417126	41.7126
TTAGGTTAGGTGATTATCACTGTCTGTCTCTCCTGCAGCCG---------CAGGGGACTCATTACTCTGTGCAGTCAGACATCTGGAGCATGGGACTGTC	TTAGGTTAGGTGATTATCACTGTCTGTCTCTCCTGCAGCCAGAAAGACTCCAGGGGACTCATTACTCTGTGCAGTCAGACATCTGGAGCATGGGACTGTC	FALSE	9	0	1	601	0.00417126	41.7126
TTAGGTTA--------------------------------------------------------CTCTGTGCAGTCAGACATCTGGAGCATGGGACTGTC	TTAGGTTAGGTGATTATCACTGTCTGTCTCTCCTGCAGCCAGAAAGACTCCAGGGGACTCATTACTCTGTGCAGTCAGACATCTGGAGCATGGGACTGTC	FALSE	56	0	0	600	0.00416432	41.6432
TTAGGATAGGTGATTATCACTGTCTGTCTCTCCTGCAGCCAGAAAGACTC----------ATTACTCTGTGCAGTCAGACATCTGGAGCATGGGACTGTC	TTAGGTTAGGTGATTATCACTGTCTGTCTCTCCTGCAGCCAGAAAGACTCCAGGGGACTCATTACTCTGTGCAGTCAGACATCTGGAGCATGGGACTGTC	FALSE	10	0	0	600	0.00416432	41.6432
TTAGGTTAGGTGATTATCACTGTCTGTCTCTCCTGCAGCCAGAAAGACTGCAG---ACTCATTACTCTGTGCAGTCAGACATCTGGAGCATGGGACTGTC	TTAGGTTAGGTGATTATCACTGTCTGTCTCTCCTGCAGCCAGAAAGACTCCAGGGGACTCATTACTCTGTGCAGTCAGACATCTGGAGCATGGGACTGTC	FALSE	3	0	1	599	0.00415738	41.5738
TTAGGTTCGGTGATTATCACTGTCTGTCTCTCCTGCAGCCAG-----------GGGACTCATTACTCTGTGCAGTCAGACATCTGGAGCATGGGACTGTC	TTAGGTTAGGTGATTATCACTGTCTGTCTCTCCTGCAGCCAGAAAGACTCCAGGGGACTCATTACTCTGTGCAGTCAGACATCTGGAGCATGGGACTGTC	FALSE	11	0	0	599	0.00415738	41.5738
TTAGGTTAGGTGATTATCACTGTCTGTCTCTCCTGCAGCCAGAAAGCTCTCAGGGGACTCATTACTCTGTGCAGTCAGACATCTGGAGCATGGGACTGTC	TTAGGTTAGGTGATTATCACTGTCTGTCTCTCCTGCAGCCAGAAAGACTCCAGGGGACTCATTACTCTGTGCAGTCAGACATCTGGAGCATGGGACTGTC	FALSE	0	0	4	598	0.00415044	41.5044
TTAGGTGAGGTGATTATCACTGTCTGTCTCTCCTGCAGCCAGAAAGACTC----------ATTACTCTGTGCAGTCAGACATCTGGAGCATGGGACTGTC	TTAGGTTAGGTGATTATCACTGTCTGTCTCTCCTGCAGCCAGAAAGACTCCAGGGGACTCATTACTCTGTGCAGTCAGACATCTGGAGCATGGGACTGTC	FALSE	10	0	0	596	0.00413656	41.3656
TTAGGTTAGGTGATTATCACTGTCTGTCTCTCCTGCAGCCAGAGA-----CAGGGGACTCATTACTCTGTGCAGTCAGACATCTGGAGCATGGGACTGTC	TTAGGTTAGGTGATTATCACTGTCTGTCTCTCCTGCAGCCAGAAAGACTCCAGGGGACTCATTACTCTGTGCAGTCAGACATCTGGAGCATGGGACTGTC	FALSE	5	0	1	595	0.00412962	41.2962
TTAGGTTAGGTGATTATCACTGTCTGTCTCTCCTGCAGCCAGAAAGACTC----------ATTACTCTGTGCAGTCAGACATCTGTAGCATGGGACTGTC	TTAGGTTAGGTGATTATCACTGTCTGTCTCTCCTGCAGCCAGAAAGACTCCAGGGGACTCATTACTCTGTGCAGTCAGACATCTGGAGCATGGGACTGTC	FALSE	10	0	0	593	0.00411574	41.1574
TTAGGTTAGGTGATTATCACTGTCTGTCTCT------------------------GACTCATTACTCTGTGCAGTCAGACATCTGGAGCATGGGACTGTC	TTAGGTTAGGTGATTATCACTGTCTGTCTCTCCTGCAGCCAGAAAGACTCCAGGGGACTCATTACTCTGTGCAGTCAGACATCTGGAGCATGGGACTGTC	FALSE	24	0	0	590	0.00409491	40.9491
TTAGGCTAGGTGATTATCACTGTCTGTCTCTCCTGCAGCCAGAAAGACTCCAGGGGACTCATTACTCTGTGCAGTCAGACATCTGGAGCATGGGACTGTC	TTAGGTTAGGTGATTATCACTGTCTGTCTCTCCTGCAGCCAGAAAGACTCCAGGGGACTCATTACTCTGTGCAGTCAGACATCTGGAGCATGGGACTGTC	TRUE	0	0	0	590	0.00409491	40.9491
TTAGGTTAGGTGATTATCACTGTCTGTCTCTCATGCAGCCAGAAAGACTC----------ATTACTCTGTGCAGTCAGACATCTGGAGCATGGGACTGTC	TTAGGTTAGGTGATTATCACTGTCTGTCTCTCCTGCAGCCAGAAAGACTCCAGGGGACTCATTACTCTGTGCAGTCAGACATCTGGAGCATGGGACTGTC	FALSE	10	0	1	589	0.00408797	40.8797
TTAGGTTAGGTGATTATCACTGTCTGT----------------------------GACTCATTACTCTGTGCAGTCAGACATCTGGAGCATGGGACTGTC	TTAGGTTAGGTGATTATCACTGTCTGTCTCTCCTGCAGCCAGAAAGACTCCAGGGGACTCATTACTCTGTGCAGTCAGACATCTGGAGCATGGGACTGTC	FALSE	28	0	0	589	0.00408797	40.8797
TTAGGTTAGGTGATTATCACTGTCTGTCTCTCCTGCAGCCAGAAAGGCTC----------ATTACTCTGTGCAGTCAGACATCTGGAGCATGGGACTGTC	TTAGGTTAGGTGATTATCACTGTCTGTCTCTCCTGCAGCCAGAAAGACTCCAGGGGACTCATTACTCTGTGCAGTCAGACATCTGGAGCATGGGACTGTC	FALSE	10	0	1	589	0.00408797	40.8797
TTAGGTTAGGTGATTATCACTGTCTGTCTCTCCTGCAGCCAGAAAGACTCAGCAGGGGACTCATTACTCTGTGCAGTCAGACATCTGGAGCATGGGACTG	TTAGGTTAGGTGATTATCACTGTCTGTCTCTCCTGCAGCCAGAAAGACTC--CAGGGGACTCATTACTCTGTGCAGTCAGACATCTGGAGCATGGGACTG	FALSE	0	2	0	587	0.00407409	40.7409
TTAGGTTAGGTGATTATCACTGTCTGTCTCTCCTGCAGCCAGAAAGA------GGGACTCATTACTCTGTGCAGTCAGACATCTGGAGCATGGGACTGTC	TTAGGTTAGGTGATTATCACTGTCTGTCTCTCCTGCAGCCAGAAAGACTCCAGGGGACTCATTACTCTGTGCAGTCAGACATCTGGAGCATGGGACTGTC	FALSE	6	0	0	585	0.00406021	40.6021
TTAGGTTAGGTGATTATCACTGTCTGTCTCTCCGGCAGCCAGAAAGACTCCAGGGGACTCATTACTCTGTGCAGTCAGACATCTGGAGCATGGGACTGTC	TTAGGTTAGGTGATTATCACTGTCTGTCTCTCCTGCAGCCAGAAAGACTCCAGGGGACTCATTACTCTGTGCAGTCAGACATCTGGAGCATGGGACTGTC	FALSE	0	0	1	585	0.00406021	40.6021
TTAGGTTAGGTGATTATCACTGTCTGTCTCTCCTGCAGCCAGAAAGACACCAGGGGACTCATTACTCTGTGCAGTCAGACATCTGGAGCATGGGACTGTC	TTAGGTTAGGTGATTATCACTGTCTGTCTCTCCTGCAGCCAGAAAGACTCCAGGGGACTCATTACTCTGTGCAGTCAGACATCTGGAGCATGGGACTGTC	FALSE	0	0	1	583	0.00404633	40.4633
TTAGGTTAGGTGATTATCACTGTCGGTCTCTCCTGCAGCCAGAAAGACTCCAGGGGACTCATTACTCTGTGCAGTCAGACATCTGGAGCATGGGACTGTC	TTAGGTTAGGTGATTATCACTGTCTGTCTCTCCTGCAGCCAGAAAGACTCCAGGGGACTCATTACTCTGTGCAGTCAGACATCTGGAGCATGGGACTGTC	FALSE	0	0	1	580	0.00402551	40.2551
TTAGGTTAGGTGATTATCACTGTCTGTCTCTCCTGCAGCCAGAAAGACTCGCCAGGGGACTCATTACTCTGTGCAGTCAGACATCTGGAGCATGGGACTG	TTAGGTTAGGTGATTATCACTGTCTGTCTCTCCTGCAGCCAGAAAGACTC--CAGGGGACTCATTACTCTGTGCAGTCAGACATCTGGAGCATGGGACTG	FALSE	0	2	0	579	0.00401857	40.1857
#NAME?	TTAGGTTAGGTGATTATCACTGTCTGTCTCTCCTGCAGCCAGAAAGACTCCAGGGGACTCATTACTCTGTGCAGTCAGACATCTGGAGCATGGGACTGTC	FALSE	63	0	0	577	0.00400469	40.0469
TTAGGTTAGGTGATTATCACTGTCTGTCTCTCCTGCAGCCAGAAAGACTC----------ATTAATCTGTGCAGTCAGACATCTGGAGCATGGGACTGTC	TTAGGTTAGGTGATTATCACTGTCTGTCTCTCCTGCAGCCAGAAAGACTCCAGGGGACTCATTACTCTGTGCAGTCAGACATCTGGAGCATGGGACTGTC	FALSE	10	0	1	577	0.00400469	40.0469
TTAGGTTAGGTGATTATCACTGTCTGTCTCTCCTGCAGCCAGAAAGTCTT---------------TCTGTGCAGTCAGACATCTGGAGCATGGGACTGTC	TTAGGTTAGGTGATTATCACTGTCTGTCTCTCCTGCAGCCAGAAAGACTCCAGGGGACTCATTACTCTGTGCAGTCAGACATCTGGAGCATGGGACTGTC	FALSE	15	0	2	577	0.00400469	40.0469
TTCGGTTAGGTGATTATCACTGTCTGTCTCTCCTGCAGCCAGAAAGAC---AGGGGACTCATTACTCTGTGCAGTCAGACATCTGGAGCATGGGACTGTC	TTAGGTTAGGTGATTATCACTGTCTGTCTCTCCTGCAGCCAGAAAGACTCCAGGGGACTCATTACTCTGTGCAGTCAGACATCTGGAGCATGGGACTGTC	FALSE	3	0	0	576	0.00399775	39.9775
GTCGGTTAGGTGATTATCACTGTCTGTCTCTCCTGCAGCCAGAAAGACTCCAGGGGACTCATTACTCTGTGCAGTCAGACATCTGGAGCATGGGACTGTC	TTAGGTTAGGTGATTATCACTGTCTGTCTCTCCTGCAGCCAGAAAGACTCCAGGGGACTCATTACTCTGTGCAGTCAGACATCTGGAGCATGGGACTGTC	TRUE	0	0	0	574	0.00398386	39.8386
TTAGGTTAGGTGATTATCACTGTCTGTCTCTCCTGCAGCCAGAAGGACTC-----------------TGTGCAGTCAGACATCTGGAGCATGGGACTGTC	TTAGGTTAGGTGATTATCACTGTCTGTCTCTCCTGCAGCCAGAAAGACTCCAGGGGACTCATTACTCTGTGCAGTCAGACATCTGGAGCATGGGACTGTC	FALSE	17	0	1	573	0.00397692	39.7692
TTAGGTTAGGTGATTATCACTGTCTG-----------------------------------------------------------GAGCATGGGACTGTC	TTAGGTTAGGTGATTATCACTGTCTGTCTCTCCTGCAGCCAGAAAGACTCCAGGGGACTCATTACTCTGTGCAGTCAGACATCTGGAGCATGGGACTGTC	FALSE	59	0	0	573	0.00397692	39.7692
TTAGGTTAGGTGATTATCACTGTCTGTCTCTCCTGCAGCCAGAAAGGC---AGGGGACTCATTACTCTGTGCAGTCAGACATCTGGAGCATGGGACTGTC	TTAGGTTAGGTGATTATCACTGTCTGTCTCTCCTGCAGCCAGAAAGACTCCAGGGGACTCATTACTCTGTGCAGTCAGACATCTGGAGCATGGGACTGTC	FALSE	3	0	1	572	0.00396998	39.6998
TTAGGTTAGGTGATTATCACTGTCTGTCTCTCCTGCAGCCAGAAAGCCTC-AGGGGACTCATTACTCTGTGCAGTCAGACATCTGGAGCATGGGACTGTC	TTAGGTTAGGTGATTATCACTGTCTGTCTCTCCTGCAGCCAGAAAGACTCCAGGGGACTCATTACTCTGTGCAGTCAGACATCTGGAGCATGGGACTGTC	FALSE	1	0	1	572	0.00396998	39.6998
TTAGGTTAGGTGATTATCACTGTCTGTCTCTCCTGCAGCCAGAAAGACAGACAGGGGACTCATTACTCTGTGCAGTCAGACATCTGGAGCATGGGACTGT	TTAGGTTAGGTGATTATCACTGTCTGTCTCTCCTGCAGCCAGAAAGACTC-CAGGGGACTCATTACTCTGTGCAGTCAGACATCTGGAGCATGGGACTGT	FALSE	0	1	2	572	0.00396998	39.6998
TTAGGTTAGGTGATTATCACTGTCTGTCTCTCCTGCAGCCAGAAAA----CAGGGGACTCATTACTCTGTGCAGTCAGACATCTGGAGCATGGGACTGTC	TTAGGTTAGGTGATTATCACTGTCTGTCTCTCCTGCAGCCAGAAAGACTCCAGGGGACTCATTACTCTGTGCAGTCAGACATCTGGAGCATGGGACTGTC	FALSE	4	0	1	571	0.00396304	39.6304
TTAGGTTAGGTGATTATCACTGTCTGTCTCTCCTGCAGCCAGAAGG-CTC-AGGGGACTCATTACTCTGTGCAGTCAGACATCTGGAGCATGGGACTGTC	TTAGGTTAGGTGATTATCACTGTCTGTCTCTCCTGCAGCCAGAAAGACTCCAGGGGACTCATTACTCTGTGCAGTCAGACATCTGGAGCATGGGACTGTC	FALSE	2	0	1	571	0.00396304	39.6304
TTAGGTTAGGTGATTATCACTGTCTGTCTCTCCTGCAGCCAGA---------------------------------------------------------	TTAGGTTAGGTGATTATCACTGTCTGTCTCTCCTGCAGCCAGAAAGACTCCAGGGGACTCATTACTCTGTGCAGTCAGACATCTGGAGCATGGGACTGTC	FALSE	66	0	0	569	0.00394916	39.4916
TTAGGTTAGGTGATTATCACTGTCTGTCTCTCCTGCAGCCAGAAAGTCTT------TCTCATTACTCTGTGCAGTCAGACATCTGGAGCATGGGACTGTC	TTAGGTTAGGTGATTATCACTGTCTGTCTCTCCTGCAGCCAGAAAGACTCCAGGGGACTCATTACTCTGTGCAGTCAGACATCTGGAGCATGGGACTGTC	FALSE	6	0	3	568	0.00394222	39.4222
GTAGGTTAGGTGATTATCACTGTCTGTCTCTCCTGCAGCCAGAAAGAC--CAGGGGACTCATTACTCTGTGCAGTCAGACATCTGGAGCATGGGACTGTC	TTAGGTTAGGTGATTATCACTGTCTGTCTCTCCTGCAGCCAGAAAGACTCCAGGGGACTCATTACTCTGTGCAGTCAGACATCTGGAGCATGGGACTGTC	FALSE	2	0	0	568	0.00394222	39.4222
TTAGGTTAGGTGA-------------------------------------CAGGGGACTCATTACTCTGTGCAGTCAGACATCTGGAGCATGGGACTGTC	TTAGGTTAGGTGATTATCACTGTCTGTCTCTCCTGCAGCCAGAAAGACTCCAGGGGACTCATTACTCTGTGCAGTCAGACATCTGGAGCATGGGACTGTC	FALSE	37	0	0	568	0.00394222	39.4222
TTAGGTTAGGTGATTATCACTGTCTGTCTCTCCTGCAGCCAGAAAGACTC-----------TTTCTCTGTGCAGTCAGACATCTGGAGCATGGGACTGTC	TTAGGTTAGGTGATTATCACTGTCTGTCTCTCCTGCAGCCAGAAAGACTCCAGGGGACTCATTACTCTGTGCAGTCAGACATCTGGAGCATGGGACTGTC	FALSE	11	0	1	568	0.00394222	39.4222
TTAGGTTAGGTGATTATCACTATCTGTCTCTCCTGCAGCCAGAAAGACTCCAGGGGACTCATTACTCTGTGCAGTCAGACATCTGGAGCATGGGACTGTC	TTAGGTTAGGTGATTATCACTGTCTGTCTCTCCTGCAGCCAGAAAGACTCCAGGGGACTCATTACTCTGTGCAGTCAGACATCTGGAGCATGGGACTGTC	FALSE	0	0	1	568	0.00394222	39.4222
TTAGGTTAGGTGATTATCACTGTCTGTCTCTACTGCAGCCAGAAAGACTC----------ATTACTCTGTGCAGTCAGACATCTGGAGCATGGGACTGTC	TTAGGTTAGGTGATTATCACTGTCTGTCTCTCCTGCAGCCAGAAAGACTCCAGGGGACTCATTACTCTGTGCAGTCAGACATCTGGAGCATGGGACTGTC	FALSE	10	0	1	567	0.00393528	39.3528
#NAME?	TTAGGTTAGGTGATTATCACTGTCTGTCTCTCCTGCAGCCAGAAAGACTCCAGGGGACTCATTACTCTGTGCAGTCAGACATCTGGAGCATGGGACTGTC	FALSE	49	0	4	567	0.00393528	39.3528
TTAGGTTAGGTGATTATCACTGTCTGTCTCTC----------------TCCAGGGGACTCATTACTCTGTGCAGTCAGACATCTGGAGCATGGGACTGTC	TTAGGTTAGGTGATTATCACTGTCTGTCTCTCCTGCAGCCAGAAAGACTCCAGGGGACTCATTACTCTGTGCAGTCAGACATCTGGAGCATGGGACTGTC	FALSE	16	0	0	566	0.00392834	39.2834
TTAGGTTAGGTGATTATCACTGTCTGTCTCTCCT--------------TCCAGGGGACTCATTACTCTGTGCAGTCAGACATCTGGAGCATGGGACTGTC	TTAGGTTAGGTGATTATCACTGTCTGTCTCTCCTGCAGCCAGAAAGACTCCAGGGGACTCATTACTCTGTGCAGTCAGACATCTGGAGCATGGGACTGTC	FALSE	14	0	0	566	0.00392834	39.2834
TTAGGTTAGGTGATTATCACTGTCTGTCTCTCCTGCAGCCAGAAAGACTG--GGGGACTCATTACTCTGTGCAGTCAGACATCTGGAGCATGGGACTGTC	TTAGGTTAGGTGATTATCACTGTCTGTCTCTCCTGCAGCCAGAAAGACTCCAGGGGACTCATTACTCTGTGCAGTCAGACATCTGGAGCATGGGACTGTC	FALSE	2	0	1	566	0.00392834	39.2834
#NAME?	TTAGGTTAGGTGATTATCACTGTCTGTCTCTCCTGCAGCCAGAAAGACTCCAGGGGACTCATTACTCTGTGCAGTCAGACATCTGGAGCATGGGACTGTC	FALSE	102	0	0	565	0.0039214	39.214
TTAGGTTAGGTGATTATCACTGTCTGTCTCTC---------------------------------TCTGTGCAGTCAGACATCTGGAGCATGGGACTGTC	TTAGGTTAGGTGATTATCACTGTCTGTCTCTCCTGCAGCCAGAAAGACTCCAGGGGACTCATTACTCTGTGCAGTCAGACATCTGGAGCATGGGACTGTC	FALSE	33	0	0	565	0.0039214	39.214
TTAGGTTAGGTGATTATCACTGTCTGTCTCTCCTGCAGCCAGAAAGACTCATTACTGCAGCCAGGGGACTCATTACTCTGTGCAGTCAGACATCTGGAGC	TTAGGTTAGGTGATTATCACTGTCTGTCTCTCCTGCAGCCAGAAAGACTC-----------CAGGGGACTCATTACTCTGTGCAGTCAGACATCTGGAGC	FALSE	0	11	0	564	0.00391446	39.1446
TTAGGTTAGGTGATTATCACTGTCTGTCTCTCCTGCAGCCAGAAAGA-----------------------------------------------------	TTAGGTTAGGTGATTATCACTGTCTGTCTCTCCTGCAGCCAGAAAGACTCCAGGGGACTCATTACTCTGTGCAGTCAGACATCTGGAGCATGGGACTGTC	FALSE	98	0	0	564	0.00391446	39.1446
TTAGGTTAGGTGATTATCACTGTCTGTCTCTCCTGCAGCCAGAAAGACTC----------AGTACTCTGTGCAGTCAGACATCTGGAGCATGGGACTGTC	TTAGGTTAGGTGATTATCACTGTCTGTCTCTCCTGCAGCCAGAAAGACTCCAGGGGACTCATTACTCTGTGCAGTCAGACATCTGGAGCATGGGACTGTC	FALSE	10	0	1	563	0.00390752	39.0752
TTAGGTCAGGTGATTATCACTGTCTGTCTCTCCTGCAGCCAGAAAGACTCCAGGGGACTCATTACTCTGTGCAGTCAGACATCTGGAGCATGGGACTGTC	TTAGGTTAGGTGATTATCACTGTCTGTCTCTCCTGCAGCCAGAAAGACTCCAGGGGACTCATTACTCTGTGCAGTCAGACATCTGGAGCATGGGACTGTC	TRUE	0	0	0	563	0.00390752	39.0752
TTAGGTTAGGTGATTATCACTGTCTGTCTCTCCTGCAGCCAGAAAGACTC----------ATTACTCTGTGCAGTCAGACATCTGGAGCATGGTACTGTC	TTAGGTTAGGTGATTATCACTGTCTGTCTCTCCTGCAGCCAGAAAGACTCCAGGGGACTCATTACTCTGTGCAGTCAGACATCTGGAGCATGGGACTGTC	FALSE	10	0	0	563	0.00390752	39.0752
TTAGGTTAGGTGATTATCACTGTCTGTCTCTCCTGCAGCCAGAAAGACTC----------ATTACTATGTGCAGTCAGACATCTGGAGCATGGGACTGTC	TTAGGTTAGGTGATTATCACTGTCTGTCTCTCCTGCAGCCAGAAAGACTCCAGGGGACTCATTACTCTGTGCAGTCAGACATCTGGAGCATGGGACTGTC	FALSE	10	0	1	562	0.00390058	39.0058
TTAGGTTAGGTGATTATCACTGTCTCTCTCTCCTGCAGCCAGAAAGACTCCAGGGGACTCATTACTCTGTGCAGTCAGACATCTGGAGCATGGGACTGTC	TTAGGTTAGGTGATTATCACTGTCTGTCTCTCCTGCAGCCAGAAAGACTCCAGGGGACTCATTACTCTGTGCAGTCAGACATCTGGAGCATGGGACTGTC	FALSE	0	0	1	561	0.00389364	38.9364
TTAGGTTAGGTGATTATCACTGTCTGTCTCTCCTGCAGCCAGA----CTCCAGGGGACTCATTACTCTGTGCAGTCAGACATCTGGAGCATGGGACTGTC	TTAGGTTAGGTGATTATCACTGTCTGTCTCTCCTGCAGCCAGAAAGACTCCAGGGGACTCATTACTCTGTGCAGTCAGACATCTGGAGCATGGGACTGTC	FALSE	4	0	0	561	0.00389364	38.9364
TTAGGTTAGGTGATTATCACTGTCTG-------------------------------------ACTCTGTGCAGTCAGACATCTGGAGCATGGGACTGTC	TTAGGTTAGGTGATTATCACTGTCTGTCTCTCCTGCAGCCAGAAAGACTCCAGGGGACTCATTACTCTGTGCAGTCAGACATCTGGAGCATGGGACTGTC	FALSE	37	0	0	560	0.0038867	38.867
TTAGGTTAGGTGATTATCACTGTCTGTCTCTCCTGCAGCCAGAAAGACTC----------ATTACTCTGTGCAGTCAGACATCTGGAGCATGGGACTTTC	TTAGGTTAGGTGATTATCACTGTCTGTCTCTCCTGCAGCCAGAAAGACTCCAGGGGACTCATTACTCTGTGCAGTCAGACATCTGGAGCATGGGACTGTC	FALSE	10	0	0	560	0.0038867	38.867
TTAGGTTAGGTGGTTATCACTGTCTGTCTCTCCTGCAGCCAGAAAGACTCCAGGGGACTCATTACTCTGTGCAGTCAGACATCTGGAGCATGGGACTGTC	TTAGGTTAGGTGATTATCACTGTCTGTCTCTCCTGCAGCCAGAAAGACTCCAGGGGACTCATTACTCTGTGCAGTCAGACATCTGGAGCATGGGACTGTC	TRUE	0	0	0	558	0.00387282	38.7282
TTAGGTTAGGTGATTATCACTGTCTGTCTCTCCTGCAGCCAGAAAGACTC-------------------------CAGACATCTGGAGCATGGGACTGTC	TTAGGTTAGGTGATTATCACTGTCTGTCTCTCCTGCAGCCAGAAAGACTCCAGGGGACTCATTACTCTGTGCAGTCAGACATCTGGAGCATGGGACTGTC	FALSE	25	0	0	557	0.00386588	38.6588
#NAME?	TTAGGTTAGGTGATTATCACTGTCTGTCTCTCCTGCAGCCAGAAAGACTCCAGGGGACTCATTACTCTGTGCAGTCAGACATCTGGAGCATGGGACTGTC	FALSE	88	0	0	555	0.00385199	38.5199
TTAGGTTAGGTGATTATCACTGTCTGTCTCTCCTGCAGCCAGAAAG------------------CTCTGTGCAGTCAGACATCTGGAGCATGGGACTGTC	TTAGGTTAGGTGATTATCACTGTCTGTCTCTCCTGCAGCCAGAAAGACTCCAGGGGACTCATTACTCTGTGCAGTCAGACATCTGGAGCATGGGACTGTC	FALSE	18	0	0	555	0.00385199	38.5199
TTAGGTTAGGTGATTATCACTGTCTGTCT---------------------------------TACTCTGTGCAGTCAGACATCTGGAGCATGGGACTGTC	TTAGGTTAGGTGATTATCACTGTCTGTCTCTCCTGCAGCCAGAAAGACTCCAGGGGACTCATTACTCTGTGCAGTCAGACATCTGGAGCATGGGACTGTC	FALSE	33	0	0	555	0.00385199	38.5199
TTAGGTTAGGTGATTAT---------------------------------------------TACTCTGTGCAGTCAGACATCTGGAGCATGGGACTGTC	TTAGGTTAGGTGATTATCACTGTCTGTCTCTCCTGCAGCCAGAAAGACTCCAGGGGACTCATTACTCTGTGCAGTCAGACATCTGGAGCATGGGACTGTC	FALSE	45	0	0	554	0.00384505	38.4505
TTAGGTTAGGTGATTATCACTGTCTGTCTCTCCTGCAGCCAGAAAGACTCCAGGGGACTCATTACTCTATGCAGTCAGACATCTGGAGCATGGGACTGTC	TTAGGTTAGGTGATTATCACTGTCTGTCTCTCCTGCAGCCAGAAAGACTCCAGGGGACTCATTACTCTGTGCAGTCAGACATCTGGAGCATGGGACTGTC	FALSE	0	0	1	552	0.00383117	38.3117
TTAGGTTAGGTGATTATCACTGTCTGTCTCTCCTGCAGCCAGAAAGACTC----------ATTTCTCTGTGCAGTCAGACATCTGGAGCATGGGACTGTC	TTAGGTTAGGTGATTATCACTGTCTGTCTCTCCTGCAGCCAGAAAGACTCCAGGGGACTCATTACTCTGTGCAGTCAGACATCTGGAGCATGGGACTGTC	FALSE	10	0	1	552	0.00383117	38.3117
TTAGGTTAGGTGATTATCACTGTCTGTCTCTCCTGCAGCCAGAAAGAGTCCAGGGGACTCATTACTCTGTGCAGTCAGACATCTGGAGCATGGGACTGTC	TTAGGTTAGGTGATTATCACTGTCTGTCTCTCCTGCAGCCAGAAAGACTCCAGGGGACTCATTACTCTGTGCAGTCAGACATCTGGAGCATGGGACTGTC	FALSE	0	0	1	552	0.00383117	38.3117
TTAGGTTAGGTGATTATCACTGTCTGTCTCTCCTGCAGCCAGAAAGACTCTCCAGGGACTCATTACTCTGTGCAGTCAGACATCTGGAGCATGGGACTGT	TTAGGTTAGGTGATTATCACTGTCTGTCTCTCCTGCAGCCAGAAAGACTC-CAGGGGACTCATTACTCTGTGCAGTCAGACATCTGGAGCATGGGACTGT	FALSE	0	1	2	550	0.00381729	38.1729
TTAGGTTAGGTGATTATCACTGTCTGTCTCTCCTGCAGCCAGAAAGACTC----------ATTACTCTGTGCAGTCAGAAATCTGGAGCATGGGACTGTC	TTAGGTTAGGTGATTATCACTGTCTGTCTCTCCTGCAGCCAGAAAGACTCCAGGGGACTCATTACTCTGTGCAGTCAGACATCTGGAGCATGGGACTGTC	FALSE	10	0	1	547	0.00379647	37.9647
TTAGGTTAGGTGATTATCACTGTCTGTCTCTCCTGCAGCCAGAAAGAG-CCAGGGGACTCATTACTCTGTGCAGTCAGACATCTGGAGCATGGGACTGTC	TTAGGTTAGGTGATTATCACTGTCTGTCTCTCCTGCAGCCAGAAAGACTCCAGGGGACTCATTACTCTGTGCAGTCAGACATCTGGAGCATGGGACTGTC	FALSE	1	0	1	547	0.00379647	37.9647
TTAGCTTAGGTGATTATCACTGTCTGTCTCTCCTGCAGCCAGAAAGACTC----------ATTACTCTGTGCAGTCAGACATCTGGAGCATGGGACTGTC	TTAGGTTAGGTGATTATCACTGTCTGTCTCTCCTGCAGCCAGAAAGACTCCAGGGGACTCATTACTCTGTGCAGTCAGACATCTGGAGCATGGGACTGTC	FALSE	10	0	0	545	0.00378259	37.8259
TTAGGTTAGGTGATTATCACTGTCT---------------------------------------------------------------------------	TTAGGTTAGGTGATTATCACTGTCTGTCTCTCCTGCAGCCAGAAAGACTCCAGGGGACTCATTACTCTGTGCAGTCAGACATCTGGAGCATGGGACTGTC	FALSE	76	0	0	543	0.00376871	37.6871
TTAGGTTAGGTGATTATCACTGTCTGTCTCTCCTGCAGCCAGAAAGACA--AGGGGACTCATTACTCTGTGCAGTCAGACATCTGGAGCATGGGACTGTC	TTAGGTTAGGTGATTATCACTGTCTGTCTCTCCTGCAGCCAGAAAGACTCCAGGGGACTCATTACTCTGTGCAGTCAGACATCTGGAGCATGGGACTGTC	FALSE	2	0	1	541	0.00375483	37.5483
TTAGGTTAGGTGATTATCACTGTCTGTCTCTCCTGCAGCCAGAAAGACTCCAGGGGACTCATTACTCTGTGCAGTCAGACATCTGGAGCATGGGACTGTG	TTAGGTTAGGTGATTATCACTGTCTGTCTCTCCTGCAGCCAGAAAGACTCCAGGGGACTCATTACTCTGTGCAGTCAGACATCTGGAGCATGGGACTGTC	TRUE	0	0	0	541	0.00375483	37.5483
TTAGGTTAGGTGATTATCACTGTCTGTCTCTCCTGCAGCCAGAAAGACTC-AGGGGACTCATTACTCTGTGCAGTCAGACATCGGGAGCATGGGACTGTC	TTAGGTTAGGTGATTATCACTGTCTGTCTCTCCTGCAGCCAGAAAGACTCCAGGGGACTCATTACTCTGTGCAGTCAGACATCTGGAGCATGGGACTGTC	FALSE	1	0	0	541	0.00375483	37.5483
TTAGGTTAGGTGATTATC--------------------------------CAGGGGACTCATTACTCTGTGCAGTCAGACATCTGGAGCATGGGACTGTC	TTAGGTTAGGTGATTATCACTGTCTGTCTCTCCTGCAGCCAGAAAGACTCCAGGGGACTCATTACTCTGTGCAGTCAGACATCTGGAGCATGGGACTGTC	FALSE	32	0	0	540	0.00374789	37.4789
TTAGGTTAGGTGATTATCACTGTCTGTCTCTTC------------------AGGGGACTCATTACTCTGTGCAGTCAGACATCTGGAGCATGGGACTGTC	TTAGGTTAGGTGATTATCACTGTCTGTCTCTCCTGCAGCCAGAAAGACTCCAGGGGACTCATTACTCTGTGCAGTCAGACATCTGGAGCATGGGACTGTC	FALSE	18	0	1	540	0.00374789	37.4789
TTAGGTTAGGTGATTATCACTGTCTGTCTCTCCTGCAGCCAGAAGGACTCTCAGGGGACTCATTACTCTGTGCAGTCAGACATCTGGAGCATGGGACTGT	TTAGGTTAGGTGATTATCACTGTCTGTCTCTCCTGCAGCCAGAAAGACTC-CAGGGGACTCATTACTCTGTGCAGTCAGACATCTGGAGCATGGGACTGT	FALSE	0	1	1	540	0.00374789	37.4789
TTAGGTTAGGTGATTATCACTGTCTGTCTCTCCTGCAGCCAGAAAGACTG-----------------TGTGCAGTCAGACATCTGGAGCATGGGACTGTC	TTAGGTTAGGTGATTATCACTGTCTGTCTCTCCTGCAGCCAGAAAGACTCCAGGGGACTCATTACTCTGTGCAGTCAGACATCTGGAGCATGGGACTGTC	FALSE	17	0	1	540	0.00374789	37.4789
TTAGGTTAGGTGATTATCACTGTCTGTCTCTCCTGCAGCCA-----------------------------------------------------------	TTAGGTTAGGTGATTATCACTGTCTGTCTCTCCTGCAGCCAGAAAGACTCCAGGGGACTCATTACTCTGTGCAGTCAGACATCTGGAGCATGGGACTGTC	FALSE	109	0	0	539	0.00374095	37.4095
TTAGGTTAGGTGATTATCACTGTCTGTCTCTCCTGCAGCCAGA---------------------------------------------------------	TTAGGTTAGGTGATTATCACTGTCTGTCTCTCCTGCAGCCAGAAAGACTCCAGGGGACTCATTACTCTGTGCAGTCAGACATCTGGAGCATGGGACTGTC	FALSE	68	0	0	535	0.00371318	37.1318
TTAGGTTAGGTGATTATCACTGTCTGTCTCTCCTGCAGCCAGAAAGACTC----------------------------------------------TGTC	TTAGGTTAGGTGATTATCACTGTCTGTCTCTCCTGCAGCCAGAAAGACTCCAGGGGACTCATTACTCTGTGCAGTCAGACATCTGGAGCATGGGACTGTC	FALSE	46	0	0	529	0.00367154	36.7154
TTAGGTTAGGTGATTATCACTGTCTGTCTCTCCTGCAGCCAGAAAGACTCCAGGGGACTCATTACTCCGTGCAGTCAGACATCTGGAGCATGGGACTGTC	TTAGGTTAGGTGATTATCACTGTCTGTCTCTCCTGCAGCCAGAAAGACTCCAGGGGACTCATTACTCTGTGCAGTCAGACATCTGGAGCATGGGACTGTC	FALSE	0	0	1	529	0.00367154	36.7154
TTAGGTTAGGTGATTATCACTGTCTGTCTCTCCTGCAGCCAGAAAGACTCCAGGGGACTCATTACTCTGTGCAGTCAGACACCTGGAGCATGGGACTGTC	TTAGGTTAGGTGATTATCACTGTCTGTCTCTCCTGCAGCCAGAAAGACTCCAGGGGACTCATTACTCTGTGCAGTCAGACATCTGGAGCATGGGACTGTC	TRUE	0	0	0	528	0.0036646	36.646
TTAGGTTAGGTGATTATCACTGTCTGTCTCTCCTGG--------------CAGGGGACTCATTACTCTGTGCAGTCAGACATCTGGAGCATGGGACTGTC	TTAGGTTAGGTGATTATCACTGTCTGTCTCTCCTGCAGCCAGAAAGACTCCAGGGGACTCATTACTCTGTGCAGTCAGACATCTGGAGCATGGGACTGTC	FALSE	14	0	1	527	0.00365766	36.5766
TTAGGTTAGGTGATTATCACTGTCTGTCTCTCCTGCAGCCAGAAAGACTCCAGGGGACTCATTACTCAGTGCAGTCAGACATCTGGAGCATGGGACTGTC	TTAGGTTAGGTGATTATCACTGTCTGTCTCTCCTGCAGCCAGAAAGACTCCAGGGGACTCATTACTCTGTGCAGTCAGACATCTGGAGCATGGGACTGTC	FALSE	0	0	1	526	0.00365072	36.5072
TTAGGTTAGGTGATTATCACTGTCTGTCTCTCCTGCAGCCAGAAAGACTC----------ATTACTCTGTGCAGTAAGACATCTGGAGCATGGGACTGTC	TTAGGTTAGGTGATTATCACTGTCTGTCTCTCCTGCAGCCAGAAAGACTCCAGGGGACTCATTACTCTGTGCAGTCAGACATCTGGAGCATGGGACTGTC	FALSE	10	0	1	526	0.00365072	36.5072
TTAGGTTAGGTGATTATCACTGTCTGTCTCTCCTGCAGCCAA--------CAGGGGACTCATTACTCTGTGCAGTCAGACATCTGGAGCATGGGACTGTC	TTAGGTTAGGTGATTATCACTGTCTGTCTCTCCTGCAGCCAGAAAGACTCCAGGGGACTCATTACTCTGTGCAGTCAGACATCTGGAGCATGGGACTGTC	FALSE	8	0	1	525	0.00364378	36.4378
TTAGGTTAGGTGATTATCACTGTCTGTCTCTCCTGCAGCCAGAAAGACTT-TCTGGACTCATTACTCTGTGCAGTCAGACATCTGGAGCATGGGACTGTC	TTAGGTTAGGTGATTATCACTGTCTGTCTCTCCTGCAGCCAGAAAGACTCCAGGGGACTCATTACTCTGTGCAGTCAGACATCTGGAGCATGGGACTGTC	FALSE	1	0	4	525	0.00364378	36.4378
TTAGGTTAGGTGATTATCACTGTCTGTCTCTCCTGCAGCCAGAAAGACTTTTCAGGGGACTCATTACTCTGTGCAGTCAGACATCTGGAGCATGGGACTG	TTAGGTTAGGTGATTATCACTGTCTGTCTCTCCTGCAGCCAGAAAGACTC--CAGGGGACTCATTACTCTGTGCAGTCAGACATCTGGAGCATGGGACTG	FALSE	0	2	1	524	0.00363684	36.3684
TTAGGTTAGGTGATTATCACTGTCTGTCTCTCCTGCAGCCAGAAAGACTCCAGGGGACTCATTACTCTGTGGAGTCAGACATCTGGAGCATGGGACTGTC	TTAGGTTAGGTGATTATCACTGTCTGTCTCTCCTGCAGCCAGAAAGACTCCAGGGGACTCATTACTCTGTGCAGTCAGACATCTGGAGCATGGGACTGTC	FALSE	0	0	1	523	0.0036299	36.299
TTAGGTTAGGTGATTATCACTGTCTGTCTCTCCTGC----------------------------------GCAGTCAGACATCTGGAGCATGGGACTGTC	TTAGGTTAGGTGATTATCACTGTCTGTCTCTCCTGCAGCCAGAAAGACTCCAGGGGACTCATTACTCTGTGCAGTCAGACATCTGGAGCATGGGACTGTC	FALSE	34	0	0	523	0.0036299	36.299
TTAGGTTAGGTGATTATCACTGTCTGTCTCTCCTGCAGCCAGAAAGACTCCAGGGGACTCGTTACTCTGTGCAGTCAGACATCTGGAGCATGGGACTGTC	TTAGGTTAGGTGATTATCACTGTCTGTCTCTCCTGCAGCCAGAAAGACTCCAGGGGACTCATTACTCTGTGCAGTCAGACATCTGGAGCATGGGACTGTC	FALSE	0	0	1	522	0.00362296	36.2296
TTAGGTTAGGTGATTATCACTGTCTGTCTCTCCTGCAGCCAGAAAGACTC----------ATTACTCTGTGCAGTCAGACATCTGGAGCATGGGTCTGTC	TTAGGTTAGGTGATTATCACTGTCTGTCTCTCCTGCAGCCAGAAAGACTCCAGGGGACTCATTACTCTGTGCAGTCAGACATCTGGAGCATGGGACTGTC	FALSE	10	0	0	522	0.00362296	36.2296
TTAGGTTAGGTGATTATCACTGTCTGTCTCTCCTGCAGCCAGAAAGACTC----------ATTACTCTGTGCAGTCAGACATCTGGAGCATGGGAATGTC	TTAGGTTAGGTGATTATCACTGTCTGTCTCTCCTGCAGCCAGAAAGACTCCAGGGGACTCATTACTCTGTGCAGTCAGACATCTGGAGCATGGGACTGTC	FALSE	10	0	0	521	0.00361602	36.1602
TTAGGTTAGGTGATTATCACTGTCTGTCTCTCCTGCAGCCAG----------------TCTTT---CTGTGCAGTCAGACATCTGGAGCATGGGACTGTC	TTAGGTTAGGTGATTATCACTGTCTGTCTCTCCTGCAGCCAGAAAGACTCCAGGGGACTCATTACTCTGTGCAGTCAGACATCTGGAGCATGGGACTGTC	FALSE	19	0	1	520	0.00360908	36.0908
TTAGGTTAGGTGATTATCACTGTCTGTCTCTCCTGCAGCCAGAAG----CCAGGGGACTCATTACTCTGTGCAGTCAGACATCTGGAGCATGGGACTGTC	TTAGGTTAGGTGATTATCACTGTCTGTCTCTCCTGCAGCCAGAAAGACTCCAGGGGACTCATTACTCTGTGCAGTCAGACATCTGGAGCATGGGACTGTC	FALSE	4	0	1	520	0.00360908	36.0908
TTAGGTTAGGTGATTATCACTGTCTGTCTCTCCTGCAGCAAGAAAGACTC----------ATTACTCTGTGCAGTCAGACATCTGGAGCATGGGACTGTC	TTAGGTTAGGTGATTATCACTGTCTGTCTCTCCTGCAGCCAGAAAGACTCCAGGGGACTCATTACTCTGTGCAGTCAGACATCTGGAGCATGGGACTGTC	FALSE	10	0	1	519	0.00360214	36.0214
TTAGGTTAGGTGATTATCACTGTCTGTCTCTCCTCCAGCCAGAAAGACTCCAGGGGACTCATTACTCTGTGCAGTCAGACATCTGGAGCATGGGACTGTC	TTAGGTTAGGTGATTATCACTGTCTGTCTCTCCTGCAGCCAGAAAGACTCCAGGGGACTCATTACTCTGTGCAGTCAGACATCTGGAGCATGGGACTGTC	FALSE	0	0	1	519	0.00360214	36.0214
TTAGGTTAGGTGATTATCACTGTCTGTCTCTCCTGCAGCCT-------TTCAGGGGACTCATTACTCTGTGCAGTCAGACATCTGGAGCATGGGACTGTC	TTAGGTTAGGTGATTATCACTGTCTGTCTCTCCTGCAGCCAGAAAGACTCCAGGGGACTCATTACTCTGTGCAGTCAGACATCTGGAGCATGGGACTGTC	FALSE	7	0	2	517	0.00358825	35.8825
GTTAGGTGATTATCACTGTCTGTCTCTCCTGCAGCCAGAAAGTAATGAGCCAGGGGACTCATTACTCTGTGCAGTCAGACATCTGGAGCATGGGACTGTC	GTTAGGTGATTATCACTGTCTGTCTCTCCTGCAGCCAGAAAGACT----CCAGGGGACTCATTACTCTGTGCAGTCAGACATCTGGAGCATGGGACTGTC	FALSE	0	4	3	515	0.00357437	35.7437
TTAGGTTAGGTGATTATCACTGTCTGTCTCTCCTGCAGCCAGAAAGACTG-AGGGGACTCATTACTCTGTGCAGTCAGACATCTGGAGCATGGGACTGTC	TTAGGTTAGGTGATTATCACTGTCTGTCTCTCCTGCAGCCAGAAAGACTCCAGGGGACTCATTACTCTGTGCAGTCAGACATCTGGAGCATGGGACTGTC	FALSE	1	0	1	515	0.00357437	35.7437
TTAGGTTAGGTGATTATCACTGTCTGTCTCTCCTGTAGCCAGAAAGACTCCAGGGGACTCATTACTCTGTGCAGTCAGACATCTGGAGCATGGGACTGTC	TTAGGTTAGGTGATTATCACTGTCTGTCTCTCCTGCAGCCAGAAAGACTCCAGGGGACTCATTACTCTGTGCAGTCAGACATCTGGAGCATGGGACTGTC	FALSE	0	0	1	514	0.00356743	35.6743
TTAGGTTAGGTGATTATCACTGTCTGTCTCTCCTGCAGCCAGAAAGACTCCAGGGGACTCATTACTCTGAGCAGTCAGACATCTGGAGCATGGGACTGTC	TTAGGTTAGGTGATTATCACTGTCTGTCTCTCCTGCAGCCAGAAAGACTCCAGGGGACTCATTACTCTGTGCAGTCAGACATCTGGAGCATGGGACTGTC	FALSE	0	0	1	513	0.00356049	35.6049
TTAGGTTAGGTGATTATCACTGTCT-----------------------------------------CTGTGCAGTCAGACATCTGGAGCATGGGACTGTC	TTAGGTTAGGTGATTATCACTGTCTGTCTCTCCTGCAGCCAGAAAGACTCCAGGGGACTCATTACTCTGTGCAGTCAGACATCTGGAGCATGGGACTGTC	FALSE	41	0	0	513	0.00356049	35.6049
TTAGGTTAGGTGATTATCACTGTCTGTCTCTCCTGCAGCCAGAAAGACTC-AGGGGACTCATTAATCTGTGCAGTCAGACATCTGGAGCATGGGACTGTC	TTAGGTTAGGTGATTATCACTGTCTGTCTCTCCTGCAGCCAGAAAGACTCCAGGGGACTCATTACTCTGTGCAGTCAGACATCTGGAGCATGGGACTGTC	FALSE	1	0	1	511	0.00354661	35.4661
TTAGGTTAGGTGATTATCACTGTCTGTCTCTCCTGCAGCCAGAAAGACTCCAGGGGACTCATTCCTCTGTGCAGTCAGACATCTGGAGCATGGGACTGTC	TTAGGTTAGGTGATTATCACTGTCTGTCTCTCCTGCAGCCAGAAAGACTCCAGGGGACTCATTACTCTGTGCAGTCAGACATCTGGAGCATGGGACTGTC	FALSE	0	0	1	510	0.00353967	35.3967
#NAME?	TTAGGTTAGGTGATTATCACTGTCTGTCTCTCCTGCAGCCAGAAAGACTCCAGGGGACTCATTACTCTGTGCAGTCAGACATCTGGAGCATGGGACTGTC	FALSE	63	0	0	508	0.00352579	35.2579
TTAGGTTAGGTGATTATCACAGTCTGTCTCTCCTGCAGCCAGAAAGACTCCAGGGGACTCATTACTCTGTGCAGTCAGACATCTGGAGCATGGGACTGTC	TTAGGTTAGGTGATTATCACTGTCTGTCTCTCCTGCAGCCAGAAAGACTCCAGGGGACTCATTACTCTGTGCAGTCAGACATCTGGAGCATGGGACTGTC	FALSE	0	0	1	507	0.00351885	35.1885
TTAGGTTAGGTGATTATCACTGTCTGTCTCTCCTGCAGCCAGAAAGACTCCAGGGGACTCATTACTCTGTGCAGTCAGACGTCTGGAGCATGGGACTGTC	TTAGGTTAGGTGATTATCACTGTCTGTCTCTCCTGCAGCCAGAAAGACTCCAGGGGACTCATTACTCTGTGCAGTCAGACATCTGGAGCATGGGACTGTC	TRUE	0	0	0	507	0.00351885	35.1885
TTAGGTTAGGTGATTATCACTGTCTGTCTCTCCTGCAGCCAGAAAGACTCCAGGGGACTCCTTACTCTGTGCAGTCAGACATCTGGAGCATGGGACTGTC	TTAGGTTAGGTGATTATCACTGTCTGTCTCTCCTGCAGCCAGAAAGACTCCAGGGGACTCATTACTCTGTGCAGTCAGACATCTGGAGCATGGGACTGTC	FALSE	0	0	1	507	0.00351885	35.1885
TTAGGTTAGGTGATTATCACTGTCTGTCTCTCCTGCAGCCAGAAAGACTCCAGGGGACTCATTACTCTGTACAGTCAGACATCTGGAGCATGGGACTGTC	TTAGGTTAGGTGATTATCACTGTCTGTCTCTCCTGCAGCCAGAAAGACTCCAGGGGACTCATTACTCTGTGCAGTCAGACATCTGGAGCATGGGACTGTC	FALSE	0	0	1	502	0.00348415	34.8415
TTAGGTTAGGTGATTATCACTGTCTGTCTCTCCTGCA--------------------------------------------TCTGGAGCATGGGACTGTC	TTAGGTTAGGTGATTATCACTGTCTGTCTCTCCTGCAGCCAGAAAGACTCCAGGGGACTCATTACTCTGTGCAGTCAGACATCTGGAGCATGGGACTGTC	FALSE	44	0	0	501	0.00347721	34.7721
TTAGGTTAGGTGATTGTCACTGTCTGTCTCTCCTGCAGCCAGAAAGACTCCAGGGGACTCATTACTCTGTGCAGTCAGACATCTGGAGCATGGGACTGTC	TTAGGTTAGGTGATTATCACTGTCTGTCTCTCCTGCAGCCAGAAAGACTCCAGGGGACTCATTACTCTGTGCAGTCAGACATCTGGAGCATGGGACTGTC	TRUE	0	0	0	500	0.00347027	34.7027
TTAGGTTAGGTGATTATCACTGTCTGTCTCTCCTGCAGCCAGAAAGACTC-ATGGGACTCATTACTCTGTGCAGTCAGACATCTGGAGCATGGGACTGTC	TTAGGTTAGGTGATTATCACTGTCTGTCTCTCCTGCAGCCAGAAAGACTCCAGGGGACTCATTACTCTGTGCAGTCAGACATCTGGAGCATGGGACTGTC	FALSE	1	0	1	500	0.00347027	34.7027
#NAME?	TTAGGTTAGGTGATTATCACTGTCTGTCTCTCCTGCAGCCAGAAAGACTCCAGGGGACTCATTACTCTGTGCAGTCAGACATCTGGAGCATGGGACTGTC	FALSE	71	0	0	500	0.00347027	34.7027
TTAGGTTAGGTGATTATCACTGTCTGTCTCTCCTGCAGCCAGAAG------AGGGGACTCATTACTCTGTGCAGTCAGACATCTGGAGCATGGGACTGTC	TTAGGTTAGGTGATTATCACTGTCTGTCTCTCCTGCAGCCAGAAAGACTCCAGGGGACTCATTACTCTGTGCAGTCAGACATCTGGAGCATGGGACTGTC	FALSE	6	0	1	499	0.00346333	34.6333
CTAGGTTAGGTGATTATCACTGTCTGTCTCTCCTGCAGCCAGAAAGACTCCAGGGGACTCATTACTCTGTGCAGTCAGACATCTGGAGCATGGGACTGTC	TTAGGTTAGGTGATTATCACTGTCTGTCTCTCCTGCAGCCAGAAAGACTCCAGGGGACTCATTACTCTGTGCAGTCAGACATCTGGAGCATGGGACTGTC	TRUE	0	0	0	499	0.00346333	34.6333
TTAGGTTAGGTGATTATCACTG--------------------------------GGACTCATTACTCTGTGCAGTCAGACATCTGGAGCATGGGACTGTC	TTAGGTTAGGTGATTATCACTGTCTGTCTCTCCTGCAGCCAGAAAGACTCCAGGGGACTCATTACTCTGTGCAGTCAGACATCTGGAGCATGGGACTGTC	FALSE	32	0	0	499	0.00346333	34.6333
TTAGGTTAGGTGATTATCACTGTCTGTCTCTCCTGCAGCCAGAAGGACTTCAGGGGACTCATTACTCTGTGCAGTCAGACATCTGGAGCATGGGACTGTC	TTAGGTTAGGTGATTATCACTGTCTGTCTCTCCTGCAGCCAGAAAGACTCCAGGGGACTCATTACTCTGTGCAGTCAGACATCTGGAGCATGGGACTGTC	FALSE	0	0	2	498	0.00345638	34.5638
TTAGGTTAGGTGATTATCACTG---------------------------------GACTCATTACTCTGTGCAGTCAGACATCTGGAGCATGGGACTGTC	TTAGGTTAGGTGATTATCACTGTCTGTCTCTCCTGCAGCCAGAAAGACTCCAGGGGACTCATTACTCTGTGCAGTCAGACATCTGGAGCATGGGACTGTC	FALSE	33	0	0	496	0.0034425	34.425
TTAGGTTAGGTGATTATCACTGTCTGTCTCTCCTGCAGCCAGAAAGACTGCTGCAGGGGACTCATTACTCTGTGCAGTCAGACATCTGGAGCATGGGACT	TTAGGTTAGGTGATTATCACTGTCTGTCTCTCCTGCAGCCAGAAAGACTC---CAGGGGACTCATTACTCTGTGCAGTCAGACATCTGGAGCATGGGACT	FALSE	0	3	1	495	0.00343556	34.3556
TTAGGTAAGGTGATTATCACTGTCTGTCTCTCCTGCAGCCAGAAAGACTC----------ATTACTCTGTGCAGTCAGACATCTGGAGCATGGGACTGTC	TTAGGTTAGGTGATTATCACTGTCTGTCTCTCCTGCAGCCAGAAAGACTCCAGGGGACTCATTACTCTGTGCAGTCAGACATCTGGAGCATGGGACTGTC	FALSE	10	0	0	493	0.00342168	34.2168
TTAGGTTAGGTGATTATCACTGTCTGTCTCTCCTGCAGCCAGAAAG-CTC-AGGGGACTCATTACTCTGTGCAGTCAGACATCTGGAGCATGGGACTGTC	TTAGGTTAGGTGATTATCACTGTCTGTCTCTCCTGCAGCCAGAAAGACTCCAGGGGACTCATTACTCTGTGCAGTCAGACATCTGGAGCATGGGACTGTC	FALSE	2	0	0	492	0.00341474	34.1474
TTAGGTTAGGTGATTATCACTGTCTGTCTCTCCTGCAGCCAGAAAGACTC----------ATTACTCTGTGCAGTCAGACATCTGGAGCATGGGACTGTA	TTAGGTTAGGTGATTATCACTGTCTGTCTCTCCTGCAGCCAGAAAGACTCCAGGGGACTCATTACTCTGTGCAGTCAGACATCTGGAGCATGGGACTGTC	FALSE	10	0	0	490	0.00340086	34.0086
TTAGGTTAGGTGATTATCACTGTCTGTCTC--------------------------ACTCATTACTCTGTGCAGTCAGACATCTGGAGCATGGGACTGTC	TTAGGTTAGGTGATTATCACTGTCTGTCTCTCCTGCAGCCAGAAAGACTCCAGGGGACTCATTACTCTGTGCAGTCAGACATCTGGAGCATGGGACTGTC	FALSE	26	0	0	490	0.00340086	34.0086
TTAGGTTAGGTGATTATCACTGTCTGTCTCTCCTGCAGCCAGAAAGACTC----------ATTACTCTGTGCAGTCAGACATCTGGAGCATGGGACGGTC	TTAGGTTAGGTGATTATCACTGTCTGTCTCTCCTGCAGCCAGAAAGACTCCAGGGGACTCATTACTCTGTGCAGTCAGACATCTGGAGCATGGGACTGTC	FALSE	10	0	0	488	0.00338698	33.8698
TTAGGTTAGGTGATTATCACTGTCTGTCTG--------------------CAGGGGACTCATTACTCTGTGCAGTCAGACATCTGGAGCATGGGACTGTC	TTAGGTTAGGTGATTATCACTGTCTGTCTCTCCTGCAGCCAGAAAGACTCCAGGGGACTCATTACTCTGTGCAGTCAGACATCTGGAGCATGGGACTGTC	FALSE	20	0	1	488	0.00338698	33.8698
TTAGGTTAGGTGATTATCACTGTCTGTCTCTCCTGCAGCCAGAAAGACTC----------ATTACTCTGTTCAGTCAGACATCTGGAGCATGGGACTGTC	TTAGGTTAGGTGATTATCACTGTCTGTCTCTCCTGCAGCCAGAAAGACTCCAGGGGACTCATTACTCTGTGCAGTCAGACATCTGGAGCATGGGACTGTC	FALSE	10	0	1	488	0.00338698	33.8698
TTAGGTTAGGTGATTATCACTGTCTGTCTCTCCTGCAGCCAGAAAGACTG-------------GCTCTGTGCAGTCAGACATCTGGAGCATGGGACTGTC	TTAGGTTAGGTGATTATCACTGTCTGTCTCTCCTGCAGCCAGAAAGACTCCAGGGGACTCATTACTCTGTGCAGTCAGACATCTGGAGCATGGGACTGTC	FALSE	13	0	2	487	0.00338004	33.8004
TTAGGTTAGGTGATTATCACTGTCTGTCTCTCCTGCAGCCAGAAAGACTC-AGGGGACTCATTACTCTGTGCAGTCAGACATCTGGAGCATTGGACTGTC	TTAGGTTAGGTGATTATCACTGTCTGTCTCTCCTGCAGCCAGAAAGACTCCAGGGGACTCATTACTCTGTGCAGTCAGACATCTGGAGCATGGGACTGTC	FALSE	1	0	0	485	0.00336616	33.6616
TTAGGTTAGGTGATTATCACTGTCTGTCTCTCCTGCAGCCAGAAAGACTCCAGGGGTCTCATTACTCTGTGCAGTCAGACATCTGGAGCATGGGACTGTC	TTAGGTTAGGTGATTATCACTGTCTGTCTCTCCTGCAGCCAGAAAGACTCCAGGGGACTCATTACTCTGTGCAGTCAGACATCTGGAGCATGGGACTGTC	FALSE	0	0	1	483	0.00335228	33.5228
TTAGGTTAGGTGATTATCACTGTCTGTCTCTCCTGCAGCCAGAAA--CTCCAGGGGACTCATTACTCTGTGCAGTCAGACATCTGGAGCATGGGACTGTC	TTAGGTTAGGTGATTATCACTGTCTGTCTCTCCTGCAGCCAGAAAGACTCCAGGGGACTCATTACTCTGTGCAGTCAGACATCTGGAGCATGGGACTGTC	FALSE	2	0	0	482	0.00334534	33.4534
TTAGGTTAGGTGATAATCACTGTCTGTCTCTCCTGCAGCCAGAAAGACTC-AGGGGACTCATTACTCTGTGCAGTCAGACATCTGGAGCATGGGACTGTC	TTAGGTTAGGTGATTATCACTGTCTGTCTCTCCTGCAGCCAGAAAGACTCCAGGGGACTCATTACTCTGTGCAGTCAGACATCTGGAGCATGGGACTGTC	FALSE	1	0	0	482	0.00334534	33.4534
TTAGGTTAGGTGATTATCACTGTCTGTCTCTCCTGCAGCCAGTCTTTCT------GGCTCATTACTCTGTGCAGTCAGACATCTGGAGCATGGGACTGTC	TTAGGTTAGGTGATTATCACTGTCTGTCTCTCCTGCAGCCAGAAAGACTCCAGGGGACTCATTACTCTGTGCAGTCAGACATCTGGAGCATGGGACTGTC	FALSE	6	0	6	481	0.0033384	33.384
TAAGGTTAGGTGATTATCACTGTCTGTCTCTCCTGCAGCCAGAAAGACTC----------ATTACTCTGTGCAGTCAGACATCTGGAGCATGGGACTGTC	TTAGGTTAGGTGATTATCACTGTCTGTCTCTCCTGCAGCCAGAAAGACTCCAGGGGACTCATTACTCTGTGCAGTCAGACATCTGGAGCATGGGACTGTC	FALSE	10	0	0	480	0.00333145	33.3145
TTAGGTTAGGTGATTATCACTGTCTGTCTC-------------------------GACTCATTACTCTGTGCAGTCAGACATCTGGAGCATGGGACTGTC	TTAGGTTAGGTGATTATCACTGTCTGTCTCTCCTGCAGCCAGAAAGACTCCAGGGGACTCATTACTCTGTGCAGTCAGACATCTGGAGCATGGGACTGTC	FALSE	25	0	0	479	0.00332451	33.2451
TTAGGTTAGGTGATTATCACTGTCTGTCTCTCCTGCAGCCAGAAAGACTCGACAGGGGACTCATTACTCTGTGCAGTCAGACATCTGGAGCATGGGACTG	TTAGGTTAGGTGATTATCACTGTCTGTCTCTCCTGCAGCCAGAAAGACTC--CAGGGGACTCATTACTCTGTGCAGTCAGACATCTGGAGCATGGGACTG	FALSE	0	2	0	479	0.00332451	33.2451
TTAGGTTAGGTGATTATCACTCTCTGTCTCTCCTGCAGCCAGAAAGACTCCAGGGGACTCATTACTCTGTGCAGTCAGACATCTGGAGCATGGGACTGTC	TTAGGTTAGGTGATTATCACTGTCTGTCTCTCCTGCAGCCAGAAAGACTCCAGGGGACTCATTACTCTGTGCAGTCAGACATCTGGAGCATGGGACTGTC	FALSE	0	0	1	478	0.00331757	33.1757
TTAGGTTAGGTGATTATCACTGTCTGTCTCTCCTGCAGCCAGAAAGACTC-------ATCATTACTCTGTGCAGTCAGACATCTGGAGCATGGGACTGTC	TTAGGTTAGGTGATTATCACTGTCTGTCTCTCCTGCAGCCAGAAAGACTCCAGGGGACTCATTACTCTGTGCAGTCAGACATCTGGAGCATGGGACTGTC	FALSE	7	0	1	477	0.00331063	33.1063
TTAGGTTAGGTGATTATCACTGTCTGTCTCTCCTGCAGCCAGAAAGACTCCAGGGGACTCATTACTCTGTGCAGTCAGACATCTGGAGCGTGGGACTGTC	TTAGGTTAGGTGATTATCACTGTCTGTCTCTCCTGCAGCCAGAAAGACTCCAGGGGACTCATTACTCTGTGCAGTCAGACATCTGGAGCATGGGACTGTC	TRUE	0	0	0	475	0.00329675	32.9675
TTAGGTTAGGTGATTATCACTGTCAGTCTCTCCTGCAGCCAGAAAGACTCCAGGGGACTCATTACTCTGTGCAGTCAGACATCTGGAGCATGGGACTGTC	TTAGGTTAGGTGATTATCACTGTCTGTCTCTCCTGCAGCCAGAAAGACTCCAGGGGACTCATTACTCTGTGCAGTCAGACATCTGGAGCATGGGACTGTC	FALSE	0	0	1	475	0.00329675	32.9675
TTAGGTTAGGTTATTATCACTGTCTGTCTCTCCTGCAGCCAGAAAGACTC-AGGGGACTCATTACTCTGTGCAGTCAGACATCTGGAGCATGGGACTGTC	TTAGGTTAGGTGATTATCACTGTCTGTCTCTCCTGCAGCCAGAAAGACTCCAGGGGACTCATTACTCTGTGCAGTCAGACATCTGGAGCATGGGACTGTC	FALSE	1	0	0	474	0.00328981	32.8981
TTAGGTTAGGTGATTATCACTGTCTGTCTCTCCTGCAGCCAGAAAGACTC---------ATTTACTCTGTGCAGTCAGACATCTGGAGCATGGGACTGTC	TTAGGTTAGGTGATTATCACTGTCTGTCTCTCCTGCAGCCAGAAAGACTCCAGGGGACTCATTACTCTGTGCAGTCAGACATCTGGAGCATGGGACTGTC	FALSE	9	0	2	474	0.00328981	32.8981
TTAGGTTAGGTGATTATCACTGTCTGTCTCATT-----------------------ACTCATTACTCTGTGCAGTCAGACATCTGGAGCATGGGACTGTC	TTAGGTTAGGTGATTATCACTGTCTGTCTCTCCTGCAGCCAGAAAGACTCCAGGGGACTCATTACTCTGTGCAGTCAGACATCTGGAGCATGGGACTGTC	FALSE	23	0	3	474	0.00328981	32.8981
TTAGGTTAGGTGATTATCACTGTCTGTCTCTCCTGCAGCCAGAAAGACAC----------ATTACTCTGTGCAGTCAGACATCTGGAGCATGGGACTGTC	TTAGGTTAGGTGATTATCACTGTCTGTCTCTCCTGCAGCCAGAAAGACTCCAGGGGACTCATTACTCTGTGCAGTCAGACATCTGGAGCATGGGACTGTC	FALSE	10	0	1	473	0.00328287	32.8287
TTAGGTTAGGTGATTATCACTGTCTGT------------------------------------ACTCTGTGCAGTCAGACATCTGGAGCATGGGACTGTC	TTAGGTTAGGTGATTATCACTGTCTGTCTCTCCTGCAGCCAGAAAGACTCCAGGGGACTCATTACTCTGTGCAGTCAGACATCTGGAGCATGGGACTGTC	FALSE	36	0	0	470	0.00326205	32.6205
TTAGGTTAGGTGATTATCACTGTCTGTCTCTCCTGCAGCCAGAAAGACTC----------ATTACTCTGTGCAGTCAGACATCTGGAGAATGGGACTGTC	TTAGGTTAGGTGATTATCACTGTCTGTCTCTCCTGCAGCCAGAAAGACTCCAGGGGACTCATTACTCTGTGCAGTCAGACATCTGGAGCATGGGACTGTC	FALSE	10	0	0	469	0.00325511	32.5511
TTAGGTTAGGTGATTATCACTGTCTGTCTCTCCTGCAGCCAGAAAGACTC--------ACATTACTCTGTGCAGTCAGACATCTGGAGCATGGGACTGTC	TTAGGTTAGGTGATTATCACTGTCTGTCTCTCCTGCAGCCAGAAAGACTCCAGGGGACTCATTACTCTGTGCAGTCAGACATCTGGAGCATGGGACTGTC	FALSE	8	0	1	469	0.00325511	32.5511
TTAGGTTAGGTGATTATCACTGTCTGTCTCT-----------------------------ATTACTCTGTGCAGTCAGACATCTGGAGCATGGGACTGTC	TTAGGTTAGGTGATTATCACTGTCTGTCTCTCCTGCAGCCAGAAAGACTCCAGGGGACTCATTACTCTGTGCAGTCAGACATCTGGAGCATGGGACTGTC	FALSE	29	0	0	468	0.00324817	32.4817
TTAGGTTAGGTGATTATCACTGTCTGTCTCTCCTGAAGCCAGAAAGACTC----------ATTACTCTGTGCAGTCAGACATCTGGAGCATGGGACTGTC	TTAGGTTAGGTGATTATCACTGTCTGTCTCTCCTGCAGCCAGAAAGACTCCAGGGGACTCATTACTCTGTGCAGTCAGACATCTGGAGCATGGGACTGTC	FALSE	10	0	1	465	0.00322735	32.2735
TTAGGTTAGGTGATTATCACTGTCTGTCTCTCCTGCAGCCAGAAAGACTC-AGGGTACTCATTACTCTGTGCAGTCAGACATCTGGAGCATGGGACTGTC	TTAGGTTAGGTGATTATCACTGTCTGTCTCTCCTGCAGCCAGAAAGACTCCAGGGGACTCATTACTCTGTGCAGTCAGACATCTGGAGCATGGGACTGTC	FALSE	1	0	1	464	0.00322041	32.2041
TTAGGTTAGGTGATTATCACTGTCTGTCTCACCTGCAGCCAGAAAGACTCCAGGGGACTCATTACTCTGTGCAGTCAGACATCTGGAGCATGGGACTGTC	TTAGGTTAGGTGATTATCACTGTCTGTCTCTCCTGCAGCCAGAAAGACTCCAGGGGACTCATTACTCTGTGCAGTCAGACATCTGGAGCATGGGACTGTC	FALSE	0	0	1	463	0.00321347	32.1347
TTAGGTTAGGTGATTATCACTGTCTGTCTCTCCTGCATCCAGAAAGACTC-AGGGGACTCATTACTCTGTGCAGTCAGACATCTGGAGCATGGGACTGTC	TTAGGTTAGGTGATTATCACTGTCTGTCTCTCCTGCAGCCAGAAAGACTCCAGGGGACTCATTACTCTGTGCAGTCAGACATCTGGAGCATGGGACTGTC	FALSE	1	0	1	463	0.00321347	32.1347
TTAGGTTAGGTGATTATCACTGTCTGTCTCTCCTGCAGCCAGAATGA-----GGGGACTCATTACTCTGTGCAGTCAGACATCTGGAGCATGGGACTGTC	TTAGGTTAGGTGATTATCACTGTCTGTCTCTCCTGCAGCCAGAAAGACTCCAGGGGACTCATTACTCTGTGCAGTCAGACATCTGGAGCATGGGACTGTC	FALSE	5	0	1	463	0.00321347	32.1347
TTAGGTTAGGTGATTATCACTGTCTGTCACTCCTGCAGCCAGAAAGACTCCAGGGGACTCATTACTCTGTGCAGTCAGACATCTGGAGCATGGGACTGTC	TTAGGTTAGGTGATTATCACTGTCTGTCTCTCCTGCAGCCAGAAAGACTCCAGGGGACTCATTACTCTGTGCAGTCAGACATCTGGAGCATGGGACTGTC	FALSE	0	0	1	463	0.00321347	32.1347
TTAGGTTAGGTGATTATCACTGTCTGTCTCTCCTGCAGCCAGAAAGAC----------------------------AGACATCTGGAGCATGGGACTGTC	TTAGGTTAGGTGATTATCACTGTCTGTCTCTCCTGCAGCCAGAAAGACTCCAGGGGACTCATTACTCTGTGCAGTCAGACATCTGGAGCATGGGACTGTC	FALSE	28	0	0	463	0.00321347	32.1347
TTAGGTTAGGTGATTATCACTGTCTGTCTCTCCTGCAACCAGAAAGACTCCAGGGGACTCATTACTCTGTGCAGTCAGACATCTGGAGCATGGGACTGTC	TTAGGTTAGGTGATTATCACTGTCTGTCTCTCCTGCAGCCAGAAAGACTCCAGGGGACTCATTACTCTGTGCAGTCAGACATCTGGAGCATGGGACTGTC	FALSE	0	0	1	460	0.00319264	31.9264
TTAGGTTAGGTGATTATCACTGTCTGTCTCTCCTGCAGCCAGAAAGACTC-AGGGGACTCATTACTCTGTGCAGTCAGAAATCTGGAGCATGGGACTGTC	TTAGGTTAGGTGATTATCACTGTCTGTCTCTCCTGCAGCCAGAAAGACTCCAGGGGACTCATTACTCTGTGCAGTCAGACATCTGGAGCATGGGACTGTC	FALSE	1	0	1	459	0.0031857	31.857
TTAGGTTAGGTGATTATCACTGTCTGTCTCTCCTGCAGCCAGAAAGACT------------------------------------------GGGACTGTC	TTAGGTTAGGTGATTATCACTGTCTGTCTCTCCTGCAGCCAGAAAGACTCCAGGGGACTCATTACTCTGTGCAGTCAGACATCTGGAGCATGGGACTGTC	FALSE	42	0	0	459	0.0031857	31.857
TTAGGTTAGGTGATTATAACTGTCTGTCTCTCCTGCAGCCAGAAAGACTC----------ATTACTCTGTGCAGTCAGACATCTGGAGCATGGGACTGTC	TTAGGTTAGGTGATTATCACTGTCTGTCTCTCCTGCAGCCAGAAAGACTCCAGGGGACTCATTACTCTGTGCAGTCAGACATCTGGAGCATGGGACTGTC	FALSE	10	0	0	459	0.0031857	31.857
TTAGGTTAGGTGATTATCACTGTCTGTCTCTCCTGCA-----------------------------------------------------TGGGACTGTC	TTAGGTTAGGTGATTATCACTGTCTGTCTCTCCTGCAGCCAGAAAGACTCCAGGGGACTCATTACTCTGTGCAGTCAGACATCTGGAGCATGGGACTGTC	FALSE	53	0	0	459	0.0031857	31.857
TTAGGTTAGGTGATTATCACTGTCTGTCTCTCCTGCAGCCAGT--------------CTCATTACTCTGTGCAGTCAGACATCTGGAGCATGGGACTGTC	TTAGGTTAGGTGATTATCACTGTCTGTCTCTCCTGCAGCCAGAAAGACTCCAGGGGACTCATTACTCTGTGCAGTCAGACATCTGGAGCATGGGACTGTC	FALSE	14	0	1	458	0.00317876	31.7876
TTAGGTTAGGTGATTATCACTGTCTGTCTCTCCTGCAGCCAGA--------------------------------------------GCATGGGACTGTC	TTAGGTTAGGTGATTATCACTGTCTGTCTCTCCTGCAGCCAGAAAGACTCCAGGGGACTCATTACTCTGTGCAGTCAGACATCTGGAGCATGGGACTGTC	FALSE	44	0	0	458	0.00317876	31.7876
TTAGGTTAGGTGATTATCACTGTCTGTCTCTCCTGCAGCCAGAAAGACTC-----------ATACTCTGTGCAGTCAGACATCTGGAGCATGGGACTGTC	TTAGGTTAGGTGATTATCACTGTCTGTCTCTCCTGCAGCCAGAAAGACTCCAGGGGACTCATTACTCTGTGCAGTCAGACATCTGGAGCATGGGACTGTC	FALSE	11	0	1	458	0.00317876	31.7876
TTAGGTTAGGTGATT-----------------------------------CAGGGGACTCATTACTCTGTGCAGTCAGACATCTGGAGCATGGGACTGTC	TTAGGTTAGGTGATTATCACTGTCTGTCTCTCCTGCAGCCAGAAAGACTCCAGGGGACTCATTACTCTGTGCAGTCAGACATCTGGAGCATGGGACTGTC	FALSE	35	0	0	457	0.00317182	31.7182
TTAGGTTAGGTGATTATCACTGTCTGTCTCTCCTGCAGCCAGAAAGACTCGTCAGGGGACTCATTACTCTGTGCAGTCAGACATCTGGAGCATGGGACTG	TTAGGTTAGGTGATTATCACTGTCTGTCTCTCCTGCAGCCAGAAAGACTC--CAGGGGACTCATTACTCTGTGCAGTCAGACATCTGGAGCATGGGACTG	FALSE	0	2	0	456	0.00316488	31.6488
TTAGGTTAGGTGATTATCACT-----------------------------CAGGGGACTCATTACTCTGTGCAGTCAGACATCTGGAGCATGGGACTGTC	TTAGGTTAGGTGATTATCACTGTCTGTCTCTCCTGCAGCCAGAAAGACTCCAGGGGACTCATTACTCTGTGCAGTCAGACATCTGGAGCATGGGACTGTC	FALSE	29	0	0	456	0.00316488	31.6488
TTCGGTTAGGTGATTATCACTGTCTGTCTCTCCTGCAGCCAGAAAGAC--CAGGGGACTCATTACTCTGTGCAGTCAGACATCTGGAGCATGGGACTGTC	TTAGGTTAGGTGATTATCACTGTCTGTCTCTCCTGCAGCCAGAAAGACTCCAGGGGACTCATTACTCTGTGCAGTCAGACATCTGGAGCATGGGACTGTC	FALSE	2	0	0	456	0.00316488	31.6488
TTAGGTTAGGTTATTATCACTGTCTGTCTCTCCTGCAGCCAGAAAGACTC----------ATTACTCTGTGCAGTCAGACATCTGGAGCATGGGACTGTC	TTAGGTTAGGTGATTATCACTGTCTGTCTCTCCTGCAGCCAGAAAGACTCCAGGGGACTCATTACTCTGTGCAGTCAGACATCTGGAGCATGGGACTGTC	FALSE	10	0	0	456	0.00316488	31.6488
TTAGGTTAGGTGATTATCACTGTCTGTCTCTCCTACAGCCAGAAAGACTCCAGGGGACTCATTACTCTGTGCAGTCAGACATCTGGAGCATGGGACTGTC	TTAGGTTAGGTGATTATCACTGTCTGTCTCTCCTGCAGCCAGAAAGACTCCAGGGGACTCATTACTCTGTGCAGTCAGACATCTGGAGCATGGGACTGTC	FALSE	0	0	1	456	0.00316488	31.6488
TTAGGTTAGGTGATTATCACTGTCTGTCTCTCCTGCAGCCAGAAAGACTCCAGGGGACTCATTACTCTGTGCAGGCAGACATCTGGAGCATGGGACTGTC	TTAGGTTAGGTGATTATCACTGTCTGTCTCTCCTGCAGCCAGAAAGACTCCAGGGGACTCATTACTCTGTGCAGTCAGACATCTGGAGCATGGGACTGTC	FALSE	0	0	1	454	0.003151	31.51
TTAGTTTAGGTGATTATAACTGTCTGTCTCTCCTGCAGCCAGAAAGACTCCAGGGGACTCATTACTCTGTGCAGTCAGACATCTGGAGCATGGGACTGTC	TTAGGTTAGGTGATTATCACTGTCTGTCTCTCCTGCAGCCAGAAAGACTCCAGGGGACTCATTACTCTGTGCAGTCAGACATCTGGAGCATGGGACTGTC	TRUE	0	0	0	453	0.00314406	31.4406
TTAGGTTAGGTGATTATCACTGTCTGTCTCTCCTGAAGCCAGAAAGACTC-AGGGGACTCATTACTCTGTGCAGTCAGACATCTGGAGCATGGGACTGTC	TTAGGTTAGGTGATTATCACTGTCTGTCTCTCCTGCAGCCAGAAAGACTCCAGGGGACTCATTACTCTGTGCAGTCAGACATCTGGAGCATGGGACTGTC	FALSE	1	0	1	453	0.00314406	31.4406
TTAGGTTAGGTGATTATCACTGTCTGTC----------------------------ACTCATTACTCTGTGCAGTCAGACATCTGGAGCATGGGACTGTC	TTAGGTTAGGTGATTATCACTGTCTGTCTCTCCTGCAGCCAGAAAGACTCCAGGGGACTCATTACTCTGTGCAGTCAGACATCTGGAGCATGGGACTGTC	FALSE	28	0	0	453	0.00314406	31.4406
TTAGGTTAGGTGATTATCACTGTCTGTCTCTCCTGCAGACAGA--------------CTCATTACTCTGTGCAGTCAGACATCTGGAGCATGGGACTGTC	TTAGGTTAGGTGATTATCACTGTCTGTCTCTCCTGCAGCCAGAAAGACTCCAGGGGACTCATTACTCTGTGCAGTCAGACATCTGGAGCATGGGACTGTC	FALSE	14	0	1	453	0.00314406	31.4406
TTAGGTTAGGTGATTATCACTGTCTGTCTCTCCTGCAGCCAGAAAGACTATCAGGGGACTCATTACTCTGTGCAGTCAGACATCTGGAGCATGGGACTGT	TTAGGTTAGGTGATTATCACTGTCTGTCTCTCCTGCAGCCAGAAAGACTC-CAGGGGACTCATTACTCTGTGCAGTCAGACATCTGGAGCATGGGACTGT	FALSE	0	1	1	452	0.00313712	31.3712
TTAGGTTAGGTGATTATCACTGTCTGTCTCTCCTGCAGCCA----------AGGGGACTCATTACTCTGTGCAGTCAGACATCTGGAGCATGGGACTGTC	TTAGGTTAGGTGATTATCACTGTCTGTCTCTCCTGCAGCCAGAAAGACTCCAGGGGACTCATTACTCTGTGCAGTCAGACATCTGGAGCATGGGACTGTC	FALSE	10	0	0	451	0.00313018	31.3018
TTAGGTTAGGTGATTATCACTGTCTGTCTCTCCTGCAGCCAGAAAGACTCCAGGGGACTCACTACTCTGTGCAGTCAGACATCTGGAGCATGGGACTGTC	TTAGGTTAGGTGATTATCACTGTCTGTCTCTCCTGCAGCCAGAAAGACTCCAGGGGACTCATTACTCTGTGCAGTCAGACATCTGGAGCATGGGACTGTC	FALSE	0	0	1	451	0.00313018	31.3018
TTAGGTTAGGTGATTATCAC------------------------------CAGGGGACTCATTACTCTGTGCAGTCAGACATCTGGAGCATGGGACTGTC	TTAGGTTAGGTGATTATCACTGTCTGTCTCTCCTGCAGCCAGAAAGACTCCAGGGGACTCATTACTCTGTGCAGTCAGACATCTGGAGCATGGGACTGTC	FALSE	30	0	0	449	0.0031163	31.163
TTAGGTTAGGTGATTATCAATGTCTGTCTCTCCTGCAGCCAGAAAGACTC----------ATTACTCTGTGCAGTCAGACATCTGGAGCATGGGACTGTC	TTAGGTTAGGTGATTATCACTGTCTGTCTCTCCTGCAGCCAGAAAGACTCCAGGGGACTCATTACTCTGTGCAGTCAGACATCTGGAGCATGGGACTGTC	FALSE	10	0	0	448	0.00310936	31.0936
TTAGGTTAGGTGATTATCACTGTCTGTCTTTCTGGCTGC------------AGGGGACTCATTACTCTGTGCAGTCAGACATCTGGAGCATGGGACTGTC	TTAGGTTAGGTGATTATCACTGTCTGTCTCTCCTGCAGCCAGAAAGACTCCAGGGGACTCATTACTCTGTGCAGTCAGACATCTGGAGCATGGGACTGTC	FALSE	12	0	4	448	0.00310936	31.0936
TTAGGTTAGGTGATTATCACTGTCTGTCTCTCCTGCAGCCAGAAAGACTC-AGGGGACTCATTACTCTGTGCAGTCAGACATCTGGAGCATGGGACGGTC	TTAGGTTAGGTGATTATCACTGTCTGTCTCTCCTGCAGCCAGAAAGACTCCAGGGGACTCATTACTCTGTGCAGTCAGACATCTGGAGCATGGGACTGTC	FALSE	1	0	0	447	0.00310242	31.0242
TTAGGTTAGGTGATTATCACTGTCTGTCTCTCCTGCAGCCAGA----CTGCAGGGGACTCATTACTCTGTGCAGTCAGACATCTGGAGCATGGGACTGTC	TTAGGTTAGGTGATTATCACTGTCTGTCTCTCCTGCAGCCAGAAAGACTCCAGGGGACTCATTACTCTGTGCAGTCAGACATCTGGAGCATGGGACTGTC	FALSE	4	0	1	446	0.00309548	30.9548
#NAME?	TTAGGTTAGGTGATTATCACTGTCTGTCTCTCCTGCAGCCAGAAAGACTCCAGGGGACTCATTACTCTGTGCAGTCAGACATCTGGAGCATGGGACTGTC	FALSE	100	0	0	446	0.00309548	30.9548
TTAGGTTAGGTGATTATCACTGTCTGTCTCTCCTGCAGCCAGAAAGACTC-AGGGGACTCAGTACTCTGTGCAGTCAGACATCTGGAGCATGGGACTGTC	TTAGGTTAGGTGATTATCACTGTCTGTCTCTCCTGCAGCCAGAAAGACTCCAGGGGACTCATTACTCTGTGCAGTCAGACATCTGGAGCATGGGACTGTC	FALSE	1	0	1	446	0.00309548	30.9548
TTAGGTTAGGTGATTATCACTGTCTGTCT----------------------------------ACTCTGTGCAGTCAGACATCTGGAGCATGGGACTGTC	TTAGGTTAGGTGATTATCACTGTCTGTCTCTCCTGCAGCCAGAAAGACTCCAGGGGACTCATTACTCTGTGCAGTCAGACATCTGGAGCATGGGACTGTC	FALSE	34	0	0	445	0.00308854	30.8854
TTAGGTTAGGTGATTATCACTGTCTGTCTCTCCTGCAGCCAGAAAG--------GGGCTCATTACTCTGTGCAGTCAGACATCTGGAGCATGGGACTGTC	TTAGGTTAGGTGATTATCACTGTCTGTCTCTCCTGCAGCCAGAAAGACTCCAGGGGACTCATTACTCTGTGCAGTCAGACATCTGGAGCATGGGACTGTC	FALSE	8	0	1	445	0.00308854	30.8854
TTAGGTTAGGTGATTATCACTGTCTGTCTCTCCTGCAGCCAGAAAGACTCATTACTCATTACTCATTACTCTGTGCAGTCAGACATCTGGAGCATGGGAC	TTAGGTTAGGTGATTATCACTGTCTGTCTCTCCTGCAGCCAGAAAGACTC----CAGGGGACTCATTACTCTGTGCAGTCAGACATCTGGAGCATGGGAC	FALSE	0	4	5	443	0.00307466	30.7466
TTAGGTTAGGTGATTATCACTGTCTGTCTCTCCTGCAGCCAGAAAGACTC---------------------CAGTCAGACATCTGGAGCATGGGACTGTC	TTAGGTTAGGTGATTATCACTGTCTGTCTCTCCTGCAGCCAGAAAGACTCCAGGGGACTCATTACTCTGTGCAGTCAGACATCTGGAGCATGGGACTGTC	FALSE	21	0	0	443	0.00307466	30.7466
TTAGGTTAGGTGATTATCACTGTCTGTCTCTCCTGCAGCCAGAAAGAC------------------------AGTCAGACATCTGGAGCATGGGACTGTC	TTAGGTTAGGTGATTATCACTGTCTGTCTCTCCTGCAGCCAGAAAGACTCCAGGGGACTCATTACTCTGTGCAGTCAGACATCTGGAGCATGGGACTGTC	FALSE	24	0	0	442	0.00306771	30.6771
TTAGGATAGGTGATTATCACTGTCTGTCTCTCCTGCAGCCAGAAAGACTC-AGGGGACTCATTACTCTGTGCAGTCAGACATCTGGAGCATGGGACTGTC	TTAGGTTAGGTGATTATCACTGTCTGTCTCTCCTGCAGCCAGAAAGACTCCAGGGGACTCATTACTCTGTGCAGTCAGACATCTGGAGCATGGGACTGTC	FALSE	1	0	0	442	0.00306771	30.6771
TTAGGTTAGGTGATTATCACTGTCTGTCTCTCCTGCAGCCAGAAAGAC----GGGGACTCATTACTCTGTGCAGTCAGACATCTGGAGCATGGGACTGTC	TTAGGTTAGGTGATTATCACTGTCTGTCTCTCCTGCAGCCAGAAAGACTCCAGGGGACTCATTACTCTGTGCAGTCAGACATCTGGAGCATGGGACTGTC	FALSE	4	0	0	440	0.00305383	30.5383
TTAGGTTAGGTGATTATCACTGTCTGTCTCTCCTGCAGCCATA--------------CTCATTACTCTGTGCAGTCAGACATCTGGAGCATGGGACTGTC	TTAGGTTAGGTGATTATCACTGTCTGTCTCTCCTGCAGCCAGAAAGACTCCAGGGGACTCATTACTCTGTGCAGTCAGACATCTGGAGCATGGGACTGTC	FALSE	14	0	1	439	0.00304689	30.4689
TTAGGTTAGGTGATTATCACTGTCTGTCTCTCCTGCAGCCAGAAAGACTC-AGGGGACTCATTACTCTGTGCAGTCAGACATCTGGAGCATGGTACTGTC	TTAGGTTAGGTGATTATCACTGTCTGTCTCTCCTGCAGCCAGAAAGACTCCAGGGGACTCATTACTCTGTGCAGTCAGACATCTGGAGCATGGGACTGTC	FALSE	1	0	0	439	0.00304689	30.4689
TTAGGTTATGTGATTATCACTGTCTGTCTCTCCTGCAGCCAG-----------GGGACTCATTACTCTGTGCAGTCAGACATCTGGAGCATGGGACTGTC	TTAGGTTAGGTGATTATCACTGTCTGTCTCTCCTGCAGCCAGAAAGACTCCAGGGGACTCATTACTCTGTGCAGTCAGACATCTGGAGCATGGGACTGTC	FALSE	11	0	0	439	0.00304689	30.4689
TTAGGTTAGGTGATTATCACTGTCTGTCTCTCCTGCAGCCAGAAAGACTGTCAGGGGACTCATTACTCTGTGCAGTCAGACATCTGGAGCATGGGACTGT	TTAGGTTAGGTGATTATCACTGTCTGTCTCTCCTGCAGCCAGAAAGACTC-CAGGGGACTCATTACTCTGTGCAGTCAGACATCTGGAGCATGGGACTGT	FALSE	0	1	1	439	0.00304689	30.4689
TTAGGTTAGGTGATTATCACTGTCTGTCTCTCCTGCAGCCAGAAAGACTCCAGGGGCCTCATTACTCTGTGCAGTCAGACATCTGGAGCATGGGACTGTC	TTAGGTTAGGTGATTATCACTGTCTGTCTCTCCTGCAGCCAGAAAGACTCCAGGGGACTCATTACTCTGTGCAGTCAGACATCTGGAGCATGGGACTGTC	FALSE	0	0	1	439	0.00304689	30.4689
TTAGGTTAGTTGATTATAACTGTCTGTCTCTCCTGCAGCCAGAAAGACTCCAGGGGACTCATTACTCTGTGCAGTCAGACATCTGGAGCATGGGACTGTC	TTAGGTTAGGTGATTATCACTGTCTGTCTCTCCTGCAGCCAGAAAGACTCCAGGGGACTCATTACTCTGTGCAGTCAGACATCTGGAGCATGGGACTGTC	TRUE	0	0	0	438	0.00303995	30.3995
TTAGGTTAGGTGATTATCACTGTCTGTCTCTCATGCAGCCAGAAAGACTC-AGGGGACTCATTACTCTGTGCAGTCAGACATCTGGAGCATGGGACTGTC	TTAGGTTAGGTGATTATCACTGTCTGTCTCTCCTGCAGCCAGAAAGACTCCAGGGGACTCATTACTCTGTGCAGTCAGACATCTGGAGCATGGGACTGTC	FALSE	1	0	1	438	0.00303995	30.3995
TTAGGTTAGGTGATTATCACTGTCTGTCTCTCCTGCAGCCAGAAAGACTC-AGGGGACTCATTACTCTGTGCAGTCAGACATCTGTAGCATGGGACTGTC	TTAGGTTAGGTGATTATCACTGTCTGTCTCTCCTGCAGCCAGAAAGACTCCAGGGGACTCATTACTCTGTGCAGTCAGACATCTGGAGCATGGGACTGTC	FALSE	1	0	0	438	0.00303995	30.3995
TTAGG--------------------------------------------------GACTCATTACTCTGTGCAGTCAGACATCTGGAGCATGGGACTGTC	TTAGGTTAGGTGATTATCACTGTCTGTCTCTCCTGCAGCCAGAAAGACTCCAGGGGACTCATTACTCTGTGCAGTCAGACATCTGGAGCATGGGACTGTC	FALSE	50	0	0	437	0.00303301	30.3301
TTAGGT--------------------------------------------CAGGGGACTCATTACTCTGTGCAGTCAGACATCTGGAGCATGGGACTGTC	TTAGGTTAGGTGATTATCACTGTCTGTCTCTCCTGCAGCCAGAAAGACTCCAGGGGACTCATTACTCTGTGCAGTCAGACATCTGGAGCATGGGACTGTC	FALSE	44	0	0	435	0.00301913	30.1913
TTAGGTTAGGTGATTATCACTGTCTGTCTCTCCTGCAGCCAGAAAGACTC---AGGACTCATTACTCTGTGCAGTCAGACATCTGGAGCATGGGACTGTC	TTAGGTTAGGTGATTATCACTGTCTGTCTCTCCTGCAGCCAGAAAGACTCCAGGGGACTCATTACTCTGTGCAGTCAGACATCTGGAGCATGGGACTGTC	FALSE	3	0	1	435	0.00301913	30.1913
TTAGGTTAGGTGATTATCACTGTCTGTCTCTCCTGCAGCCAGAAAGACTCCACGGGACTCATTACTCTGTGCAGTCAGACATCTGGAGCATGGGACTGTC	TTAGGTTAGGTGATTATCACTGTCTGTCTCTCCTGCAGCCAGAAAGACTCCAGGGGACTCATTACTCTGTGCAGTCAGACATCTGGAGCATGGGACTGTC	FALSE	0	0	1	435	0.00301913	30.1913
TTAGGTTAGGTGATTATCACTGTCTGTCTCGCCTGCAGCCAGAAAGACTCCAGGGGACTCATTACTCTGTGCAGTCAGACATCTGGAGCATGGGACTGTC	TTAGGTTAGGTGATTATCACTGTCTGTCTCTCCTGCAGCCAGAAAGACTCCAGGGGACTCATTACTCTGTGCAGTCAGACATCTGGAGCATGGGACTGTC	FALSE	0	0	1	435	0.00301913	30.1913
TTAGGTTAGGTGATTATCACTGTCTGTCTCTCCTGCAGCCAGAAAGACTCAGCCAGGGGACTCATTACTCTGTGCAGTCAGACATCTGGAGCATGGGACT	TTAGGTTAGGTGATTATCACTGTCTGTCTCTCCTGCAGCCAGAAAGACTC---CAGGGGACTCATTACTCTGTGCAGTCAGACATCTGGAGCATGGGACT	FALSE	0	3	0	433	0.00300525	30.0525
TTAGGTTAGGTGATTATCACTGTCTGTCTCTCCTGCAGCCA-------------------------------------------------TGGGACTGTC	TTAGGTTAGGTGATTATCACTGTCTGTCTCTCCTGCAGCCAGAAAGACTCCAGGGGACTCATTACTCTGTGCAGTCAGACATCTGGAGCATGGGACTGTC	FALSE	49	0	0	432	0.00299831	29.9831
TTAGGTTAGGTGATTATCACTGTCTGTCTCTCCTGCAGCCAGAAAGACTCCAGGGGACTTATTACTCTGTGCAGTCAGACATCTGGAGCATGGGACTGTC	TTAGGTTAGGTGATTATCACTGTCTGTCTCTCCTGCAGCCAGAAAGACTCCAGGGGACTCATTACTCTGTGCAGTCAGACATCTGGAGCATGGGACTGTC	FALSE	0	0	1	432	0.00299831	29.9831
TTAGGTTAGGTGATTATCACTGTCTGTCTCTCCTGCAGCCAGAAAGACTC-AGGGGACTCATTACTCTGTGCAGTCAGACATCTGGAGCATGGGACTTTC	TTAGGTTAGGTGATTATCACTGTCTGTCTCTCCTGCAGCCAGAAAGACTCCAGGGGACTCATTACTCTGTGCAGTCAGACATCTGGAGCATGGGACTGTC	FALSE	1	0	0	431	0.00299137	29.9137
GGTTAGGTGATTATCACTGTCTGTCTCTCCTGCAGCCAGAAAGACTGAGCCAGGGGACTCATTACTCTGTGCAGTCAGACATCTGGAGCATGGGACTGTC	GGTTAGGTGATTATCACTGTCTGTCTCTCCTGCAGCCAGAAAGACT---CCAGGGGACTCATTACTCTGTGCAGTCAGACATCTGGAGCATGGGACTGTC	FALSE	0	3	0	430	0.00298443	29.8443
TTAGGTTAGGTGATTATCACTGTCTGTCTCTCCTGG-----------CTGCAGGGGACTCATTACTCTGTGCAGTCAGACATCTGGAGCATGGGACTGTC	TTAGGTTAGGTGATTATCACTGTCTGTCTCTCCTGCAGCCAGAAAGACTCCAGGGGACTCATTACTCTGTGCAGTCAGACATCTGGAGCATGGGACTGTC	FALSE	11	0	2	430	0.00298443	29.8443
TTAGGTTAGGTGATTATCACTGTCTGTATCTCCTGCAGCCAGAAAGACTC----------ATTACTCTGTGCAGTCAGACATCTGGAGCATGGGACTGTC	TTAGGTTAGGTGATTATCACTGTCTGTCTCTCCTGCAGCCAGAAAGACTCCAGGGGACTCATTACTCTGTGCAGTCAGACATCTGGAGCATGGGACTGTC	FALSE	10	0	1	429	0.00297749	29.7749
TTAGGGTAGGTGATTATCACTGTCTGTCTCTCCTGCAGCCAGAAAGAC---AGGGGACTCATTACTCTGTGCAGTCAGACATCTGGAGCATGGGACTGTC	TTAGGTTAGGTGATTATCACTGTCTGTCTCTCCTGCAGCCAGAAAGACTCCAGGGGACTCATTACTCTGTGCAGTCAGACATCTGGAGCATGGGACTGTC	FALSE	3	0	0	427	0.00296361	29.6361
TTAGGTTAGGTGATTATCACTGTCTGTCTCTCCTGCAGCCAGAAAGACTC--------------------------------------------------	TTAGGTTAGGTGATTATCACTGTCTGTCTCTCCTGCAGCCAGAAAGACTCCAGGGGACTCATTACTCTGTGCAGTCAGACATCTGGAGCATGGGACTGTC	FALSE	81	0	0	427	0.00296361	29.6361
TTAGGTTAGGTGATTATCACTGTCTGTCTCTCCTGCAG-------------------------ACTCTGTGCAGTCAGACATCTGGAGCATGGGACTGTC	TTAGGTTAGGTGATTATCACTGTCTGTCTCTCCTGCAGCCAGAAAGACTCCAGGGGACTCATTACTCTGTGCAGTCAGACATCTGGAGCATGGGACTGTC	FALSE	25	0	0	426	0.00295667	29.5667
TTAGGTTAGGTGATTATCACTGTCTGTCTCTCCTGCAGCCAGAAAGACTC--------------------GCAGTCAGACATCTGGAGCATGGGACTGTC	TTAGGTTAGGTGATTATCACTGTCTGTCTCTCCTGCAGCCAGAAAGACTCCAGGGGACTCATTACTCTGTGCAGTCAGACATCTGGAGCATGGGACTGTC	FALSE	20	0	0	426	0.00295667	29.5667
TTAGGTTAGGTGATTATCACTGTCTGTCTCTCCTGT--------------CAGGGGACTCATTACTCTGTGCAGTCAGACATCTGGAGCATGGGACTGTC	TTAGGTTAGGTGATTATCACTGTCTGTCTCTCCTGCAGCCAGAAAGACTCCAGGGGACTCATTACTCTGTGCAGTCAGACATCTGGAGCATGGGACTGTC	FALSE	14	0	1	424	0.00294279	29.4279
TTAGGTTAGGTGATTATCACTGTCTGTCTCTCCTGCAGCCAGAAAGACTG-------------ACTCTGTGCAGTCAGACATCTGGAGCATGGGACTGTC	TTAGGTTAGGTGATTATCACTGTCTGTCTCTCCTGCAGCCAGAAAGACTCCAGGGGACTCATTACTCTGTGCAGTCAGACATCTGGAGCATGGGACTGTC	FALSE	13	0	1	423	0.00293584	29.3584
TTAGGTTAGGTGATTATCACTGTCTGTA----------------------CAGGGGACTCATTACTCTGTGCAGTCAGACATCTGGAGCATGGGACTGTC	TTAGGTTAGGTGATTATCACTGTCTGTCTCTCCTGCAGCCAGAAAGACTCCAGGGGACTCATTACTCTGTGCAGTCAGACATCTGGAGCATGGGACTGTC	FALSE	22	0	1	423	0.00293584	29.3584
TTAGGTTAGGTGATTATCACTGTCTGTCTCTCCTGCAGCCAGAAAGACTCCAGGGGACTCATTACTCTGTGCAGTCAGACATCTGGCGCATGGGACTGTC	TTAGGTTAGGTGATTATCACTGTCTGTCTCTCCTGCAGCCAGAAAGACTCCAGGGGACTCATTACTCTGTGCAGTCAGACATCTGGAGCATGGGACTGTC	TRUE	0	0	0	423	0.00293584	29.3584
#NAME?	TTAGGTTAGGTGATTATCACTGTCTGTCTCTCCTGCAGCCAGAAAGACTCCAGGGGACTCATTACTCTGTGCAGTCAGACATCTGGAGCATGGGACTGTC	FALSE	64	0	0	422	0.0029289	29.289
TTAGGTTAGGTGATTATCACTGTCTGTCTCTCCTGCAGCCAGAAAGTAAT-----GACTCATTACTCTGTGCAGTCAGACATCTGGAGCATGGGACTGTC	TTAGGTTAGGTGATTATCACTGTCTGTCTCTCCTGCAGCCAGAAAGACTCCAGGGGACTCATTACTCTGTGCAGTCAGACATCTGGAGCATGGGACTGTC	FALSE	5	0	4	422	0.0029289	29.289
TTAGGTTAGGTGATTATCACTGTCTGTCTCTCCTGCAGCCAGGA----------GGACTCATTACTCTGTGCAGTCAGACATCTGGAGCATGGGACTGTC	TTAGGTTAGGTGATTATCACTGTCTGTCTCTCCTGCAGCCAGAAAGACTCCAGGGGACTCATTACTCTGTGCAGTCAGACATCTGGAGCATGGGACTGTC	FALSE	10	0	1	419	0.00290808	29.0808
TTAGGTTAGGTGATTATCACTGTCTGTC---------------------CCAGGGGACTCATTACTCTGTGCAGTCAGACATCTGGAGCATGGGACTGTC	TTAGGTTAGGTGATTATCACTGTCTGTCTCTCCTGCAGCCAGAAAGACTCCAGGGGACTCATTACTCTGTGCAGTCAGACATCTGGAGCATGGGACTGTC	FALSE	21	0	0	419	0.00290808	29.0808
TTAGGTTAGGTGATTATCACTGTCTGTCTCTCCTGCAGCCAGAAAGACTCCAGGGGAGTCATTACTCTGTGCAGTCAGACATCTGGAGCATGGGACTGTC	TTAGGTTAGGTGATTATCACTGTCTGTCTCTCCTGCAGCCAGAAAGACTCCAGGGGACTCATTACTCTGTGCAGTCAGACATCTGGAGCATGGGACTGTC	FALSE	0	0	1	418	0.00290114	29.0114
TTAGGTTAGGTGATTATCACTGTCTGTCTCTCCTGCAGCCAGAAAGACTG--------------CTCTGTGCAGTCAGACATCTGGAGCATGGGACTGTC	TTAGGTTAGGTGATTATCACTGTCTGTCTCTCCTGCAGCCAGAAAGACTCCAGGGGACTCATTACTCTGTGCAGTCAGACATCTGGAGCATGGGACTGTC	FALSE	14	0	1	418	0.00290114	29.0114
TTAGGTTAGGTGATTATCACTGTCTGTCTCTCCTGCAGCCAGAAAGACTC----------------ATGTGCAGTCAGACATCTGGAGCATGGGACTGTC	TTAGGTTAGGTGATTATCACTGTCTGTCTCTCCTGCAGCCAGAAAGACTCCAGGGGACTCATTACTCTGTGCAGTCAGACATCTGGAGCATGGGACTGTC	FALSE	16	0	1	418	0.00290114	29.0114
TTAGGTTAGGTGATTATCACTGTCTGTCTCTCCTGCAGCCAGAAAGAC-----GGGACTCATTACTCTGTGCAGTCAGACATCTGGAGCATGGGACTGTC	TTAGGTTAGGTGATTATCACTGTCTGTCTCTCCTGCAGCCAGAAAGACTCCAGGGGACTCATTACTCTGTGCAGTCAGACATCTGGAGCATGGGACTGTC	FALSE	5	0	0	417	0.0028942	28.942
TTAGGTTAGGTGATTATCACTGTCTGTCTCTCCTGCAGCCAGAGT-----CAGGGGACTCATTACTCTGTGCAGTCAGACATCTGGAGCATGGGACTGTC	TTAGGTTAGGTGATTATCACTGTCTGTCTCTCCTGCAGCCAGAAAGACTCCAGGGGACTCATTACTCTGTGCAGTCAGACATCTGGAGCATGGGACTGTC	FALSE	5	0	2	415	0.00288032	28.8032
TTAGGTTAGGTGATTATCACTGTCTGTCTA--------------------CAGGGGACTCATTACTCTGTGCAGTCAGACATCTGGAGCATGGGACTGTC	TTAGGTTAGGTGATTATCACTGTCTGTCTCTCCTGCAGCCAGAAAGACTCCAGGGGACTCATTACTCTGTGCAGTCAGACATCTGGAGCATGGGACTGTC	FALSE	20	0	1	414	0.00287338	28.7338
TTAGGTTAGGTGATTA-----------------------------------------CTCATTACTCTGTGCAGTCAGACATCTGGAGCATGGGACTGTC	TTAGGTTAGGTGATTATCACTGTCTGTCTCTCCTGCAGCCAGAAAGACTCCAGGGGACTCATTACTCTGTGCAGTCAGACATCTGGAGCATGGGACTGTC	FALSE	41	0	0	414	0.00287338	28.7338
TTAGGTTAGGTGATTATCACTGTCTGTCTCTCCTGCAGCCAGAAA-------------TCATTACTCTGTGCAGTCAGACATCTGGAGCATGGGACTGTC	TTAGGTTAGGTGATTATCACTGTCTGTCTCTCCTGCAGCCAGAAAGACTCCAGGGGACTCATTACTCTGTGCAGTCAGACATCTGGAGCATGGGACTGTC	FALSE	13	0	0	412	0.0028595	28.595
TTAGGTTAGGTGATTATCACTGTCTGTCTCTCCTGCAGCA---------------GACTCATTACTCTGTGCAGTCAGACATCTGGAGCATGGGACTGTC	TTAGGTTAGGTGATTATCACTGTCTGTCTCTCCTGCAGCCAGAAAGACTCCAGGGGACTCATTACTCTGTGCAGTCAGACATCTGGAGCATGGGACTGTC	FALSE	15	0	1	411	0.00285256	28.5256
TTAGGTTAGGTGATTATCACTGTCTGTCTATCCTGCAGCCAGAAAGACTC----------ATTACTCTGTGCAGTCAGACATCTGGAGCATGGGACTGTC	TTAGGTTAGGTGATTATCACTGTCTGTCTCTCCTGCAGCCAGAAAGACTCCAGGGGACTCATTACTCTGTGCAGTCAGACATCTGGAGCATGGGACTGTC	FALSE	10	0	1	411	0.00285256	28.5256
TTAGGTTAGGTGATTATCAGTGTCTGTCTCTCCTGCAGCCAGAAAGACTCCAGGGGACTCATTACTCTGTGCAGTCAGACATCTGGAGCATGGGACTGTC	TTAGGTTAGGTGATTATCACTGTCTGTCTCTCCTGCAGCCAGAAAGACTCCAGGGGACTCATTACTCTGTGCAGTCAGACATCTGGAGCATGGGACTGTC	TRUE	0	0	0	411	0.00285256	28.5256
TTAGGTTAGGTGATTATCACTGTCTGTCAC---------------------AGGGGACTCATTACTCTGTGCAGTCAGACATCTGGAGCATGGGACTGTC	TTAGGTTAGGTGATTATCACTGTCTGTCTCTCCTGCAGCCAGAAAGACTCCAGGGGACTCATTACTCTGTGCAGTCAGACATCTGGAGCATGGGACTGTC	FALSE	21	0	1	410	0.00284562	28.4562
TTAGGTTAGGTGATTATCACTGTCTGTCTCTCCTGCAGCCAGAAAGACTCCAGGGGACTCATTACTCTGTGCTGTCAGACATCTGGAGCATGGGACTGTC	TTAGGTTAGGTGATTATCACTGTCTGTCTCTCCTGCAGCCAGAAAGACTCCAGGGGACTCATTACTCTGTGCAGTCAGACATCTGGAGCATGGGACTGTC	FALSE	0	0	1	408	0.00283174	28.3174
TTAGGTTAGGTGATTATCACTGTCTGTCTCTCCTGCAGCCAGAAAGACTC----------ATTACTCTGTGCAGTCAGACATCTGGAGCATGG-ACTGTC	TTAGGTTAGGTGATTATCACTGTCTGTCTCTCCTGCAGCCAGAAAGACTCCAGGGGACTCATTACTCTGTGCAGTCAGACATCTGGAGCATGGGACTGTC	FALSE	10	0	0	408	0.00283174	28.3174
TTAGGTTAGGTGATTATCACTGTATGTCTCTCCTGCAGCCAGAAAGACTC----------ATTACTCTGTGCAGTCAGACATCTGGAGCATGGGACTGTC	TTAGGTTAGGTGATTATCACTGTCTGTCTCTCCTGCAGCCAGAAAGACTCCAGGGGACTCATTACTCTGTGCAGTCAGACATCTGGAGCATGGGACTGTC	FALSE	10	0	1	406	0.00281786	28.1786
TTAGGTTAGGTGATTATCACTGTCTGTCTCTCCTGCAGCCAGAAAGACTCCAGGGGACACATTACTCTGTGCAGTCAGACATCTGGAGCATGGGACTGTC	TTAGGTTAGGTGATTATCACTGTCTGTCTCTCCTGCAGCCAGAAAGACTCCAGGGGACTCATTACTCTGTGCAGTCAGACATCTGGAGCATGGGACTGTC	FALSE	0	0	1	405	0.00281092	28.1092
TTAGGTTAGGTGATTATCACTGTCTGTCTCTCCTGCAGCCAGAAAGACTCCAGGGGACTCATTAGTCTGTGCAGTCAGACATCTGGAGCATGGGACTGTC	TTAGGTTAGGTGATTATCACTGTCTGTCTCTCCTGCAGCCAGAAAGACTCCAGGGGACTCATTACTCTGTGCAGTCAGACATCTGGAGCATGGGACTGTC	FALSE	0	0	1	405	0.00281092	28.1092
TTAGGTTAGGTGATTATCACTGTCTGTCTCTACTGCAGCCAGAAAGACTC-AGGGGACTCATTACTCTGTGCAGTCAGACATCTGGAGCATGGGACTGTC	TTAGGTTAGGTGATTATCACTGTCTGTCTCTCCTGCAGCCAGAAAGACTCCAGGGGACTCATTACTCTGTGCAGTCAGACATCTGGAGCATGGGACTGTC	FALSE	1	0	1	405	0.00281092	28.1092
GTAGGTTAGGTGATTATCACTGTCTGTCTCTCCTGCAGCCAGA--------------CTCATTACTCTGTGCAGTCAGACATCTGGAGCATGGGACTGTC	TTAGGTTAGGTGATTATCACTGTCTGTCTCTCCTGCAGCCAGAAAGACTCCAGGGGACTCATTACTCTGTGCAGTCAGACATCTGGAGCATGGGACTGTC	FALSE	14	0	0	405	0.00281092	28.1092
TTAGGTTAGGTGATTATCACTGTCTGTCTCTCCTGCAGCCAGAAAGACTCCAGGAGACTCATTACTCTGTGCAGTCAGACATCTGGAGCATGGGACTGTC	TTAGGTTAGGTGATTATCACTGTCTGTCTCTCCTGCAGCCAGAAAGACTCCAGGGGACTCATTACTCTGTGCAGTCAGACATCTGGAGCATGGGACTGTC	FALSE	0	0	1	404	0.00280397	28.0397
TTAGGTTAGGTGATTATCACTGTCTGTCTCTCCTGCAGCCAGAAAGACTT-------------------------------TCTGGAGCATGGGACTGTC	TTAGGTTAGGTGATTATCACTGTCTGTCTCTCCTGCAGCCAGAAAGACTCCAGGGGACTCATTACTCTGTGCAGTCAGACATCTGGAGCATGGGACTGTC	FALSE	31	0	1	404	0.00280397	28.0397
TTAGGTTAGGTGATTATCACTGTCTGTCTCTCCTGCAGCCAGAAAGACTC-AGGGGACTCATTACTCTGTGCAGTCATACATCTGGAGCATGGGACTGTC	TTAGGTTAGGTGATTATCACTGTCTGTCTCTCCTGCAGCCAGAAAGACTCCAGGGGACTCATTACTCTGTGCAGTCAGACATCTGGAGCATGGGACTGTC	FALSE	1	0	1	402	0.00279009	27.9009
TTAGGTTAGGTGATTATCACTGTCTGTCTCTCCTGCAGCCAGAAAGACT---------------------------------------------------	TTAGGTTAGGTGATTATCACTGTCTGTCTCTCCTGCAGCCAGAAAGACTCCAGGGGACTCATTACTCTGTGCAGTCAGACATCTGGAGCATGGGACTGTC	FALSE	63	0	0	402	0.00279009	27.9009
TTAGGTTAGGTGATTA------------------------------------GGGGACTCATTACTCTGTGCAGTCAGACATCTGGAGCATGGGACTGTC	TTAGGTTAGGTGATTATCACTGTCTGTCTCTCCTGCAGCCAGAAAGACTCCAGGGGACTCATTACTCTGTGCAGTCAGACATCTGGAGCATGGGACTGTC	FALSE	36	0	0	401	0.00278315	27.8315
TTAGGTTAGGTGATTATCACTGTCTGTCTCTCCTGCAGCCAGAAAGACTGCACAG-ACTCATTACTCTGTGCAGTCAGACATCTGGAGCATGGGACTGTC	TTAGGTTAGGTGATTATCACTGTCTGTCTCTCCTGCAGCCAGAAAGACTCCAGGGGACTCATTACTCTGTGCAGTCAGACATCTGGAGCATGGGACTGTC	FALSE	1	0	3	401	0.00278315	27.8315
TTAGGTTAGGTGATTATCACTGTCTGTCTCTCCTGCAGCAAGAAAGACTC-AGGGGACTCATTACTCTGTGCAGTCAGACATCTGGAGCATGGGACTGTC	TTAGGTTAGGTGATTATCACTGTCTGTCTCTCCTGCAGCCAGAAAGACTCCAGGGGACTCATTACTCTGTGCAGTCAGACATCTGGAGCATGGGACTGTC	FALSE	1	0	1	398	0.00276233	27.6233
TTAGGTTAGGTGATTATCACTGTCTGTCTCTCCTGCAGCTAGAAAGACTCCAGGGGACTCATTACTCTGTGCAGTCAGACATCTGGAGCATGGGACTGTC	TTAGGTTAGGTGATTATCACTGTCTGTCTCTCCTGCAGCCAGAAAGACTCCAGGGGACTCATTACTCTGTGCAGTCAGACATCTGGAGCATGGGACTGTC	FALSE	0	0	1	398	0.00276233	27.6233
TTAGGTTAGGTGATTATCACTGTCTGTCTCTCCAG-------------------GGACTCATTACTCTGTGCAGTCAGACATCTGGAGCATGGGACTGTC	TTAGGTTAGGTGATTATCACTGTCTGTCTCTCCTGCAGCCAGAAAGACTCCAGGGGACTCATTACTCTGTGCAGTCAGACATCTGGAGCATGGGACTGTC	FALSE	19	0	1	393	0.00272763	27.2763
TTAGGTTAGGTGATTATCACTGTCTGTCTCTCCTGCAGTCAGAAAGACTCCAGGGGACTCATTACTCTGTGCAGTCAGACATCTGGAGCATGGGACTGTC	TTAGGTTAGGTGATTATCACTGTCTGTCTCTCCTGCAGCCAGAAAGACTCCAGGGGACTCATTACTCTGTGCAGTCAGACATCTGGAGCATGGGACTGTC	FALSE	0	0	1	393	0.00272763	27.2763
TTAGGTTAGGTGATTATCACTGTCTGTCTCTCCTGCAGC---------TCCAGGGGACTCATTACTCTGTGCAGTCAGACATCTGGAGCATGGGACTGTC	TTAGGTTAGGTGATTATCACTGTCTGTCTCTCCTGCAGCCAGAAAGACTCCAGGGGACTCATTACTCTGTGCAGTCAGACATCTGGAGCATGGGACTGTC	FALSE	9	0	0	392	0.00272069	27.2069
TTAGGTTAGGTGATTATCACTGTCTGTCTCTCCTGCAGCCAGAA-------------------------TGCAGTCAGACATCTGGAGCATGGGACTGTC	TTAGGTTAGGTGATTATCACTGTCTGTCTCTCCTGCAGCCAGAAAGACTCCAGGGGACTCATTACTCTGTGCAGTCAGACATCTGGAGCATGGGACTGTC	FALSE	25	0	0	392	0.00272069	27.2069
TTAGGTTAGGTGATTATCACTGTCTGACTCTCCTGCAGCCAGAAAGACTCCAGGGGACTCATTACTCTGTGCAGTCAGACATCTGGAGCATGGGACTGTC	TTAGGTTAGGTGATTATCACTGTCTGTCTCTCCTGCAGCCAGAAAGACTCCAGGGGACTCATTACTCTGTGCAGTCAGACATCTGGAGCATGGGACTGTC	FALSE	0	0	1	392	0.00272069	27.2069
TTAGGTTAGGTGATTATCACTGTCTGTCTCTCCTGCAGCCAGAAAGACTCCTCAGGGGACTCATTACTCTGTGCAGTCAGACATCTGGAGCATGGGACTG	TTAGGTTAGGTGATTATCACTGTCTGTCTCTCCTGCAGCCAGAAAGACTC--CAGGGGACTCATTACTCTGTGCAGTCAGACATCTGGAGCATGGGACTG	FALSE	0	2	0	392	0.00272069	27.2069
TTAGGTTAGGTGATTATCACTGTCTGTCTCTCCTGCAGCCAGAAAGACTCCCAGGGACTCATTACTCTGTGCAGTCAGACATCTGGAGCATGGGACTGTC	TTAGGTTAGGTGATTATCACTGTCTGTCTCTCCTGCAGCCAGAAAGACTCCAGGGGACTCATTACTCTGTGCAGTCAGACATCTGGAGCATGGGACTGTC	FALSE	0	0	2	391	0.00271375	27.1375
TTAGGTTAGGTGATTATCACTGTCTGTCTCTCCTGCACCCAGAAAGACTCCAGGGGACTCATTACTCTGTGCAGTCAGACATCTGGAGCATGGGACTGTC	TTAGGTTAGGTGATTATCACTGTCTGTCTCTCCTGCAGCCAGAAAGACTCCAGGGGACTCATTACTCTGTGCAGTCAGACATCTGGAGCATGGGACTGTC	FALSE	0	0	1	391	0.00271375	27.1375
TTAGGTTAGGTGATTATCACTGTCTGTCTCTCCTGCAGCCAGAAAGACTC-AGGGGACTCATTACTCTGTGCAGTCAGACATCTGGAGCATGGGAATGTC	TTAGGTTAGGTGATTATCACTGTCTGTCTCTCCTGCAGCCAGAAAGACTCCAGGGGACTCATTACTCTGTGCAGTCAGACATCTGGAGCATGGGACTGTC	FALSE	1	0	0	391	0.00271375	27.1375
TTAGGTTAGGTGATTATCACTGTCTGTCTCTCCTGCAGCCATAAAGACTC-AGGGGACTCATTACTCTGTGCAGTCAGACATCTGGAGCATGGGACTGTC	TTAGGTTAGGTGATTATCACTGTCTGTCTCTCCTGCAGCCAGAAAGACTCCAGGGGACTCATTACTCTGTGCAGTCAGACATCTGGAGCATGGGACTGTC	FALSE	1	0	1	390	0.00270681	27.0681
TTAGGTTAGGTGATTATCACTGTATGTCTCTCCTGCAGCCAGAAAGACTC-AGGGGACTCATTACTCTGTGCAGTCAGACATCTGGAGCATGGGACTGTC	TTAGGTTAGGTGATTATCACTGTCTGTCTCTCCTGCAGCCAGAAAGACTCCAGGGGACTCATTACTCTGTGCAGTCAGACATCTGGAGCATGGGACTGTC	FALSE	1	0	1	390	0.00270681	27.0681
TTAGGTTAGGAGATTATCACTGTCTGTCTCTCCTGCAGCCAGAAAGACTC-AGGGGACTCATTACTCTGTGCAGTCAGACATCTGGAGCATGGGACTGTC	TTAGGTTAGGTGATTATCACTGTCTGTCTCTCCTGCAGCCAGAAAGACTCCAGGGGACTCATTACTCTGTGCAGTCAGACATCTGGAGCATGGGACTGTC	FALSE	1	0	0	388	0.00269293	26.9293
#NAME?	TTAGGTTAGGTGATTATCACTGTCTGTCTCTCCTGCAGCCAGAAAGACTCCAGGGGACTCATTACTCTGTGCAGTCAGACATCTGGAGCATGGGACTGTC	FALSE	71	0	0	388	0.00269293	26.9293
TTAGGTTAGGTGATTATCACTGTCTTTCTCTCCTGCAGCCAGAAAGACTC----------ATTACTCTGTGCAGTCAGACATCTGGAGCATGGGACTGTC	TTAGGTTAGGTGATTATCACTGTCTGTCTCTCCTGCAGCCAGAAAGACTCCAGGGGACTCATTACTCTGTGCAGTCAGACATCTGGAGCATGGGACTGTC	FALSE	10	0	1	387	0.00268599	26.8599
TTAGGTTAGGTGATTATCACTGTCTGTCTCTCCTTCAGCCAGAAAGACTC-AGGGGACTCATTACTCTGTGCAGTCAGACATCTGGAGCATGGGACTGTC	TTAGGTTAGGTGATTATCACTGTCTGTCTCTCCTGCAGCCAGAAAGACTCCAGGGGACTCATTACTCTGTGCAGTCAGACATCTGGAGCATGGGACTGTC	FALSE	1	0	1	386	0.00267905	26.7905
TTAGCTTAGGTGATTATCACTGTCTGTCTCTCCTGCAGCCAGAAAGACTC-AGGGGACTCATTACTCTGTGCAGTCAGACATCTGGAGCATGGGACTGTC	TTAGGTTAGGTGATTATCACTGTCTGTCTCTCCTGCAGCCAGAAAGACTCCAGGGGACTCATTACTCTGTGCAGTCAGACATCTGGAGCATGGGACTGTC	FALSE	1	0	0	385	0.0026721	26.721
TTAGGTTAGGTGATTATCACTGTCTGTCTCTCCTGCAGA----------------GACTCATTACTCTGTGCAGTCAGACATCTGGAGCATGGGACTGTC	TTAGGTTAGGTGATTATCACTGTCTGTCTCTCCTGCAGCCAGAAAGACTCCAGGGGACTCATTACTCTGTGCAGTCAGACATCTGGAGCATGGGACTGTC	FALSE	16	0	1	385	0.0026721	26.721
TTAGGTTAGGTGATTATCACTGTCTGTCTCTCCTGCAGCCAGAAAGA------GAGACTCATTACTCTGTGCAGTCAGACATCTGGAGCATGGGACTGTC	TTAGGTTAGGTGATTATCACTGTCTGTCTCTCCTGCAGCCAGAAAGACTCCAGGGGACTCATTACTCTGTGCAGTCAGACATCTGGAGCATGGGACTGTC	FALSE	6	0	1	385	0.0026721	26.721
TTAGGTTAGGTGATTATCACTGTCTGTCTCTCCTGCAGCCAGAAAGACTC-ATTACTCTCATTACTCTGTGCAGTCAGACATCTGGAGCATGGGACTGTC	TTAGGTTAGGTGATTATCACTGTCTGTCTCTCCTGCAGCCAGAAAGACTCCAGGGGACTCATTACTCTGTGCAGTCAGACATCTGGAGCATGGGACTGTC	FALSE	1	0	5	384	0.00266516	26.6516
TTAGGTTAGGTGATTATCACTGTCTGTCTCTCCTGCAGCCAGAAAGACT------------------TGTGCAGTCAGACATCTGGAGCATGGGACTGTC	TTAGGTTAGGTGATTATCACTGTCTGTCTCTCCTGCAGCCAGAAAGACTCCAGGGGACTCATTACTCTGTGCAGTCAGACATCTGGAGCATGGGACTGTC	FALSE	18	0	0	383	0.00265822	26.5822
TTAGGTTAGGTGATTATCACTTTCTGTCTCTCCTGCAGCCAGAAAGACTC----------ATTACTCTGTGCAGTCAGACATCTGGAGCATGGGACTGTC	TTAGGTTAGGTGATTATCACTGTCTGTCTCTCCTGCAGCCAGAAAGACTCCAGGGGACTCATTACTCTGTGCAGTCAGACATCTGGAGCATGGGACTGTC	FALSE	10	0	1	383	0.00265822	26.5822
TTAGGTTAGGTGATTATCACTGTCTGTCTCTCCTGCAGC-----------------------TACTCTGTGCAGTCAGACATCTGGAGCATGGGACTGTC	TTAGGTTAGGTGATTATCACTGTCTGTCTCTCCTGCAGCCAGAAAGACTCCAGGGGACTCATTACTCTGTGCAGTCAGACATCTGGAGCATGGGACTGTC	FALSE	23	0	0	382	0.00265128	26.5128
TTAGGTTAGGTGATTATCACTGTCTGTCTCTCCTGCAGCCAGAAAGACTG--------TCATTACTCTGTGCAGTCAGACATCTGGAGCATGGGACTGTC	TTAGGTTAGGTGATTATCACTGTCTGTCTCTCCTGCAGCCAGAAAGACTCCAGGGGACTCATTACTCTGTGCAGTCAGACATCTGGAGCATGGGACTGTC	FALSE	8	0	1	382	0.00265128	26.5128
TTAGGTTAGGTGATTATCACTGTCTGTCTCTCCTGCAGCCAGAAAGACTCCAGGGGACTCATTTCTCTGTGCAGTCAGACATCTGGAGCATGGGACTGTC	TTAGGTTAGGTGATTATCACTGTCTGTCTCTCCTGCAGCCAGAAAGACTCCAGGGGACTCATTACTCTGTGCAGTCAGACATCTGGAGCATGGGACTGTC	FALSE	0	0	1	382	0.00265128	26.5128
TTAGGTTAGGTGATTATCACTGTCTGTCTCTCCTGCAGCCAGAAAGACTCCAGGGGACTCATTACTCTGTGCAGTCAGACATCTGGAGCAAGGGACTGTC	TTAGGTTAGGTGATTATCACTGTCTGTCTCTCCTGCAGCCAGAAAGACTCCAGGGGACTCATTACTCTGTGCAGTCAGACATCTGGAGCATGGGACTGTC	TRUE	0	0	0	381	0.00264434	26.4434
TTAGGTTAGGTGATTATCACTGTCTGTCTCTCCTGCAGCCACAAAGACTCCAGGGGACTCATTACTCTGTGCAGTCAGACATCTGGAGCATGGGACTGTC	TTAGGTTAGGTGATTATCACTGTCTGTCTCTCCTGCAGCCAGAAAGACTCCAGGGGACTCATTACTCTGTGCAGTCAGACATCTGGAGCATGGGACTGTC	FALSE	0	0	1	380	0.0026374	26.374
TTAGGTTAGGTGATTATCACTGTCTGTCTCTCCTGCAGCCAGAGTAAT-------GACTCATTACTCTGTGCAGTCAGACATCTGGAGCATGGGACTGTC	TTAGGTTAGGTGATTATCACTGTCTGTCTCTCCTGCAGCCAGAAAGACTCCAGGGGACTCATTACTCTGTGCAGTCAGACATCTGGAGCATGGGACTGTC	FALSE	7	0	4	379	0.00263046	26.3046
TTAGGTTAGGTGATTATCACTGTCTGTCTCTCCTGCAGCCAGAAAGACTCCTGGGGACTCATTACTCTGTGCAGTCAGACATCTGGAGCATGGGACTGTC	TTAGGTTAGGTGATTATCACTGTCTGTCTCTCCTGCAGCCAGAAAGACTCCAGGGGACTCATTACTCTGTGCAGTCAGACATCTGGAGCATGGGACTGTC	FALSE	0	0	1	379	0.00263046	26.3046
TTAGGTTAGGTGATTATCAC----------------------------------------ATTACTCTGTGCAGTCAGACATCTGGAGCATGGGACTGTC	TTAGGTTAGGTGATTATCACTGTCTGTCTCTCCTGCAGCCAGAAAGACTCCAGGGGACTCATTACTCTGTGCAGTCAGACATCTGGAGCATGGGACTGTC	FALSE	40	0	0	379	0.00263046	26.3046
TTAGGTTAGGTGATTATCACTGTCTGTCTCTCCTGCAGCC---------------------TTACTCTGTGCAGTCAGACATCTGGAGCATGGGACTGTC	TTAGGTTAGGTGATTATCACTGTCTGTCTCTCCTGCAGCCAGAAAGACTCCAGGGGACTCATTACTCTGTGCAGTCAGACATCTGGAGCATGGGACTGTC	FALSE	21	0	0	378	0.00262352	26.2352
TTAGGTTAGGTGATTATCACTGTCTGTCTCTCCTGCAGCCAGAA----TCCAGGG-ACTCATTACTCTGTGCAGTCAGACATCTGGAGCATGGGACTGTC	TTAGGTTAGGTGATTATCACTGTCTGTCTCTCCTGCAGCCAGAAAGACTCCAGGGGACTCATTACTCTGTGCAGTCAGACATCTGGAGCATGGGACTGTC	FALSE	5	0	0	378	0.00262352	26.2352
TTAGGTTAGGTGATTATCACTGTCTGTCTCTCCTGGAGCCAGAAAGACTCCAGGGGACTCATTACTCTGTGCAGTCAGACATCTGGAGCATGGGACTGTC	TTAGGTTAGGTGATTATCACTGTCTGTCTCTCCTGCAGCCAGAAAGACTCCAGGGGACTCATTACTCTGTGCAGTCAGACATCTGGAGCATGGGACTGTC	FALSE	0	0	1	378	0.00262352	26.2352
TTAGGTTAGGTGATTATCACTGTCTGTCTCTCCTGCAGCCAGAAAGACTC-AGGGGACTAATTACTCTGTGCAGTCAGACATCTGGAGCATGGGACTGTC	TTAGGTTAGGTGATTATCACTGTCTGTCTCTCCTGCAGCCAGAAAGACTCCAGGGGACTCATTACTCTGTGCAGTCAGACATCTGGAGCATGGGACTGTC	FALSE	1	0	1	377	0.00261658	26.1658
TTAGGTTAGGTGATTATCACTGTCTGTCTCTCCTGCAGCCAGGA-----------GAGACATTACTCTGTGCAGTCAGACATCTGGAGCATGGGACTGTC	TTAGGTTAGGTGATTATCACTGTCTGTCTCTCCTGCAGCCAGAAAGACTCCAGGGGACTCATTACTCTGTGCAGTCAGACATCTGGAGCATGGGACTGTC	FALSE	11	0	3	377	0.00261658	26.1658
TTAGGTTAGGTGATTATCACTGTCTGTCTCTCCTGCAGCCAGAAAGACTCCAGGGGACTCATTACTCTGTGCAGTCAGACATCTGGAGCATGGGACTATC	TTAGGTTAGGTGATTATCACTGTCTGTCTCTCCTGCAGCCAGAAAGACTCCAGGGGACTCATTACTCTGTGCAGTCAGACATCTGGAGCATGGGACTGTC	TRUE	0	0	0	377	0.00261658	26.1658
TTAGGTTAGGTGATTATCACTGTCTATCTCTCCTGCAGCCAGAAAGACTCCAGGGGACTCATTACTCTGTGCAGTCAGACATCTGGAGCATGGGACTGTC	TTAGGTTAGGTGATTATCACTGTCTGTCTCTCCTGCAGCCAGAAAGACTCCAGGGGACTCATTACTCTGTGCAGTCAGACATCTGGAGCATGGGACTGTC	FALSE	0	0	1	376	0.00260964	26.0964
TAAGGTTAGGTGATTATCACTGTCTGTCTCTCCTGCAGCCAGAAAGACTC-AGGGGACTCATTACTCTGTGCAGTCAGACATCTGGAGCATGGGACTGTC	TTAGGTTAGGTGATTATCACTGTCTGTCTCTCCTGCAGCCAGAAAGACTCCAGGGGACTCATTACTCTGTGCAGTCAGACATCTGGAGCATGGGACTGTC	FALSE	1	0	0	376	0.00260964	26.0964
TTAGGTTAGGTGATTATCACTGTCTGTCTCTCCTGCAGCCAGAAAGACTCATTACTCATTACAGGGGACTCATTACTCTGTGCAGTCAGACATCTGGAGC	TTAGGTTAGGTGATTATCACTGTCTGTCTCTCCTGCAGCCAGAAAGACTC-----------CAGGGGACTCATTACTCTGTGCAGTCAGACATCTGGAGC	FALSE	0	11	0	373	0.00258882	25.8882
TTAGGTTAGGTGATTATCACTGTCTGTCTCTCCTGCAGCCAGAAAGACTC-AGGGGACTCATTACTATGTGCAGTCAGACATCTGGAGCATGGGACTGTC	TTAGGTTAGGTGATTATCACTGTCTGTCTCTCCTGCAGCCAGAAAGACTCCAGGGGACTCATTACTCTGTGCAGTCAGACATCTGGAGCATGGGACTGTC	FALSE	1	0	1	373	0.00258882	25.8882
TTAGGTTAGGTGATTATCACTGTCTGTCTCTCCTGCAGCCAGAAAGACTC-----------------------GTCAGACATCTGGAGCATGGGACTGTC	TTAGGTTAGGTGATTATCACTGTCTGTCTCTCCTGCAGCCAGAAAGACTCCAGGGGACTCATTACTCTGTGCAGTCAGACATCTGGAGCATGGGACTGTC	FALSE	23	0	0	373	0.00258882	25.8882
TTAGGTTAGGTGATTATCACTGTCTGTCTCTCCTGC--------------------------TACTCTGTGCAGTCAGACATCTGGAGCATGGGACTGTC	TTAGGTTAGGTGATTATCACTGTCTGTCTCTCCTGCAGCCAGAAAGACTCCAGGGGACTCATTACTCTGTGCAGTCAGACATCTGGAGCATGGGACTGTC	FALSE	26	0	0	373	0.00258882	25.8882
TTAGGTTAGTTGATTATCACTGTCTGTCTCTCCTGCAGCCAGAAAGACTC----------ATTACTCTGTGCAGTCAGACATCTGGAGCATGGGACTGTC	TTAGGTTAGGTGATTATCACTGTCTGTCTCTCCTGCAGCCAGAAAGACTCCAGGGGACTCATTACTCTGTGCAGTCAGACATCTGGAGCATGGGACTGTC	FALSE	10	0	0	372	0.00258188	25.8188
TTAGGTTAGGTGATTATCACTGTCTGTCTCTCCTGCAGCCAGAAAGACTC---------GATTACTCTGTGCAGTCAGACATCTGGAGCATGGGACTGTC	TTAGGTTAGGTGATTATCACTGTCTGTCTCTCCTGCAGCCAGAAAGACTCCAGGGGACTCATTACTCTGTGCAGTCAGACATCTGGAGCATGGGACTGTC	FALSE	9	0	1	371	0.00257494	25.7494
TTAGGTTAGGTGATTATCACTGTCTGTCTCTCCTGCAGTAATGA--------GGGGACTCATTACTCTGTGCAGTCAGACATCTGGAGCATGGGACTGTC	TTAGGTTAGGTGATTATCACTGTCTGTCTCTCCTGCAGCCAGAAAGACTCCAGGGGACTCATTACTCTGTGCAGTCAGACATCTGGAGCATGGGACTGTC	FALSE	8	0	4	370	0.002568	25.68
TTAGGTTAGGTGACTATCACTGTCTGTCTCTCCTGCAGCCAGAAAGACTCCAGGGGACTCATTACTCTGTGCAGTCAGACATCTGGAGCATGGGACTGTC	TTAGGTTAGGTGATTATCACTGTCTGTCTCTCCTGCAGCCAGAAAGACTCCAGGGGACTCATTACTCTGTGCAGTCAGACATCTGGAGCATGGGACTGTC	TRUE	0	0	0	370	0.002568	25.68
TTAGGTTAGGTGATTATCACTGTCTGTCTCTCCTGCAGCCAGAAAGAC--------ACTCATTACTCTGTGCAGTCAGACATCTGGAGCATGGGACTGTC	TTAGGTTAGGTGATTATCACTGTCTGTCTCTCCTGCAGCCAGAAAGACTCCAGGGGACTCATTACTCTGTGCAGTCAGACATCTGGAGCATGGGACTGTC	FALSE	8	0	0	369	0.00256106	25.6106
TTA------------------------------------------------------CTCATTACTCTGTGCAGTCAGACATCTGGAGCATGGGACTGTC	TTAGGTTAGGTGATTATCACTGTCTGTCTCTCCTGCAGCCAGAAAGACTCCAGGGGACTCATTACTCTGTGCAGTCAGACATCTGGAGCATGGGACTGTC	FALSE	54	0	0	369	0.00256106	25.6106
TTAGGTTAGGTGATTATCACTGTCTGTCTCTCCTGCAGCCAGAAAGACTC-AGGGGACTCATTACTCTGTGCAGTCAGACATCTGGAGCATGGGTCTGTC	TTAGGTTAGGTGATTATCACTGTCTGTCTCTCCTGCAGCCAGAAAGACTCCAGGGGACTCATTACTCTGTGCAGTCAGACATCTGGAGCATGGGACTGTC	FALSE	1	0	0	369	0.00256106	25.6106
TTAGGTTAGGTGATT--------------------------------------------CATTACTCTGTGCAGTCAGACATCTGGAGCATGGGACTGTC	TTAGGTTAGGTGATTATCACTGTCTGTCTCTCCTGCAGCCAGAAAGACTCCAGGGGACTCATTACTCTGTGCAGTCAGACATCTGGAGCATGGGACTGTC	FALSE	44	0	0	369	0.00256106	25.6106
TTAGGTTAGGTGATTATCACTGTCTGTCTCTCCTGCAGCCAGAAAGACTC----------ATTACTCTTTGCAGTCAGACATCTGGAGCATGGGACTGTC	TTAGGTTAGGTGATTATCACTGTCTGTCTCTCCTGCAGCCAGAAAGACTCCAGGGGACTCATTACTCTGTGCAGTCAGACATCTGGAGCATGGGACTGTC	FALSE	10	0	1	368	0.00255412	25.5412
TTAGGTTAGGTGATTATCACTGTCTGTCTCTCCTGCAGCCAGAAAGACTC--------------------------------------------------	TTAGGTTAGGTGATTATCACTGTCTGTCTCTCCTGCAGCCAGAAAGACTCCAGGGGACTCATTACTCTGTGCAGTCAGACATCTGGAGCATGGGACTGTC	FALSE	79	0	0	368	0.00255412	25.5412
TTAGGTTAGGTGATTATCACTGTCTGTCTCTCCTGCAGCCAGATAGACTCCAGGGGACTCATTACTCTGTGCAGTCAGACATCTGGAGCATGGGACTGTC	TTAGGTTAGGTGATTATCACTGTCTGTCTCTCCTGCAGCCAGAAAGACTCCAGGGGACTCATTACTCTGTGCAGTCAGACATCTGGAGCATGGGACTGTC	FALSE	0	0	1	367	0.00254717	25.4717
TTAGGTTAGGTGATTATCACTGTCTGTCTCTCCTGCAGCCAGAAAG-------------CATTACTCTGTGCAGTCAGACATCTGGAGCATGGGACTGTC	TTAGGTTAGGTGATTATCACTGTCTGTCTCTCCTGCAGCCAGAAAGACTCCAGGGGACTCATTACTCTGTGCAGTCAGACATCTGGAGCATGGGACTGTC	FALSE	13	0	0	367	0.00254717	25.4717
TTAGGTTAGGTGATTATCACTGTCTGTCTCT------------------------------TTACTCTGTGCAGTCAGACATCTGGAGCATGGGACTGTC	TTAGGTTAGGTGATTATCACTGTCTGTCTCTCCTGCAGCCAGAAAGACTCCAGGGGACTCATTACTCTGTGCAGTCAGACATCTGGAGCATGGGACTGTC	FALSE	30	0	0	365	0.00253329	25.3329
TTAGGTTAGGTGATTATCACTGTCTGTCTCTCCTGCAGCCAGAAAGACGCCAGGGGACTCATTACTCTGTGCAGTCAGACATCTGGAGCATGGGACTGTC	TTAGGTTAGGTGATTATCACTGTCTGTCTCTCCTGCAGCCAGAAAGACTCCAGGGGACTCATTACTCTGTGCAGTCAGACATCTGGAGCATGGGACTGTC	FALSE	0	0	1	365	0.00253329	25.3329
TTAGGTTAGGTGATTATCACTGT---------------------------------------TACTCTGTGCAGTCAGACATCTGGAGCATGGGACTGTC	TTAGGTTAGGTGATTATCACTGTCTGTCTCTCCTGCAGCCAGAAAGACTCCAGGGGACTCATTACTCTGTGCAGTCAGACATCTGGAGCATGGGACTGTC	FALSE	39	0	0	365	0.00253329	25.3329
TTAGGTTAGGTGATTATCACTGTCTGTCTCTCCTGCAGCCAGAAGGA--------GACTCATTACTCTGTGCAGTCAGACATCTGGAGCATGGGACTGTC	TTAGGTTAGGTGATTATCACTGTCTGTCTCTCCTGCAGCCAGAAAGACTCCAGGGGACTCATTACTCTGTGCAGTCAGACATCTGGAGCATGGGACTGTC	FALSE	8	0	1	364	0.00252635	25.2635
GTAGGGTAGGTGATTATCACTGTCTGTCTCTCCTGCAGCCAGAAAGACTCCAGGGGACTCATTACTCTGTGCAGTCAGACATCTGGAGCATGGGACTGTC	TTAGGTTAGGTGATTATCACTGTCTGTCTCTCCTGCAGCCAGAAAGACTCCAGGGGACTCATTACTCTGTGCAGTCAGACATCTGGAGCATGGGACTGTC	TRUE	0	0	0	364	0.00252635	25.2635
TTAGGTTAGGTGATTATCACTGTCTGTCTCTCCTGCAGCCAGAAAGACTC-AGGGGACTCATTACTCTGTGCAGTCAGACATCTGGAGCATGGGACTGTA	TTAGGTTAGGTGATTATCACTGTCTGTCTCTCCTGCAGCCAGAAAGACTCCAGGGGACTCATTACTCTGTGCAGTCAGACATCTGGAGCATGGGACTGTC	FALSE	1	0	0	363	0.00251941	25.1941
#NAME?	TTAGGTTAGGTGATTATCACTGTCTGTCTCTCCTGCAGCCAGAAAGACTCCAGGGGACTCATTACTCTGTGCAGTCAGACATCTGGAGCATGGGACTGTC	FALSE	48	0	4	363	0.00251941	25.1941
TTAGTTTAGGTGATTATCACTGTCTGTCTCTCCTGCAGCCAG-----------GGGACTCATTACTCTGTGCAGTCAGACATCTGGAGCATGGGACTGTC	TTAGGTTAGGTGATTATCACTGTCTGTCTCTCCTGCAGCCAGAAAGACTCCAGGGGACTCATTACTCTGTGCAGTCAGACATCTGGAGCATGGGACTGTC	FALSE	11	0	0	363	0.00251941	25.1941
TTAGGTTAGGTGATTATCACTGTCTGTCTCTCCT------------------------------------------------------------------	TTAGGTTAGGTGATTATCACTGTCTGTCTCTCCTGCAGCCAGAAAGACTCCAGGGGACTCATTACTCTGTGCAGTCAGACATCTGGAGCATGGGACTGTC	FALSE	106	0	0	362	0.00251247	25.1247
TTAGGTTAGGTGATTATCACTGTCTGTCTCTCCTGCAGCCAGATG--------------------TCTGTGCAGTCAGACATCTGGAGCATGGGACTGTC	TTAGGTTAGGTGATTATCACTGTCTGTCTCTCCTGCAGCCAGAAAGACTCCAGGGGACTCATTACTCTGTGCAGTCAGACATCTGGAGCATGGGACTGTC	FALSE	20	0	2	360	0.00249859	24.9859
TTAGGTTAGGTGATTATCACTGTCTGTCTCTC--------------------------------------------AGACATCTGGAGCATGGGACTGTC	TTAGGTTAGGTGATTATCACTGTCTGTCTCTCCTGCAGCCAGAAAGACTCCAGGGGACTCATTACTCTGTGCAGTCAGACATCTGGAGCATGGGACTGTC	FALSE	44	0	0	360	0.00249859	24.9859
TTAGGTTAGGTGATTATCACTGTCTGTCTCTCCTGCAGCCAGAAAG------------------------------------------------------	TTAGGTTAGGTGATTATCACTGTCTGTCTCTCCTGCAGCCAGAAAGACTCCAGGGGACTCATTACTCTGTGCAGTCAGACATCTGGAGCATGGGACTGTC	FALSE	78	0	0	358	0.00248471	24.8471
TTAGGTTAGGTGATTATCACTGTCTGTCTCTCCTGCAGCCAGGA------CAGGGGACTCATTACTCTGTGCAGTCAGACATCTGGAGCATGGGACTGTC	TTAGGTTAGGTGATTATCACTGTCTGTCTCTCCTGCAGCCAGAAAGACTCCAGGGGACTCATTACTCTGTGCAGTCAGACATCTGGAGCATGGGACTGTC	FALSE	6	0	1	357	0.00247777	24.7777
TTAGGTTAGCTGATTATCACTGTCTGTCTCTCCTGCAGCCAGAAAGACTC-AGGGGACTCATTACTCTGTGCAGTCAGACATCTGGAGCATGGGACTGTC	TTAGGTTAGGTGATTATCACTGTCTGTCTCTCCTGCAGCCAGAAAGACTCCAGGGGACTCATTACTCTGTGCAGTCAGACATCTGGAGCATGGGACTGTC	FALSE	1	0	0	357	0.00247777	24.7777
TTAGGTTAGGTGATTATCACTGTCTGTCTCTCCT----------------------ACTCATTACTCTGTGCAGTCAGACATCTGGAGCATGGGACTGTC	TTAGGTTAGGTGATTATCACTGTCTGTCTCTCCTGCAGCCAGAAAGACTCCAGGGGACTCATTACTCTGTGCAGTCAGACATCTGGAGCATGGGACTGTC	FALSE	22	0	0	356	0.00247083	24.7083
TTAGGTTAGGTGATTATCACTGTCTGTCTCTGCTGCAGCCAGAAAGACTCCAGGGGACTCATTACTCTGTGCAGTCAGACATCTGGAGCATGGGACTGTC	TTAGGTTAGGTGATTATCACTGTCTGTCTCTCCTGCAGCCAGAAAGACTCCAGGGGACTCATTACTCTGTGCAGTCAGACATCTGGAGCATGGGACTGTC	FALSE	0	0	1	356	0.00247083	24.7083
TTAGGTTAGGTGATTATCACTGTCTGTCTCTCCTGCAGCCAGAAAGACTCCAGGGGACTCATTACTCTGTGCAGACAGACATCTGGAGCATGGGACTGTC	TTAGGTTAGGTGATTATCACTGTCTGTCTCTCCTGCAGCCAGAAAGACTCCAGGGGACTCATTACTCTGTGCAGTCAGACATCTGGAGCATGGGACTGTC	FALSE	0	0	1	355	0.00246389	24.6389
TTAGGTTAGGTGATTATCACTGTCTGTCTCTCCTGCAGCCAGAAAGACTCC-----------TACTCTGTGCAGTCAGACATCTGGAGCATGGGACTGTC	TTAGGTTAGGTGATTATCACTGTCTGTCTCTCCTGCAGCCAGAAAGACTCCAGGGGACTCATTACTCTGTGCAGTCAGACATCTGGAGCATGGGACTGTC	FALSE	11	0	0	354	0.00245695	24.5695
TTAGGTTAGGTG--------------------------------------CAGGGGACTCATTACTCTGTGCAGTCAGACATCTGGAGCATGGGACTGTC	TTAGGTTAGGTGATTATCACTGTCTGTCTCTCCTGCAGCCAGAAAGACTCCAGGGGACTCATTACTCTGTGCAGTCAGACATCTGGAGCATGGGACTGTC	FALSE	38	0	0	354	0.00245695	24.5695
TTAGGTTAGGTGATTATCACTGTCTGTCTCTCCTGCAGCCAGAAAGAGTC--------TCATTACTCTGTGCAGTCAGACATCTGGAGCATGGGACTGTC	TTAGGTTAGGTGATTATCACTGTCTGTCTCTCCTGCAGCCAGAAAGACTCCAGGGGACTCATTACTCTGTGCAGTCAGACATCTGGAGCATGGGACTGTC	FALSE	8	0	1	353	0.00245001	24.5001
TTAGGTTAGGTGATTATCACTGTCTGTCTCTCCTGCAGCCAGAAACACTCCAGGGGACTCATTACTCTGTGCAGTCAGACATCTGGAGCATGGGACTGTC	TTAGGTTAGGTGATTATCACTGTCTGTCTCTCCTGCAGCCAGAAAGACTCCAGGGGACTCATTACTCTGTGCAGTCAGACATCTGGAGCATGGGACTGTC	FALSE	0	0	1	353	0.00245001	24.5001
TTAGGTTAGGTGATTATCACTGTC----------------------------------------------------AGACATCTGGAGCATGGGACTGTC	TTAGGTTAGGTGATTATCACTGTCTGTCTCTCCTGCAGCCAGAAAGACTCCAGGGGACTCATTACTCTGTGCAGTCAGACATCTGGAGCATGGGACTGTC	FALSE	52	0	0	353	0.00245001	24.5001
TTAGGTTAGGTGATTATCACTGTCTGTCTCTCCTGCAGCCAGAGA--------------CATTACTCTGTGCAGTCAGACATCTGGAGCATGGGACTGTC	TTAGGTTAGGTGATTATCACTGTCTGTCTCTCCTGCAGCCAGAAAGACTCCAGGGGACTCATTACTCTGTGCAGTCAGACATCTGGAGCATGGGACTGTC	FALSE	14	0	1	352	0.00244307	24.4307
TTAGGTTAGGTGATTATCACTGTCTGTCTCTCCTGCAGCCAGAAAGACTC-----GAGTCATTACTCTGTGCAGTCAGACATCTGGAGCATGGGACTGTC	TTAGGTTAGGTGATTATCACTGTCTGTCTCTCCTGCAGCCAGAAAGACTCCAGGGGACTCATTACTCTGTGCAGTCAGACATCTGGAGCATGGGACTGTC	FALSE	5	0	1	350	0.00242919	24.2919
TTATGTTAGGTGATTATAACTGTCTGTCTCTCCTGCAGCCAGAAAGACTCCAGGGGACTCATTACTCTGTGCAGTCAGACATCTGGAGCATGGGACTGTC	TTAGGTTAGGTGATTATCACTGTCTGTCTCTCCTGCAGCCAGAAAGACTCCAGGGGACTCATTACTCTGTGCAGTCAGACATCTGGAGCATGGGACTGTC	TRUE	0	0	0	350	0.00242919	24.2919
TTAGGTTAGGTGATTATCACTGTCTGTCTCTCCTGCAGCCAGAA------CAGGG-ACTCATTACTCTGTGCAGTCAGACATCTGGAGCATGGGACTGTC	TTAGGTTAGGTGATTATCACTGTCTGTCTCTCCTGCAGCCAGAAAGACTCCAGGGGACTCATTACTCTGTGCAGTCAGACATCTGGAGCATGGGACTGTC	FALSE	7	0	0	348	0.0024153	24.153
TTAGGTTAGGTGATTATCACTGTCTGTCTCTCCTGCAGCCAGAAAGACTCCAGGGCACTCATTACTCTGTGCAGTCAGACATCTGGAGCATGGGACTGTC	TTAGGTTAGGTGATTATCACTGTCTGTCTCTCCTGCAGCCAGAAAGACTCCAGGGGACTCATTACTCTGTGCAGTCAGACATCTGGAGCATGGGACTGTC	FALSE	0	0	1	348	0.0024153	24.153
TTAGGTTAGGTGATTATCACTGTCTGTCTCTCCTGCAGCCAGAAATGAGCCAGGGGACTCATTACTCTGTGCAGTCAGACATCTGGAGCATGGGACTGTC	TTAGGTTAGGTGATTATCACTGTCTGTCTCTCCTGCAGCCAGAAAGACTCCAGGGGACTCATTACTCTGTGCAGTCAGACATCTGGAGCATGGGACTGTC	FALSE	0	0	4	347	0.00240836	24.0836
TTAGGTTAGGTGATTATCACTGTCTGTCTCTCCTGCAAC------------AGGGGACTCATTACTCTGTGCAGTCAGACATCTGGAGCATGGGACTGTC	TTAGGTTAGGTGATTATCACTGTCTGTCTCTCCTGCAGCCAGAAAGACTCCAGGGGACTCATTACTCTGTGCAGTCAGACATCTGGAGCATGGGACTGTC	FALSE	12	0	1	347	0.00240836	24.0836
TTAGGTTAGGTGATTATCACTGTCTGTCTCTCCTGCAGCCAGAAAGACTCCAGGGGACT--------------------------------------GTC	TTAGGTTAGGTGATTATCACTGTCTGTCTCTCCTGCAGCCAGAAAGACTCCAGGGGACTCATTACTCTGTGCAGTCAGACATCTGGAGCATGGGACTGTC	FALSE	38	0	0	347	0.00240836	24.0836
TTAGGTTAGGTGATTATCACTGTCTGTCTCTCCTGCAGCCAGAAAGACTC----TGGCTCATTACTCTGTGCAGTCAGACATCTGGAGCATGGGACTGTC	TTAGGTTAGGTGATTATCACTGTCTGTCTCTCCTGCAGCCAGAAAGACTCCAGGGGACTCATTACTCTGTGCAGTCAGACATCTGGAGCATGGGACTGTC	FALSE	4	0	2	346	0.00240142	24.0142
TTAGGTTAGGTGATTATCACTGTCTGTCTCTCCTGCAGCCAGAAAGG-----GGGGACTCATTACTCTGTGCAGTCAGACATCTGGAGCATGGGACTGTC	TTAGGTTAGGTGATTATCACTGTCTGTCTCTCCTGCAGCCAGAAAGACTCCAGGGGACTCATTACTCTGTGCAGTCAGACATCTGGAGCATGGGACTGTC	FALSE	5	0	1	345	0.00239448	23.9448
TTCGGTTAGGTGATTATCACTGTCTGTCTCTCCTGCAGCCAGA--------------CTCATTACTCTGTGCAGTCAGACATCTGGAGCATGGGACTGTC	TTAGGTTAGGTGATTATCACTGTCTGTCTCTCCTGCAGCCAGAAAGACTCCAGGGGACTCATTACTCTGTGCAGTCAGACATCTGGAGCATGGGACTGTC	FALSE	14	0	0	345	0.00239448	23.9448
TTAGGTTAGGTGATTATCACTGTCTGTCTCTCCTGCAGCCAGAAAGACTC-----------------TG-GCAGTCAGACATCTGGAGCATGGGACTGTC	TTAGGTTAGGTGATTATCACTGTCTGTCTCTCCTGCAGCCAGAAAGACTCCAGGGGACTCATTACTCTGTGCAGTCAGACATCTGGAGCATGGGACTGTC	FALSE	18	0	0	345	0.00239448	23.9448
TTAGGTTAGGTGATTATCACTGTCTGTCTCTCCTGCAGCCAGAAA--------------CATTACTCTGTGCAGTCAGACATCTGGAGCATGGGACTGTC	TTAGGTTAGGTGATTATCACTGTCTGTCTCTCCTGCAGCCAGAAAGACTCCAGGGGACTCATTACTCTGTGCAGTCAGACATCTGGAGCATGGGACTGTC	FALSE	14	0	0	344	0.00238754	23.8754
TTAGGTTAGGTGATTATCACTGTCTGTCTCTCCTG----------------AGGGGACTCATTACTCTGTGCAGTCAGACATCTGGAGCATGGGACTGTC	TTAGGTTAGGTGATTATCACTGTCTGTCTCTCCTGCAGCCAGAAAGACTCCAGGGGACTCATTACTCTGTGCAGTCAGACATCTGGAGCATGGGACTGTC	FALSE	16	0	0	342	0.00237366	23.7366
#NAME?	TTAGGTTAGGTGATTATCACTGTCTGTCTCTCCTGCAGCCAGAAAGACTCCAGGGGACTCATTACTCTGTGCAGTCAGACATCTGGAGCATGGGACTGTC	FALSE	91	0	0	342	0.00237366	23.7366
TTAGGTTAGGTGATTATCACTGTCTGTCTCTCCTGCAG-----------------------TTACTCTGTGCAGTCAGACATCTGGAGCATGGGACTGTC	TTAGGTTAGGTGATTATCACTGTCTGTCTCTCCTGCAGCCAGAAAGACTCCAGGGGACTCATTACTCTGTGCAGTCAGACATCTGGAGCATGGGACTGTC	FALSE	23	0	0	341	0.00236672	23.6672
TTAGGTTAGGTGATTATCACTGTCTGTCTCTCCTGCAGCCAGAAAGA-----------TCATTACTCTGTGCAGTCAGACATCTGGAGCATGGGACTGTC	TTAGGTTAGGTGATTATCACTGTCTGTCTCTCCTGCAGCCAGAAAGACTCCAGGGGACTCATTACTCTGTGCAGTCAGACATCTGGAGCATGGGACTGTC	FALSE	11	0	0	341	0.00236672	23.6672
TTAGGTTAGGTGATTATCACTGTCTGTCTCTCCTGCAGCCAGAAAGACTGCACAGGGACTCATTACTCTGTGCAGTCAGACATCTGGAGCATGGGACTGT	TTAGGTTAGGTGATTATCACTGTCTGTCTCTCCTGCAGCCAGAAAGACTCCAG-GGGACTCATTACTCTGTGCAGTCAGACATCTGGAGCATGGGACTGT	FALSE	0	1	2	341	0.00236672	23.6672
TTAGGTTAGGTGATTATCACTGTCTGTCTCTCCTG---------------------------------------------------------------TC	TTAGGTTAGGTGATTATCACTGTCTGTCTCTCCTGCAGCCAGAAAGACTCCAGGGGACTCATTACTCTGTGCAGTCAGACATCTGGAGCATGGGACTGTC	FALSE	63	0	0	340	0.00235978	23.5978
TTAGGTTAGGTGATTATCACTGTCTGTCTCTCCTGCAGCCAGAAAGACTC------GCTCATTACTCTGTGCAGTCAGACATCTGGAGCATGGGACTGTC	TTAGGTTAGGTGATTATCACTGTCTGTCTCTCCTGCAGCCAGAAAGACTCCAGGGGACTCATTACTCTGTGCAGTCAGACATCTGGAGCATGGGACTGTC	FALSE	6	0	1	340	0.00235978	23.5978
TTAGGTTAGGTGATTATCACTGTCTGTCTCTCCTGCAGCCAGAAAGACTCCAGGGGACTCATTACTCTGTGCAGTCAGACATCTGGAGCATGGGCCTGTC	TTAGGTTAGGTGATTATCACTGTCTGTCTCTCCTGCAGCCAGAAAGACTCCAGGGGACTCATTACTCTGTGCAGTCAGACATCTGGAGCATGGGACTGTC	TRUE	0	0	0	339	0.00235284	23.5284
GGAGGTTAGGTGATTATCACTGTCTGTCTCTCCTGCAGCCAGAAAGACTCCAGGGGACTCATTACTCTGTGCAGTCAGACATCTGGAGCATGGGACTGTC	TTAGGTTAGGTGATTATCACTGTCTGTCTCTCCTGCAGCCAGAAAGACTCCAGGGGACTCATTACTCTGTGCAGTCAGACATCTGGAGCATGGGACTGTC	TRUE	0	0	0	338	0.0023459	23.459
TTAGGTTAGGTGATTATCACTGTCTGTCTCTCCTGCAGCCAG-----------GGGACTCATTACTCTGTGCAGTCAGACATCTGGAGCATGTGACTGTC	TTAGGTTAGGTGATTATCACTGTCTGTCTCTCCTGCAGCCAGAAAGACTCCAGGGGACTCATTACTCTGTGCAGTCAGACATCTGGAGCATGGGACTGTC	FALSE	11	0	0	338	0.0023459	23.459
TTAGGTTAGGTGATTATCACTGTCTGTCTCTCCTGCAGCCAGAAAGACTCCAGGGGACTCATTACTCTGTGCAGTCAAACATCTGGAGCATGGGACTGTC	TTAGGTTAGGTGATTATCACTGTCTGTCTCTCCTGCAGCCAGAAAGACTCCAGGGGACTCATTACTCTGTGCAGTCAGACATCTGGAGCATGGGACTGTC	FALSE	0	0	1	337	0.00233896	23.3896
TTAGGTTAGGTGATTATCACTGTCTGTCTCTCCTGCAGCCAGAAAGACTC----------ATTACTCTGTGCAGTCATACATCTGGAGCATGGGACTGTC	TTAGGTTAGGTGATTATCACTGTCTGTCTCTCCTGCAGCCAGAAAGACTCCAGGGGACTCATTACTCTGTGCAGTCAGACATCTGGAGCATGGGACTGTC	FALSE	10	0	1	337	0.00233896	23.3896
TTATGTTAGGTGATTATCACTGTCTGTCTCTCCTGCAGCCAG-----------GGGACTCATTACTCTGTGCAGTCAGACATCTGGAGCATGGGACTGTC	TTAGGTTAGGTGATTATCACTGTCTGTCTCTCCTGCAGCCAGAAAGACTCCAGGGGACTCATTACTCTGTGCAGTCAGACATCTGGAGCATGGGACTGTC	FALSE	11	0	0	337	0.00233896	23.3896
TTAGGTTAGGTGATTATCACTGTCTGTCTCTCCTGCAGCCAGAAAGACTC-AGGGGACTCATTACTCTGTTCAGTCAGACATCTGGAGCATGGGACTGTC	TTAGGTTAGGTGATTATCACTGTCTGTCTCTCCTGCAGCCAGAAAGACTCCAGGGGACTCATTACTCTGTGCAGTCAGACATCTGGAGCATGGGACTGTC	FALSE	1	0	1	337	0.00233896	23.3896
TTAGGTTAGGTGATTATCACTGTCTGTCTCTCCTGCAGCCAGAAAGACTC----------ATT-CTCTGTGCAGTCAGACATCTGGAGCATGGGACTGTC	TTAGGTTAGGTGATTATCACTGTCTGTCTCTCCTGCAGCCAGAAAGACTCCAGGGGACTCATTACTCTGTGCAGTCAGACATCTGGAGCATGGGACTGTC	FALSE	11	0	0	336	0.00233202	23.3202
TTAGGTTAGGTGATTATCACTGTCTGTCTCTCCTGCAGCCAGAAAGACTCCAGGGGACTCATTACACTGTGCAGTCAGACATCTGGAGCATGGGACTGTC	TTAGGTTAGGTGATTATCACTGTCTGTCTCTCCTGCAGCCAGAAAGACTCCAGGGGACTCATTACTCTGTGCAGTCAGACATCTGGAGCATGGGACTGTC	FALSE	0	0	1	334	0.00231814	23.1814
TTAGGTTAGGTGATTATCACTGTCTGTCTCTCCTGCAGCCAGAAAGACTCCAGGGGACTCATTACTCTGGGCAGTCAGACATCTGGAGCATGGGACTGTC	TTAGGTTAGGTGATTATCACTGTCTGTCTCTCCTGCAGCCAGAAAGACTCCAGGGGACTCATTACTCTGTGCAGTCAGACATCTGGAGCATGGGACTGTC	FALSE	0	0	1	334	0.00231814	23.1814
TTAGGTTAGGTGATTATCACTGTCTGTCTCTCCTGCAGCCAGAAAGACTC-AGGGGACTCATTACTCTGTGCAGTCAGACATCTGGAGAATGGGACTGTC	TTAGGTTAGGTGATTATCACTGTCTGTCTCTCCTGCAGCCAGAAAGACTCCAGGGGACTCATTACTCTGTGCAGTCAGACATCTGGAGCATGGGACTGTC	FALSE	1	0	0	334	0.00231814	23.1814
TTAGGTTAGGTGATTATCACTGTCTGTCGCTCCTGCAGCCAGAAAGACTCCAGGGGACTCATTACTCTGTGCAGTCAGACATCTGGAGCATGGGACTGTC	TTAGGTTAGGTGATTATCACTGTCTGTCTCTCCTGCAGCCAGAAAGACTCCAGGGGACTCATTACTCTGTGCAGTCAGACATCTGGAGCATGGGACTGTC	FALSE	0	0	1	334	0.00231814	23.1814
TTAGGTGAGGTGATTATCACTGTCTGTCTCTCCTGCAGCCAGAAAGACTC-AGGGGACTCATTACTCTGTGCAGTCAGACATCTGGAGCATGGGACTGTC	TTAGGTTAGGTGATTATCACTGTCTGTCTCTCCTGCAGCCAGAAAGACTCCAGGGGACTCATTACTCTGTGCAGTCAGACATCTGGAGCATGGGACTGTC	FALSE	1	0	0	331	0.00229732	22.9732
TTAGGTTAGGTGATTATCACTGTCTGTCTCTCCTGCAGCCAGAAAGACTT-----TACTCATTACTCTGTGCAGTCAGACATCTGGAGCATGGGACTGTC	TTAGGTTAGGTGATTATCACTGTCTGTCTCTCCTGCAGCCAGAAAGACTCCAGGGGACTCATTACTCTGTGCAGTCAGACATCTGGAGCATGGGACTGTC	FALSE	5	0	2	331	0.00229732	22.9732
TTAGGTTAGGTGATTATCACTGTCTGTCTCTCCTGCAGCCAGAAAGACTCACTCCAGGGGACTCATTACTCTGTGCAGTCAGACATCTGGAGCATGGGAC	TTAGGTTAGGTGATTATCACTGTCTGTCTCTCCTGCAGCCAGAAAGACTC----CAGGGGACTCATTACTCTGTGCAGTCAGACATCTGGAGCATGGGAC	FALSE	0	4	0	330	0.00229038	22.9038
TTAGGTTAGGTGATTATCACTGTCTGTCTCTCCTGCAGCCAGAAAGACTG-------------------------CAGACATCTGGAGCATGGGACTGTC	TTAGGTTAGGTGATTATCACTGTCTGTCTCTCCTGCAGCCAGAAAGACTCCAGGGGACTCATTACTCTGTGCAGTCAGACATCTGGAGCATGGGACTGTC	FALSE	25	0	1	330	0.00229038	22.9038
TTAGGTTAGGTGATTATCACTGTCTGTCTCTCCTGCAGCCAGAAAGACTGC----------TTACTCTGTGCAGTCAGACATCTGGAGCATGGGACTGTC	TTAGGTTAGGTGATTATCACTGTCTGTCTCTCCTGCAGCCAGAAAGACTCCAGGGGACTCATTACTCTGTGCAGTCAGACATCTGGAGCATGGGACTGTC	FALSE	10	0	1	329	0.00228343	22.8343
TTAGGTTAGGTGATTATCACTGTCTGTCTCTCCTGCAGCCAGAAAGACTC-AGGGGACTCATTACTCTGTGCAGTAAGACATCTGGAGCATGGGACTGTC	TTAGGTTAGGTGATTATCACTGTCTGTCTCTCCTGCAGCCAGAAAGACTCCAGGGGACTCATTACTCTGTGCAGTCAGACATCTGGAGCATGGGACTGTC	FALSE	1	0	1	329	0.00228343	22.8343
TTAGGTTAGGTGATTATCACTGTCTGTCTCTCCTGCAGCCAGTAATGAGCCAGGGGACTCATTACTCTGTGCAGTCAGACATCTGGAGCATGGGACTGTC	TTAGGTTAGGTGATTATCACTGTCTGTCTCTCCTGCAGCCAGAAAGACTCCAGGGGACTCATTACTCTGTGCAGTCAGACATCTGGAGCATGGGACTGTC	FALSE	0	0	5	328	0.00227649	22.7649
TTAGGTTAGGTGATTATCACTGTCTGTCTCTCCTGCAGCCAGAAAGAGAC----------ATTACTCTGTGCAGTCAGACATCTGGAGCATGGGACTGTC	TTAGGTTAGGTGATTATCACTGTCTGTCTCTCCTGCAGCCAGAAAGACTCCAGGGGACTCATTACTCTGTGCAGTCAGACATCTGGAGCATGGGACTGTC	FALSE	10	0	2	328	0.00227649	22.7649
TTAGGTTAGGTGATTATCAATGTCTGTCTCTCCTGCAGCCAGAAAGACTC-AGGGGACTCATTACTCTGTGCAGTCAGACATCTGGAGCATGGGACTGTC	TTAGGTTAGGTGATTATCACTGTCTGTCTCTCCTGCAGCCAGAAAGACTCCAGGGGACTCATTACTCTGTGCAGTCAGACATCTGGAGCATGGGACTGTC	FALSE	1	0	0	328	0.00227649	22.7649
TTAGGTTAGGTGATTATCACTGTCT------------------------CCAGGGGACTCATTACTCTGTGCAGTCAGACATCTGGAGCATGGGACTGTC	TTAGGTTAGGTGATTATCACTGTCTGTCTCTCCTGCAGCCAGAAAGACTCCAGGGGACTCATTACTCTGTGCAGTCAGACATCTGGAGCATGGGACTGTC	FALSE	24	0	0	327	0.00226955	22.6955
TAGGTTAGGTGATTATCACTGTCTGTCTCTCCTGCAGCCAGAAAGACAGCCAGGGGACTCATTACTCTGTGCAGTCAGACATCTGGAGCATGGGACTGTC	TAGGTTAGGTGATTATCACTGTCTGTCTCTCCTGCAGCCAGAAAGACT-CCAGGGGACTCATTACTCTGTGCAGTCAGACATCTGGAGCATGGGACTGTC	FALSE	0	1	1	326	0.00226261	22.6261
TTAGGTTAGGTGATTATCACTGTCTGTCTCTCCTGCAGCGAGAAAGACTCCAGGGGACTCATTACTCTGTGCAGTCAGACATCTGGAGCATGGGACTGTC	TTAGGTTAGGTGATTATCACTGTCTGTCTCTCCTGCAGCCAGAAAGACTCCAGGGGACTCATTACTCTGTGCAGTCAGACATCTGGAGCATGGGACTGTC	FALSE	0	0	1	326	0.00226261	22.6261
TTAGGTTAGGTGATTATCACTGTCTGTC---------------------------GACTCATTACTCTGTGCAGTCAGACATCTGGAGCATGGGACTGTC	TTAGGTTAGGTGATTATCACTGTCTGTCTCTCCTGCAGCCAGAAAGACTCCAGGGGACTCATTACTCTGTGCAGTCAGACATCTGGAGCATGGGACTGTC	FALSE	27	0	0	326	0.00226261	22.6261
TTAGGTTAGGTGATTATCACTGTCTGTCTCTCC---------------------------------------AGTCAGACATCTGGAGCATGGGACTGTC	TTAGGTTAGGTGATTATCACTGTCTGTCTCTCCTGCAGCCAGAAAGACTCCAGGGGACTCATTACTCTGTGCAGTCAGACATCTGGAGCATGGGACTGTC	FALSE	39	0	0	325	0.00225567	22.5567
TTAGGTTAGGTGATTATCACTGTCTGTCTCTCCTGCATT-----------------ACTCATTACTCTGTGCAGTCAGACATCTGGAGCATGGGACTGTC	TTAGGTTAGGTGATTATCACTGTCTGTCTCTCCTGCAGCCAGAAAGACTCCAGGGGACTCATTACTCTGTGCAGTCAGACATCTGGAGCATGGGACTGTC	FALSE	17	0	2	325	0.00225567	22.5567
TTAGGTTAGGTGATTATCACTGTCTGTCTCT-----------------------GGACTCATTACTCTGTGCAGTCAGACATCTGGAGCATGGGACTGTC	TTAGGTTAGGTGATTATCACTGTCTGTCTCTCCTGCAGCCAGAAAGACTCCAGGGGACTCATTACTCTGTGCAGTCAGACATCTGGAGCATGGGACTGTC	FALSE	23	0	0	325	0.00225567	22.5567
TTAGGTTAGGTGATTATCACTGACTGTCTCTCCTGCAGCCAGAAAGACTCCAGGGGACTCATTACTCTGTGCAGTCAGACATCTGGAGCATGGGACTGTC	TTAGGTTAGGTGATTATCACTGTCTGTCTCTCCTGCAGCCAGAAAGACTCCAGGGGACTCATTACTCTGTGCAGTCAGACATCTGGAGCATGGGACTGTC	FALSE	0	0	1	325	0.00225567	22.5567
TTAGGTTAGGTGATTATCACTGTCTGTCTC---------------------------------ACTCTGTGCAGTCAGACATCTGGAGCATGGGACTGTC	TTAGGTTAGGTGATTATCACTGTCTGTCTCTCCTGCAGCCAGAAAGACTCCAGGGGACTCATTACTCTGTGCAGTCAGACATCTGGAGCATGGGACTGTC	FALSE	33	0	0	323	0.00224179	22.4179
TTCGGTTAGGTGATTATCACTGTCTGTCTCTCCTGCAGCCAGAAAG-------GGGACTCATTACTCTGTGCAGTCAGACATCTGGAGCATGGGACTGTC	TTAGGTTAGGTGATTATCACTGTCTGTCTCTCCTGCAGCCAGAAAGACTCCAGGGGACTCATTACTCTGTGCAGTCAGACATCTGGAGCATGGGACTGTC	FALSE	7	0	0	323	0.00224179	22.4179
TTAGGTTAGGTGATTATCACTGTCTGTCTCTCCTGCAGCCAGAAAGACTC----------ATTACTCTGTGCAGTCAGACATCTGGAGCTTGGGACTGTC	TTAGGTTAGGTGATTATCACTGTCTGTCTCTCCTGCAGCCAGAAAGACTCCAGGGGACTCATTACTCTGTGCAGTCAGACATCTGGAGCATGGGACTGTC	FALSE	10	0	0	323	0.00224179	22.4179
TTAGGTTAGGTGATTATCACTGTCTGTCTCTCCTGCAGCCAGAAAGTCT------------TTACTCTGTGCAGTCAGACATCTGGAGCATGGGACTGTC	TTAGGTTAGGTGATTATCACTGTCTGTCTCTCCTGCAGCCAGAAAGACTCCAGGGGACTCATTACTCTGTGCAGTCAGACATCTGGAGCATGGGACTGTC	FALSE	12	0	1	321	0.00222791	22.2791
TTAGGTTAGGTGATTATCACTGTCTGTCTCTCCTGCAGCCAGAA---------------CATTACTCTGTGCAGTCAGACATCTGGAGCATGGGACTGTC	TTAGGTTAGGTGATTATCACTGTCTGTCTCTCCTGCAGCCAGAAAGACTCCAGGGGACTCATTACTCTGTGCAGTCAGACATCTGGAGCATGGGACTGTC	FALSE	15	0	0	321	0.00222791	22.2791
TTAGGTTAGGTGATTATCACTGTCTGTCTCTCCTGCAGCC--------------GGACTCATTACTCTGTGCAGTCAGACATCTGGAGCATGGGACTGTC	TTAGGTTAGGTGATTATCACTGTCTGTCTCTCCTGCAGCCAGAAAGACTCCAGGGGACTCATTACTCTGTGCAGTCAGACATCTGGAGCATGGGACTGTC	FALSE	14	0	0	321	0.00222791	22.2791
TTAGGTTAGGTGATTATCACTGTCTGTCTCTCCTGCAG---------------------------TCTGTGCAGTCAGACATCTGGAGCATGGGACTGTC	TTAGGTTAGGTGATTATCACTGTCTGTCTCTCCTGCAGCCAGAAAGACTCCAGGGGACTCATTACTCTGTGCAGTCAGACATCTGGAGCATGGGACTGTC	FALSE	27	0	0	321	0.00222791	22.2791
TTAGGTTAGGTGATTATCACTGTCTGTCTCTCCTGCAGCCAG-----------------------------CAGTCAGACATCTGGAGCATGGGACTGTC	TTAGGTTAGGTGATTATCACTGTCTGTCTCTCCTGCAGCCAGAAAGACTCCAGGGGACTCATTACTCTGTGCAGTCAGACATCTGGAGCATGGGACTGTC	FALSE	29	0	0	321	0.00222791	22.2791
TTAGGTTAGGTGATTATCACTGTCTGTCTCTCCTGCAGCCAGAAAGACTCCAGGGGACTCATTACTCTGTGCAGTTAGACATCTGGAGCATGGGACTGTC	TTAGGTTAGGTGATTATCACTGTCTGTCTCTCCTGCAGCCAGAAAGACTCCAGGGGACTCATTACTCTGTGCAGTCAGACATCTGGAGCATGGGACTGTC	FALSE	0	0	1	320	0.00222097	22.2097
TTAGGTTAGGTGATTATCACTGTCTGTCTCTCCTGCAGCCAGAAAG----------------------------------------------------TC	TTAGGTTAGGTGATTATCACTGTCTGTCTCTCCTGCAGCCAGAAAGACTCCAGGGGACTCATTACTCTGTGCAGTCAGACATCTGGAGCATGGGACTGTC	FALSE	52	0	0	319	0.00221403	22.1403
TTAGGTTAGGTGATGATCACTGTCTGTCTCTCCTGCAGCCAGAAAGACTC----------ATTACTCTGTGCAGTCAGACATCTGGAGCATGGGACTGTC	TTAGGTTAGGTGATTATCACTGTCTGTCTCTCCTGCAGCCAGAAAGACTCCAGGGGACTCATTACTCTGTGCAGTCAGACATCTGGAGCATGGGACTGTC	FALSE	10	0	0	319	0.00221403	22.1403
TTAGGTTAGGTGATTATCACTGTCTGTCTCTCCTGCAGCCAGAAAGATTC-AGGGGACTCATTACTCTGTGCAGTCAGACATCTGGAGCATGGGACTGTC	TTAGGTTAGGTGATTATCACTGTCTGTCTCTCCTGCAGCCAGAAAGACTCCAGGGGACTCATTACTCTGTGCAGTCAGACATCTGGAGCATGGGACTGTC	FALSE	1	0	1	318	0.00220709	22.0709
TTAGGTTAGGTGATTATCACTGTCTGTCTCTCCTGCAGCCAGAAAGACGC-AGGGGACTCATTACTCTGTGCAGTCAGACATCTGGAGCATGGGACTGTC	TTAGGTTAGGTGATTATCACTGTCTGTCTCTCCTGCAGCCAGAAAGACTCCAGGGGACTCATTACTCTGTGCAGTCAGACATCTGGAGCATGGGACTGTC	FALSE	1	0	1	317	0.00220015	22.0015
TTAGGTTTGGTGATTATCACTGTCTGTCTCTCCTGCAGCCAGAAAGACTCCAGGGGACTCATTACTCTGTGCAGTCAGACATCTGGAGCATGGGACTGTC	TTAGGTTAGGTGATTATCACTGTCTGTCTCTCCTGCAGCCAGAAAGACTCCAGGGGACTCATTACTCTGTGCAGTCAGACATCTGGAGCATGGGACTGTC	TRUE	0	0	0	317	0.00220015	22.0015
GTAGGTTAGGTGATTATCACTGTCTGTCTCTCCTGCAGCCAGAAAG-------GGGACTCATTACTCTGTGCAGTCAGACATCTGGAGCATGGGACTGTC	TTAGGTTAGGTGATTATCACTGTCTGTCTCTCCTGCAGCCAGAAAGACTCCAGGGGACTCATTACTCTGTGCAGTCAGACATCTGGAGCATGGGACTGTC	FALSE	7	0	0	316	0.00219321	21.9321
TTAGGTTAGGTGATTATCACTGTCTGTCTCTCCTGCAGCCAGAAAG----CAGGG-ACTCATTACTCTGTGCAGTCAGACATCTGGAGCATGGGACTGTC	TTAGGTTAGGTGATTATCACTGTCTGTCTCTCCTGCAGCCAGAAAGACTCCAGGGGACTCATTACTCTGTGCAGTCAGACATCTGGAGCATGGGACTGTC	FALSE	5	0	0	316	0.00219321	21.9321
TTAGGTTAGGTGATTATCACTGTCTGTCTCTCCTGCAGCCAGAAAGT-------GGACTCATTACTCTGTGCAGTCAGACATCTGGAGCATGGGACTGTC	TTAGGTTAGGTGATTATCACTGTCTGTCTCTCCTGCAGCCAGAAAGACTCCAGGGGACTCATTACTCTGTGCAGTCAGACATCTGGAGCATGGGACTGTC	FALSE	7	0	1	315	0.00218627	21.8627
TTAGGTTAGGTGATTATCACTGTCTGTCTCTCCTGCAGCCAG----------------------------------------------CATGGGACTGTC	TTAGGTTAGGTGATTATCACTGTCTGTCTCTCCTGCAGCCAGAAAGACTCCAGGGGACTCATTACTCTGTGCAGTCAGACATCTGGAGCATGGGACTGTC	FALSE	46	0	0	315	0.00218627	21.8627
TTAGGTTAGGTGATTATCACTGTCTGTCTCTCCTGCAGCCAGAAAGACTCCAGGGGACTCATTACTCTGTGCAGTCAGACATCAGGAGCATGGGACTGTC	TTAGGTTAGGTGATTATCACTGTCTGTCTCTCCTGCAGCCAGAAAGACTCCAGGGGACTCATTACTCTGTGCAGTCAGACATCTGGAGCATGGGACTGTC	TRUE	0	0	0	315	0.00218627	21.8627
TTAGGTTAGGTGATTATCACTGTCTGTCTCTCCTGCAGCCAGAAAGACTC--------GCATTACTCTGTGCAGTCAGACATCTGGAGCATGGGACTGTC	TTAGGTTAGGTGATTATCACTGTCTGTCTCTCCTGCAGCCAGAAAGACTCCAGGGGACTCATTACTCTGTGCAGTCAGACATCTGGAGCATGGGACTGTC	FALSE	8	0	1	314	0.00217933	21.7933
TTAGGTTAGGTGATTATCACTGTCTGTCTCTCCTGCAGCCAGAAAGACTC----------ATTACTCTGTGCATTCAGACATCTGGAGCATGGGACTGTC	TTAGGTTAGGTGATTATCACTGTCTGTCTCTCCTGCAGCCAGAAAGACTCCAGGGGACTCATTACTCTGTGCAGTCAGACATCTGGAGCATGGGACTGTC	FALSE	10	0	1	312	0.00216545	21.6545
TTAGGTTAGGTGATTATCACTGTCTGTCTCTCCTGCAGCCAGAAAGACTC----------ATGACTCTGTGCAGTCAGACATCTGGAGCATGGGACTGTC	TTAGGTTAGGTGATTATCACTGTCTGTCTCTCCTGCAGCCAGAAAGACTCCAGGGGACTCATTACTCTGTGCAGTCAGACATCTGGAGCATGGGACTGTC	FALSE	10	0	1	311	0.00215851	21.5851
TTAGGTTAGGTGATTATCACTGTCTGTCTCTCCTGCA---------------------------------------------------------------	TTAGGTTAGGTGATTATCACTGTCTGTCTCTCCTGCAGCCAGAAAGACTCCAGGGGACTCATTACTCTGTGCAGTCAGACATCTGGAGCATGGGACTGTC	FALSE	95	0	0	310	0.00215156	21.5156
TTAGGTAAGGTGATTATCACTGTCTGTCTCTCCTGCAGCCAGAAAGACTC-AGGGGACTCATTACTCTGTGCAGTCAGACATCTGGAGCATGGGACTGTC	TTAGGTTAGGTGATTATCACTGTCTGTCTCTCCTGCAGCCAGAAAGACTCCAGGGGACTCATTACTCTGTGCAGTCAGACATCTGGAGCATGGGACTGTC	FALSE	1	0	0	310	0.00215156	21.5156
TTAGGTTAGGTGATTATCACTGTCTGTCTCTCCTGCAGCCAGAAAGACTC----------------------------ACATCTGGAGCATGGGACTGTC	TTAGGTTAGGTGATTATCACTGTCTGTCTCTCCTGCAGCCAGAAAGACTCCAGGGGACTCATTACTCTGTGCAGTCAGACATCTGGAGCATGGGACTGTC	FALSE	28	0	0	310	0.00215156	21.5156
TTAGGTTAGGTGATTATCACTGTCTGTCTCTCCTGCAGCCAGA--------------------------------CAGACATCTGGAGCATGGGACTGTC	TTAGGTTAGGTGATTATCACTGTCTGTCTCTCCTGCAGCCAGAAAGACTCCAGGGGACTCATTACTCTGTGCAGTCAGACATCTGGAGCATGGGACTGTC	FALSE	32	0	0	310	0.00215156	21.5156
TTAGGTTAGGTGATTATCACTGTCTGTCTCTCCTGCAGCC-------------GGGACTCATTACTCTGTGCAGTCAGACATCTGGAGCATGGGACTGTC	TTAGGTTAGGTGATTATCACTGTCTGTCTCTCCTGCAGCCAGAAAGACTCCAGGGGACTCATTACTCTGTGCAGTCAGACATCTGGAGCATGGGACTGTC	FALSE	13	0	0	309	0.00214462	21.4462
TTAGGTTAGGTGATTATCACTGTCTGTCTCTCCTGCAGCCAGAAAAA-----GGGGACTCATTACTCTGTGCAGTCAGACATCTGGAGCATGGGACTGTC	TTAGGTTAGGTGATTATCACTGTCTGTCTCTCCTGCAGCCAGAAAGACTCCAGGGGACTCATTACTCTGTGCAGTCAGACATCTGGAGCATGGGACTGTC	FALSE	5	0	1	309	0.00214462	21.4462
TTAGGTTAGGTGATTATCACTGTCTGTCTCTCCTGCAGCCAGAAAGACA----------------TCTGTGCAGTCAGACATCTGGAGCATGGGACTGTC	TTAGGTTAGGTGATTATCACTGTCTGTCTCTCCTGCAGCCAGAAAGACTCCAGGGGACTCATTACTCTGTGCAGTCAGACATCTGGAGCATGGGACTGTC	FALSE	16	0	1	309	0.00214462	21.4462
GTAGGTTAGGTGATTATCACTGTCTGTCTCTCCTGCAGCCAGAAAGACTCCCAGGGGACTCATTACTCTGTGCAGTCAGACATCTGGAGCATGGGACTGT	TTAGGTTAGGTGATTATCACTGTCTGTCTCTCCTGCAGCCAGAAAGACTC-CAGGGGACTCATTACTCTGTGCAGTCAGACATCTGGAGCATGGGACTGT	FALSE	0	1	0	309	0.00214462	21.4462
TTAGGTTAGGTGATTATCACTGTCTGTCTCTCCTGC-------------------------TTACTCTGTGCAGTCAGACATCTGGAGCATGGGACTGTC	TTAGGTTAGGTGATTATCACTGTCTGTCTCTCCTGCAGCCAGAAAGACTCCAGGGGACTCATTACTCTGTGCAGTCAGACATCTGGAGCATGGGACTGTC	FALSE	25	0	0	309	0.00214462	21.4462
TTAGGGTAGGTGATTATCACTGTCTGTCTCTCCTGCAGCCAGAA------CAGGGGACTCATTACTCTGTGCAGTCAGACATCTGGAGCATGGGACTGTC	TTAGGTTAGGTGATTATCACTGTCTGTCTCTCCTGCAGCCAGAAAGACTCCAGGGGACTCATTACTCTGTGCAGTCAGACATCTGGAGCATGGGACTGTC	FALSE	6	0	0	308	0.00213768	21.3768
TTAGGTTAGGTGATTATGACTGTCTGTCTCTCCTGCAGCCAGAAAGACTCCAGGGGACTCATTACTCTGTGCAGTCAGACATCTGGAGCATGGGACTGTC	TTAGGTTAGGTGATTATCACTGTCTGTCTCTCCTGCAGCCAGAAAGACTCCAGGGGACTCATTACTCTGTGCAGTCAGACATCTGGAGCATGGGACTGTC	TRUE	0	0	0	308	0.00213768	21.3768
#NAME?	TTAGGTTAGGTGATTATCACTGTCTGTCTCTCCTGCAGCCAGAAAGACTCCAGGGGACTCATTACTCTGTGCAGTCAGACATCTGGAGCATGGGACTGTC	FALSE	85	0	0	307	0.00213074	21.3074
TTAGGTTAGGTGATTATCACTGTCTGTCTCTCCTGCAGCCAGAAAGTCTCCAGGGGACTCATTACTCTGTGCAGTCAGACATCTGGAGCATGGGACTGTC	TTAGGTTAGGTGATTATCACTGTCTGTCTCTCCTGCAGCCAGAAAGACTCCAGGGGACTCATTACTCTGTGCAGTCAGACATCTGGAGCATGGGACTGTC	FALSE	0	0	1	307	0.00213074	21.3074
TTCGGTTAGGTGATTATCACTGTCTGTCTCTCCTGCAG---------------GGGACTCATTACTCTGTGCAGTCAGACATCTGGAGCATGGGACTGTC	TTAGGTTAGGTGATTATCACTGTCTGTCTCTCCTGCAGCCAGAAAGACTCCAGGGGACTCATTACTCTGTGCAGTCAGACATCTGGAGCATGGGACTGTC	FALSE	15	0	0	307	0.00213074	21.3074
TTAGGTTAGGTGATTATCACTGTCTGTCTCTCCTGCAGCCAGAAGGGC---AGGGGACTCATTACTCTGTGCAGTCAGACATCTGGAGCATGGGACTGTC	TTAGGTTAGGTGATTATCACTGTCTGTCTCTCCTGCAGCCAGAAAGACTCCAGGGGACTCATTACTCTGTGCAGTCAGACATCTGGAGCATGGGACTGTC	FALSE	3	0	2	305	0.00211686	21.1686
TTAGGTTAGGTGATTATCACTGTCTGTATCTCCTGCAGCCAGAAAGACTC-AGGGGACTCATTACTCTGTGCAGTCAGACATCTGGAGCATGGGACTGTC	TTAGGTTAGGTGATTATCACTGTCTGTCTCTCCTGCAGCCAGAAAGACTCCAGGGGACTCATTACTCTGTGCAGTCAGACATCTGGAGCATGGGACTGTC	FALSE	1	0	1	305	0.00211686	21.1686
TTAGGTTAGGTGATTATCACTGTCTGTCTCTCCTGCAGCCAGAAAGA---------ACTCATTACTCTGTGCAGTCAGACATCTGGAGCATGGGACTGTC	TTAGGTTAGGTGATTATCACTGTCTGTCTCTCCTGCAGCCAGAAAGACTCCAGGGGACTCATTACTCTGTGCAGTCAGACATCTGGAGCATGGGACTGTC	FALSE	9	0	0	305	0.00211686	21.1686
TTAGGTTAGGTGATTATCACTGTCTGTCTCT---------------------------------------GCAGTCAGACATCTGGAGCATGGGACTGTC	TTAGGTTAGGTGATTATCACTGTCTGTCTCTCCTGCAGCCAGAAAGACTCCAGGGGACTCATTACTCTGTGCAGTCAGACATCTGGAGCATGGGACTGTC	FALSE	39	0	0	305	0.00211686	21.1686
TTAGGTTAGGTGATTATCACTGTCTGTCTCTCCTGCAGCCAGAAAGACTG-----------TTACTCTGTGCAGTCAGACATCTGGAGCATGGGACTGTC	TTAGGTTAGGTGATTATCACTGTCTGTCTCTCCTGCAGCCAGAAAGACTCCAGGGGACTCATTACTCTGTGCAGTCAGACATCTGGAGCATGGGACTGTC	FALSE	11	0	1	304	0.00210992	21.0992
TTAGGTTAGGTGATTATCACTGTCTGTCTCTCCTGCAGCCAGACAG---------GACTCATTACTCTGTGCAGTCAGACATCTGGAGCATGGGACTGTC	TTAGGTTAGGTGATTATCACTGTCTGTCTCTCCTGCAGCCAGAAAGACTCCAGGGGACTCATTACTCTGTGCAGTCAGACATCTGGAGCATGGGACTGTC	FALSE	9	0	1	304	0.00210992	21.0992
TTAGGTTAGGTGATTATCACTGTCTGTCTCTCCTGCAGCCAGTCTTTCT---GGGGACTCATTACTCTGTGCAGTCAGACATCTGGAGCATGGGACTGTC	TTAGGTTAGGTGATTATCACTGTCTGTCTCTCCTGCAGCCAGAAAGACTCCAGGGGACTCATTACTCTGTGCAGTCAGACATCTGGAGCATGGGACTGTC	FALSE	3	0	5	304	0.00210992	21.0992
TTAGGTTAGGTGATTATCACTGTCTGTCTCTCCTGCAGCCAGAAAGACTCCAGGGGACTCTTTACTCTGTGCAGTCAGACATCTGGAGCATGGGACTGTC	TTAGGTTAGGTGATTATCACTGTCTGTCTCTCCTGCAGCCAGAAAGACTCCAGGGGACTCATTACTCTGTGCAGTCAGACATCTGGAGCATGGGACTGTC	FALSE	0	0	1	303	0.00210298	21.0298
TTAGGTTAGGTGATTATCACTGTCTGTCTCTCCTGCAGACAGA------------------------------------CATCTGGAGCATGGGACTGTC	TTAGGTTAGGTGATTATCACTGTCTGTCTCTCCTGCAGCCAGAAAGACTCCAGGGGACTCATTACTCTGTGCAGTCAGACATCTGGAGCATGGGACTGTC	FALSE	36	0	1	303	0.00210298	21.0298
TTAGGTTAGGTGATTATCACTGTCTGTCTCTCCTGCAGCCAGAAAGACTC------------------------TCAGACATCTGGAGCATGGGACTGTC	TTAGGTTAGGTGATTATCACTGTCTGTCTCTCCTGCAGCCAGAAAGACTCCAGGGGACTCATTACTCTGTGCAGTCAGACATCTGGAGCATGGGACTGTC	FALSE	24	0	0	303	0.00210298	21.0298
TTAGGTTAGGTGATTATCACTGTCTGTCTCTCCTGCAGCCAGACA--------------------TCTGGAGCAGTCAGACATCTGGAGCATGGGACTGT	TTAGGTTAGGTGATTATCACTGTCTGTCTCTCCTGCAGCCAGAAAGACTCCAGGGGACTCATTACTCTGT-GCAGTCAGACATCTGGAGCATGGGACTGT	FALSE	20	1	2	303	0.00210298	21.0298
TTAGGTTAGGTGATTATCACTGTCTGTCTCTCCTGCAGCCAG-----------GTGACTCATTACTCTGTGCAGTCAGACATCTGGAGCATGGGACTGTC	TTAGGTTAGGTGATTATCACTGTCTGTCTCTCCTGCAGCCAGAAAGACTCCAGGGGACTCATTACTCTGTGCAGTCAGACATCTGGAGCATGGGACTGTC	FALSE	11	0	1	302	0.00209604	20.9604
TTAGGTTAGGTGATTATCACTGTCTGTCTCTCCTGCAGCCAGAAAGACTCCAGGGGACTGATTACTCTGTGCAGTCAGACATCTGGAGCATGGGACTGTC	TTAGGTTAGGTGATTATCACTGTCTGTCTCTCCTGCAGCCAGAAAGACTCCAGGGGACTCATTACTCTGTGCAGTCAGACATCTGGAGCATGGGACTGTC	FALSE	0	0	1	302	0.00209604	20.9604
TTAGGTTAGGTGATTATCACTGTCTGTCTCTCCTGCAGCCAGAAAGACTT-----------TTACTCTGTGCAGTCAGACATCTGGAGCATGGGACTGTC	TTAGGTTAGGTGATTATCACTGTCTGTCTCTCCTGCAGCCAGAAAGACTCCAGGGGACTCATTACTCTGTGCAGTCAGACATCTGGAGCATGGGACTGTC	FALSE	11	0	1	300	0.00208216	20.8216
TTAGGTTAGGTGATTATCACTGTCTGTCTCTCCTGCAGCCAGAAAGACTC----TGACTCATTACTCTGTGCAGTCAGACATCTGGAGCATGGGACTGTC	TTAGGTTAGGTGATTATCACTGTCTGTCTCTCCTGCAGCCAGAAAGACTCCAGGGGACTCATTACTCTGTGCAGTCAGACATCTGGAGCATGGGACTGTC	FALSE	4	0	1	300	0.00208216	20.8216
TTAGGTTAGGTGATTATCACTGTCTGTCTCTCCTGCAGCCAGAAAGACTCCAGGGGACTCATTACTCTGTGCAGTCAGACATCTGGAGTATGGGACTGTC	TTAGGTTAGGTGATTATCACTGTCTGTCTCTCCTGCAGCCAGAAAGACTCCAGGGGACTCATTACTCTGTGCAGTCAGACATCTGGAGCATGGGACTGTC	TRUE	0	0	0	300	0.00208216	20.8216
TTAGGTTAGGTGATTATCACTGTCTGTCT-----------------------GGGGACTCATTACTCTGTGCAGTCAGACATCTGGAGCATGGGACTGTC	TTAGGTTAGGTGATTATCACTGTCTGTCTCTCCTGCAGCCAGAAAGACTCCAGGGGACTCATTACTCTGTGCAGTCAGACATCTGGAGCATGGGACTGTC	FALSE	23	0	0	300	0.00208216	20.8216
TTAGGTTAGGTGATTATCACTGTCTGTCTCTCCTGCAGCCAGAAAGACTG---------------TCTGTGCAGTCAGACATCTGGAGCATGGGACTGTC	TTAGGTTAGGTGATTATCACTGTCTGTCTCTCCTGCAGCCAGAAAGACTCCAGGGGACTCATTACTCTGTGCAGTCAGACATCTGGAGCATGGGACTGTC	FALSE	15	0	1	300	0.00208216	20.8216
GTAGGTTAGGTGATTATCACTGTCTGTCTCTCCTGCAGCCAGAA------CAGGGGACTCATTACTCTGTGCAGTCAGACATCTGGAGCATGGGACTGTC	TTAGGTTAGGTGATTATCACTGTCTGTCTCTCCTGCAGCCAGAAAGACTCCAGGGGACTCATTACTCTGTGCAGTCAGACATCTGGAGCATGGGACTGTC	FALSE	6	0	0	299	0.00207522	20.7522
TTAGGTTAGGTGATTATCACTGTCTGTCTCTCCTGCAGCCAGAAAGAC-----------CATTACTCTGTGCAGTCAGACATCTGGAGCATGGGACTGTC	TTAGGTTAGGTGATTATCACTGTCTGTCTCTCCTGCAGCCAGAAAGACTCCAGGGGACTCATTACTCTGTGCAGTCAGACATCTGGAGCATGGGACTGTC	FALSE	11	0	0	298	0.00206828	20.6828
TTAGGTTAGGTGATTATCACTGTCTGTCTCTCCTGCAGCCAGAAAGA--------------------TGTGCAGTCAGACATCTGGAGCATGGGACTGTC	TTAGGTTAGGTGATTATCACTGTCTGTCTCTCCTGCAGCCAGAAAGACTCCAGGGGACTCATTACTCTGTGCAGTCAGACATCTGGAGCATGGGACTGTC	FALSE	20	0	0	298	0.00206828	20.6828
#NAME?	TTAGGTTAGGTGATTATCACTGTCTGTCTCTCCTGCAGCCAGAAAGACTCCAGGGGACTCATTACTCTGTGCAGTCAGACATCTGGAGCATGGGACTGTC	FALSE	56	0	0	298	0.00206828	20.6828
TTAGGTTAGGTGATTAACACTGTCTGTCTCTCCTGCAGCCAGAAAGACTC-AGGGGACTCATTACTCTGTGCAGTCAGACATCTGGAGCATGGGACTGTC	TTAGGTTAGGTGATTATCACTGTCTGTCTCTCCTGCAGCCAGAAAGACTCCAGGGGACTCATTACTCTGTGCAGTCAGACATCTGGAGCATGGGACTGTC	FALSE	1	0	0	297	0.00206134	20.6134
TTAGGTTAGGTGATTATCACTGTCTGTCTCTCCTGCAGCCAGAAAT-------GGGACTCATTACTCTGTGCAGTCAGACATCTGGAGCATGGGACTGTC	TTAGGTTAGGTGATTATCACTGTCTGTCTCTCCTGCAGCCAGAAAGACTCCAGGGGACTCATTACTCTGTGCAGTCAGACATCTGGAGCATGGGACTGTC	FALSE	7	0	1	297	0.00206134	20.6134
#NAME?	TTAGGTTAGGTGATTATCACTGTCTGTCTCTCCTGCAGCCAGAAAGACTCCAGGGGACTCATTACTCTGTGCAGTCAGACATCTGGAGCATGGGACTGTC	FALSE	67	0	0	297	0.00206134	20.6134
TTAGGTTAGGTGATTATCACTGTCTGTCTC----------------------GGGGACTCATTACTCTGTGCAGTCAGACATCTGGAGCATGGGACTGTC	TTAGGTTAGGTGATTATCACTGTCTGTCTCTCCTGCAGCCAGAAAGACTCCAGGGGACTCATTACTCTGTGCAGTCAGACATCTGGAGCATGGGACTGTC	FALSE	22	0	0	297	0.00206134	20.6134
TTAGGTTAGGTGATTATCACTGTCTGTCTCTCCTGCAGCCAGAAGGAT--CAGGGGACTCATTACTCTGTGCAGTCAGACATCTGGAGCATGGGACTGTC	TTAGGTTAGGTGATTATCACTGTCTGTCTCTCCTGCAGCCAGAAAGACTCCAGGGGACTCATTACTCTGTGCAGTCAGACATCTGGAGCATGGGACTGTC	FALSE	2	0	2	296	0.0020544	20.544
TTAGGTTAGGTGATTATCACTGTCTGTCTCTCCTGCAGCCAGAAAGACTC----------ATTACTGTGTGCAGTCAGACATCTGGAGCATGGGACTGTC	TTAGGTTAGGTGATTATCACTGTCTGTCTCTCCTGCAGCCAGAAAGACTCCAGGGGACTCATTACTCTGTGCAGTCAGACATCTGGAGCATGGGACTGTC	FALSE	10	0	1	296	0.0020544	20.544
TTAGGTTAGGTGATTATCACTGTCTGTC------------------------------------------------------------------------	TTAGGTTAGGTGATTATCACTGTCTGTCTCTCCTGCAGCCAGAAAGACTCCAGGGGACTCATTACTCTGTGCAGTCAGACATCTGGAGCATGGGACTGTC	FALSE	106	0	0	295	0.00204746	20.4746
TTAGGTTAGGTGATTATCACTGTCTGTCTCTCCTGG-----------CTGCAGGAGACTCATTACTCTGTGCAGTCAGACATCTGGAGCATGGGACTGTC	TTAGGTTAGGTGATTATCACTGTCTGTCTCTCCTGCAGCCAGAAAGACTCCAGGGGACTCATTACTCTGTGCAGTCAGACATCTGGAGCATGGGACTGTC	FALSE	11	0	3	295	0.00204746	20.4746
TTAGGTTAGGTGATTATCACTGTCTGTCTCTCCTGCAGCCAGAAAGACTCCAGGGGACTCATTACTCTGTGCAGTCAGACATCTGGAGCATAGGACTGTC	TTAGGTTAGGTGATTATCACTGTCTGTCTCTCCTGCAGCCAGAAAGACTCCAGGGGACTCATTACTCTGTGCAGTCAGACATCTGGAGCATGGGACTGTC	TRUE	0	0	0	295	0.00204746	20.4746
#NAME?	TTAGGTTAGGTGATTATCACTGTCTGTCTCTCCTGCAGCCAGAAAGACTCCAGGGGACTCATTACTCTGTGCAGTCAGACATCTGGAGCATGGGACTGTC	FALSE	97	0	0	294	0.00204052	20.4052
TTAGGTTAGGTGATTATCACTGTCTGTCTCTCCTGCAGCCAGA--------------------------TGCAGTCAGACATCTGGAGCATGGGACTGTC	TTAGGTTAGGTGATTATCACTGTCTGTCTCTCCTGCAGCCAGAAAGACTCCAGGGGACTCATTACTCTGTGCAGTCAGACATCTGGAGCATGGGACTGTC	FALSE	26	0	0	293	0.00203358	20.3358
#NAME?	TTAGGTTAGGTGATTATCACTGTCTGTCTCTCCTGCAGCCAGAAAGACTCCAGGGGACTCATTACTCTGTGCAGTCAGACATCTGGAGCATGGGACTGTC	FALSE	72	0	0	293	0.00203358	20.3358
TTAGGTTAGGTGCTTATCACTGTCTGTCTCTCCTGCAGCCAGAAAGACTC-AGGGGACTCATTACTCTGTGCAGTCAGACATCTGGAGCATGGGACTGTC	TTAGGTTAGGTGATTATCACTGTCTGTCTCTCCTGCAGCCAGAAAGACTCCAGGGGACTCATTACTCTGTGCAGTCAGACATCTGGAGCATGGGACTGTC	FALSE	1	0	0	293	0.00203358	20.3358
TTAGGTTAGGTGATTATCACTGTCTGTCTCTCCTGCAGCCAG--------------------------------------------------GGACTGTC	TTAGGTTAGGTGATTATCACTGTCTGTCTCTCCTGCAGCCAGAAAGACTCCAGGGGACTCATTACTCTGTGCAGTCAGACATCTGGAGCATGGGACTGTC	FALSE	50	0	0	293	0.00203358	20.3358
TTAGGTTAGGTGATTATCACTGTCTGTCTCTCCTG-------------TCCAGGGGACTCATTACTCTGTGCAGTCAGACATCTGGAGCATGGGACTGTC	TTAGGTTAGGTGATTATCACTGTCTGTCTCTCCTGCAGCCAGAAAGACTCCAGGGGACTCATTACTCTGTGCAGTCAGACATCTGGAGCATGGGACTGTC	FALSE	13	0	0	293	0.00203358	20.3358
TTAGGTTAGGTGATTATCACTGTCTGTCTCTCCTGCAGCCAGAAAGACA-----GGACTCATTACTCTGTGCAGTCAGACATCTGGAGCATGGGACTGTC	TTAGGTTAGGTGATTATCACTGTCTGTCTCTCCTGCAGCCAGAAAGACTCCAGGGGACTCATTACTCTGTGCAGTCAGACATCTGGAGCATGGGACTGTC	FALSE	5	0	1	293	0.00203358	20.3358
TTAGGTTAGGTGATTATCACTGTCTGTCTCTCCTGCAGCCAGACAGACTC-AGGGGACTCATTACTCTGTGCAGTCAGACATCTGGAGCATGGGACTGTC	TTAGGTTAGGTGATTATCACTGTCTGTCTCTCCTGCAGCCAGAAAGACTCCAGGGGACTCATTACTCTGTGCAGTCAGACATCTGGAGCATGGGACTGTC	FALSE	1	0	1	292	0.00202664	20.2664
AGGTTAGGTGATTATCACTGTCTGTCTCTCCTGCAGCCAGAAAGACTGGCCAGGGGACTCATTACTCTGTGCAGTCAGACATCTGGAGCATGGGACTGTC	AGGTTAGGTGATTATCACTGTCTGTCTCTCCTGCAGCCAGAAAGACT--CCAGGGGACTCATTACTCTGTGCAGTCAGACATCTGGAGCATGGGACTGTC	FALSE	0	2	0	292	0.00202664	20.2664
TTAGGTTAGGTGATTATCACTGTCTGTCTCTCCTGCAGCCAGAAAGACTT-AGGGGACTCATTACTCTGTGCAGTCAGACATCTGGAGCATGGGACTGTC	TTAGGTTAGGTGATTATCACTGTCTGTCTCTCCTGCAGCCAGAAAGACTCCAGGGGACTCATTACTCTGTGCAGTCAGACATCTGGAGCATGGGACTGTC	FALSE	1	0	1	292	0.00202664	20.2664
TTAGGTTAGGTGATTATCACTGTCTGTCTCTCCTGCAGCCAGAAAGACTCCAGGGGACTCATTACTCTGTGCAGTCAGACATCTGGAGCATGAGACTGTC	TTAGGTTAGGTGATTATCACTGTCTGTCTCTCCTGCAGCCAGAAAGACTCCAGGGGACTCATTACTCTGTGCAGTCAGACATCTGGAGCATGGGACTGTC	TRUE	0	0	0	291	0.00201969	20.1969
TTAGGTTAGGTGATTATCACTGTCTGTCTCTCCTGCAGCCAGAAAGACCTCAGGGGACTCATTACTCTGTGCAGTCAGACATCTGGAGCATGGGACTGTC	TTAGGTTAGGTGATTATCACTGTCTGTCTCTCCTGCAGCCAGAAAGACTCCAGGGGACTCATTACTCTGTGCAGTCAGACATCTGGAGCATGGGACTGTC	FALSE	0	0	2	291	0.00201969	20.1969
GTAGGTTAGGTGATTATCACTGTCTGTCTCTCCTGCAGCCAGAAAG----CAGGGGACTCATTACTCTGTGCAGTCAGACATCTGGAGCATGGGACTGTC	TTAGGTTAGGTGATTATCACTGTCTGTCTCTCCTGCAGCCAGAAAGACTCCAGGGGACTCATTACTCTGTGCAGTCAGACATCTGGAGCATGGGACTGTC	FALSE	4	0	0	290	0.00201275	20.1275
TTAGGTTAGGTGATTATCACTGTCTGTCTCTCCTGCAGCCAGAAAG--TCCAGGG-ACTCATTACTCTGTGCAGTCAGACATCTGGAGCATGGGACTGTC	TTAGGTTAGGTGATTATCACTGTCTGTCTCTCCTGCAGCCAGAAAGACTCCAGGGGACTCATTACTCTGTGCAGTCAGACATCTGGAGCATGGGACTGTC	FALSE	3	0	0	290	0.00201275	20.1275
TTAGGTTAGGTGATTATCACTGTCTGTCTCTCCTGCAGCCAGAAAGAC-----------------------------------------ATGGGACTGTC	TTAGGTTAGGTGATTATCACTGTCTGTCTCTCCTGCAGCCAGAAAGACTCCAGGGGACTCATTACTCTGTGCAGTCAGACATCTGGAGCATGGGACTGTC	FALSE	41	0	0	290	0.00201275	20.1275
GTAGGTTAGGTGAGTATCACTGTCTGTCTCTCCTGCAGCCAGAAAGACTCCAGGGGACTCATTACTCTGTGCAGTCAGACATCTGGAGCATGGGACTGTC	TTAGGTTAGGTGATTATCACTGTCTGTCTCTCCTGCAGCCAGAAAGACTCCAGGGGACTCATTACTCTGTGCAGTCAGACATCTGGAGCATGGGACTGTC	TRUE	0	0	0	290	0.00201275	20.1275
TTAGGTTAGGTGATTATCACTGTCTGTCTCTCCTGCAGCCAGAAAGACTT----------TTTACTCTGTGCAGTCAGACATCTGGAGCATGGGACTGTC	TTAGGTTAGGTGATTATCACTGTCTGTCTCTCCTGCAGCCAGAAAGACTCCAGGGGACTCATTACTCTGTGCAGTCAGACATCTGGAGCATGGGACTGTC	FALSE	10	0	2	289	0.00200581	20.0581
TTAGGTTAGGTGATTATCACTGTCTGTCTCTCCTGT---------------------CTCATTACTCTGTGCAGTCAGACATCTGGAGCATGGGACTGTC	TTAGGTTAGGTGATTATCACTGTCTGTCTCTCCTGCAGCCAGAAAGACTCCAGGGGACTCATTACTCTGTGCAGTCAGACATCTGGAGCATGGGACTGTC	FALSE	21	0	1	289	0.00200581	20.0581
ATAGGTTAGGTGATTATAACTGTCTGTCTCTCCTGCAGCCAGAAAGACTCCAGGGGACTCATTACTCTGTGCAGTCAGACATCTGGAGCATGGGACTGTC	TTAGGTTAGGTGATTATCACTGTCTGTCTCTCCTGCAGCCAGAAAGACTCCAGGGGACTCATTACTCTGTGCAGTCAGACATCTGGAGCATGGGACTGTC	TRUE	0	0	0	289	0.00200581	20.0581
TTAGGTTAGGTGATTATCACTGTCTGTCTCTCCTGCAGCCAGAAAGACTCCAGGGGACTCATTACTCTGTCCAGTCAGACATCTGGAGCATGGGACTGTC	TTAGGTTAGGTGATTATCACTGTCTGTCTCTCCTGCAGCCAGAAAGACTCCAGGGGACTCATTACTCTGTGCAGTCAGACATCTGGAGCATGGGACTGTC	FALSE	0	0	1	288	0.00199887	19.9887
TTAGGTTAGGTGATTATCACTGTCTGTCTCTCCTGCAGCCAGACAT------------------CTCTGTGCAGTCAGACATCTGGAGCATGGGACTGTC	TTAGGTTAGGTGATTATCACTGTCTGTCTCTCCTGCAGCCAGAAAGACTCCAGGGGACTCATTACTCTGTGCAGTCAGACATCTGGAGCATGGGACTGTC	FALSE	18	0	2	287	0.00199193	19.9193
TTAGGTTAGGTGATTATCACTGTCTGTCT-------------------TCCAGGGGACTCATTACTCTGTGCAGTCAGACATCTGGAGCATGGGACTGTC	TTAGGTTAGGTGATTATCACTGTCTGTCTCTCCTGCAGCCAGAAAGACTCCAGGGGACTCATTACTCTGTGCAGTCAGACATCTGGAGCATGGGACTGTC	FALSE	19	0	0	287	0.00199193	19.9193
TTAGGTTAGGTGATTATCACTGTCTGTCTCTCCTGCAGCCAGTAAGACTCCAGGGGACTCATTACTCTGTGCAGTCAGACATCTGGAGCATGGGACTGTC	TTAGGTTAGGTGATTATCACTGTCTGTCTCTCCTGCAGCCAGAAAGACTCCAGGGGACTCATTACTCTGTGCAGTCAGACATCTGGAGCATGGGACTGTC	FALSE	0	0	1	286	0.00198499	19.8499
TTAGGGTCGGTGATTATCACTGTCTGTCTCTCCTGCAGCCAGAAAGACTCCAGGGGACTCATTACTCTGTGCAGTCAGACATCTGGAGCATGGGACTGTC	TTAGGTTAGGTGATTATCACTGTCTGTCTCTCCTGCAGCCAGAAAGACTCCAGGGGACTCATTACTCTGTGCAGTCAGACATCTGGAGCATGGGACTGTC	TRUE	0	0	0	285	0.00197805	19.7805
#NAME?	TTAGGTTAGGTGATTATCACTGTCTGTCTCTCCTGCAGCCAGAAAGACTCCAGGGGACTCATTACTCTGTGCAGTCAGACATCTGGAGCATGGGACTGTC	FALSE	54	0	0	285	0.00197805	19.7805
TTAGGTTAGGTGATTATCACTGTCTGTCTCTCCTGCAGCCAGAAAGACTCCA-----CTCATTACTCTGTGCAGTCAGACATCTGGAGCATGGGACTGTC	TTAGGTTAGGTGATTATCACTGTCTGTCTCTCCTGCAGCCAGAAAGACTCCAGGGGACTCATTACTCTGTGCAGTCAGACATCTGGAGCATGGGACTGTC	FALSE	5	0	0	285	0.00197805	19.7805
TTAGGTTAGGTGATTATCACTGTCTGTCTCTCCTGCAG---GAGAGACTC----------ATTACTCTGTGCAGTCAGACATCTGGAGCATGGGACTGTC	TTAGGTTAGGTGATTATCACTGTCTGTCTCTCCTGCAGCCAGAAAGACTCCAGGGGACTCATTACTCTGTGCAGTCAGACATCTGGAGCATGGGACTGTC	FALSE	13	0	1	284	0.00197111	19.7111
TTAGGTTAGGTGAGTATCACTGTCTGTCTCTCCTGCAGCCAGAAAGAC---AGGGGACTCATTACTCTGTGCAGTCAGACATCTGGAGCATGGGACTGTC	TTAGGTTAGGTGATTATCACTGTCTGTCTCTCCTGCAGCCAGAAAGACTCCAGGGGACTCATTACTCTGTGCAGTCAGACATCTGGAGCATGGGACTGTC	FALSE	3	0	0	284	0.00197111	19.7111
TTAGGTTAGGTGTTTATCACTGTCTGTCTCTCCTGCAGCCAGAAAGACTCCAGGGGACTCATTACTCTGTGCAGTCAGACATCTGGAGCATGGGACTGTC	TTAGGTTAGGTGATTATCACTGTCTGTCTCTCCTGCAGCCAGAAAGACTCCAGGGGACTCATTACTCTGTGCAGTCAGACATCTGGAGCATGGGACTGTC	TRUE	0	0	0	283	0.00196417	19.6417
#NAME?	TTAGGTTAGGTGATTATCACTGTCTGTCTCTCCTGCAGCCAGAAAGACTCCAGGGGACTCATTACTCTGTGCAGTCAGACATCTGGAGCATGGGACTGTC	FALSE	65	0	0	283	0.00196417	19.6417
TTAGGTTAGGTGATTATCACTGTCTGTCT-----------------------------------------GCAGTCAGACATCTGGAGCATGGGACTGTC	TTAGGTTAGGTGATTATCACTGTCTGTCTCTCCTGCAGCCAGAAAGACTCCAGGGGACTCATTACTCTGTGCAGTCAGACATCTGGAGCATGGGACTGTC	FALSE	41	0	0	281	0.00195029	19.5029
TTAGGTTAGGTGATTATCACTGTCTGTCTCTCCTGCAGCC------------GGGGACTCATTACTCTGTGCAGTCAGACATCTGGAGCATGGGACTGTC	TTAGGTTAGGTGATTATCACTGTCTGTCTCTCCTGCAGCCAGAAAGACTCCAGGGGACTCATTACTCTGTGCAGTCAGACATCTGGAGCATGGGACTGTC	FALSE	12	0	0	281	0.00195029	19.5029
TTAGGTTAGGTGATTATCACTGTCTGTCTCTCCTGCAGCCAGAAAGAC------GGACTCATTACTCTGTGCAGTCAGACATCTGGAGCATGGGACTGTC	TTAGGTTAGGTGATTATCACTGTCTGTCTCTCCTGCAGCCAGAAAGACTCCAGGGGACTCATTACTCTGTGCAGTCAGACATCTGGAGCATGGGACTGTC	FALSE	6	0	0	281	0.00195029	19.5029
TTAGGTTAGGTGATTATCACTGTCTGTCTCTCCTGCAGCCAGAAAGGC--CAGGGGACTCATTACTCTGTGCAGTCAGACATCTGGAGCATGGGACTGTC	TTAGGTTAGGTGATTATCACTGTCTGTCTCTCCTGCAGCCAGAAAGACTCCAGGGGACTCATTACTCTGTGCAGTCAGACATCTGGAGCATGGGACTGTC	FALSE	2	0	1	281	0.00195029	19.5029
TTAGGTTAGGTGATGATCACTGTCTGTCTCTCCTGCAGCCAGAAAGACTCCAGGGGACTCATTACTCTGTGCAGTCAGACATCTGGAGCATGGGACTGTC	TTAGGTTAGGTGATTATCACTGTCTGTCTCTCCTGCAGCCAGAAAGACTCCAGGGGACTCATTACTCTGTGCAGTCAGACATCTGGAGCATGGGACTGTC	TRUE	0	0	0	280	0.00194335	19.4335
TTAGGTTAGGTGATTATCACTGTCTGTCTCTCCTGCAGCCAGA----CTC-AGGGGACTCATTACTCTGTGCAGTCAGACATCTGGAGCATGGGACTGTC	TTAGGTTAGGTGATTATCACTGTCTGTCTCTCCTGCAGCCAGAAAGACTCCAGGGGACTCATTACTCTGTGCAGTCAGACATCTGGAGCATGGGACTGTC	FALSE	5	0	0	279	0.00193641	19.3641
TTAGGTTAGGTGATTATCACTG------------------------------------------------------------------------ACTGTC	TTAGGTTAGGTGATTATCACTGTCTGTCTCTCCTGCAGCCAGAAAGACTCCAGGGGACTCATTACTCTGTGCAGTCAGACATCTGGAGCATGGGACTGTC	FALSE	72	0	0	279	0.00193641	19.3641
TTAGGTTAGGTGATTCTCACTGTCTGTCTCTCCTGCAGCCAGAAAGACTC-AGGGGACTCATTACTCTGTGCAGTCAGACATCTGGAGCATGGGACTGTC	TTAGGTTAGGTGATTATCACTGTCTGTCTCTCCTGCAGCCAGAAAGACTCCAGGGGACTCATTACTCTGTGCAGTCAGACATCTGGAGCATGGGACTGTC	FALSE	1	0	0	276	0.00191559	19.1559
TTAGGTTAGGTGATTATCACTTTCTGTCTCTCCTGCAGCCAGAAAGACTC-AGGGGACTCATTACTCTGTGCAGTCAGACATCTGGAGCATGGGACTGTC	TTAGGTTAGGTGATTATCACTGTCTGTCTCTCCTGCAGCCAGAAAGACTCCAGGGGACTCATTACTCTGTGCAGTCAGACATCTGGAGCATGGGACTGTC	FALSE	1	0	1	276	0.00191559	19.1559
TTAGGTTAGGTGATTATCACTGTCTGTCTCTCCTGCAGCC-----------------CTCATTACTCTGTGCAGTCAGACATCTGGAGCATGGGACTGTC	TTAGGTTAGGTGATTATCACTGTCTGTCTCTCCTGCAGCCAGAAAGACTCCAGGGGACTCATTACTCTGTGCAGTCAGACATCTGGAGCATGGGACTGTC	FALSE	17	0	0	276	0.00191559	19.1559
GTAGGTTAGGTGATTATCACTGTCTGTCTCTCCTGCAG---------------GGGACTCATTACTCTGTGCAGTCAGACATCTGGAGCATGGGACTGTC	TTAGGTTAGGTGATTATCACTGTCTGTCTCTCCTGCAGCCAGAAAGACTCCAGGGGACTCATTACTCTGTGCAGTCAGACATCTGGAGCATGGGACTGTC	FALSE	15	0	0	276	0.00191559	19.1559
TTAGGTTAGGTGATTATCACTGTCTGTCTCTCCTGCAGCCAGAAAGACTCCAGGGGACTCATTACTCTGTGCAATCAGACATCTGGAGCATGGGACTGTC	TTAGGTTAGGTGATTATCACTGTCTGTCTCTCCTGCAGCCAGAAAGACTCCAGGGGACTCATTACTCTGTGCAGTCAGACATCTGGAGCATGGGACTGTC	FALSE	0	0	1	276	0.00191559	19.1559
TTAGGTTAGGTGATTATCACTGTCTGTCTCTCCTGCAGCCTGAAAGACTCCAGGGGACTCATTACTCTGTGCAGTCAGACATCTGGAGCATGGGACTGTC	TTAGGTTAGGTGATTATCACTGTCTGTCTCTCCTGCAGCCAGAAAGACTCCAGGGGACTCATTACTCTGTGCAGTCAGACATCTGGAGCATGGGACTGTC	FALSE	0	0	1	276	0.00191559	19.1559
TTAGGTTAGGTGATTATCACTGTCTGTCTCTCCTGCAGCCAGAATGACTCCAGGGGACTCATTACTCTGTGCAGTCAGACATCTGGAGCATGGGACTGTC	TTAGGTTAGGTGATTATCACTGTCTGTCTCTCCTGCAGCCAGAAAGACTCCAGGGGACTCATTACTCTGTGCAGTCAGACATCTGGAGCATGGGACTGTC	FALSE	0	0	1	275	0.00190865	19.0865
TTAGGTTAGGTGATTATCACTGTCTGTCTCTCCTGCAGCCAG--------------------TACTCTGTGCAGTCAGACATCTGGAGCATGGGACTGTC	TTAGGTTAGGTGATTATCACTGTCTGTCTCTCCTGCAGCCAGAAAGACTCCAGGGGACTCATTACTCTGTGCAGTCAGACATCTGGAGCATGGGACTGTC	FALSE	20	0	0	275	0.00190865	19.0865
TTAGGTGAGGTGATTATCACTGTCTGTCTCTCCTGCAGCCAG-----------GGGACTCATTACTCTGTGCAGTCAGACATCTGGAGCATGGGACTGTC	TTAGGTTAGGTGATTATCACTGTCTGTCTCTCCTGCAGCCAGAAAGACTCCAGGGGACTCATTACTCTGTGCAGTCAGACATCTGGAGCATGGGACTGTC	FALSE	11	0	0	275	0.00190865	19.0865
TTAGGTTAGGTGATTATCACTGTCTGTCTCTCCTGCAGCCAGAAAGCCTCCAGGGGACTCATTACTCTGTGCAGTCAGACATCTGGAGCATGGGACTGTC	TTAGGTTAGGTGATTATCACTGTCTGTCTCTCCTGCAGCCAGAAAGACTCCAGGGGACTCATTACTCTGTGCAGTCAGACATCTGGAGCATGGGACTGTC	FALSE	0	0	1	274	0.00190171	19.0171
TTAGGTTAGGTGATTATCACTGTCTGTCTCTCATT---------------------ACTCATTACTCTGTGCAGTCAGACATCTGGAGCATGGGACTGTC	TTAGGTTAGGTGATTATCACTGTCTGTCTCTCCTGCAGCCAGAAAGACTCCAGGGGACTCATTACTCTGTGCAGTCAGACATCTGGAGCATGGGACTGTC	FALSE	21	0	2	274	0.00190171	19.0171
TTAGGTTAGGTGATTATCACTGTCTGTCTCTCCTGCAGCCAGAAAGACTC--------------------------------------------------	TTAGGTTAGGTGATTATCACTGTCTGTCTCTCCTGCAGCCAGAAAGACTCCAGGGGACTCATTACTCTGTGCAGTCAGACATCTGGAGCATGGGACTGTC	FALSE	50	0	0	274	0.00190171	19.0171
TTAGGTTAGGTGATTATCACTGTCTGTCTCTCCTGCAGCCAGAAAGACTC--TGGGACTCATTACTCTGTGCAGTCAGACATCTGGAGCATGGGACTGTC	TTAGGTTAGGTGATTATCACTGTCTGTCTCTCCTGCAGCCAGAAAGACTCCAGGGGACTCATTACTCTGTGCAGTCAGACATCTGGAGCATGGGACTGTC	FALSE	2	0	1	273	0.00189477	18.9477
TTAGGTTAGGTGATTATCACTGTCTGTCTCTCCTGCAGCCAGAAAGACTCC--------CATTACTCTGTGCAGTCAGACATCTGGAGCATGGGACTGTC	TTAGGTTAGGTGATTATCACTGTCTGTCTCTCCTGCAGCCAGAAAGACTCCAGGGGACTCATTACTCTGTGCAGTCAGACATCTGGAGCATGGGACTGTC	FALSE	8	0	0	273	0.00189477	18.9477
TTAGGTTAGGTGATTATCACTGTCTGTCTCTCCTGCAGCCAGAAAGACT---------------------------------------------------	TTAGGTTAGGTGATTATCACTGTCTGTCTCTCCTGCAGCCAGAAAGACTCCAGGGGACTCATTACTCTGTGCAGTCAGACATCTGGAGCATGGGACTGTC	FALSE	97	0	0	272	0.00188782	18.8782
TTAGGTTAGGTGATTATCACTGTCTGTCTCT-----------------------------------------------------GGAGCATGGGACTGTC	TTAGGTTAGGTGATTATCACTGTCTGTCTCTCCTGCAGCCAGAAAGACTCCAGGGGACTCATTACTCTGTGCAGTCAGACATCTGGAGCATGGGACTGTC	FALSE	53	0	0	272	0.00188782	18.8782
TTAGGTTAGGTGATTATTACTGTCTGTCTCTCCTGCAGCCAGAAAGACTCCAGGGGACTCATTACTCTGTGCAGTCAGACATCTGGAGCATGGGACTGTC	TTAGGTTAGGTGATTATCACTGTCTGTCTCTCCTGCAGCCAGAAAGACTCCAGGGGACTCATTACTCTGTGCAGTCAGACATCTGGAGCATGGGACTGTC	TRUE	0	0	0	271	0.00188088	18.8088
TTAGGTTAGGTGATTATCACTGTCTGTCTCTCCTGCAGCCAG-------------------------------------------GAGCATGGGACTGTC	TTAGGTTAGGTGATTATCACTGTCTGTCTCTCCTGCAGCCAGAAAGACTCCAGGGGACTCATTACTCTGTGCAGTCAGACATCTGGAGCATGGGACTGTC	FALSE	43	0	0	271	0.00188088	18.8088
ATAGGTTAGGTGATTATCACTGTCTGTCTCTCCTGCAGCCAG-----------GGGACTCATTACTCTGTGCAGTCAGACATCTGGAGCATGGGACTGTC	TTAGGTTAGGTGATTATCACTGTCTGTCTCTCCTGCAGCCAGAAAGACTCCAGGGGACTCATTACTCTGTGCAGTCAGACATCTGGAGCATGGGACTGTC	FALSE	11	0	0	270	0.00187394	18.7394
TTAGGTTAGGTGATTATCACTGTCTGTCTCTGC------------------AGGGGACTCATTACTCTGTGCAGTCAGACATCTGGAGCATGGGACTGTC	TTAGGTTAGGTGATTATCACTGTCTGTCTCTCCTGCAGCCAGAAAGACTCCAGGGGACTCATTACTCTGTGCAGTCAGACATCTGGAGCATGGGACTGTC	FALSE	18	0	1	270	0.00187394	18.7394
TTAGGTTAGGTGATTATCATTGTCTGTCTCTCCTGCAGCCAGAAAGACTCCAGGGGACTCATTACTCTGTGCAGTCAGACATCTGGAGCATGGGACTGTC	TTAGGTTAGGTGATTATCACTGTCTGTCTCTCCTGCAGCCAGAAAGACTCCAGGGGACTCATTACTCTGTGCAGTCAGACATCTGGAGCATGGGACTGTC	TRUE	0	0	0	270	0.00187394	18.7394
TTAGGTTAGGTGATTATCACTGTCTGTCTCTCCTGC----------------GGGGACTCATTACTCTGTGCAGTCAGACATCTGGAGCATGGGACTGTC	TTAGGTTAGGTGATTATCACTGTCTGTCTCTCCTGCAGCCAGAAAGACTCCAGGGGACTCATTACTCTGTGCAGTCAGACATCTGGAGCATGGGACTGTC	FALSE	16	0	0	269	0.001867	18.67
TTAGGTTAGGTGATTATCACTGTCTGTCTCTCCTGCAGCCAGAAAGACTCTAGGGGACTCATTACTCTGTGCAGTCAGACATCTGGAGCATGGGACTGTC	TTAGGTTAGGTGATTATCACTGTCTGTCTCTCCTGCAGCCAGAAAGACTCCAGGGGACTCATTACTCTGTGCAGTCAGACATCTGGAGCATGGGACTGTC	FALSE	0	0	1	269	0.001867	18.67
TTAGGTTAGGTGATTATCACTGTCTGTCTCTCCTGCAGCCAGAAAGACAT-----TACTCATTACTCTGTGCAGTCAGACATCTGGAGCATGGGACTGTC	TTAGGTTAGGTGATTATCACTGTCTGTCTCTCCTGCAGCCAGAAAGACTCCAGGGGACTCATTACTCTGTGCAGTCAGACATCTGGAGCATGGGACTGTC	FALSE	5	0	3	268	0.00186006	18.6006
TTAGGTTAGGTGATTATCACTGTCTGTCTCTCCTGCAGCC-----------------------------TGCAGTCAGACATCTGGAGCATGGGACTGTC	TTAGGTTAGGTGATTATCACTGTCTGTCTCTCCTGCAGCCAGAAAGACTCCAGGGGACTCATTACTCTGTGCAGTCAGACATCTGGAGCATGGGACTGTC	FALSE	29	0	0	268	0.00186006	18.6006
TTCGGTTAGGTGAGTATCACTGTCTGTCTCTCCTGCAGCCAGAAAGACTCCAGGGGACTCATTACTCTGTGCAGTCAGACATCTGGAGCATGGGACTGTC	TTAGGTTAGGTGATTATCACTGTCTGTCTCTCCTGCAGCCAGAAAGACTCCAGGGGACTCATTACTCTGTGCAGTCAGACATCTGGAGCATGGGACTGTC	TRUE	0	0	0	268	0.00186006	18.6006
TTAGGTTAGGTGATTATCACTGTCTGTCTCTCCTGCAGCCAGAAAGACTC----------ATTACTCTGTGCAGTCAGACATCTGGAGGATGGGACTGTC	TTAGGTTAGGTGATTATCACTGTCTGTCTCTCCTGCAGCCAGAAAGACTCCAGGGGACTCATTACTCTGTGCAGTCAGACATCTGGAGCATGGGACTGTC	FALSE	10	0	0	268	0.00186006	18.6006
#NAME?	TTAGGTTAGGTGATTATCACTGTCTGTCTCTCCTGCAGCCAGAAAGACTCCAGGGGACTCATTACTCTGTGCAGTCAGACATCTGGAGCATGGGACTGTC	FALSE	61	0	0	267	0.00185312	18.5312
TTAGGTTAGGTGATTATCACTGTCTGTCTCTCCTGCAGCCAGAAAGACTC-----------TT--TCTGTGCAGTCAGACATCTGGAGCATGGGACTGTC	TTAGGTTAGGTGATTATCACTGTCTGTCTCTCCTGCAGCCAGAAAGACTCCAGGGGACTCATTACTCTGTGCAGTCAGACATCTGGAGCATGGGACTGTC	FALSE	13	0	0	267	0.00185312	18.5312
TTAGGTTAGGTGATTATCACTGTCTGTCTCTCCTGCAGCCAGAAAGTCTTTCTGGGACTCATTACTCTGTGCAGTCAGACATCTGGAGCATGGGACTGTC	TTAGGTTAGGTGATTATCACTGTCTGTCTCTCCTGCAGCCAGAAAGACTCCAGGGGACTCATTACTCTGTGCAGTCAGACATCTGGAGCATGGGACTGTC	FALSE	0	0	5	267	0.00185312	18.5312
TTAGGTTAGGTGATTATCACTGTCTGTCTATCCTGCAGCCAGAAAGACTC-AGGGGACTCATTACTCTGTGCAGTCAGACATCTGGAGCATGGGACTGTC	TTAGGTTAGGTGATTATCACTGTCTGTCTCTCCTGCAGCCAGAAAGACTCCAGGGGACTCATTACTCTGTGCAGTCAGACATCTGGAGCATGGGACTGTC	FALSE	1	0	1	267	0.00185312	18.5312
TTAGGTTAGGTGATTATCACTGTCTGTCTCTCCTGCAGCCAGACAG--------GGACTCATTACTCTGTGCAGTCAGACATCTGGAGCATGGGACTGTC	TTAGGTTAGGTGATTATCACTGTCTGTCTCTCCTGCAGCCAGAAAGACTCCAGGGGACTCATTACTCTGTGCAGTCAGACATCTGGAGCATGGGACTGTC	FALSE	8	0	1	266	0.00184618	18.4618
TTAGGTTAGGTGATTATCACTGTCTGTCTCTCCTGCAGCCAGAAAGACTA-----------------TGTGCAGTCAGACATCTGGAGCATGGGACTGTC	TTAGGTTAGGTGATTATCACTGTCTGTCTCTCCTGCAGCCAGAAAGACTCCAGGGGACTCATTACTCTGTGCAGTCAGACATCTGGAGCATGGGACTGTC	FALSE	17	0	1	266	0.00184618	18.4618
GTAGGTTCGGTGATTATCACTGTCTGTCTCTCCTGCAGCCAGAAAGACTCCAGGGGACTCATTACTCTGTGCAGTCAGACATCTGGAGCATGGGACTGTC	TTAGGTTAGGTGATTATCACTGTCTGTCTCTCCTGCAGCCAGAAAGACTCCAGGGGACTCATTACTCTGTGCAGTCAGACATCTGGAGCATGGGACTGTC	TRUE	0	0	0	265	0.00183924	18.3924
TTAGGTTAGGTGATTATCACTGTCTGTCTCTCCTGCAGCCAGAAAGACTT--TCTGACTCATTACTCTGTGCAGTCAGACATCTGGAGCATGGGACTGTC	TTAGGTTAGGTGATTATCACTGTCTGTCTCTCCTGCAGCCAGAAAGACTCCAGGGGACTCATTACTCTGTGCAGTCAGACATCTGGAGCATGGGACTGTC	FALSE	2	0	4	265	0.00183924	18.3924
GTAGGTTAGGTGATTATAACTGTCTGTCTCTCCTGCAGCCAGAAAGACTCCAGGGGACTCATTACTCTGTGCAGTCAGACATCTGGAGCATGGGACTGTC	TTAGGTTAGGTGATTATCACTGTCTGTCTCTCCTGCAGCCAGAAAGACTCCAGGGGACTCATTACTCTGTGCAGTCAGACATCTGGAGCATGGGACTGTC	TRUE	0	0	0	265	0.00183924	18.3924
TTAGGTTAGGTGATTATCACTGTCTGTCTCTCCTG-----------------------TCATTACTCTGTGCAGTCAGACATCTGGAGCATGGGACTGTC	TTAGGTTAGGTGATTATCACTGTCTGTCTCTCCTGCAGCCAGAAAGACTCCAGGGGACTCATTACTCTGTGCAGTCAGACATCTGGAGCATGGGACTGTC	FALSE	23	0	0	264	0.0018323	18.323
TTAGGTTAGGTGATTATCACTGTCTGTCTCTCCTGCAGCCAGAAAGACTC----------ATTACTCTGTGCAGTCAGACATCTGGGGCATGGGACTGTC	TTAGGTTAGGTGATTATCACTGTCTGTCTCTCCTGCAGCCAGAAAGACTCCAGGGGACTCATTACTCTGTGCAGTCAGACATCTGGAGCATGGGACTGTC	FALSE	10	0	0	263	0.00182536	18.2536
#NAME?	TTAGGTTAGGTGATTATCACTGTCTGTCTCTCCTGCAGCCAGAAAGACTCCAGGGGACTCATTACTCTGTGCAGTCAGACATCTGGAGCATGGGACTGTC	FALSE	53	0	0	262	0.00181842	18.1842
TTCGGTTAGGTGATTATCACTGTCTGTCTCTCCTGCAGCCAGAA------CAGGGGACTCATTACTCTGTGCAGTCAGACATCTGGAGCATGGGACTGTC	TTAGGTTAGGTGATTATCACTGTCTGTCTCTCCTGCAGCCAGAAAGACTCCAGGGGACTCATTACTCTGTGCAGTCAGACATCTGGAGCATGGGACTGTC	FALSE	6	0	0	262	0.00181842	18.1842
TTAGGTTAGGTGATTATCACTGTCTGTCTCTCCTGCAGCCAGAAAG-------------------------CAGTCAGACATCTGGAGCATGGGACTGTC	TTAGGTTAGGTGATTATCACTGTCTGTCTCTCCTGCAGCCAGAAAGACTCCAGGGGACTCATTACTCTGTGCAGTCAGACATCTGGAGCATGGGACTGTC	FALSE	25	0	0	262	0.00181842	18.1842
TTAGGTTAGGTGATTATCACTGTCTGTCTCTCCTGCAGCCAGAAGGACTC--------TCATTACTCTGTGCAGTCAGACATCTGGAGCATGGGACTGTC	TTAGGTTAGGTGATTATCACTGTCTGTCTCTCCTGCAGCCAGAAAGACTCCAGGGGACTCATTACTCTGTGCAGTCAGACATCTGGAGCATGGGACTGTC	FALSE	8	0	1	262	0.00181842	18.1842
TTAGGTTAGGTGATTATCACTGTCTGTCTCTCCTGCAGCCAGT------------GACTCATTACTCTGTGCAGTCAGACATCTGGAGCATGGGACTGTC	TTAGGTTAGGTGATTATCACTGTCTGTCTCTCCTGCAGCCAGAAAGACTCCAGGGGACTCATTACTCTGTGCAGTCAGACATCTGGAGCATGGGACTGTC	FALSE	12	0	1	261	0.00181148	18.1148
TTAGGGTAGGTGATTATCACTGTCTGTCTCTCCTGCAGCCAGAAAGAC--CAGGGGACTCATTACTCTGTGCAGTCAGACATCTGGAGCATGGGACTGTC	TTAGGTTAGGTGATTATCACTGTCTGTCTCTCCTGCAGCCAGAAAGACTCCAGGGGACTCATTACTCTGTGCAGTCAGACATCTGGAGCATGGGACTGTC	FALSE	2	0	0	261	0.00181148	18.1148
TTAGGTTAGGTGATTATCACTGTCTGTCTCTCCTGCAGCC-------------------CATTACTCTGTGCAGTCAGACATCTGGAGCATGGGACTGTC	TTAGGTTAGGTGATTATCACTGTCTGTCTCTCCTGCAGCCAGAAAGACTCCAGGGGACTCATTACTCTGTGCAGTCAGACATCTGGAGCATGGGACTGTC	FALSE	19	0	0	260	0.00180454	18.0454
TTAGGTTAGGTGATTATCACTGTCTGTCTCTCCTGAAG---------------GGGACTCATTACTCTGTGCAGTCAGACATCTGGAGCATGGGACTGTC	TTAGGTTAGGTGATTATCACTGTCTGTCTCTCCTGCAGCCAGAAAGACTCCAGGGGACTCATTACTCTGTGCAGTCAGACATCTGGAGCATGGGACTGTC	FALSE	15	0	1	260	0.00180454	18.0454
TTAGGTTAGGTGATTATCACTGTCTGTCTCTCCTGCAGCCAGACAT-CTGGAG------CATTACTCTGTGCAGTCAGACATCTGGAGCATGGGACTGTC	TTAGGTTAGGTGATTATCACTGTCTGTCTCTCCTGCAGCCAGAAAGACTCCAGGGGACTCATTACTCTGTGCAGTCAGACATCTGGAGCATGGGACTGTC	FALSE	7	0	4	260	0.00180454	18.0454
TGAGGTTAGGTGATTATCACTGTCTGTCTCTCCTGCAGCCAGAAAGAC---AGGGGACTCATTACTCTGTGCAGTCAGACATCTGGAGCATGGGACTGTC	TTAGGTTAGGTGATTATCACTGTCTGTCTCTCCTGCAGCCAGAAAGACTCCAGGGGACTCATTACTCTGTGCAGTCAGACATCTGGAGCATGGGACTGTC	FALSE	3	0	0	260	0.00180454	18.0454
TTAGGTTAGGTGATTATCACTGTCTGT---------------------------------ATTACTCTGTGCAGTCAGACATCTGGAGCATGGGACTGTC	TTAGGTTAGGTGATTATCACTGTCTGTCTCTCCTGCAGCCAGAAAGACTCCAGGGGACTCATTACTCTGTGCAGTCAGACATCTGGAGCATGGGACTGTC	FALSE	33	0	0	259	0.0017976	17.976
TTAGGTTAGGTGATTATCACTGTCTGTCTCT-------------------------ACTCATTACTCTGTGCAGTCAGACATCTGGAGCATGGGACTGTC	TTAGGTTAGGTGATTATCACTGTCTGTCTCTCCTGCAGCCAGAAAGACTCCAGGGGACTCATTACTCTGTGCAGTCAGACATCTGGAGCATGGGACTGTC	FALSE	25	0	0	259	0.0017976	17.976
TTAGGTTAGGTGATTATCACTGTCTTTCTCTCCTGCAGCCAGAAAGACTC-AGGGGACTCATTACTCTGTGCAGTCAGACATCTGGAGCATGGGACTGTC	TTAGGTTAGGTGATTATCACTGTCTGTCTCTCCTGCAGCCAGAAAGACTCCAGGGGACTCATTACTCTGTGCAGTCAGACATCTGGAGCATGGGACTGTC	FALSE	1	0	1	259	0.0017976	17.976
TTAGGTTAGGTGATTATCACTGTCTGTCTCTCCTGCAGCCAGAAAGACTCCTGCAGCCAGGGGACTCATTACTCTGTGCAGTCAGACATCTGGAGCATGG	TTAGGTTAGGTGATTATCACTGTCTGTCTCTCCTGCAGCCAGAAAGACTC-------CAGGGGACTCATTACTCTGTGCAGTCAGACATCTGGAGCATGG	FALSE	0	7	0	258	0.00179066	17.9066
TTAGGTTAGGTGATTATCACTGTCTGTCTCTCCTGCAGCCAGAAAG---CCAGGG-ACTCATTACTCTGTGCAGTCAGACATCTGGAGCATGGGACTGTC	TTAGGTTAGGTGATTATCACTGTCTGTCTCTCCTGCAGCCAGAAAGACTCCAGGGGACTCATTACTCTGTGCAGTCAGACATCTGGAGCATGGGACTGTC	FALSE	4	0	0	258	0.00179066	17.9066
TTAGGTTAGGTGATTATCACTGTCTGTCTCTCCTGCAGCCAGAGACA--------GACTCATTACTCTGTGCAGTCAGACATCTGGAGCATGGGACTGTC	TTAGGTTAGGTGATTATCACTGTCTGTCTCTCCTGCAGCCAGAAAGACTCCAGGGGACTCATTACTCTGTGCAGTCAGACATCTGGAGCATGGGACTGTC	FALSE	8	0	2	258	0.00179066	17.9066
TTAGGTTAGGTGATTATCACTGTCTGTCTCTCCTGCAGCCAGAAAGACTCCAGGGGACTCATTACTCTGTGCAGTCAGACATCTAGAGCATGGGACTGTC	TTAGGTTAGGTGATTATCACTGTCTGTCTCTCCTGCAGCCAGAAAGACTCCAGGGGACTCATTACTCTGTGCAGTCAGACATCTGGAGCATGGGACTGTC	TRUE	0	0	0	258	0.00179066	17.9066
TTAGGTTAGGTGATTATCAC-------------------------------------CTCATTACTCTGTGCAGTCAGACATCTGGAGCATGGGACTGTC	TTAGGTTAGGTGATTATCACTGTCTGTCTCTCCTGCAGCCAGAAAGACTCCAGGGGACTCATTACTCTGTGCAGTCAGACATCTGGAGCATGGGACTGTC	FALSE	37	0	0	257	0.00178372	17.8372
TTAGGTTAGGTGATTATCACTGTCT-------------------------------------TACTCTGTGCAGTCAGACATCTGGAGCATGGGACTGTC	TTAGGTTAGGTGATTATCACTGTCTGTCTCTCCTGCAGCCAGAAAGACTCCAGGGGACTCATTACTCTGTGCAGTCAGACATCTGGAGCATGGGACTGTC	FALSE	37	0	0	257	0.00178372	17.8372
TTAGGTTAGGTGAATATCACTGTCTGTCTCTCCTGCAGCCAGAAAGACTC-AGGGGACTCATTACTCTGTGCAGTCAGACATCTGGAGCATGGGACTGTC	TTAGGTTAGGTGATTATCACTGTCTGTCTCTCCTGCAGCCAGAAAGACTCCAGGGGACTCATTACTCTGTGCAGTCAGACATCTGGAGCATGGGACTGTC	FALSE	1	0	0	256	0.00177678	17.7678
TTAGGTTAGGTGATTATCACTGTCTGTCTCTCGTGCAGCCAGAAAGACTCCAGGGGACTCATTACTCTGTGCAGTCAGACATCTGGAGCATGGGACTGTC	TTAGGTTAGGTGATTATCACTGTCTGTCTCTCCTGCAGCCAGAAAGACTCCAGGGGACTCATTACTCTGTGCAGTCAGACATCTGGAGCATGGGACTGTC	FALSE	0	0	1	256	0.00177678	17.7678
TTAGGTTAGGTGATTATCACTGTCTGTCTCTCCTGCAGCC----------------------TACTCTGTGCAGTCAGACATCTGGAGCATGGGACTGTC	TTAGGTTAGGTGATTATCACTGTCTGTCTCTCCTGCAGCCAGAAAGACTCCAGGGGACTCATTACTCTGTGCAGTCAGACATCTGGAGCATGGGACTGTC	FALSE	22	0	0	256	0.00177678	17.7678
TTAGGTTAGGTGATTATCACTGTCTGTCTCTCCTGCA--------------------------------TGCAGTCAGACATCTGGAGCATGGGACTGTC	TTAGGTTAGGTGATTATCACTGTCTGTCTCTCCTGCAGCCAGAAAGACTCCAGGGGACTCATTACTCTGTGCAGTCAGACATCTGGAGCATGGGACTGTC	FALSE	32	0	0	256	0.00177678	17.7678
TTAGGTTAGGTGATTATCACTGTCTGTG----------------------CAGGGGACTCATTACTCTGTGCAGTCAGACATCTGGAGCATGGGACTGTC	TTAGGTTAGGTGATTATCACTGTCTGTCTCTCCTGCAGCCAGAAAGACTCCAGGGGACTCATTACTCTGTGCAGTCAGACATCTGGAGCATGGGACTGTC	FALSE	22	0	1	255	0.00176984	17.6984
TTAGGTTAGGTGATTATCACTGTCTGTCTCTCCTGCAGCCAGAAAGACATCAGGGGACTCATTACTCTGTGCAGTCAGACATCTGGAGCATGGGACTGTC	TTAGGTTAGGTGATTATCACTGTCTGTCTCTCCTGCAGCCAGAAAGACTCCAGGGGACTCATTACTCTGTGCAGTCAGACATCTGGAGCATGGGACTGTC	FALSE	0	0	2	255	0.00176984	17.6984
TTAGGTTAGGTGATTATCACTGTCTGTCTCTCCTGCAGCCAG-----------GGGACTCATTACTCTGTGCAGTCAGACATCTGGATCATGGGACTGTC	TTAGGTTAGGTGATTATCACTGTCTGTCTCTCCTGCAGCCAGAAAGACTCCAGGGGACTCATTACTCTGTGCAGTCAGACATCTGGAGCATGGGACTGTC	FALSE	11	0	0	255	0.00176984	17.6984
TTAGGTTAGGTGATTATCACTGTCTGTCTCTCCTGCAGCCAGAAAGACTC-----------GTACTCTGTGCAGTCAGACATCTGGAGCATGGGACTGTC	TTAGGTTAGGTGATTATCACTGTCTGTCTCTCCTGCAGCCAGAAAGACTCCAGGGGACTCATTACTCTGTGCAGTCAGACATCTGGAGCATGGGACTGTC	FALSE	11	0	1	254	0.00176289	17.6289
TTAGGTTAGGTGATTATCACTGTCTGTCTCTCCTGCAGCCAGAAAGACTG-------TGCATTACTCTGTGCAGTCAGACATCTGGAGCATGGGACTGTC	TTAGGTTAGGTGATTATCACTGTCTGTCTCTCCTGCAGCCAGAAAGACTCCAGGGGACTCATTACTCTGTGCAGTCAGACATCTGGAGCATGGGACTGTC	FALSE	7	0	3	254	0.00176289	17.6289
#NAME?	TTAGGTTAGGTGATTATCACTGTCTGTCTCTCCTGCAGCCAGAAAGACTCCAGGGGACTCATTACTCTGTGCAGTCAGACATCTGGAGCATGGGACTGTC	FALSE	73	0	0	253	0.00175595	17.5595
TAGGTTAGGTGATTATCACTGTCTGTCTCTCCTGCAGCCAGAAGAGAC---AGGGGACTCATTACTCTGTGCAGTCAGACATCTGGAGCATGGGACTGTC	TAGGTTAGGTGATTATCACTGTCTGTCTCTCCTGCAGCCAGAA-AGACTCCAGGGGACTCATTACTCTGTGCAGTCAGACATCTGGAGCATGGGACTGTC	FALSE	3	1	0	252	0.00174901	17.4901
TTAGGTTAGGTGATTATCACTGTCTGTCTCTCCTGCAGCCAGAAAGACTC----------ATTACTCTGTGCAGTCAGACATCTGGAGCATGGGAGTGTC	TTAGGTTAGGTGATTATCACTGTCTGTCTCTCCTGCAGCCAGAAAGACTCCAGGGGACTCATTACTCTGTGCAGTCAGACATCTGGAGCATGGGACTGTC	FALSE	10	0	0	252	0.00174901	17.4901
#NAME?	TTAGGTTAGGTGATTATCACTGTCTGTCTCTCCTGCAGCCAGAAAGACTCCAGGGGACTCATTACTCTGTGCAGTCAGACATCTGGAGCATGGGACTGTC	FALSE	101	0	0	252	0.00174901	17.4901
TTAGGTT-------------------------------------------CAGGGGACTCATTACTCTGTGCAGTCAGACATCTGGAGCATGGGACTGTC	TTAGGTTAGGTGATTATCACTGTCTGTCTCTCCTGCAGCCAGAAAGACTCCAGGGGACTCATTACTCTGTGCAGTCAGACATCTGGAGCATGGGACTGTC	FALSE	43	0	0	252	0.00174901	17.4901
TTAGGTTAGGTGATTATCACTGTCTGTCTCTCCTGCAGCCTG--------CAGGGGACTCATTACTCTGTGCAGTCAGACATCTGGAGCATGGGACTGTC	TTAGGTTAGGTGATTATCACTGTCTGTCTCTCCTGCAGCCAGAAAGACTCCAGGGGACTCATTACTCTGTGCAGTCAGACATCTGGAGCATGGGACTGTC	FALSE	8	0	1	251	0.00174207	17.4207
TTAGGTTAGGTGATTATCACTGTCTGTCTCTCC-------------------GGGGACTCATTACTCTGTGCAGTCAGACATCTGGAGCATGGGACTGTC	TTAGGTTAGGTGATTATCACTGTCTGTCTCTCCTGCAGCCAGAAAGACTCCAGGGGACTCATTACTCTGTGCAGTCAGACATCTGGAGCATGGGACTGTC	FALSE	19	0	0	251	0.00174207	17.4207
TAGGTTAGGTGATTATCACTGTCTGTCTCTCCTGCAGCCAGAAAGACTACCAGGGGACTCATTACTCTGTGCAGTCAGACATCTGGAGCATGGGACTGTC	TAGGTTAGGTGATTATCACTGTCTGTCTCTCCTGCAGCCAGAAAGACT-CCAGGGGACTCATTACTCTGTGCAGTCAGACATCTGGAGCATGGGACTGTC	FALSE	0	1	0	251	0.00174207	17.4207
TTAGGTTAGGTGATTATCACTGTCTGTCTCTCCTGCAGCCAGAAAGACTC---------AATTACTCTGTGCAGTCAGACATCTGGAGCATGGGACTGTC	TTAGGTTAGGTGATTATCACTGTCTGTCTCTCCTGCAGCCAGAAAGACTCCAGGGGACTCATTACTCTGTGCAGTCAGACATCTGGAGCATGGGACTGTC	FALSE	9	0	1	251	0.00174207	17.4207
TTAGGTTAGGTGATTATCACTGTCTGTCTCTCCTGCAGCCAGAAAGACTC-AGGGGACTCATTACTCTGTGCAGTCAGAGATCTGGAGCATGGGACTGTC	TTAGGTTAGGTGATTATCACTGTCTGTCTCTCCTGCAGCCAGAAAGACTCCAGGGGACTCATTACTCTGTGCAGTCAGACATCTGGAGCATGGGACTGTC	FALSE	1	0	1	251	0.00174207	17.4207
TTAGGTTAGGTGATTATCACTGTCTGTCTCTCCTGCAGCCAGAAAGACTCCAAGGGACTCATTACTCTGTGCAGTCAGACATCTGGAGCATGGGACTGTC	TTAGGTTAGGTGATTATCACTGTCTGTCTCTCCTGCAGCCAGAAAGACTCCAGGGGACTCATTACTCTGTGCAGTCAGACATCTGGAGCATGGGACTGTC	FALSE	0	0	1	250	0.00173513	17.3513
TTAGGTTAGGTGATTATCACTGTCTGTCTCTCCTGCAGCCAGAAAGACT-------------TTCTCTGTGCAGTCAGACATCTGGAGCATGGGACTGTC	TTAGGTTAGGTGATTATCACTGTCTGTCTCTCCTGCAGCCAGAAAGACTCCAGGGGACTCATTACTCTGTGCAGTCAGACATCTGGAGCATGGGACTGTC	FALSE	13	0	1	250	0.00173513	17.3513
TTAGGTTAGGTGATTATCACTGTCTGTCTCTCCTGCAGCCAGACAGAC---AGGGGACTCATTACTCTGTGCAGTCAGACATCTGGAGCATGGGACTGTC	TTAGGTTAGGTGATTATCACTGTCTGTCTCTCCTGCAGCCAGAAAGACTCCAGGGGACTCATTACTCTGTGCAGTCAGACATCTGGAGCATGGGACTGTC	FALSE	3	0	1	250	0.00173513	17.3513
TTAGGTTAGGTGATTATCACTGTCTGTCTCGC-------------------AGGGGACTCATTACTCTGTGCAGTCAGACATCTGGAGCATGGGACTGTC	TTAGGTTAGGTGATTATCACTGTCTGTCTCTCCTGCAGCCAGAAAGACTCCAGGGGACTCATTACTCTGTGCAGTCAGACATCTGGAGCATGGGACTGTC	FALSE	19	0	1	250	0.00173513	17.3513
TTAGGTTAGGTGATTATCACTGTCTGTCTCTCCTG-------------------------ATTACTCTGTGCAGTCAGACATCTGGAGCATGGGACTGTC	TTAGGTTAGGTGATTATCACTGTCTGTCTCTCCTGCAGCCAGAAAGACTCCAGGGGACTCATTACTCTGTGCAGTCAGACATCTGGAGCATGGGACTGTC	FALSE	25	0	0	249	0.00172819	17.2819
TTAGGTTAGGTGATTATCACTGTCTGTCTCTCCTGCAGCCAGAG-----CCAGGGGACTCATTACTCTGTGCAGTCAGACATCTGGAGCATGGGACTGTC	TTAGGTTAGGTGATTATCACTGTCTGTCTCTCCTGCAGCCAGAAAGACTCCAGGGGACTCATTACTCTGTGCAGTCAGACATCTGGAGCATGGGACTGTC	FALSE	5	0	1	249	0.00172819	17.2819
TTAGGTTAGGTGATTATCACTGTCTGTCTCTCCTGCAT---------------GGGACTCATTACTCTGTGCAGTCAGACATCTGGAGCATGGGACTGTC	TTAGGTTAGGTGATTATCACTGTCTGTCTCTCCTGCAGCCAGAAAGACTCCAGGGGACTCATTACTCTGTGCAGTCAGACATCTGGAGCATGGGACTGTC	FALSE	15	0	1	249	0.00172819	17.2819
TTAGGTTAGGTGATTATCACTGTCTG---------------------------------------------CAGTCAGACATCTGGAGCATGGGACTGTC	TTAGGTTAGGTGATTATCACTGTCTGTCTCTCCTGCAGCCAGAAAGACTCCAGGGGACTCATTACTCTGTGCAGTCAGACATCTGGAGCATGGGACTGTC	FALSE	45	0	0	249	0.00172819	17.2819
TTAGGTTAGGTGATTATCACTGTCTGTCTCTCCTGCAGCCAG-----------------------TCTGTGCAGTCAGACATCTGGAGCATGGGACTGTC	TTAGGTTAGGTGATTATCACTGTCTGTCTCTCCTGCAGCCAGAAAGACTCCAGGGGACTCATTACTCTGTGCAGTCAGACATCTGGAGCATGGGACTGTC	FALSE	23	0	0	248	0.00172125	17.2125
TTAGGTTAGGTGATTATCACTGTCTGTCTCTCCTGCAG--------------GGAGACTCATTACTCTGTGCAGTCAGACATCTGGAGCATGGGACTGTC	TTAGGTTAGGTGATTATCACTGTCTGTCTCTCCTGCAGCCAGAAAGACTCCAGGGGACTCATTACTCTGTGCAGTCAGACATCTGGAGCATGGGACTGTC	FALSE	14	0	1	248	0.00172125	17.2125
TTAGGTTAGGTGATTATCACTGTCTGTCTCTCCTGCAGCCAGAAAGACTC-----TACTCATTACTCTGTGCAGTCAGACATCTGGAGCATGGGACTGTC	TTAGGTTAGGTGATTATCACTGTCTGTCTCTCCTGCAGCCAGAAAGACTCCAGGGGACTCATTACTCTGTGCAGTCAGACATCTGGAGCATGGGACTGTC	FALSE	5	0	1	248	0.00172125	17.2125
TTAGGTTAGGTTA---------------------------------------GGGGACTCATTACTCTGTGCAGTCAGACATCTGGAGCATGGGACTGTC	TTAGGTTAGGTGATTATCACTGTCTGTCTCTCCTGCAGCCAGAAAGACTCCAGGGGACTCATTACTCTGTGCAGTCAGACATCTGGAGCATGGGACTGTC	FALSE	39	0	0	248	0.00172125	17.2125
TTAGGTTAGGTGATTATCACTGTCTGTCTCTCCTGCA---------------------TCATTACTCTGTGCAGTCAGACATCTGGAGCATGGGACTGTC	TTAGGTTAGGTGATTATCACTGTCTGTCTCTCCTGCAGCCAGAAAGACTCCAGGGGACTCATTACTCTGTGCAGTCAGACATCTGGAGCATGGGACTGTC	FALSE	21	0	0	247	0.00171431	17.1431
TTAGGTTAGGTGATTATCACTGTCTGTCTCTCCTGCAGCCAGAAAGAGTC-AGGGGACTCATTACTCTGTGCAGTCAGACATCTGGAGCATGGGACTGTC	TTAGGTTAGGTGATTATCACTGTCTGTCTCTCCTGCAGCCAGAAAGACTCCAGGGGACTCATTACTCTGTGCAGTCAGACATCTGGAGCATGGGACTGTC	FALSE	1	0	1	247	0.00171431	17.1431
TTAGGTTAGGTGATTATCACTGTGTGTCTCTCCTGCAGCCAGAAAGACTCCAGGGGACTCATTACTCTGTGCAGTCAGACATCTGGAGCATGGGACTGTC	TTAGGTTAGGTGATTATCACTGTCTGTCTCTCCTGCAGCCAGAAAGACTCCAGGGGACTCATTACTCTGTGCAGTCAGACATCTGGAGCATGGGACTGTC	FALSE	0	0	1	246	0.00170737	17.0737
TTAGGTTAGGTGATTATCACTGTCTGTCTCTCCTGCAGCCAGAAAGACTC-----------------AGTGCAGTCAGACATCTGGAGCATGGGACTGTC	TTAGGTTAGGTGATTATCACTGTCTGTCTCTCCTGCAGCCAGAAAGACTCCAGGGGACTCATTACTCTGTGCAGTCAGACATCTGGAGCATGGGACTGTC	FALSE	17	0	1	246	0.00170737	17.0737
TTAGGTTAGGTGATTATCACTGTCTGTCTCTCCTGCAGCCA----------------------------TGCAGTCAGACATCTGGAGCATGGGACTGTC	TTAGGTTAGGTGATTATCACTGTCTGTCTCTCCTGCAGCCAGAAAGACTCCAGGGGACTCATTACTCTGTGCAGTCAGACATCTGGAGCATGGGACTGTC	FALSE	28	0	0	245	0.00170043	17.0043
#NAME?	TTAGGTTAGGTGATTATCACTGTCTGTCTCTCCTGCAGCCAGAAAGACTCCAGGGGACTCATTACTCTGTGCAGTCAGACATCTGGAGCATGGGACTGTC	FALSE	102	0	0	245	0.00170043	17.0043
TTAGGTTAGGTGATTATCACTGTCTGGCTCTCCTGCAGCCAGAAAGACTCCAGGGGACTCATTACTCTGTGCAGTCAGACATCTGGAGCATGGGACTGTC	TTAGGTTAGGTGATTATCACTGTCTGTCTCTCCTGCAGCCAGAAAGACTCCAGGGGACTCATTACTCTGTGCAGTCAGACATCTGGAGCATGGGACTGTC	FALSE	0	0	1	245	0.00170043	17.0043
TTAGGTTAGGTGATTATCACTGTCTGTCTCT-----------------TCCAGGGGACTCATTACTCTGTGCAGTCAGACATCTGGAGCATGGGACTGTC	TTAGGTTAGGTGATTATCACTGTCTGTCTCTCCTGCAGCCAGAAAGACTCCAGGGGACTCATTACTCTGTGCAGTCAGACATCTGGAGCATGGGACTGTC	FALSE	17	0	0	245	0.00170043	17.0043
TTAGGTTAGGTGATTATCACTGTCTGTCTCTCCTGCAGCCAGGAG------------------ACTCTGTGCAGTCAGACATCTGGAGCATGGGACTGTC	TTAGGTTAGGTGATTATCACTGTCTGTCTCTCCTGCAGCCAGAAAGACTCCAGGGGACTCATTACTCTGTGCAGTCAGACATCTGGAGCATGGGACTGTC	FALSE	18	0	2	245	0.00170043	17.0043
TTAGGTTAGGTGATTATCACT------------------------------------------ACTCTGTGCAGTCAGACATCTGGAGCATGGGACTGTC	TTAGGTTAGGTGATTATCACTGTCTGTCTCTCCTGCAGCCAGAAAGACTCCAGGGGACTCATTACTCTGTGCAGTCAGACATCTGGAGCATGGGACTGTC	FALSE	42	0	0	245	0.00170043	17.0043
TTAGGTTAGGTGATTATCACTGTCTGTCTCTCCTGCAGCCAGAAAGACTC------ATTCATTACTCTGTGCAGTCAGACATCTGGAGCATGGGACTGTC	TTAGGTTAGGTGATTATCACTGTCTGTCTCTCCTGCAGCCAGAAAGACTCCAGGGGACTCATTACTCTGTGCAGTCAGACATCTGGAGCATGGGACTGTC	FALSE	6	0	1	245	0.00170043	17.0043
TTAGGTTAGGTGATTATCACTGTCTGTCTCTCCTGCAGCCAGAAAGACTC------------------------------------AGCATGGGACTGTC	TTAGGTTAGGTGATTATCACTGTCTGTCTCTCCTGCAGCCAGAAAGACTCCAGGGGACTCATTACTCTGTGCAGTCAGACATCTGGAGCATGGGACTGTC	FALSE	36	0	0	244	0.00169349	16.9349
TTAGGTTAGGTGATTATCACTGTCTGTCTCTCCTGCAGCCAGAAAGACTC----------ACTACTCTGTGCAGTCAGACATCTGGAGCATGGGACTGTC	TTAGGTTAGGTGATTATCACTGTCTGTCTCTCCTGCAGCCAGAAAGACTCCAGGGGACTCATTACTCTGTGCAGTCAGACATCTGGAGCATGGGACTGTC	FALSE	10	0	1	244	0.00169349	16.9349
TTAGGTTAGGTGATTATCACTGTCTGTCTCTCCTGCAGCCAGAAAGACTCCAGGGGACGCATTACTCTGTGCAGTCAGACATCTGGAGCATGGGACTGTC	TTAGGTTAGGTGATTATCACTGTCTGTCTCTCCTGCAGCCAGAAAGACTCCAGGGGACTCATTACTCTGTGCAGTCAGACATCTGGAGCATGGGACTGTC	FALSE	0	0	1	244	0.00169349	16.9349
TTCGGTTAGGTGATTATCACTGTCTGTCTCTCCTGCAGCCAGAAAG----CAGGGGACTCATTACTCTGTGCAGTCAGACATCTGGAGCATGGGACTGTC	TTAGGTTAGGTGATTATCACTGTCTGTCTCTCCTGCAGCCAGAAAGACTCCAGGGGACTCATTACTCTGTGCAGTCAGACATCTGGAGCATGGGACTGTC	FALSE	4	0	0	244	0.00169349	16.9349
TTAGGTTAGGTTATTATAACTGTCTGTCTCTCCTGCAGCCAGAAAGACTCCAGGGGACTCATTACTCTGTGCAGTCAGACATCTGGAGCATGGGACTGTC	TTAGGTTAGGTGATTATCACTGTCTGTCTCTCCTGCAGCCAGAAAGACTCCAGGGGACTCATTACTCTGTGCAGTCAGACATCTGGAGCATGGGACTGTC	TRUE	0	0	0	243	0.00168655	16.8655
TTAGGTTAGGTGATTATCACTGTCTGTCTCTCCTGCTGCCAGAAAGACTCCAGGGGACTCATTACTCTGTGCAGTCAGACATCTGGAGCATGGGACTGTC	TTAGGTTAGGTGATTATCACTGTCTGTCTCTCCTGCAGCCAGAAAGACTCCAGGGGACTCATTACTCTGTGCAGTCAGACATCTGGAGCATGGGACTGTC	FALSE	0	0	1	243	0.00168655	16.8655
TTAGGTTAGGGGATTATCACTGTCTGTCTCTCCTGCAGCCAGAAAGACTC-AGGGGACTCATTACTCTGTGCAGTCAGACATCTGGAGCATGGGACTGTC	TTAGGTTAGGTGATTATCACTGTCTGTCTCTCCTGCAGCCAGAAAGACTCCAGGGGACTCATTACTCTGTGCAGTCAGACATCTGGAGCATGGGACTGTC	FALSE	1	0	0	242	0.00167961	16.7961
TTAGGTTAGGTGATTATCACTGTCTGTCTC----------------------------------------------AGACATCTGGAGCATGGGACTGTC	TTAGGTTAGGTGATTATCACTGTCTGTCTCTCCTGCAGCCAGAAAGACTCCAGGGGACTCATTACTCTGTGCAGTCAGACATCTGGAGCATGGGACTGTC	FALSE	46	0	0	242	0.00167961	16.7961
TTAGGTTAGGTGATTATCACTGTCTGTCTCTCCTGCAGCCAGAAAGACTC---TTTACTCATTACTCTGTGCAGTCAGACATCTGGAGCATGGGACTGTC	TTAGGTTAGGTGATTATCACTGTCTGTCTCTCCTGCAGCCAGAAAGACTCCAGGGGACTCATTACTCTGTGCAGTCAGACATCTGGAGCATGGGACTGTC	FALSE	3	0	3	242	0.00167961	16.7961
TTAGGTTAGGTGATTATCACTGTCTGTCTCTCCTGCAGCCAGAAAGACTCCAGGGGACTCATTACTCTGTGCAGTCAGATATCTGGAGCATGGGACTGTC	TTAGGTTAGGTGATTATCACTGTCTGTCTCTCCTGCAGCCAGAAAGACTCCAGGGGACTCATTACTCTGTGCAGTCAGACATCTGGAGCATGGGACTGTC	FALSE	0	0	1	241	0.00167267	16.7267
TTAGGTTAGGTGATTATCACTGTCTGTCTCTCCTGCAGTCT-------TTCTGG---CTCATTACTCTGTGCAGTCAGACATCTGGAGCATGGGACTGTC	TTAGGTTAGGTGATTATCACTGTCTGTCTCTCCTGCAGCCAGAAAGACTCCAGGGGACTCATTACTCTGTGCAGTCAGACATCTGGAGCATGGGACTGTC	FALSE	10	0	4	241	0.00167267	16.7267
TTAGGTTAGGTGATTATCACTGTCTGTCTCTCCTGCAGCCAGAAAGGCTC-AGGGGACTCATTACTCTGTGCAGTCAGACATCTGGAGCATGGGACTGTC	TTAGGTTAGGTGATTATCACTGTCTGTCTCTCCTGCAGCCAGAAAGACTCCAGGGGACTCATTACTCTGTGCAGTCAGACATCTGGAGCATGGGACTGTC	FALSE	1	0	1	241	0.00167267	16.7267
TTAGGTTAGGTGATTATCACTGTCTGTCTCTCCTGCAGCCAGAAAGACTC--------------------------------------------------	TTAGGTTAGGTGATTATCACTGTCTGTCTCTCCTGCAGCCAGAAAGACTCCAGGGGACTCATTACTCTGTGCAGTCAGACATCTGGAGCATGGGACTGTC	FALSE	84	0	0	241	0.00167267	16.7267
#NAME?	TTAGGTTAGGTGATTATCACTGTCTGTCTCTCCTGCAGCCAGAAAGACTCCAGGGGACTCATTACTCTGTGCAGTCAGACATCTGGAGCATGGGACTGTC	FALSE	86	0	0	240	0.00166573	16.6573
TTAGGTTAGGTGATTATCACTGTCTGTCTCTCCTGCAGCCAGAAAGAGTAATGAGGGGACTCATTACTCTGTGCAGTCAGACATCTGGAGCATGGGACTG	TTAGGTTAGGTGATTATCACTGTCTGTCTCTCCTGCAGCCAGAAAGACTC--CAGGGGACTCATTACTCTGTGCAGTCAGACATCTGGAGCATGGGACTG	FALSE	0	2	3	239	0.00165879	16.5879
TTAGGTTAGGTGATTATCACTG---------------------------CCAGGGGACTCATTACTCTGTGCAGTCAGACATCTGGAGCATGGGACTGTC	TTAGGTTAGGTGATTATCACTGTCTGTCTCTCCTGCAGCCAGAAAGACTCCAGGGGACTCATTACTCTGTGCAGTCAGACATCTGGAGCATGGGACTGTC	FALSE	27	0	0	239	0.00165879	16.5879
TTAGGTTAGGTGATTATCACTGTCTGTCTCTCCTGCAGCCAGAAAGACTC-AGGGGACTCATTACTCTTTGCAGTCAGACATCTGGAGCATGGGACTGTC	TTAGGTTAGGTGATTATCACTGTCTGTCTCTCCTGCAGCCAGAAAGACTCCAGGGGACTCATTACTCTGTGCAGTCAGACATCTGGAGCATGGGACTGTC	FALSE	1	0	1	239	0.00165879	16.5879
TTAGGTTAG-----------------------------------------------ACTCATTACTCTGTGCAGTCAGACATCTGGAGCATGGGACTGTC	TTAGGTTAGGTGATTATCACTGTCTGTCTCTCCTGCAGCCAGAAAGACTCCAGGGGACTCATTACTCTGTGCAGTCAGACATCTGGAGCATGGGACTGTC	FALSE	47	0	0	239	0.00165879	16.5879
TTAGGTTAGGTGATTATCACTGTCTGTCTCTCCTGCAGCCAGAAAGACTCCAGGGGACTCATTATTCTGTGCAGTCAGACATCTGGAGCATGGGACTGTC	TTAGGTTAGGTGATTATCACTGTCTGTCTCTCCTGCAGCCAGAAAGACTCCAGGGGACTCATTACTCTGTGCAGTCAGACATCTGGAGCATGGGACTGTC	FALSE	0	0	1	239	0.00165879	16.5879
TTAGGTTAGGTGATTATCACTGTCTGTCTCTCCTGCAGCCAGAAAGACTC--------------------------------CTGGAGCATGGGACTGTC	TTAGGTTAGGTGATTATCACTGTCTGTCTCTCCTGCAGCCAGAAAGACTCCAGGGGACTCATTACTCTGTGCAGTCAGACATCTGGAGCATGGGACTGTC	FALSE	32	0	0	238	0.00165185	16.5185
TTAGGTTAGGTGATTATCACTGTCTGTCTCTCCTGCAGCCAGACATT---------ACTCATTACTCTGTGCAGTCAGACATCTGGAGCATGGGACTGTC	TTAGGTTAGGTGATTATCACTGTCTGTCTCTCCTGCAGCCAGAAAGACTCCAGGGGACTCATTACTCTGTGCAGTCAGACATCTGGAGCATGGGACTGTC	FALSE	9	0	3	238	0.00165185	16.5185
TTAGGTTAGGTGATTATCACTGTCTGTCTCTCCTGCAGCCAGAAAGAC--------------------------------------AGCATGGGACTGTC	TTAGGTTAGGTGATTATCACTGTCTGTCTCTCCTGCAGCCAGAAAGACTCCAGGGGACTCATTACTCTGTGCAGTCAGACATCTGGAGCATGGGACTGTC	FALSE	38	0	0	238	0.00165185	16.5185
#NAME?	TTAGGTTAGGTGATTATCACTGTCTGTCTCTCCTGCAGCCAGAAAGACTCCAGGGGACTCATTACTCTGTGCAGTCAGACATCTGGAGCATGGGACTGTC	FALSE	77	0	0	238	0.00165185	16.5185
TTAGGTTAGGTGATTATCACTGTCTG-----------------------CCAGGGGACTCATTACTCTGTGCAGTCAGACATCTGGAGCATGGGACTGTC	TTAGGTTAGGTGATTATCACTGTCTGTCTCTCCTGCAGCCAGAAAGACTCCAGGGGACTCATTACTCTGTGCAGTCAGACATCTGGAGCATGGGACTGTC	FALSE	23	0	0	237	0.00164491	16.4491
TTAGGTTAGGTGATTATCACTGTCTGTCTCTCCT--------------------------ATTACTCTGTGCAGTCAGACATCTGGAGCATGGGACTGTC	TTAGGTTAGGTGATTATCACTGTCTGTCTCTCCTGCAGCCAGAAAGACTCCAGGGGACTCATTACTCTGTGCAGTCAGACATCTGGAGCATGGGACTGTC	FALSE	26	0	0	237	0.00164491	16.4491
TTAGGTTAGGTGATTATCACTGTCTGTCTCTCCTGCAGCCAGAAGGACTCGCAGGGGACTCATTACTCTGTGCAGTCAGACATCTGGAGCATGGGACTGT	TTAGGTTAGGTGATTATCACTGTCTGTCTCTCCTGCAGCCAGAAAGACTC-CAGGGGACTCATTACTCTGTGCAGTCAGACATCTGGAGCATGGGACTGT	FALSE	0	1	1	237	0.00164491	16.4491
TTAGGTTAGGTGATTATCACTGTCTGTCTCTCCTGCAGCCAGAAAGACT--------------------------------TCTGGAGCATGGGACTGTC	TTAGGTTAGGTGATTATCACTGTCTGTCTCTCCTGCAGCCAGAAAGACTCCAGGGGACTCATTACTCTGTGCAGTCAGACATCTGGAGCATGGGACTGTC	FALSE	32	0	0	237	0.00164491	16.4491
TTAGGTTAGGTGATTATCACTGTCTGTCTCTCCTGCAGTAAT-------------GACTCATTACTCTGTGCAGTCAGACATCTGGAGCATGGGACTGTC	TTAGGTTAGGTGATTATCACTGTCTGTCTCTCCTGCAGCCAGAAAGACTCCAGGGGACTCATTACTCTGTGCAGTCAGACATCTGGAGCATGGGACTGTC	FALSE	13	0	3	236	0.00163797	16.3797
TTAGGTTAGGTGATTATCACTGTCTGTCTCTCCTGCAGCCAGAAA---TGCAGGGGACTCATTACTCTGTGCAGTCAGACATCTGGAGCATGGGACTGTC	TTAGGTTAGGTGATTATCACTGTCTGTCTCTCCTGCAGCCAGAAAGACTCCAGGGGACTCATTACTCTGTGCAGTCAGACATCTGGAGCATGGGACTGTC	FALSE	3	0	1	236	0.00163797	16.3797
#NAME?	TTAGGTTAGGTGATTATCACTGTCTGTCTCTCCTGCAGCCAGAAAGACTCCAGGGGACTCATTACTCTGTGCAGTCAGACATCTGGAGCATGGGACTGTC	FALSE	76	0	0	236	0.00163797	16.3797
TTAGGTTAGGTGATTTTCACTGTCTGTCTCTCCTGCAGCCAGAAAGACTCCAGGGGACTCATTACTCTGTGCAGTCAGACATCTGGAGCATGGGACTGTC	TTAGGTTAGGTGATTATCACTGTCTGTCTCTCCTGCAGCCAGAAAGACTCCAGGGGACTCATTACTCTGTGCAGTCAGACATCTGGAGCATGGGACTGTC	TRUE	0	0	0	235	0.00163102	16.3102
TTAGGTTAGGTGATTATCACTGTCTGTCTCTCCTG--------------------------TTACTCTGTGCAGTCAGACATCTGGAGCATGGGACTGTC	TTAGGTTAGGTGATTATCACTGTCTGTCTCTCCTGCAGCCAGAAAGACTCCAGGGGACTCATTACTCTGTGCAGTCAGACATCTGGAGCATGGGACTGTC	FALSE	26	0	0	235	0.00163102	16.3102
TTAGGTTAGGTGATTATCACTGTCTGTCTCTCCTGCAGCCAGAAAGACTCATTACTGGGGACTCATTACTCTGTGCAGTCAGACATCTGGAGCATGGGAC	TTAGGTTAGGTGATTATCACTGTCTGTCTCTCCTGCAGCCAGAAAGACTC----CAGGGGACTCATTACTCTGTGCAGTCAGACATCTGGAGCATGGGAC	FALSE	0	4	1	235	0.00163102	16.3102
TTAGGTTAGGTGATTATCACTGTCTGTCTCTCCTGCAGCCAGTAAT---------GAGTCATTACTCTGTGCAGTCAGACATCTGGAGCATGGGACTGTC	TTAGGTTAGGTGATTATCACTGTCTGTCTCTCCTGCAGCCAGAAAGACTCCAGGGGACTCATTACTCTGTGCAGTCAGACATCTGGAGCATGGGACTGTC	FALSE	9	0	3	235	0.00163102	16.3102
TTAGGTTAGGTGATTATCACTGTCTGTCTCTCCTGCAGCCAGAAAGACTCATTACTCTGTGCAGCCAGGGGACTCATTACTCTGTGCAGTCAGACATCTG	TTAGGTTAGGTGATTATCACTGTCTGTCTCTCCTGCAGCCAGAAAGACTC---------------CAGGGGACTCATTACTCTGTGCAGTCAGACATCTG	FALSE	0	15	0	234	0.00162408	16.2408
TTAGGTTAGGTGATTATCACTGTCTGTCTCTCCTGCAGCCAGAAAGATTCCAGGGGACTCATTACTCTGTGCAGTCAGACATCTGGAGCATGGGACTGTC	TTAGGTTAGGTGATTATCACTGTCTGTCTCTCCTGCAGCCAGAAAGACTCCAGGGGACTCATTACTCTGTGCAGTCAGACATCTGGAGCATGGGACTGTC	FALSE	0	0	1	234	0.00162408	16.2408
TTAGGTTAGGTGATTATCACTGTCTGTCTCTCCTGCAGCCAGAAAGACTT-----------------TGTGCAGTCAGACATCTGGAGCATGGGACTGTC	TTAGGTTAGGTGATTATCACTGTCTGTCTCTCCTGCAGCCAGAAAGACTCCAGGGGACTCATTACTCTGTGCAGTCAGACATCTGGAGCATGGGACTGTC	FALSE	17	0	1	234	0.00162408	16.2408
TTAGGTTAGGTGATTATCACTGTCTGTCTCTCCTGCAGCCAGAAAGACTCCAGGGGATTCATTACTCTGTGCAGTCAGACATCTGGAGCATGGGACTGTC	TTAGGTTAGGTGATTATCACTGTCTGTCTCTCCTGCAGCCAGAAAGACTCCAGGGGACTCATTACTCTGTGCAGTCAGACATCTGGAGCATGGGACTGTC	FALSE	0	0	1	234	0.00162408	16.2408
TTAGGTTAGGTAATTATCACTGTCTGTCTCTCCTGCAGCCAGAAAGACTCCAGGGGACTCATTACTCTGTGCAGTCAGACATCTGGAGCATGGGACTGTC	TTAGGTTAGGTGATTATCACTGTCTGTCTCTCCTGCAGCCAGAAAGACTCCAGGGGACTCATTACTCTGTGCAGTCAGACATCTGGAGCATGGGACTGTC	TRUE	0	0	0	234	0.00162408	16.2408
#NAME?	TTAGGTTAGGTGATTATCACTGTCTGTCTCTCCTGCAGCCAGAAAGACTCCAGGGGACTCATTACTCTGTGCAGTCAGACATCTGGAGCATGGGACTGTC	FALSE	83	0	0	233	0.00161714	16.1714
TTAGGTTAGGTGATTATCACTGTCTGTCTCTCCTGCAGCCAGAAAGACTG---------------GCTGTGCAGTCAGACATCTGGAGCATGGGACTGTC	TTAGGTTAGGTGATTATCACTGTCTGTCTCTCCTGCAGCCAGAAAGACTCCAGGGGACTCATTACTCTGTGCAGTCAGACATCTGGAGCATGGGACTGTC	FALSE	15	0	2	233	0.00161714	16.1714
TTAGGTTAGGTGATTATCACTGTCTGTCTCTCCTGCAGCCAGAAACACTC----------ATTACTCTGTGCAGTCAGACATCTGGAGCATGGGACTGTC	TTAGGTTAGGTGATTATCACTGTCTGTCTCTCCTGCAGCCAGAAAGACTCCAGGGGACTCATTACTCTGTGCAGTCAGACATCTGGAGCATGGGACTGTC	FALSE	10	0	1	233	0.00161714	16.1714
TTCGGTTAGGTGATTATCACTGTCTGTCTCTCCTGCAGCCAGAAAGACTCCCAGGGGACTCATTACTCTGTGCAGTCAGACATCTGGAGCATGGGACTGT	TTAGGTTAGGTGATTATCACTGTCTGTCTCTCCTGCAGCCAGAAAGACTC-CAGGGGACTCATTACTCTGTGCAGTCAGACATCTGGAGCATGGGACTGT	FALSE	0	1	0	233	0.00161714	16.1714
TTAGGTTAGGTGATTATCACTGTCTGTCTCTCCTGCAGCCAGA------------GTCTCATTACTCTGTGCAGTCAGACATCTGGAGCATGGGACTGTC	TTAGGTTAGGTGATTATCACTGTCTGTCTCTCCTGCAGCCAGAAAGACTCCAGGGGACTCATTACTCTGTGCAGTCAGACATCTGGAGCATGGGACTGTC	FALSE	12	0	1	233	0.00161714	16.1714
TTAGGTTAGGTGATTATCACTGTCTGTCTCTCCTGCAGCCAGAAAGACTCCAGGGGACTCATTACTCTGTGCAGTCAGACATCTGGAGCATGGAACTGTC	TTAGGTTAGGTGATTATCACTGTCTGTCTCTCCTGCAGCCAGAAAGACTCCAGGGGACTCATTACTCTGTGCAGTCAGACATCTGGAGCATGGGACTGTC	TRUE	0	0	0	233	0.00161714	16.1714
TTAGTTTATGTGATTATCACTGTCTGTCTCTCCTGCAGCCAGAAAGACTCCAGGGGACTCATTACTCTGTGCAGTCAGACATCTGGAGCATGGGACTGTC	TTAGGTTAGGTGATTATCACTGTCTGTCTCTCCTGCAGCCAGAAAGACTCCAGGGGACTCATTACTCTGTGCAGTCAGACATCTGGAGCATGGGACTGTC	TRUE	0	0	0	233	0.00161714	16.1714
TTAGGTTAGGTGATTATCACTGTCTGTCTCTCCTGCAGCC---------------GACTCATTACTCTGTGCAGTCAGACATCTGGAGCATGGGACTGTC	TTAGGTTAGGTGATTATCACTGTCTGTCTCTCCTGCAGCCAGAAAGACTCCAGGGGACTCATTACTCTGTGCAGTCAGACATCTGGAGCATGGGACTGTC	FALSE	15	0	0	233	0.00161714	16.1714
TTAGGTTAGGTGATTATCACTGTCTGTCTCTCCTG----------------------------ACTCTGTGCAGTCAGACATCTGGAGCATGGGACTGTC	TTAGGTTAGGTGATTATCACTGTCTGTCTCTCCTGCAGCCAGAAAGACTCCAGGGGACTCATTACTCTGTGCAGTCAGACATCTGGAGCATGGGACTGTC	FALSE	28	0	0	233	0.00161714	16.1714
TTAGGTTAGGTGATTATCACTGTCTGTCTCTCCTGCAGCCAGAAAGACTC-AGGGGACTCATTACTCTGTGCAGTCAGACATATGGAGCATGGGACTGTC	TTAGGTTAGGTGATTATCACTGTCTGTCTCTCCTGCAGCCAGAAAGACTCCAGGGGACTCATTACTCTGTGCAGTCAGACATCTGGAGCATGGGACTGTC	FALSE	1	0	0	232	0.0016102	16.102
TTAGGTTAGGTGATTATAACTGTCTGTCTCTCCTGCAGCCAGAAAGACTCCCAGGGGACTCATTACTCTGTGCAGTCAGACATCTGGAGCATGGGACTGT	TTAGGTTAGGTGATTATCACTGTCTGTCTCTCCTGCAGCCAGAAAGACTC-CAGGGGACTCATTACTCTGTGCAGTCAGACATCTGGAGCATGGGACTGT	FALSE	0	1	0	232	0.0016102	16.102
TTAGGTTAGGTGATTATCACTGTCTGTCTCTCCTGC---------------------CTCATTACTCTGTGCAGTCAGACATCTGGAGCATGGGACTGTC	TTAGGTTAGGTGATTATCACTGTCTGTCTCTCCTGCAGCCAGAAAGACTCCAGGGGACTCATTACTCTGTGCAGTCAGACATCTGGAGCATGGGACTGTC	FALSE	21	0	0	232	0.0016102	16.102
TTAGGTTAGGTGATTATCACTGTCTGTCTCTC-------------------------------ACTCTGTGCAGTCAGACATCTGGAGCATGGGACTGTC	TTAGGTTAGGTGATTATCACTGTCTGTCTCTCCTGCAGCCAGAAAGACTCCAGGGGACTCATTACTCTGTGCAGTCAGACATCTGGAGCATGGGACTGTC	FALSE	31	0	0	232	0.0016102	16.102
TTAGGTTAGGTGATTATCACTGTCTGTCTCTCCTGCAGCCAGAA---CTGCAGGGGACTCATTACTCTGTGCAGTCAGACATCTGGAGCATGGGACTGTC	TTAGGTTAGGTGATTATCACTGTCTGTCTCTCCTGCAGCCAGAAAGACTCCAGGGGACTCATTACTCTGTGCAGTCAGACATCTGGAGCATGGGACTGTC	FALSE	3	0	1	232	0.0016102	16.102
TTATGTTATGTGATTATCACTGTCTGTCTCTCCTGCAGCCAGAAAGACTCCAGGGGACTCATTACTCTGTGCAGTCAGACATCTGGAGCATGGGACTGTC	TTAGGTTAGGTGATTATCACTGTCTGTCTCTCCTGCAGCCAGAAAGACTCCAGGGGACTCATTACTCTGTGCAGTCAGACATCTGGAGCATGGGACTGTC	TRUE	0	0	0	232	0.0016102	16.102
TTAGGTTAGGTGATTATCACTGTCTGTCTCTCCTGCAGCCAGAGTAATG--AGGGGACTCATTACTCTGTGCAGTCAGACATCTGGAGCATGGGACTGTC	TTAGGTTAGGTGATTATCACTGTCTGTCTCTCCTGCAGCCAGAAAGACTCCAGGGGACTCATTACTCTGTGCAGTCAGACATCTGGAGCATGGGACTGTC	FALSE	2	0	5	231	0.00160326	16.0326
TTAGGTTAGGTGATTATCACTGTCTGTCTCTCCTGCAGCCAGACTCATT-------ACTCATTACTCTGTGCAGTCAGACATCTGGAGCATGGGACTGTC	TTAGGTTAGGTGATTATCACTGTCTGTCTCTCCTGCAGCCAGAAAGACTCCAGGGGACTCATTACTCTGTGCAGTCAGACATCTGGAGCATGGGACTGTC	FALSE	7	0	4	231	0.00160326	16.0326
TTAGGTTAGGTGATTATCACTGTCTGTCTCTCCTGCAGCCAGAAAGACTCCAGAGGACTCATTACTCTGTGCAGTCAGACATCTGGAGCATGGGACTGTC	TTAGGTTAGGTGATTATCACTGTCTGTCTCTCCTGCAGCCAGAAAGACTCCAGGGGACTCATTACTCTGTGCAGTCAGACATCTGGAGCATGGGACTGTC	FALSE	0	0	1	229	0.00158938	15.8938
TTAGGTTAGGTGATTATCACTGTCTGTCTCTCCTGCAGCCAGAAA--------------------TCTGTGCAGTCAGACATCTGGAGCATGGGACTGTC	TTAGGTTAGGTGATTATCACTGTCTGTCTCTCCTGCAGCCAGAAAGACTCCAGGGGACTCATTACTCTGTGCAGTCAGACATCTGGAGCATGGGACTGTC	FALSE	20	0	0	229	0.00158938	15.8938
TTAGGTTAGGTGATTATCACTGTCTGTCTCTCCTGCAGCCAGAAAGACTC-------------------------------------GCATGGGACTGTC	TTAGGTTAGGTGATTATCACTGTCTGTCTCTCCTGCAGCCAGAAAGACTCCAGGGGACTCATTACTCTGTGCAGTCAGACATCTGGAGCATGGGACTGTC	FALSE	37	0	0	229	0.00158938	15.8938
TTAGGTTAGGTGATTATCACTGTCTGTCTCTCCTGCAGCCAGAAAGACTCC---GGACTCATTACTCTGTGCAGTCAGACATCTGGAGCATGGGACTGTC	TTAGGTTAGGTGATTATCACTGTCTGTCTCTCCTGCAGCCAGAAAGACTCCAGGGGACTCATTACTCTGTGCAGTCAGACATCTGGAGCATGGGACTGTC	FALSE	3	0	0	228	0.00158244	15.8244
GGTGATTATCACTGTCTGTCTCTCCTGCAGCCAGAAAGACTGTAATGAGCCAGGGGACTCATTACTCTGTGCAGTCAGACATCTGGAGCATGGGACTGTC	GGTGATTATCACTGTCTGTCTCTCCTGCAGCCAGAAAGACT--------CCAGGGGACTCATTACTCTGTGCAGTCAGACATCTGGAGCATGGGACTGTC	FALSE	0	8	0	228	0.00158244	15.8244
TTAGGTTAGGTGATTATCACTGTCTGTCTCTCCTGCAGCCAGAAAGACTC---------------------------GACATCTGGAGCATGGGACTGTC	TTAGGTTAGGTGATTATCACTGTCTGTCTCTCCTGCAGCCAGAAAGACTCCAGGGGACTCATTACTCTGTGCAGTCAGACATCTGGAGCATGGGACTGTC	FALSE	27	0	0	227	0.0015755	15.755
TTAGGTTAGGTGATTATCACTGTCTGTCTCTCCTGCAGCCAGAAGGA-TCCAGGGGACTCATTACTCTGTGCAGTCAGACATCTGGAGCATGGGACTGTC	TTAGGTTAGGTGATTATCACTGTCTGTCTCTCCTGCAGCCAGAAAGACTCCAGGGGACTCATTACTCTGTGCAGTCAGACATCTGGAGCATGGGACTGTC	FALSE	1	0	1	227	0.0015755	15.755
TTAGGTTAGGTGATTATCACTGTCTGTCTCTCCTGCAGCCAGAAAGACTC----------ATTACTCTGTGCAGTCAGACATCTGGAGCATGGGGCTGTC	TTAGGTTAGGTGATTATCACTGTCTGTCTCTCCTGCAGCCAGAAAGACTCCAGGGGACTCATTACTCTGTGCAGTCAGACATCTGGAGCATGGGACTGTC	FALSE	10	0	0	227	0.0015755	15.755
TTAGGTTAGGTGATTATCACTGTCTGTCTCTCCTGCAGCCAGAAAGACTC-AGGGGACTCATTACTCTGTGCATTCAGACATCTGGAGCATGGGACTGTC	TTAGGTTAGGTGATTATCACTGTCTGTCTCTCCTGCAGCCAGAAAGACTCCAGGGGACTCATTACTCTGTGCAGTCAGACATCTGGAGCATGGGACTGTC	FALSE	1	0	1	227	0.0015755	15.755
TTAGGTTAGGTGATTATCACTGTCTGTCTCTCCTGCAGCCAGAAAGACTCCAGGGGACTCATTACTCTGTGCAGTCAGACATCTGGAGCATGGGACTGAC	TTAGGTTAGGTGATTATCACTGTCTGTCTCTCCTGCAGCCAGAAAGACTCCAGGGGACTCATTACTCTGTGCAGTCAGACATCTGGAGCATGGGACTGTC	TRUE	0	0	0	226	0.00156856	15.6856
TTAGGTTAGGTGATTATCACTGTCTGTCTCTCCTGCAGCCAGAAAGACTG-----------------------------CATCTGGAGCATGGGACTGTC	TTAGGTTAGGTGATTATCACTGTCTGTCTCTCCTGCAGCCAGAAAGACTCCAGGGGACTCATTACTCTGTGCAGTCAGACATCTGGAGCATGGGACTGTC	FALSE	29	0	1	226	0.00156856	15.6856
TTAGGTTAGGTGATTATCACTGTCTGTCTCTCCTGCAGCCAGAAAGACTC---TGGACTCATTACTCTGTGCAGTCAGACATCTGGAGCATGGGACTGTC	TTAGGTTAGGTGATTATCACTGTCTGTCTCTCCTGCAGCCAGAAAGACTCCAGGGGACTCATTACTCTGTGCAGTCAGACATCTGGAGCATGGGACTGTC	FALSE	3	0	1	226	0.00156856	15.6856
TTAGGTTAGGTGATTATCACTGTCTGTCTCTCCTGCAGCCAGAAAGAGTC----------TTTACTCTGTGCAGTCAGACATCTGGAGCATGGGACTGTC	TTAGGTTAGGTGATTATCACTGTCTGTCTCTCCTGCAGCCAGAAAGACTCCAGGGGACTCATTACTCTGTGCAGTCAGACATCTGGAGCATGGGACTGTC	FALSE	10	0	2	225	0.00156162	15.6162
TTAGGTTACGTGATTATCACTGTCTGTCTCTCCTGCAGCCAGAAAGACTC----------ATTACTCTGTGCAGTCAGACATCTGGAGCATGGGACTGTC	TTAGGTTAGGTGATTATCACTGTCTGTCTCTCCTGCAGCCAGAAAGACTCCAGGGGACTCATTACTCTGTGCAGTCAGACATCTGGAGCATGGGACTGTC	FALSE	10	0	0	225	0.00156162	15.6162
GTAGGTTAGGTGATTATCACTGTCTGTCTCTCCTGCAGCCAGAAAGACTC-----------------TGTGCAGTCAGACATCTGGAGCATGGGACTGTC	TTAGGTTAGGTGATTATCACTGTCTGTCTCTCCTGCAGCCAGAAAGACTCCAGGGGACTCATTACTCTGTGCAGTCAGACATCTGGAGCATGGGACTGTC	FALSE	17	0	0	225	0.00156162	15.6162
TTAGGTTAGGTGATTATCACTGTCTGTCTCTCCTGCAGCCAGAAAGACTCCAGGGAACTCATTACTCTGTGCAGTCAGACATCTGGAGCATGGGACTGTC	TTAGGTTAGGTGATTATCACTGTCTGTCTCTCCTGCAGCCAGAAAGACTCCAGGGGACTCATTACTCTGTGCAGTCAGACATCTGGAGCATGGGACTGTC	FALSE	0	0	1	225	0.00156162	15.6162
TTAGGTTAGGTGATTATCACTGTCTGTCTCTCCTGCAGCCAGAAGGACTC-----GACTCATTACTCTGTGCAGTCAGACATCTGGAGCATGGGACTGTC	TTAGGTTAGGTGATTATCACTGTCTGTCTCTCCTGCAGCCAGAAAGACTCCAGGGGACTCATTACTCTGTGCAGTCAGACATCTGGAGCATGGGACTGTC	FALSE	5	0	1	225	0.00156162	15.6162
TTAGGTTAGGTGATTATCACTGTCTGTCTCTCCTGCAGCCAGAAAGA-TCCAGGG-ACTCATTACTCTGTGCAGTCAGACATCTGGAGCATGGGACTGTC	TTAGGTTAGGTGATTATCACTGTCTGTCTCTCCTGCAGCCAGAAAGACTCCAGGGGACTCATTACTCTGTGCAGTCAGACATCTGGAGCATGGGACTGTC	FALSE	2	0	0	225	0.00156162	15.6162
TTAGGTTAGGTGATTATCACTGTCTGTCTCTCCTGCAGCCAGAAAGACTCATTACTGCAGGGGACTCATTACTCTGTGCAGTCAGACATCTGGAGCATGG	TTAGGTTAGGTGATTATCACTGTCTGTCTCTCCTGCAGCCAGAAAGACTC-------CAGGGGACTCATTACTCTGTGCAGTCAGACATCTGGAGCATGG	FALSE	0	7	0	225	0.00156162	15.6162
TTAGGTTAGGTGATTATCACTGTCTGTCTCTCCTGCAGCCAGAAACA------GGGACTCATTACTCTGTGCAGTCAGACATCTGGAGCATGGGACTGTC	TTAGGTTAGGTGATTATCACTGTCTGTCTCTCCTGCAGCCAGAAAGACTCCAGGGGACTCATTACTCTGTGCAGTCAGACATCTGGAGCATGGGACTGTC	FALSE	6	0	1	225	0.00156162	15.6162
TTAGGTTAGGTGATTATCACTGTCTGTCTCTCCTGCAGCCAGAAATAC---AGGGGACTCATTACTCTGTGCAGTCAGACATCTGGAGCATGGGACTGTC	TTAGGTTAGGTGATTATCACTGTCTGTCTCTCCTGCAGCCAGAAAGACTCCAGGGGACTCATTACTCTGTGCAGTCAGACATCTGGAGCATGGGACTGTC	FALSE	3	0	1	225	0.00156162	15.6162
TTAGGTTAGGTGATTATCACTGTCTGT-----------------------------------------GTGCAGTCAGACATCTGGAGCATGGGACTGTC	TTAGGTTAGGTGATTATCACTGTCTGTCTCTCCTGCAGCCAGAAAGACTCCAGGGGACTCATTACTCTGTGCAGTCAGACATCTGGAGCATGGGACTGTC	FALSE	41	0	0	225	0.00156162	15.6162
TTAGGTTAGGTGATTATCACTGTCTGTCTCTCCTGCAGCCAGAAAGAGAC----AGACTCATTACTCTGTGCAGTCAGACATCTGGAGCATGGGACTGTC	TTAGGTTAGGTGATTATCACTGTCTGTCTCTCCTGCAGCCAGAAAGACTCCAGGGGACTCATTACTCTGTGCAGTCAGACATCTGGAGCATGGGACTGTC	FALSE	4	0	3	224	0.00155468	15.5468
TTAGGTTAGGTGATTATCACTGTCTGTCTCTCCTGCAGCCACA------------GACTCATTACTCTGTGCAGTCAGACATCTGGAGCATGGGACTGTC	TTAGGTTAGGTGATTATCACTGTCTGTCTCTCCTGCAGCCAGAAAGACTCCAGGGGACTCATTACTCTGTGCAGTCAGACATCTGGAGCATGGGACTGTC	FALSE	12	0	1	224	0.00155468	15.5468
TTAGGTTAGGTGATTATCACTGTC-------------------------CCAGGGGACTCATTACTCTGTGCAGTCAGACATCTGGAGCATGGGACTGTC	TTAGGTTAGGTGATTATCACTGTCTGTCTCTCCTGCAGCCAGAAAGACTCCAGGGGACTCATTACTCTGTGCAGTCAGACATCTGGAGCATGGGACTGTC	FALSE	25	0	0	224	0.00155468	15.5468
TTAGGTTAGGTGATTATCACTGTCTGTCTCTCCTGCAGCCAGAAAGACTC----------ATTACTCGGTGCAGTCAGACATCTGGAGCATGGGACTGTC	TTAGGTTAGGTGATTATCACTGTCTGTCTCTCCTGCAGCCAGAAAGACTCCAGGGGACTCATTACTCTGTGCAGTCAGACATCTGGAGCATGGGACTGTC	FALSE	10	0	1	224	0.00155468	15.5468
TTAGGTTAGGTGATTATCACTGTCTGTCTCTCCTGCAGCCAGTCTTTCT----GGGACTCATTACTCTGTGCAGTCAGACATCTGGAGCATGGGACTGTC	TTAGGTTAGGTGATTATCACTGTCTGTCTCTCCTGCAGCCAGAAAGACTCCAGGGGACTCATTACTCTGTGCAGTCAGACATCTGGAGCATGGGACTGTC	FALSE	4	0	5	224	0.00155468	15.5468
TTAGGTTAGGTGATTATCACTGTCTGTCTCTCCTGCAGCCAGAAAGACTC-AGGGGACTCATTACTCTGTGCAGTCAGACATCTGGAGCTTGGGACTGTC	TTAGGTTAGGTGATTATCACTGTCTGTCTCTCCTGCAGCCAGAAAGACTCCAGGGGACTCATTACTCTGTGCAGTCAGACATCTGGAGCATGGGACTGTC	FALSE	1	0	0	223	0.00154774	15.4774
TTAGGTTAGGTGATTATCACTGTCTGTCTCTCCTGCAGCCAGAAAGACTCCAGGGGACTCATTACTCTGTGCAGTCAGACATCTGGAACATGGGACTGTC	TTAGGTTAGGTGATTATCACTGTCTGTCTCTCCTGCAGCCAGAAAGACTCCAGGGGACTCATTACTCTGTGCAGTCAGACATCTGGAGCATGGGACTGTC	TRUE	0	0	0	223	0.00154774	15.4774
TTAGGTTAGGTGATTATCACTGTCTGTCTCTCCTGCAGCCAGGAAGACTC----------ATTACTCTGTGCAGTCAGACATCTGGAGCATGGGACTGTC	TTAGGTTAGGTGATTATCACTGTCTGTCTCTCCTGCAGCCAGAAAGACTCCAGGGGACTCATTACTCTGTGCAGTCAGACATCTGGAGCATGGGACTGTC	FALSE	10	0	1	223	0.00154774	15.4774
TTAGGTTAGGTGATTATCACTGTCTGTCTCTCCTGCA-------------------ACTCATTACTCTGTGCAGTCAGACATCTGGAGCATGGGACTGTC	TTAGGTTAGGTGATTATCACTGTCTGTCTCTCCTGCAGCCAGAAAGACTCCAGGGGACTCATTACTCTGTGCAGTCAGACATCTGGAGCATGGGACTGTC	FALSE	19	0	0	223	0.00154774	15.4774
TTAGGTTAGGTGATTATCACTGTCTGTCTCTCCTGCAGCCAGAAAA---------GACTCATTACTCTGTGCAGTCAGACATCTGGAGCATGGGACTGTC	TTAGGTTAGGTGATTATCACTGTCTGTCTCTCCTGCAGCCAGAAAGACTCCAGGGGACTCATTACTCTGTGCAGTCAGACATCTGGAGCATGGGACTGTC	FALSE	9	0	1	223	0.00154774	15.4774
TTAGGTTAGGTGATTATCACTGTCTGTCTCTCCTGCAGCCAGAAAGTCTT--------TCATTACTCTGTGCAGTCAGACATCTGGAGCATGGGACTGTC	TTAGGTTAGGTGATTATCACTGTCTGTCTCTCCTGCAGCCAGAAAGACTCCAGGGGACTCATTACTCTGTGCAGTCAGACATCTGGAGCATGGGACTGTC	FALSE	8	0	2	222	0.0015408	15.408
TTAGGTTAGGTGATTATCACTGTCTGTCTCTCCTGCAGCCAGAAAGACTCCAGGGGACTCATTACTGTGTGCAGTCAGACATCTGGAGCATGGGACTGTC	TTAGGTTAGGTGATTATCACTGTCTGTCTCTCCTGCAGCCAGAAAGACTCCAGGGGACTCATTACTCTGTGCAGTCAGACATCTGGAGCATGGGACTGTC	FALSE	0	0	1	222	0.0015408	15.408
TTAGGTTAGGTGATTATCACTGTCTGTCTCTCCTGCAGCCAGAAAGAC---------CTCATTACTCTGTGCAGTCAGACATCTGGAGCATGGGACTGTC	TTAGGTTAGGTGATTATCACTGTCTGTCTCTCCTGCAGCCAGAAAGACTCCAGGGGACTCATTACTCTGTGCAGTCAGACATCTGGAGCATGGGACTGTC	FALSE	9	0	0	222	0.0015408	15.408
TTAGGTTAGGTGATTATCACTGTCTGT---------------------------GGACTCATTACTCTGTGCAGTCAGACATCTGGAGCATGGGACTGTC	TTAGGTTAGGTGATTATCACTGTCTGTCTCTCCTGCAGCCAGAAAGACTCCAGGGGACTCATTACTCTGTGCAGTCAGACATCTGGAGCATGGGACTGTC	FALSE	27	0	0	222	0.0015408	15.408
TTAGGTTAGGTGATTATCACTGTCTGTCTCTCCTGT----------------------------CTCTGTGCAGTCAGACATCTGGAGCATGGGACTGTC	TTAGGTTAGGTGATTATCACTGTCTGTCTCTCCTGCAGCCAGAAAGACTCCAGGGGACTCATTACTCTGTGCAGTCAGACATCTGGAGCATGGGACTGTC	FALSE	28	0	1	222	0.0015408	15.408
TTAGGTTAGGTGATTATCACTGTCTGTCTCTCCTGCCGCCAGAAAGACTCCAGGGGACTCATTACTCTGTGCAGTCAGACATCTGGAGCATGGGACTGTC	TTAGGTTAGGTGATTATCACTGTCTGTCTCTCCTGCAGCCAGAAAGACTCCAGGGGACTCATTACTCTGTGCAGTCAGACATCTGGAGCATGGGACTGTC	FALSE	0	0	1	221	0.00153386	15.3386
TTAGGTTAGGTGATTATCACTGTCTGTCT-------------------------------------------------------GGAGCATGGGACTGTC	TTAGGTTAGGTGATTATCACTGTCTGTCTCTCCTGCAGCCAGAAAGACTCCAGGGGACTCATTACTCTGTGCAGTCAGACATCTGGAGCATGGGACTGTC	FALSE	55	0	0	221	0.00153386	15.3386
TTAGGTTAGGTGATTATCACTGTCTGTCTCTCCTGCAGT---------------GGACTCATTACTCTGTGCAGTCAGACATCTGGAGCATGGGACTGTC	TTAGGTTAGGTGATTATCACTGTCTGTCTCTCCTGCAGCCAGAAAGACTCCAGGGGACTCATTACTCTGTGCAGTCAGACATCTGGAGCATGGGACTGTC	FALSE	15	0	1	221	0.00153386	15.3386
TTAGGTTAGGTGATTATCACTGTCTGTCTCTCCTGCAGCCA---------------------------------------------------------TC	TTAGGTTAGGTGATTATCACTGTCTGTCTCTCCTGCAGCCAGAAAGACTCCAGGGGACTCATTACTCTGTGCAGTCAGACATCTGGAGCATGGGACTGTC	FALSE	57	0	0	221	0.00153386	15.3386
TTAGGTTAGGTGAT------------------------------------CAGGGGACTCATTACTCTGTGCAGTCAGACATCTGGAGCATGGGACTGTC	TTAGGTTAGGTGATTATCACTGTCTGTCTCTCCTGCAGCCAGAAAGACTCCAGGGGACTCATTACTCTGTGCAGTCAGACATCTGGAGCATGGGACTGTC	FALSE	36	0	0	221	0.00153386	15.3386
TTAGGTTAGGTGATTATCACTGTCTGTCTCTCCTGCAGCCA-----------------TCATTACTCTGTGCAGTCAGACATCTGGAGCATGGGACTGTC	TTAGGTTAGGTGATTATCACTGTCTGTCTCTCCTGCAGCCAGAAAGACTCCAGGGGACTCATTACTCTGTGCAGTCAGACATCTGGAGCATGGGACTGTC	FALSE	17	0	0	220	0.00152692	15.2692
TTAGGTTAGGTGATTATCACTGTCTGTCTCTCC-----------------------ACTCATTACTCTGTGCAGTCAGACATCTGGAGCATGGGACTGTC	TTAGGTTAGGTGATTATCACTGTCTGTCTCTCCTGCAGCCAGAAAGACTCCAGGGGACTCATTACTCTGTGCAGTCAGACATCTGGAGCATGGGACTGTC	FALSE	23	0	0	220	0.00152692	15.2692
TTAGGTTAGGTGATTATCACTGTCTGTCTCTCCTGCAGCCAGAAAGACTC----------ATTACTCTGTGCAGTCAGACATCTGGAGCAGGGGACTGTC	TTAGGTTAGGTGATTATCACTGTCTGTCTCTCCTGCAGCCAGAAAGACTCCAGGGGACTCATTACTCTGTGCAGTCAGACATCTGGAGCATGGGACTGTC	FALSE	10	0	0	219	0.00151998	15.1998
TTAGGTTAGGTGATTATCACTGTCTGTCT----------------GGCTGCAGGGGACTCATTACTCTGTGCAGTCAGACATCTGGAGCATGGGACTGTC	TTAGGTTAGGTGATTATCACTGTCTGTCTCTCCTGCAGCCAGAAAGACTCCAGGGGACTCATTACTCTGTGCAGTCAGACATCTGGAGCATGGGACTGTC	FALSE	16	0	2	219	0.00151998	15.1998
TTAGGTTATGTGATTATCACTGTCTGTCTCTCCTGCAGCCAGAAAGAC--CAGGGGACTCATTACTCTGTGCAGTCAGACATCTGGAGCATGGGACTGTC	TTAGGTTAGGTGATTATCACTGTCTGTCTCTCCTGCAGCCAGAAAGACTCCAGGGGACTCATTACTCTGTGCAGTCAGACATCTGGAGCATGGGACTGTC	FALSE	2	0	0	219	0.00151998	15.1998
TTAGGTTAGGTGATTATCACTGTCTGTCTCTCCTGCAGCCAGAAAGACTCC--GGGACTCATTACTCTGTGCAGTCAGACATCTGGAGCATGGGACTGTC	TTAGGTTAGGTGATTATCACTGTCTGTCTCTCCTGCAGCCAGAAAGACTCCAGGGGACTCATTACTCTGTGCAGTCAGACATCTGGAGCATGGGACTGTC	FALSE	2	0	0	219	0.00151998	15.1998
TTAGGTTAGGTGATTATCACTGTCTGTCTCTCCTGCAGCCAGACAT-----------CTCATTACTCTGTGCAGTCAGACATCTGGAGCATGGGACTGTC	TTAGGTTAGGTGATTATCACTGTCTGTCTCTCCTGCAGCCAGAAAGACTCCAGGGGACTCATTACTCTGTGCAGTCAGACATCTGGAGCATGGGACTGTC	FALSE	11	0	2	218	0.00151304	15.1304
TTAGGTTAGGTGATTATCACTGTCTGTCTCTCCTGCAGCCAGAAGG-------GGGACTCATTACTCTGTGCAGTCAGACATCTGGAGCATGGGACTGTC	TTAGGTTAGGTGATTATCACTGTCTGTCTCTCCTGCAGCCAGAAAGACTCCAGGGGACTCATTACTCTGTGCAGTCAGACATCTGGAGCATGGGACTGTC	FALSE	7	0	1	218	0.00151304	15.1304
TTAGGTTAGGTGAGTATCACTGTCTGTCTCTCCTGCAGCCAG-----------GGGACTCATTACTCTGTGCAGTCAGACATCTGGAGCATGGGACTGTC	TTAGGTTAGGTGATTATCACTGTCTGTCTCTCCTGCAGCCAGAAAGACTCCAGGGGACTCATTACTCTGTGCAGTCAGACATCTGGAGCATGGGACTGTC	FALSE	11	0	0	218	0.00151304	15.1304
TTAGGTTAGGTGATTATAACTGTCTGTCTCTCCTGCAGCCAGAAAGACTCCAGGGGACTCATTACTCTGTGCAGTCAGACATCTGGAGCATGTGACTGTC	TTAGGTTAGGTGATTATCACTGTCTGTCTCTCCTGCAGCCAGAAAGACTCCAGGGGACTCATTACTCTGTGCAGTCAGACATCTGGAGCATGGGACTGTC	TRUE	0	0	0	217	0.0015061	15.061
TTAGGTTAGGTGATTATC-------------------------------------------------TGTGCAGTCAGACATCTGGAGCATGGGACTGTC	TTAGGTTAGGTGATTATCACTGTCTGTCTCTCCTGCAGCCAGAAAGACTCCAGGGGACTCATTACTCTGTGCAGTCAGACATCTGGAGCATGGGACTGTC	FALSE	49	0	0	216	0.00149915	14.9915
TTAGGTTAGGTGATTATCACTGTCTGTCTCTCCTGCAGCCAGAAAGACTCATTACTCTGTGCCAGGGGACTCATTACTCTGTGCAGTCAGACATCTGGAG	TTAGGTTAGGTGATTATCACTGTCTGTCTCTCCTGCAGCCAGAAAGACTC------------CAGGGGACTCATTACTCTGTGCAGTCAGACATCTGGAG	FALSE	0	12	0	216	0.00149915	14.9915
TTAGGGTAGGTGATTATCACTGTCTGTCTCTCCTGCAGCCAGAAAG-------GGGACTCATTACTCTGTGCAGTCAGACATCTGGAGCATGGGACTGTC	TTAGGTTAGGTGATTATCACTGTCTGTCTCTCCTGCAGCCAGAAAGACTCCAGGGGACTCATTACTCTGTGCAGTCAGACATCTGGAGCATGGGACTGTC	FALSE	7	0	0	216	0.00149915	14.9915
TTAGGTTAGGTGATTATCACTGTCTGTCTCTCCTGCAGCCAG-----------------------------------GACATCTGGAGCATGGGACTGTC	TTAGGTTAGGTGATTATCACTGTCTGTCTCTCCTGCAGCCAGAAAGACTCCAGGGGACTCATTACTCTGTGCAGTCAGACATCTGGAGCATGGGACTGTC	FALSE	35	0	0	216	0.00149915	14.9915
TTACGTTAGGTGATTATCACTGTCTGTCTCTCCTGCAGCCAGAAAGACTC----------ATTACTCTGTGCAGTCAGACATCTGGAGCATGGGACTGTC	TTAGGTTAGGTGATTATCACTGTCTGTCTCTCCTGCAGCCAGAAAGACTCCAGGGGACTCATTACTCTGTGCAGTCAGACATCTGGAGCATGGGACTGTC	FALSE	10	0	0	215	0.00149221	14.9221
TTAGGTTAGGTGATTATCACTGTCTGTCTCTCCTGCAGCCAGAA---CTC-AGGGGACTCATTACTCTGTGCAGTCAGACATCTGGAGCATGGGACTGTC	TTAGGTTAGGTGATTATCACTGTCTGTCTCTCCTGCAGCCAGAAAGACTCCAGGGGACTCATTACTCTGTGCAGTCAGACATCTGGAGCATGGGACTGTC	FALSE	4	0	0	215	0.00149221	14.9221
TTAGGTTAGGTGATTATCACTGTCTGTCTCTCCTGCAGCCAGAAAGACTCATTACACAGGGGACTCATTACTCTGTGCAGTCAGACATCTGGAGCATGGG	TTAGGTTAGGTGATTATCACTGTCTGTCTCTCCTGCAGCCAGAAAGACTC------CAGGGGACTCATTACTCTGTGCAGTCAGACATCTGGAGCATGGG	FALSE	0	6	0	215	0.00149221	14.9221
T-------------------------------------------------CAGGGGACTCATTACTCTGTGCAGTCAGACATCTGGAGCATGGGACTGTC	TTAGGTTAGGTGATTATCACTGTCTGTCTCTCCTGCAGCCAGAAAGACTCCAGGGGACTCATTACTCTGTGCAGTCAGACATCTGGAGCATGGGACTGTC	FALSE	49	0	0	215	0.00149221	14.9221
TTAGGTTAGGTGATTATCACTGTCTGTCTCTCCTGCAGCCAGAAAGACTCATTACAGCCAGGGGACTCATTACTCTGTGCAGTCAGACATCTGGAGCATG	TTAGGTTAGGTGATTATCACTGTCTGTCTCTCCTGCAGCCAGAAAGACTC--------CAGGGGACTCATTACTCTGTGCAGTCAGACATCTGGAGCATG	FALSE	0	8	0	215	0.00149221	14.9221
TTAGGTTAGGTG-----------------------------------------------------------CAGTCAGACATCTGGAGCATGGGACTGTC	TTAGGTTAGGTGATTATCACTGTCTGTCTCTCCTGCAGCCAGAAAGACTCCAGGGGACTCATTACTCTGTGCAGTCAGACATCTGGAGCATGGGACTGTC	FALSE	59	0	0	215	0.00149221	14.9221
TTAGGTTAGGTGATTATCACTGTCTGTCTCTCC-------------------------------------------AGACATCTGGAGCATGGGACTGTC	TTAGGTTAGGTGATTATCACTGTCTGTCTCTCCTGCAGCCAGAAAGACTCCAGGGGACTCATTACTCTGTGCAGTCAGACATCTGGAGCATGGGACTGTC	FALSE	43	0	0	214	0.00148527	14.8527
TTAGGTTCGGTGATTATCACTGTCTGTCTCTCCTGCAGCCAGAAAGAC---AGGGGACTCATTACTCTGTGCAGTCAGACATCTGGAGCATGGGACTGTC	TTAGGTTAGGTGATTATCACTGTCTGTCTCTCCTGCAGCCAGAAAGACTCCAGGGGACTCATTACTCTGTGCAGTCAGACATCTGGAGCATGGGACTGTC	FALSE	3	0	0	214	0.00148527	14.8527
TTAGGTTAGGTGATTATCACTGTCTGTCTCTCCTGCAGTC------------------TCATTACTCTGTGCAGTCAGACATCTGGAGCATGGGACTGTC	TTAGGTTAGGTGATTATCACTGTCTGTCTCTCCTGCAGCCAGAAAGACTCCAGGGGACTCATTACTCTGTGCAGTCAGACATCTGGAGCATGGGACTGTC	FALSE	18	0	1	213	0.00147833	14.7833
TTAGGTTAGGTGATTATCACTGTCTGTCTCCCCTGCAGCCAGAAAGACTC----------ATTACTCTGTGCAGTCAGACATCTGGAGCATGGGACTGTC	TTAGGTTAGGTGATTATCACTGTCTGTCTCTCCTGCAGCCAGAAAGACTCCAGGGGACTCATTACTCTGTGCAGTCAGACATCTGGAGCATGGGACTGTC	FALSE	10	0	1	212	0.00147139	14.7139
TTAGGTTAGGTGATTATCACTGTCTGTCTCTCCTGCAGGCAG-----------GGGACTCATTACTCTGTGCAGTCAGACATCTGGAGCATGGGACTGTC	TTAGGTTAGGTGATTATCACTGTCTGTCTCTCCTGCAGCCAGAAAGACTCCAGGGGACTCATTACTCTGTGCAGTCAGACATCTGGAGCATGGGACTGTC	FALSE	11	0	1	212	0.00147139	14.7139
TTAGGTTAGGTGATTATCACTGTCTGTCTCTCC----------------------GACTCATTACTCTGTGCAGTCAGACATCTGGAGCATGGGACTGTC	TTAGGTTAGGTGATTATCACTGTCTGTCTCTCCTGCAGCCAGAAAGACTCCAGGGGACTCATTACTCTGTGCAGTCAGACATCTGGAGCATGGGACTGTC	FALSE	22	0	0	212	0.00147139	14.7139
TTAGGTTAGGTGATTATCACTGTCTGTCTCTCCTGCAGCCAG-------------------TTACTCTGTGCAGTCAGACATCTGGAGCATGGGACTGTC	TTAGGTTAGGTGATTATCACTGTCTGTCTCTCCTGCAGCCAGAAAGACTCCAGGGGACTCATTACTCTGTGCAGTCAGACATCTGGAGCATGGGACTGTC	FALSE	19	0	0	212	0.00147139	14.7139
TTAGGTTAGGTGATTATCACTGTCTGTCTCTCCTGCAGCCAGAAAGTCTT-TCTGGACTCATTACTCTGTGCAGTCAGACATCTGGAGCATGGGACTGTC	TTAGGTTAGGTGATTATCACTGTCTGTCTCTCCTGCAGCCAGAAAGACTCCAGGGGACTCATTACTCTGTGCAGTCAGACATCTGGAGCATGGGACTGTC	FALSE	1	0	5	212	0.00147139	14.7139
TTAGGTTAGGTGATTATCACTGTCTGTCTCTCCTGCAGCCAGAAAGACTCTCCTGCAGCCAGGGGACTCATTACTCTGTGCAGTCAGACATCTGGAGCAT	TTAGGTTAGGTGATTATCACTGTCTGTCTCTCCTGCAGCCAGAAAGACTC---------CAGGGGACTCATTACTCTGTGCAGTCAGACATCTGGAGCAT	FALSE	0	9	0	211	0.00146445	14.6445
TTAGGTTAGGTGATTATCACTGTCTGTCTCTCCTGCAGCCAGAAAGACTC-AGGGGACTCATTACTCTGTGCAGTGAGACATCTGGAGCATGGGACTGTC	TTAGGTTAGGTGATTATCACTGTCTGTCTCTCCTGCAGCCAGAAAGACTCCAGGGGACTCATTACTCTGTGCAGTCAGACATCTGGAGCATGGGACTGTC	FALSE	1	0	1	210	0.00145751	14.5751
TTAGGTTAGGTGATTATCACTGTCTGTCTCTCCTGCAGCCAGAAAGACTC-------------TCTCTGTGCAGTCAGACATCTGGAGCATGGGACTGTC	TTAGGTTAGGTGATTATCACTGTCTGTCTCTCCTGCAGCCAGAAAGACTCCAGGGGACTCATTACTCTGTGCAGTCAGACATCTGGAGCATGGGACTGTC	FALSE	13	0	1	210	0.00145751	14.5751
TTAGGGTAGGTGATTATCACTGTCTGTCTCTCCTGCAGCCAGAAAG----CAGGGGACTCATTACTCTGTGCAGTCAGACATCTGGAGCATGGGACTGTC	TTAGGTTAGGTGATTATCACTGTCTGTCTCTCCTGCAGCCAGAAAGACTCCAGGGGACTCATTACTCTGTGCAGTCAGACATCTGGAGCATGGGACTGTC	FALSE	4	0	0	210	0.00145751	14.5751
TTAGGTTAGGTGATTATCACTGTCTGTCCC-CCTGCAG---------------GGGACTCATTACTCTGTGCAGTCAGACATCTGGAGCATGGGACTGTC	TTAGGTTAGGTGATTATCACTGTCTGTCTCTCCTGCAGCCAGAAAGACTCCAGGGGACTCATTACTCTGTGCAGTCAGACATCTGGAGCATGGGACTGTC	FALSE	16	0	1	209	0.00145057	14.5057
TTAGGTTAGGTGATTATCACTGTCTGTCTCTCCTGCAGCCAGAAAGACTCCAGGGGACTCATTACTCTGTGCAGTCAGACATCTGGAGCATGCGACTGTC	TTAGGTTAGGTGATTATCACTGTCTGTCTCTCCTGCAGCCAGAAAGACTCCAGGGGACTCATTACTCTGTGCAGTCAGACATCTGGAGCATGGGACTGTC	TRUE	0	0	0	209	0.00145057	14.5057
TTAGGTTAGGTGATTATCACTGTCTGTCTCTCCTGCAGCCAGAAAGACTC-------------GCTCTGTGCAGTCAGACATCTGGAGCATGGGACTGTC	TTAGGTTAGGTGATTATCACTGTCTGTCTCTCCTGCAGCCAGAAAGACTCCAGGGGACTCATTACTCTGTGCAGTCAGACATCTGGAGCATGGGACTGTC	FALSE	13	0	1	209	0.00145057	14.5057
TTAGGTTAGGTGATTATCACTGTCTGTCTCTCCTGCAGCCAGAAAGACCC----------ATTACTCTGTGCAGTCAGACATCTGGAGCATGGGACTGTC	TTAGGTTAGGTGATTATCACTGTCTGTCTCTCCTGCAGCCAGAAAGACTCCAGGGGACTCATTACTCTGTGCAGTCAGACATCTGGAGCATGGGACTGTC	FALSE	10	0	1	209	0.00145057	14.5057
TTAGGTTAGGTGATTATCACTGTCTGTCTCTCCTGCAGCCAG-----------GGGACTCATTACTCTGTGAAGTCAGACATCTGGAGCATGGGACTGTC	TTAGGTTAGGTGATTATCACTGTCTGTCTCTCCTGCAGCCAGAAAGACTCCAGGGGACTCATTACTCTGTGCAGTCAGACATCTGGAGCATGGGACTGTC	FALSE	11	0	1	208	0.00144363	14.4363
TTAGGTTAGGTGATTATCACTGTCTGTCTCTCCTGCAGCCAGAAAGACTCCAGGGGACTCATTACTCTGTGCACTCAGACATCTGGAGCATGGGACTGTC	TTAGGTTAGGTGATTATCACTGTCTGTCTCTCCTGCAGCCAGAAAGACTCCAGGGGACTCATTACTCTGTGCAGTCAGACATCTGGAGCATGGGACTGTC	FALSE	0	0	1	207	0.00143669	14.3669
TTAGGTTAGGTGATTATCACTGTCTGTCTCTCCTGCAGCCAGAAAGA-------------------------------AGATCGGAAGAGCG--------	TTAGGTTAGGTGATTATCACTGTCTGTCTCTCCTGCAGCCAGAAAGACTCCAGGGGACTCATTACTCTGTGCAGTCAGACATCTGGAGCATGGGACTGTC	FALSE	31	0	1	207	0.00143669	14.3669
#NAME?	TTAGGTTAGGTGATTATCACTGTCTGTCTCTCCTGCAGCCAGAAAGACTCCAGGGGACTCATTACTCTGTGCAGTCAGACATCTGGAGCATGGGACTGTC	FALSE	80	0	0	207	0.00143669	14.3669
TTAGGTTAGGTGATTATCACTGTCTGTCTCTCCTGCAGCCAGAAAGACTC-AGGAGACTCATTACTCTGTGCAGTCAGACATCTGGAGCATGGGACTGTC	TTAGGTTAGGTGATTATCACTGTCTGTCTCTCCTGCAGCCAGAAAGACTCCAGGGGACTCATTACTCTGTGCAGTCAGACATCTGGAGCATGGGACTGTC	FALSE	1	0	1	207	0.00143669	14.3669
TTAGGTTAGGTGATTATCACTGTCTGTCTCTCCTGCAGCCAGAAAGACTCCAGGGGACTCATTACTCTGTGCAGTCAGACATCTGAAGCATGGGACTGTC	TTAGGTTAGGTGATTATCACTGTCTGTCTCTCCTGCAGCCAGAAAGACTCCAGGGGACTCATTACTCTGTGCAGTCAGACATCTGGAGCATGGGACTGTC	TRUE	0	0	0	207	0.00143669	14.3669
TTCGGGTAGGTGATTATCACTGTCTGTCTCTCCTGCAGCCAGAAAGACTCCAGGGGACTCATTACTCTGTGCAGTCAGACATCTGGAGCATGGGACTGTC	TTAGGTTAGGTGATTATCACTGTCTGTCTCTCCTGCAGCCAGAAAGACTCCAGGGGACTCATTACTCTGTGCAGTCAGACATCTGGAGCATGGGACTGTC	TRUE	0	0	0	207	0.00143669	14.3669
TTAGGTTAGGTGATTATCACTGTCTGTCTCTCCTGCAGCCAGACA---TC---TGGACTCATTACTCTGTGCAGTCAGACATCTGGAGCATGGGACTGTC	TTAGGTTAGGTGATTATCACTGTCTGTCTCTCCTGCAGCCAGAAAGACTCCAGGGGACTCATTACTCTGTGCAGTCAGACATCTGGAGCATGGGACTGTC	FALSE	6	0	2	206	0.00142975	14.2975
TTAGGTTAGGTGATTATCACTGTCTGTCTCTCCTGCAGCG----------CAGGGGACTCATTACTCTGTGCAGTCAGACATCTGGAGCATGGGACTGTC	TTAGGTTAGGTGATTATCACTGTCTGTCTCTCCTGCAGCCAGAAAGACTCCAGGGGACTCATTACTCTGTGCAGTCAGACATCTGGAGCATGGGACTGTC	FALSE	10	0	1	205	0.00142281	14.2281
TTAGGTTAGGTGATTATCACTGTCTGTCTCT---------------------GGGGACTCATTACTCTGTGCAGTCAGACATCTGGAGCATGGGACTGTC	TTAGGTTAGGTGATTATCACTGTCTGTCTCTCCTGCAGCCAGAAAGACTCCAGGGGACTCATTACTCTGTGCAGTCAGACATCTGGAGCATGGGACTGTC	FALSE	21	0	0	205	0.00142281	14.2281
TTAGGTTAGGTGATTATCACTGTCTGTCTCTCCTGCAGCA-------------GGGACTCATTACTCTGTGCAGTCAGACATCTGGAGCATGGGACTGTC	TTAGGTTAGGTGATTATCACTGTCTGTCTCTCCTGCAGCCAGAAAGACTCCAGGGGACTCATTACTCTGTGCAGTCAGACATCTGGAGCATGGGACTGTC	FALSE	13	0	1	205	0.00142281	14.2281
TTAGGTTAGGTGATTATCACTGTCTGTCTCTCCTGCAGCCAGAAAGA-----------------------------------------------------	TTAGGTTAGGTGATTATCACTGTCTGTCTCTCCTGCAGCCAGAAAGACTCCAGGGGACTCATTACTCTGTGCAGTCAGACATCTGGAGCATGGGACTGTC	FALSE	76	0	0	205	0.00142281	14.2281
TTATGTTAGTTGATTATCACTGTCTGTCTCTCCTGCAGCCAGAAAGACTCCAGGGGACTCATTACTCTGTGCAGTCAGACATCTGGAGCATGGGACTGTC	TTAGGTTAGGTGATTATCACTGTCTGTCTCTCCTGCAGCCAGAAAGACTCCAGGGGACTCATTACTCTGTGCAGTCAGACATCTGGAGCATGGGACTGTC	TRUE	0	0	0	205	0.00142281	14.2281
TTAGGTTAGGTGATTATCACTGTCTGTCTCTCCTGCAGCCAGGA---------------------------------GACATCTGGAGCATGGGACTGTC	TTAGGTTAGGTGATTATCACTGTCTGTCTCTCCTGCAGCCAGAAAGACTCCAGGGGACTCATTACTCTGTGCAGTCAGACATCTGGAGCATGGGACTGTC	FALSE	33	0	1	205	0.00142281	14.2281
TTAGGGTAGGTGATTATCACTGTCTGTCTCTCCTGCAGCCAGAAAGACTCCCAGGGGACTCATTACTCTGTGCAGTCAGACATCTGGAGCATGGGACTGT	TTAGGTTAGGTGATTATCACTGTCTGTCTCTCCTGCAGCCAGAAAGACTC-CAGGGGACTCATTACTCTGTGCAGTCAGACATCTGGAGCATGGGACTGT	FALSE	0	1	0	204	0.00141587	14.1587
TTAGGTTAGGTGATTATCACTGTCTGTCTCTCCTGCAGCCAGAAAGCA--CAGGGGACTCATTACTCTGTGCAGTCAGACATCTGGAGCATGGGACTGTC	TTAGGTTAGGTGATTATCACTGTCTGTCTCTCCTGCAGCCAGAAAGACTCCAGGGGACTCATTACTCTGTGCAGTCAGACATCTGGAGCATGGGACTGTC	FALSE	2	0	2	204	0.00141587	14.1587
TTAGGTTAGGTGATTATCACAG----------------------------------ACTCATTACTCTGTGCAGTCAGACATCTGGAGCATGGGACTGTC	TTAGGTTAGGTGATTATCACTGTCTGTCTCTCCTGCAGCCAGAAAGACTCCAGGGGACTCATTACTCTGTGCAGTCAGACATCTGGAGCATGGGACTGTC	FALSE	34	0	1	204	0.00141587	14.1587
TTAGGTTAGGTGATTATCACTGTCTGTCTCTC--------------------GGGGACTCATTACTCTGTGCAGTCAGACATCTGGAGCATGGGACTGTC	TTAGGTTAGGTGATTATCACTGTCTGTCTCTCCTGCAGCCAGAAAGACTCCAGGGGACTCATTACTCTGTGCAGTCAGACATCTGGAGCATGGGACTGTC	FALSE	20	0	0	204	0.00141587	14.1587
TTAGGTTAGGTGATTATCACTGTCTGTCTCTCCTGCAGCCAGAATG----CAGGGGACTCATTACTCTGTGCAGTCAGACATCTGGAGCATGGGACTGTC	TTAGGTTAGGTGATTATCACTGTCTGTCTCTCCTGCAGCCAGAAAGACTCCAGGGGACTCATTACTCTGTGCAGTCAGACATCTGGAGCATGGGACTGTC	FALSE	4	0	1	204	0.00141587	14.1587
TTAGGTTAGGTGATTATCACTGTCTGTCTCTCCTGCAGCCAGAAAGACT------GTCTCATTACTCTGTGCAGTCAGACATCTGGAGCATGGGACTGTC	TTAGGTTAGGTGATTATCACTGTCTGTCTCTCCTGCAGCCAGAAAGACTCCAGGGGACTCATTACTCTGTGCAGTCAGACATCTGGAGCATGGGACTGTC	FALSE	6	0	1	204	0.00141587	14.1587
TTAGGTTAGGTGATTATCACTGTCTGCA----------------------CAGGGGACTCATTACTCTGTGCAGTCAGACATCTGGAGCATGGGACTGTC	TTAGGTTAGGTGATTATCACTGTCTGTCTCTCCTGCAGCCAGAAAGACTCCAGGGGACTCATTACTCTGTGCAGTCAGACATCTGGAGCATGGGACTGTC	FALSE	22	0	2	204	0.00141587	14.1587
TTAGGTTAGGTGATTATCACTGTCTGTCTCTCCTGCAGCCAGAAAGACTCCAGGGGACTCATTACTCTGTGCAGTCAGACATCTGCAGCATGGGACTGTC	TTAGGTTAGGTGATTATCACTGTCTGTCTCTCCTGCAGCCAGAAAGACTCCAGGGGACTCATTACTCTGTGCAGTCAGACATCTGGAGCATGGGACTGTC	TRUE	0	0	0	204	0.00141587	14.1587
#NAME?	TTAGGTTAGGTGATTATCACTGTCTGTCTCTCCTGCAGCCAGAAAGACTCCAGGGGACTCATTACTCTGTGCAGTCAGACATCTGGAGCATGGGACTGTC	FALSE	109	0	0	203	0.00140893	14.0893
TTAGGTTAGGTGATTATCACTGTCTGTCTCTCCTGCAGCCAGAA-GACTCCAGGG-ACTCATTACTCTGTGCAGTCAGACATCTGGAGCATGGGACTGTC	TTAGGTTAGGTGATTATCACTGTCTGTCTCTCCTGCAGCCAGAAAGACTCCAGGGGACTCATTACTCTGTGCAGTCAGACATCTGGAGCATGGGACTGTC	FALSE	2	0	0	203	0.00140893	14.0893
TTAGGTTAGGTGATTATCACTGTCTGTCTCTCCTGCAGCCAGAAAGACTC----------------GTGTGCAGTCAGACATCTGGAGCATGGGACTGTC	TTAGGTTAGGTGATTATCACTGTCTGTCTCTCCTGCAGCCAGAAAGACTCCAGGGGACTCATTACTCTGTGCAGTCAGACATCTGGAGCATGGGACTGTC	FALSE	16	0	1	203	0.00140893	14.0893
TGAGGTTAGGTGATTATCACTGTCTGTCTCTCCTGCAGCCAGAAAGAC--CAGGGGACTCATTACTCTGTGCAGTCAGACATCTGGAGCATGGGACTGTC	TTAGGTTAGGTGATTATCACTGTCTGTCTCTCCTGCAGCCAGAAAGACTCCAGGGGACTCATTACTCTGTGCAGTCAGACATCTGGAGCATGGGACTGTC	FALSE	2	0	0	203	0.00140893	14.0893
TTAGGTTAGGTGAGTATCACTGTCTGTCTCTCCTGCAGCCAGAAAGAC--CAGGGGACTCATTACTCTGTGCAGTCAGACATCTGGAGCATGGGACTGTC	TTAGGTTAGGTGATTATCACTGTCTGTCTCTCCTGCAGCCAGAAAGACTCCAGGGGACTCATTACTCTGTGCAGTCAGACATCTGGAGCATGGGACTGTC	FALSE	2	0	0	203	0.00140893	14.0893
TTAGGTTAGGTGATTATCACTGTCTGTCTCTCCTGCAGCCAGAAAGACTCCAGGGGACTCATTACTCTGTGCAGTCAGACATCTCGAGCATGGGACTGTC	TTAGGTTAGGTGATTATCACTGTCTGTCTCTCCTGCAGCCAGAAAGACTCCAGGGGACTCATTACTCTGTGCAGTCAGACATCTGGAGCATGGGACTGTC	TRUE	0	0	0	202	0.00140199	14.0199
TTAGGTTAGGTGATTATCACTGTCTGTCTCTCCTGCAGCCAGAAAGACCC--AGGGACTCATTACTCTGTGCAGTCAGACATCTGGAGCATGGGACTGTC	TTAGGTTAGGTGATTATCACTGTCTGTCTCTCCTGCAGCCAGAAAGACTCCAGGGGACTCATTACTCTGTGCAGTCAGACATCTGGAGCATGGGACTGTC	FALSE	2	0	2	202	0.00140199	14.0199
TTAGGTTAGGTGATTATCACTGTCTGTCT--------------------------------TTACTCTGTGCAGTCAGACATCTGGAGCATGGGACTGTC	TTAGGTTAGGTGATTATCACTGTCTGTCTCTCCTGCAGCCAGAAAGACTCCAGGGGACTCATTACTCTGTGCAGTCAGACATCTGGAGCATGGGACTGTC	FALSE	32	0	0	202	0.00140199	14.0199
TTAGGTTAGGTGATTATCACTGTCTGTCTCTCCTGCAGCCAGTC---CTGCAGGGGACTCATTACTCTGTGCAGTCAGACATCTGGAGCATGGGACTGTC	TTAGGTTAGGTGATTATCACTGTCTGTCTCTCCTGCAGCCAGAAAGACTCCAGGGGACTCATTACTCTGTGCAGTCAGACATCTGGAGCATGGGACTGTC	FALSE	3	0	3	202	0.00140199	14.0199
TTAGGTTAGGTGATTATCACTGTCTGTCTCTCTGGCTGC------------AGGGGACTCATTACTCTGTGCAGTCAGACATCTGGAGCATGGGACTGTC	TTAGGTTAGGTGATTATCACTGTCTGTCTCTCCTGCAGCCAGAAAGACTCCAGGGGACTCATTACTCTGTGCAGTCAGACATCTGGAGCATGGGACTGTC	FALSE	12	0	3	201	0.00139505	13.9505
TTAGGTTAGGTGATTATCACTGTCTGTCTCTCCTGCAGCCAGAACGAC---AGGGGACTCATTACTCTGTGCAGTCAGACATCTGGAGCATGGGACTGTC	TTAGGTTAGGTGATTATCACTGTCTGTCTCTCCTGCAGCCAGAAAGACTCCAGGGGACTCATTACTCTGTGCAGTCAGACATCTGGAGCATGGGACTGTC	FALSE	3	0	1	201	0.00139505	13.9505
TTAGGTTAGGTGATTATCACTGTCTGTCTCTCCTGCAGCCAGAAA---TTCAGGGGACTCATTACTCTGTGCAGTCAGACATCTGGAGCATGGGACTGTC	TTAGGTTAGGTGATTATCACTGTCTGTCTCTCCTGCAGCCAGAAAGACTCCAGGGGACTCATTACTCTGTGCAGTCAGACATCTGGAGCATGGGACTGTC	FALSE	3	0	1	201	0.00139505	13.9505
TTAGGTTAGGTGATTATCACTGTCTGTCTCTCCTGCAGCCAGAAGGAC-CCAGGGGACTCATTACTCTGTGCAGTCAGACATCTGGAGCATGGGACTGTC	TTAGGTTAGGTGATTATCACTGTCTGTCTCTCCTGCAGCCAGAAAGACTCCAGGGGACTCATTACTCTGTGCAGTCAGACATCTGGAGCATGGGACTGTC	FALSE	1	0	1	201	0.00139505	13.9505
TTAGGTTAGGTGATTATCACTGTCTGTCTCTCCTGCAGCCAGAAAGACTC----------ATTACTCTGTGTAGTCAGACATCTGGAGCATGGGACTGTC	TTAGGTTAGGTGATTATCACTGTCTGTCTCTCCTGCAGCCAGAAAGACTCCAGGGGACTCATTACTCTGTGCAGTCAGACATCTGGAGCATGGGACTGTC	FALSE	10	0	1	200	0.00138811	13.8811
TTAGGTTAGGTGATTATCACTGTCTGTCTCTCCTGCAG------------------------TACTCTGTGCAGTCAGACATCTGGAGCATGGGACTGTC	TTAGGTTAGGTGATTATCACTGTCTGTCTCTCCTGCAGCCAGAAAGACTCCAGGGGACTCATTACTCTGTGCAGTCAGACATCTGGAGCATGGGACTGTC	FALSE	24	0	0	200	0.00138811	13.8811
TTAGGTTAGGTGATTATCACTGTCTGTCTCTCCTGCAGCCAGAAAGTCTC-----------------TGTGCAGTCAGACATCTGGAGCATGGGACTGTC	TTAGGTTAGGTGATTATCACTGTCTGTCTCTCCTGCAGCCAGAAAGACTCCAGGGGACTCATTACTCTGTGCAGTCAGACATCTGGAGCATGGGACTGTC	FALSE	17	0	1	200	0.00138811	13.8811
TTAGGTTAGGTGATTATCACTGTCTGTCTCTCCTGCAGCCAGAA------------------------GTGCAGTCAGACATCTGGAGCATGGGACTGTC	TTAGGTTAGGTGATTATCACTGTCTGTCTCTCCTGCAGCCAGAAAGACTCCAGGGGACTCATTACTCTGTGCAGTCAGACATCTGGAGCATGGGACTGTC	FALSE	24	0	0	200	0.00138811	13.8811
TTAGGTTAGGTGATTATAACTGTCTGTCTCTCCTGCAGACAGAAAGACTCCAGGGGACTCATTACTCTGTGCAGTCAGACATCTGGAGCATGGGACTGTC	TTAGGTTAGGTGATTATCACTGTCTGTCTCTCCTGCAGCCAGAAAGACTCCAGGGGACTCATTACTCTGTGCAGTCAGACATCTGGAGCATGGGACTGTC	FALSE	0	0	1	200	0.00138811	13.8811
TTAGGTTAGGTGATTATCACTGTCTGTCTCTCCTGC---------------------------------TGCAGTCAGACATCTGGAGCATGGGACTGTC	TTAGGTTAGGTGATTATCACTGTCTGTCTCTCCTGCAGCCAGAAAGACTCCAGGGGACTCATTACTCTGTGCAGTCAGACATCTGGAGCATGGGACTGTC	FALSE	33	0	0	199	0.00138117	13.8117
TTAGGTTAGGTGATTATCACTGTCTGTCTCTCCTGCAGCCAGAATGAG-CCAGGGGACTCATTACTCTGTGCAGTCAGACATCTGGAGCATGGGACTGTC	TTAGGTTAGGTGATTATCACTGTCTGTCTCTCCTGCAGCCAGAAAGACTCCAGGGGACTCATTACTCTGTGCAGTCAGACATCTGGAGCATGGGACTGTC	FALSE	1	0	2	199	0.00138117	13.8117
TTAGGTTAGGTGATTAT--------------------------------------GACTCATTACTCTGTGCAGTCAGACATCTGGAGCATGGGACTGTC	TTAGGTTAGGTGATTATCACTGTCTGTCTCTCCTGCAGCCAGAAAGACTCCAGGGGACTCATTACTCTGTGCAGTCAGACATCTGGAGCATGGGACTGTC	FALSE	38	0	0	199	0.00138117	13.8117
TTAGGTTAGGTGATTATCACTGTCTGTCTCTCCTGCAGCCAGAAGGACTC-------CTCATTACTCTGTGCAGTCAGACATCTGGAGCATGGGACTGTC	TTAGGTTAGGTGATTATCACTGTCTGTCTCTCCTGCAGCCAGAAAGACTCCAGGGGACTCATTACTCTGTGCAGTCAGACATCTGGAGCATGGGACTGTC	FALSE	7	0	1	199	0.00138117	13.8117
TTAGGTTAGGTGATTATCACTGTCTGTCT-------------------------GGACTCATTACTCTGTGCAGTCAGACATCTGGAGCATGGGACTGTC	TTAGGTTAGGTGATTATCACTGTCTGTCTCTCCTGCAGCCAGAAAGACTCCAGGGGACTCATTACTCTGTGCAGTCAGACATCTGGAGCATGGGACTGTC	FALSE	25	0	0	199	0.00138117	13.8117
TTAGGTTAGGTGATTATCACTGTCTGTCTCTCCTGCAGCCAGAAAGAA-CCAGGGGACTCATTACTCTGTGCAGTCAGACATCTGGAGCATGGGACTGTC	TTAGGTTAGGTGATTATCACTGTCTGTCTCTCCTGCAGCCAGAAAGACTCCAGGGGACTCATTACTCTGTGCAGTCAGACATCTGGAGCATGGGACTGTC	FALSE	1	0	1	199	0.00138117	13.8117
TTAGGTTAGGTGATTATCACTGTCTGTCTCTCCTGCAGCCAGAAAGTCTTTCTGG--CTCATTACTCTGTGCAGTCAGACATCTGGAGCATGGGACTGTC	TTAGGTTAGGTGATTATCACTGTCTGTCTCTCCTGCAGCCAGAAAGACTCCAGGGGACTCATTACTCTGTGCAGTCAGACATCTGGAGCATGGGACTGTC	FALSE	2	0	5	199	0.00138117	13.8117
TTAGGTTAGGTGATTATCACTGTCTGTCTCTCCTGCAGCAG---------CAGGGGACTCATTACTCTGTGCAGTCAGACATCTGGAGCATGGGACTGTC	TTAGGTTAGGTGATTATCACTGTCTGTCTCTCCTGCAGCCAGAAAGACTCCAGGGGACTCATTACTCTGTGCAGTCAGACATCTGGAGCATGGGACTGTC	FALSE	9	0	2	199	0.00138117	13.8117
TTAGGTTAGGTGATTATCACTGTCTGTCTCTCCTGCAGCCAG-----------------CATTACTCTGTGCAGTCAGACATCTGGAGCATGGGACTGTC	TTAGGTTAGGTGATTATCACTGTCTGTCTCTCCTGCAGCCAGAAAGACTCCAGGGGACTCATTACTCTGTGCAGTCAGACATCTGGAGCATGGGACTGTC	FALSE	17	0	0	198	0.00137423	13.7423
#NAME?	TTAGGTTAGGTGATTATCACTGTCTGTCTCTCCTGCAGCCAGAAAGACTCCAGGGGACTCATTACTCTGTGCAGTCAGACATCTGGAGCATGGGACTGTC	FALSE	81	0	0	198	0.00137423	13.7423
TTAGGTTAGGTGATTATCACTGTCTGTCTCTCCTG---------------------------TACTCTGTGCAGTCAGACATCTGGAGCATGGGACTGTC	TTAGGTTAGGTGATTATCACTGTCTGTCTCTCCTGCAGCCAGAAAGACTCCAGGGGACTCATTACTCTGTGCAGTCAGACATCTGGAGCATGGGACTGTC	FALSE	27	0	0	198	0.00137423	13.7423
TTAGGTTAGGTGATTATCACTGTCTGTCTCTCCTGCAGCCAGAAAGACTC-----------------------------CATCTGGAGCATGGGACTGTC	TTAGGTTAGGTGATTATCACTGTCTGTCTCTCCTGCAGCCAGAAAGACTCCAGGGGACTCATTACTCTGTGCAGTCAGACATCTGGAGCATGGGACTGTC	FALSE	29	0	0	198	0.00137423	13.7423
TTAGGTTAGGTGATTATCACTGTCTGTCTC-----------------------GGGACTCATTACTCTGTGCAGTCAGACATCTGGAGCATGGGACTGTC	TTAGGTTAGGTGATTATCACTGTCTGTCTCTCCTGCAGCCAGAAAGACTCCAGGGGACTCATTACTCTGTGCAGTCAGACATCTGGAGCATGGGACTGTC	FALSE	23	0	0	197	0.00136728	13.6728
TTAGGTTAGGTGATTATCACTGTCTGTCTCTCCTGCAGCCAGAAAGACTC-AGGGGACTCATTACTCTGTGCAGTCAGACATCTGGAGGATGGGACTGTC	TTAGGTTAGGTGATTATCACTGTCTGTCTCTCCTGCAGCCAGAAAGACTCCAGGGGACTCATTACTCTGTGCAGTCAGACATCTGGAGCATGGGACTGTC	FALSE	1	0	0	197	0.00136728	13.6728
TTAGGTTAGGTGATTATCACTGTCTGTCTCTCCTGCAGCCAGAAAGACTGCAGAAAGACTCATTACTCTGTGCAGTCAGACATCTGGAGCATGGGACTGT	TTAGGTTAGGTGATTATCACTGTCTGTCTCTCCTGCAGCCAGAAAGACTCCAGGG-GACTCATTACTCTGTGCAGTCAGACATCTGGAGCATGGGACTGT	FALSE	0	1	3	197	0.00136728	13.6728
TTAGGTTAGGTGATTATCACTGTCTGTCTCTCCTGCAGCC--------TTCAGGGGACTCATTACTCTGTGCAGTCAGACATCTGGAGCATGGGACTGTC	TTAGGTTAGGTGATTATCACTGTCTGTCTCTCCTGCAGCCAGAAAGACTCCAGGGGACTCATTACTCTGTGCAGTCAGACATCTGGAGCATGGGACTGTC	FALSE	8	0	1	196	0.00136034	13.6034
TTAGGTTAGGTGATTATCACTGTCTGTCTCTCCTGCAG--------------------------------------------------------------	TTAGGTTAGGTGATTATCACTGTCTGTCTCTCCTGCAGCCAGAAAGACTCCAGGGGACTCATTACTCTGTGCAGTCAGACATCTGGAGCATGGGACTGTC	FALSE	106	0	0	196	0.00136034	13.6034
TTAGGTTAGGTGATTATCACTGTCTGTCTCTCCTGCAGCCAGAAAGACTGGCTGCAGGGGACTCATTACTCTGTGCAGTCAGACATCTGGAGCATGGGAC	TTAGGTTAGGTGATTATCACTGTCTGTCTCTCCTGCAGCCAGAAAGACTC----CAGGGGACTCATTACTCTGTGCAGTCAGACATCTGGAGCATGGGAC	FALSE	0	4	1	196	0.00136034	13.6034
TTAGGTTAGGTGATTATCACTGTCTGTCTCTCCTGCAGCCAGAGAGAC---AGGGGACTCATTACTCTGTGCAGTCAGACATCTGGAGCATGGGACTGTC	TTAGGTTAGGTGATTATCACTGTCTGTCTCTCCTGCAGCCAGAAAGACTCCAGGGGACTCATTACTCTGTGCAGTCAGACATCTGGAGCATGGGACTGTC	FALSE	3	0	1	196	0.00136034	13.6034
TTAGGTTAGGTGATTATCACTGTCTGTCTCTCCG----------------CAGGGGACTCATTACTCTGTGCAGTCAGACATCTGGAGCATGGGACTGTC	TTAGGTTAGGTGATTATCACTGTCTGTCTCTCCTGCAGCCAGAAAGACTCCAGGGGACTCATTACTCTGTGCAGTCAGACATCTGGAGCATGGGACTGTC	FALSE	16	0	1	196	0.00136034	13.6034
TTAGGTTAGGTGATTATCACTGTCTGTCTCTCCTGCAGCCAGAAAGACA---------TCATTACTCTGTGCAGTCAGACATCTGGAGCATGGGACTGTC	TTAGGTTAGGTGATTATCACTGTCTGTCTCTCCTGCAGCCAGAAAGACTCCAGGGGACTCATTACTCTGTGCAGTCAGACATCTGGAGCATGGGACTGTC	FALSE	9	0	1	196	0.00136034	13.6034
TTAGGTTAGGTGATTATCACTGTCTGTCTCTCCTGCAGCCAGAAAGACTCATGAGCCAGGGGACTCATTACTCTGTGCAGTCAGACATCTGGAGCATGGG	TTAGGTTAGGTGATTATCACTGTCTGTCTCTCCTGCAGCCAGAAAGACTC------CAGGGGACTCATTACTCTGTGCAGTCAGACATCTGGAGCATGGG	FALSE	0	6	0	196	0.00136034	13.6034
TTAGGTTAGGTGATTATCACTGTCTGTCTCTCCTGCAGCCAGAAAGACTCTTTCAGGGGACTCATTACTCTGTGCAGTCAGACATCTGGAGCATGGGACT	TTAGGTTAGGTGATTATCACTGTCTGTCTCTCCTGCAGCCAGAAAGACTC---CAGGGGACTCATTACTCTGTGCAGTCAGACATCTGGAGCATGGGACT	FALSE	0	3	0	195	0.0013534	13.534
TGAGGTTAGGTGATTATCACTGTCTGTCTCTCCTGCAGCCAGA--------------CTCATTACTCTGTGCAGTCAGACATCTGGAGCATGGGACTGTC	TTAGGTTAGGTGATTATCACTGTCTGTCTCTCCTGCAGCCAGAAAGACTCCAGGGGACTCATTACTCTGTGCAGTCAGACATCTGGAGCATGGGACTGTC	FALSE	14	0	0	195	0.0013534	13.534
TTAGGTTAGATGATTATCACTGTCTGTCTCTCCTGCAGCCAGAAAGACTCCAGGGGACTCATTACTCTGTGCAGTCAGACATCTGGAGCATGGGACTGTC	TTAGGTTAGGTGATTATCACTGTCTGTCTCTCCTGCAGCCAGAAAGACTCCAGGGGACTCATTACTCTGTGCAGTCAGACATCTGGAGCATGGGACTGTC	TRUE	0	0	0	195	0.0013534	13.534
TTAGGTTAGGTGATTATCACTGTCTGTCTCTCCTGCAGCCAGAAAGACTCATTACTCTGTGCAGTCAGGGGACTCATTACTCTGTGCAGTCAGACATCTG	TTAGGTTAGGTGATTATCACTGTCTGTCTCTCCTGCAGCCAGAAAGACTC---------------CAGGGGACTCATTACTCTGTGCAGTCAGACATCTG	FALSE	0	15	0	195	0.0013534	13.534
TTAGGTTAGGTGATTATCACTGTCTGTCTC------------------------GGACTCATTACTCTGTGCAGTCAGACATCTGGAGCATGGGACTGTC	TTAGGTTAGGTGATTATCACTGTCTGTCTCTCCTGCAGCCAGAAAGACTCCAGGGGACTCATTACTCTGTGCAGTCAGACATCTGGAGCATGGGACTGTC	FALSE	24	0	0	194	0.00134646	13.4646
TTAGGGTAGGTGATTATAACTGTCTGTCTCTCCTGCAGCCAGAAAGACTCCAGGGGACTCATTACTCTGTGCAGTCAGACATCTGGAGCATGGGACTGTC	TTAGGTTAGGTGATTATCACTGTCTGTCTCTCCTGCAGCCAGAAAGACTCCAGGGGACTCATTACTCTGTGCAGTCAGACATCTGGAGCATGGGACTGTC	TRUE	0	0	0	194	0.00134646	13.4646
TTAGGTTAGGTGATTATCACTGTCTGTCTCTCCTGCAGCCAGA---------------------------------------------------------	TTAGGTTAGGTGATTATCACTGTCTGTCTCTCCTGCAGCCAGAAAGACTCCAGGGGACTCATTACTCTGTGCAGTCAGACATCTGGAGCATGGGACTGTC	FALSE	80	0	0	194	0.00134646	13.4646
TTAGGTTAGGTGATTATCACTGTCTGTCTCTCCTGCAGCCAGAAAGACTC---------------ACTGTGCAGTCAGACATCTGGAGCATGGGACTGTC	TTAGGTTAGGTGATTATCACTGTCTGTCTCTCCTGCAGCCAGAAAGACTCCAGGGGACTCATTACTCTGTGCAGTCAGACATCTGGAGCATGGGACTGTC	FALSE	15	0	1	194	0.00134646	13.4646
TTAGGTTAGGTGATTATCACTGTCTGTCTCTCCTGCAGCCAG----------GGAGACTCATTACTCTGTGCAGTCAGACATCTGGAGCATGGGACTGTC	TTAGGTTAGGTGATTATCACTGTCTGTCTCTCCTGCAGCCAGAAAGACTCCAGGGGACTCATTACTCTGTGCAGTCAGACATCTGGAGCATGGGACTGTC	FALSE	10	0	1	194	0.00134646	13.4646
TTAGGTTAGGTGATTATCACTGTCTGTCTCTCCTGCAGC-------------------------------------------------------------	TTAGGTTAGGTGATTATCACTGTCTGTCTCTCCTGCAGCCAGAAAGACTCCAGGGGACTCATTACTCTGTGCAGTCAGACATCTGGAGCATGGGACTGTC	FALSE	76	0	0	193	0.00133952	13.3952
TTAGGTTAGGTGATTATCACTGTCTGTCTCTCCTGCAGCCAGAAAGACTC-AGGGGACTCATTACTCTGTGCAGTCAGACATCTGGGGCATGGGACTGTC	TTAGGTTAGGTGATTATCACTGTCTGTCTCTCCTGCAGCCAGAAAGACTCCAGGGGACTCATTACTCTGTGCAGTCAGACATCTGGAGCATGGGACTGTC	FALSE	1	0	0	193	0.00133952	13.3952
TGAGGTTAGGTGAGTATCACTGTCTGTCTCTCCTGCAGCCAGAAAGACTCCAGGGGACTCATTACTCTGTGCAGTCAGACATCTGGAGCATGGGACTGTC	TTAGGTTAGGTGATTATCACTGTCTGTCTCTCCTGCAGCCAGAAAGACTCCAGGGGACTCATTACTCTGTGCAGTCAGACATCTGGAGCATGGGACTGTC	TRUE	0	0	0	193	0.00133952	13.3952
#NAME?	TTAGGTTAGGTGATTATCACTGTCTGTCTCTCCTGCAGCCAGAAAGACTCCAGGGGACTCATTACTCTGTGCAGTCAGACATCTGGAGCATGGGACTGTC	FALSE	97	0	0	192	0.00133258	13.3258
TTAGGTTAGGTGATTATCACTGTCTGTCTCTCCTGCAGCCAGAAAGACT------------------------GTCAGACATCTGGAGCATGGGACTGTC	TTAGGTTAGGTGATTATCACTGTCTGTCTCTCCTGCAGCCAGAAAGACTCCAGGGGACTCATTACTCTGTGCAGTCAGACATCTGGAGCATGGGACTGTC	FALSE	24	0	0	192	0.00133258	13.3258
TTAGGTTAGGTGATTATCACTGTCTGTCTCTCCTGCAGC----------------GACTCATTACTCTGTGCAGTCAGACATCTGGAGCATGGGACTGTC	TTAGGTTAGGTGATTATCACTGTCTGTCTCTCCTGCAGCCAGAAAGACTCCAGGGGACTCATTACTCTGTGCAGTCAGACATCTGGAGCATGGGACTGTC	FALSE	16	0	0	192	0.00133258	13.3258
TTAGGTTAGGTGATTATCACTGTCTGTCTCTCCTGCAGCCAGAAAGACTT------ACTCATTACTCTGTGCAGTCAGACATCTGGAGCATGGGACTGTC	TTAGGTTAGGTGATTATCACTGTCTGTCTCTCCTGCAGCCAGAAAGACTCCAGGGGACTCATTACTCTGTGCAGTCAGACATCTGGAGCATGGGACTGTC	FALSE	6	0	1	191	0.00132564	13.2564
TTAGGTTAGGTGATTATCACTGTCTGTCTCTCCTGCAGCCAGA---------------TCATTACTCTGTGCAGTCAGACATCTGGAGCATGGGACTGTC	TTAGGTTAGGTGATTATCACTGTCTGTCTCTCCTGCAGCCAGAAAGACTCCAGGGGACTCATTACTCTGTGCAGTCAGACATCTGGAGCATGGGACTGTC	FALSE	15	0	0	190	0.0013187	13.187
TTAGGTTAGGTGATTATCACTGTCTGTCTCTCCTGCAGCCAGAAAGACTT-----GACTCATTACTCTGTGCAGTCAGACATCTGGAGCATGGGACTGTC	TTAGGTTAGGTGATTATCACTGTCTGTCTCTCCTGCAGCCAGAAAGACTCCAGGGGACTCATTACTCTGTGCAGTCAGACATCTGGAGCATGGGACTGTC	FALSE	5	0	1	190	0.0013187	13.187
TTAGGTTAGGTGATTATCACTGTCTGTCTCTCCTGCAGCCTGA--------------CTCATTACTCTGTGCAGTCAGACATCTGGAGCATGGGACTGTC	TTAGGTTAGGTGATTATCACTGTCTGTCTCTCCTGCAGCCAGAAAGACTCCAGGGGACTCATTACTCTGTGCAGTCAGACATCTGGAGCATGGGACTGTC	FALSE	14	0	1	190	0.0013187	13.187
TTAGGTTAGGTGATTATCACTGTCTGTCTCTCCTGCAGCCCGAAAGACTC----------ATTACTCTGTGCAGTCAGACATCTGGAGCATGGGACTGTC	TTAGGTTAGGTGATTATCACTGTCTGTCTCTCCTGCAGCCAGAAAGACTCCAGGGGACTCATTACTCTGTGCAGTCAGACATCTGGAGCATGGGACTGTC	FALSE	10	0	1	190	0.0013187	13.187
TTAGGTTAGGTGATTATCACTGTATGTCTCTCCTGCAGCCAG-----------GGGACTCATTACTCTGTGCAGTCAGACATCTGGAGCATGGGACTGTC	TTAGGTTAGGTGATTATCACTGTCTGTCTCTCCTGCAGCCAGAAAGACTCCAGGGGACTCATTACTCTGTGCAGTCAGACATCTGGAGCATGGGACTGTC	FALSE	11	0	1	189	0.00131176	13.1176
TTAGGTTAGGTGATTATCACTGTCTGTCTCTCCTGCAGCCAGAAAGACTC----------------------------------GGAGCATGGGACTGTC	TTAGGTTAGGTGATTATCACTGTCTGTCTCTCCTGCAGCCAGAAAGACTCCAGGGGACTCATTACTCTGTGCAGTCAGACATCTGGAGCATGGGACTGTC	FALSE	34	0	0	189	0.00131176	13.1176
TTAGGTTAGGTGATTATCACTGTCTGTCTCTCCTGG-----------CTGCAGG--ACTCATTACTCTGTGCAGTCAGACATCTGGAGCATGGGACTGTC	TTAGGTTAGGTGATTATCACTGTCTGTCTCTCCTGCAGCCAGAAAGACTCCAGGGGACTCATTACTCTGTGCAGTCAGACATCTGGAGCATGGGACTGTC	FALSE	13	0	2	189	0.00131176	13.1176
TTAGGTTAGGTGATTATCACTGTCTGTCTCTC-----------------------------TTACTCTGTGCAGTCAGACATCTGGAGCATGGGACTGTC	TTAGGTTAGGTGATTATCACTGTCTGTCTCTCCTGCAGCCAGAAAGACTCCAGGGGACTCATTACTCTGTGCAGTCAGACATCTGGAGCATGGGACTGTC	FALSE	29	0	0	188	0.00130482	13.0482
TTAGGTTAGGTGATTATCACTGTCTGTCTCTCCTGCAGC---------------GGACTCATTACTCTGTGCAGTCAGACATCTGGAGCATGGGACTGTC	TTAGGTTAGGTGATTATCACTGTCTGTCTCTCCTGCAGCCAGAAAGACTCCAGGGGACTCATTACTCTGTGCAGTCAGACATCTGGAGCATGGGACTGTC	FALSE	15	0	0	188	0.00130482	13.0482
TTAGGTTAGGTGATTATCACTGTCTGTCTCTCCTGCAGCCAGAAAGACT----------------TCTGTGCAGTCAGACATCTGGAGCATGGGACTGTC	TTAGGTTAGGTGATTATCACTGTCTGTCTCTCCTGCAGCCAGAAAGACTCCAGGGGACTCATTACTCTGTGCAGTCAGACATCTGGAGCATGGGACTGTC	FALSE	16	0	0	187	0.00129788	12.9788
#NAME?	TTAGGTTAGGTGATTATCACTGTCTGTCTCTCCTGCAGCCAGAAAGACTCCAGGGGACTCATTACTCTGTGCAGTCAGACATCTGGAGCATGGGACTGTC	FALSE	64	0	0	187	0.00129788	12.9788
TTAGGTTAGGTGATTATCACTGTCTGTCTCTCCTGCAGCCAGGA--------------------CTCTGTGCAGTCAGACATCTGGAGCATGGGACTGTC	TTAGGTTAGGTGATTATCACTGTCTGTCTCTCCTGCAGCCAGAAAGACTCCAGGGGACTCATTACTCTGTGCAGTCAGACATCTGGAGCATGGGACTGTC	FALSE	20	0	1	187	0.00129788	12.9788
TTAGGTTAGGTGATTATCACTGTCTGTCTCTCCTGCAGCCAG-----------GGGACTCATTACTCTGTGCAGTCAGACATCTGGAGCATGGGACGGTC	TTAGGTTAGGTGATTATCACTGTCTGTCTCTCCTGCAGCCAGAAAGACTCCAGGGGACTCATTACTCTGTGCAGTCAGACATCTGGAGCATGGGACTGTC	FALSE	11	0	0	187	0.00129788	12.9788
TTAGGTTAGGTGATTATCACTGTCTGTCTCTCCTGCAGCCAGAAAGACTC-AGGGGACTCATTACTCTGTGCAGTCAGTCATCTGGAGCATGGGACTGTC	TTAGGTTAGGTGATTATCACTGTCTGTCTCTCCTGCAGCCAGAAAGACTCCAGGGGACTCATTACTCTGTGCAGTCAGACATCTGGAGCATGGGACTGTC	FALSE	1	0	1	187	0.00129788	12.9788
TTAGGTTAGGTGATTATCACTGTCTGTCTCTCCTGCAACCAGAAAGACTC----------ATTACTCTGTGCAGTCAGACATCTGGAGCATGGGACTGTC	TTAGGTTAGGTGATTATCACTGTCTGTCTCTCCTGCAGCCAGAAAGACTCCAGGGGACTCATTACTCTGTGCAGTCAGACATCTGGAGCATGGGACTGTC	FALSE	10	0	1	187	0.00129788	12.9788
TTAGGTTAGGTGATTATCACTGTCTGTCTCTCCTGCAGCCAGAAA------------------------TGCAGTCAGACATCTGGAGCATGGGACTGTC	TTAGGTTAGGTGATTATCACTGTCTGTCTCTCCTGCAGCCAGAAAGACTCCAGGGGACTCATTACTCTGTGCAGTCAGACATCTGGAGCATGGGACTGTC	FALSE	24	0	0	187	0.00129788	12.9788
TTAGGTTAGGTGATTATCACTG-------------------------------------------------CAGTCAGACATCTGGAGCATGGGACTGTC	TTAGGTTAGGTGATTATCACTGTCTGTCTCTCCTGCAGCCAGAAAGACTCCAGGGGACTCATTACTCTGTGCAGTCAGACATCTGGAGCATGGGACTGTC	FALSE	49	0	0	186	0.00129094	12.9094
TTAGGTTAGGTGATTATCACTGTCTGTCTCTCCTGAAGCCAG-----------GGGACTCATTACTCTGTGCAGTCAGACATCTGGAGCATGGGACTGTC	TTAGGTTAGGTGATTATCACTGTCTGTCTCTCCTGCAGCCAGAAAGACTCCAGGGGACTCATTACTCTGTGCAGTCAGACATCTGGAGCATGGGACTGTC	FALSE	11	0	1	186	0.00129094	12.9094
TTAGGTTAGGTGATTATCACTGTCTGTCTCTCCTGCAGCCAGAAAGACTC-------TTCATTACTCTGTGCAGTCAGACATCTGGAGCATGGGACTGTC	TTAGGTTAGGTGATTATCACTGTCTGTCTCTCCTGCAGCCAGAAAGACTCCAGGGGACTCATTACTCTGTGCAGTCAGACATCTGGAGCATGGGACTGTC	FALSE	7	0	1	186	0.00129094	12.9094
TTAGGTTAGGTGATTATCACTGTCTGTCTCTCCTGCAGCCAGAAAGACTC---GAGTCTCATTACTCTGTGCAGTCAGACATCTGGAGCATGGGACTGTC	TTAGGTTAGGTGATTATCACTGTCTGTCTCTCCTGCAGCCAGAAAGACTCCAGGGGACTCATTACTCTGTGCAGTCAGACATCTGGAGCATGGGACTGTC	FALSE	3	0	2	185	0.001284	12.84
TTAGGTTAGGTGATTATCACTGTCTGTCTCTCCTGCAGCCAGAAAGACTCCGCAGGGGACTCATTACTCTGTGCAGTCAGACATCTGGAGCATGGGACTG	TTAGGTTAGGTGATTATCACTGTCTGTCTCTCCTGCAGCCAGAAAGACTC--CAGGGGACTCATTACTCTGTGCAGTCAGACATCTGGAGCATGGGACTG	FALSE	0	2	0	185	0.001284	12.84
TTAGGTTAGGTGATTATCACTGTCTGCCTCTCCTGCAGCCAGAAAGACTC----------ATTACTCTGTGCAGTCAGACATCTGGAGCATGGGACTGTC	TTAGGTTAGGTGATTATCACTGTCTGTCTCTCCTGCAGCCAGAAAGACTCCAGGGGACTCATTACTCTGTGCAGTCAGACATCTGGAGCATGGGACTGTC	FALSE	10	0	1	185	0.001284	12.84
TTAGGTTAGGTGATTATCACTGTCT--------------------------------------ACTCTGTGCAGTCAGACATCTGGAGCATGGGACTGTC	TTAGGTTAGGTGATTATCACTGTCTGTCTCTCCTGCAGCCAGAAAGACTCCAGGGGACTCATTACTCTGTGCAGTCAGACATCTGGAGCATGGGACTGTC	FALSE	38	0	0	185	0.001284	12.84
TTAGGTTAGGTGATTATCACTGTCTGTCTCTCCTGCAGCCAGAAAGACTC-AGGGGACTCATTACTCTGTGCAGTCAGACTTCTGGAGCATGGGACTGTC	TTAGGTTAGGTGATTATCACTGTCTGTCTCTCCTGCAGCCAGAAAGACTCCAGGGGACTCATTACTCTGTGCAGTCAGACATCTGGAGCATGGGACTGTC	FALSE	1	0	0	184	0.00127706	12.7706
TTAGGTTAGGTGATTATCACTGTCTGTCTCTCCTGCA-------------------------------------------------------------TC	TTAGGTTAGGTGATTATCACTGTCTGTCTCTCCTGCAGCCAGAAAGACTCCAGGGGACTCATTACTCTGTGCAGTCAGACATCTGGAGCATGGGACTGTC	FALSE	61	0	0	184	0.00127706	12.7706
TTAGGTTAGGTGATTATCACTGTCTGTCTCTCCTGCAGC----------------------TTACTCTGTGCAGTCAGACATCTGGAGCATGGGACTGTC	TTAGGTTAGGTGATTATCACTGTCTGTCTCTCCTGCAGCCAGAAAGACTCCAGGGGACTCATTACTCTGTGCAGTCAGACATCTGGAGCATGGGACTGTC	FALSE	22	0	0	184	0.00127706	12.7706
TTAGGTTAGGTGATTATCACTGTCTGTCTCTCCTGCATCCAGA------------------------------------CATCTGGAGCATGGGACTGTC	TTAGGTTAGGTGATTATCACTGTCTGTCTCTCCTGCAGCCAGAAAGACTCCAGGGGACTCATTACTCTGTGCAGTCAGACATCTGGAGCATGGGACTGTC	FALSE	36	0	1	183	0.00127012	12.7012
TTAGGTTAGGTGATTATCACTGTCTGTCTCTCCTGCAGCCAGAAAGACTACTCAGGGGACTCATTACTCTGTGCAGTCAGACATCTGGAGCATGGGACTG	TTAGGTTAGGTGATTATCACTGTCTGTCTCTCCTGCAGCCAGAAAGACTC--CAGGGGACTCATTACTCTGTGCAGTCAGACATCTGGAGCATGGGACTG	FALSE	0	2	1	183	0.00127012	12.7012
TTAGGTTAGGTGATTATCACTGTCTGTCTCTCT----------------------GACTCATTACTCTGTGCAGTCAGACATCTGGAGCATGGGACTGTC	TTAGGTTAGGTGATTATCACTGTCTGTCTCTCCTGCAGCCAGAAAGACTCCAGGGGACTCATTACTCTGTGCAGTCAGACATCTGGAGCATGGGACTGTC	FALSE	22	0	1	183	0.00127012	12.7012
TTAGGTTAGGTGATTATCACTGTCTGTCTCTCCTGCAGCCAGACA-----CAGGGGACTCATTACTCTGTGCAGTCAGACATCTGGAGCATGGGACTGTC	TTAGGTTAGGTGATTATCACTGTCTGTCTCTCCTGCAGCCAGAAAGACTCCAGGGGACTCATTACTCTGTGCAGTCAGACATCTGGAGCATGGGACTGTC	FALSE	5	0	1	183	0.00127012	12.7012
TTAGGTTAGGTGATTATCACTGTCTGTCTCTCCTGCAGCCA---------------------TACTCTGTGCAGTCAGACATCTGGAGCATGGGACTGTC	TTAGGTTAGGTGATTATCACTGTCTGTCTCTCCTGCAGCCAGAAAGACTCCAGGGGACTCATTACTCTGTGCAGTCAGACATCTGGAGCATGGGACTGTC	FALSE	21	0	0	182	0.00126318	12.6318
TTAGGTTAGGTGATTATCACTGTCTGTCTCTCCTGCAGCCAAA---------GGGGACTCATTACTCTGTGCAGTCAGACATCTGGAGCATGGGACTGTC	TTAGGTTAGGTGATTATCACTGTCTGTCTCTCCTGCAGCCAGAAAGACTCCAGGGGACTCATTACTCTGTGCAGTCAGACATCTGGAGCATGGGACTGTC	FALSE	9	0	1	182	0.00126318	12.6318
TTAGGTTAGGTGATTATCACTGTCTGTCTCTCCTGCAGCCAGAAAGACTCCAGGGGACTCATTACTTTGTGCAGTCAGACATCTGGAGCATGGGACTGTC	TTAGGTTAGGTGATTATCACTGTCTGTCTCTCCTGCAGCCAGAAAGACTCCAGGGGACTCATTACTCTGTGCAGTCAGACATCTGGAGCATGGGACTGTC	FALSE	0	0	1	182	0.00126318	12.6318
GTAGGTTATGTGATTATCACTGTCTGTCTCTCCTGCAGCCAGAAAGACTCCAGGGGACTCATTACTCTGTGCAGTCAGACATCTGGAGCATGGGACTGTC	TTAGGTTAGGTGATTATCACTGTCTGTCTCTCCTGCAGCCAGAAAGACTCCAGGGGACTCATTACTCTGTGCAGTCAGACATCTGGAGCATGGGACTGTC	TRUE	0	0	0	182	0.00126318	12.6318
TTAGGTTAGGTGATTATCACTGTCTGTCTCTCCTGCAG-------------AGGGGACTCATTACTCTGTGCAGTCAGACATCTGGAGCATGGGACTGTC	TTAGGTTAGGTGATTATCACTGTCTGTCTCTCCTGCAGCCAGAAAGACTCCAGGGGACTCATTACTCTGTGCAGTCAGACATCTGGAGCATGGGACTGTC	FALSE	13	0	0	182	0.00126318	12.6318
TTAGGTTAGGTGATTATCACTGTCTGTCTCTCCTGCAGCCAGAG----TCCAGGGGACTCATTACTCTGTGCAGTCAGACATCTGGAGCATGGGACTGTC	TTAGGTTAGGTGATTATCACTGTCTGTCTCTCCTGCAGCCAGAAAGACTCCAGGGGACTCATTACTCTGTGCAGTCAGACATCTGGAGCATGGGACTGTC	FALSE	4	0	1	182	0.00126318	12.6318
TTAGGTTAGGTGATTATCACTGTCTGTCTCTCCTG---------------------------------------TCAGACATCTGGAGCATGGGACTGTC	TTAGGTTAGGTGATTATCACTGTCTGTCTCTCCTGCAGCCAGAAAGACTCCAGGGGACTCATTACTCTGTGCAGTCAGACATCTGGAGCATGGGACTGTC	FALSE	39	0	0	181	0.00125624	12.5624
TTAGGTTAGGTGATTATCACTGTCTGTCTCTCCTT---------------------ACTCATTACTCTGTGCAGTCAGACATCTGGAGCATGGGACTGTC	TTAGGTTAGGTGATTATCACTGTCTGTCTCTCCTGCAGCCAGAAAGACTCCAGGGGACTCATTACTCTGTGCAGTCAGACATCTGGAGCATGGGACTGTC	FALSE	21	0	1	181	0.00125624	12.5624
TTAGGTTAGGTGATTATCACTGTCTGTCTCTCCTGCAGCCAGTAA----------------TTACTCTGTGCAGTCAGACATCTGGAGCATGGGACTGTC	TTAGGTTAGGTGATTATCACTGTCTGTCTCTCCTGCAGCCAGAAAGACTCCAGGGGACTCATTACTCTGTGCAGTCAGACATCTGGAGCATGGGACTGTC	FALSE	16	0	1	181	0.00125624	12.5624
TTAGGTTAGGTGATAATAACTGTCTGTCTCTCCTGCAGCCAGAAAGACTCCAGGGGACTCATTACTCTGTGCAGTCAGACATCTGGAGCATGGGACTGTC	TTAGGTTAGGTGATTATCACTGTCTGTCTCTCCTGCAGCCAGAAAGACTCCAGGGGACTCATTACTCTGTGCAGTCAGACATCTGGAGCATGGGACTGTC	TRUE	0	0	0	181	0.00125624	12.5624
TTAGGTTAGGTGATTATCACTGTCTGTCTCTCCTGCAGCCAGAAAGACTCCTGCAGGGGACTCATTACTCTGTGCAGTCAGACATCTGGAGCATGGGACT	TTAGGTTAGGTGATTATCACTGTCTGTCTCTCCTGCAGCCAGAAAGACTC---CAGGGGACTCATTACTCTGTGCAGTCAGACATCTGGAGCATGGGACT	FALSE	0	3	0	180	0.0012493	12.493
TTAGGTTAGGTGATTATCACTGTCTGTCTCTCCTGCA-------------------------TACTCTGTGCAGTCAGACATCTGGAGCATGGGACTGTC	TTAGGTTAGGTGATTATCACTGTCTGTCTCTCCTGCAGCCAGAAAGACTCCAGGGGACTCATTACTCTGTGCAGTCAGACATCTGGAGCATGGGACTGTC	FALSE	25	0	0	180	0.0012493	12.493
TTAGGTTAGGTGATTATCACTGTCTGTCTCTCCTGCAGCCAGAAAGACTC---ATGACTCATTACTCTGTGCAGTCAGACATCTGGAGCATGGGACTGTC	TTAGGTTAGGTGATTATCACTGTCTGTCTCTCCTGCAGCCAGAAAGACTCCAGGGGACTCATTACTCTGTGCAGTCAGACATCTGGAGCATGGGACTGTC	FALSE	3	0	2	180	0.0012493	12.493
TTAGGTTAGGTGATTATCACTGTCTGTCTCTCCTGCAGCCAGAAAGACTCCAGGGGACTCATTACTCTGTGCAGTCAGACAACTGGAGCATGGGACTGTC	TTAGGTTAGGTGATTATCACTGTCTGTCTCTCCTGCAGCCAGAAAGACTCCAGGGGACTCATTACTCTGTGCAGTCAGACATCTGGAGCATGGGACTGTC	TRUE	0	0	0	180	0.0012493	12.493
TTAGGTTAGGTGATTATAACTGTCTGTCTCTCCTGCAGCCAGAAAGACTCAAGGGGACTCATTACTCTGTGCAGTCAGACATCTGGAGCATGGGACTGTC	TTAGGTTAGGTGATTATCACTGTCTGTCTCTCCTGCAGCCAGAAAGACTCCAGGGGACTCATTACTCTGTGCAGTCAGACATCTGGAGCATGGGACTGTC	FALSE	0	0	1	180	0.0012493	12.493
GTAGGTTAGGTGATTATCACTGTCTGTCTCTCCTGCAGCCAGAAA-----CAGGGGACTCATTACTCTGTGCAGTCAGACATCTGGAGCATGGGACTGTC	TTAGGTTAGGTGATTATCACTGTCTGTCTCTCCTGCAGCCAGAAAGACTCCAGGGGACTCATTACTCTGTGCAGTCAGACATCTGGAGCATGGGACTGTC	FALSE	5	0	0	180	0.0012493	12.493
TTAGGTTAGGTGATTATCACTGTCTGTCTCT------------------------------------TGTGCAGTCAGACATCTGGAGCATGGGACTGTC	TTAGGTTAGGTGATTATCACTGTCTGTCTCTCCTGCAGCCAGAAAGACTCCAGGGGACTCATTACTCTGTGCAGTCAGACATCTGGAGCATGGGACTGTC	FALSE	36	0	0	180	0.0012493	12.493
TTAGGTTAGGTGATTATCACTGTCTGTCTCTACTGCAGCCAG-----------GGGACTCATTACTCTGTGCAGTCAGACATCTGGAGCATGGGACTGTC	TTAGGTTAGGTGATTATCACTGTCTGTCTCTCCTGCAGCCAGAAAGACTCCAGGGGACTCATTACTCTGTGCAGTCAGACATCTGGAGCATGGGACTGTC	FALSE	11	0	1	180	0.0012493	12.493
TTAGGTTAGGTGATTATCACTGTCTGTCTCTCCTGCAGCCAGTAAGACTC----------ATTACTCTGTGCAGTCAGACATCTGGAGCATGGGACTGTC	TTAGGTTAGGTGATTATCACTGTCTGTCTCTCCTGCAGCCAGAAAGACTCCAGGGGACTCATTACTCTGTGCAGTCAGACATCTGGAGCATGGGACTGTC	FALSE	10	0	1	179	0.00124236	12.4236
TTAGGTTAGGTGATTATCACTGTCTA------------------------CAGGGGACTCATTACTCTGTGCAGTCAGACATCTGGAGCATGGGACTGTC	TTAGGTTAGGTGATTATCACTGTCTGTCTCTCCTGCAGCCAGAAAGACTCCAGGGGACTCATTACTCTGTGCAGTCAGACATCTGGAGCATGGGACTGTC	FALSE	24	0	1	179	0.00124236	12.4236
TTAGGTTAGGTGATTATCACTGTCTGTCTCTCCTGCAGGCAGAAAGACTCCAGGGGACTCATTACTCTGTGCAGTCAGACATCTGGAGCATGGGACTGTC	TTAGGTTAGGTGATTATCACTGTCTGTCTCTCCTGCAGCCAGAAAGACTCCAGGGGACTCATTACTCTGTGCAGTCAGACATCTGGAGCATGGGACTGTC	FALSE	0	0	1	179	0.00124236	12.4236
TTAGGTTAGGTGATTATCACTGTCTGTCTCTCCTGCAGCCAGAAAGACTC-----------------------------------GAGCATGGGACTGTC	TTAGGTTAGGTGATTATCACTGTCTGTCTCTCCTGCAGCCAGAAAGACTCCAGGGGACTCATTACTCTGTGCAGTCAGACATCTGGAGCATGGGACTGTC	FALSE	35	0	0	178	0.00123541	12.3541
TTAGGTTAGGTGATTATCACTGTCTGTCTCTCCTGCAGCCAGAAAGA--------------------------GTCAGACATCTGGAGCATGGGACTGTC	TTAGGTTAGGTGATTATCACTGTCTGTCTCTCCTGCAGCCAGAAAGACTCCAGGGGACTCATTACTCTGTGCAGTCAGACATCTGGAGCATGGGACTGTC	FALSE	26	0	0	178	0.00123541	12.3541
TTAGGTTAGGTGATTATCACTGTCTGTCTCTCCTGCAGCCAGAAAGAG----GGGGACTCATTACTCTGTGCAGTCAGACATCTGGAGCATGGGACTGTC	TTAGGTTAGGTGATTATCACTGTCTGTCTCTCCTGCAGCCAGAAAGACTCCAGGGGACTCATTACTCTGTGCAGTCAGACATCTGGAGCATGGGACTGTC	FALSE	4	0	1	178	0.00123541	12.3541
TTAGGTTAGGTGATTATCACTGTCTGTCTCTCCTGCAGCCAGG-------CAGGGGACTCATTACTCTGTGCAGTCAGACATCTGGAGCATGGGACTGTC	TTAGGTTAGGTGATTATCACTGTCTGTCTCTCCTGCAGCCAGAAAGACTCCAGGGGACTCATTACTCTGTGCAGTCAGACATCTGGAGCATGGGACTGTC	FALSE	7	0	1	178	0.00123541	12.3541
TTAGGTTAGGTGATTCTCACTGTCTGTCTCTCCTGCAGCCAGAAAGACTC----------ATTACTCTGTGCAGTCAGACATCTGGAGCATGGGACTGTC	TTAGGTTAGGTGATTATCACTGTCTGTCTCTCCTGCAGCCAGAAAGACTCCAGGGGACTCATTACTCTGTGCAGTCAGACATCTGGAGCATGGGACTGTC	FALSE	10	0	0	178	0.00123541	12.3541
TTAGGTTAGGTGATTATCACTGTCTGTCTCTCCTGCAGCCAGAAAGACTA-----GACTCATTACTCTGTGCAGTCAGACATCTGGAGCATGGGACTGTC	TTAGGTTAGGTGATTATCACTGTCTGTCTCTCCTGCAGCCAGAAAGACTCCAGGGGACTCATTACTCTGTGCAGTCAGACATCTGGAGCATGGGACTGTC	FALSE	5	0	1	178	0.00123541	12.3541
TTAGGTTAGGTGATTATCACTGTCTGTCTCTCCTGCAGCCAGAAAGACTCATTACCAGGGGACTCATTACTCTGTGCAGTCAGACATCTGGAGCATGGGA	TTAGGTTAGGTGATTATCACTGTCTGTCTCTCCTGCAGCCAGAAAGACTC-----CAGGGGACTCATTACTCTGTGCAGTCAGACATCTGGAGCATGGGA	FALSE	0	5	0	178	0.00123541	12.3541
TTAGGTTAGGTGATTATCACTGTCTGTCTCTCCTGCAGCC----------------------------GTGCAGTCAGACATCTGGAGCATGGGACTGTC	TTAGGTTAGGTGATTATCACTGTCTGTCTCTCCTGCAGCCAGAAAGACTCCAGGGGACTCATTACTCTGTGCAGTCAGACATCTGGAGCATGGGACTGTC	FALSE	28	0	0	178	0.00123541	12.3541
TTAGGTTAGGTGATTATCACTGTCTGTCTCTCCTGCAGCCAGAAAGG----AGGGGACTCATTACTCTGTGCAGTCAGACATCTGGAGCATGGGACTGTC	TTAGGTTAGGTGATTATCACTGTCTGTCTCTCCTGCAGCCAGAAAGACTCCAGGGGACTCATTACTCTGTGCAGTCAGACATCTGGAGCATGGGACTGTC	FALSE	4	0	1	177	0.00122847	12.2847
TTAGGTTAGGTGATTATCACTGTCTGTCTCTCCTGCAGCCAGAACGACTC----------ATTACTCTGTGCAGTCAGACATCTGGAGCATGGGACTGTC	TTAGGTTAGGTGATTATCACTGTCTGTCTCTCCTGCAGCCAGAAAGACTCCAGGGGACTCATTACTCTGTGCAGTCAGACATCTGGAGCATGGGACTGTC	FALSE	10	0	1	177	0.00122847	12.2847
TTAGGTTAGGTGATTATCACTGTCTGTCTCTCCTGCAGCCAGAAAGACTC-------GTCATTACTCTGTGCAGTCAGACATCTGGAGCATGGGACTGTC	TTAGGTTAGGTGATTATCACTGTCTGTCTCTCCTGCAGCCAGAAAGACTCCAGGGGACTCATTACTCTGTGCAGTCAGACATCTGGAGCATGGGACTGTC	FALSE	7	0	1	177	0.00122847	12.2847
TTAGGTTAGGTGATTATCACTGTCTGTCTCTCCTGCAGCCAGAAAGACTC----------ATTACTCTGTGCAGTCAGACATCTGGTGCATGGGACTGTC	TTAGGTTAGGTGATTATCACTGTCTGTCTCTCCTGCAGCCAGAAAGACTCCAGGGGACTCATTACTCTGTGCAGTCAGACATCTGGAGCATGGGACTGTC	FALSE	10	0	0	177	0.00122847	12.2847
TTAGGTTAGGTGATTATCACTGTCTGTCTCTCCTGCAGCCAGAAAGACTCTTTCTGGGGACTCATTACTCTGTGCAGTCAGACATCTGGAGCATGGGACT	TTAGGTTAGGTGATTATCACTGTCTGTCTCTCCTGCAGCCAGAAAGACTC---CAGGGGACTCATTACTCTGTGCAGTCAGACATCTGGAGCATGGGACT	FALSE	0	3	1	177	0.00122847	12.2847
TTAGGTTAGGTGATTATCACTGTCTGTCTCTCCTGCAGCCAGAA-------------------------------------------GCATGGGACTGTC	TTAGGTTAGGTGATTATCACTGTCTGTCTCTCCTGCAGCCAGAAAGACTCCAGGGGACTCATTACTCTGTGCAGTCAGACATCTGGAGCATGGGACTGTC	FALSE	43	0	0	177	0.00122847	12.2847
TTAGGTTAGGTGATTATCACTGTCTGTCTCTCCTGCAGCCAGAAAGCC--CAGGGGACTCATTACTCTGTGCAGTCAGACATCTGGAGCATGGGACTGTC	TTAGGTTAGGTGATTATCACTGTCTGTCTCTCCTGCAGCCAGAAAGACTCCAGGGGACTCATTACTCTGTGCAGTCAGACATCTGGAGCATGGGACTGTC	FALSE	2	0	1	177	0.00122847	12.2847
TTAGTTTAGGTGATTATCACTGTCTGTCTCTCCTGCAGCCAGAAAGAC---AGGGGACTCATTACTCTGTGCAGTCAGACATCTGGAGCATGGGACTGTC	TTAGGTTAGGTGATTATCACTGTCTGTCTCTCCTGCAGCCAGAAAGACTCCAGGGGACTCATTACTCTGTGCAGTCAGACATCTGGAGCATGGGACTGTC	FALSE	3	0	0	177	0.00122847	12.2847
TTAGGTTAGGTGATTATCACTGTCTGTCTCTCCTGCAGCCAGAAATAC--CAGGGGACTCATTACTCTGTGCAGTCAGACATCTGGAGCATGGGACTGTC	TTAGGTTAGGTGATTATCACTGTCTGTCTCTCCTGCAGCCAGAAAGACTCCAGGGGACTCATTACTCTGTGCAGTCAGACATCTGGAGCATGGGACTGTC	FALSE	2	0	1	177	0.00122847	12.2847
TTAGGTTAGGTGATTATCACTGTCTGTCTCTCCTGCAGCCAGAAAGACTG----------------CTGTGCAGTCAGACATCTGGAGCATGGGACTGTC	TTAGGTTAGGTGATTATCACTGTCTGTCTCTCCTGCAGCCAGAAAGACTCCAGGGGACTCATTACTCTGTGCAGTCAGACATCTGGAGCATGGGACTGTC	FALSE	16	0	1	176	0.00122153	12.2153
TTAGGTTAGGTGATTATCACTGTCTGTCTCTCCTGCAGCCAGAAAGACTC----------ATCACTCTGTGCAGTCAGACATCTGGAGCATGGGACTGTC	TTAGGTTAGGTGATTATCACTGTCTGTCTCTCCTGCAGCCAGAAAGACTCCAGGGGACTCATTACTCTGTGCAGTCAGACATCTGGAGCATGGGACTGTC	FALSE	10	0	1	176	0.00122153	12.2153
TTAGGTTAGGTGATTATCACTGTCTGTCTCTCTTGCAGCCAGAAAGACTCCAGGGGACTCATTACTCTGTGCAGTCAGACATCTGGAGCATGGGACTGTC	TTAGGTTAGGTGATTATCACTGTCTGTCTCTCCTGCAGCCAGAAAGACTCCAGGGGACTCATTACTCTGTGCAGTCAGACATCTGGAGCATGGGACTGTC	FALSE	0	0	1	176	0.00122153	12.2153
TTAGGTTAGGTGATTATCACTGTCTGTCTCTCCTGCAGCCAGAAAGTCTTTCAGGGGACTCATTACTCTGTGCAGTCAGACATCTGGAGCATGGGACTGT	TTAGGTTAGGTGATTATCACTGTCTGTCTCTCCTGCAGCCAGAAAGACTC-CAGGGGACTCATTACTCTGTGCAGTCAGACATCTGGAGCATGGGACTGT	FALSE	0	1	2	176	0.00122153	12.2153
TTAGGTTAGGTGATTATCACTGTCTGTCTCTCCTGCAGCCAGAAAGACTC----------ATTACTCTGTGCAGTCAGGCATCTGGAGCATGGGACTGTC	TTAGGTTAGGTGATTATCACTGTCTGTCTCTCCTGCAGCCAGAAAGACTCCAGGGGACTCATTACTCTGTGCAGTCAGACATCTGGAGCATGGGACTGTC	FALSE	10	0	1	176	0.00122153	12.2153
#NAME?	TTAGGTTAGGTGATTATCACTGTCTGTCTCTCCTGCAGCCAGAAAGACTCCAGGGGACTCATTACTCTGTGCAGTCAGACATCTGGAGCATGGGACTGTC	FALSE	53	0	0	175	0.00121459	12.1459
TTAGGTTAGGTGATTATCACTGTCTGTCTCTCCTGCAGCCAG---------------CTCATTACTCTGTGCAGTCAGACATCTGGAGCATGGGACTGTC	TTAGGTTAGGTGATTATCACTGTCTGTCTCTCCTGCAGCCAGAAAGACTCCAGGGGACTCATTACTCTGTGCAGTCAGACATCTGGAGCATGGGACTGTC	FALSE	15	0	0	175	0.00121459	12.1459
TTAGGTTAGGTGATTATCACTGTCTGTCTCTCCTGCAGCCAGCAAGACTCCAGGGGACTCATTACTCTGTGCAGTCAGACATCTGGAGCATGGGACTGTC	TTAGGTTAGGTGATTATCACTGTCTGTCTCTCCTGCAGCCAGAAAGACTCCAGGGGACTCATTACTCTGTGCAGTCAGACATCTGGAGCATGGGACTGTC	FALSE	0	0	1	175	0.00121459	12.1459
TTAGGTTAGGTGATTATCACTGTCTGTCTCTCCTGCAGCCAGAAGGTC---AGGGGACTCATTACTCTGTGCAGTCAGACATCTGGAGCATGGGACTGTC	TTAGGTTAGGTGATTATCACTGTCTGTCTCTCCTGCAGCCAGAAAGACTCCAGGGGACTCATTACTCTGTGCAGTCAGACATCTGGAGCATGGGACTGTC	FALSE	3	0	2	174	0.00120765	12.0765
TTAGGTTAGGTGATTATCACTGTCTGTCTCTCCTGCAGCCAGA-------CAGGAGACTCATTACTCTGTGCAGTCAGACATCTGGAGCATGGGACTGTC	TTAGGTTAGGTGATTATCACTGTCTGTCTCTCCTGCAGCCAGAAAGACTCCAGGGGACTCATTACTCTGTGCAGTCAGACATCTGGAGCATGGGACTGTC	FALSE	7	0	1	174	0.00120765	12.0765
TTAGGTTAGGTGATTATCACTGTCTGTCTCTCCTGCAGCCAGAACGAC--CAGGGGACTCATTACTCTGTGCAGTCAGACATCTGGAGCATGGGACTGTC	TTAGGTTAGGTGATTATCACTGTCTGTCTCTCCTGCAGCCAGAAAGACTCCAGGGGACTCATTACTCTGTGCAGTCAGACATCTGGAGCATGGGACTGTC	FALSE	2	0	1	174	0.00120765	12.0765
TTAGGTTAGGTGATTATCACTGTCTGTCTCTCCTGCAGCCAG-----------GGGACTCATTACTCTGTGCAGTCAGACATCTGTAGCATGGGACTGTC	TTAGGTTAGGTGATTATCACTGTCTGTCTCTCCTGCAGCCAGAAAGACTCCAGGGGACTCATTACTCTGTGCAGTCAGACATCTGGAGCATGGGACTGTC	FALSE	11	0	0	174	0.00120765	12.0765
TTAGGTTAGGTGATTATCACTGTCTGTCTCTCCTGCAGCCAGAA---------------------------------------------------CTGTC	TTAGGTTAGGTGATTATCACTGTCTGTCTCTCCTGCAGCCAGAAAGACTCCAGGGGACTCATTACTCTGTGCAGTCAGACATCTGGAGCATGGGACTGTC	FALSE	51	0	0	174	0.00120765	12.0765
TTAGGTTAGGTGATTATCACTGTCTGTCTCTCCTGCAGCCAGAAAGTC---------CTCATTACTCTGTGCAGTCAGACATCTGGAGCATGGGACTGTC	TTAGGTTAGGTGATTATCACTGTCTGTCTCTCCTGCAGCCAGAAAGACTCCAGGGGACTCATTACTCTGTGCAGTCAGACATCTGGAGCATGGGACTGTC	FALSE	9	0	1	174	0.00120765	12.0765
TTAGGTTAGGTGATTATCACTGTCTGTCTCTCCTGCAGCCAGAAAGACTGCAG-----------------------------------CATGGGACTGTC	TTAGGTTAGGTGATTATCACTGTCTGTCTCTCCTGCAGCCAGAAAGACTCCAGGGGACTCATTACTCTGTGCAGTCAGACATCTGGAGCATGGGACTGTC	FALSE	35	0	1	173	0.00120071	12.0071
TTAGGTTAGGTG-------------------------------------------GACTCATTACTCTGTGCAGTCAGACATCTGGAGCATGGGACTGTC	TTAGGTTAGGTGATTATCACTGTCTGTCTCTCCTGCAGCCAGAAAGACTCCAGGGGACTCATTACTCTGTGCAGTCAGACATCTGGAGCATGGGACTGTC	FALSE	43	0	0	173	0.00120071	12.0071
TTAGGTTAGGTGATTATCACTGTCTGTCTCTCCTGCAGCCAGAAAG--TTCAGGGGACTCATTACTCTGTGCAGTCAGACATCTGGAGCATGGGACTGTC	TTAGGTTAGGTGATTATCACTGTCTGTCTCTCCTGCAGCCAGAAAGACTCCAGGGGACTCATTACTCTGTGCAGTCAGACATCTGGAGCATGGGACTGTC	FALSE	2	0	1	173	0.00120071	12.0071
TTAGGTTAGGTGATTATCACTGTCTGTCTCTC------------------------------TACTCTGTGCAGTCAGACATCTGGAGCATGGGACTGTC	TTAGGTTAGGTGATTATCACTGTCTGTCTCTCCTGCAGCCAGAAAGACTCCAGGGGACTCATTACTCTGTGCAGTCAGACATCTGGAGCATGGGACTGTC	FALSE	30	0	0	173	0.00120071	12.0071
TTAGGTTATGTGATTATCACTGTCTGTCTCTCCTGCAGCCAGAAAGAC---AGGGGACTCATTACTCTGTGCAGTCAGACATCTGGAGCATGGGACTGTC	TTAGGTTAGGTGATTATCACTGTCTGTCTCTCCTGCAGCCAGAAAGACTCCAGGGGACTCATTACTCTGTGCAGTCAGACATCTGGAGCATGGGACTGTC	FALSE	3	0	0	172	0.00119377	11.9377
TTAGGTTAGGTGATTATCACTGTCTGTCTCTCCTGCAGCCAGAAAGACTCCACAGGGGACTCATTACTCTGTGCAGTCAGACATCTGGAGCATGGGACTG	TTAGGTTAGGTGATTATCACTGTCTGTCTCTCCTGCAGCCAGAAAGACTC--CAGGGGACTCATTACTCTGTGCAGTCAGACATCTGGAGCATGGGACTG	FALSE	0	2	0	172	0.00119377	11.9377
TTAGGTTAGGTGATTATCACTGTCTGTCTCTCCTGCAGCCAGAAAGACTCCAGGGGACTCATTACTCTGTGCAGTCAGCCATCTGGAGCATGGGACTGTC	TTAGGTTAGGTGATTATCACTGTCTGTCTCTCCTGCAGCCAGAAAGACTCCAGGGGACTCATTACTCTGTGCAGTCAGACATCTGGAGCATGGGACTGTC	FALSE	0	0	1	172	0.00119377	11.9377
TTAGGTTAGGTGATTATCACTGTCTGTCTCTCCTGCAGCCAGAAAG----------------TACTCTGTGCAGTCAGACATCTGGAGCATGGGACTGTC	TTAGGTTAGGTGATTATCACTGTCTGTCTCTCCTGCAGCCAGAAAGACTCCAGGGGACTCATTACTCTGTGCAGTCAGACATCTGGAGCATGGGACTGTC	FALSE	16	0	0	172	0.00119377	11.9377
TTAGGTTAGGTGATTATCACTGTCTGTCTCTCCTGCAGCCAGAAAG-------GGGTCTCATTACTCTGTGCAGTCAGACATCTGGAGCATGGGACTGTC	TTAGGTTAGGTGATTATCACTGTCTGTCTCTCCTGCAGCCAGAAAGACTCCAGGGGACTCATTACTCTGTGCAGTCAGACATCTGGAGCATGGGACTGTC	FALSE	7	0	1	172	0.00119377	11.9377
TTAGGTTAGGTGATTATCACTGTCTGTCTCT----------------------GGGACTCATTACTCTGTGCAGTCAGACATCTGGAGCATGGGACTGTC	TTAGGTTAGGTGATTATCACTGTCTGTCTCTCCTGCAGCCAGAAAGACTCCAGGGGACTCATTACTCTGTGCAGTCAGACATCTGGAGCATGGGACTGTC	FALSE	22	0	0	172	0.00119377	11.9377
TTAGGTTAGGTGATTATCACTGTCTGTCTCTCCTGCAGCCAGAAAGACTCATCCAGGGGACTCATTACTCTGTGCAGTCAGACATCTGGAGCATGGGACT	TTAGGTTAGGTGATTATCACTGTCTGTCTCTCCTGCAGCCAGAAAGACTC---CAGGGGACTCATTACTCTGTGCAGTCAGACATCTGGAGCATGGGACT	FALSE	0	3	0	172	0.00119377	11.9377
TTAGGTTAGGTGATTATCACTGTCTGTCTCTCCCGCAGCCAGAAAGACTC----------ATTACTCTGTGCAGTCAGACATCTGGAGCATGGGACTGTC	TTAGGTTAGGTGATTATCACTGTCTGTCTCTCCTGCAGCCAGAAAGACTCCAGGGGACTCATTACTCTGTGCAGTCAGACATCTGGAGCATGGGACTGTC	FALSE	10	0	1	172	0.00119377	11.9377
#NAME?	TTAGGTTAGGTGATTATCACTGTCTGTCTCTCCTGCAGCCAGAAAGACTCCAGGGGACTCATTACTCTGTGCAGTCAGACATCTGGAGCATGGGACTGTC	FALSE	95	0	0	171	0.00118683	11.8683
TTAGGTTAGGTGATTATCACTGTCTGTCTCTCCTGC-------------------GACTCATTACTCTGTGCAGTCAGACATCTGGAGCATGGGACTGTC	TTAGGTTAGGTGATTATCACTGTCTGTCTCTCCTGCAGCCAGAAAGACTCCAGGGGACTCATTACTCTGTGCAGTCAGACATCTGGAGCATGGGACTGTC	FALSE	19	0	0	171	0.00118683	11.8683
TTAGGTTAGGTGATTATCACTGTCTGTCTCTCCTGCAGCCAGAAAGACTC----------ATTACTCTGCGCAGTCAGACATCTGGAGCATGGGACTGTC	TTAGGTTAGGTGATTATCACTGTCTGTCTCTCCTGCAGCCAGAAAGACTCCAGGGGACTCATTACTCTGTGCAGTCAGACATCTGGAGCATGGGACTGTC	FALSE	10	0	1	171	0.00118683	11.8683
TTAGGTTAGGTGATTATCACTGTCTGTCTCTCCTGCAGCCAGAAAGACTC-AGGGGACTCATTACTCTGTGCAGTCAGACATCTGGAGCAGGGGACTGTC	TTAGGTTAGGTGATTATCACTGTCTGTCTCTCCTGCAGCCAGAAAGACTCCAGGGGACTCATTACTCTGTGCAGTCAGACATCTGGAGCATGGGACTGTC	FALSE	1	0	0	171	0.00118683	11.8683
TTAGGTTAGGTGATTATCACTGTCTGTCTCTCCTGCAGCCAG-----------GGGACTCATTACTCTGTGCAGTCAGACATCTGGAGCATTGGACTGTC	TTAGGTTAGGTGATTATCACTGTCTGTCTCTCCTGCAGCCAGAAAGACTCCAGGGGACTCATTACTCTGTGCAGTCAGACATCTGGAGCATGGGACTGTC	FALSE	11	0	0	171	0.00118683	11.8683
TTAGGTTAGGTGATTATCACTGTCTGTCTCTC-------------------------------------TGCAGTCAGACATCTGGAGCATGGGACTGTC	TTAGGTTAGGTGATTATCACTGTCTGTCTCTCCTGCAGCCAGAAAGACTCCAGGGGACTCATTACTCTGTGCAGTCAGACATCTGGAGCATGGGACTGTC	FALSE	37	0	0	170	0.00117989	11.7989
TTAGGTTAGGTGATTATCACTGTCTGTCTCTCCTTCAGCCAG-----------GGGACTCATTACTCTGTGCAGTCAGACATCTGGAGCATGGGACTGTC	TTAGGTTAGGTGATTATCACTGTCTGTCTCTCCTGCAGCCAGAAAGACTCCAGGGGACTCATTACTCTGTGCAGTCAGACATCTGGAGCATGGGACTGTC	FALSE	11	0	1	170	0.00117989	11.7989
TTAG----------------------------------------------------ACTCATTACTCTGTGCAGTCAGACATCTGGAGCATGGGACTGTC	TTAGGTTAGGTGATTATCACTGTCTGTCTCTCCTGCAGCCAGAAAGACTCCAGGGGACTCATTACTCTGTGCAGTCAGACATCTGGAGCATGGGACTGTC	FALSE	52	0	0	170	0.00117989	11.7989
TTAGGTTAGGTGATTATCACTGTCTGTCTCTCCTGCAGCCAGA------------------------TGTGCAGTCAGACATCTGGAGCATGGGACTGTC	TTAGGTTAGGTGATTATCACTGTCTGTCTCTCCTGCAGCCAGAAAGACTCCAGGGGACTCATTACTCTGTGCAGTCAGACATCTGGAGCATGGGACTGTC	FALSE	24	0	0	170	0.00117989	11.7989
TTAGGTTAGGTGATTATCACTGTCTGTCTCTCCTGCAGCCAGAAAGACTCC------CTCATTACTCTGTGCAGTCAGACATCTGGAGCATGGGACTGTC	TTAGGTTAGGTGATTATCACTGTCTGTCTCTCCTGCAGCCAGAAAGACTCCAGGGGACTCATTACTCTGTGCAGTCAGACATCTGGAGCATGGGACTGTC	FALSE	6	0	0	170	0.00117989	11.7989
TTAGGTTAGGTGATTATAACTGTCTGTCTCTCCTGCAGCCAGAAAGACTCCAGGGGACTCATTACTCTGTGAAGTCAGACATCTGGAGCATGGGACTGTC	TTAGGTTAGGTGATTATCACTGTCTGTCTCTCCTGCAGCCAGAAAGACTCCAGGGGACTCATTACTCTGTGCAGTCAGACATCTGGAGCATGGGACTGTC	FALSE	0	0	1	169	0.00117295	11.7295
TTAGGTTAGGTGATTATCACTGTCTGTCTCTCCTGCAGCCAGAAAGTCTT--TCTGACTCATTACTCTGTGCAGTCAGACATCTGGAGCATGGGACTGTC	TTAGGTTAGGTGATTATCACTGTCTGTCTCTCCTGCAGCCAGAAAGACTCCAGGGGACTCATTACTCTGTGCAGTCAGACATCTGGAGCATGGGACTGTC	FALSE	2	0	5	169	0.00117295	11.7295
TTAGATTAGGTGATTATCACTGTCTGTCTCTCCTGCAGCCAGAAAGACTCCAGGGGACTCATTACTCTGTGCAGTCAGACATCTGGAGCATGGGACTGTC	TTAGGTTAGGTGATTATCACTGTCTGTCTCTCCTGCAGCCAGAAAGACTCCAGGGGACTCATTACTCTGTGCAGTCAGACATCTGGAGCATGGGACTGTC	TRUE	0	0	0	169	0.00117295	11.7295
TTAGGTTAGGTGATTATCACTGTCTGTCTCTCCTGCAGCCAGAAAGATG----------------TCTGTGCAGTCAGACATCTGGAGCATGGGACTGTC	TTAGGTTAGGTGATTATCACTGTCTGTCTCTCCTGCAGCCAGAAAGACTCCAGGGGACTCATTACTCTGTGCAGTCAGACATCTGGAGCATGGGACTGTC	FALSE	16	0	2	169	0.00117295	11.7295
TTAGGTTAGGTGATTATCACTGTCTGTCTCTCCTGCAG--------------GGGGACTCATTACTCTGTGCAGTCAGACATCTGGAGCATGGGACTGTC	TTAGGTTAGGTGATTATCACTGTCTGTCTCTCCTGCAGCCAGAAAGACTCCAGGGGACTCATTACTCTGTGCAGTCAGACATCTGGAGCATGGGACTGTC	FALSE	14	0	0	169	0.00117295	11.7295
TTAGGTTAGGTGATTATCACCGTCTGTCTCTCCTGCAGCCAGAAAGACTC----------ATTACTCTGTGCAGTCAGACATCTGGAGCATGGGACTGTC	TTAGGTTAGGTGATTATCACTGTCTGTCTCTCCTGCAGCCAGAAAGACTCCAGGGGACTCATTACTCTGTGCAGTCAGACATCTGGAGCATGGGACTGTC	FALSE	10	0	1	169	0.00117295	11.7295
GGTTAGGTGATTATCACTGTCTGTCTCTCCTGCAGCCAGACTCATTACTGCAGGGGACTCATTACTCTGTGCAGTCAGACATCTGGAGCATGGGACTGTC	GGTTAGGTGATTATCACTGTCTGTCTCTCCTGCAGCCAGA---AAGACTCCAGGGGACTCATTACTCTGTGCAGTCAGACATCTGGAGCATGGGACTGTC	FALSE	0	3	3	169	0.00117295	11.7295
TTAGGTTAGGTGATTATCACTGTCTGTCTCTCCTGCAGCCAGATG-------------TCATTACTCTGTGCAGTCAGACATCTGGAGCATGGGACTGTC	TTAGGTTAGGTGATTATCACTGTCTGTCTCTCCTGCAGCCAGAAAGACTCCAGGGGACTCATTACTCTGTGCAGTCAGACATCTGGAGCATGGGACTGTC	FALSE	13	0	2	169	0.00117295	11.7295
TTCGGTGAGGTGATTATCACTGTCTGTCTCTCCTGCAGCCAGAAAGACTCCAGGGGACTCATTACTCTGTGCAGTCAGACATCTGGAGCATGGGACTGTC	TTAGGTTAGGTGATTATCACTGTCTGTCTCTCCTGCAGCCAGAAAGACTCCAGGGGACTCATTACTCTGTGCAGTCAGACATCTGGAGCATGGGACTGTC	TRUE	0	0	0	168	0.00116601	11.6601
TTAGGTTAGGTGATTATCACTGTCTGTCTCTCCTGCAGCCAT-------------GACTCATTACTCTGTGCAGTCAGACATCTGGAGCATGGGACTGTC	TTAGGTTAGGTGATTATCACTGTCTGTCTCTCCTGCAGCCAGAAAGACTCCAGGGGACTCATTACTCTGTGCAGTCAGACATCTGGAGCATGGGACTGTC	FALSE	13	0	1	168	0.00116601	11.6601
TTAGGTTAGGTGATTATCACTGTCTGTCTCTCCTGCAGCCAGAAG---TCCAGGGGACTCATTACTCTGTGCAGTCAGACATCTGGAGCATGGGACTGTC	TTAGGTTAGGTGATTATCACTGTCTGTCTCTCCTGCAGCCAGAAAGACTCCAGGGGACTCATTACTCTGTGCAGTCAGACATCTGGAGCATGGGACTGTC	FALSE	3	0	1	168	0.00116601	11.6601
TTAGGTTAGGTGATTATCACTGTCTGTCTCTCCTGCAGCCAGAAAGACTCTGTGCAGGGGACTCATTACTCTGTGCAGTCAGACATCTGGAGCATGGGAC	TTAGGTTAGGTGATTATCACTGTCTGTCTCTCCTGCAGCCAGAAAGACTC----CAGGGGACTCATTACTCTGTGCAGTCAGACATCTGGAGCATGGGAC	FALSE	0	4	0	168	0.00116601	11.6601
TTAGGTTAGGTGATTATCACTGTCTGTCTCTCCTGCAGCCAG-----------GGGACTCATTACTCTGTGCAGTCAGACATCTGGAGCATGGTACTGTC	TTAGGTTAGGTGATTATCACTGTCTGTCTCTCCTGCAGCCAGAAAGACTCCAGGGGACTCATTACTCTGTGCAGTCAGACATCTGGAGCATGGGACTGTC	FALSE	11	0	0	168	0.00116601	11.6601
TTAGGTTAGGTGATTATCACTGTCTGTCTCTCCTGCAGCCAGAAAGA----------------------TGCAGTCAGACATCTGGAGCATGGGACTGTC	TTAGGTTAGGTGATTATCACTGTCTGTCTCTCCTGCAGCCAGAAAGACTCCAGGGGACTCATTACTCTGTGCAGTCAGACATCTGGAGCATGGGACTGTC	FALSE	22	0	0	168	0.00116601	11.6601
TTAGGTTAGGTGATTATCACTGTCTGTCTCTCCTGCAGCCAGAAAGACTC----------ATTACTCTGTGCAGTCAGACATCTGGAGCATGGGACTGTC	TTAGGT-----GATTATCACTGTCTGTCTCTCCTGCAGCCAGAAAGACTCCAGGGGACTCATTACTCTGTGCAGTCAGACATCTGGAGCATGGGACTGTC	FALSE	10	0	0	168	0.00116601	11.6601
TTAGGTTAGGTGATTATCACTGTCTGTCTCTCCTGCAGCCAGAAA-----------ACTCATTACTCTGTGCAGTCAGACATCTGGAGCATGGGACTGTC	TTAGGTTAGGTGATTATCACTGTCTGTCTCTCCTGCAGCCAGAAAGACTCCAGGGGACTCATTACTCTGTGCAGTCAGACATCTGGAGCATGGGACTGTC	FALSE	11	0	0	168	0.00116601	11.6601
TTAGGTTAGGTGATTATCACTGTCTGTCTCTCCTGCAGCCAGAAAGACTC----------ATT-------GCAGTCAGACATCTGGAGCATGGGACTGTC	TTAGGTTAGGTGATTATCACTGTCTGTCTCTCCTGCAGCCAGAAAGACTCCAGGGGACTCATTACTCTGTGCAGTCAGACATCTGGAGCATGGGACTGTC	FALSE	17	0	0	168	0.00116601	11.6601
TTAGGTTAGGTGATTATCACTGTCTGTCTCTCCTGCAGCCAGAAAGACTCCAGGGGACTCATTACTCTGTGCAGTCAGACATCTGGAGCATGGGATTGTC	TTAGGTTAGGTGATTATCACTGTCTGTCTCTCCTGCAGCCAGAAAGACTCCAGGGGACTCATTACTCTGTGCAGTCAGACATCTGGAGCATGGGACTGTC	TRUE	0	0	0	168	0.00116601	11.6601
TGAGGTTAGGTGATTATCACTGTCTGTCTCTCCTGCAGCCAGAAAG-------GGGACTCATTACTCTGTGCAGTCAGACATCTGGAGCATGGGACTGTC	TTAGGTTAGGTGATTATCACTGTCTGTCTCTCCTGCAGCCAGAAAGACTCCAGGGGACTCATTACTCTGTGCAGTCAGACATCTGGAGCATGGGACTGTC	FALSE	7	0	0	167	0.00115907	11.5907
TTAGGTTAGGTGATTATCACTGTCTGTCT------------------------GGGACTCATTACTCTGTGCAGTCAGACATCTGGAGCATGGGACTGTC	TTAGGTTAGGTGATTATCACTGTCTGTCTCTCCTGCAGCCAGAAAGACTCCAGGGGACTCATTACTCTGTGCAGTCAGACATCTGGAGCATGGGACTGTC	FALSE	24	0	0	167	0.00115907	11.5907
TTAGGTTAGGTGATTATCACTGTCTGTCTCTCCTGCAGCCAGAAAGTCTGCAGGGGACTCATTACTCTGTGCAGTCAGACATCTGGAGCATGGGACTGTC	TTAGGTTAGGTGATTATCACTGTCTGTCTCTCCTGCAGCCAGAAAGACTCCAGGGGACTCATTACTCTGTGCAGTCAGACATCTGGAGCATGGGACTGTC	FALSE	0	0	2	167	0.00115907	11.5907
TTAGGTTAGGTGATCATCACTGTCTGTCTCTCCTGCAGCCAGAAAGACTC----------ATTACTCTGTGCAGTCAGACATCTGGAGCATGGGACTGTC	TTAGGTTAGGTGATTATCACTGTCTGTCTCTCCTGCAGCCAGAAAGACTCCAGGGGACTCATTACTCTGTGCAGTCAGACATCTGGAGCATGGGACTGTC	FALSE	10	0	0	167	0.00115907	11.5907
TTAGGTTAGGTGATTATCACTGTCTGTCTCTCCTGCAGCCAGAAAGACTGCAGTAATGAGCCAGGGGACTCATTACTCTGTGCAGTCAGACATCTGGAGC	TTAGGTTAGGTGATTATCACTGTCTGTCTCTCCTGCAGCCAGAAAGACTC-----------CAGGGGACTCATTACTCTGTGCAGTCAGACATCTGGAGC	FALSE	0	11	1	166	0.00115213	11.5213
TTAGGTTAGGTGATTATCACTGTCTGTCTCTCCTGCAGCCAAAAAGACTCCAGGGGACTCATTACTCTGTGCAGTCAGACATCTGGAGCATGGGACTGTC	TTAGGTTAGGTGATTATCACTGTCTGTCTCTCCTGCAGCCAGAAAGACTCCAGGGGACTCATTACTCTGTGCAGTCAGACATCTGGAGCATGGGACTGTC	FALSE	0	0	1	166	0.00115213	11.5213
TTAGGTTAGGTGATTATCACTGTCTGTCTCTCCTGCAGCCAGAAAGACTC----------ATTACTCTCTGTGCAGTCAGACATCTGGAGCATGGGACTG	TTAGGTTAGGTGATTATCACTGTCTGTCTCTCCTGCAGCCAGAAAGACTCCAGGGGACTCATTACTCT--GTGCAGTCAGACATCTGGAGCATGGGACTG	FALSE	10	2	0	166	0.00115213	11.5213
TTAGGTTAGGTGATTATCACTGTCTGTCTCTCCTGCAGCCAGT----CTC-AGGGGACTCATTACTCTGTGCAGTCAGACATCTGGAGCATGGGACTGTC	TTAGGTTAGGTGATTATCACTGTCTGTCTCTCCTGCAGCCAGAAAGACTCCAGGGGACTCATTACTCTGTGCAGTCAGACATCTGGAGCATGGGACTGTC	FALSE	5	0	1	166	0.00115213	11.5213
TTACGTTAGGTGATTATCACTGTCTGTCTCTCCTGCAGCCAGAAAGACTC-AGGGGACTCATTACTCTGTGCAGTCAGACATCTGGAGCATGGGACTGTC	TTAGGTTAGGTGATTATCACTGTCTGTCTCTCCTGCAGCCAGAAAGACTCCAGGGGACTCATTACTCTGTGCAGTCAGACATCTGGAGCATGGGACTGTC	FALSE	1	0	0	166	0.00115213	11.5213
TTAGGTTAGGTGATTATCACTGTCTGTCTCTCCTGCAGCCAGAAAGACTGTGCAGGGGACTCATTACTCTGTGCAGTCAGACATCTGGAGCATGGGACTG	TTAGGTTAGGTGATTATCACTGTCTGTCTCTCCTGCAGCCAGAAAGACTC--CAGGGGACTCATTACTCTGTGCAGTCAGACATCTGGAGCATGGGACTG	FALSE	0	2	1	166	0.00115213	11.5213
TTAGGTTAGGTGATTATCACTGTCTGTCTCT--------------GGCTGCAGGGGACTCATTACTCTGTGCAGTCAGACATCTGGAGCATGGGACTGTC	TTAGGTTAGGTGATTATCACTGTCTGTCTCTCCTGCAGCCAGAAAGACTCCAGGGGACTCATTACTCTGTGCAGTCAGACATCTGGAGCATGGGACTGTC	FALSE	14	0	2	165	0.00114519	11.4519
TTAGGTTAGGTGATTATCACTGTCTGTCTCTCCTGCAGCCAGAAAGACTC------TCTCATTACTCTGTGCAGTCAGACATCTGGAGCATGGGACTGTC	TTAGGTTAGGTGATTATCACTGTCTGTCTCTCCTGCAGCCAGAAAGACTCCAGGGGACTCATTACTCTGTGCAGTCAGACATCTGGAGCATGGGACTGTC	FALSE	6	0	1	165	0.00114519	11.4519
TTAGGTTAGGTGATTATCACTGTCTGTCTCTCCTGCAGCCAGAAAGAGTA---ATGACTCATTACTCTGTGCAGTCAGACATCTGGAGCATGGGACTGTC	TTAGGTTAGGTGATTATCACTGTCTGTCTCTCCTGCAGCCAGAAAGACTCCAGGGGACTCATTACTCTGTGCAGTCAGACATCTGGAGCATGGGACTGTC	FALSE	3	0	4	165	0.00114519	11.4519
TTAGGTTAGGTGATTACCACTGTCTGTCTCTCCTGCAGCCAGAAAGACTC----------ATTACTCTGTGCAGTCAGACATCTGGAGCATGGGACTGTC	TTAGGTTAGGTGATTATCACTGTCTGTCTCTCCTGCAGCCAGAAAGACTCCAGGGGACTCATTACTCTGTGCAGTCAGACATCTGGAGCATGGGACTGTC	FALSE	10	0	0	165	0.00114519	11.4519
TTAGGTTAGGTGATTATCACTGTCTGTCTCTCCTGCAGCCAGAAAGACTC----------ATTACTCTGTGCAGTCGGACATCTGGAGCATGGGACTGTC	TTAGGTTAGGTGATTATCACTGTCTGTCTCTCCTGCAGCCAGAAAGACTCCAGGGGACTCATTACTCTGTGCAGTCAGACATCTGGAGCATGGGACTGTC	FALSE	10	0	1	165	0.00114519	11.4519
TTAGGTTAGGTGATTATCACTGTCTGTCTCTCCTGCAGCCATA------------------------------------CATCTGGAGCATGGGACTGTC	TTAGGTTAGGTGATTATCACTGTCTGTCTCTCCTGCAGCCAGAAAGACTCCAGGGGACTCATTACTCTGTGCAGTCAGACATCTGGAGCATGGGACTGTC	FALSE	36	0	1	165	0.00114519	11.4519
GTAGGTGAGGTGATTATCACTGTCTGTCTCTCCTGCAGCCAGAAAGACTCCAGGGGACTCATTACTCTGTGCAGTCAGACATCTGGAGCATGGGACTGTC	TTAGGTTAGGTGATTATCACTGTCTGTCTCTCCTGCAGCCAGAAAGACTCCAGGGGACTCATTACTCTGTGCAGTCAGACATCTGGAGCATGGGACTGTC	TRUE	0	0	0	165	0.00114519	11.4519
TTAGGTTAGGTGATTATCACTGTCTGTCTC-----------------------------CATTACTCTGTGCAGTCAGACATCTGGAGCATGGGACTGTC	TTAGGTTAGGTGATTATCACTGTCTGTCTCTCCTGCAGCCAGAAAGACTCCAGGGGACTCATTACTCTGTGCAGTCAGACATCTGGAGCATGGGACTGTC	FALSE	29	0	0	165	0.00114519	11.4519
TTAGGTTAGGTGATTATCACTGTCTGTCTT--------------------CAGGGGACTCATTACTCTGTGCAGTCAGACATCTGGAGCATGGGACTGTC	TTAGGTTAGGTGATTATCACTGTCTGTCTCTCCTGCAGCCAGAAAGACTCCAGGGGACTCATTACTCTGTGCAGTCAGACATCTGGAGCATGGGACTGTC	FALSE	20	0	1	165	0.00114519	11.4519
TTAGGTTAGGTGATTATCACTGTCTGTCTCTCCTGCAGCCAGAAAGACTC-AGGGGACTCATGACTCTGTGCAGTCAGACATCTGGAGCATGGGACTGTC	TTAGGTTAGGTGATTATCACTGTCTGTCTCTCCTGCAGCCAGAAAGACTCCAGGGGACTCATTACTCTGTGCAGTCAGACATCTGGAGCATGGGACTGTC	FALSE	1	0	1	164	0.00113825	11.3825
TTAGGTTAGGTGATTATCACTGTCTGTCTCTCCTGCAGCCAGAAAGACTC-----AACTCATTACTCTGTGCAGTCAGACATCTGGAGCATGGGACTGTC	TTAGGTTAGGTGATTATCACTGTCTGTCTCTCCTGCAGCCAGAAAGACTCCAGGGGACTCATTACTCTGTGCAGTCAGACATCTGGAGCATGGGACTGTC	FALSE	5	0	1	164	0.00113825	11.3825
TTAGGTTAGGTGATTATCACTGTCTGTCTCTCCTGCAGCCAGAAAGACTGGCTCAGGGGACTCATTACTCTGTGCAGTCAGACATCTGGAGCATGGGACT	TTAGGTTAGGTGATTATCACTGTCTGTCTCTCCTGCAGCCAGAAAGACTC---CAGGGGACTCATTACTCTGTGCAGTCAGACATCTGGAGCATGGGACT	FALSE	0	3	1	164	0.00113825	11.3825
#NAME?	TTAGGTTAGGTGATTATCACTGTCTGTCTCTCCTGCAGCCAGAAAGACTCCAGGGGACTCATTACTCTGTGCAGTCAGACATCTGGAGCATGGGACTGTC	FALSE	93	0	0	164	0.00113825	11.3825
TTAGTTTAGTTGATTATCACTGTCTGTCTCTCCTGCAGCCAGAAAGACTCCAGGGGACTCATTACTCTGTGCAGTCAGACATCTGGAGCATGGGACTGTC	TTAGGTTAGGTGATTATCACTGTCTGTCTCTCCTGCAGCCAGAAAGACTCCAGGGGACTCATTACTCTGTGCAGTCAGACATCTGGAGCATGGGACTGTC	TRUE	0	0	0	163	0.00113131	11.3131
TTAGGTTAGGTGATTATCACTGTCTGTCTCTCCTGCAGCCAGAAAGACTCC-----------------GTGCAGTCAGACATCTGGAGCATGGGACTGTC	TTAGGTTAGGTGATTATCACTGTCTGTCTCTCCTGCAGCCAGAAAGACTCCAGGGGACTCATTACTCTGTGCAGTCAGACATCTGGAGCATGGGACTGTC	FALSE	17	0	0	163	0.00113131	11.3131
TTAGGTTAGGTGATTATCACTGT----------------------------------------ACTCTGTGCAGTCAGACATCTGGAGCATGGGACTGTC	TTAGGTTAGGTGATTATCACTGTCTGTCTCTCCTGCAGCCAGAAAGACTCCAGGGGACTCATTACTCTGTGCAGTCAGACATCTGGAGCATGGGACTGTC	FALSE	40	0	0	163	0.00113131	11.3131
TTAGGTTAGGTGATTATCACTGTCTGTCTCTCCTGCAGCCAGAAAGTCCCCAGGGGACTCATTACTCTGTGCAGTCAGACATCTGGAGCATGGGACTGTC	TTAGGTTAGGTGATTATCACTGTCTGTCTCTCCTGCAGCCAGAAAGACTCCAGGGGACTCATTACTCTGTGCAGTCAGACATCTGGAGCATGGGACTGTC	FALSE	0	0	2	163	0.00113131	11.3131
TTAGGTTAGGTGATTATCACTGTCTGTCTCA----------------------GGGACTCATTACTCTGTGCAGTCAGACATCTGGAGCATGGGACTGTC	TTAGGTTAGGTGATTATCACTGTCTGTCTCTCCTGCAGCCAGAAAGACTCCAGGGGACTCATTACTCTGTGCAGTCAGACATCTGGAGCATGGGACTGTC	FALSE	22	0	1	163	0.00113131	11.3131
TTAGGTTAGGTGATTATCACTGTCTGTCTCTCCTGCAGCCAGAAAGACTC----------ATTACTCTGTGCGGTCAGACATCTGGAGCATGGGACTGTC	TTAGGTTAGGTGATTATCACTGTCTGTCTCTCCTGCAGCCAGAAAGACTCCAGGGGACTCATTACTCTGTGCAGTCAGACATCTGGAGCATGGGACTGTC	FALSE	10	0	1	162	0.00112437	11.2437
TTAGGTTAGGTGATTATCAC----------------------------------------------------AGTCAGACATCTGGAGCATGGGACTGTC	TTAGGTTAGGTGATTATCACTGTCTGTCTCTCCTGCAGCCAGAAAGACTCCAGGGGACTCATTACTCTGTGCAGTCAGACATCTGGAGCATGGGACTGTC	FALSE	52	0	0	162	0.00112437	11.2437
TTAGGTTAGGTGATTATCACTGTCTGTCTCTCCTGCAGCCAGAAAGACT------------------------------------------------GGC	TTAGGTTAGGTGATTATCACTGTCTGTCTCTCCTGCAGCCAGAAAGACTCCAGGGGACTCATTACTCTGTGCAGTCAGACATCTGGAGCATGGGACTGTC	FALSE	48	0	0	162	0.00112437	11.2437
TTAGGTTAGGTGATTATCACTGTCTGTCTCTCCTGCACCCAG-----------GGGACTCATTACTCTGTGCAGTCAGACATCTGGAGCATGGGACTGTC	TTAGGTTAGGTGATTATCACTGTCTGTCTCTCCTGCAGCCAGAAAGACTCCAGGGGACTCATTACTCTGTGCAGTCAGACATCTGGAGCATGGGACTGTC	FALSE	11	0	1	162	0.00112437	11.2437
TTAGGTTAGGTGATTATCACTGTCTGTCTCTCCTGCAGCCAGACA---TCTGGAGCATGGGACTCATTACTCTGTGCAGTCAGACATCTGGAGCATGGGA	TTAGGTTAGGTGATTATCACTGTCTGTCTCTCCTGCAGCCAGAAAGACTC-----CAGGGGACTCATTACTCTGTGCAGTCAGACATCTGGAGCATGGGA	FALSE	3	5	2	162	0.00112437	11.2437
TTAGGTTATTTGATTATCACTGTCTGTCTCTCCTGCAGCCAGAAAGACTCCAGGGGACTCATTACTCTGTGCAGTCAGACATCTGGAGCATGGGACTGTC	TTAGGTTAGGTGATTATCACTGTCTGTCTCTCCTGCAGCCAGAAAGACTCCAGGGGACTCATTACTCTGTGCAGTCAGACATCTGGAGCATGGGACTGTC	TRUE	0	0	0	162	0.00112437	11.2437
TTAGGTTAGGTGATTATCACTGTCTGTCTCTCCTGCA------------------------------TGTGCAGTCAGACATCTGGAGCATGGGACTGTC	TTAGGTTAGGTGATTATCACTGTCTGTCTCTCCTGCAGCCAGAAAGACTCCAGGGGACTCATTACTCTGTGCAGTCAGACATCTGGAGCATGGGACTGTC	FALSE	30	0	0	162	0.00112437	11.2437
TTAGGTTAGGTGATTATC-----------------------------------------------TCTGTGCAGTCAGACATCTGGAGCATGGGACTGTC	TTAGGTTAGGTGATTATCACTGTCTGTCTCTCCTGCAGCCAGAAAGACTCCAGGGGACTCATTACTCTGTGCAGTCAGACATCTGGAGCATGGGACTGTC	FALSE	47	0	0	162	0.00112437	11.2437
TTAGGTTAGGTGATTATCACTGTCTGTCTCTCCTGCAGCCAGAAAGAAAC-AGGGGACTCATTACTCTGTGCAGTCAGACATCTGGAGCATGGGACTGTC	TTAGGTTAGGTGATTATCACTGTCTGTCTCTCCTGCAGCCAGAAAGACTCCAGGGGACTCATTACTCTGTGCAGTCAGACATCTGGAGCATGGGACTGTC	FALSE	1	0	2	162	0.00112437	11.2437
TTAGGTTAGGTGAGTATCACTGTCTGTCTCTCCTGCAGCCAGAAAGACTCCAGGGGACTCAGTACTCTGTGCAGTCAGACATCTGGAGCATGGGACTGTC	TTAGGTTAGGTGATTATCACTGTCTGTCTCTCCTGCAGCCAGAAAGACTCCAGGGGACTCATTACTCTGTGCAGTCAGACATCTGGAGCATGGGACTGTC	FALSE	0	0	1	162	0.00112437	11.2437
GTAGGTTAGGTGATTATCACTGTCTGTCTCTCCTGCAGCCAGAAAGACTCACAGGGGACTCATTACTCTGTGCAGTCAGACATCTGGAGCATGGGACTGT	TTAGGTTAGGTGATTATCACTGTCTGTCTCTCCTGCAGCCAGAAAGACTC-CAGGGGACTCATTACTCTGTGCAGTCAGACATCTGGAGCATGGGACTGT	FALSE	0	1	0	161	0.00111743	11.1743
TTTGGTTAGGTGATTATCACTGTCTGTCTCTCCTGCAGCCAGAAAGACTCCAGGGGACTCATTACTCTGTGCAGTCAGACATCTGGAGCATGGGACTGTC	TTAGGTTAGGTGATTATCACTGTCTGTCTCTCCTGCAGCCAGAAAGACTCCAGGGGACTCATTACTCTGTGCAGTCAGACATCTGGAGCATGGGACTGTC	TRUE	0	0	0	161	0.00111743	11.1743
TTAGGTTAGGTGATTATCACTGTCTGGCTG--------------------CAGGGGACTCATTACTCTGTGCAGTCAGACATCTGGAGCATGGGACTGTC	TTAGGTTAGGTGATTATCACTGTCTGTCTCTCCTGCAGCCAGAAAGACTCCAGGGGACTCATTACTCTGTGCAGTCAGACATCTGGAGCATGGGACTGTC	FALSE	20	0	2	161	0.00111743	11.1743
TTAGGTTAGGTGATTATCACTGTCTGTCTCTCCTGCAGCCAGACA--------------CATTACTCTGTGCAGTCAGACATCTGGAGCATGGGACTGTC	TTAGGTTAGGTGATTATCACTGTCTGTCTCTCCTGCAGCCAGAAAGACTCCAGGGGACTCATTACTCTGTGCAGTCAGACATCTGGAGCATGGGACTGTC	FALSE	14	0	1	161	0.00111743	11.1743
TTAGTTTAGGTGATTATCACTGTCTGTCTCTCCTGCAGCCAGAAAGAC--CAGGGGACTCATTACTCTGTGCAGTCAGACATCTGGAGCATGGGACTGTC	TTAGGTTAGGTGATTATCACTGTCTGTCTCTCCTGCAGCCAGAAAGACTCCAGGGGACTCATTACTCTGTGCAGTCAGACATCTGGAGCATGGGACTGTC	FALSE	2	0	0	161	0.00111743	11.1743
TTAGGTTAGGTGATTATCACTGTCTGTCTCTCCTGCAGCCAGAAAGACTCCAGGGGACTCATTACTCTGTGCAGTCAGACATCTGGAGCATGGGA-----	TTAGGTTAGGTGATTATCACTGTCTGTCTCTCCTGCAGCCAGAAAGACTCCAGGGGACTCATTACTCTGTGCAGTCAGACATCTGGAGCATGGGACTGTC	TRUE	0	0	0	161	0.00111743	11.1743
TTAGGTTAGGTGATTATCACTGTCTGTCTCTCCTGCAGCCAGA--GTCTC-AGGGGACTCATTACTCTGTGCAGTCAGACATCTGGAGCATGGGACTGTC	TTAGGTTAGGTGATTATCACTGTCTGTCTCTCCTGCAGCCAGAAAGACTCCAGGGGACTCATTACTCTGTGCAGTCAGACATCTGGAGCATGGGACTGTC	FALSE	3	0	1	161	0.00111743	11.1743
TTAGGTTAGGTGATTATCACTGTCTGTCTCTCCTGCAGCA--------------GGACTCATTACTCTGTGCAGTCAGACATCTGGAGCATGGGACTGTC	TTAGGTTAGGTGATTATCACTGTCTGTCTCTCCTGCAGCCAGAAAGACTCCAGGGGACTCATTACTCTGTGCAGTCAGACATCTGGAGCATGGGACTGTC	FALSE	14	0	1	160	0.00111048	11.1048
TTAGGTTAGGTGATTATCACTGTCTGTCTCTCCTGCAGCCAGAAAGACTCATTACTTTCTCATTACTCTGTGCAGTCAGACATCTGGAGCATGGGACTGT	TTAGGTTAGGTGATTATCACTGTCTGTCTCTCCTGCAGCCAGAAAGACTC-CAGGGGACTCATTACTCTGTGCAGTCAGACATCTGGAGCATGGGACTGT	FALSE	0	1	7	160	0.00111048	11.1048
TTAGGTTAGGTGATTATCACTGTCTGTCTCTCCTGCAGCCAGAAAGACTCATTCAGGGGACTCATTACTCTGTGCAGTCAGACATCTGGAGCATGGGACT	TTAGGTTAGGTGATTATCACTGTCTGTCTCTCCTGCAGCCAGAAAGACTC---CAGGGGACTCATTACTCTGTGCAGTCAGACATCTGGAGCATGGGACT	FALSE	0	3	0	160	0.00111048	11.1048
TTAGGTTAGGTGATTATAACTGTCTGTCTCTCCTGCAGCCAGAAAGACTCCAGGGGACTCATTACTCTGTGCAGTCAGACATCTTGAGCATGGGACTGTC	TTAGGTTAGGTGATTATCACTGTCTGTCTCTCCTGCAGCCAGAAAGACTCCAGGGGACTCATTACTCTGTGCAGTCAGACATCTGGAGCATGGGACTGTC	TRUE	0	0	0	160	0.00111048	11.1048
TTAGGTTAGGTGATTATCACTGTCTGTCTCTCCTGCAGCCAGAAA-------------------------------------------------------	TTAGGTTAGGTGATTATCACTGTCTGTCTCTCCTGCAGCCAGAAAGACTCCAGGGGACTCATTACTCTGTGCAGTCAGACATCTGGAGCATGGGACTGTC	FALSE	66	0	0	160	0.00111048	11.1048
TTAGGTTAGGTGATTATCACTGTCTGTCTCTCCTGCAGCCAGAAAGACTC-AGGGGACTCATTACTCTGTGCAGTCAGACATCTGGAGCATGGGAGTGTC	TTAGGTTAGGTGATTATCACTGTCTGTCTCTCCTGCAGCCAGAAAGACTCCAGGGGACTCATTACTCTGTGCAGTCAGACATCTGGAGCATGGGACTGTC	FALSE	1	0	0	160	0.00111048	11.1048
#NAME?	TTAGGTTAGGTGATTATCACTGTCTGTCTCTCCTGCAGCCAGAAAGACTCCAGGGGACTCATTACTCTGTGCAGTCAGACATCTGGAGCATGGGACTGTC	FALSE	58	0	0	159	0.00110354	11.0354
TTAGGTTAGGTGATTATCACTGTCTGTCTCTCCTGCAGCCAGAAAGACTC----------ATTACTCTGTACAGTCAGACATCTGGAGCATGGGACTGTC	TTAGGTTAGGTGATTATCACTGTCTGTCTCTCCTGCAGCCAGAAAGACTCCAGGGGACTCATTACTCTGTGCAGTCAGACATCTGGAGCATGGGACTGTC	FALSE	10	0	1	159	0.00110354	11.0354
TTAGGTTAGGTGATTATCACTGTCTGTCTCTCA--------------------GGGACTCATTACTCTGTGCAGTCAGACATCTGGAGCATGGGACTGTC	TTAGGTTAGGTGATTATCACTGTCTGTCTCTCCTGCAGCCAGAAAGACTCCAGGGGACTCATTACTCTGTGCAGTCAGACATCTGGAGCATGGGACTGTC	FALSE	20	0	1	159	0.00110354	11.0354
TTAGGTTAGGTGATTATCACTGTCTGTCTCTCCTGCAGCCAGAAAGAGTC----TTTCTCATTACTCTGTGCAGTCAGACATCTGGAGCATGGGACTGTC	TTAGGTTAGGTGATTATCACTGTCTGTCTCTCCTGCAGCCAGAAAGACTCCAGGGGACTCATTACTCTGTGCAGTCAGACATCTGGAGCATGGGACTGTC	FALSE	4	0	4	159	0.00110354	11.0354
TTAGGTTAGGTCATTATCACTGTCTGTCTCTCCTGCAGCCAGAAAGACTC-AGGGGACTCATTACTCTGTGCAGTCAGACATCTGGAGCATGGGACTGTC	TTAGGTTAGGTGATTATCACTGTCTGTCTCTCCTGCAGCCAGAAAGACTCCAGGGGACTCATTACTCTGTGCAGTCAGACATCTGGAGCATGGGACTGTC	FALSE	1	0	0	159	0.00110354	11.0354
TTAGGTTAGGTGATTATCACTGTCTGTCTCTCCTGCAGCCAGGA-------------------------------------------------GACTGTC	TTAGGTTAGGTGATTATCACTGTCTGTCTCTCCTGCAGCCAGAAAGACTCCAGGGGACTCATTACTCTGTGCAGTCAGACATCTGGAGCATGGGACTGTC	FALSE	49	0	1	159	0.00110354	11.0354
TTAGGTTAGGTGATTATCACTGTCTGTCTCTCCTGCAGCCAGAAAGACTGTAATGAGGGGACTCATTACTCTGTGCAGTCAGACATCTGGAGCATGGGAC	TTAGGTTAGGTGATTATCACTGTCTGTCTCTCCTGCAGCCAGAAAGACTC----CAGGGGACTCATTACTCTGTGCAGTCAGACATCTGGAGCATGGGAC	FALSE	0	4	2	158	0.0010966	10.966
TTAGGTTAGGTGATTATCACTGTCTGTCCCTCCTGCAGCCAGAAAGACTC----------ATTACTCTGTGCAGTCAGACATCTGGAGCATGGGACTGTC	TTAGGTTAGGTGATTATCACTGTCTGTCTCTCCTGCAGCCAGAAAGACTCCAGGGGACTCATTACTCTGTGCAGTCAGACATCTGGAGCATGGGACTGTC	FALSE	10	0	1	158	0.0010966	10.966
TTAGGTTAGGTGATTATCACTGTCTGTCTCTCCTGCAGCCAGAAAGACTC----------ATTACTCTGTGCAGTCAGACATCCGGAGCATGGGACTGTC	TTAGGTTAGGTGATTATCACTGTCTGTCTCTCCTGCAGCCAGAAAGACTCCAGGGGACTCATTACTCTGTGCAGTCAGACATCTGGAGCATGGGACTGTC	FALSE	10	0	0	158	0.0010966	10.966
TTAGGTTAGGTGATTATCACTGTCTGTCTCTCCTGCAGCCAGAAA--CTC-AGGGGACTCATTACTCTGTGCAGTCAGACATCTGGAGCATGGGACTGTC	TTAGGTTAGGTGATTATCACTGTCTGTCTCTCCTGCAGCCAGAAAGACTCCAGGGGACTCATTACTCTGTGCAGTCAGACATCTGGAGCATGGGACTGTC	FALSE	3	0	0	158	0.0010966	10.966
TTAGGTTAGGTGATTATCACTGTCTGTCTCTCC-----------------------------------GTGCAGTCAGACATCTGGAGCATGGGACTGTC	TTAGGTTAGGTGATTATCACTGTCTGTCTCTCCTGCAGCCAGAAAGACTCCAGGGGACTCATTACTCTGTGCAGTCAGACATCTGGAGCATGGGACTGTC	FALSE	35	0	0	157	0.00108966	10.8966
TTAGGTTAGGTGATTATCACTGTCTGTCTCTCCTGCAGCCAGAA------------------------------------------------GGACTGTC	TTAGGTTAGGTGATTATCACTGTCTGTCTCTCCTGCAGCCAGAAAGACTCCAGGGGACTCATTACTCTGTGCAGTCAGACATCTGGAGCATGGGACTGTC	FALSE	48	0	0	157	0.00108966	10.8966
TTAGGTTAGTTTATTATCACTGTCTGTCTCTCCTGCAGCCAGAAAGACTCCAGGGGACTCATTACTCTGTGCAGTCAGACATCTGGAGCATGGGACTGTC	TTAGGTTAGGTGATTATCACTGTCTGTCTCTCCTGCAGCCAGAAAGACTCCAGGGGACTCATTACTCTGTGCAGTCAGACATCTGGAGCATGGGACTGTC	TRUE	0	0	0	157	0.00108966	10.8966
TTAGGTTAGGTGATTATCACTGTCTGTCTCTCCTGCAGCCAG-----------GGGAATCATTACTCTGTGCAGTCAGACATCTGGAGCATGGGACTGTC	TTAGGTTAGGTGATTATCACTGTCTGTCTCTCCTGCAGCCAGAAAGACTCCAGGGGACTCATTACTCTGTGCAGTCAGACATCTGGAGCATGGGACTGTC	FALSE	11	0	1	157	0.00108966	10.8966
TTCGGTTAGGTGATTATAACTGTCTGTCTCTCCTGCAGCCAGAAAGACTCCAGGGGACTCATTACTCTGTGCAGTCAGACATCTGGAGCATGGGACTGTC	TTAGGTTAGGTGATTATCACTGTCTGTCTCTCCTGCAGCCAGAAAGACTCCAGGGGACTCATTACTCTGTGCAGTCAGACATCTGGAGCATGGGACTGTC	TRUE	0	0	0	157	0.00108966	10.8966
TTAGGTTAGGTGATTATCACTGTCTGTCTCTCCTGCAGCCAG-----CTCCAGGGGACTCATTACTCTGTGCAGTCAGACATCTGGAGCATGGGACTGTC	TTAGGTTAGGTGATTATCACTGTCTGTCTCTCCTGCAGCCAGAAAGACTCCAGGGGACTCATTACTCTGTGCAGTCAGACATCTGGAGCATGGGACTGTC	FALSE	5	0	0	157	0.00108966	10.8966
TTAGGTTAGGTGATTATCACTGTCTGTCTCTCCTGCAGCCAGAAAGACTC----------ATTCCTCTGTGCAGTCAGACATCTGGAGCATGGGACTGTC	TTAGGTTAGGTGATTATCACTGTCTGTCTCTCCTGCAGCCAGAAAGACTCCAGGGGACTCATTACTCTGTGCAGTCAGACATCTGGAGCATGGGACTGTC	FALSE	10	0	1	157	0.00108966	10.8966
TTAGGTTAGGTGATTATCACTGTCTGTCTCTCCTGCAGCCAGAAAGTCT-------------TTCTCTGTGCAGTCAGACATCTGGAGCATGGGACTGTC	TTAGGTTAGGTGATTATCACTGTCTGTCTCTCCTGCAGCCAGAAAGACTCCAGGGGACTCATTACTCTGTGCAGTCAGACATCTGGAGCATGGGACTGTC	FALSE	13	0	2	156	0.00108272	10.8272
TTAGGTTAGGTGATTATCACTGTCTGTCTCTCCTGCAGCCAGAAAGACTC----------ATTACTCTGTGCAGTCAGACATCTGGAGCACGGGACTGTC	TTAGGTTAGGTGATTATCACTGTCTGTCTCTCCTGCAGCCAGAAAGACTCCAGGGGACTCATTACTCTGTGCAGTCAGACATCTGGAGCATGGGACTGTC	FALSE	10	0	0	156	0.00108272	10.8272
TTAGGTTAGGTGATTATCACTGTTTGTCTCTCCTGCAGCCAGAAAGACTCCAGGGGACTCATTACTCTGTGCAGTCAGACATCTGGAGCATGGGACTGTC	TTAGGTTAGGTGATTATCACTGTCTGTCTCTCCTGCAGCCAGAAAGACTCCAGGGGACTCATTACTCTGTGCAGTCAGACATCTGGAGCATGGGACTGTC	FALSE	0	0	1	156	0.00108272	10.8272
TTAGGTTAGGTGATTATCACTGTCTGTCTCTCCTGCAGCCAGAAAGACTC----------AATACTCTGTGCAGTCAGACATCTGGAGCATGGGACTGTC	TTAGGTTAGGTGATTATCACTGTCTGTCTCTCCTGCAGCCAGAAAGACTCCAGGGGACTCATTACTCTGTGCAGTCAGACATCTGGAGCATGGGACTGTC	FALSE	10	0	1	156	0.00108272	10.8272
TTAGGTTAGGTGATTATCACTGTCTGTCTCTCCTTCAGCCAGA------------------------------------CATCTGGAGCATGGGACTGTC	TTAGGTTAGGTGATTATCACTGTCTGTCTCTCCTGCAGCCAGAAAGACTCCAGGGGACTCATTACTCTGTGCAGTCAGACATCTGGAGCATGGGACTGTC	FALSE	36	0	1	156	0.00108272	10.8272
TTAGGTTAGGTGATTATCACTGTCTGTCTCCAC------------------AGGGGACTCATTACTCTGTGCAGTCAGACATCTGGAGCATGGGACTGTC	TTAGGTTAGGTGATTATCACTGTCTGTCTCTCCTGCAGCCAGAAAGACTCCAGGGGACTCATTACTCTGTGCAGTCAGACATCTGGAGCATGGGACTGTC	FALSE	18	0	2	156	0.00108272	10.8272
TTAGGTTAGGTGATTATCACTGTCTGTCTCTCCTGCAGCCAGAAAGACTC----------ATTACTCTGTGCAGCCAGACATCTGGAGCATGGGACTGTC	TTAGGTTAGGTGATTATCACTGTCTGTCTCTCCTGCAGCCAGAAAGACTCCAGGGGACTCATTACTCTGTGCAGTCAGACATCTGGAGCATGGGACTGTC	FALSE	10	0	1	156	0.00108272	10.8272
TTAGGTTAGGTGATTATCACGGTCTGTCTCTCCTGCAGCCAGAAAGACTC-AGGGGACTCATTACTCTGTGCAGTCAGACATCTGGAGCATGGGACTGTC	TTAGGTTAGGTGATTATCACTGTCTGTCTCTCCTGCAGCCAGAAAGACTCCAGGGGACTCATTACTCTGTGCAGTCAGACATCTGGAGCATGGGACTGTC	FALSE	1	0	1	156	0.00108272	10.8272
TTAGGTTAGGTGATTATCACTGTCTGTCTCTCCTGCAGCCAG-----------GGGACTCATTACTCTGTGCAGTCAGACATCTGGAGCATGGGAATGTC	TTAGGTTAGGTGATTATCACTGTCTGTCTCTCCTGCAGCCAGAAAGACTCCAGGGGACTCATTACTCTGTGCAGTCAGACATCTGGAGCATGGGACTGTC	FALSE	11	0	0	155	0.00107578	10.7578
TTAGGTTAGGTGATTATCACTGTCTGTCTCTCCTGCAGCCAGAAGGACTC---------CATTACTCTGTGCAGTCAGACATCTGGAGCATGGGACTGTC	TTAGGTTAGGTGATTATCACTGTCTGTCTCTCCTGCAGCCAGAAAGACTCCAGGGGACTCATTACTCTGTGCAGTCAGACATCTGGAGCATGGGACTGTC	FALSE	9	0	1	155	0.00107578	10.7578
TTAGGTTAGGTTATTATCACTGTCTGTCTCTCCTGCAGCCAG-----------GGGACTCATTACTCTGTGCAGTCAGACATCTGGAGCATGGGACTGTC	TTAGGTTAGGTGATTATCACTGTCTGTCTCTCCTGCAGCCAGAAAGACTCCAGGGGACTCATTACTCTGTGCAGTCAGACATCTGGAGCATGGGACTGTC	FALSE	11	0	0	155	0.00107578	10.7578
TTAGGTTAGGTGATTATCACTGTCTGTCTCTCCTGCAGCCAGAACGACTC-AGGGGACTCATTACTCTGTGCAGTCAGACATCTGGAGCATGGGACTGTC	TTAGGTTAGGTGATTATCACTGTCTGTCTCTCCTGCAGCCAGAAAGACTCCAGGGGACTCATTACTCTGTGCAGTCAGACATCTGGAGCATGGGACTGTC	FALSE	1	0	1	155	0.00107578	10.7578
TTAGGTTAGGTGATTATCACTGTCTGTCTCTCCTGCA-----------------------------CTGTGCAGTCAGACATCTGGAGCATGGGACTGTC	TTAGGTTAGGTGATTATCACTGTCTGTCTCTCCTGCAGCCAGAAAGACTCCAGGGGACTCATTACTCTGTGCAGTCAGACATCTGGAGCATGGGACTGTC	FALSE	29	0	0	154	0.00106884	10.6884
TTAGGTTAGGTGATTATCACTGTCTGTCTCTCCTGCAGCCAGAAAGACTCCAGG--ACTCATTACTCTGTGCAGTCAGACATCTGGAGCATGGGACTGTC	TTAGGTTAGGTGATTATCACTGTCTGTCTCTCCTGCAGCCAGAAAGACTCCAGGGGACTCATTACTCTGTGCAGTCAGACATCTGGAGCATGGGACTGTC	FALSE	2	0	0	154	0.00106884	10.6884
TTAGGTTAGGT------------------------------------------------CATTACTCTGTGCAGTCAGACATCTGGAGCATGGGACTGTC	TTAGGTTAGGTGATTATCACTGTCTGTCTCTCCTGCAGCCAGAAAGACTCCAGGGGACTCATTACTCTGTGCAGTCAGACATCTGGAGCATGGGACTGTC	FALSE	48	0	0	154	0.00106884	10.6884
TTAGGTTAGGTGATTATCACTGTCTGTCTCTCCTGCAGCCAGAAAG---------------------------------------GAGCATGGGACTGTC	TTAGGTTAGGTGATTATCACTGTCTGTCTCTCCTGCAGCCAGAAAGACTCCAGGGGACTCATTACTCTGTGCAGTCAGACATCTGGAGCATGGGACTGTC	FALSE	39	0	0	154	0.00106884	10.6884
TTAGGGTAGGTGATTATCACTGTCTGTCTCTCCTGCAGCCAGAAA-----CAGGGGACTCATTACTCTGTGCAGTCAGACATCTGGAGCATGGGACTGTC	TTAGGTTAGGTGATTATCACTGTCTGTCTCTCCTGCAGCCAGAAAGACTCCAGGGGACTCATTACTCTGTGCAGTCAGACATCTGGAGCATGGGACTGTC	FALSE	5	0	0	154	0.00106884	10.6884
TTAGGTTAGGTGATTATCACTGTCTGTCTCTCCTGCAGCCAGTCTTTCT-----GGACTCATTACTCTGTGCAGTCAGACATCTGGAGCATGGGACTGTC	TTAGGTTAGGTGATTATCACTGTCTGTCTCTCCTGCAGCCAGAAAGACTCCAGGGGACTCATTACTCTGTGCAGTCAGACATCTGGAGCATGGGACTGTC	FALSE	5	0	5	154	0.00106884	10.6884
TTAGGTTAGGTGATTATCACTGAC---------------------------AGGGGACTCATTACTCTGTGCAGTCAGACATCTGGAGCATGGGACTGTC	TTAGGTTAGGTGATTATCACTGTCTGTCTCTCCTGCAGCCAGAAAGACTCCAGGGGACTCATTACTCTGTGCAGTCAGACATCTGGAGCATGGGACTGTC	FALSE	27	0	1	153	0.0010619	10.619
TTAGGTTAGGTGATTATCACTGTCTGTCTCTCCTGCAGCCAGAGA-------------------CTCTGTGCAGTCAGACATCTGGAGCATGGGACTGTC	TTAGGTTAGGTGATTATCACTGTCTGTCTCTCCTGCAGCCAGAAAGACTCCAGGGGACTCATTACTCTGTGCAGTCAGACATCTGGAGCATGGGACTGTC	FALSE	19	0	1	153	0.0010619	10.619
TTAGGTTAGGTGATTATCACTGTCTGTCTCTCCTGCAGCCAGAAAGACTC-AGGGGACTCATTACTCTGTGCAGACAGACATCTGGAGCATGGGACTGTC	TTAGGTTAGGTGATTATCACTGTCTGTCTCTCCTGCAGCCAGAAAGACTCCAGGGGACTCATTACTCTGTGCAGTCAGACATCTGGAGCATGGGACTGTC	FALSE	1	0	1	153	0.0010619	10.619
ATAGGTTATGTGATTATCACTGTCTGTCTCTCCTGCAGCCAGAAAGACTCCAGGGGACTCATTACTCTGTGCAGTCAGACATCTGGAGCATGGGACTGTC	TTAGGTTAGGTGATTATCACTGTCTGTCTCTCCTGCAGCCAGAAAGACTCCAGGGGACTCATTACTCTGTGCAGTCAGACATCTGGAGCATGGGACTGTC	TRUE	0	0	0	153	0.0010619	10.619
TAGGTTAGGTGATTATCACTGTCTGTCTCTCCTGCAGCCAGAAAGTCCTGCAGGGGACTCATTACTCTGTGCAGTCAGACATCTGGAGCATGGGACTGTC	TAGGTTAGGTGATTATCACTGTCTGTCTCTCCTGCAGCCAGAAAGAC-TCCAGGGGACTCATTACTCTGTGCAGTCAGACATCTGGAGCATGGGACTGTC	FALSE	0	1	2	153	0.0010619	10.619
TTAGGTTAGGTGATTATCACTGTCTGTCTCTCCTGCAGCCAGAAAGACTC----------ATTACTCTGTGCAGTCAGACATCTGGAGCATGGGACTGGC	TTAGGTTAGGTGATTATCACTGTCTGTCTCTCCTGCAGCCAGAAAGACTCCAGGGGACTCATTACTCTGTGCAGTCAGACATCTGGAGCATGGGACTGTC	FALSE	10	0	0	152	0.00105496	10.5496
TTAGGTTAGGTGATTATCACTGTCTGTCTCTCCTGCAGC-------------------------------------AGACATCTGGAGCATGGGACTGTC	TTAGGTTAGGTGATTATCACTGTCTGTCTCTCCTGCAGCCAGAAAGACTCCAGGGGACTCATTACTCTGTGCAGTCAGACATCTGGAGCATGGGACTGTC	FALSE	37	0	0	152	0.00105496	10.5496
TTAGGTTAGGTGATTATCACTGTCTGTCTCTC------------------------------------GTGCAGTCAGACATCTGGAGCATGGGACTGTC	TTAGGTTAGGTGATTATCACTGTCTGTCTCTCCTGCAGCCAGAAAGACTCCAGGGGACTCATTACTCTGTGCAGTCAGACATCTGGAGCATGGGACTGTC	FALSE	36	0	0	152	0.00105496	10.5496
TTAGGTTAGGTGATTATCACTGTCTGTCTCTCCTGCAGCCAGAAAG---------GGCTCATTACTCTGTGCAGTCAGACATCTGGAGCATGGGACTGTC	TTAGGTTAGGTGATTATCACTGTCTGTCTCTCCTGCAGCCAGAAAGACTCCAGGGGACTCATTACTCTGTGCAGTCAGACATCTGGAGCATGGGACTGTC	FALSE	9	0	1	152	0.00105496	10.5496
TTAGGTTAGGTGATTATCACTGTCTGTCTCTCCTGCAGCCAGTCTC-CTGCAGGGGACTCATTACTCTGTGCAGTCAGACATCTGGAGCATGGGACTGTC	TTAGGTTAGGTGATTATCACTGTCTGTCTCTCCTGCAGCCAGAAAGACTCCAGGGGACTCATTACTCTGTGCAGTCAGACATCTGGAGCATGGGACTGTC	FALSE	1	0	5	152	0.00105496	10.5496
TTAGGTTCGGTGAGTATCACTGTCTGTCTCTCCTGCAGCCAGAAAGACTCCAGGGGACTCATTACTCTGTGCAGTCAGACATCTGGAGCATGGGACTGTC	TTAGGTTAGGTGATTATCACTGTCTGTCTCTCCTGCAGCCAGAAAGACTCCAGGGGACTCATTACTCTGTGCAGTCAGACATCTGGAGCATGGGACTGTC	TRUE	0	0	0	152	0.00105496	10.5496
TTAGGTTAGGTGATTATCACTGTCTGT--------------------------GATAATCATTACTCTGTGCAGTCAGACATCTGGAGCATGGGACTGTC	TTAGGTTAGGTGATTATCACTGTCTGTCTCTCCTGCAGCCAGAAAGACTCCAGGGGACTCATTACTCTGTGCAGTCAGACATCTGGAGCATGGGACTGTC	FALSE	26	0	3	152	0.00105496	10.5496
TTAGGTTAGGTGATTATCACTGTCTGTCTCTCCTGCAGCCAGAGTCTTTC-TGGGGACTCATTACTCTGTGCAGTCAGACATCTGGAGCATGGGACTGTC	TTAGGTTAGGTGATTATCACTGTCTGTCTCTCCTGCAGCCAGAAAGACTCCAGGGGACTCATTACTCTGTGCAGTCAGACATCTGGAGCATGGGACTGTC	FALSE	1	0	6	152	0.00105496	10.5496
TTAGGTTAGGTGATTATCACTGTCTGTCTCTCCTGCAGCCAGAATGAGTC----------ATTACTCTGTGCAGTCAGACATCTGGAGCATGGGACTGTC	TTAGGTTAGGTGATTATCACTGTCTGTCTCTCCTGCAGCCAGAAAGACTCCAGGGGACTCATTACTCTGTGCAGTCAGACATCTGGAGCATGGGACTGTC	FALSE	10	0	2	151	0.00104802	10.4802
TTAGGTTAGGTGATTATCACTGTCTGTCTCTCCTGCAGCCAGAAAGACTC-AGGGGACTCATTACTCTGTGCAGTCAGACATCTGGTGCATGGGACTGTC	TTAGGTTAGGTGATTATCACTGTCTGTCTCTCCTGCAGCCAGAAAGACTCCAGGGGACTCATTACTCTGTGCAGTCAGACATCTGGAGCATGGGACTGTC	FALSE	1	0	0	151	0.00104802	10.4802
TTAGGTTAGGTGATTATCACTGTCTGTCTCTCCTGCAGCCAGAAAGAC--CAGGGGACTCATTACTCTGTGCAGTCAGACATCTGGAGCATGTGACTGTC	TTAGGTTAGGTGATTATCACTGTCTGTCTCTCCTGCAGCCAGAAAGACTCCAGGGGACTCATTACTCTGTGCAGTCAGACATCTGGAGCATGGGACTGTC	FALSE	2	0	0	151	0.00104802	10.4802
TTAGGTTAGGTGATTATCACTGTCTGTCTCTTCTGCAGCCAGAAAGACTCCAGGGGACTCATTACTCTGTGCAGTCAGACATCTGGAGCATGGGACTGTC	TTAGGTTAGGTGATTATCACTGTCTGTCTCTCCTGCAGCCAGAAAGACTCCAGGGGACTCATTACTCTGTGCAGTCAGACATCTGGAGCATGGGACTGTC	FALSE	0	0	1	151	0.00104802	10.4802
TTAGGTTAGGTGATTATCACTGTCTGTCTCTCCTGCAGCCAGAAAGACTC----------ATTACTCTGTGCAGTCAGACATCTGGAGCATGGGACTGCC	TTAGGTTAGGTGATTATCACTGTCTGTCTCTCCTGCAGCCAGAAAGACTCCAGGGGACTCATTACTCTGTGCAGTCAGACATCTGGAGCATGGGACTGTC	FALSE	10	0	0	151	0.00104802	10.4802
TAAGGTTAGGTGATTATCACTGTCTGTCTCTCCTGCAGCCAG-----------GGGACTCATTACTCTGTGCAGTCAGACATCTGGAGCATGGGACTGTC	TTAGGTTAGGTGATTATCACTGTCTGTCTCTCCTGCAGCCAGAAAGACTCCAGGGGACTCATTACTCTGTGCAGTCAGACATCTGGAGCATGGGACTGTC	FALSE	11	0	0	151	0.00104802	10.4802
TTAGGT-----------------------------------------------------CATTACTCTGTGCAGTCAGACATCTGGAGCATGGGACTGTC	TTAGGTTAGGTGATTATCACTGTCTGTCTCTCCTGCAGCCAGAAAGACTCCAGGGGACTCATTACTCTGTGCAGTCAGACATCTGGAGCATGGGACTGTC	FALSE	53	0	0	151	0.00104802	10.4802
TTAGGTTATGTTATTATCACTGTCTGTCTCTCCTGCAGCCAGAAAGACTCCAGGGGACTCATTACTCTGTGCAGTCAGACATCTGGAGCATGGGACTGTC	TTAGGTTAGGTGATTATCACTGTCTGTCTCTCCTGCAGCCAGAAAGACTCCAGGGGACTCATTACTCTGTGCAGTCAGACATCTGGAGCATGGGACTGTC	TRUE	0	0	0	151	0.00104802	10.4802
TTAGGTTAGGTGATTATCACTGTCTGTCTCTCCTGCAGCCAGAAAGACTA---GGGACTCATTACTCTGTGCAGTCAGACATCTGGAGCATGGGACTGTC	TTAGGTTAGGTGATTATCACTGTCTGTCTCTCCTGCAGCCAGAAAGACTCCAGGGGACTCATTACTCTGTGCAGTCAGACATCTGGAGCATGGGACTGTC	FALSE	3	0	1	151	0.00104802	10.4802
TTAGGTTAGGTGATTATCACTGTCTGTCTCTCCTGCAGCCAGAAA----------------------TGTGCAGTCAGACATCTGGAGCATGGGACTGTC	TTAGGTTAGGTGATTATCACTGTCTGTCTCTCCTGCAGCCAGAAAGACTCCAGGGGACTCATTACTCTGTGCAGTCAGACATCTGGAGCATGGGACTGTC	FALSE	22	0	0	151	0.00104802	10.4802
TTAGGTTAGGTGATTATCACTGTCTGTCTCTCCTGCAGCCAGAAAGA------------------------------GACATCTGGAGCATGGGACTGTC	TTAGGTTAGGTGATTATCACTGTCTGTCTCTCCTGCAGCCAGAAAGACTCCAGGGGACTCATTACTCTGTGCAGTCAGACATCTGGAGCATGGGACTGTC	FALSE	30	0	0	150	0.00104108	10.4108
TTAGGTTAGGTGATTATCACTGTCTGTCTCTCCTGCAGCCAGAAAGTCTT-----TACTCATTACTCTGTGCAGTCAGACATCTGGAGCATGGGACTGTC	TTAGGTTAGGTGATTATCACTGTCTGTCTCTCCTGCAGCCAGAAAGACTCCAGGGGACTCATTACTCTGTGCAGTCAGACATCTGGAGCATGGGACTGTC	FALSE	5	0	3	150	0.00104108	10.4108
TTAGGTTAGGTGATTATCACTGTCTGTCTCTCCTGCAGCCAGAAAGACTCCAGGGGACTCATTACGCTGTGCAGTCAGACATCTGGAGCATGGGACTGTC	TTAGGTTAGGTGATTATCACTGTCTGTCTCTCCTGCAGCCAGAAAGACTCCAGGGGACTCATTACTCTGTGCAGTCAGACATCTGGAGCATGGGACTGTC	FALSE	0	0	1	150	0.00104108	10.4108
TTAGGTTAGGTGATTATCACTGTCTGTCTCTCATGCAGCCAG-----------GGGACTCATTACTCTGTGCAGTCAGACATCTGGAGCATGGGACTGTC	TTAGGTTAGGTGATTATCACTGTCTGTCTCTCCTGCAGCCAGAAAGACTCCAGGGGACTCATTACTCTGTGCAGTCAGACATCTGGAGCATGGGACTGTC	FALSE	11	0	1	150	0.00104108	10.4108
TTAGGTTAGGTGATTATCACTGTCTGTCTCTCCTGCAGCCAGTCTTTCTC----------ATTACTCTGTGCAGTCAGACATCTGGAGCATGGGACTGTC	TTAGGTTAGGTGATTATCACTGTCTGTCTCTCCTGCAGCCAGAAAGACTCCAGGGGACTCATTACTCTGTGCAGTCAGACATCTGGAGCATGGGACTGTC	FALSE	10	0	5	150	0.00104108	10.4108
TTAGGTTAGGTGATTATCACTGTCTGTCTCTCCTGCAGCCAGAAAGACTC-AGGGGACTCATTACTCTGTGCAGTCAGACATCCGGAGCATGGGACTGTC	TTAGGTTAGGTGATTATCACTGTCTGTCTCTCCTGCAGCCAGAAAGACTCCAGGGGACTCATTACTCTGTGCAGTCAGACATCTGGAGCATGGGACTGTC	FALSE	1	0	0	150	0.00104108	10.4108
TTAGGTTAGTTGATTATCACTGTCTGTCTCTCCTGCAGCCAGAAAGAC---AGGGGACTCATTACTCTGTGCAGTCAGACATCTGGAGCATGGGACTGTC	TTAGGTTAGGTGATTATCACTGTCTGTCTCTCCTGCAGCCAGAAAGACTCCAGGGGACTCATTACTCTGTGCAGTCAGACATCTGGAGCATGGGACTGTC	FALSE	3	0	0	150	0.00104108	10.4108
TTAGGTTAGGTGATTATCACTGTCTGTCTCTCCTGCAGCCAG-----------GGGACTCATTACTCTGTGCAGTCAGACATATGGAGCATGGGACTGTC	TTAGGTTAGGTGATTATCACTGTCTGTCTCTCCTGCAGCCAGAAAGACTCCAGGGGACTCATTACTCTGTGCAGTCAGACATCTGGAGCATGGGACTGTC	FALSE	11	0	0	150	0.00104108	10.4108
TTAGGTTAGGTGATTATCACTGTCTGTCTCTCCTGCAGCCAGAAAGACTCCAGGGGACTCATTACTCTGTGCAGTCAGACATCTTGATCATGGGACTGTC	TTAGGTTAGGTGATTATCACTGTCTGTCTCTCCTGCAGCCAGAAAGACTCCAGGGGACTCATTACTCTGTGCAGTCAGACATCTGGAGCATGGGACTGTC	TRUE	0	0	0	150	0.00104108	10.4108
TTAGGTTAGGTGATTATCACTGTCTGTCTCTCCTGCAGCCAGAAAGT--------GACTCATTACTCTGTGCAGTCAGACATCTGGAGCATGGGACTGTC	TTAGGTTAGGTGATTATCACTGTCTGTCTCTCCTGCAGCCAGAAAGACTCCAGGGGACTCATTACTCTGTGCAGTCAGACATCTGGAGCATGGGACTGTC	FALSE	8	0	1	150	0.00104108	10.4108
TTAGGTTAGGTGATTATCACTGTCTGTCTCTCCTGCAGCCAGTCTTTCT------GACTCATTACTCTGTGCAGTCAGACATCTGGAGCATGGGACTGTC	TTAGGTTAGGTGATTATCACTGTCTGTCTCTCCTGCAGCCAGAAAGACTCCAGGGGACTCATTACTCTGTGCAGTCAGACATCTGGAGCATGGGACTGTC	FALSE	6	0	5	150	0.00104108	10.4108
TTAGGTTAGGTGATTATCACTGTCTGTCTCTCCTGCAGCCAGAA-------------------------------------TCTGGAGCATGGGACTGTC	TTAGGTTAGGTGATTATCACTGTCTGTCTCTCCTGCAGCCAGAAAGACTCCAGGGGACTCATTACTCTGTGCAGTCAGACATCTGGAGCATGGGACTGTC	FALSE	37	0	0	149	0.00103414	10.3414
TTAGGTTAGGTGATTATCACTGTCTGTCTCTCCTGCAGCCAGAAAGAC---AGTGGACTCATTACTCTGTGCAGTCAGACATCTGGAGCATGGGACTGTC	TTAGGTTAGGTGATTATCACTGTCTGTCTCTCCTGCAGCCAGAAAGACTCCAGGGGACTCATTACTCTGTGCAGTCAGACATCTGGAGCATGGGACTGTC	FALSE	3	0	1	149	0.00103414	10.3414
TTAGGTTAGGTGATTATCACTGTCTGTCTCTCCTGCAGCCAGAACG----CAGGGGACTCATTACTCTGTGCAGTCAGACATCTGGAGCATGGGACTGTC	TTAGGTTAGGTGATTATCACTGTCTGTCTCTCCTGCAGCCAGAAAGACTCCAGGGGACTCATTACTCTGTGCAGTCAGACATCTGGAGCATGGGACTGTC	FALSE	4	0	1	149	0.00103414	10.3414
TTAGGTTAGGTGATTATCACTGTCTGTCTCTCCCGCAGCCAGAAAGACTC-AGGGGACTCATTACTCTGTGCAGTCAGACATCTGGAGCATGGGACTGTC	TTAGGTTAGGTGATTATCACTGTCTGTCTCTCCTGCAGCCAGAAAGACTCCAGGGGACTCATTACTCTGTGCAGTCAGACATCTGGAGCATGGGACTGTC	FALSE	1	0	1	149	0.00103414	10.3414
TTAGGTTAGGTGATTATCACTGTCT--------------------------------CTCATTACTCTGTGCAGTCAGACATCTGGAGCATGGGACTGTC	TTAGGTTAGGTGATTATCACTGTCTGTCTCTCCTGCAGCCAGAAAGACTCCAGGGGACTCATTACTCTGTGCAGTCAGACATCTGGAGCATGGGACTGTC	FALSE	32	0	0	149	0.00103414	10.3414
TTAGGTTAGGTGATTATCACTGTCTGTCTCTCCTGCAGCCAGAAAGACTC--------------------------------------------------	TTAGGTTAGGTGATTATCACTGTCTGTCTCTCCTGCAGCCAGAAAGACTCCAGGGGACTCATTACTCTGTGCAGTCAGACATCTGGAGCATGGGACTGTC	FALSE	60	0	0	149	0.00103414	10.3414
TTAGGTTAGGTGATTATCACTGTCTGTCTCTC--------------------------------------------------------------------	TTAGGTTAGGTGATTATCACTGTCTGTCTCTCCTGCAGCCAGAAAGACTCCAGGGGACTCATTACTCTGTGCAGTCAGACATCTGGAGCATGGGACTGTC	FALSE	70	0	0	149	0.00103414	10.3414
TTAGGTTAGGTGATTATCACTGTCTGTCTCTCCTGCAGCCAGAAAGACTC------------------ATGCAGTCAGACATCTGGAGCATGGGACTGTC	TTAGGTTAGGTGATTATCACTGTCTGTCTCTCCTGCAGCCAGAAAGACTCCAGGGGACTCATTACTCTGTGCAGTCAGACATCTGGAGCATGGGACTGTC	FALSE	18	0	1	149	0.00103414	10.3414
TTAGGTTAGGTGATTATCACTGTCTGTCTCTCCTGCAGCCAGAAAGACTC-AGGGGACTCATTACTCTGTGCAGTCAGACATCTGGAGCATGGGGCTGTC	TTAGGTTAGGTGATTATCACTGTCTGTCTCTCCTGCAGCCAGAAAGACTCCAGGGGACTCATTACTCTGTGCAGTCAGACATCTGGAGCATGGGACTGTC	FALSE	1	0	0	148	0.0010272	10.272
TTAGGTTAGGTGATTATCACTGTCTGTCTCTCCTGCAGCCAGAAAGACTC----------ATAACTCTGTGCAGTCAGACATCTGGAGCATGGGACTGTC	TTAGGTTAGGTGATTATCACTGTCTGTCTCTCCTGCAGCCAGAAAGACTCCAGGGGACTCATTACTCTGTGCAGTCAGACATCTGGAGCATGGGACTGTC	FALSE	10	0	1	148	0.0010272	10.272
TTAGGTTAGGTGATTATCACTGTCTGTCTCTC----------------------------------------AGTCAGACATCTGGAGCATGGGACTGTC	TTAGGTTAGGTGATTATCACTGTCTGTCTCTCCTGCAGCCAGAAAGACTCCAGGGGACTCATTACTCTGTGCAGTCAGACATCTGGAGCATGGGACTGTC	FALSE	40	0	0	148	0.0010272	10.272
TTAGGTTATGTGATTATCACTGTCTGTCTCTCCTGCAGCCAGAAAGACTCCAGGGGACTCATTACTCTGTGAAGTCAGACATCTGGAGCATGGGACTGTC	TTAGGTTAGGTGATTATCACTGTCTGTCTCTCCTGCAGCCAGAAAGACTCCAGGGGACTCATTACTCTGTGCAGTCAGACATCTGGAGCATGGGACTGTC	FALSE	0	0	1	148	0.0010272	10.272
TTAGGTTAGGTGATTATCACTGTCTGTCTCTCCCACAG---------------GGGACTCATTACTCTGTGCAGTCAGACATCTGGAGCATGGGACTGTC	TTAGGTTAGGTGATTATCACTGTCTGTCTCTCCTGCAGCCAGAAAGACTCCAGGGGACTCATTACTCTGTGCAGTCAGACATCTGGAGCATGGGACTGTC	FALSE	15	0	2	148	0.0010272	10.272
TTAGGTTAGGTGATTATCACTGTCTGTCTCTCCTGCAGCCAGACTG-------------CATTACTCTGTGCAGTCAGACATCTGGAGCATGGGACTGTC	TTAGGTTAGGTGATTATCACTGTCTGTCTCTCCTGCAGCCAGAAAGACTCCAGGGGACTCATTACTCTGTGCAGTCAGACATCTGGAGCATGGGACTGTC	FALSE	13	0	2	148	0.0010272	10.272
TTATGTTAGGTGATTATCACTGTCTGTCTCTCCTGCAGCCAGAAAGAC--CAGGGGACTCATTACTCTGTGCAGTCAGACATCTGGAGCATGGGACTGTC	TTAGGTTAGGTGATTATCACTGTCTGTCTCTCCTGCAGCCAGAAAGACTCCAGGGGACTCATTACTCTGTGCAGTCAGACATCTGGAGCATGGGACTGTC	FALSE	2	0	0	148	0.0010272	10.272
TTAGGTTAGGTGATTATCACTGTCTGTCTCTCCTGCAGCCAGAAAGACTC----------ATTACTCTGTGCAGTCAGACATCTGGAGCATGGGACCGTC	TTAGGTTAGGTGATTATCACTGTCTGTCTCTCCTGCAGCCAGAAAGACTCCAGGGGACTCATTACTCTGTGCAGTCAGACATCTGGAGCATGGGACTGTC	FALSE	10	0	0	148	0.0010272	10.272
TTAGGTTAGGTGATTATCACTGTCTGTCTCTCCTGCAGC--------------GGGACTCATTACTCTGTGCAGTCAGACATCTGGAGCATGGGACTGTC	TTAGGTTAGGTGATTATCACTGTCTGTCTCTCCTGCAGCCAGAAAGACTCCAGGGGACTCATTACTCTGTGCAGTCAGACATCTGGAGCATGGGACTGTC	FALSE	14	0	0	148	0.0010272	10.272
TTAGGTTAGGTGATTATCACTGTCTGTCTCTCCTGCAGCCAGAAAGACTT--GGGGACTCATTACTCTGTGCAGTCAGACATCTGGAGCATGGGACTGTC	TTAGGTTAGGTGATTATCACTGTCTGTCTCTCCTGCAGCCAGAAAGACTCCAGGGGACTCATTACTCTGTGCAGTCAGACATCTGGAGCATGGGACTGTC	FALSE	2	0	1	147	0.00102026	10.2026
TTAGGTTAGGTGATTATCACTGTCTGTCTCTCCTGCAGCCAGAAAGACTAGATCGGAA---------------------------GAGCGTCGT------	TTAGGTTAGGTGATTATCACTGTCTGTCTCTCCTGCAGCCAGAAAGACTCCAGGGGACTCATTACTCTGTGCAGTCAGACATCTGGAGCATGGGACTGTC	FALSE	27	0	5	147	0.00102026	10.2026
TTAGGTTAGGTGATTATCACTGTCTGTCTCTCCTGCAGCCAGAAAGACTC--------------------------------------------------	TTAGGTTAGGTGATTATCACTGTCTGTCTCTCCTGCAGCCAGAAAGACTCCAGGGGACTCATTACTCTGTGCAGTCAGACATCTGGAGCATGGGACTGTC	FALSE	76	0	0	147	0.00102026	10.2026
TTAGGATAGGTGATTATCACTGTCTGTCTCTCCTGCAGCCAG-----------GGGACTCATTACTCTGTGCAGTCAGACATCTGGAGCATGGGACTGTC	TTAGGTTAGGTGATTATCACTGTCTGTCTCTCCTGCAGCCAGAAAGACTCCAGGGGACTCATTACTCTGTGCAGTCAGACATCTGGAGCATGGGACTGTC	FALSE	11	0	0	147	0.00102026	10.2026
TTAGGTTAGGTGATTATCACTGTCTGTCTCTCCTGC--------------------------------GTGCAGTCAGACATCTGGAGCATGGGACTGTC	TTAGGTTAGGTGATTATCACTGTCTGTCTCTCCTGCAGCCAGAAAGACTCCAGGGGACTCATTACTCTGTGCAGTCAGACATCTGGAGCATGGGACTGTC	FALSE	32	0	0	147	0.00102026	10.2026
TTAGGTTAGGTGATTATCACTGTCTGTCTCTCCTGCAGCCAGAAAGACTCATTACTGCACAGGGGACTCATTACTCTGTGCAGTCAGACATCTGGAGCAT	TTAGGTTAGGTGATTATCACTGTCTGTCTCTCCTGCAGCCAGAAAGACTC---------CAGGGGACTCATTACTCTGTGCAGTCAGACATCTGGAGCAT	FALSE	0	9	0	147	0.00102026	10.2026
TTAGGTTAGGTGATTATCACTGTCTGTCTCTCCTGCAGCCAGAAAGA-------------ATTACTCTGTGCAGTCAGACATCTGGAGCATGGGACTGTC	TTAGGTTAGGTGATTATCACTGTCTGTCTCTCCTGCAGCCAGAAAGACTCCAGGGGACTCATTACTCTGTGCAGTCAGACATCTGGAGCATGGGACTGTC	FALSE	13	0	0	146	0.00101332	10.1332
#NAME?	TTAGGTTAGGTGATTATCACTGTCTGTCTCTCCTGCAGCCAGAAAGACTCCAGGGGACTCATTACTCTGTGCAGTCAGACATCTGGAGCATGGGACTGTC	FALSE	77	0	0	146	0.00101332	10.1332
TTAGGTTAGGTGATTATCACTGTCTGTCTCTCCTGCAGCCAGAAAGACTCCAGGGGACTCATTACTCTGTGCAGTCAGACATTTGGAGCATGGGACTGTC	TTAGGTTAGGTGATTATCACTGTCTGTCTCTCCTGCAGCCAGAAAGACTCCAGGGGACTCATTACTCTGTGCAGTCAGACATCTGGAGCATGGGACTGTC	TRUE	0	0	0	146	0.00101332	10.1332
TTAGGTTAGGTGATTATCACTGTCTGTCTCTCCTGCAGCAA--------------------TTACTCTGTGCAGTCAGACATCTGGAGCATGGGACTGTC	TTAGGTTAGGTGATTATCACTGTCTGTCTCTCCTGCAGCCAGAAAGACTCCAGGGGACTCATTACTCTGTGCAGTCAGACATCTGGAGCATGGGACTGTC	FALSE	20	0	1	146	0.00101332	10.1332
TTAGGTTAGGTGATTATCACTGTCTGTCTCTCCTGCAGCCAGAAAGACTG----------GTTACTCTGTGCAGTCAGACATCTGGAGCATGGGACTGTC	TTAGGTTAGGTGATTATCACTGTCTGTCTCTCCTGCAGCCAGAAAGACTCCAGGGGACTCATTACTCTGTGCAGTCAGACATCTGGAGCATGGGACTGTC	FALSE	10	0	2	146	0.00101332	10.1332
#NAME?	TTAGGTTAGGTGATTATCACTGTCTGTCTCTCCTGCAGCCAGAAAGACTCCAGGGGACTCATTACTCTGTGCAGTCAGACATCTGGAGCATGGGACTGTC	FALSE	14	0	8	146	0.00101332	10.1332
TTAGGTTAGGTGATTATCACTGTCTGTGTCTCCTGCAGCCAGAAAGACTCCAGGGGACTCATTACTCTGTGCAGTCAGACATCTGGAGCATGGGACTGTC	TTAGGTTAGGTGATTATCACTGTCTGTCTCTCCTGCAGCCAGAAAGACTCCAGGGGACTCATTACTCTGTGCAGTCAGACATCTGGAGCATGGGACTGTC	FALSE	0	0	1	146	0.00101332	10.1332
#NAME?	TTAGGTTAGGTGATTATCACTGTCTGTCTCTCCTGCAGCCAGAAAGACTCCAGGGGACTCATTACTCTGTGCAGTCAGACATCTGGAGCATGGGACTGTC	FALSE	57	0	0	146	0.00101332	10.1332
TTAGGTTAGGTGATTATCACTGTCTGTCTCTCCTGCAGCCAG-----------GGGACTCATTACTCTGTGCAGTCAGACATCTGGAGCATGGGACTTTC	TTAGGTTAGGTGATTATCACTGTCTGTCTCTCCTGCAGCCAGAAAGACTCCAGGGGACTCATTACTCTGTGCAGTCAGACATCTGGAGCATGGGACTGTC	FALSE	11	0	0	146	0.00101332	10.1332
TTAGGTTAGGTGATTATCACTGTCTGTCTCTCCTGCAGCCAGAAAGACTGCAG-----TCATTACTCTGTGCAGTCAGACATCTGGAGCATGGGACTGTC	TTAGGTTAGGTGATTATCACTGTCTGTCTCTCCTGCAGCCAGAAAGACTCCAGGGGACTCATTACTCTGTGCAGTCAGACATCTGGAGCATGGGACTGTC	FALSE	5	0	1	146	0.00101332	10.1332
TTAGGTTAGGTGATTATCACTGTCTGTCTCTCCTGCAGCCAGAGAGACTC-AGGGGACTCATTACTCTGTGCAGTCAGACATCTGGAGCATGGGACTGTC	TTAGGTTAGGTGATTATCACTGTCTGTCTCTCCTGCAGCCAGAAAGACTCCAGGGGACTCATTACTCTGTGCAGTCAGACATCTGGAGCATGGGACTGTC	FALSE	1	0	1	146	0.00101332	10.1332
TTAGGTTAGGTGATTATCACTGTCTGTCTCTCCTGCAGCCAGAAGGACTGCAGGGGACTCATTACTCTGTGCAGTCAGACATCTGGAGCATGGGACTGTC	TTAGGTTAGGTGATTATCACTGTCTGTCTCTCCTGCAGCCAGAAAGACTCCAGGGGACTCATTACTCTGTGCAGTCAGACATCTGGAGCATGGGACTGTC	FALSE	0	0	2	146	0.00101332	10.1332
TTAGGTTAGGTGATTATCACTGTC------------------------------------------------AGTCAGACATCTGGAGCATGGGACTGTC	TTAGGTTAGGTGATTATCACTGTCTGTCTCTCCTGCAGCCAGAAAGACTCCAGGGGACTCATTACTCTGTGCAGTCAGACATCTGGAGCATGGGACTGTC	FALSE	48	0	0	146	0.00101332	10.1332
TTAGGTTAGGTGATTATCACTGTCTGTCTCTCCTGCAGCCAGAAAG------------------------------------------------------	TTAGGTTAGGTGATTATCACTGTCTGTCTCTCCTGCAGCCAGAAAGACTCCAGGGGACTCATTACTCTGTGCAGTCAGACATCTGGAGCATGGGACTGTC	FALSE	106	0	0	145	0.00100638	10.0638
#NAME?	TTAGGTTAGGTGATTATCACTGTCTGTCTCTCCTGCAGCCAGAAAGACTCCAGGGGACTCATTACTCTGTGCAGTCAGACATCTGGAGCATGGGACTGTC	FALSE	71	0	0	145	0.00100638	10.0638
TTAGGTTAGGTGATTATC----------------------------------------TCATTACTCTGTGCAGTCAGACATCTGGAGCATGGGACTGTC	TTAGGTTAGGTGATTATCACTGTCTGTCTCTCCTGCAGCCAGAAAGACTCCAGGGGACTCATTACTCTGTGCAGTCAGACATCTGGAGCATGGGACTGTC	FALSE	40	0	0	145	0.00100638	10.0638
TTAGGTTAGGTGATTATCACTGTCT------------------------------------TTACTCTGTGCAGTCAGACATCTGGAGCATGGGACTGTC	TTAGGTTAGGTGATTATCACTGTCTGTCTCTCCTGCAGCCAGAAAGACTCCAGGGGACTCATTACTCTGTGCAGTCAGACATCTGGAGCATGGGACTGTC	FALSE	36	0	0	145	0.00100638	10.0638
TTAGGTTGGGTGATTATCACTGTCTGTCTCTCCTGCAGCCAGAAAGACTC----------ATTACTCTGTGCAGTCAGACATCTGGAGCATGGGACTGTC	TTAGGTTAGGTGATTATCACTGTCTGTCTCTCCTGCAGCCAGAAAGACTCCAGGGGACTCATTACTCTGTGCAGTCAGACATCTGGAGCATGGGACTGTC	FALSE	10	0	0	145	0.00100638	10.0638
TTAGGTTAGGTGATTATCACTGTCTGTCTCTCCTGCAGCCAGAAAGACTC----------ATTGCTCTGTGCAGTCAGACATCTGGAGCATGGGACTGTC	TTAGGTTAGGTGATTATCACTGTCTGTCTCTCCTGCAGCCAGAAAGACTCCAGGGGACTCATTACTCTGTGCAGTCAGACATCTGGAGCATGGGACTGTC	FALSE	10	0	1	145	0.00100638	10.0638
TTAGGTTAGGTGATTATCACTGTCTGTCTCTC------------------------ACTCATTACTCTGTGCAGTCAGACATCTGGAGCATGGGACTGTC	TTAGGTTAGGTGATTATCACTGTCTGTCTCTCCTGCAGCCAGAAAGACTCCAGGGGACTCATTACTCTGTGCAGTCAGACATCTGGAGCATGGGACTGTC	FALSE	24	0	0	145	0.00100638	10.0638
TTATGTTAGGTGATTATCACTGTCTGTCTCTCCTGCAGCCAGAAAGAC---AGGGGACTCATTACTCTGTGCAGTCAGACATCTGGAGCATGGGACTGTC	TTAGGTTAGGTGATTATCACTGTCTGTCTCTCCTGCAGCCAGAAAGACTCCAGGGGACTCATTACTCTGTGCAGTCAGACATCTGGAGCATGGGACTGTC	FALSE	3	0	0	145	0.00100638	10.0638
TTAGGTTAGGTGATTATCACTGTCTGTCTCTCCTGCAGCCAGAAAGACTCACACAGGGGACTCATTACTCTGTGCAGTCAGACATCTGGAGCATGGGACT	TTAGGTTAGGTGATTATCACTGTCTGTCTCTCCTGCAGCCAGAAAGACTC---CAGGGGACTCATTACTCTGTGCAGTCAGACATCTGGAGCATGGGACT	FALSE	0	3	0	144	0.000999436	9.99436
TTAGGTTAGGTGATTATCACTGTCTGTCTCTCCTGCAGCCAGAAAGACTT----GGACTCATTACTCTGTGCAGTCAGACATCTGGAGCATGGGACTGTC	TTAGGTTAGGTGATTATCACTGTCTGTCTCTCCTGCAGCCAGAAAGACTCCAGGGGACTCATTACTCTGTGCAGTCAGACATCTGGAGCATGGGACTGTC	FALSE	4	0	1	144	0.000999436	9.99436
TTAGGTTAGGTGATTATCACTGTCTGTCTCTCCTGCAGCCAGCA------CAGGGGACTCATTACTCTGTGCAGTCAGACATCTGGAGCATGGGACTGTC	TTAGGTTAGGTGATTATCACTGTCTGTCTCTCCTGCAGCCAGAAAGACTCCAGGGGACTCATTACTCTGTGCAGTCAGACATCTGGAGCATGGGACTGTC	FALSE	6	0	1	144	0.000999436	9.99436
TTAGGTTAGGTGATTATCACTGTCTGTCTCTCCTGCAGCCAGAAAGGA--CAGGGGACTCATTACTCTGTGCAGTCAGACATCTGGAGCATGGGACTGTC	TTAGGTTAGGTGATTATCACTGTCTGTCTCTCCTGCAGCCAGAAAGACTCCAGGGGACTCATTACTCTGTGCAGTCAGACATCTGGAGCATGGGACTGTC	FALSE	2	0	2	144	0.000999436	9.99436
TTAGGTTAGGAGATTATAACTGTCTGTCTCTCCTGCAGCCAGAAAGACTCCAGGGGACTCATTACTCTGTGCAGTCAGACATCTGGAGCATGGGACTGTC	TTAGGTTAGGTGATTATCACTGTCTGTCTCTCCTGCAGCCAGAAAGACTCCAGGGGACTCATTACTCTGTGCAGTCAGACATCTGGAGCATGGGACTGTC	TRUE	0	0	0	144	0.000999436	9.99436
TTAGGTTAGGTGATTATCACTGTCTGTCTCTCCTGCAGCCGGAAAGACTC----------ATTACTCTGTGCAGTCAGACATCTGGAGCATGGGACTGTC	TTAGGTTAGGTGATTATCACTGTCTGTCTCTCCTGCAGCCAGAAAGACTCCAGGGGACTCATTACTCTGTGCAGTCAGACATCTGGAGCATGGGACTGTC	FALSE	10	0	1	144	0.000999436	9.99436
TTAGGTTAGGTGATTATCACTGTCTGTCTCTCCTGCAGCCAGAAAGACTC----------ATT--TCTGTGCAGTCAGACATCTGGAGCATGGGACTGTC	TTAGGTTAGGTGATTATCACTGTCTGTCTCTCCTGCAGCCAGAAAGACTCCAGGGGACTCATTACTCTGTGCAGTCAGACATCTGGAGCATGGGACTGTC	FALSE	12	0	0	144	0.000999436	9.99436
TTAGGTTAGGTGATTATCACTGTCTGTCCCTCCTGCAGCCAGAAAGACTC-AGGGGACTCATTACTCTGTGCAGTCAGACATCTGGAGCATGGGACTGTC	TTAGGTTAGGTGATTATCACTGTCTGTCTCTCCTGCAGCCAGAAAGACTCCAGGGGACTCATTACTCTGTGCAGTCAGACATCTGGAGCATGGGACTGTC	FALSE	1	0	1	144	0.000999436	9.99436
TTAGGTTAGGTGATTATCACTGTCTGTCTCTCCTGCAGCCAGAAAGAC--------AGACATTACTCTGTGCAGTCAGACATCTGGAGCATGGGACTGTC	TTAGGTTAGGTGATTATCACTGTCTGTCTCTCCTGCAGCCAGAAAGACTCCAGGGGACTCATTACTCTGTGCAGTCAGACATCTGGAGCATGGGACTGTC	FALSE	8	0	2	144	0.000999436	9.99436
TTCGGTTAGGTGATTATCACTGTCTGTCTCTCCTGCAGCCAGAAAGACTGCAGGGGACTCATTACTCTGTGCAGTCAGACATCTGGAGCATGGGACTGTC	TTAGGTTAGGTGATTATCACTGTCTGTCTCTCCTGCAGCCAGAAAGACTCCAGGGGACTCATTACTCTGTGCAGTCAGACATCTGGAGCATGGGACTGTC	FALSE	0	0	1	143	0.000992496	9.92496
TTAGGTTAGGTGATTATCACTGTCTGTCTCTCCTGCAGCCAGAAAAACTCCAGGGGACTCATTACTCTGTGCAGTCAGACATCTGGAGCATGGGACTGTC	TTAGGTTAGGTGATTATCACTGTCTGTCTCTCCTGCAGCCAGAAAGACTCCAGGGGACTCATTACTCTGTGCAGTCAGACATCTGGAGCATGGGACTGTC	FALSE	0	0	1	143	0.000992496	9.92496
TTAGGTTAGGTGATTATCACTGTCTGTCTCTCCTGCAGCCAGAAAGACTCCAGGGGACTCATTACTCTGTG-----AGA---------------------	TTAGGTTAGGTGATTATCACTGTCTGTCTCTCCTGCAGCCAGAAAGACTCCAGGGGACTCATTACTCTGTGCAGTCAGACATCTGGAGCATGGGACTGTC	FALSE	95	0	0	143	0.000992496	9.92496
TTAGGTTAGGTGATTATCACTGTCTGTCTCTCCTGCAGCCAGAAAGAAGA---------------TCGGAAGAG-CACACGTCTGAA------------C	TTAGGTTAGGTGATTATCACTGTCTGTCTCTCCTGCAGCCAGAAAGACTCCAGGGGACTCATTACTCTGTGCAGTCAGACATCTGGAGCATGGGACTGTC	FALSE	16	0	8	143	0.000992496	9.92496
TTAGGTTAGGTGATTATCACTGTCTGTCTCTCCTGCAGCCAGAAAGAC---AGGGGACTCATTACTCTGTGCAGTCAGACATCTGGAGCATGTGACTGTC	TTAGGTTAGGTGATTATCACTGTCTGTCTCTCCTGCAGCCAGAAAGACTCCAGGGGACTCATTACTCTGTGCAGTCAGACATCTGGAGCATGGGACTGTC	FALSE	3	0	0	143	0.000992496	9.92496
TTAGGTTAGGTGATTATCACTGTCTTTCT----------------GGCTGCAGGGGACTCATTACTCTGTGCAGTCAGACATCTGGAGCATGGGACTGTC	TTAGGTTAGGTGATTATCACTGTCTGTCTCTCCTGCAGCCAGAAAGACTCCAGGGGACTCATTACTCTGTGCAGTCAGACATCTGGAGCATGGGACTGTC	FALSE	16	0	3	143	0.000992496	9.92496
TTAGGTTAGGTGATTATCACTGTCTGTCTCTCCTGCAGCCAG-----------GGTACTCATTACTCTGTGCAGTCAGACATCTGGAGCATGGGACTGTC	TTAGGTTAGGTGATTATCACTGTCTGTCTCTCCTGCAGCCAGAAAGACTCCAGGGGACTCATTACTCTGTGCAGTCAGACATCTGGAGCATGGGACTGTC	FALSE	11	0	1	143	0.000992496	9.92496
TTAGGTTAGGTGATTATCACTGTCTGTCTCTCCTGCAGCCAGAAA----------------------------------CATCTGGAGCATGGGACTGTC	TTAGGTTAGGTGATTATCACTGTCTGTCTCTCCTGCAGCCAGAAAGACTCCAGGGGACTCATTACTCTGTGCAGTCAGACATCTGGAGCATGGGACTGTC	FALSE	34	0	0	143	0.000992496	9.92496
#NAME?	TTAGGTTAGGTGATTATCACTGTCTGTCTCTCCTGCAGCCAGAAAGACTCCAGGGGACTCATTACTCTGTGCAGTCAGACATCTGGAGCATGGGACTGTC	FALSE	63	0	0	142	0.000985555	9.85555
TTAGGTTAGGTGATTATCTCTGTCTGTCTCTCCTGCAGCCAGAAAGACTC----------ATTACTCTGTGCAGTCAGACATCTGGAGCATGGGACTGTC	TTAGGTTAGGTGATTATCACTGTCTGTCTCTCCTGCAGCCAGAAAGACTCCAGGGGACTCATTACTCTGTGCAGTCAGACATCTGGAGCATGGGACTGTC	FALSE	10	0	0	142	0.000985555	9.85555
TTAGGTTAGGTGATTATCACTGTCTT------------------------CAGGGGACTCATTACTCTGTGCAGTCAGACATCTGGAGCATGGGACTGTC	TTAGGTTAGGTGATTATCACTGTCTGTCTCTCCTGCAGCCAGAAAGACTCCAGGGGACTCATTACTCTGTGCAGTCAGACATCTGGAGCATGGGACTGTC	FALSE	24	0	1	142	0.000985555	9.85555
TTAGGTTAGGTGATTATCACTGTCTGTCTC-----------------CTGCAGGGGACTCATTACTCTGTGCAGTCAGACATCTGGAGCATGGGACTGTC	TTAGGTTAGGTGATTATCACTGTCTGTCTCTCCTGCAGCCAGAAAGACTCCAGGGGACTCATTACTCTGTGCAGTCAGACATCTGGAGCATGGGACTGTC	FALSE	17	0	1	142	0.000985555	9.85555
TTAGGTTAGGTGATTATCACTGTCCGTCTCTCCTGCAGCCAGAAAGACTC----------ATTACTCTGTGCAGTCAGACATCTGGAGCATGGGACTGTC	TTAGGTTAGGTGATTATCACTGTCTGTCTCTCCTGCAGCCAGAAAGACTCCAGGGGACTCATTACTCTGTGCAGTCAGACATCTGGAGCATGGGACTGTC	FALSE	10	0	1	142	0.000985555	9.85555
TTAGGTTCGGTGATTATCACTGTCTGTCTCTCCTGCAGCCAGAAAGAC--CAGGGGACTCATTACTCTGTGCAGTCAGACATCTGGAGCATGGGACTGTC	TTAGGTTAGGTGATTATCACTGTCTGTCTCTCCTGCAGCCAGAAAGACTCCAGGGGACTCATTACTCTGTGCAGTCAGACATCTGGAGCATGGGACTGTC	FALSE	2	0	0	142	0.000985555	9.85555
TTAGGTTAGGTGATTATCACTGTCTGTCTCTCCTGCAGCCAGAAAGA---------------TACTCTGTGCAGTCAGACATCTGGAGCATGGGACTGTC	TTAGGTTAGGTGATTATCACTGTCTGTCTCTCCTGCAGCCAGAAAGACTCCAGGGGACTCATTACTCTGTGCAGTCAGACATCTGGAGCATGGGACTGTC	FALSE	15	0	0	142	0.000985555	9.85555
#NAME?	TTAGGTTAGGTGATTATCACTGTCTGTCTCTCCTGCAGCCAGAAAGACTCCAGGGGACTCATTACTCTGTGCAGTCAGACATCTGGAGCATGGGACTGTC	FALSE	82	0	0	141	0.000978615	9.78615
TTAGGTTAGGTGATTATCACTGTCTGTCTCTCCTGCAGCCAGAAAGACTC-AGGGGACTCATTACTCTGTGTAGTCAGACATCTGGAGCATGGGACTGTC	TTAGGTTAGGTGATTATCACTGTCTGTCTCTCCTGCAGCCAGAAAGACTCCAGGGGACTCATTACTCTGTGCAGTCAGACATCTGGAGCATGGGACTGTC	FALSE	1	0	1	141	0.000978615	9.78615
TTAGGTTAGGTGATTATCACTGTCTGTCTCTCCTGCAGCCAGAAAGAC---AGGGGAATCATTACTCTGTGCAGTCAGACATCTGGAGCATGGGACTGTC	TTAGGTTAGGTGATTATCACTGTCTGTCTCTCCTGCAGCCAGAAAGACTCCAGGGGACTCATTACTCTGTGCAGTCAGACATCTGGAGCATGGGACTGTC	FALSE	3	0	1	141	0.000978615	9.78615
TTAGGTTAGGTGATTATCACTGTCTGTCTCTCCTGCAGCCAGA------------------------------GTCAGACATCTGGAGCATGGGACTGTC	TTAGGTTAGGTGATTATCACTGTCTGTCTCTCCTGCAGCCAGAAAGACTCCAGGGGACTCATTACTCTGTGCAGTCAGACATCTGGAGCATGGGACTGTC	FALSE	30	0	0	141	0.000978615	9.78615
TTAGGTTAGGTGATTATCACTGTCTGTCTCTCCTGCAGCCAGAGTCTTTC----TGGCTCATTACTCTGTGCAGTCAGACATCTGGAGCATGGGACTGTC	TTAGGTTAGGTGATTATCACTGTCTGTCTCTCCTGCAGCCAGAAAGACTCCAGGGGACTCATTACTCTGTGCAGTCAGACATCTGGAGCATGGGACTGTC	FALSE	4	0	7	141	0.000978615	9.78615
TTAGGTTAGGTGATTATCACTGTCTGTCTCTCCTGCAGCCAGAAACA--------GACTCATTACTCTGTGCAGTCAGACATCTGGAGCATGGGACTGTC	TTAGGTTAGGTGATTATCACTGTCTGTCTCTCCTGCAGCCAGAAAGACTCCAGGGGACTCATTACTCTGTGCAGTCAGACATCTGGAGCATGGGACTGTC	FALSE	8	0	1	141	0.000978615	9.78615
GTAGGTTAGGTGATTATCACTGTCTGTCTCTCCTGCAGCCAGAAAGACTCCAGGGGACTCATTACTCTGTGCAGTCAGACATCGGGAGCATGGGACTGTC	TTAGGTTAGGTGATTATCACTGTCTGTCTCTCCTGCAGCCAGAAAGACTCCAGGGGACTCATTACTCTGTGCAGTCAGACATCTGGAGCATGGGACTGTC	TRUE	0	0	0	141	0.000978615	9.78615
TTAGGTTAGGTGATTATCACTGTCTGTCTC----------------------------------CTCTGTGCAGTCAGACATCTGGAGCATGGGACTGTC	TTAGGTTAGGTGATTATCACTGTCTGTCTCTCCTGCAGCCAGAAAGACTCCAGGGGACTCATTACTCTGTGCAGTCAGACATCTGGAGCATGGGACTGTC	FALSE	34	0	0	140	0.000971674	9.71674
TTAGGTTAGGTGATTATCACTGTCTGTCTCTCCTGCAGCCAGAAAGACTC----------ATTACTCTATGCAGTCAGACATCTGGAGCATGGGACTGTC	TTAGGTTAGGTGATTATCACTGTCTGTCTCTCCTGCAGCCAGAAAGACTCCAGGGGACTCATTACTCTGTGCAGTCAGACATCTGGAGCATGGGACTGTC	FALSE	10	0	1	140	0.000971674	9.71674
TTAGGTTAGGTGATTATCACTGTCTGTCTCTCCTGCAGCCAGAAAGACTC-------------ATTCTGTGCAGTCAGACATCTGGAGCATGGGACTGTC	TTAGGTTAGGTGATTATCACTGTCTGTCTCTCCTGCAGCCAGAAAGACTCCAGGGGACTCATTACTCTGTGCAGTCAGACATCTGGAGCATGGGACTGTC	FALSE	13	0	1	140	0.000971674	9.71674
[truncated: 297,785+ more rows]

## Sheet: Day9_rep1
Aligned_Sequence	Reference_Sequence	Unedited	n_deleted	n_inserted	n_mutated	#Reads	%Reads	RPM	READS ALIGNED
[truncated: 223,309+ more rows]

[truncated: 6 more sheets: Rep1_inframe>0.02%, rep1_selected, Day1_rep2, Day9_rep2, Rep2_inframe>0.02%, rep2_selected]
