# Supplementary material for: The identification of functional regions of MEK1 using CRISPR tiling screens
Source: Commun Biol. 2025 Apr 24;8:656. doi: 10.1038/s42003-025-07966-4 (PMC12022096; doi:10.1038/s42003-025-07966-4)
Supplement: Supplementary file 3 — Supplementary Data 1-18 [file 42003_2025_7966_MOESM3_ESM.zip › Supplementary_Data_final/Supplementary Data 6_LFC of frameshift and in-frame INDEL mutations generated by sgR234L235.xlsx]

## Sheet: Matrix_logFC__rep1
	day2_day1	day5_day1	day9_day1	Class
TCCTGCAGCCAGAAAGACTC----------ATTACTCTGT_TCCTGCAGCCAGAAAGACTCCAGGGGACTCATTACTCTGT_10_0_0	-0.289629	-0.908515	-2.36687	frameshift
TCCTGCAGCCAGAAAGACTC-AGGGGACTCATTACTCTGT_TCCTGCAGCCAGAAAGACTCCAGGGGACTCATTACTCTGT_1_0_0	-0.334334	-1.06811	-2.58371	frameshift
TCCTGCAGCCAG-----------GGGACTCATTACTCTGT_TCCTGCAGCCAGAAAGACTCCAGGGGACTCATTACTCTGT_11_0_0	-0.380112	-0.918264	-2.52597	frameshift
TCCTGCAGCCAGAAAGAC---AGGGGACTCATTACTCTGT_TCCTGCAGCCAGAAAGACTCCAGGGGACTCATTACTCTGT_3_0_0	-0.304412	-0.860659	-2.45526	inframe
TCCTGCAGCCAGAAAGAC--CAGGGGACTCATTACTCTGT_TCCTGCAGCCAGAAAGACTCCAGGGGACTCATTACTCTGT_2_0_0	-0.246318	-0.839083	-2.46523	frameshift
TCCTGCAGCCAGAAAGACTCCCAGGGGACTCATTACTCTG_TCCTGCAGCCAGAAAGACTC-CAGGGGACTCATTACTCTG_0_1_0	-0.20727	-0.958348	-2.44718	frameshift
TCCTGCAGCCAGAA------CAGGGGACTCATTACTCTGT_TCCTGCAGCCAGAAAGACTCCAGGGGACTCATTACTCTGT_6_0_0	-0.347703	-0.892641	-2.46726	inframe
TCCTGCAGCCAGA--------------CTCATTACTCTGT_TCCTGCAGCCAGAAAGACTCCAGGGGACTCATTACTCTGT_14_0_0	-0.344581	-0.908267	-2.46361	frameshift
TCCTGCAGCCAGAAAG-------GGGACTCATTACTCTGT_TCCTGCAGCCAGAAAGACTCCAGGGGACTCATTACTCTGT_7_0_0	-0.289529	-0.847201	-2.41895	frameshift
TCCTGCAG---------------GGGACTCATTACTCTGT_TCCTGCAGCCAGAAAGACTCCAGGGGACTCATTACTCTGT_15_0_0	-0.253527	-0.830324	-2.21103	inframe
TCCTGCAGCCAGAAAG----CAGGGGACTCATTACTCTGT_TCCTGCAGCCAGAAAGACTCCAGGGGACTCATTACTCTGT_4_0_0	-0.386777	-0.930304	-2.55568	frameshift
TCCTGCAGCCAGAAA-----CAGGGGACTCATTACTCTGT_TCCTGCAGCCAGAAAGACTCCAGGGGACTCATTACTCTGT_5_0_0	-0.267196	-0.902691	-2.50056	frameshift
TCCTGCAGCCAGAAAGACTC-----------------TGT_TCCTGCAGCCAGAAAGACTCCAGGGGACTCATTACTCTGT_17_0_0	-0.23697	-0.920762	-2.32582	frameshift
TCCTGCAGCCAGA---------------------------_TCCTGCAGCCAGAAAGACTCCAGGGGACTCATTACTCTGT_36_0_0	-0.169187	-1.00918	-2.42536	inframe
TCCTGCAGCCAGAAAGACTCACAGGGGACTCATTACTCTG_TCCTGCAGCCAGAAAGACTC-CAGGGGACTCATTACTCTG_0_1_0	-0.196713	-0.855888	-2.29569	frameshift
TCCTGCAGCCA--------------------TTACTCTGT_TCCTGCAGCCAGAAAGACTCCAGGGGACTCATTACTCTGT_20_0_0	-0.3237	-0.941564	-2.51345	frameshift
TCCTGCAGCCAGA-------CAGGGGACTCATTACTCTGT_TCCTGCAGCCAGAAAGACTCCAGGGGACTCATTACTCTGT_7_0_0	-0.338436	-0.994452	-2.57347	frameshift
TCCTGCAGCCAGAAGGACTC-AGGGGACTCATTACTCTGT_TCCTGCAGCCAGAAAGACTCCAGGGGACTCATTACTCTGT_1_0_1	-0.0776796	-0.819891	-2.4934	frameshift
TCCTGCAG--------------------------------_TCCTGCAGCCAGAAAGACTCCAGGGGACTCATTACTCTGT_36_0_0	-0.110769	-1.03712	-2.26735	inframe
TCCTGCAGCCAGAAAGACTCCAGGG-ACTCATTACTCTGT_TCCTGCAGCCAGAAAGACTCCAGGGGACTCATTACTCTGT_1_0_0	-0.249046	-1.04471	-2.50872	frameshift
TCCTGCAGCCAGAAAGACTCTCAGGGGACTCATTACTCTG_TCCTGCAGCCAGAAAGACTC-CAGGGGACTCATTACTCTG_0_1_0	-0.208156	-0.843991	-2.41601	frameshift
TCCTGCAGCCAGAAAGACTCTCCAGGGGACTCATTACTCT_TCCTGCAGCCAGAAAGACTC--CAGGGGACTCATTACTCT_0_2_0	-0.163757	-0.861045	-2.32301	frameshift
#NAME?	-0.176725	-0.973591	-2.1763	inframe
TCCTGCAGCCAGAAAGAC----------------------_TCCTGCAGCCAGAAAGACTCCAGGGGACTCATTACTCTGT_32_0_0	-0.137332	-0.99734	-2.11139	frameshift
TCCTGCAGCCAGAAAGACTC-----GACTCATTACTCTGT_TCCTGCAGCCAGAAAGACTCCAGGGGACTCATTACTCTGT_5_0_0	-0.337845	-0.931705	-2.41974	frameshift
TC----------------------------ATTACTCTGT_TCCTGCAGCCAGAAAGACTCCAGGGGACTCATTACTCTGT_28_0_0	-0.08096	-0.826365	-2.00614	frameshift
TCCTGCAGCCAGAAAG---CCAGGGGACTCATTACTCTGT_TCCTGCAGCCAGAAAGACTCCAGGGGACTCATTACTCTGT_3_0_0	-0.260488	-0.731966	-2.43436	inframe
TCCTGCAGCCAGAA----------GGACTCATTACTCTGT_TCCTGCAGCCAGAAAGACTCCAGGGGACTCATTACTCTGT_10_0_0	-0.181915	-0.611958	-2.32578	frameshift
T-------------------------------------GT_TCCTGCAGCCAGAAAGACTCCAGGGGACTCATTACTCTGT_37_0_0	-0.00243957	-0.975099	-2.08946	frameshift
TCCTGCAGCCA---------CAGGGGACTCATTACTCTGT_TCCTGCAGCCAGAAAGACTCCAGGGGACTCATTACTCTGT_9_0_0	-0.366607	-0.822992	-2.40686	inframe
TCCTGCAGCCAG--------CAGGGGACTCATTACTCTGT_TCCTGCAGCCAGAAAGACTCCAGGGGACTCATTACTCTGT_8_0_0	-0.314377	-0.795535	-2.43502	frameshift
TCCTGCAGCCAGAA-GACTCCAGGGGACTCATTACTCTGT_TCCTGCAGCCAGAAAGACTCCAGGGGACTCATTACTCTGT_1_0_0	-0.102858	-0.861719	-2.28705	frameshift
TCCTGCAGCCAGAAGGAC--CAGGGGACTCATTACTCTGT_TCCTGCAGCCAGAAAGACTCCAGGGGACTCATTACTCTGT_2_0_1	-0.191443	-0.780849	-2.56482	frameshift
TCCTGCAGC------------AGGGGACTCATTACTCTGT_TCCTGCAGCCAGAAAGACTCCAGGGGACTCATTACTCTGT_12_0_0	-0.256032	-0.784838	-2.17271	inframe
TCC------------------AGGGGACTCATTACTCTGT_TCCTGCAGCCAGAAAGACTCCAGGGGACTCATTACTCTGT_18_0_0	-0.362563	-0.932107	-2.40022	inframe
TCCTGCAGCCAGAAAGACTC--------TCATTACTCTGT_TCCTGCAGCCAGAAAGACTCCAGGGGACTCATTACTCTGT_8_0_0	-0.289852	-0.845018	-2.45758	frameshift
TCCTGCAGCCAGAAGGAC---AGGGGACTCATTACTCTGT_TCCTGCAGCCAGAAAGACTCCAGGGGACTCATTACTCTGT_3_0_1	-0.327443	-1.01058	-2.70147	inframe
TCCTGC--------------CAGGGGACTCATTACTCTGT_TCCTGCAGCCAGAAAGACTCCAGGGGACTCATTACTCTGT_14_0_0	-0.307682	-0.829115	-2.3417	frameshift
TCCTGCAGCCAGAA-------------CTCATTACTCTGT_TCCTGCAGCCAGAAAGACTCCAGGGGACTCATTACTCTGT_13_0_0	-0.12484	-0.821923	-2.17964	frameshift
TCCTGCAGCCAGAA-----CCAGGGGACTCATTACTCTGT_TCCTGCAGCCAGAAAGACTCCAGGGGACTCATTACTCTGT_5_0_0	-0.316016	-0.926891	-2.42517	frameshift
TCCTGCAGCCAGAAAGACTCGCAGGGGACTCATTACTCTG_TCCTGCAGCCAGAAAGACTC-CAGGGGACTCATTACTCTG_0_1_0	-0.155901	-0.9413	-2.50683	frameshift
TCCTGCA------------------------TTACTCTGT_TCCTGCAGCCAGAAAGACTCCAGGGGACTCATTACTCTGT_24_0_0	-0.230116	-0.876794	-1.98823	inframe
TCCTGCAGCCAGGA-----------GACTCATTACTCTGT_TCCTGCAGCCAGAAAGACTCCAGGGGACTCATTACTCTGT_11_0_1	-0.318122	-0.8142	-2.52818	frameshift
TCCTGCAGCC----------CAGGGGACTCATTACTCTGT_TCCTGCAGCCAGAAAGACTCCAGGGGACTCATTACTCTGT_10_0_0	-0.344269	-0.908611	-2.41985	frameshift
TCCTGCAGCCAG-------------GACTCATTACTCTGT_TCCTGCAGCCAGAAAGACTCCAGGGGACTCATTACTCTGT_13_0_0	-0.285984	-0.926717	-2.16895	frameshift
TCCTGCAG------------------ACTCATTACTCTGT_TCCTGCAGCCAGAAAGACTCCAGGGGACTCATTACTCTGT_18_0_0	-0.141838	-0.803095	-2.30565	inframe
TCCTGCAGCCAGAAAGACTG---------CATTACTCTGT_TCCTGCAGCCAGAAAGACTCCAGGGGACTCATTACTCTGT_9_0_1	-0.291574	-0.750179	-2.14352	inframe
TCCTGCAGCCAGAAAGAC-CCAGGGGACTCATTACTCTGT_TCCTGCAGCCAGAAAGACTCCAGGGGACTCATTACTCTGT_1_0_0	-0.20987	-0.874625	-2.28511	frameshift
TC-----------------------------------TGT_TCCTGCAGCCAGAAAGACTCCAGGGGACTCATTACTCTGT_35_0_0	-0.00551281	-0.856994	-1.93966	frameshift
TCCTGCAGCCAGAAAGACT-------------------GT_TCCTGCAGCCAGAAAGACTCCAGGGGACTCATTACTCTGT_19_0_0	-0.318393	-0.816472	-2.15382	frameshift
TCCTGCA-------------CAGGGGACTCATTACTCTGT_TCCTGCAGCCAGAAAGACTCCAGGGGACTCATTACTCTGT_13_0_0	-0.352064	-0.832505	-2.16214	frameshift
TCCTGCAGCCAGAAAGAT--CAGGGGACTCATTACTCTGT_TCCTGCAGCCAGAAAGACTCCAGGGGACTCATTACTCTGT_2_0_1	0.346365	-0.28459	-1.78173	frameshift
#NAME?	-0.168728	-0.775967	-2.17979	frameshift
TCCTGCAGCCAGAAAGACT---------------------_TCCTGCAGCCAGAAAGACTCCAGGGGACTCATTACTCTGT_48_0_0	-0.0867639	-0.940004	-2.01722	inframe
TCCTGCAGCCAG----------------------------_TCCTGCAGCCAGAAAGACTCCAGGGGACTCATTACTCTGT_32_0_0	-0.0622855	-0.868155	-2.22137	frameshift
TCCTGCAGCCAGAAAGACT---GGGGACTCATTACTCTGT_TCCTGCAGCCAGAAAGACTCCAGGGGACTCATTACTCTGT_3_0_0	-0.269845	-0.846428	-2.25634	inframe
TC-------------------AGGGGACTCATTACTCTGT_TCCTGCAGCCAGAAAGACTCCAGGGGACTCATTACTCTGT_19_0_0	-0.121513	-0.677352	-2.11956	frameshift
#NAME?	0.0564111	-1.29939	-1.99514	frameshift
TCCT-------------------------CATTACTCTGT_TCCTGCAGCCAGAAAGACTCCAGGGGACTCATTACTCTGT_25_0_0	-0.0447021	-0.743003	-1.99336	frameshift
TCCT----------------CAGGGGACTCATTACTCTGT_TCCTGCAGCCAGAAAGACTCCAGGGGACTCATTACTCTGT_16_0_0	-0.416989	-1.00813	-2.27508	frameshift
#NAME?	-0.0871229	-0.663114	-2.30183	inframe
TCC-----------------CAGGGGACTCATTACTCTGT_TCCTGCAGCCAGAAAGACTCCAGGGGACTCATTACTCTGT_17_0_0	-0.176316	-0.702844	-2.06476	frameshift
TCCTGCAGCCAGAA--------GGGGACTCATTACTCTGT_TCCTGCAGCCAGAAAGACTCCAGGGGACTCATTACTCTGT_8_0_0	-0.248744	-0.865404	-2.4626	frameshift
TCCTGCAGCCAGAAAGACTC--GGGGACTCATTACTCTGT_TCCTGCAGCCAGAAAGACTCCAGGGGACTCATTACTCTGT_2_0_0	-0.234665	-0.821608	-2.45525	frameshift
#NAME?	-0.157157	-0.628671	-2.00929	inframe
TCCTGCAGCCAGAAAGACTC---------CATTACTCTGT_TCCTGCAGCCAGAAAGACTCCAGGGGACTCATTACTCTGT_9_0_0	-0.304321	-0.852006	-2.42781	inframe
TCCTGCAGCCAG------------GGACTCATTACTCTGT_TCCTGCAGCCAGAAAGACTCCAGGGGACTCATTACTCTGT_12_0_0	-0.22901	-0.691811	-2.30938	inframe
TCCTGCAGCCAGAAAGACTC-------CTCATTACTCTGT_TCCTGCAGCCAGAAAGACTCCAGGGGACTCATTACTCTGT_7_0_0	-0.409314	-0.953246	-2.41643	frameshift
TCCTGCAGCCAGAAAGACTC---ATTACTCATTACTCTGT_TCCTGCAGCCAGAAAGACTCCAGGGGACTCATTACTCTGT_3_0_3	-0.234055	-0.624859	-1.95979	inframe
TCCTGCAGCCAGAAAGACTC---GGGACTCATTACTCTGT_TCCTGCAGCCAGAAAGACTCCAGGGGACTCATTACTCTGT_3_0_0	-0.276565	-0.828086	-2.23769	inframe
TCTTGAAAC------------AGGGGACTCATTACTCTGT_TCCTGCAGCCAGAAAGACTCCAGGGGACTCATTACTCTGT_12_0_3	0.867498	-1.29966	-1.73825	inframe
TCCTGCAGCCAGAAAGTC---AGGGGACTCATTACTCTGT_TCCTGCAGCCAGAAAGACTCCAGGGGACTCATTACTCTGT_3_0_1	0.0659737	-0.473787	-2.11707	inframe
TCCTGCAGCCAGAAAG---------GACTCATTACTCTGT_TCCTGCAGCCAGAAAGACTCCAGGGGACTCATTACTCTGT_9_0_0	-0.300402	-0.785328	-2.09295	inframe
TCCTGCAGCCAGAAAGACTCCTCCAGGGGACTCATTACTC_TCCTGCAGCCAGAAAGACTC---CAGGGGACTCATTACTC_0_3_0	-0.0883673	-0.901752	-2.29359	inframe
TCCTG----------------------------------T_TCCTGCAGCCAGAAAGACTCCAGGGGACTCATTACTCTGT_34_0_0	0.185631	-0.901802	-2.085	frameshift
TCCTGCAGCCAGAAAGACTC------ACTCATTACTCTGT_TCCTGCAGCCAGAAAGACTCCAGGGGACTCATTACTCTGT_6_0_0	-0.450917	-0.918211	-2.44661	inframe
TCCTGCAGCCAGAAAG--------GGACTCATTACTCTGT_TCCTGCAGCCAGAAAGACTCCAGGGGACTCATTACTCTGT_8_0_0	-0.167241	-0.758055	-2.1355	frameshift
TCCTGCAGCCAGAAAGACTTTCAGGGGACTCATTACTCTG_TCCTGCAGCCAGAAAGACTC-CAGGGGACTCATTACTCTG_0_1_1	0.290827	-0.234385	-1.90676	frameshift
#NAME?	-0.275445	-0.783033	-1.98028	frameshift
TCCTGCAGCCAGAAAGAATC----------ATTACTCTGT_TCCTGCAGCCAGAAAGACTCCAGGGGACTCATTACTCTGT_10_0_1	-0.200621	-0.698763	-1.38362	frameshift
TCCTGCAGCC------------------TCATTACTCTGT_TCCTGCAGCCAGAAAGACTCCAGGGGACTCATTACTCTGT_18_0_0	-0.171049	-0.843735	-2.37112	inframe
TCCTGCAGCCAGAAAGA-----GGGGACTCATTACTCTGT_TCCTGCAGCCAGAAAGACTCCAGGGGACTCATTACTCTGT_5_0_0	-0.423872	-1.06765	-2.68959	frameshift
TCCTGCAGCCAGAAAGACT------GGCTCATTACTCTGT_TCCTGCAGCCAGAAAGACTCCAGGGGACTCATTACTCTGT_6_0_1	-0.26272	-0.640105	-2.30006	inframe
#NAME?	-0.123299	-1.02174	-2.33951	frameshift
TCCTGCAGCCAGAAAGACTC----GGACTCATTACTCTGT_TCCTGCAGCCAGAAAGACTCCAGGGGACTCATTACTCTGT_4_0_0	-0.252453	-0.809827	-2.42805	frameshift
TCCTGCAGCCAGA----------------CATTACTCTGT_TCCTGCAGCCAGAAAGACTCCAGGGGACTCATTACTCTGT_16_0_0	-0.292733	-0.729053	-2.70022	frameshift
TCCTGCAGCCAGAAAGACTC--AGGGACTCATTACTCTGT_TCCTGCAGCCAGAAAGACTCCAGGGGACTCATTACTCTGT_2_0_1	-0.00827686	-0.755101	-2.07902	frameshift
CCTGCAGCCAGAAAGACTTCCAGGGGACTCATTACTCTGT_CCTGCAGCCAGAAAGACT-CCAGGGGACTCATTACTCTGT_0_1_0	-0.165191	-0.777812	-2.45687	frameshift
TCCTGCAGCCAGAAA------------CTCATTACTCTGT_TCCTGCAGCCAGAAAGACTCCAGGGGACTCATTACTCTGT_12_0_0	-0.102062	-0.73543	-2.51991	inframe
TCCTGCAGCCAGAAA----CCAGGGGACTCATTACTCTGT_TCCTGCAGCCAGAAAGACTCCAGGGGACTCATTACTCTGT_4_0_0	-0.394157	-0.968302	-2.33077	frameshift
TCCTGCAGCCAGA---------GGGGACTCATTACTCTGT_TCCTGCAGCCAGAAAGACTCCAGGGGACTCATTACTCTGT_9_0_0	-0.283383	-0.660933	-2.30311	inframe
TCCTGCAGCCAGAAAGAC------------ATTACTCTGT_TCCTGCAGCCAGAAAGACTCCAGGGGACTCATTACTCTGT_12_0_0	-0.237691	-0.794517	-2.45571	inframe
TCCTGCAGCCAGAAAGAA--CAGGGGACTCATTACTCTGT_TCCTGCAGCCAGAAAGACTCCAGGGGACTCATTACTCTGT_2_0_1	-0.192778	-0.797484	-2.32752	frameshift
TCCTGCAGCCAGAAAG-CTCCAGGGGACTCATTACTCTGT_TCCTGCAGCCAGAAAGACTCCAGGGGACTCATTACTCTGT_1_0_0	0.00549837	-0.88497	-2.38754	frameshift
TCCTGCAGCCAGAAAG--TCCAGGGGACTCATTACTCTGT_TCCTGCAGCCAGAAAGACTCCAGGGGACTCATTACTCTGT_2_0_0	-0.266966	-0.739301	-2.58264	frameshift
#NAME?	0.226478	-0.686402	-1.97857	frameshift
#NAME?	0.0382077	-0.833581	-2.20785	frameshift
TCCTGCAGCCAGAAAGACT------GACTCATTACTCTGT_TCCTGCAGCCAGAAAGACTCCAGGGGACTCATTACTCTGT_6_0_0	-0.288028	-0.844544	-2.33968	inframe
TCCTGCA--------------------CTCATTACTCTGT_TCCTGCAGCCAGAAAGACTCCAGGGGACTCATTACTCTGT_20_0_0	0.041816	-0.707882	-2.39075	frameshift
TCCTGCAGC-------------------TCATTACTCTGT_TCCTGCAGCCAGAAAGACTCCAGGGGACTCATTACTCTGT_19_0_0	-0.0828554	-0.754706	-2.32577	frameshift
TCCTGCAGCCAGAA-GACTC-AGGGGACTCATTACTCTGT_TCCTGCAGCCAGAAAGACTCCAGGGGACTCATTACTCTGT_2_0_0	-0.0964681	-1.08766	-2.46492	frameshift
TCCTGCAGCCAGAAAGACTC--------------------_TCCTGCAGCCAGAAAGACTCCAGGGGACTCATTACTCTGT_33_0_0	-0.252171	-1.03414	-2.40441	inframe
TCCTGCAGCCAGAAG-----CAGGGGACTCATTACTCTGT_TCCTGCAGCCAGAAAGACTCCAGGGGACTCATTACTCTGT_5_0_1	-0.486524	-0.876109	-2.67688	frameshift
TCCTG---------------------ACTCATTACTCTGT_TCCTGCAGCCAGAAAGACTCCAGGGGACTCATTACTCTGT_21_0_0	-0.171413	-0.571672	-1.91027	inframe
TCCTGCAGCCAGAAT-----CAGGGGACTCATTACTCTGT_TCCTGCAGCCAGAAAGACTCCAGGGGACTCATTACTCTGT_5_0_1	-0.11968	-0.520684	-2.00596	frameshift
TCCTGC----------------------TCATTACTCTGT_TCCTGCAGCCAGAAAGACTCCAGGGGACTCATTACTCTGT_22_0_0	-0.279874	-0.840904	-1.80732	frameshift
TCCTGCAGCCAGAAAGACTC-----------TTACTCTGT_TCCTGCAGCCAGAAAGACTCCAGGGGACTCATTACTCTGT_11_0_0	-0.274172	-0.949904	-2.68642	frameshift
TCCTGCAGCCAGAAAGACTGCAGG--ACTCATTACTCTGT_TCCTGCAGCCAGAAAGACTCCAGGGGACTCATTACTCTGT_2_0_1	-0.154067	-0.454309	-1.86956	frameshift
TCCTGCAGCCAGAAAGACT---------------------_TCCTGCAGCCAGAAAGACTCCAGGGGACTCATTACTCTGT_35_0_0	-0.189302	-1.20507	-2.47897	frameshift
TCCTGCAGCCAGA---------------------CTCTGT_TCCTGCAGCCAGAAAGACTCCAGGGGACTCATTACTCTGT_21_0_0	-0.475734	-0.885753	-2.44604	inframe
TCCTGCAGCCAGAAAGACTC----------TTTACTCTGT_TCCTGCAGCCAGAAAGACTCCAGGGGACTCATTACTCTGT_10_0_1	-0.289686	-1.05337	-2.54335	frameshift
#NAME?	-0.0179246	-0.934706	-2.21567	frameshift
#NAME?	-0.214343	-0.824442	-2.30138	frameshift
TCCTGCAGCCAGAAATACTC----------ATTACTCTGT_TCCTGCAGCCAGAAAGACTCCAGGGGACTCATTACTCTGT_10_0_1	-0.444133	-1.1205	-2.67728	frameshift
TCCTGCAGCCAGAAAGA--------GACTCATTACTCTGT_TCCTGCAGCCAGAAAGACTCCAGGGGACTCATTACTCTGT_8_0_0	-0.207627	-0.949269	-2.30324	frameshift
TCCTGCAGCCAGAAAGACT----GGGACTCATTACTCTGT_TCCTGCAGCCAGAAAGACTCCAGGGGACTCATTACTCTGT_4_0_0	-0.319782	-0.847668	-2.74157	frameshift
TCCTGCAGCCAGAAAGACTC------------TACTCTGT_TCCTGCAGCCAGAAAGACTCCAGGGGACTCATTACTCTGT_12_0_0	-0.49154	-0.869644	-2.46466	inframe
#NAME?	-0.131256	-0.625431	-1.95258	inframe
TCCTGCAGCCAGAAAGACTCATTACAGGGGACTCATTACT_TCCTGCAGCCAGAAAGACTC----CAGGGGACTCATTACT_0_4_0	-0.105671	-0.490314	-1.86612	frameshift
TCCTGCAGCCAGAAAT----CAGGGGACTCATTACTCTGT_TCCTGCAGCCAGAAAGACTCCAGGGGACTCATTACTCTGT_4_0_1	0.146557	-0.363946	-2.16991	frameshift
TCCTGCAGCCAGAA-----------GACTCATTACTCTGT_TCCTGCAGCCAGAAAGACTCCAGGGGACTCATTACTCTGT_11_0_0	-0.158629	-0.766487	-2.38715	frameshift
#NAME?	0.0747454	-0.941334	-1.92336	frameshift
TCCTGCAGCCAGA------------GACTCATTACTCTGT_TCCTGCAGCCAGAAAGACTCCAGGGGACTCATTACTCTGT_12_0_0	-0.18704	-0.917637	-2.63052	inframe
CCTGCAGCCAGAAAGACTGCCAGGGGACTCATTACTCTGT_CCTGCAGCCAGAAAGACT-CCAGGGGACTCATTACTCTGT_0_1_0	-0.191455	-0.951002	-2.28782	frameshift
TCCTGCAGCCAGAAGG-CTCCAGGGGACTCATTACTCTGT_TCCTGCAGCCAGAAAGACTCCAGGGGACTCATTACTCTGT_1_0_1	-0.155493	-1.07506	-2.8311	frameshift
TCCTGC-----------------------------TCTGT_TCCTGCAGCCAGAAAGACTCCAGGGGACTCATTACTCTGT_29_0_0	0.108763	-0.594017	-2.13366	frameshift
TCCTGCAGCCAGAAAG------GGGGACTCATTACTCTGT_TCCTGCAGCCAGAAAGACTCCAGGGGACTCATTACTCTGT_6_0_0	-0.175113	-1.01081	-2.6825	inframe
TCCTGCAGCCAGAAAGA-TCCAGGGGACTCATTACTCTGT_TCCTGCAGCCAGAAAGACTCCAGGGGACTCATTACTCTGT_1_0_0	-0.0103388	-0.757289	-2.30532	frameshift
TCCTGCAGCCAGA------CCAGGGGACTCATTACTCTGT_TCCTGCAGCCAGAAAGACTCCAGGGGACTCATTACTCTGT_6_0_0	-0.13937	-0.962418	-2.62953	inframe
TCCTGCAGCCAGAA----TCCAGGGGACTCATTACTCTGT_TCCTGCAGCCAGAAAGACTCCAGGGGACTCATTACTCTGT_4_0_0	-0.216315	-0.74433	-2.51266	frameshift
TCCTGCAGCCAGACA--------------------TCTGT_TCCTGCAGCCAGAAAGACTCCAGGGGACTCATTACTCTGT_20_0_1	-0.106779	-0.821834	-2.57481	frameshift
TCCTGCAGCCAGA----------GGGACTCATTACTCTGT_TCCTGCAGCCAGAAAGACTCCAGGGGACTCATTACTCTGT_10_0_0	-0.540199	-1.30985	-2.77244	frameshift
TCCTGCAGCCAGAAAGACTC--------------CTCTGT_TCCTGCAGCCAGAAAGACTCCAGGGGACTCATTACTCTGT_14_0_0	-0.353933	-0.988815	-2.58119	frameshift
TCCTGCAGCCATTA-------------CTCATTACTCTGT_TCCTGCAGCCAGAAAGACTCCAGGGGACTCATTACTCTGT_13_0_2	-0.522041	-1.19854	-2.5323	frameshift
#NAME?	0.0122964	-0.727159	-2.21994	inframe
TCCTGCAGCCAGAAAGACT---------------------_TCCTGCAGCCAGAAAGACTCCAGGGGACTCATTACTCTGT_21_0_0	-0.210386	-0.908151	-1.81985	inframe
TCCTGCAGACAG-----------GGGACTCATTACTCTGT_TCCTGCAGCCAGAAAGACTCCAGGGGACTCATTACTCTGT_11_0_1	-0.32828	-0.972239	-2.0536	frameshift
TCCTGCAGCCAGAA--------------------CTCTGT_TCCTGCAGCCAGAAAGACTCCAGGGGACTCATTACTCTGT_20_0_0	-0.19512	-0.999511	-1.89209	frameshift
TCCTGCAGCCAGAA-----------------TTACTCTGT_TCCTGCAGCCAGAAAGACTCCAGGGGACTCATTACTCTGT_17_0_0	-0.110096	-0.641297	-1.95612	frameshift
TCCTGCAGCCAGAAAGACT-----GGACTCATTACTCTGT_TCCTGCAGCCAGAAAGACTCCAGGGGACTCATTACTCTGT_5_0_0	-0.349561	-0.718386	-2.07345	frameshift
TCCTGCAGCCAGAAGG----CAGGGGACTCATTACTCTGT_TCCTGCAGCCAGAAAGACTCCAGGGGACTCATTACTCTGT_4_0_1	-0.358003	-0.895743	-2.74536	frameshift
TCCTGCAGCCAG-------CCAGGGGACTCATTACTCTGT_TCCTGCAGCCAGAAAGACTCCAGGGGACTCATTACTCTGT_7_0_0	-0.0985313	-0.662601	-2.26426	frameshift
TCCTGCAG----------------GGACTCATTACTCTGT_TCCTGCAGCCAGAAAGACTCCAGGGGACTCATTACTCTGT_16_0_0	-0.221526	-0.802247	-2.21851	frameshift
#NAME?	0.0113323	-0.875161	-1.83806	frameshift
#NAME?	0.0536294	-1.25828	-2.49567	frameshift
GCAGCCAGAAAGACTGCAGCCAGGGGACTCATTACTCTGT_GCAGCCAGAAAGACT----CCAGGGGACTCATTACTCTGT_0_4_0	-0.350011	-0.748006	-2.22229	frameshift
#NAME?	0.0836811	-0.893804	-1.91074	frameshift
#NAME?	0.973038	-1.07688	-1.5425	frameshift
TCCTGCAG--------------------TCATTACTCTGT_TCCTGCAGCCAGAAAGACTCCAGGGGACTCATTACTCTGT_20_0_0	-0.276011	-1.10894	-2.95201	frameshift
TCCTGCAGCCAGAAAGACTC----------------CTGT_TCCTGCAGCCAGAAAGACTCCAGGGGACTCATTACTCTGT_16_0_0	-0.306375	-0.942363	-2.37605	frameshift
TCCTGCAGCCAGAAAGACTC---------------TCTGT_TCCTGCAGCCAGAAAGACTCCAGGGGACTCATTACTCTGT_15_0_0	-0.120843	-0.734279	-2.5067	inframe
TCCTGCAGCCAGAAAGACT-------------TACTCTGT_TCCTGCAGCCAGAAAGACTCCAGGGGACTCATTACTCTGT_13_0_0	-0.149035	-0.58279	-1.90429	frameshift
#NAME?	-0.101288	-1.08518	-2.1169	inframe
TCCTGCAG--------------------------------_TCCTGCAGCCAGAAAGACTCCAGGGGACTCATTACTCTGT_40_0_0	-0.1432	-1.32549	-2.81956	frameshift
TCCTGCAGCCAGAAAGAA---AGGGGACTCATTACTCTGT_TCCTGCAGCCAGAAAGACTCCAGGGGACTCATTACTCTGT_3_0_1	-0.00842022	-0.676525	-1.93924	inframe
TCCTGCAGCCAGA-----------GGACTCATTACTCTGT_TCCTGCAGCCAGAAAGACTCCAGGGGACTCATTACTCTGT_11_0_0	-0.125488	-0.872484	-1.98351	frameshift
TCCTGCAGCCAGAAA----------------TTACTCTGT_TCCTGCAGCCAGAAAGACTCCAGGGGACTCATTACTCTGT_16_0_0	-0.178528	-0.645964	-1.76168	frameshift
#NAME?	0.076151	-0.601496	-1.718	frameshift
TCCTGCAGCCAGAAAGACTC------------------GT_TCCTGCAGCCAGAAAGACTCCAGGGGACTCATTACTCTGT_18_0_0	-0.330399	-0.764606	-2.2447	inframe
TCCTGCAG-----------------GACTCATTACTCTGT_TCCTGCAGCCAGAAAGACTCCAGGGGACTCATTACTCTGT_17_0_0	-0.29698	-0.598939	-2.0637	frameshift
T---------------------------------------_TCCTGCAGCCAGAAAGACTCCAGGGGACTCATTACTCTGT_72_0_0	0.100964	-1.3863	-1.44286	inframe
TCCTGCAGCCAGAAAGACTC-------------ACTCTGT_TCCTGCAGCCAGAAAGACTCCAGGGGACTCATTACTCTGT_13_0_0	-0.496642	-0.926665	-2.88574	frameshift
#NAME?	-0.40697	-0.918345	-2.3086	inframe
TCCTGCAGCCAGAT------CAGGGGACTCATTACTCTGT_TCCTGCAGCCAGAAAGACTCCAGGGGACTCATTACTCTGT_6_0_1	-0.102232	-0.461977	-2.46967	inframe
TCCTGCAGC---------------------ATTACTCTGT_TCCTGCAGCCAGAAAGACTCCAGGGGACTCATTACTCTGT_21_0_0	-0.23336	-0.545453	-2.59743	inframe
TCCT----------------------------TACTCTGT_TCCTGCAGCCAGAAAGACTCCAGGGGACTCATTACTCTGT_28_0_0	-0.00371555	-0.544746	-2.56322	frameshift
#NAME?	-0.254415	-0.777557	-2.55377	frameshift
TCCTGCAGCCAGT-------CAGGGGACTCATTACTCTGT_TCCTGCAGCCAGAAAGACTCCAGGGGACTCATTACTCTGT_7_0_1	-0.0978385	-0.654744	-2.39158	frameshift
TCCTG--------------------GACTCATTACTCTGT_TCCTGCAGCCAGAAAGACTCCAGGGGACTCATTACTCTGT_20_0_0	0.115485	-0.6601	-1.77361	frameshift
TCCTGCAGCCAGAAAGACTC--------------------_TCCTGCAGCCAGAAAGACTCCAGGGGACTCATTACTCTGT_52_0_0	0.0488577	-1.04902	-1.86833	frameshift
TCCTG-AGCCAG-----------GGGACTCATTACTCTGT_TCCTGCAGCCAGAAAGACTCCAGGGGACTCATTACTCTGT_12_0_0	-0.449111	-0.776769	-2.52096	inframe
TCCTGCAGCCAGAAAGACAC-AGGGGACTCATTACTCTGT_TCCTGCAGCCAGAAAGACTCCAGGGGACTCATTACTCTGT_1_0_1	-0.0584273	-0.721017	-1.81961	frameshift
TCCTGCA----------------------CATTACTCTGT_TCCTGCAGCCAGAAAGACTCCAGGGGACTCATTACTCTGT_22_0_0	0.0910261	-0.663424	-1.83172	frameshift
#NAME?	0.143573	-1.55303	-1.86465	frameshift
#NAME?	0.33609	-0.875638	-2.21545	inframe
TCCTGCAGCCAGAAAGACTC-GGGGGACTCATTACTCTGT_TCCTGCAGCCAGAAAGACTCCAGGGGACTCATTACTCTGT_1_0_1	-0.130931	-0.754179	-2.31579	frameshift
TCCT--------------------------------CTGT_TCCTGCAGCCAGAAAGACTCCAGGGGACTCATTACTCTGT_32_0_0	0.23767	-0.599479	-1.7059	frameshift
#NAME?	0.0974848	-0.569569	-1.86212	frameshift
TCCTGCAGCCAGAAAGACTA----------ATTACTCTGT_TCCTGCAGCCAGAAAGACTCCAGGGGACTCATTACTCTGT_10_0_1	-0.358764	-1.21092	-2.66185	frameshift
TCCTGCAGCCAGAAAGACTA-AGGGGACTCATTACTCTGT_TCCTGCAGCCAGAAAGACTCCAGGGGACTCATTACTCTGT_1_0_1	-0.352489	-1.48244	-2.77653	frameshift
#NAME?	0.158035	-0.678332	-1.71667	inframe
#NAME?	0.109565	-1.01474	-2.34791	frameshift
TCCTG------------------GGGACTCATTACTCTGT_TCCTGCAGCCAGAAAGACTCCAGGGGACTCATTACTCTGT_18_0_0	-0.227029	-0.77258	-2.1099	inframe
TCCTGCAGACAGAAAGACTC----------ATTACTCTGT_TCCTGCAGCCAGAAAGACTCCAGGGGACTCATTACTCTGT_10_0_1	-0.234239	-0.928278	-2.68256	frameshift
TCCTGCAGCC---------CCAGGGGACTCATTACTCTGT_TCCTGCAGCCAGAAAGACTCCAGGGGACTCATTACTCTGT_9_0_0	0.0541682	-0.588887	-2.08599	inframe
TCCT---------------CCAGGGGACTCATTACTCTGT_TCCTGCAGCCAGAAAGACTCCAGGGGACTCATTACTCTGT_15_0_0	-0.214025	-0.915254	-1.84817	inframe
TCCTGCA-----------TCCAGGGGACTCATTACTCTGT_TCCTGCAGCCAGAAAGACTCCAGGGGACTCATTACTCTGT_11_0_0	-0.169206	-0.767698	-2.35103	frameshift
TC--------------------------TCATTACTCTGT_TCCTGCAGCCAGAAAGACTCCAGGGGACTCATTACTCTGT_26_0_0	-0.333765	-1.1325	-1.73992	frameshift
TCCTGCAGCCAGAAAGTCTC----------ATTACTCTGT_TCCTGCAGCCAGAAAGACTCCAGGGGACTCATTACTCTGT_10_0_1	-0.374981	-1.04755	-2.3339	frameshift
TCCTGCAGCCAGAAA---TCCAGGGGACTCATTACTCTGT_TCCTGCAGCCAGAAAGACTCCAGGGGACTCATTACTCTGT_3_0_0	-0.154606	-0.958846	-2.14452	inframe
TCCTGCAGCCAGAAAGACT--AGGGGACTCATTACTCTGT_TCCTGCAGCCAGAAAGACTCCAGGGGACTCATTACTCTGT_2_0_0	-0.188186	-0.748178	-2.34289	frameshift
#NAME?	0.400745	-1.12348	-2.11452	frameshift
TCCTGCAGCCAGAAAGA-------GGACTCATTACTCTGT_TCCTGCAGCCAGAAAGACTCCAGGGGACTCATTACTCTGT_7_0_0	-0.239503	-0.871543	-2.29419	frameshift
#NAME?	0.165488	-1.17662	-1.7651	inframe
TCCTGCAGC--------------------------TCTGT_TCCTGCAGCCAGAAAGACTCCAGGGGACTCATTACTCTGT_26_0_0	-0.160155	-0.720047	-2.13012	frameshift
TCCTGCAGC-------------------------------_TCCTGCAGCCAGAAAGACTCCAGGGGACTCATTACTCTGT_33_0_0	-0.0209434	-1.08723	-2.14679	inframe
TCCTGCAGCCAGAAAGACTCC-GGGGACTCATTACTCTGT_TCCTGCAGCCAGAAAGACTCCAGGGGACTCATTACTCTGT_1_0_0	-0.25934	-0.778441	-2.77812	frameshift
TCCTGCAGCCAGAAAGACTGCACAGGGGACTCATTACTCT_TCCTGCAGCCAGAAAGACTC--CAGGGGACTCATTACTCT_0_2_1	-0.204099	-0.622281	-2.52222	frameshift
TCCTGCAGCCAGAAAGACA------GACTCATTACTCTGT_TCCTGCAGCCAGAAAGACTCCAGGGGACTCATTACTCTGT_6_0_1	-0.549964	-0.986319	-2.93583	inframe
TCCTG-------------------GGACTCATTACTCTGT_TCCTGCAGCCAGAAAGACTCCAGGGGACTCATTACTCTGT_19_0_0	0.206495	-0.468577	-1.72358	frameshift
TCCTGCAGCCAGAAAGACTG----------ATTACTCTGT_TCCTGCAGCCAGAAAGACTCCAGGGGACTCATTACTCTGT_10_0_1	-0.413452	-0.932983	-2.26008	frameshift
TCCTGCAGCCAGAAAG------------TCATTACTCTGT_TCCTGCAGCCAGAAAGACTCCAGGGGACTCATTACTCTGT_12_0_0	-0.2955	-1.23969	-2.78678	inframe
TCCTGCAGCCAGAAAGACTCC----GACTCATTACTCTGT_TCCTGCAGCCAGAAAGACTCCAGGGGACTCATTACTCTGT_4_0_0	0.0223833	-0.594786	-2.43355	frameshift
TCCTGCAGCCAGA---------------------------_TCCTGCAGCCAGAAAGACTCCAGGGGACTCATTACTCTGT_102_0_0	0.734285	-1.08914	-1.81484	inframe
TCCTGCAGCCAGAAAGACTCATTACTCTGTGCAGGGGACT_TCCTGCAGCCAGAAAGACTC-----------CAGGGGACT_0_11_0	-0.257985	-0.625187	-2.05988	frameshift
TCCTGCAGCCAGAAAGACTTTCTGGGGACTCATTACTCTG_TCCTGCAGCCAGAAAGACTC-CAGGGGACTCATTACTCTG_0_1_2	-0.2715	-0.799312	-2.56154	frameshift
TCCTGCAGCCAG---------------------------T_TCCTGCAGCCAGAAAGACTCCAGGGGACTCATTACTCTGT_27_0_0	-0.241916	-0.714488	-1.89886	inframe
TCCTGCAGCCAGAATGACTC----------ATTACTCTGT_TCCTGCAGCCAGAAAGACTCCAGGGGACTCATTACTCTGT_10_0_1	-0.410009	-1.46384	-2.7921	frameshift
TCCTGCAGCCAGAAAGACTCAACAGGGGACTCATTACTCT_TCCTGCAGCCAGAAAGACTC--CAGGGGACTCATTACTCT_0_2_0	-0.245122	-0.542064	-2.11278	frameshift
TCCTGCAGCCAGACAGACTC----------ATTACTCTGT_TCCTGCAGCCAGAAAGACTCCAGGGGACTCATTACTCTGT_10_0_1	-0.372179	-1.11087	-2.59195	frameshift
TCCTGCAGCCAGAAAGAGTC----------ATTACTCTGT_TCCTGCAGCCAGAAAGACTCCAGGGGACTCATTACTCTGT_10_0_1	-0.470889	-1.70074	-2.758	frameshift
TCCTGCAGCCAGAAAGACTC--------------------_TCCTGCAGCCAGAAAGACTCCAGGGGACTCATTACTCTGT_26_0_0	-0.272766	-0.89772	-2.16436	frameshift
TCCTGCAGCCT---------CAGGGGACTCATTACTCTGT_TCCTGCAGCCAGAAAGACTCCAGGGGACTCATTACTCTGT_9_0_1	-0.257284	-0.694385	-2.3963	inframe
TCCTGCAGCCAG----------GGGGACTCATTACTCTGT_TCCTGCAGCCAGAAAGACTCCAGGGGACTCATTACTCTGT_10_0_0	-0.0908496	-0.931447	-2.65081	frameshift
TCCTGCAGCCAGAAAGACTCTTCAGGGGACTCATTACTCT_TCCTGCAGCCAGAAAGACTC--CAGGGGACTCATTACTCT_0_2_0	-0.26265	-0.868998	-2.35596	frameshift
TCCTGCAGCCAGA-----TCCAGGGGACTCATTACTCTGT_TCCTGCAGCCAGAAAGACTCCAGGGGACTCATTACTCTGT_5_0_0	-0.596643	-1.2032	-2.72162	frameshift
TCCTGCAGCCAGAG------CAGGGGACTCATTACTCTGT_TCCTGCAGCCAGAAAGACTCCAGGGGACTCATTACTCTGT_6_0_1	-0.329573	-1.18021	-2.31011	inframe
TCCTGCAGCCAGAAAGACTT---------------TCTGT_TCCTGCAGCCAGAAAGACTCCAGGGGACTCATTACTCTGT_15_0_1	0.0762658	-0.686304	-2.1237	inframe
TCCTGCAGCCA-----------------------------_TCCTGCAGCCAGAAAGACTCCAGGGGACTCATTACTCTGT_40_0_0	-0.0439256	-1.14993	-1.89092	frameshift
TCCTGCAGCCAGAAAGACTCCCCAGGGGACTCATTACTCT_TCCTGCAGCCAGAAAGACTC--CAGGGGACTCATTACTCT_0_2_0	-0.0686255	-0.45835	-2.04916	frameshift
TCCTGCAGCCAGAAAGACTC--------------------_TCCTGCAGCCAGAAAGACTCCAGGGGACTCATTACTCTGT_30_0_0	-0.202747	-1.01906	-2.53778	inframe
TCCTGCAGCCA--------CCAGGGGACTCATTACTCTGT_TCCTGCAGCCAGAAAGACTCCAGGGGACTCATTACTCTGT_8_0_0	-0.212794	-0.72004	-2.75104	frameshift
TCCTACAG---------------GGGACTCATTACTCTGT_TCCTGCAGCCAGAAAGACTCCAGGGGACTCATTACTCTGT_15_0_1	-0.132873	-0.884399	-2.41508	inframe
TCC---------------------------ATTACTCTGT_TCCTGCAGCCAGAAAGACTCCAGGGGACTCATTACTCTGT_27_0_0	0.0572872	-0.86055	-1.63438	inframe
TCCTGCAG---------------GAGACTCATTACTCTGT_TCCTGCAGCCAGAAAGACTCCAGGGGACTCATTACTCTGT_15_0_1	-0.0486112	-0.959047	-2.60037	inframe
TCCTGCAGCCAGAA---------GGGACTCATTACTCTGT_TCCTGCAGCCAGAAAGACTCCAGGGGACTCATTACTCTGT_9_0_0	-0.389101	-0.769373	-3.31286	inframe
#NAME?	0.0796703	-1.09799	-1.50709	frameshift
TCCTGCAGC-------------------------------_TCCTGCAGCCAGAAAGACTCCAGGGGACTCATTACTCTGT_50_0_0	0.0673264	-0.876878	-2.3588	frameshift
TCCTGCAGCCAGAAAG------------------------_TCCTGCAGCCAGAAAGACTCCAGGGGACTCATTACTCTGT_42_0_0	-0.184015	-0.839324	-1.46066	inframe
TCCTGCAGCCAGAAAGACA----GGGACTCATTACTCTGT_TCCTGCAGCCAGAAAGACTCCAGGGGACTCATTACTCTGT_4_0_1	-0.339434	-0.782815	-2.29727	frameshift
TCCTGCAGCCAGAA-GAC--CAGGGGACTCATTACTCTGT_TCCTGCAGCCAGAAAGACTCCAGGGGACTCATTACTCTGT_3_0_0	-0.209971	-1.00495	-2.43231	inframe
TCCTGCT-------------CAGGGGACTCATTACTCTGT_TCCTGCAGCCAGAAAGACTCCAGGGGACTCATTACTCTGT_13_0_1	0.157534	-0.727836	-2.0584	frameshift
TCCTGCAGCC---------------------------TGT_TCCTGCAGCCAGAAAGACTCCAGGGGACTCATTACTCTGT_27_0_0	0.0129295	-0.58932	-2.61478	inframe
TCCTGCAGCCAGAAAGACTGCAGGG-ACTCATTACTCTGT_TCCTGCAGCCAGAAAGACTCCAGGGGACTCATTACTCTGT_1_0_1	-0.299526	-0.726371	-2.11706	frameshift
TCCTGCAGCCAGAAAGACTCC----------TTACTCTGT_TCCTGCAGCCAGAAAGACTCCAGGGGACTCATTACTCTGT_10_0_0	-0.239595	-0.719199	-2.58913	frameshift
TCCTGCAGCCAGAAAGA--------------TTACTCTGT_TCCTGCAGCCAGAAAGACTCCAGGGGACTCATTACTCTGT_14_0_0	-0.0687932	-0.764135	-1.92384	frameshift
TCCTGCAGCC-------------------------TCTGT_TCCTGCAGCCAGAAAGACTCCAGGGGACTCATTACTCTGT_25_0_0	-0.0275681	-0.393643	-1.87224	frameshift
TCCTGCAGCCAGAAAG------------------------_TCCTGCAGCCAGAAAGACTCCAGGGGACTCATTACTCTGT_28_0_0	-0.140335	-0.759992	-1.62572	frameshift
#NAME?	-0.153144	-0.950075	-1.8295	frameshift
TCCTGCAGACAGAAAGACTC-AGGGGACTCATTACTCTGT_TCCTGCAGCCAGAAAGACTCCAGGGGACTCATTACTCTGT_1_0_1	-0.370619	-0.888144	-2.91205	frameshift
TCCTGC------------TCCAGGGGACTCATTACTCTGT_TCCTGCAGCCAGAAAGACTCCAGGGGACTCATTACTCTGT_12_0_0	-0.0595315	-0.895595	-1.95179	inframe
TCCTGCAGCCAGAAGGACTCCAGGG-ACTCATTACTCTGT_TCCTGCAGCCAGAAAGACTCCAGGGGACTCATTACTCTGT_1_0_1	0.0917112	-0.260971	-2.06552	frameshift
TCCTGCAGCA----------CAGGGGACTCATTACTCTGT_TCCTGCAGCCAGAAAGACTCCAGGGGACTCATTACTCTGT_10_0_1	-0.18637	-0.889373	-2.11656	frameshift
TAC------------------AGGGGACTCATTACTCTGT_TCCTGCAGCCAGAAAGACTCCAGGGGACTCATTACTCTGT_18_0_1	-0.22798	-0.904695	-2.88913	inframe
TCCTGCAGCCAGAAAG-----------------------T_TCCTGCAGCCAGAAAGACTCCAGGGGACTCATTACTCTGT_23_0_0	-0.0659365	-0.718005	-1.44182	frameshift
TCCTGCAGCCAGAAAGA----AGGGGACTCATTACTCTGT_TCCTGCAGCCAGAAAGACTCCAGGGGACTCATTACTCTGT_4_0_0	-0.329992	-0.943491	-2.9065	frameshift
TCCTGCAGCCAGAAAG-------GAGACTCATTACTCTGT_TCCTGCAGCCAGAAAGACTCCAGGGGACTCATTACTCTGT_7_0_1	-0.0221744	-0.729739	-2.03341	frameshift
#NAME?	-0.2774	-1.17832	-2.05804	frameshift
TCCTGCAGCCAGAAAGACT--------------ACTCTGT_TCCTGCAGCCAGAAAGACTCCAGGGGACTCATTACTCTGT_14_0_0	-0.104382	-0.766393	-2.01378	frameshift
TCCTGCAGCCAT--------CAGGGGACTCATTACTCTGT_TCCTGCAGCCAGAAAGACTCCAGGGGACTCATTACTCTGT_8_0_1	0.0201951	-0.624903	-2.1502	frameshift
TCCTGCAGCCAGAAA-------------------CTCTGT_TCCTGCAGCCAGAAAGACTCCAGGGGACTCATTACTCTGT_19_0_0	-0.0456187	-0.564589	-1.23212	frameshift
TCCT-----------------------------ACTCTGT_TCCTGCAGCCAGAAAGACTCCAGGGGACTCATTACTCTGT_29_0_0	0.316417	-0.734941	-2.02644	frameshift
#NAME?	0.35153	-1.07261	-2.28044	frameshift
TCCTGCAGCCAGAAA-------------------------_TCCTGCAGCCAGAAAGACTCCAGGGGACTCATTACTCTGT_36_0_0	-0.342313	-1.11868	-2.41342	inframe
TCCTGCAGCCAGAAAGACT------------TTACTCTGT_TCCTGCAGCCAGAAAGACTCCAGGGGACTCATTACTCTGT_12_0_0	-0.368807	-1.1852	-2.77916	inframe
#NAME?	-0.0521317	-1.14865	-1.74955	frameshift
TCCTGC-------------CCAGGGGACTCATTACTCTGT_TCCTGCAGCCAGAAAGACTCCAGGGGACTCATTACTCTGT_13_0_0	-0.302401	-0.46119	-2.05561	frameshift
TCCTGCAGCCA----------------CTCATTACTCTGT_TCCTGCAGCCAGAAAGACTCCAGGGGACTCATTACTCTGT_16_0_0	0.206927	-0.265948	-2.21434	frameshift
TCCTGCAGCCAGAAAGACTC--------------------_TCCTGCAGCCAGAAAGACTCCAGGGGACTCATTACTCTGT_22_0_0	0.090926	-0.546201	-2.01188	frameshift
#NAME?	0.960675	-1.27489	-1.6646	frameshift
T--------------------------------ACTCTGT_TCCTGCAGCCAGAAAGACTCCAGGGGACTCATTACTCTGT_32_0_0	0.020049	-0.738484	-2.0328	frameshift
TCCTGC-------------------------------TGT_TCCTGCAGCCAGAAAGACTCCAGGGGACTCATTACTCTGT_31_0_0	0.210826	-0.630829	-1.08606	frameshift
#NAME?	-0.318652	-0.467569	-2.02804	frameshift
TCCTGCAGCAAG-----------GGGACTCATTACTCTGT_TCCTGCAGCCAGAAAGACTCCAGGGGACTCATTACTCTGT_11_0_1	-0.599215	-1.10253	-2.31651	frameshift
#NAME?	-0.453735	-0.637783	-2.70969	frameshift
TCCTG-----------------------------------_TCCTGCAGCCAGAAAGACTCCAGGGGACTCATTACTCTGT_50_0_0	-0.00971429	-1.07389	-2.50808	frameshift
TCCTGCAGCCAGAAAGACTCATCAGGGGACTCATTACTCT_TCCTGCAGCCAGAAAGACTC--CAGGGGACTCATTACTCT_0_2_0	-0.289538	-0.921526	-2.56724	frameshift
TCCTGCAGCCAGAAAGACTC-AGTGGACTCATTACTCTGT_TCCTGCAGCCAGAAAGACTCCAGGGGACTCATTACTCTGT_1_0_1	-0.26789	-1.19165	-2.87952	frameshift
#NAME?	0.0106344	-1.40309	-2.14293	frameshift
TCCTGCAGCCAGAAAGACT-----------ATTACTCTGT_TCCTGCAGCCAGAAAGACTCCAGGGGACTCATTACTCTGT_11_0_0	-0.392072	-0.71464	-2.65535	frameshift
TCCTGCAGCCAGAAAGACTC----------ATTACTTTGT_TCCTGCAGCCAGAAAGACTCCAGGGGACTCATTACTCTGT_10_0_1	-0.394739	-1.36786	-2.32264	frameshift
TCCTGCAGCCAGAA--------------TCATTACTCTGT_TCCTGCAGCCAGAAAGACTCCAGGGGACTCATTACTCTGT_14_0_0	-0.483276	-1.1839	-2.14613	frameshift
TCCTGCAGCCAGAAAGACTC----------ATTAATCTGT_TCCTGCAGCCAGAAAGACTCCAGGGGACTCATTACTCTGT_10_0_1	-0.2839	-0.692475	-2.45135	frameshift
TCCTGCAGCCAGAAAGACTG-------CTCATTACTCTGT_TCCTGCAGCCAGAAAGACTCCAGGGGACTCATTACTCTGT_7_0_1	-0.447731	-1.01748	-2.24137	frameshift
TCCTGCAGTCAG-----------GGGACTCATTACTCTGT_TCCTGCAGCCAGAAAGACTCCAGGGGACTCATTACTCTGT_11_0_1	-0.145366	-0.602891	-2.10878	frameshift
#NAME?	0.272963	-0.947307	-1.72084	inframe
TCCTGCAGCCAGAAAGACTT------TCTCATTACTCTGT_TCCTGCAGCCAGAAAGACTCCAGGGGACTCATTACTCTGT_6_0_2	-0.0861772	-1.11926	-3.37526	inframe
TCCTGCAGCCAGAAAGAATC-AGGGGACTCATTACTCTGT_TCCTGCAGCCAGAAAGACTCCAGGGGACTCATTACTCTGT_1_0_1	-0.381683	-1.47471	-3.26564	frameshift
T-------------------------------TACTCTGT_TCCTGCAGCCAGAAAGACTCCAGGGGACTCATTACTCTGT_31_0_0	-0.0872357	-0.690088	-2.1093	frameshift
TCCTGCAGCCAGAAAGACTTCTTCAGGGGACTCATTACTC_TCCTGCAGCCAGAAAGACTC---CAGGGGACTCATTACTC_0_3_1	0.257593	-0.584	-2.36924	inframe
TACTGCAGCCAGAAAGACTC----------ATTACTCTGT_TCCTGCAGCCAGAAAGACTCCAGGGGACTCATTACTCTGT_10_0_1	-0.203411	-0.771911	-2.67403	frameshift
TCCTGCAGCCAGAAAGACTT--------TCATTACTCTGT_TCCTGCAGCCAGAAAGACTCCAGGGGACTCATTACTCTGT_8_0_1	-0.418496	-0.778578	-2.30606	frameshift
TCCTGCAGCCATAAAGACTC----------ATTACTCTGT_TCCTGCAGCCAGAAAGACTCCAGGGGACTCATTACTCTGT_10_0_1	-0.232902	-0.977074	-2.4723	frameshift
TCCTGCAGCCAGA------------------TTACTCTGT_TCCTGCAGCCAGAAAGACTCCAGGGGACTCATTACTCTGT_18_0_0	0.0563711	-0.547774	-1.80701	inframe
TCCTTCAGCCAGAAAGACTC----------ATTACTCTGT_TCCTGCAGCCAGAAAGACTCCAGGGGACTCATTACTCTGT_10_0_1	-0.290248	-0.920761	-2.64442	frameshift
TCCTGCAGCCAGAAAGACTC-AGGTGACTCATTACTCTGT_TCCTGCAGCCAGAAAGACTCCAGGGGACTCATTACTCTGT_1_0_1	-0.278102	-0.941372	-3.07082	frameshift
#NAME?	-0.263597	-0.901107	-1.73914	inframe
TCCTGCAGCCAGAAAGACTT----------ATTACTCTGT_TCCTGCAGCCAGAAAGACTCCAGGGGACTCATTACTCTGT_10_0_1	-0.131673	-0.816517	-2.8292	frameshift
TCCTGCAGCCAGAA---CTCCAGGGGACTCATTACTCTGT_TCCTGCAGCCAGAAAGACTCCAGGGGACTCATTACTCTGT_3_0_0	-0.531009	-0.71998	-2.94486	inframe
CCCTGCAGCCAG-----------GGGACTCATTACTCTGT_TCCTGCAGCCAGAAAGACTCCAGGGGACTCATTACTCTGT_11_0_1	-0.41485	-0.825011	-2.45921	frameshift
TCCTGCAGCCAGAAAGACTC-AGGGGACTCATTAATCTGT_TCCTGCAGCCAGAAAGACTCCAGGGGACTCATTACTCTGT_1_0_1	-0.436954	-0.970783	-2.71393	frameshift
TCCTGCAGCCAGAAAG-----------CTCATTACTCTGT_TCCTGCAGCCAGAAAGACTCCAGGGGACTCATTACTCTGT_11_0_0	-0.0964638	-0.642229	-1.6773	frameshift
#NAME?	0.341962	-0.923611	-1.86078	frameshift
TCCTGCATCCAGAAAGACTC----------ATTACTCTGT_TCCTGCAGCCAGAAAGACTCCAGGGGACTCATTACTCTGT_10_0_1	-0.340481	-1.01672	-2.82887	frameshift
TCCTGCAGCCAGAAGG---CCAGGGGACTCATTACTCTGT_TCCTGCAGCCAGAAAGACTCCAGGGGACTCATTACTCTGT_3_0_1	-0.541293	-1.009	-2.62352	inframe
TCATGCAGCCAGAAAGACTC----------ATTACTCTGT_TCCTGCAGCCAGAAAGACTCCAGGGGACTCATTACTCTGT_10_0_1	-0.284386	-1.07029	-2.4469	frameshift
TCCTGCAGCCAGAAAT---------GACTCATTACTCTGT_TCCTGCAGCCAGAAAGACTCCAGGGGACTCATTACTCTGT_9_0_1	-0.424619	-1.34061	-3.26304	inframe
TCCTGCAGCCAGAAAGACTC----------ATTACTATGT_TCCTGCAGCCAGAAAGACTCCAGGGGACTCATTACTCTGT_10_0_1	-0.300843	-1.06625	-2.65767	frameshift
TCCTGCAGCCA-------TCCAGGGGACTCATTACTCTGT_TCCTGCAGCCAGAAAGACTCCAGGGGACTCATTACTCTGT_7_0_0	-1.03104	-1.29629	-3.61976	frameshift
CCCTGCAG---------------GGGACTCATTACTCTGT_TCCTGCAGCCAGAAAGACTCCAGGGGACTCATTACTCTGT_15_0_1	-0.237503	-0.618016	-2.18947	inframe
TCCTGCAGCCAGAAGGACTCCCAGGGGACTCATTACTCTG_TCCTGCAGCCAGAAAGACTC-CAGGGGACTCATTACTCTG_0_1_1	-0.0380863	-0.514341	-2.50256	frameshift
TCCTGCAGCA-------------------CATTACTCTGT_TCCTGCAGCCAGAAAGACTCCAGGGGACTCATTACTCTGT_19_0_1	-0.596934	-0.946818	-2.62754	frameshift
#NAME?	0.822787	-1.19862	-2.2442	frameshift
TCCTGCAGCCAGTAAT---------GACTCATTACTCTGT_TCCTGCAGCCAGAAAGACTCCAGGGGACTCATTACTCTGT_9_0_2	-0.245666	-0.953713	-2.67227	inframe
#NAME?	0.279012	-1.21979	-1.44157	frameshift
TCCTGA--------------CAGGGGACTCATTACTCTGT_TCCTGCAGCCAGAAAGACTCCAGGGGACTCATTACTCTGT_14_0_1	-0.363908	-1.3392	-2.87362	frameshift
TCCTGCA------------CCAGGGGACTCATTACTCTGT_TCCTGCAGCCAGAAAGACTCCAGGGGACTCATTACTCTGT_12_0_0	-0.0535024	-0.66899	-2.35275	inframe
TCCTGCAGTC--------TTCAGGGGACTCATTACTCTGT_TCCTGCAGCCAGAAAGACTCCAGGGGACTCATTACTCTGT_8_0_2	-0.531171	-0.937355	-2.69923	frameshift
TCCTGCAGCCAGAAA------AGGGGACTCATTACTCTGT_TCCTGCAGCCAGAAAGACTCCAGGGGACTCATTACTCTGT_6_0_0	-0.398415	-0.879701	-2.16256	inframe
TCCA----------------CAGGGGACTCATTACTCTGT_TCCTGCAGCCAGAAAGACTCCAGGGGACTCATTACTCTGT_16_0_1	-0.296535	-1.48128	-2.74157	frameshift
TCCTGCAGCCAGAAAGACTGCA-------CATTACTCTGT_TCCTGCAGCCAGAAAGACTCCAGGGGACTCATTACTCTGT_7_0_1	-0.783132	-0.962161	-2.69317	frameshift
TCCTGCAGCCAGAA-GAC---AGGGGACTCATTACTCTGT_TCCTGCAGCCAGAAAGACTCCAGGGGACTCATTACTCTGT_4_0_0	-0.326446	-1.2316	-2.37188	frameshift
TCCTGCA---------------------------CTCTGT_TCCTGCAGCCAGAAAGACTCCAGGGGACTCATTACTCTGT_27_0_0	-0.246263	-0.533127	-1.92819	inframe
TCCTGCA--CAGA--------------CTCATTACTCTGT_TCCTGCAGCCAGAAAGACTCCAGGGGACTCATTACTCTGT_16_0_0	-0.23336	-0.902395	-1.54352	frameshift
TCCTGCAGCCAGAAAGACTGCA-----CTCATTACTCTGT_TCCTGCAGCCAGAAAGACTCCAGGGGACTCATTACTCTGT_5_0_1	-0.2762	-0.954906	-1.71409	frameshift
TCCTGCAGCCAGAAAGACTC-------------------T_TCCTGCAGCCAGAAAGACTCCAGGGGACTCATTACTCTGT_19_0_0	0.0684508	-0.600241	-2.01193	frameshift
TCCTGCAGCCAGAAAGACT---------TCATTACTCTGT_TCCTGCAGCCAGAAAGACTCCAGGGGACTCATTACTCTGT_9_0_0	0.134592	-0.628377	-1.68582	inframe
TCCTGCAGCCAGAGAGACTC----------ATTACTCTGT_TCCTGCAGCCAGAAAGACTCCAGGGGACTCATTACTCTGT_10_0_1	-0.340395	-1.29642	-2.52896	frameshift
TCCTGCAGCCAGAAAGACTCACCAGGGGACTCATTACTCT_TCCTGCAGCCAGAAAGACTC--CAGGGGACTCATTACTCT_0_2_0	-0.300085	-0.892168	-2.84188	frameshift
TCCTGCAGCCAGAAAGACTC----------GTTACTCTGT_TCCTGCAGCCAGAAAGACTCCAGGGGACTCATTACTCTGT_10_0_1	-0.159513	-0.914392	-2.32264	frameshift
TCCTGCAG----------TCCAGGGGACTCATTACTCTGT_TCCTGCAGCCAGAAAGACTCCAGGGGACTCATTACTCTGT_10_0_0	-0.0330893	-0.551018	-2.43228	frameshift
TCCTGCAGCCAGA---------------------------_TCCTGCAGCCAGAAAGACTCCAGGGGACTCATTACTCTGT_52_0_0	0.26782	-1.08944	-1.18672	frameshift
TCCTGCATC------------AGGGGACTCATTACTCTGT_TCCTGCAGCCAGAAAGACTCCAGGGGACTCATTACTCTGT_12_0_1	0.131628	-0.689676	-2.42875	inframe
#NAME?	-0.276575	-0.552069	-1.82329	frameshift
TCCTGCAGCCAGAAAGACT-------ACTCATTACTCTGT_TCCTGCAGCCAGAAAGACTCCAGGGGACTCATTACTCTGT_7_0_0	-0.120233	-0.707034	-2.18199	frameshift
TCCTGCAGCAAGAAAGACTC----------ATTACTCTGT_TCCTGCAGCCAGAAAGACTCCAGGGGACTCATTACTCTGT_10_0_1	-0.283419	-0.947009	-2.50233	frameshift
TCCTGCAGCCAG------TCCAGGGGACTCATTACTCTGT_TCCTGCAGCCAGAAAGACTCCAGGGGACTCATTACTCTGT_6_0_0	-0.0838138	-0.64384	-2.03699	inframe
TCCTGCAGCCAGAAAGACTC--------------------_TCCTGCAGCCAGAAAGACTCCAGGGGACTCATTACTCTGT_39_0_0	-0.249261	-1.09559	-2.74796	inframe
TCCTGCAGC----------------------------TGT_TCCTGCAGCCAGAAAGACTCCAGGGGACTCATTACTCTGT_28_0_0	0.17516	-0.959601	-2.37944	frameshift
TCCTGCAGCCAGAAAGAG--CAGGGGACTCATTACTCTGT_TCCTGCAGCCAGAAAGACTCCAGGGGACTCATTACTCTGT_2_0_1	-0.0923228	-0.931862	-2.45955	frameshift
#NAME?	0.251577	-0.229598	-1.36447	frameshift
TCCTGCAGCCAT-----------GGGACTCATTACTCTGT_TCCTGCAGCCAGAAAGACTCCAGGGGACTCATTACTCTGT_11_0_1	-0.757763	-1.27734	-2.65769	frameshift
TCCTGCAGCCAGAAAGA-----------------------_TCCTGCAGCCAGAAAGACTCCAGGGGACTCATTACTCTGT_62_0_0	0.311205	-1.21822	-1.16412	frameshift
TCCTGCAGCCAGAAGGACTCTCCAGGGGACTCATTACTCT_TCCTGCAGCCAGAAAGACTC--CAGGGGACTCATTACTCT_0_2_1	-0.249089	-1.07817	-2.8201	frameshift
TCCTGCAGCCAGAAAGACTCTACAGGGGACTCATTACTCT_TCCTGCAGCCAGAAAGACTC--CAGGGGACTCATTACTCT_0_2_0	-0.435433	-1.20847	-2.45687	frameshift
TCT-----------------CAGGGGACTCATTACTCTGT_TCCTGCAGCCAGAAAGACTCCAGGGGACTCATTACTCTGT_17_0_1	-0.349042	-0.840349	-2.64218	frameshift
TCCTGCAGTCT-------TTCAGGGGACTCATTACTCTGT_TCCTGCAGCCAGAAAGACTCCAGGGGACTCATTACTCTGT_7_0_3	-0.383344	-1.13463	-2.1013	frameshift
#NAME?	-0.128679	-1.16371	-1.75692	inframe
TCCTGCAGCCAGAAATACTC-AGGGGACTCATTACTCTGT_TCCTGCAGCCAGAAAGACTCCAGGGGACTCATTACTCTGT_1_0_1	-0.519019	-1.24872	-3.47066	frameshift
TCCTGCAGCC--------TCCAGGGGACTCATTACTCTGT_TCCTGCAGCCAGAAAGACTCCAGGGGACTCATTACTCTGT_8_0_0	-0.304656	-1.18352	-2.4921	frameshift
TCCTGAAGCCAGAAAGACTC----------ATTACTCTGT_TCCTGCAGCCAGAAAGACTCCAGGGGACTCATTACTCTGT_10_0_1	-0.154237	-0.836196	-2.70419	frameshift
TCCTGCAGCCAGAAAGACTC----------AGTACTCTGT_TCCTGCAGCCAGAAAGACTCCAGGGGACTCATTACTCTGT_10_0_1	-0.249411	-0.446549	-2.46223	frameshift
TCCTGCAGCCAG----------------TCATTACTCTGT_TCCTGCAGCCAGAAAGACTCCAGGGGACTCATTACTCTGT_16_0_0	-0.50706	-1.18182	-2.11908	frameshift
TCCTGCAGCCAGACA-------------TCATTACTCTGT_TCCTGCAGCCAGAAAGACTCCAGGGGACTCATTACTCTGT_13_0_1	-0.245723	-0.295386	-1.85961	frameshift
TCCTGCAGCCAGAAAGACCA---GGGACTCATTACTCTGT_TCCTGCAGCCAGAAAGACTCCAGGGGACTCATTACTCTGT_3_0_2	0.0519701	-0.615653	-1.68097	inframe
TCCTGCAGCCAGAAAGA-----------------------_TCCTGCAGCCAGAAAGACTCCAGGGGACTCATTACTCTGT_64_0_0	0.389071	-1.07341	-1.66627	frameshift
#NAME?	0.00352686	-1.03423	-1.70821	frameshift
TCCTGCAGCCAGAAAGA-----------------------_TCCTGCAGCCAGAAAGACTCCAGGGGACTCATTACTCTGT_40_0_0	0.0774355	-0.768016	-1.42271	frameshift
TCCTGAAGCCAGAAAGACTC-AGGGGACTCATTACTCTGT_TCCTGCAGCCAGAAAGACTCCAGGGGACTCATTACTCTGT_1_0_1	-0.466885	-1.2008	-2.88143	frameshift
TCCTGCAGCCAGAAAGACTCATTACTCAGGGGACTCATTA_TCCTGCAGCCAGAAAGACTC------CAGGGGACTCATTA_0_6_0	-0.189254	-0.726716	-1.69765	inframe
TCCTGCAGCCAGAAAGACTC-AGGGGAATCATTACTCTGT_TCCTGCAGCCAGAAAGACTCCAGGGGACTCATTACTCTGT_1_0_1	-0.639179	-1.57958	-3.32943	frameshift
TCCTGCAGCCAGAG--------------TCATTACTCTGT_TCCTGCAGCCAGAAAGACTCCAGGGGACTCATTACTCTGT_14_0_1	-0.162526	-0.991688	-3.79134	frameshift
TCCTGCAGCCAGAA--------------------------_TCCTGCAGCCAGAAAGACTCCAGGGGACTCATTACTCTGT_35_0_0	-0.0386276	-1.03932	-2.47444	frameshift
#NAME?	0.197417	-0.628599	-1.92993	frameshift
TCCTGCAGCCAGAAAGACTGCATT--ACTCATTACTCTGT_TCCTGCAGCCAGAAAGACTCCAGGGGACTCATTACTCTGT_2_0_3	-0.298149	-0.555315	-1.78975	frameshift
TCCTGCAGCCAGAAAGACTC-TGGGGACTCATTACTCTGT_TCCTGCAGCCAGAAAGACTCCAGGGGACTCATTACTCTGT_1_0_1	-0.444536	-0.838536	-2.15745	frameshift
#NAME?	-0.0828956	-0.925705	-1.7863	frameshift
TCCTGCAGCCAGAAAGACTCGGCAGGGGACTCATTACTCT_TCCTGCAGCCAGAAAGACTC--CAGGGGACTCATTACTCT_0_2_0	0.123834	-0.791117	-2.29964	frameshift
TCCTGCAGCCAGAAGGACTCACAGGGGACTCATTACTCTG_TCCTGCAGCCAGAAAGACTC-CAGGGGACTCATTACTCTG_0_1_1	-0.415799	-0.759558	-1.9438	frameshift
TCCTGCAGC---ACAGACTC----------ATTACTCTGT_TCCTGCAGCCAGAAAGACTCCAGGGGACTCATTACTCTGT_13_0_1	-0.707169	-1.30557	-2.72997	frameshift
TCCTGCAGCCAGTAATG----AGGGGACTCATTACTCTGT_TCCTGCAGCCAGAAAGACTCCAGGGGACTCATTACTCTGT_4_0_3	-0.376343	-1.06056	-1.76142	frameshift
TCCTGCAGCCAGAAGGAA--CAGGGGACTCATTACTCTGT_TCCTGCAGCCAGAAAGACTCCAGGGGACTCATTACTCTGT_2_0_2	-0.140262	-0.903519	-2.51807	frameshift
#NAME?	-0.150623	-1.21596	-1.50282	inframe
AC-------------------AGGGGACTCATTACTCTGT_TCCTGCAGCCAGAAAGACTCCAGGGGACTCATTACTCTGT_19_0_1	-0.198478	-0.895534	-2.49657	frameshift
TCCTGCAGCCAGAAAGACTCTGCAGGGGACTCATTACTCT_TCCTGCAGCCAGAAAGACTC--CAGGGGACTCATTACTCT_0_2_0	-0.174273	-1.30518	-2.01725	frameshift
TACTGCAGCCAGAAAGACTC-AGGGGACTCATTACTCTGT_TCCTGCAGCCAGAAAGACTCCAGGGGACTCATTACTCTGT_1_0_1	-0.221506	-0.799145	-2.57453	frameshift
TCATGCAGCCAGAAAGACTC-AGGGGACTCATTACTCTGT_TCCTGCAGCCAGAAAGACTCCAGGGGACTCATTACTCTGT_1_0_1	-0.317314	-1.0542	-2.81877	frameshift
#NAME?	0.615568	-0.918512	-1.50185	frameshift
TCC----------------CCAGGGGACTCATTACTCTGT_TCCTGCAGCCAGAAAGACTCCAGGGGACTCATTACTCTGT_16_0_0	-0.0831596	-0.932339	-1.70369	frameshift
TCCTGCAGCCAGAAAGACT---------------------_TCCTGCAGCCAGAAAGACTCCAGGGGACTCATTACTCTGT_54_0_0	0.22965	-0.694217	-1.36749	inframe
TCCTGCAGCT----------CAGGGGACTCATTACTCTGT_TCCTGCAGCCAGAAAGACTCCAGGGGACTCATTACTCTGT_10_0_1	-0.293456	-0.337826	-2.68731	frameshift
TCCTGCAGCAAGAAAGACTC-AGGGGACTCATTACTCTGT_TCCTGCAGCCAGAAAGACTCCAGGGGACTCATTACTCTGT_1_0_1	-0.281392	-1.24693	-2.54183	frameshift
TCCTGCAGCCAGT-----------GGACTCATTACTCTGT_TCCTGCAGCCAGAAAGACTCCAGGGGACTCATTACTCTGT_11_0_1	-0.50206	-0.949886	-2.45344	frameshift
#NAME?	0.698229	-0.807427	-1.38196	frameshift
TCCTGCAGCCAGAAAGACTC-AGGGGACTCATTACTATGT_TCCTGCAGCCAGAAAGACTCCAGGGGACTCATTACTCTGT_1_0_1	-0.338333	-0.905996	-2.6976	frameshift
#NAME?	0.382486	-0.604114	-1.47868	inframe
TCCTGCG-------------CAGGGGACTCATTACTCTGT_TCCTGCAGCCAGAAAGACTCCAGGGGACTCATTACTCTGT_13_0_1	-0.51376	-0.522749	-1.86904	frameshift
TCCTGCATCCAGAAAGACTC-AGGGGACTCATTACTCTGT_TCCTGCAGCCAGAAAGACTCCAGGGGACTCATTACTCTGT_1_0_1	-0.235345	-1.10372	-2.94677	frameshift
TCCTGCAGCCAGAAAGACTC----AGACTCATTACTCTGT_TCCTGCAGCCAGAAAGACTCCAGGGGACTCATTACTCTGT_4_0_1	-0.491	-0.337207	-2.23922	frameshift
TCCTTCAG---------------GGGACTCATTACTCTGT_TCCTGCAGCCAGAAAGACTCCAGGGGACTCATTACTCTGT_15_0_1	-0.0738607	-0.580876	-2.03548	inframe
#NAME?	0.202627	-0.733444	-1.79023	frameshift
TCCTGCAGCCAGAAAGACTC--------------------_TCCTGCAGCCAGAAAGACTCCAGGGGACTCATTACTCTGT_88_0_0	0.275907	-1.01006	-2.27251	frameshift
TCCTGCAGCCA-----------------------------_TCCTGCAGCCAGAAAGACTCCAGGGGACTCATTACTCTGT_91_0_0	0.835653	-0.407596	-2.00473	frameshift
TCCTGCAGCCAGAAAGACTC-ATGGGACTCATTACTCTGT_TCCTGCAGCCAGAAAGACTCCAGGGGACTCATTACTCTGT_1_0_1	-0.491773	-1.1503	-2.72789	frameshift
TCCTGCAGCCAGGA---------GAGACTCATTACTCTGT_TCCTGCAGCCAGAAAGACTCCAGGGGACTCATTACTCTGT_9_0_2	-0.0367151	-0.63007	-2.04303	inframe
TCCTGCAGCCAGAAA-----------------TACTCTGT_TCCTGCAGCCAGAAAGACTCCAGGGGACTCATTACTCTGT_17_0_0	-0.894568	-1.26419	-2.37735	frameshift
TCCTGCAG-------------------------------T_TCCTGCAGCCAGAAAGACTCCAGGGGACTCATTACTCTGT_31_0_0	0.230911	-0.852159	-2.72922	frameshift
TCCTGCAGACA--------------------TTACTCTGT_TCCTGCAGCCAGAAAGACTCCAGGGGACTCATTACTCTGT_20_0_1	-0.443171	-0.935271	-3.54414	frameshift
TCCTGCAGCCAGAAAGAC-------GACTCATTACTCTGT_TCCTGCAGCCAGAAAGACTCCAGGGGACTCATTACTCTGT_7_0_0	-0.445448	-0.951644	-2.12251	frameshift
TCCTGCAGCCAGAA---------GAGACTCATTACTCTGT_TCCTGCAGCCAGAAAGACTCCAGGGGACTCATTACTCTGT_9_0_1	-0.210185	-0.733703	-1.48142	inframe
TCCTGCAGTCT---------CAGGGGACTCATTACTCTGT_TCCTGCAGCCAGAAAGACTCCAGGGGACTCATTACTCTGT_9_0_2	-0.398054	-1.03646	-2.48329	inframe
TCCTGCAGCCAGAAAGACT---------------------_TCCTGCAGCCAGAAAGACTCCAGGGGACTCATTACTCTGT_38_0_0	0.0065416	-0.950023	-1.81421	frameshift
TCCTGCAGCCAGAAAGACTTTCTGG--CTCATTACTCTGT_TCCTGCAGCCAGAAAGACTCCAGGGGACTCATTACTCTGT_2_0_4	-0.2582	-1.12508	-2.31414	frameshift
#NAME?	0.522315	-0.731977	-1.30629	frameshift
TCA-----------------CAGGGGACTCATTACTCTGT_TCCTGCAGCCAGAAAGACTCCAGGGGACTCATTACTCTGT_17_0_1	-0.0343504	-0.707474	-1.86247	frameshift
TCTGGCTGC------------AGGGGACTCATTACTCTGT_TCCTGCAGCCAGAAAGACTCCAGGGGACTCATTACTCTGT_12_0_3	-0.105238	-1.21029	-2.18357	inframe
TCCTGCAGCCAGAAAGACTC--------------------_TCCTGCAGCCAGAAAGACTCCAGGGGACTCATTACTCTGT_91_0_0	0.353202	-1.34555	-2.01504	frameshift
TCCTGCAGCCAGAAATG----AGGGGACTCATTACTCTGT_TCCTGCAGCCAGAAAGACTCCAGGGGACTCATTACTCTGT_4_0_2	-0.169423	-0.978337	-1.80219	frameshift
TCCTTCAGCCAGAAAGACTC-AGGGGACTCATTACTCTGT_TCCTGCAGCCAGAAAGACTCCAGGGGACTCATTACTCTGT_1_0_1	-0.191916	-0.717811	-2.92753	frameshift
#NAME?	-0.278081	-0.840292	-1.35561	inframe
TCCTGCAGC-----------------ACTCATTACTCTGT_TCCTGCAGCCAGAAAGACTCCAGGGGACTCATTACTCTGT_17_0_0	-0.0887292	-0.838184	-2.67069	frameshift
TCCTGCAGCCAGAAAGAGAC-AGGGGACTCATTACTCTGT_TCCTGCAGCCAGAAAGACTCCAGGGGACTCATTACTCTGT_1_0_2	-0.122538	-0.375127	-2.27316	frameshift
TCCTGCAGCCAGAAAGTCTTTCTGGGGACTCATTACTCTG_TCCTGCAGCCAGAAAGACTC-CAGGGGACTCATTACTCTG_0_1_3	-0.60443	-1.24383	-2.9305	frameshift
TCCTGCAGCCAGGA--------GGGGACTCATTACTCTGT_TCCTGCAGCCAGAAAGACTCCAGGGGACTCATTACTCTGT_8_0_1	-1.03315	-1.32377	-3.56422	frameshift
T------------------------GACTCATTACTCTGT_TCCTGCAGCCAGAAAGACTCCAGGGGACTCATTACTCTGT_24_0_0	0.525926	-0.188442	-1.71146	inframe
#NAME?	-0.644717	-1.33721	-1.89884	frameshift
TCCTGCAGCCAGAAAGTCTT---------------TCTGT_TCCTGCAGCCAGAAAGACTCCAGGGGACTCATTACTCTGT_15_0_2	-0.73642	-1.30674	-3.13174	inframe
TCCTGCAGCCAGAAAGACTC-AGGGTACTCATTACTCTGT_TCCTGCAGCCAGAAAGACTCCAGGGGACTCATTACTCTGT_1_0_1	-0.433253	-1.0014	-3.11266	frameshift
TCCTGCAGCCAGAAAGACTC-AGGGGACTCAGTACTCTGT_TCCTGCAGCCAGAAAGACTCCAGGGGACTCATTACTCTGT_1_0_1	0.0443758	-1.36401	-2.56652	frameshift
TCCTGCAGCCA-----------------------CTCTGT_TCCTGCAGCCAGAAAGACTCCAGGGGACTCATTACTCTGT_23_0_0	-0.106145	-0.722753	-1.89346	frameshift
TCCTGCAGCCAGAGA-----CAGGGGACTCATTACTCTGT_TCCTGCAGCCAGAAAGACTCCAGGGGACTCATTACTCTGT_5_0_1	-0.295526	-0.586985	-3.66989	frameshift
TCCTGCAGCCAGAAAGACTGGCAGGGGACTCATTACTCTG_TCCTGCAGCCAGAAAGACTC-CAGGGGACTCATTACTCTG_0_1_1	-0.440669	-0.718314	-2.57145	frameshift
#NAME?	-0.0561751	-1.26582	-2.12217	inframe
TCCTGCAGCCAGAAAGACA--AGGGGACTCATTACTCTGT_TCCTGCAGCCAGAAAGACTCCAGGGGACTCATTACTCTGT_2_0_1	-0.22051	-0.895493	-2.97309	frameshift
#NAME?	0.156921	-0.634295	-2.24546	frameshift
TCCTGCAGCCAGAAAGACTGCAG---ACTCATTACTCTGT_TCCTGCAGCCAGAAAGACTCCAGGGGACTCATTACTCTGT_3_0_1	-0.217052	-0.705937	-2.91376	inframe
TCCTGCAGCCA------------------CATTACTCTGT_TCCTGCAGCCAGAAAGACTCCAGGGGACTCATTACTCTGT_18_0_0	-0.260121	-0.407596	-2.08933	inframe
TCCTGCAGCCAGAAAG-------------------TCTGT_TCCTGCAGCCAGAAAGACTCCAGGGGACTCATTACTCTGT_19_0_0	-0.102782	-1.39851	-2.50095	frameshift
TCCTGCAGCCG---------CAGGGGACTCATTACTCTGT_TCCTGCAGCCAGAAAGACTCCAGGGGACTCATTACTCTGT_9_0_1	-0.321329	-1.54647	-3.18357	inframe
TCCTGCAGCCAGAAAGCCTC-AGGGGACTCATTACTCTGT_TCCTGCAGCCAGAAAGACTCCAGGGGACTCATTACTCTGT_1_0_1	-0.185873	-0.813444	-2.18819	frameshift
TCCTGCAGCCAGAAAGACTCAGCAGGGGACTCATTACTCT_TCCTGCAGCCAGAAAGACTC--CAGGGGACTCATTACTCT_0_2_0	0.144386	-0.769012	-1.90143	frameshift
TC---------------------------------TCTGT_TCCTGCAGCCAGAAAGACTCCAGGGGACTCATTACTCTGT_33_0_0	0.052905	-0.708404	-1.38985	inframe
#NAME?	-0.493087	-0.574829	-2.15359	frameshift
TCCTGCAGCCAGAAAGACTC----------ATTACTCTTT_TCCTGCAGCCAGAAAGACTCCAGGGGACTCATTACTCTGT_10_0_1	-0.335807	-0.985293	-2.82801	frameshift
TCCTGCAGCCAGAAAGGCTC----------ATTACTCTGT_TCCTGCAGCCAGAAAGACTCCAGGGGACTCATTACTCTGT_10_0_1	-0.243542	-1.11448	-2.43033	frameshift
TCCTGCAGCCAGAAAGA------GGGACTCATTACTCTGT_TCCTGCAGCCAGAAAGACTCCAGGGGACTCATTACTCTGT_6_0_0	-0.226405	-0.312439	-1.91898	inframe
TCCTGCAGCCAGAAAGACTC-AGGGGACTAATTACTCTGT_TCCTGCAGCCAGAAAGACTCCAGGGGACTCATTACTCTGT_1_0_1	-0.436581	-1.22317	-2.95851	frameshift
#NAME?	-0.19792	-1.56065	-1.84615	frameshift
TCCTGCAGCCAGAAAGACAGACAGGGGACTCATTACTCTG_TCCTGCAGCCAGAAAGACTC-CAGGGGACTCATTACTCTG_0_1_2	-0.182833	-1.03676	-2.73343	frameshift
TC----------------TCCAGGGGACTCATTACTCTGT_TCCTGCAGCCAGAAAGACTCCAGGGGACTCATTACTCTGT_16_0_0	-0.307682	-0.69335	-2.23183	frameshift
TCCTGCAGCCAGAAAGACTC-----------TTTCTCTGT_TCCTGCAGCCAGAAAGACTCCAGGGGACTCATTACTCTGT_11_0_1	0.00520047	-0.882384	-2.87691	frameshift
TCCTGCAGCCAGA----CTCCAGGGGACTCATTACTCTGT_TCCTGCAGCCAGAAAGACTCCAGGGGACTCATTACTCTGT_4_0_0	-0.630953	-1.56491	-2.75194	frameshift
TCCTGCAGCCAGAAAGACTC--------------------_TCCTGCAGCCAGAAAGACTCCAGGGGACTCATTACTCTGT_25_0_0	-0.0910929	-1.09284	-1.44137	frameshift
TCCTGCAGCCAGAAAGACTCGCCAGGGGACTCATTACTCT_TCCTGCAGCCAGAAAGACTC--CAGGGGACTCATTACTCT_0_2_0	-0.104805	-0.716911	-2.36908	frameshift
TCCTGCAGCCAGAAGGACTC-----------------TGT_TCCTGCAGCCAGAAAGACTCCAGGGGACTCATTACTCTGT_17_0_1	-0.427718	-1.37343	-3.29508	frameshift
TCCTGCAGCCAGAAAGACTC--------------------_TCCTGCAGCCAGAAAGACTCCAGGGGACTCATTACTCTGT_21_0_0	0.230099	-1.32295	-2.31345	inframe
TCCTGCAGCCAGAAGG-CTC-AGGGGACTCATTACTCTGT_TCCTGCAGCCAGAAAGACTCCAGGGGACTCATTACTCTGT_2_0_1	-0.307084	-0.791861	-2.97664	frameshift
TCCTGCAGCCAGAAAGACTC----------ATTTCTCTGT_TCCTGCAGCCAGAAAGACTCCAGGGGACTCATTACTCTGT_10_0_1	-0.322981	-1.16852	-1.59701	frameshift
TCCTGCAGCCAGAAAGACTG--GGGGACTCATTACTCTGT_TCCTGCAGCCAGAAAGACTCCAGGGGACTCATTACTCTGT_2_0_1	0.124478	-0.873859	-2.01631	frameshift
TCCTGCAGCCAGAAAGGC---AGGGGACTCATTACTCTGT_TCCTGCAGCCAGAAAGACTCCAGGGGACTCATTACTCTGT_3_0_1	0.254374	-0.770766	-3.43752	inframe
TCCT--------------TCCAGGGGACTCATTACTCTGT_TCCTGCAGCCAGAAAGACTCCAGGGGACTCATTACTCTGT_14_0_0	-0.599275	-1.3055	-3.22257	frameshift
TCCTGCAGCCAGAAAA----CAGGGGACTCATTACTCTGT_TCCTGCAGCCAGAAAGACTCCAGGGGACTCATTACTCTGT_4_0_1	-0.263988	-0.85178	-2.12699	frameshift
TCCTGCAGCCAGAAAGTCTT------TCTCATTACTCTGT_TCCTGCAGCCAGAAAGACTCCAGGGGACTCATTACTCTGT_6_0_3	-0.270652	-0.795637	-2.55441	inframe
TCCTGCAGCCAGAAAGACTG-AGGGGACTCATTACTCTGT_TCCTGCAGCCAGAAAGACTCCAGGGGACTCATTACTCTGT_1_0_1	-0.14086	-0.507132	-3.07254	frameshift
#NAME?	0.419098	-0.451141	-1.23524	frameshift
TCCTGCAGCCAGAAAGACTCATTACTGCAGCCAGGGGACT_TCCTGCAGCCAGAAAGACTC-----------CAGGGGACT_0_11_0	-0.19784	-0.695288	-1.85585	frameshift
#NAME?	-0.364809	-0.433282	-2.33423	frameshift
TCCTGCAGCCATAAAGACTC-AGGGGACTCATTACTCTGT_TCCTGCAGCCAGAAAGACTCCAGGGGACTCATTACTCTGT_1_0_1	-0.441389	-1.61987	-2.77832	frameshift
TCCTGCAGCCAGAAAGACTG-----------------TGT_TCCTGCAGCCAGAAAGACTCCAGGGGACTCATTACTCTGT_17_0_1	-0.289338	-0.429773	-1.78823	frameshift
TCCTGCAGCCAGAAAGACTCTCCAGGGACTCATTACTCTG_TCCTGCAGCCAGAAAGACTC-CAGGGGACTCATTACTCTG_0_1_2	-0.0427103	-1.17301	-2.3413	frameshift
#NAME?	-0.310011	-0.99501	-1.95107	frameshift
#NAME?	-0.202264	-1.10193	-2.94275	inframe
#NAME?	0.422508	-0.597785	-1.70837	inframe
TTC------------------AGGGGACTCATTACTCTGT_TCCTGCAGCCAGAAAGACTCCAGGGGACTCATTACTCTGT_18_0_1	-0.657059	-0.7047	-2.36956	inframe
TCCTGCAGCCAGAAAG------------------CTCTGT_TCCTGCAGCCAGAAAGACTCCAGGGGACTCATTACTCTGT_18_0_0	0.377309	-0.249502	-1.58145	inframe
TCCTGCAGCCAGAAAGAG-CCAGGGGACTCATTACTCTGT_TCCTGCAGCCAGAAAGACTCCAGGGGACTCATTACTCTGT_1_0_1	-0.035177	-0.11978	-1.40845	frameshift
TCTTGAAACA--------------GGACTCATTACTCTGT_TCCTGCAGCCAGAAAGACTCCAGGGGACTCATTACTCTGT_14_0_4	0.99473	-2.01693	-1.64053	frameshift
#NAME?	0.851664	-0.416313	-0.834587	inframe
TCCTGCAGCCAGA---------------------------_TCCTGCAGCCAGAAAGACTCCAGGGGACTCATTACTCTGT_66_0_0	0.373112	-1.21542	-1.54721	inframe
#NAME?	-0.0808753	-1.00038	-2.88277	frameshift
TCCTGCAGCCAGAAAGAC----------------------_TCCTGCAGCCAGAAAGACTCCAGGGGACTCATTACTCTGT_24_0_0	-0.165047	-0.456809	-1.8171	inframe
TCCTGCAGCCAGAAAGACTC--------------------_TCCTGCAGCCAGAAAGACTCCAGGGGACTCATTACTCTGT_46_0_0	0.150968	-1.07811	-2.21164	frameshift
#NAME?	-0.0371928	-1.02967	-1.29107	frameshift
#NAME?	-0.433121	-1.24979	-1.64743	frameshift
TCCTGCAGCCAGAAGGACTCTCAGGGGACTCATTACTCTG_TCCTGCAGCCAGAAAGACTC-CAGGGGACTCATTACTCTG_0_1_1	-0.29571	-0.560302	-2.57021	frameshift
#NAME?	0.0339882	-0.49986	-1.82806	inframe
TCCTGCAGCCAGAAAGA-----------------------_TCCTGCAGCCAGAAAGACTCCAGGGGACTCATTACTCTGT_98_0_0	0.614488	-0.850081	-1.35095	frameshift
#NAME?	0.204978	-1.40505	-2.43341	frameshift
TCCTGCAGCCAG----------------TCTTT---CTGT_TCCTGCAGCCAGAAAGACTCCAGGGGACTCATTACTCTGT_19_0_1	-0.550325	-1.11262	-2.06061	frameshift
TCCTGG--------------CAGGGGACTCATTACTCTGT_TCCTGCAGCCAGAAAGACTCCAGGGGACTCATTACTCTGT_14_0_1	-0.190975	-0.618421	-1.63785	frameshift
#NAME?	-0.551608	-1.16212	-1.39481	frameshift
TCCTGCAGCCAGAAAGACTT--------------------_TCCTGCAGCCAGAAAGACTCCAGGGGACTCATTACTCTGT_31_0_1	-0.204308	-0.462267	-1.20441	frameshift
TCCTGCAGCCAGAAAGACTTTTCAGGGGACTCATTACTCT_TCCTGCAGCCAGAAAGACTC--CAGGGGACTCATTACTCT_0_2_1	0.479515	-0.0538461	-1.2257	frameshift
TCCTGCAGCCAA--------CAGGGGACTCATTACTCTGT_TCCTGCAGCCAGAAAGACTCCAGGGGACTCATTACTCTGT_8_0_1	-1.00237	-0.894984	-2.57785	frameshift
TCCTGCAGCCAGAAAGACTT-TCTGGACTCATTACTCTGT_TCCTGCAGCCAGAAAGACTCCAGGGGACTCATTACTCTGT_1_0_4	-0.275518	-0.858039	-2.61444	frameshift
TCCTGCAGCCAGAAAGAC----------------------_TCCTGCAGCCAGAAAGACTCCAGGGGACTCATTACTCTGT_28_0_0	-0.358224	-0.776091	-2.27301	frameshift
TCCTGCAGCCAGAAG----CCAGGGGACTCATTACTCTGT_TCCTGCAGCCAGAAAGACTCCAGGGGACTCATTACTCTGT_4_0_1	-0.340164	-0.563847	-2.41124	frameshift
#NAME?	-0.363204	-1.20932	-1.99226	inframe
TCCTGCAGCCAGACAGACTC-AGGGGACTCATTACTCTGT_TCCTGCAGCCAGAAAGACTCCAGGGGACTCATTACTCTGT_1_0_1	-0.281259	-0.840522	-2.90551	frameshift
TCCTGCAGCCAGA---------------------------_TCCTGCAGCCAGAAAGACTCCAGGGGACTCATTACTCTGT_68_0_0	0.765503	-0.794413	-1.95661	frameshift
#NAME?	0.119715	-0.691389	-1.50952	inframe
TCCTGCAGCCA-----------------------------_TCCTGCAGCCAGAAAGACTCCAGGGGACTCATTACTCTGT_109_0_0	0.936493	-0.398258	-1.50952	frameshift
GCAGCCAGAAAGTAATGAGCCAGGGGACTCATTACTCTGT_GCAGCCAGAAAGACT----CCAGGGGACTCATTACTCTGT_0_4_3	-0.124471	-0.17985	-2.50015	frameshift
TCCTGCAGCCT-------TTCAGGGGACTCATTACTCTGT_TCCTGCAGCCAGAAAGACTCCAGGGGACTCATTACTCTGT_7_0_2	-0.253473	-0.985203	-2.84565	frameshift
TCCTGCAGCCAGAAAGACTGCTGCAGGGGACTCATTACTC_TCCTGCAGCCAGAAAGACTC---CAGGGGACTCATTACTC_0_3_1	-0.204598	-0.802144	-3.12038	inframe
TCCTGCAGCCAGAAAGACAC----------ATTACTCTGT_TCCTGCAGCCAGAAAGACTCCAGGGGACTCATTACTCTGT_10_0_1	-0.272454	-1.23467	-2.43692	frameshift
TCCTGC----------------------------------_TCCTGCAGCCAGAAAGACTCCAGGGGACTCATTACTCTGT_34_0_0	0.753851	-0.211149	-1.97478	frameshift
TCCTGCAGCCAGAAAG-CTC-AGGGGACTCATTACTCTGT_TCCTGCAGCCAGAAAGACTCCAGGGGACTCATTACTCTGT_2_0_0	0.0204154	-0.854623	-2.26158	frameshift
TCCTGCAGCCAGAAG------AGGGGACTCATTACTCTGT_TCCTGCAGCCAGAAAGACTCCAGGGGACTCATTACTCTGT_6_0_1	-0.178866	-1.14229	-2.58957	inframe
TCCTGCAGACAGA--------------CTCATTACTCTGT_TCCTGCAGCCAGAAAGACTCCAGGGGACTCATTACTCTGT_14_0_1	-0.496243	-0.872113	-2.91322	frameshift
ATT-----------------------ACTCATTACTCTGT_TCCTGCAGCCAGAAAGACTCCAGGGGACTCATTACTCTGT_23_0_3	-0.455248	-2.23859	-1.27173	frameshift
TCCTGCAGCCAGAAA--CTCCAGGGGACTCATTACTCTGT_TCCTGCAGCCAGAAAGACTCCAGGGGACTCATTACTCTGT_2_0_0	-0.0564422	-1.09677	-1.69578	frameshift
#NAME?	0.448218	-0.671747	-1.46289	inframe
TCCTGCA---------------------------------_TCCTGCAGCCAGAAAGACTCCAGGGGACTCATTACTCTGT_44_0_0	0.250946	-0.741103	-0.937414	frameshift
#NAME?	0.142365	-1.1852	-2.15041	frameshift
T-----------------------------ATTACTCTGT_TCCTGCAGCCAGAAAGACTCCAGGGGACTCATTACTCTGT_29_0_0	-0.0519173	-0.52905	-1.81416	frameshift
TCCTGCAGCCAGAAAGACTC-------ATCATTACTCTGT_TCCTGCAGCCAGAAAGACTCCAGGGGACTCATTACTCTGT_7_0_1	0.299555	-0.352313	-1.94517	frameshift
TCCTGCAGCCAGAAAGACTC--------------------_TCCTGCAGCCAGAAAGACTCCAGGGGACTCATTACTCTGT_20_0_0	0.0326484	-0.637418	-2.41257	frameshift
TCCTGCAGCCAGAAAGACTG-------------GCTCTGT_TCCTGCAGCCAGAAAGACTCCAGGGGACTCATTACTCTGT_13_0_2	-0.0937294	-0.791667	-2.81186	frameshift
#NAME?	0.290686	-1.54169	-1.88401	frameshift
#NAME?	0.335763	-0.485202	-1.27782	frameshift
TCCTGCAGCCAGAAAGACTC---------ATTTACTCTGT_TCCTGCAGCCAGAAAGACTCCAGGGGACTCATTACTCTGT_9_0_2	-0.245736	-1.02099	-2.84464	inframe
TCCTGCAGCCAGTCTTTCT------GGCTCATTACTCTGT_TCCTGCAGCCAGAAAGACTCCAGGGGACTCATTACTCTGT_6_0_6	-0.390279	-1.33245	-2.87831	inframe
TCCTGCAGCCAGT--------------CTCATTACTCTGT_TCCTGCAGCCAGAAAGACTCCAGGGGACTCATTACTCTGT_14_0_1	-0.883943	-1.42647	-2.86396	frameshift
TCCTGCAGCCAGAAAGACTCGACAGGGGACTCATTACTCT_TCCTGCAGCCAGAAAGACTC--CAGGGGACTCATTACTCT_0_2_0	-0.0487663	-0.626606	-2.39921	frameshift
TCCTGCAGCCAGAAAGACTC--------ACATTACTCTGT_TCCTGCAGCCAGAAAGACTCCAGGGGACTCATTACTCTGT_8_0_1	-0.408264	-1.81776	-3.51431	frameshift
TCCTGCAGCCAGAATGA-----GGGGACTCATTACTCTGT_TCCTGCAGCCAGAAAGACTCCAGGGGACTCATTACTCTGT_5_0_1	-0.546475	-0.732465	-2.29026	frameshift
TCCTGCAGCCAGAAAGACT---------------------_TCCTGCAGCCAGAAAGACTCCAGGGGACTCATTACTCTGT_42_0_0	-0.281356	-1.12417	-4.40795	inframe
TCCTGCAGCCAGA----CTGCAGGGGACTCATTACTCTGT_TCCTGCAGCCAGAAAGACTCCAGGGGACTCATTACTCTGT_4_0_1	-0.638768	-0.559102	-2.78051	frameshift
TCCTGCAGCCAGAAAGACTC-----------ATACTCTGT_TCCTGCAGCCAGAAAGACTCCAGGGGACTCATTACTCTGT_11_0_1	-0.114663	-1.49076	-2.46711	frameshift
TCCTGCAGCCAGAAAGACTCGTCAGGGGACTCATTACTCT_TCCTGCAGCCAGAAAGACTC--CAGGGGACTCATTACTCT_0_2_0	-0.617214	-0.946519	-2.69212	frameshift
TCCTGCAGCCAGAAAGACTCATTACTCATTACTCATTACT_TCCTGCAGCCAGAAAGACTC----CAGGGGACTCATTACT_0_4_5	0.0639639	-0.435019	-1.6415	frameshift
TCCTGCA---------------------------------_TCCTGCAGCCAGAAAGACTCCAGGGGACTCATTACTCTGT_53_0_0	0.158319	-0.954213	-1.27066	frameshift
TCCTGCAGCCAGAAAGACTATCAGGGGACTCATTACTCTG_TCCTGCAGCCAGAAAGACTC-CAGGGGACTCATTACTCTG_0_1_1	0.0235118	-0.60629	-2.45508	frameshift
TCCTGCAGCCA----------AGGGGACTCATTACTCTGT_TCCTGCAGCCAGAAAGACTCCAGGGGACTCATTACTCTGT_10_0_0	-0.68101	-1.00821	-3.268	frameshift
#NAME?	-0.518882	-1.27953	-2.14158	frameshift
#NAME?	0.213389	-0.24581	-1.55662	frameshift
TCCTGCAGCCAGAAAG--------GGGCTCATTACTCTGT_TCCTGCAGCCAGAAAGACTCCAGGGGACTCATTACTCTGT_8_0_1	-0.54665	-1.20676	-3.6739	frameshift
#NAME?	0.466993	-0.488531	-1.80883	inframe
T-------------------------ACTCATTACTCTGT_TCCTGCAGCCAGAAAGACTCCAGGGGACTCATTACTCTGT_25_0_0	-0.121715	-1.29	-1.88325	frameshift
TCCTGCAGCCAGAAAGACTGTCAGGGGACTCATTACTCTG_TCCTGCAGCCAGAAAGACTC-CAGGGGACTCATTACTCTG_0_1_1	0.327268	-0.729139	-1.68762	frameshift
TCCTGCAGCCAGA---------------------------_TCCTGCAGCCAGAAAGACTCCAGGGGACTCATTACTCTGT_44_0_0	0.41815	-0.760161	-1.25644	frameshift
TCCTGCAGCCAG-----------GTGACTCATTACTCTGT_TCCTGCAGCCAGAAAGACTCCAGGGGACTCATTACTCTGT_11_0_1	-0.381683	-0.811253	-3.20555	frameshift
TCCTGCAGCCATA--------------CTCATTACTCTGT_TCCTGCAGCCAGAAAGACTCCAGGGGACTCATTACTCTGT_14_0_1	-0.311443	-0.97313	-2.74679	frameshift
TCCTGG-----------CTGCAGGGGACTCATTACTCTGT_TCCTGCAGCCAGAAAGACTCCAGGGGACTCATTACTCTGT_11_0_2	-0.987132	-1.98943	-2.54034	frameshift
#NAME?	-0.0441243	-1.00796	-1.704	inframe
TCCTGCAGCCAGAAAGAC----GGGGACTCATTACTCTGT_TCCTGCAGCCAGAAAGACTCCAGGGGACTCATTACTCTGT_4_0_0	-0.403854	-0.313308	-1.86605	frameshift
TCCTGCAGCCAGAAAGACTC---AGGACTCATTACTCTGT_TCCTGCAGCCAGAAAGACTCCAGGGGACTCATTACTCTGT_3_0_1	-0.388025	-0.544388	-1.90794	inframe
TCCTGCAGCCAGGA----------GGACTCATTACTCTGT_TCCTGCAGCCAGAAAGACTCCAGGGGACTCATTACTCTGT_10_0_1	0.148097	-0.751183	-2.68501	frameshift
TCCTGCAGCCAGAAAGACTCAGCCAGGGGACTCATTACTC_TCCTGCAGCCAGAAAGACTC---CAGGGGACTCATTACTC_0_3_0	0.259617	-0.776564	-2.1964	inframe
TGCAGCCAGAAAGACTGAGCCAGGGGACTCATTACTCTGT_TGCAGCCAGAAAGACT---CCAGGGGACTCATTACTCTGT_0_3_0	-0.164797	-0.391654	-1.5795	inframe
#NAME?	0.720635	-1.52817	-1.24595	frameshift
TCCTGT--------------CAGGGGACTCATTACTCTGT_TCCTGCAGCCAGAAAGACTCCAGGGGACTCATTACTCTGT_14_0_1	-0.258564	-0.546626	-1.5512	frameshift
TCCTGCAGCCA-----------------------------_TCCTGCAGCCAGAAAGACTCCAGGGGACTCATTACTCTGT_49_0_0	0.107878	-1.27831	-2.8824	frameshift
TCCTGCAGCCAGAAAGACTG-------------ACTCTGT_TCCTGCAGCCAGAAAGACTCCAGGGGACTCATTACTCTGT_13_0_1	-0.362274	-2.05155	-2.70795	frameshift
TCCTGCAGCCAGAAAGTAAT-----GACTCATTACTCTGT_TCCTGCAGCCAGAAAGACTCCAGGGGACTCATTACTCTGT_5_0_4	-0.434876	-1.42236	-3.04074	frameshift
TCCTGCAGCCAGAAA-------------TCATTACTCTGT_TCCTGCAGCCAGAAAGACTCCAGGGGACTCATTACTCTGT_13_0_0	-0.789073	-1.17865	-3.07901	frameshift
TCCTGCAG-------------------------ACTCTGT_TCCTGCAGCCAGAAAGACTCCAGGGGACTCATTACTCTGT_25_0_0	-0.283243	-1.73446	-2.7522	frameshift
TCCTGCAGCCAGAAAGACTG--------------CTCTGT_TCCTGCAGCCAGAAAGACTCCAGGGGACTCATTACTCTGT_14_0_1	0.187826	-0.347122	-1.73919	frameshift
TCCTGCAGCCAGAAAGAC-----GGGACTCATTACTCTGT_TCCTGCAGCCAGAAAGACTCCAGGGGACTCATTACTCTGT_5_0_0	-0.803323	-0.957175	-2.67296	frameshift
TCCTGCAGCCAGAGT-----CAGGGGACTCATTACTCTGT_TCCTGCAGCCAGAAAGACTCCAGGGGACTCATTACTCTGT_5_0_2	-0.549546	-1.0498	-3.1737	frameshift
TCCTGCAGCCAGAAAGACTC----------------ATGT_TCCTGCAGCCAGAAAGACTCCAGGGGACTCATTACTCTGT_16_0_1	-0.319727	-0.966147	-2.28359	frameshift
TCCTGCAGCA---------------GACTCATTACTCTGT_TCCTGCAGCCAGAAAGACTCCAGGGGACTCATTACTCTGT_15_0_1	0.284994	-0.590187	-1.64301	inframe
TCCTGCAGCCAGAAAGACTC--------------------_TCCTGCAGCCAGAAAGACTCCAGGGGACTCATTACTCTGT_81_0_0	0.235427	-0.665595	-1.39703	inframe
TCCTGCAGCCAGAAAGACTC----------ATGACTCTGT_TCCTGCAGCCAGAAAGACTCCAGGGGACTCATTACTCTGT_10_0_1	-0.00420899	-0.94939	-2.53272	frameshift
#NAME?	-0.189038	-1.48035	-1.7618	frameshift
TCCTGCAGCCAGAAAGACTGCACAG-ACTCATTACTCTGT_TCCTGCAGCCAGAAAGACTCCAGGGGACTCATTACTCTGT_1_0_3	-0.358169	-0.977399	-3.0603	frameshift
TCCTGCAGCCAGA--------------------------T_TCCTGCAGCCAGAAAGACTCCAGGGGACTCATTACTCTGT_26_0_0	-0.667405	-0.603656	-3.1532	frameshift
TCCTGCAGCCAGAAAGACTC--------------------_TCCTGCAGCCAGAAAGACTCCAGGGGACTCATTACTCTGT_28_0_0	0.106195	-0.520071	-1.45488	frameshift
TCCTGCAGC---------TCCAGGGGACTCATTACTCTGT_TCCTGCAGCCAGAAAGACTCCAGGGGACTCATTACTCTGT_9_0_0	-0.243552	-0.642264	-3.03295	inframe
TCCTGCAGCCAGAAAGACTCCTCAGGGGACTCATTACTCT_TCCTGCAGCCAGAAAGACTC--CAGGGGACTCATTACTCT_0_2_0	0.618317	-0.642264	-2.20443	frameshift
TCCTGCAGCCAGAAAGACTC-AGGGGACTCATTACTCTTT_TCCTGCAGCCAGAAAGACTCCAGGGGACTCATTACTCTGT_1_0_1	-0.137219	-1.16459	-2.67802	frameshift
TCCTGCAGCCAGAAAGACTC--------------------_TCCTGCAGCCAGAAAGACTCCAGGGGACTCATTACTCTGT_23_0_0	-0.277509	-0.642676	-1.72731	frameshift
TCCTGCAGCCAGAAAGACTG--------TCATTACTCTGT_TCCTGCAGCCAGAAAGACTCCAGGGGACTCATTACTCTGT_8_0_1	-0.793215	-1.32904	-3.13865	frameshift
TCCTGCAGCCAGAA-------------------------T_TCCTGCAGCCAGAAAGACTCCAGGGGACTCATTACTCTGT_25_0_0	-0.733761	-0.705807	-2.8442	frameshift
#NAME?	-0.106967	-0.795905	-2.38732	frameshift
TCCTGCAGCCAGAAAGACT---------------------_TCCTGCAGCCAGAAAGACTCCAGGGGACTCATTACTCTGT_63_0_0	-0.030496	-1.30244	-1.64389	inframe
#NAME?	-0.272749	-1.62881	-2.25609	frameshift
TCCTGCAGCCAGAAAGACTC-ATTACTCTCATTACTCTGT_TCCTGCAGCCAGAAAGACTCCAGGGGACTCATTACTCTGT_1_0_5	0.305641	-0.217384	-1.59861	frameshift
TCCTGCAGA----------------GACTCATTACTCTGT_TCCTGCAGCCAGAAAGACTCCAGGGGACTCATTACTCTGT_16_0_1	-0.406837	-1.1852	-3.06399	frameshift
#NAME?	0.155974	-0.960256	-3.25325	inframe
#NAME?	-0.291485	-0.915027	-2.2235	frameshift
TCCAG-------------------GGACTCATTACTCTGT_TCCTGCAGCCAGAAAGACTCCAGGGGACTCATTACTCTGT_19_0_1	-0.778931	-1.2776	-2.51628	frameshift
TCCTGCAGCCAGAAAGA------GAGACTCATTACTCTGT_TCCTGCAGCCAGAAAGACTCCAGGGGACTCATTACTCTGT_6_0_1	-1.10792	-2.32056	-3.44231	inframe
#NAME?	-0.234376	-0.886545	-1.86165	inframe
TCCTGCAGCCAGGA-----------GAGACATTACTCTGT_TCCTGCAGCCAGAAAGACTCCAGGGGACTCATTACTCTGT_11_0_3	-0.407283	-0.861826	-3.42788	frameshift
TCCTGCAGCCAGAAAGACTG--------------------_TCCTGCAGCCAGAAAGACTCCAGGGGACTCATTACTCTGT_25_0_1	0.153867	-0.803333	-1.14759	frameshift
TCCTGCAGCCAGAAAGACTC--------------------_TCCTGCAGCCAGAAAGACTCCAGGGGACTCATTACTCTGT_24_0_0	-0.662312	-0.872046	-2.38667	inframe
TCCTGCAGCCAGAAAGACTC---------GATTACTCTGT_TCCTGCAGCCAGAAAGACTCCAGGGGACTCATTACTCTGT_9_0_1	-0.41485	-0.494888	-2.90604	inframe
TCCTGCAGC-----------------------TACTCTGT_TCCTGCAGCCAGAAAGACTCCAGGGGACTCATTACTCTGT_23_0_0	-1.28629	-0.997131	-4.22432	frameshift
TCCTGCAGCCAGAAAGACT------------------TGT_TCCTGCAGCCAGAAAGACTCCAGGGGACTCATTACTCTGT_18_0_0	-0.152524	-1.23727	-1.65954	inframe
TCCTGCAGCCAGAA----TCCAGGG-ACTCATTACTCTGT_TCCTGCAGCCAGAAAGACTCCAGGGGACTCATTACTCTGT_5_0_0	-1.73127	-1.19253	-3.31743	frameshift
TCCTGCAGTAATGA--------GGGGACTCATTACTCTGT_TCCTGCAGCCAGAAAGACTCCAGGGGACTCATTACTCTGT_8_0_4	0.128122	-0.644864	-4.05074	frameshift
#NAME?	-0.496243	-0.989808	-1.83618	frameshift
TCCTGCAGCCAGAGTAAT-------GACTCATTACTCTGT_TCCTGCAGCCAGAAAGACTCCAGGGGACTCATTACTCTGT_7_0_4	-0.966646	-2.13116	-4.04707	frameshift
#NAME?	0.64559	-1.69506	-0.779592	frameshift
TCCTGCAGCCAGAAAGACTCATTACTCATTACAGGGGACT_TCCTGCAGCCAGAAAGACTC-----------CAGGGGACT_0_11_0	-0.135306	-0.715105	-1.95279	frameshift
TCCTGCAGCCAGATG--------------------TCTGT_TCCTGCAGCCAGAAAGACTCCAGGGGACTCATTACTCTGT_20_0_2	0.0241004	-0.15057	-1.47267	frameshift
TCCTGCAGCCAGAAAGAC--------ACTCATTACTCTGT_TCCTGCAGCCAGAAAGACTCCAGGGGACTCATTACTCTGT_8_0_0	0.00164557	-0.503907	-2.60477	frameshift
TCCTGC--------------------------TACTCTGT_TCCTGCAGCCAGAAAGACTCCAGGGGACTCATTACTCTGT_26_0_0	-0.127926	-1.50713	-1.14705	frameshift
TCCTGCAGCC---------------------TTACTCTGT_TCCTGCAGCCAGAAAGACTCCAGGGGACTCATTACTCTGT_21_0_0	-0.672426	-1.4624	-3.46527	inframe
TCCTGCAGCCAGAAAG-------------CATTACTCTGT_TCCTGCAGCCAGAAAGACTCCAGGGGACTCATTACTCTGT_13_0_0	-0.404226	-0.248063	-1.58009	frameshift
TCCTGCAGCCAGAAAGACTC----------ATTACTCGGT_TCCTGCAGCCAGAAAGACTCCAGGGGACTCATTACTCTGT_10_0_1	0.209511	-1.60399	-2.37997	frameshift
#NAME?	-0.692325	-1.46342	-3.67354	frameshift
#NAME?	0.498269	-1.59271	-1.71661	frameshift
#NAME?	-0.534535	-1.05396	-1.37078	inframe
TCCTGCAGCCAGGA------CAGGGGACTCATTACTCTGT_TCCTGCAGCCAGAAAGACTCCAGGGGACTCATTACTCTGT_6_0_1	-0.899531	-2.14012	-2.81508	inframe
T------------------------------TTACTCTGT_TCCTGCAGCCAGAAAGACTCCAGGGGACTCATTACTCTGT_30_0_0	0.395287	-0.437562	-1.58212	inframe
TCCTGCAGCCAGAAAGACTCC-----------TACTCTGT_TCCTGCAGCCAGAAAGACTCCAGGGGACTCATTACTCTGT_11_0_0	-0.1257	-1.24794	-3.06574	frameshift
TCCTGCAGCCAGAAGGA--------GACTCATTACTCTGT_TCCTGCAGCCAGAAAGACTCCAGGGGACTCATTACTCTGT_8_0_1	-0.194805	-0.945376	-1.93081	frameshift
#NAME?	-0.028548	-1.11756	-5.14936	inframe
TCTTGAAACA-------------GGGACTCATTACTCTGT_TCCTGCAGCCAGAAAGACTCCAGGGGACTCATTACTCTGT_13_0_4	1.79764	-0.918317	-1.89758	frameshift
TCCTGCAGCCAGAAAGAGTC--------TCATTACTCTGT_TCCTGCAGCCAGAAAGACTCCAGGGGACTCATTACTCTGT_8_0_1	-0.511087	-0.759568	-3.26717	frameshift
TCCTGCAGCCAGAA------CAGGG-ACTCATTACTCTGT_TCCTGCAGCCAGAAAGACTCCAGGGGACTCATTACTCTGT_7_0_0	0.0678428	-1.38451	-3.76854	frameshift
#NAME?	-0.146055	-0.250656	-1.73405	inframe
TCCTGCAGCCAGAAAGACTC--------------------_TCCTGCAGCCAGAAAGACTCCAGGGGACTCATTACTCTGT_79_0_0	0.6222	-1.22863	-1.20315	frameshift
#NAME?	-0.97055	-0.722231	-2.96007	inframe
TCCT------------------------------------_TCCTGCAGCCAGAAAGACTCCAGGGGACTCATTACTCTGT_106_0_0	0.813154	-0.7653	-1.70373	frameshift
TCCT----------------------ACTCATTACTCTGT_TCCTGCAGCCAGAAAGACTCCAGGGGACTCATTACTCTGT_22_0_0	-0.689992	-1.28223	-2.60253	frameshift
TCCTGCAGCCAGAAAGACTC-----------------TG-_TCCTGCAGCCAGAAAGACTCCAGGGGACTCATTACTCTGT_18_0_0	0.133674	-1.24116	-2.51731	inframe
TCCTGCAGCCAGAAAGACTGCACAGGGACTCATTACTCTG_TCCTGCAGCCAGAAAGACTCCAG-GGGACTCATTACTCTG_0_1_2	-2.86085	-2.24116	-5.38521	frameshift
TC--------------------------------------_TCCTGCAGCCAGAAAGACTCCAGGGGACTCATTACTCTGT_44_0_0	-0.462527	-1.01135	-1.55346	frameshift
TCCTGCAGCCAGAGA--------------CATTACTCTGT_TCCTGCAGCCAGAAAGACTCCAGGGGACTCATTACTCTGT_14_0_1	-0.393525	-0.405632	-3.31089	frameshift
TCCTGCAGCCAGAAAGACTC-----GAGTCATTACTCTGT_TCCTGCAGCCAGAAAGACTCCAGGGGACTCATTACTCTGT_5_0_1	-0.575455	-1.7409	-3.41387	frameshift
TCCTGCAGCCAGAAAGG-----GGGGACTCATTACTCTGT_TCCTGCAGCCAGAAAGACTCCAGGGGACTCATTACTCTGT_5_0_1	-0.617311	-1.03518	-2.11036	frameshift
TCCTG----------------AGGGGACTCATTACTCTGT_TCCTGCAGCCAGAAAGACTCCAGGGGACTCATTACTCTGT_16_0_0	-0.264079	-1.33063	-1.6841	frameshift
TCCTGCAGCCAGAAAGACTC----------ATT-CTCTGT_TCCTGCAGCCAGAAAGACTCCAGGGGACTCATTACTCTGT_11_0_0	0.0628584	-0.0596725	-2.26114	frameshift
TCCTGCAGCCAGAAA--------------CATTACTCTGT_TCCTGCAGCCAGAAAGACTCCAGGGGACTCATTACTCTGT_14_0_0	-0.270504	-1.50017	-3.59596	frameshift
TCCTGCAGCCAGAAAGACTC----TGGCTCATTACTCTGT_TCCTGCAGCCAGAAAGACTCCAGGGGACTCATTACTCTGT_4_0_2	0.143611	-0.682234	-1.94195	frameshift
TCCTGCAGCCAGAAAGACTC------GCTCATTACTCTGT_TCCTGCAGCCAGAAAGACTCCAGGGGACTCATTACTCTGT_6_0_1	0.148832	-0.370995	-1.12853	inframe
TCCTGCAGCCAGAAAGA-----------TCATTACTCTGT_TCCTGCAGCCAGAAAGACTCCAGGGGACTCATTACTCTGT_11_0_0	-0.211758	-1.08087	-2.04607	frameshift
TCCTGCAGCCAGAAAG------------------------_TCCTGCAGCCAGAAAGACTCCAGGGGACTCATTACTCTGT_78_0_0	0.311339	-1.84417	-1.94751	inframe
TCCTGCAAC------------AGGGGACTCATTACTCTGT_TCCTGCAGCCAGAAAGACTCCAGGGGACTCATTACTCTGT_12_0_1	-1.01777	-0.92821	-2.42349	inframe
TCCTGCAGCCAGAAAGACTGC----------TTACTCTGT_TCCTGCAGCCAGAAAGACTCCAGGGGACTCATTACTCTGT_10_0_1	-0.499864	-0.745057	-2.15151	frameshift
TCCTGCAGCCAGAAAGACTT-----TACTCATTACTCTGT_TCCTGCAGCCAGAAAGACTCCAGGGGACTCATTACTCTGT_5_0_2	-0.14661	-1.90605	-3.37391	frameshift
TCCTGCAGCCAGAAAGACTCACTCCAGGGGACTCATTACT_TCCTGCAGCCAGAAAGACTC----CAGGGGACTCATTACT_0_4_0	-0.578421	-0.944824	-2.97467	frameshift
TCCTGCAGCCAGAAAGACTCCAGGGGACT-----------_TCCTGCAGCCAGAAAGACTCCAGGGGACTCATTACTCTGT_38_0_0	-0.0273335	-0.93039	-2.08842	frameshift
TCCTGCAG-----------------------TTACTCTGT_TCCTGCAGCCAGAAAGACTCCAGGGGACTCATTACTCTGT_23_0_0	-0.574915	-0.788782	-2.68471	frameshift
TCCTGCAGCCAGAAAGACTC----------ATTACTGTGT_TCCTGCAGCCAGAAAGACTCCAGGGGACTCATTACTCTGT_10_0_1	-0.652135	-0.637716	-2.09974	frameshift
TCCTGCAGCCAGAAAGT-------GGACTCATTACTCTGT_TCCTGCAGCCAGAAAGACTCCAGGGGACTCATTACTCTGT_7_0_1	-0.297619	-0.841999	-1.8799	frameshift
TCCTGCAGCCAGACA--------------------TCTGG_TCCTGCAGCCAGAAAGACTCCAGGGGACTCATTACTCTGT_20_0_2	-0.30913	-0.252908	-1.91641	frameshift
TCCTGCAGCCAG----------------------------_TCCTGCAGCCAGAAAGACTCCAGGGGACTCATTACTCTGT_29_0_0	0.261346	-1.11659	-3.8233	frameshift
TCCTGCAGCCAGAAAGAGAC----------ATTACTCTGT_TCCTGCAGCCAGAAAGACTCCAGGGGACTCATTACTCTGT_10_0_2	-0.419485	-0.53539	-2.16709	frameshift
TCCTGCAGCCAGAAAGACGC-AGGGGACTCATTACTCTGT_TCCTGCAGCCAGAAAGACTCCAGGGGACTCATTACTCTGT_1_0_1	-0.567809	-0.849208	-1.41291	frameshift
TCCTGCAGCCAGAAAGACTG---------------TCTGT_TCCTGCAGCCAGAAAGACTCCAGGGGACTCATTACTCTGT_15_0_1	-0.450192	-0.860768	-2.3661	inframe
#NAME?	0.593006	-1.16033	-1.65983	frameshift
CCTGCAGCCAGAAAGACAGCCAGGGGACTCATTACTCTGT_CCTGCAGCCAGAAAGACT-CCAGGGGACTCATTACTCTGT_0_1_1	-0.272672	-1.13169	-1.43991	frameshift
TCCTG-----------------------------------_TCCTGCAGCCAGAAAGACTCCAGGGGACTCATTACTCTGT_63_0_0	0.125743	-0.668954	-1.96598	inframe
T-----------------------GGACTCATTACTCTGT_TCCTGCAGCCAGAAAGACTCCAGGGGACTCATTACTCTGT_23_0_0	0.458347	-0.882754	-3.74766	frameshift
TCCTGCAGCCAGAAAGATTC-AGGGGACTCATTACTCTGT_TCCTGCAGCCAGAAAGACTCCAGGGGACTCATTACTCTGT_1_0_1	0.269243	-0.230191	-2.15848	frameshift
TCCTGCATT-----------------ACTCATTACTCTGT_TCCTGCAGCCAGAAAGACTCCAGGGGACTCATTACTCTGT_17_0_2	-0.268154	-1.1112	-1.94322	frameshift
TCCTGCAGCC--------------GGACTCATTACTCTGT_TCCTGCAGCCAGAAAGACTCCAGGGGACTCATTACTCTGT_14_0_0	0.190531	-0.168379	-1.41729	frameshift
TCCTGCAGCCAGAA---------------CATTACTCTGT_TCCTGCAGCCAGAAAGACTCCAGGGGACTCATTACTCTGT_15_0_0	0.399446	-0.245685	-1.70238	inframe
TCCTGCAGCCAGAAAGTCT------------TTACTCTGT_TCCTGCAGCCAGAAAGACTCCAGGGGACTCATTACTCTGT_12_0_1	0.022612	-0.241958	-1.5249	inframe
TCCTGCAGCCAG----------------------------_TCCTGCAGCCAGAAAGACTCCAGGGGACTCATTACTCTGT_46_0_0	-0.156236	-0.730059	-1.4509	frameshift
#NAME?	-0.728439	-1.12648	-1.1793	frameshift
TCCTGCAGCCAGA---------------------------_TCCTGCAGCCAGAAAGACTCCAGGGGACTCATTACTCTGT_32_0_0	0.0839805	-0.970191	-2.00604	frameshift
TCCTGCAGCCCGAAAGACTC----------ATTACTCTGT_TCCTGCAGCCAGAAAGACTCCAGGGGACTCATTACTCTGT_10_0_1	-0.879183	-2.1852	-2.79453	frameshift
TCCTGCAGCCAGAAAGA---------ACTCATTACTCTGT_TCCTGCAGCCAGAAAGACTCCAGGGGACTCATTACTCTGT_9_0_0	-0.218493	-1.21576	-2.61308	inframe
TCC-------------------------------------_TCCTGCAGCCAGAAAGACTCCAGGGGACTCATTACTCTGT_39_0_0	0.178518	-1.45606	-2.41321	inframe
T---------------------------------------_TCCTGCAGCCAGAAAGACTCCAGGGGACTCATTACTCTGT_39_0_0	0.0634565	-1.27484	-1.7642	inframe
TCCTGCAGCCAGAAAAA-----GGGGACTCATTACTCTGT_TCCTGCAGCCAGAAAGACTCCAGGGGACTCATTACTCTGT_5_0_1	-0.17117	-0.831377	-2.55426	frameshift
TCCTGCAGCCAGAAAG----CAGGG-ACTCATTACTCTGT_TCCTGCAGCCAGAAAGACTCCAGGGGACTCATTACTCTGT_5_0_0	0.020179	-0.635646	-2.28311	frameshift
TCCTGCAGCCAGAAAGACA----------------TCTGT_TCCTGCAGCCAGAAAGACTCCAGGGGACTCATTACTCTGT_16_0_1	-0.0580073	-0.709175	-2.37997	frameshift
TCCTGCAGACAGA---------------------------_TCCTGCAGCCAGAAAGACTCCAGGGGACTCATTACTCTGT_36_0_1	-0.267893	-1.00799	-1.94561	inframe
TCCTGCAG---------------------------TCTGT_TCCTGCAGCCAGAAAGACTCCAGGGGACTCATTACTCTGT_27_0_0	-0.41271	-0.906902	-2.66287	inframe
#NAME?	-1.07662	-0.976108	-3.67874	frameshift
TCCTGCAGCCAGAAAT-------GGGACTCATTACTCTGT_TCCTGCAGCCAGAAAGACTCCAGGGGACTCATTACTCTGT_7_0_1	-0.194598	-0.784666	-2.18802	frameshift
TCCTGCAGCCAGAAAGACTC--------GCATTACTCTGT_TCCTGCAGCCAGAAAGACTCCAGGGGACTCATTACTCTGT_8_0_1	-0.312351	-0.911114	-2.66989	frameshift
TCCTGCAGCC-------------GGGACTCATTACTCTGT_TCCTGCAGCCAGAAAGACTCCAGGGGACTCATTACTCTGT_13_0_0	-0.399549	-0.978753	-3.31842	frameshift
TCCTGCAGCCAGAAAGACTT-----------TTACTCTGT_TCCTGCAGCCAGAAAGACTCCAGGGGACTCATTACTCTGT_11_0_1	0.405171	-0.682703	-1.75524	frameshift
#NAME?	-0.531709	-0.64547	-2.09716	frameshift
TCCTGCAGCCAGACAG---------GACTCATTACTCTGT_TCCTGCAGCCAGAAAGACTCCAGGGGACTCATTACTCTGT_9_0_1	0.140908	-0.79608	-2.30951	inframe
TCCTGCAGCCAGAAACACTC----------ATTACTCTGT_TCCTGCAGCCAGAAAGACTCCAGGGGACTCATTACTCTGT_10_0_1	-0.324756	-1.14122	-2.12665	frameshift
TCCTGCAGCCAGAAAGA--------------------TGT_TCCTGCAGCCAGAAAGACTCCAGGGGACTCATTACTCTGT_20_0_0	-0.657318	-0.68323	-2.92953	frameshift
TCCTGCAGCCAGAAGGAT--CAGGGGACTCATTACTCTGT_TCCTGCAGCCAGAAAGACTCCAGGGGACTCATTACTCTGT_2_0_2	1.27324	0.843629	-1.42703	frameshift
TCCTGCAGCCAGAAAG------------------------_TCCTGCAGCCAGAAAGACTCCAGGGGACTCATTACTCTGT_52_0_0	0.0467749	-1.29731	-2.75512	frameshift
TCCTGCAGCCAGAAAGACTC--------------------_TCCTGCAGCCAGAAAGACTCCAGGGGACTCATTACTCTGT_32_0_0	0.000292407	-0.944889	-2.39698	frameshift
TCCTGCAGCCAGAAAGACTC----TGACTCATTACTCTGT_TCCTGCAGCCAGAAAGACTCCAGGGGACTCATTACTCTGT_4_0_1	-0.503939	-0.910942	-2.2201	frameshift
TCCTGCAGCCAGAAAGAC-----------CATTACTCTGT_TCCTGCAGCCAGAAAGACTCCAGGGGACTCATTACTCTGT_11_0_0	-0.484443	-0.573441	-1.62286	frameshift
TCCTGCAGCCAGAAGGGC---AGGGGACTCATTACTCTGT_TCCTGCAGCCAGAAAGACTCCAGGGGACTCATTACTCTGT_3_0_2	-0.390728	-0.573441	-2.16565	inframe
TCATT---------------------ACTCATTACTCTGT_TCCTGCAGCCAGAAAGACTCCAGGGGACTCATTACTCTGT_21_0_2	-0.133042	-0.483025	-1.75952	inframe
TCCTGCAGCCAGAAAGA-----------------------_TCCTGCAGCCAGAAAGACTCCAGGGGACTCATTACTCTGT_31_0_0	-0.210242	-0.864186	-3.0996	frameshift
TCCTGCAGCCAGAAAGACTG-----------TTACTCTGT_TCCTGCAGCCAGAAAGACTCCAGGGGACTCATTACTCTGT_11_0_1	-0.495265	-0.286528	-1.98412	frameshift
TCCTGG-----------CTGCAGGAGACTCATTACTCTGT_TCCTGCAGCCAGAAAGACTCCAGGGGACTCATTACTCTGT_11_0_3	-0.656599	-1.41673	-2.81949	frameshift
TCCTGCAGCCAGTCTTTCT---GGGGACTCATTACTCTGT_TCCTGCAGCCAGAAAGACTCCAGGGGACTCATTACTCTGT_3_0_5	-0.254626	-1.21295	-1.76854	inframe
#NAME?	-0.137859	-1.22702	-2.179	frameshift
TCCTGCA---------------------------------_TCCTGCAGCCAGAAAGACTCCAGGGGACTCATTACTCTGT_95_0_0	0.698736	-1.03688	-0.500915	frameshift
#NAME?	-0.428376	-1.3557	-5.15627	frameshift
TCCTGCAGCCAGAAAGAC----------------------_TCCTGCAGCCAGAAAGACTCCAGGGGACTCATTACTCTGT_41_0_0	-0.30538	-0.690587	-1.74567	frameshift
TCCTGC-------------------------TTACTCTGT_TCCTGCAGCCAGAAAGACTCCAGGGGACTCATTACTCTGT_25_0_0	-0.349774	-1.2609	-1.39678	frameshift
#NAME?	-0.0746283	-1.86328	-1.12025	inframe
TCCTGCAGCCAGACAGAC---AGGGGACTCATTACTCTGT_TCCTGCAGCCAGAAAGACTCCAGGGGACTCATTACTCTGT_3_0_1	-1.13889	-1.77249	-2.33506	inframe
TCCTGCAGCCAGAAAGACTT----------TTTACTCTGT_TCCTGCAGCCAGAAAGACTCCAGGGGACTCATTACTCTGT_10_0_2	-0.414526	-1.20859	-1.73642	frameshift
#NAME?	0.405588	-0.686541	-1.98397	frameshift
TCCTGCAGCCAGAAAG--TCCAGGG-ACTCATTACTCTGT_TCCTGCAGCCAGAAAGACTCCAGGGGACTCATTACTCTGT_3_0_0	-0.252267	-0.264374	-0.870075	inframe
#NAME?	-0.424327	-1.05152	-3.54815	frameshift
TCCTGCAG---GAGAGACTC----------ATTACTCTGT_TCCTGCAGCCAGAAAGACTCCAGGGGACTCATTACTCTGT_13_0_1	0.0180002	-1.41939	-2.21685	frameshift
#NAME?	0.608888	-1.41939	-1.74523	frameshift
TCCTG-------------TCCAGGGGACTCATTACTCTGT_TCCTGCAGCCAGAAAGACTCCAGGGGACTCATTACTCTGT_13_0_0	-0.429777	-0.558286	-1.43624	frameshift
TCCTGCAGCCAGAAAGACTC-AGCGGACTCATTACTCTGT_TCCTGCAGCCAGAAAGACTCCAGGGGACTCATTACTCTGT_1_0_1	-0.22022	-1.09328	-2.47731	frameshift
TCCTGCAGCCAGAAAGACTC----------ATTACTCTCT_TCCTGCAGCCAGAAAGACTCCAGGGGACTCATTACTCTGT_10_0_1	-0.0865788	-0.859484	-2.67661	frameshift
TCCTGCAGCCAGAAAGACTT-AGGGGACTCATTACTCTGT_TCCTGCAGCCAGAAAGACTCCAGGGGACTCATTACTCTGT_1_0_1	0.317657	-0.327715	-1.59386	frameshift
TCCTGCAGCCAGA----CTC-AGGGGACTCATTACTCTGT_TCCTGCAGCCAGAAAGACTCCAGGGGACTCATTACTCTGT_5_0_0	-0.981001	-0.567291	-3.14135	frameshift
TCCTGCAGCCAGAAAGACA-----GGACTCATTACTCTGT_TCCTGCAGCCAGAAAGACTCCAGGGGACTCATTACTCTGT_5_0_1	-0.186065	-1.6146	-3.14135	frameshift
CTGCAGCCAGAAAGACTGGCCAGGGGACTCATTACTCTGT_CTGCAGCCAGAAAGACT--CCAGGGGACTCATTACTCTGT_0_2_0	0.400283	0.0514029	-1.75432	frameshift
TCCTGCAGCCAGAAAGACTCCA-----CTCATTACTCTGT_TCCTGCAGCCAGAAAGACTCCAGGGGACTCATTACTCTGT_5_0_0	-0.245048	-0.751183	-2.2927	frameshift
TGC------------------AGGGGACTCATTACTCTGT_TCCTGCAGCCAGAAAGACTCCAGGGGACTCATTACTCTGT_18_0_1	0.503638	0.131924	-1.63583	inframe
#NAME?	-0.127463	-2.70458	-2.15041	frameshift
TACTGCAGCCAG-----------GGGACTCATTACTCTGT_TCCTGCAGCCAGAAAGACTCCAGGGGACTCATTACTCTGT_11_0_1	-0.435576	-0.679313	-2.95296	frameshift
#NAME?	0.713679	-1.54366	-2.30387	frameshift
#NAME?	-0.440577	-1.45402	-1.11777	frameshift
CCTGCAGCCAGAAAGACTACCAGGGGACTCATTACTCTGT_CCTGCAGCCAGAAAGACT-CCAGGGGACTCATTACTCTGT_0_1_0	-1.10271	-1.0477	-3.32493	frameshift
TCCTGCAGCCAG----------------------------_TCCTGCAGCCAGAAAGACTCCAGGGGACTCATTACTCTGT_50_0_0	-0.610502	-2.97108	-3.24247	frameshift
TCCTGCAGCCAGAAAGAGTC-AGGGGACTCATTACTCTGT_TCCTGCAGCCAGAAAGACTCCAGGGGACTCATTACTCTGT_1_0_1	-0.435576	-1.21435	-2.24247	frameshift
TCCTGCAGCCAGACAT------------------CTCTGT_TCCTGCAGCCAGAAAGACTCCAGGGGACTCATTACTCTGT_18_0_2	-0.0358291	-0.846963	-1.38521	inframe
TCCTGAAG---------------GGGACTCATTACTCTGT_TCCTGCAGCCAGAAAGACTCCAGGGGACTCATTACTCTGT_15_0_1	-0.133246	-0.764127	-1.62138	inframe
TCCTGT---------------------CTCATTACTCTGT_TCCTGCAGCCAGAAAGACTCCAGGGGACTCATTACTCTGT_21_0_1	-0.207985	-0.803333	-2.37553	inframe
#NAME?	-0.216624	-0.185203	-2.64301	inframe
#NAME?	0.0790817	-1.69629	-2.80318	inframe
TCCTGCAGCCAGAAAGAC------GGACTCATTACTCTGT_TCCTGCAGCCAGAAAGACTCCAGGGGACTCATTACTCTGT_6_0_0	-0.64374	-0.190102	-2.41087	inframe
TCCTGCAGCCAGAAAGGC--CAGGGGACTCATTACTCTGT_TCCTGCAGCCAGAAAGACTCCAGGGGACTCATTACTCTGT_2_0_1	-0.846646	-1.47799	-3.73939	frameshift
#NAME?	0.0674163	-0.625073	-1.45947	frameshift
TCCTGCAGCC------------GGGGACTCATTACTCTGT_TCCTGCAGCCAGAAAGACTCCAGGGGACTCATTACTCTGT_12_0_0	0.219655	-0.11764	-1.72954	inframe
TCCTGCAGCCAGAAAGACTC--TGGGACTCATTACTCTGT_TCCTGCAGCCAGAAAGACTCCAGGGGACTCATTACTCTGT_2_0_1	-0.267727	-0.907422	-2.329	frameshift
#NAME?	-0.495096	0.504903	-0.613562	frameshift
TCCTGCAGCC-----------------------------T_TCCTGCAGCCAGAAAGACTCCAGGGGACTCATTACTCTGT_29_0_0	-0.0587638	-1.51833	-3.61356	frameshift
TCCTGCAGCCAGACAG--------GGACTCATTACTCTGT_TCCTGCAGCCAGAAAGACTCCAGGGGACTCATTACTCTGT_8_0_1	-0.34229	-0.315735	-3.31411	frameshift
TCCTGCAGCCAGAAAGACTC-----------TT--TCTGT_TCCTGCAGCCAGAAAGACTCCAGGGGACTCATTACTCTGT_13_0_0	-0.211758	-1.37785	-3.03157	frameshift
TCCTGCAGCCAG----------------------------_TCCTGCAGCCAGAAAGACTCCAGGGGACTCATTACTCTGT_43_0_0	0.857783	-0.0490667	-0.666999	frameshift
TCCTGAAGCCAG-----------GGGACTCATTACTCTGT_TCCTGCAGCCAGAAAGACTCCAGGGGACTCATTACTCTGT_11_0_1	-0.308434	-0.466385	-2.96118	frameshift
#NAME?	0.489584	-0.470527	-1.69027	inframe
#NAME?	-0.0113146	-0.787868	-4.10055	frameshift
TCCTGCAGCC-----------------CTCATTACTCTGT_TCCTGCAGCCAGAAAGACTCCAGGGGACTCATTACTCTGT_17_0_0	-0.438267	-1.17515	-2.72874	frameshift
TCCTGCAGCCAGAAAGACTA-----------------TGT_TCCTGCAGCCAGAAAGACTCCAGGGGACTCATTACTCTGT_17_0_1	-0.604916	-1.47471	-2.43655	frameshift
#NAME?	-0.274406	-2.02714	-2.33839	inframe
TCCTG-----------------------TCATTACTCTGT_TCCTGCAGCCAGAAAGACTCCAGGGGACTCATTACTCTGT_23_0_0	0.270854	-0.615508	-1.94607	frameshift
#NAME?	-0.0935577	-1.2315	-1.69454	frameshift
TCCTGCAGCCAGAACGACTC----------ATTACTCTGT_TCCTGCAGCCAGAAAGACTCCAGGGGACTCATTACTCTGT_10_0_1	-0.279113	-1.2315	-2.3842	frameshift
TCCTGCAGCCAGT------------GACTCATTACTCTGT_TCCTGCAGCCAGAAAGACTCCAGGGGACTCATTACTCTGT_12_0_1	-0.748599	-0.755059	-2.98084	inframe
TCCTGC----------------GGGGACTCATTACTCTGT_TCCTGCAGCCAGAAAGACTCCAGGGGACTCATTACTCTGT_16_0_0	0.0979264	-1.32372	-2.20404	frameshift
TCCTGCAGCCAG--------------------TACTCTGT_TCCTGCAGCCAGAAAGACTCCAGGGGACTCATTACTCTGT_20_0_0	0.266231	-0.40126	-1.63288	frameshift
TCCTGCA--------------------------------T_TCCTGCAGCCAGAAAGACTCCAGGGGACTCATTACTCTGT_32_0_0	-0.0516499	-0.0495483	-0.841468	frameshift
T---------------------------------------_TCCTGCAGCCAGAAAGACTCCAGGGGACTCATTACTCTGT_53_0_0	0.692827	-0.585028	-1.15831	frameshift
TCCTGCAGCCAGAAAGACTCC--------CATTACTCTGT_TCCTGCAGCCAGAAAGACTCCAGGGGACTCATTACTCTGT_8_0_0	-0.168088	-1.05329	-2.54177	frameshift
TCCTGCAGCCAGACAT-CTGGAG------CATTACTCTGT_TCCTGCAGCCAGAAAGACTCCAGGGGACTCATTACTCTGT_7_0_4	-0.00317145	-0.707156	-2.88659	frameshift
TCCTGCAGCCAGAAAGACAT-----TACTCATTACTCTGT_TCCTGCAGCCAGAAAGACTCCAGGGGACTCATTACTCTGT_5_0_3	-0.000778257	-0.812291	-2.57459	frameshift
TCCTGCAGCCAGAAAGACTC--------------------_TCCTGCAGCCAGAAAGACTCCAGGGGACTCATTACTCTGT_50_0_0	0.73539	-0.741902	-0.980587	frameshift
#NAME?	-0.423809	-0.707955	-1.20448	inframe
TCCTGCAGCC----------------------TACTCTGT_TCCTGCAGCCAGAAAGACTCCAGGGGACTCATTACTCTGT_22_0_0	-0.413276	0.0274839	-1.17838	frameshift
TCCTGCAGCCAGAAAG------------------------_TCCTGCAGCCAGAAAGACTCCAGGGGACTCATTACTCTGT_25_0_0	0.0629955	-1.37413	-3.83788	frameshift
#NAME?	0.423438	-0.868493	-2.36658	frameshift
TCCTGCAGCCAGAAAGACTT--TCTGACTCATTACTCTGT_TCCTGCAGCCAGAAAGACTCCAGGGGACTCATTACTCTGT_2_0_4	-0.335224	-1.55378	-2.30958	frameshift
TCCTGCAGCCAGAAAGACT---------------------_TCCTGCAGCCAGAAAGACTCCAGGGGACTCATTACTCTGT_97_0_0	0.896572	-0.427404	-2.26449	frameshift
#NAME?	-0.0326319	-1.15911	-3.23721	frameshift
TCCTGCAGCCAGAAAGACTCCTGCAGCCAGGGGACTCATT_TCCTGCAGCCAGAAAGACTC-------CAGGGGACTCATT_0_7_0	-0.108118	-0.416874	-2.16781	frameshift
#NAME?	-1.40835	-3.693	-4.24395	frameshift
TCCTGCAGCCAGAAAGACTC-AGGGGACTCATGACTCTGT_TCCTGCAGCCAGAAAGACTCCAGGGGACTCATTACTCTGT_1_0_1	-0.221775	-1.30068	-2.63248	frameshift
TCCTGCAGCCAGAG-----CCAGGGGACTCATTACTCTGT_TCCTGCAGCCAGAAAGACTCCAGGGGACTCATTACTCTGT_5_0_1	-0.617397	-0.589672	-2.10111	frameshift
TCCTGCAGCCAGAAAGACTC----------AATACTCTGT_TCCTGCAGCCAGAAAGACTCCAGGGGACTCATTACTCTGT_10_0_1	0.0346798	-0.228272	-2.38839	frameshift
TCCTGCAGCCAGGA--------------------------_TCCTGCAGCCAGAAAGACTCCAGGGGACTCATTACTCTGT_33_0_1	-0.0375674	-1.72819	-1.56528	inframe
#NAME?	-0.729122	-1.36046	-3.87341	inframe
TCCTGCAGCCAGAAGGACTC--------TCATTACTCTGT_TCCTGCAGCCAGAAAGACTCCAGGGGACTCATTACTCTGT_8_0_1	0.102222	-0.887974	-4.9438	frameshift
#NAME?	-0.849122	-0.875035	-3.31153	frameshift
TCCTGCAGCCAG----------------------------_TCCTGCAGCCAGAAAGACTCCAGGGGACTCATTACTCTGT_35_0_0	-0.927117	-0.137898	-1.7526	frameshift
#NAME?	0.00093295	0.317297	-1.26039	frameshift
TCCTGCAGCCAGAAAGACTC--------------------_TCCTGCAGCCAGAAAGACTCCAGGGGACTCATTACTCTGT_36_0_0	-0.657599	-1.44824	-2.53247	inframe
TCCTGCAT---------------GGGACTCATTACTCTGT_TCCTGCAGCCAGAAAGACTCCAGGGGACTCATTACTCTGT_15_0_1	-0.613009	-0.819076	-2.86807	inframe
TCCTGCAGCCAGAAAGACTC--------------------_TCCTGCAGCCAGAAAGACTCCAGGGGACTCATTACTCTGT_27_0_0	-0.75114	-1.06235	-2.30619	inframe
TCCTGCAGCCAGAAAGACTC---------AATTACTCTGT_TCCTGCAGCCAGAAAGACTCCAGGGGACTCATTACTCTGT_9_0_1	-0.20048	-0.943783	-2.14651	inframe
TCCTGCAGCCAGAAAG---CCAGGG-ACTCATTACTCTGT_TCCTGCAGCCAGAAAGACTCCAGGGGACTCATTACTCTGT_4_0_0	-1.00193	-1.42378	-4.25504	frameshift
#NAME?	-0.117755	-0.649335	-2.10529	frameshift
TCCTGCAGCCAGGAG------------------ACTCTGT_TCCTGCAGCCAGAAAGACTCCAGGGGACTCATTACTCTGT_18_0_2	-0.107922	-0.88497	-2.4683	inframe
TCCTGCAGCCAGAAAGACTT-----------------TGT_TCCTGCAGCCAGAAAGACTCCAGGGGACTCATTACTCTGT_17_0_1	0.0279612	-0.353447	-2.36702	frameshift
#NAME?	0.835316	-1.32648	-1.44231	frameshift
TCCTGCAGCCAGAGACA--------GACTCATTACTCTGT_TCCTGCAGCCAGAAAGACTCCAGGGGACTCATTACTCTGT_8_0_2	0.0560535	-1.06642	-3.39168	frameshift
TCCTGCAGCC-------------------CATTACTCTGT_TCCTGCAGCCAGAAAGACTCCAGGGGACTCATTACTCTGT_19_0_0	-0.37629	-0.594848	-1.86923	frameshift
GC-------------------AGGGGACTCATTACTCTGT_TCCTGCAGCCAGAAAGACTCCAGGGGACTCATTACTCTGT_19_0_1	-0.292632	-0.451483	-1.68968	frameshift
CCTGCAGCCAGAAGAGAC---AGGGGACTCATTACTCTGT_CCTGCAGCCAGAA-AGACTCCAGGGGACTCATTACTCTGT_3_1_0	-0.73502	-1.66094	-1.81801	frameshift
#NAME?	-1.42001	-0.879577	-1.86923	frameshift
TCATGCAGCCAG-----------GGGACTCATTACTCTGT_TCCTGCAGCCAGAAAGACTCCAGGGGACTCATTACTCTGT_11_0_1	-0.408956	-1.21799	-3.07435	frameshift
TCCTTCAGCCAG-----------GGGACTCATTACTCTGT_TCCTGCAGCCAGAAAGACTCCAGGGGACTCATTACTCTGT_11_0_1	-0.597762	-0.810033	-2.84654	frameshift
TCCTGCAGCCAGAAAGACTG-------TGCATTACTCTGT_TCCTGCAGCCAGAAAGACTCCAGGGGACTCATTACTCTGT_7_0_3	-0.536099	-0.77288	-2.19446	frameshift
TCCTGCAGCCAGAAAGACTC-----------GTACTCTGT_TCCTGCAGCCAGAAAGACTCCAGGGGACTCATTACTCTGT_11_0_1	-0.471181	-1.38874	-2.65389	frameshift
TCCTGCAGCCAG-----------------------TCTGT_TCCTGCAGCCAGAAAGACTCCAGGGGACTCATTACTCTGT_23_0_0	-0.297414	-0.997312	-2.30812	frameshift
TCCTGCAGCCAGAAAGACTC-----TACTCATTACTCTGT_TCCTGCAGCCAGAAAGACTCCAGGGGACTCATTACTCTGT_5_0_1	-0.974866	-1.1852	-2.14051	frameshift
TCCTG-------------------------ATTACTCTGT_TCCTGCAGCCAGAAAGACTCCAGGGGACTCATTACTCTGT_25_0_0	-0.879183	-1.86328	-1.56976	frameshift
TCCTGCAGCCAGAAAGACTC---TTTACTCATTACTCTGT_TCCTGCAGCCAGAAAGACTCCAGGGGACTCATTACTCTGT_3_0_3	-0.0466988	-0.958135	-2.58411	inframe
#NAME?	-0.83564	-0.551697	-2.03267	inframe
TCC-------------------GGGGACTCATTACTCTGT_TCCTGCAGCCAGAAAGACTCCAGGGGACTCATTACTCTGT_19_0_0	-1.0314	-1.72677	-3.69344	frameshift
TCCTGCAGCCAGAAAGACTC-----------------AGT_TCCTGCAGCCAGAAAGACTCCAGGGGACTCATTACTCTGT_17_0_1	-0.327643	-1.06381	-4.04707	frameshift
TCCTGCAG--------------GGAGACTCATTACTCTGT_TCCTGCAGCCAGAAAGACTCCAGGGGACTCATTACTCTGT_14_0_1	0.333087	-1.24135	-3.00754	frameshift
TCCTGCAGCCTG--------CAGGGGACTCATTACTCTGT_TCCTGCAGCCAGAAAGACTCCAGGGGACTCATTACTCTGT_8_0_1	-0.974961	-1.08899	-2.43012	frameshift
TCCTGCAGCCAGAAAGACT-------------TTCTCTGT_TCCTGCAGCCAGAAAGACTCCAGGGGACTCATTACTCTGT_13_0_1	-0.559288	-0.498108	-2.64579	frameshift
TCCTGCAGCCAGAAAGACTC------ATTCATTACTCTGT_TCCTGCAGCCAGAAAGACTCCAGGGGACTCATTACTCTGT_6_0_1	-0.87721	-2.96761	-3.87287	inframe
TCCTGCA---------------------TCATTACTCTGT_TCCTGCAGCCAGAAAGACTCCAGGGGACTCATTACTCTGT_21_0_0	-0.0385795	-1.49734	-4.28231	inframe
#NAME?	-0.573526	-1.72322	-3.05992	frameshift
TCCTGCAGT---------------GGACTCATTACTCTGT_TCCTGCAGCCAGAAAGACTCCAGGGGACTCATTACTCTGT_15_0_1	-0.653763	-0.534152	-2.56886	inframe
TCCTGCAGCCAGAAAGAGTAATGAGGGGACTCATTACTCT_TCCTGCAGCCAGAAAGACTC--CAGGGGACTCATTACTCT_0_2_3	-1.20177	-0.46069	-2.62899	frameshift
#NAME?	0.122143	-1.14081	-3.32559	frameshift
TCCTGCAGCCA----------------------------T_TCCTGCAGCCAGAAAGACTCCAGGGGACTCATTACTCTGT_28_0_0	-0.562255	-1.36578	-5.37057	frameshift
#NAME?	0.0996969	-1.57223	-1.59297	frameshift
TCCTGCAGCCAGAAAGACTC----------ACTACTCTGT_TCCTGCAGCCAGAAAGACTCCAGGGGACTCATTACTCTGT_10_0_1	-0.0999121	-0.994682	-2.02818	frameshift
#NAME?	-0.451224	-1.02474	-2.75166	inframe
TCCTGCAGCCAGAAAGGCTC-AGGGGACTCATTACTCTGT_TCCTGCAGCCAGAAAGACTCCAGGGGACTCATTACTCTGT_1_0_1	-0.608817	-0.959569	-2.00233	frameshift
TC-------------------------------ACTCTGT_TCCTGCAGCCAGAAAGACTCCAGGGGACTCATTACTCTGT_31_0_0	-0.156049	-1.09707	-1.71283	frameshift
#NAME?	0.266257	-1.12949	-0.962806	frameshift
TCCTGCAGCCAGAAA---TGCAGGGGACTCATTACTCTGT_TCCTGCAGCCAGAAAGACTCCAGGGGACTCATTACTCTGT_3_0_1	0.139149	-0.725254	-1.86279	inframe
TCCTGCAGCCAGAAAGACTCATTACTCTGTGCAGCCAGGG_TCCTGCAGCCAGAAAGACTC---------------CAGGG_0_15_0	-0.751633	-0.89102	-3.03157	inframe
TCCTGCAGCCAGAAGGA-TCCAGGGGACTCATTACTCTGT_TCCTGCAGCCAGAAAGACTCCAGGGGACTCATTACTCTGT_1_0_1	-0.213675	-1.19675	-2.22438	frameshift
TCCTGCAGCCAGAAAGACTG--------------------_TCCTGCAGCCAGAAAGACTCCAGGGGACTCATTACTCTGT_29_0_1	-0.234286	-0.391875	-1.58526	frameshift
TCCTGCAGCCAGAAAGACTC----------ATAACTCTGT_TCCTGCAGCCAGAAAGACTCCAGGGGACTCATTACTCTGT_10_0_1	-0.303378	0.114716	-2.15512	frameshift
T-----------------TCCAGGGGACTCATTACTCTGT_TCCTGCAGCCAGAAAGACTCCAGGGGACTCATTACTCTGT_17_0_0	-0.869411	-1.11235	-5.34776	frameshift
#NAME?	0.400725	-1.01144	-1.20684	frameshift
#NAME?	1.09548	-1.05823	-1.67363	frameshift
#NAME?	0.3495	-0.182321	-1.05133	frameshift
TCCTGCAGCCAGAAAGACT---------------------_TCCTGCAGCCAGAAAGACTCCAGGGGACTCATTACTCTGT_24_0_0	0.0954761	-0.784666	-4.0619	inframe
#NAME?	1.28189	-0.838105	-2.90143	inframe
TCCTGCAGCCAGACATT---------ACTCATTACTCTGT_TCCTGCAGCCAGAAAGACTCCAGGGGACTCATTACTCTGT_9_0_3	-0.270223	-0.370418	-2.75126	inframe
#NAME?	0.365674	-1.23831	-1.38869	frameshift
TCCTGCAGTAAT-------------GACTCATTACTCTGT_TCCTGCAGCCAGAAAGACTCCAGGGGACTCATTACTCTGT_13_0_3	-0.593492	-1.58296	-5.55861	frameshift
#NAME?	-1.96665	-3.8598	-2.75126	frameshift
TCCTGCAGCCAGAAAGACTG---------------GCTGT_TCCTGCAGCCAGAAAGACTCCAGGGGACTCATTACTCTGT_15_0_2	-0.25373	-1.28765	-4.10539	inframe
TCCTGCAGCCAGAAAGACTC--------------------_TCCTGCAGCCAGAAAGACTCCAGGGGACTCATTACTCTGT_34_0_0	0.203279	-1.67179	-2.81584	frameshift
TCT----------------------GACTCATTACTCTGT_TCCTGCAGCCAGAAAGACTCCAGGGGACTCATTACTCTGT_22_0_1	-0.324652	-1.0787	-1.94795	frameshift
TCCTGCAGCCAGAA---CTGCAGGGGACTCATTACTCTGT_TCCTGCAGCCAGAAAGACTCCAGGGGACTCATTACTCTGT_3_0_1	-0.341526	-0.6237	-2.05031	inframe
TCCTG----------------------------ACTCTGT_TCCTGCAGCCAGAAAGACTCCAGGGGACTCATTACTCTGT_28_0_0	0.139854	-0.425154	-2.38288	frameshift
TCCTGCAGTCT-------TTCTGG---CTCATTACTCTGT_TCCTGCAGCCAGAAAGACTCCAGGGGACTCATTACTCTGT_10_0_4	0.057967	-0.767248	-2.10957	frameshift
TCCTGCAGCCAGAAATAC---AGGGGACTCATTACTCTGT_TCCTGCAGCCAGAAAGACTCCAGGGGACTCATTACTCTGT_3_0_1	-0.313242	-0.65379	-1.73962	inframe
#NAME?	0.358797	-1.31394	-2.5715	frameshift
T---------------------GGGGACTCATTACTCTGT_TCCTGCAGCCAGAAAGACTCCAGGGGACTCATTACTCTGT_21_0_0	0.285305	-0.536879	-1.95029	inframe
TCCTGCAGCC---------------GACTCATTACTCTGT_TCCTGCAGCCAGAAAGACTCCAGGGGACTCATTACTCTGT_15_0_0	-0.417454	0.0480836	-1.24985	inframe
TCCTGCAGCCAGAAAGACT---------------------_TCCTGCAGCCAGAAAGACTCCAGGGGACTCATTACTCTGT_32_0_0	-0.0895023	-0.525652	-2.39229	frameshift
TCCTGCAGCCAGAAGGACTCGCAGGGGACTCATTACTCTG_TCCTGCAGCCAGAAAGACTC-CAGGGGACTCATTACTCTG_0_1_1	0.173532	-0.936966	-2.69395	frameshift
TCCTGCAGCCAGAAAGACTCATTACTGGGGACTCATTACT_TCCTGCAGCCAGAAAGACTC----CAGGGGACTCATTACT_0_4_1	0.345791	-0.121587	-1.79238	frameshift
TCCTGCAGCCAGAAAGAC----------------------_TCCTGCAGCCAGAAAGACTCCAGGGGACTCATTACTCTGT_38_0_0	-0.219663	-1.83054	-3.35942	frameshift
TCCTGCAGCCAGAAAGACTC----------ATTCCTCTGT_TCCTGCAGCCAGAAAGACTCCAGGGGACTCATTACTCTGT_10_0_1	-0.0728759	-0.230433	-2.75083	frameshift
TCCTGCAGCCAGACTCATT-------ACTCATTACTCTGT_TCCTGCAGCCAGAAAGACTCCAGGGGACTCATTACTCTGT_7_0_4	0.315556	0.133158	-1.58482	frameshift
TCCTGCAGCCAGAAAGACTC--------------------_TCCTGCAGCCAGAAAGACTCCAGGGGACTCATTACTCTGT_84_0_0	0.308214	-1.0332	-2.68212	inframe
TCCTG--------------------------TTACTCTGT_TCCTGCAGCCAGAAAGACTCCAGGGGACTCATTACTCTGT_26_0_0	-0.334762	-0.686214	-3.45858	frameshift
TCCTGCAGCCAGAAGGACTC-----GACTCATTACTCTGT_TCCTGCAGCCAGAAAGACTCCAGGGGACTCATTACTCTGT_5_0_1	0.385954	-0.832604	-3.24446	frameshift
TCCTGCAGCCAGA------------------------TGT_TCCTGCAGCCAGAAAGACTCCAGGGGACTCATTACTCTGT_24_0_0	0.083158	-1.19718	-1.64301	inframe
#NAME?	0.295643	-0.47471	-0.762587	frameshift
TCCTGCAGCCAGAAAGACTCC---GGACTCATTACTCTGT_TCCTGCAGCCAGAAAGACTCCAGGGGACTCATTACTCTGT_3_0_0	0.30534	-0.771663	-1.72142	inframe
TCCTGCAGCCAGGAAGACTC----------ATTACTCTGT_TCCTGCAGCCAGAAAGACTCCAGGGGACTCATTACTCTGT_10_0_1	-0.266666	-0.973971	-2.88701	frameshift
TCCTGCAGCCAGAAAGA-TCCAGGG-ACTCATTACTCTGT_TCCTGCAGCCAGAAAGACTCCAGGGGACTCATTACTCTGT_2_0_0	0.606294	-0.758243	-2.84854	frameshift
#NAME?	0.719855	-0.952543	-1.29605	frameshift
TCCT--------------------------ATTACTCTGT_TCCTGCAGCCAGAAAGACTCCAGGGGACTCATTACTCTGT_26_0_0	-0.660498	-0.281939	-3.22646	frameshift
TCCTGCAGCCAGA------------GTCTCATTACTCTGT_TCCTGCAGCCAGAAAGACTCCAGGGGACTCATTACTCTGT_12_0_1	-0.430801	-0.501108	-2.56088	inframe
TCCTGCAGCCAGAAAGACTCATTACTGCAGGGGACTCATT_TCCTGCAGCCAGAAAGACTC-------CAGGGGACTCATT_0_7_0	-0.102641	-0.501108	-1.79904	frameshift
TCCTGCAGCCAGAA------------------------GT_TCCTGCAGCCAGAAAGACTCCAGGGGACTCATTACTCTGT_24_0_0	-0.782704	-2.69375	-3.13024	inframe
TCCTGCAGCCAGTAAT---------GAGTCATTACTCTGT_TCCTGCAGCCAGAAAGACTCCAGGGGACTCATTACTCTGT_9_0_3	-0.969667	-0.886398	-2.06207	inframe
TCCTGCAGCCAGAGTAATG--AGGGGACTCATTACTCTGT_TCCTGCAGCCAGAAAGACTCCAGGGGACTCATTACTCTGT_2_0_5	-0.259693	-0.386534	-4.04601	frameshift
TCCTGCAGCCAGAAAGAC---------CTCATTACTCTGT_TCCTGCAGCCAGAAAGACTCCAGGGGACTCATTACTCTGT_9_0_0	0.367355	-0.407596	-1.19575	inframe
TCCTGCAGCCAGAACGACTC-AGGGGACTCATTACTCTGT_TCCTGCAGCCAGAAAGACTCCAGGGGACTCATTACTCTGT_1_0_1	-0.189038	-2.06879	-2.68607	frameshift
CCAGAAAGACTGTAATGAGCCAGGGGACTCATTACTCTGT_CCAGAAAGACT--------CCAGGGGACTCATTACTCTGT_0_8_0	-0.633802	-0.477757	-1.98485	frameshift
TCCTGCAGCCAGAAAGACTCATTACACAGGGGACTCATTA_TCCTGCAGCCAGAAAGACTC------CAGGGGACTCATTA_0_6_0	-0.723532	-0.707624	-2.68	inframe
TCCTGCAGCCAGAAAGACTC---TGGACTCATTACTCTGT_TCCTGCAGCCAGAAAGACTCCAGGGGACTCATTACTCTGT_3_0_1	0.0694237	-0.98119	-3.26496	inframe
TCCTGCAGCCAGAAA--------------------TCTGT_TCCTGCAGCCAGAAAGACTCCAGGGGACTCATTACTCTGT_20_0_0	-0.715837	-0.830773	-2.58046	frameshift
TCCTGCAGCCAGAAAGAGTC----------TTTACTCTGT_TCCTGCAGCCAGAAAGACTCCAGGGGACTCATTACTCTGT_10_0_2	-0.529617	-0.943725	-2.45151	frameshift
TCCTGCAGCCA-----------------TCATTACTCTGT_TCCTGCAGCCAGAAAGACTCCAGGGGACTCATTACTCTGT_17_0_0	-0.145385	-1.29306	-1.6739	frameshift
#NAME?	-0.214478	-0.741417	-1.42236	frameshift
TCCTGCAGCCACA------------GACTCATTACTCTGT_TCCTGCAGCCAGAAAGACTCCAGGGGACTCATTACTCTGT_12_0_1	-0.109508	-0.853527	-2.02182	inframe
TCCTGCAGCCAGAAAGACTC--------------------_TCCTGCAGCCAGAAAGACTCCAGGGGACTCATTACTCTGT_37_0_0	-0.46991	-1.23496	-1.63995	frameshift
TCCTGCAGCCAGAAACA------GGGACTCATTACTCTGT_TCCTGCAGCCAGAAAGACTCCAGGGGACTCATTACTCTGT_6_0_1	-0.140205	-0.160956	-2.15933	inframe
#NAME?	-0.796721	-2.19748	-0.780815	inframe
#NAME?	0.701802	-1.00102	-1.27873	frameshift
TCTGGCTGC------------AGGAGACTCATTACTCTGT_TCCTGCAGCCAGAAAGACTCCAGGGGACTCATTACTCTGT_12_0_4	0.245626	-0.832902	-1.89017	inframe
TCCTGCAGGCAG-----------GGGACTCATTACTCTGT_TCCTGCAGCCAGAAAGACTCCAGGGGACTCATTACTCTGT_11_0_1	-0.351309	-0.762512	-2.47513	frameshift
TCCTGCAGCCAGAAGG-------GGGACTCATTACTCTGT_TCCTGCAGCCAGAAAGACTCCAGGGGACTCATTACTCTGT_7_0_1	0.466314	-0.0421296	-2.5055	frameshift
#NAME?	0.465629	-1.20382	-5.05394	frameshift
TCCTGCAGCCAGAACGAC---AGGGGACTCATTACTCTGT_TCCTGCAGCCAGAAAGACTCCAGGGGACTCATTACTCTGT_3_0_1	-0.0523754	-0.563715	-2.69639	inframe
TCCTGCAGCCAGAAAGTCTT--------TCATTACTCTGT_TCCTGCAGCCAGAAAGACTCCAGGGGACTCATTACTCTGT_8_0_2	-0.285867	-1.39834	-2.11702	frameshift
TCCTGC---------------------CTCATTACTCTGT_TCCTGCAGCCAGAAAGACTCCAGGGGACTCATTACTCTGT_21_0_0	-0.17978	-0.972574	-2.79983	inframe
TCCTGCAGCCAGAAAGACTCATTACAGCCAGGGGACTCAT_TCCTGCAGCCAGAAAGACTC--------CAGGGGACTCAT_0_8_0	-0.504402	-0.420033	-1.25334	frameshift
TCCTGCAGCCAGAAAA---------GACTCATTACTCTGT_TCCTGCAGCCAGAAAGACTCCAGGGGACTCATTACTCTGT_9_0_1	-0.46451	-0.879465	-3.65544	inframe
TCCTGCAGCCAGAAAGAGAC----AGACTCATTACTCTGT_TCCTGCAGCCAGAAAGACTCCAGGGGACTCATTACTCTGT_4_0_3	-0.780232	-1.60024	-2.36913	frameshift
TCC----------------------GACTCATTACTCTGT_TCCTGCAGCCAGAAAGACTCCAGGGGACTCATTACTCTGT_22_0_0	0.131023	-1.48094	-2.99716	frameshift
TCCTGCAGCCAGTCTTTCT----GGGACTCATTACTCTGT_TCCTGCAGCCAGAAAGACTCCAGGGGACTCATTACTCTGT_4_0_5	-0.525419	-0.716755	-3.87163	frameshift
TCCTGCAGCCAGAAAGACTCC--GGGACTCATTACTCTGT_TCCTGCAGCCAGAAAGACTCCAGGGGACTCATTACTCTGT_2_0_0	0.110864	-0.333049	-2.45036	frameshift
TCCTGCAGCCAGACAT-----------CTCATTACTCTGT_TCCTGCAGCCAGAAAGACTCCAGGGGACTCATTACTCTGT_11_0_2	-0.47942	-1.15404	-5.21542	frameshift
TCCTGCAGCCAGAAAGACTC--------------------_TCCTGCAGCCAGAAAGACTCCAGGGGACTCATTACTCTGT_29_0_0	-0.0459612	-1.88486	-1.93532	frameshift
TCCTGCAGCCAGAAAGTCTT-TCTGGACTCATTACTCTGT_TCCTGCAGCCAGAAAGACTCCAGGGGACTCATTACTCTGT_1_0_5	0.0190466	-2.26321	-3.929	frameshift
TCCTGCA-------------------ACTCATTACTCTGT_TCCTGCAGCCAGAAAGACTCCAGGGGACTCATTACTCTGT_19_0_0	0.410154	-0.698869	-2.61781	frameshift
TCCTGCAGCCAG-----------------CATTACTCTGT_TCCTGCAGCCAGAAAGACTCCAGGGGACTCATTACTCTGT_17_0_0	0.162456	0.173123	-0.351911	frameshift
TCCTGT----------------------------CTCTGT_TCCTGCAGCCAGAAAGACTCCAGGGGACTCATTACTCTGT_28_0_1	-0.83554	-1.0281	-2.54432	frameshift
TCCTGCAGCCAGAAAGACTG--------------------_TCCTGCAGCCAGAAAGACTCCAGGGGACTCATTACTCTGT_20_0_1	-0.362574	0.0535834	-1.33914	frameshift
TCCTGCAGCCAGAAAGACTCATTACTCTGTGCCAGGGGAC_TCCTGCAGCCAGAAAGACTC------------CAGGGGAC_0_12_0	-0.633222	-0.784666	-2.90989	inframe
TCCTGCAGCCA-----------------------------_TCCTGCAGCCAGAAAGACTCCAGGGGACTCATTACTCTGT_57_0_0	0.566087	-1.26428	-3.90989	inframe
TCC-------------------------------------_TCCTGCAGCCAGAAAGACTCCAGGGGACTCATTACTCTGT_43_0_0	-0.246523	-0.131471	-3.5315	frameshift
TCCTGCAGTC------------------TCATTACTCTGT_TCCTGCAGCCAGAAAGACTCCAGGGGACTCATTACTCTGT_18_0_1	-0.194685	-0.931862	-1.56466	inframe
TCCTGCAGCCAGAATG----CAGGGGACTCATTACTCTGT_TCCTGCAGCCAGAAAGACTCCAGGGGACTCATTACTCTGT_4_0_1	-0.388167	-0.893346	-1.41462	frameshift
TCCTGCAGCCAGAA---CTC-AGGGGACTCATTACTCTGT_TCCTGCAGCCAGAAAGACTCCAGGGGACTCATTACTCTGT_4_0_0	-0.343379	-0.367718	-1.49262	frameshift
#NAME?	-0.00617394	-1.24491	-1.80807	frameshift
TC--------------------GGGGACTCATTACTCTGT_TCCTGCAGCCAGAAAGACTCCAGGGGACTCATTACTCTGT_20_0_0	-0.668304	-1.24491	-1.76854	frameshift
#NAME?	-0.362318	-0.487766	-0.97799	frameshift
TCC-----------------------ACTCATTACTCTGT_TCCTGCAGCCAGAAAGACTCCAGGGGACTCATTACTCTGT_23_0_0	-0.46874	-0.613297	-1.89053	frameshift
TCCTGCAGCCAGAAAGACTC-AGGGGACTCATAACTCTGT_TCCTGCAGCCAGAAAGACTCCAGGGGACTCATTACTCTGT_1_0_1	-0.011192	-1.16584	-2.55173	frameshift
TCCTGCAGCCAG-----------GGGACTCATTACTATGT_TCCTGCAGCCAGAAAGACTCCAGGGGACTCATTACTCTGT_11_0_1	-0.227071	-1.03059	-2.51205	frameshift
#NAME?	-0.362231	-1.92871	-1.92708	frameshift
TCCTGC---------------------------------T_TCCTGCAGCCAGAAAGACTCCAGGGGACTCATTACTCTGT_33_0_0	-0.711832	-1.21168	-2.57262	inframe
TCCTGCAGCCAGTAAGACTC----------ATTACTCTGT_TCCTGCAGCCAGAAAGACTCCAGGGGACTCATTACTCTGT_10_0_1	-0.157418	-1.68116	-3.15758	frameshift
TCCTGCAGCCAGAAAGACCC----------ATTACTCTGT_TCCTGCAGCCAGAAAGACTCCAGGGGACTCATTACTCTGT_10_0_1	-0.0650107	-0.827012	-1.44137	frameshift
TCCTGCAGCCAGAAAGACTC-AGGAGACTCATTACTCTGT_TCCTGCAGCCAGAAAGACTCCAGGGGACTCATTACTCTGT_1_0_1	0.259022	-1.19178	-2.47308	frameshift
CCCTGCAGCCAGAAAGACTC----------ATTACTCTGT_TCCTGCAGCCAGAAAGACTCCAGGGGACTCATTACTCTGT_10_0_1	-0.448797	-1.27308	-2.79501	frameshift
#NAME?	0.650885	-0.745671	-2.40377	frameshift
#NAME?	0.158472	-0.188516	-1.72294	frameshift
TCCTGCAGCCAGAAAGACTC-------------GCTCTGT_TCCTGCAGCCAGAAAGACTCCAGGGGACTCATTACTCTGT_13_0_1	-0.463754	-1.47915	-2.48569	frameshift
TCCTGCAGCCAG-------------------TTACTCTGT_TCCTGCAGCCAGAAAGACTCCAGGGGACTCATTACTCTGT_19_0_0	-0.194867	0.00453005	-1.19024	frameshift
TCCTGCAGCCAGAAAGACTG--------------------_TCCTGCAGCCAGAAAGACTCCAGGGGACTCATTACTCTGT_31_0_1	-0.218422	-0.869939	-4.6232	frameshift
TCCTGCAGCG----------CAGGGGACTCATTACTCTGT_TCCTGCAGCCAGAAAGACTCCAGGGGACTCATTACTCTGT_10_0_1	-0.521182	-1.17197	-0.879036	frameshift
TCCTGCAGCCAGAAAGACTC-------------TCTCTGT_TCCTGCAGCCAGAAAGACTCCAGGGGACTCATTACTCTGT_13_0_1	-1.16595	-1.15234	-3.24469	frameshift
TCCTGCAGCCAGTC---CTGCAGGGGACTCATTACTCTGT_TCCTGCAGCCAGAAAGACTCCAGGGGACTCATTACTCTGT_3_0_3	-0.224371	-1.58043	-2.08714	inframe
TCCTGCAGCCAGAAAGACCC--AGGGACTCATTACTCTGT_TCCTGCAGCCAGAAAGACTCCAGGGGACTCATTACTCTGT_2_0_2	-0.0504772	-0.791937	-1.8366	frameshift
TCCTGCAGCCAGAAAGACT------GTCTCATTACTCTGT_TCCTGCAGCCAGAAAGACTCCAGGGGACTCATTACTCTGT_6_0_1	-0.993487	-1.36179	-2.30127	inframe
TCCTGCAGCCAGAAAGACTGGCTGCAGGGGACTCATTACT_TCCTGCAGCCAGAAAGACTC----CAGGGGACTCATTACT_0_4_1	-0.135522	-1.13898	-2.17688	frameshift
TCCTGCAGCCAGAAA---TTCAGGGGACTCATTACTCTGT_TCCTGCAGCCAGAAAGACTCCAGGGGACTCATTACTCTGT_3_0_1	-0.388409	-0.478069	-2.5055	inframe
TCCTGCAGCCAGAAAGACTCTCCTGCAGCCAGGGGACTCA_TCCTGCAGCCAGAAAGACTC---------CAGGGGACTCA_0_9_0	-0.959951	-0.793845	-3.17688	inframe
TCCTGCAGCCAGAAAGACTC-AGGCGACTCATTACTCTGT_TCCTGCAGCCAGAAAGACTCCAGGGGACTCATTACTCTGT_1_0_1	-0.296986	-1.06303	-2.5055	frameshift
TCCTGCAGCCAGAAAGAA-CCAGGGGACTCATTACTCTGT_TCCTGCAGCCAGAAAGACTCCAGGGGACTCATTACTCTGT_1_0_1	-0.990325	-0.824872	-2.64636	frameshift
TCCTGCAGCCAGAAAGACTC-ACGGGACTCATTACTCTGT_TCCTGCAGCCAGAAAGACTCCAGGGGACTCATTACTCTGT_1_0_1	-0.361692	-1.59355	-2.97757	frameshift
TCCTGCAGCCAGAAAGAC---AGTGGACTCATTACTCTGT_TCCTGCAGCCAGAAAGACTCCAGGGGACTCATTACTCTGT_3_0_1	-0.0897271	-0.375924	-2.67711	inframe
TCCTGCAGCCAGAAAGTCTTTCTGG--CTCATTACTCTGT_TCCTGCAGCCAGAAAGACTCCAGGGGACTCATTACTCTGT_2_0_5	-0.151607	-0.422845	-1.9943	frameshift
TCCTGCAGCCAGACA---TC---TGGACTCATTACTCTGT_TCCTGCAGCCAGAAAGACTCCAGGGGACTCATTACTCTGT_6_0_2	-0.215526	-0.452307	-2.59636	inframe
TCCTGCAGCCAGAAA------------------------T_TCCTGCAGCCAGAAAGACTCCAGGGGACTCATTACTCTGT_24_0_0	-0.173878	-2.74999	-2.67036	inframe
TCCTGCAGCCAGAAAGTCTC-----------------TGT_TCCTGCAGCCAGAAAGACTCCAGGGGACTCATTACTCTGT_17_0_1	-0.794465	-2.81139	-3.21784	frameshift
TCCTGCAGCCAGAAAGACTCATGAGCCAGGGGACTCATTA_TCCTGCAGCCAGAAAGACTC------CAGGGGACTCATTA_0_6_0	-0.80351	-1.1852	-3.21784	inframe
TCCTGCAGCCAG-----------GGGACTCAGTACTCTGT_TCCTGCAGCCAGAAAGACTCCAGGGGACTCATTACTCTGT_11_0_1	-0.127708	-1.42806	-2.70883	frameshift
TCCTGCAGCCAGAAAGACTC----------ATTAGTCTGT_TCCTGCAGCCAGAAAGACTCCAGGGGACTCATTACTCTGT_10_0_1	-0.0652094	-1.7432	-2.82403	frameshift
TCCTGCAGCCAGAAAGACTC----------------GTGT_TCCTGCAGCCAGAAAGACTCCAGGGGACTCATTACTCTGT_16_0_1	-0.0872357	-1.28377	-1.58957	frameshift
TCCTGCAGCCAGACA-----CAGGGGACTCATTACTCTGT_TCCTGCAGCCAGAAAGACTCCAGGGGACTCATTACTCTGT_5_0_1	-1.39536	-1.09934	-1.76175	frameshift
TCCTGCAGCCAGAA-GACTCCAGGG-ACTCATTACTCTGT_TCCTGCAGCCAGAAAGACTCCAGGGGACTCATTACTCTGT_2_0_0	-0.334598	-0.450975	-4.58275	frameshift
TCCTGCAGCCAGAGAGAC---AGGGGACTCATTACTCTGT_TCCTGCAGCCAGAAAGACTCCAGGGGACTCATTACTCTGT_3_0_1	-1.32142	-1.96379	-3.44524	inframe
TCCTGG-----------CTGCAGG--ACTCATTACTCTGT_TCCTGCAGCCAGAAAGACTCCAGGGGACTCATTACTCTGT_13_0_2	-0.873964	-1.46336	-3.20423	frameshift
TCCTGCAGCCAGAAAGCA--CAGGGGACTCATTACTCTGT_TCCTGCAGCCAGAAAGACTCCAGGGGACTCATTACTCTGT_2_0_2	-0.942911	-0.751485	-2.09732	frameshift
TCCTGCAGCCAGAATGAG-CCAGGGGACTCATTACTCTGT_TCCTGCAGCCAGAAAGACTCCAGGGGACTCATTACTCTGT_1_0_2	-0.257292	-0.829487	-0.904673	frameshift
TCCTGCAGCCAG-----------GGTACTCATTACTCTGT_TCCTGCAGCCAGAAAGACTCCAGGGGACTCATTACTCTGT_11_0_1	-0.214039	-0.929023	-2.81721	frameshift
TCCTGCAGCCAGAAAGA-----------------------_TCCTGCAGCCAGAAAGACTCCAGGGGACTCATTACTCTGT_26_0_0	0.302359	-1.46336	-6.31971	frameshift
TCCTGCAGCA-------------GGGACTCATTACTCTGT_TCCTGCAGCCAGAAAGACTCCAGGGGACTCATTACTCTGT_13_0_1	-0.762932	-2.11189	-2.77539	frameshift
#NAME?	-0.091555	-0.911949	-2.28996	frameshift
TCCTGCAGCCAGAAAGTCTT--------------------_TCCTGCAGCCAGAAAGACTCCAGGGGACTCATTACTCTGT_31_0_2	-0.361315	-2.19206	-3.90467	frameshift
TCCTGCAGCCAGAAAGACA---------TCATTACTCTGT_TCCTGCAGCCAGAAAGACTCCAGGGGACTCATTACTCTGT_9_0_1	-1.18392	-1.34406	-2.28996	inframe
TCCTGCAGCCAGAAGGACTC-------CTCATTACTCTGT_TCCTGCAGCCAGAAAGACTCCAGGGGACTCATTACTCTGT_7_0_1	-0.503472	-1.79092	-3.25396	frameshift
#NAME?	0.221484	-1.2484	-3.5055	inframe
TCCTGCAGCCAGAAGGAC-CCAGGGGACTCATTACTCTGT_TCCTGCAGCCAGAAAGACTCCAGGGGACTCATTACTCTGT_1_0_1	-0.206399	-0.784038	-0.814118	frameshift
TCCTGCAGCCAGAAAGACTGCAGAAAGACTCATTACTCTG_TCCTGCAGCCAGAAAGACTCCAGGG-GACTCATTACTCTG_0_1_3	-0.589196	-1.17832	-1.26158	frameshift
T------------------------------------TGT_TCCTGCAGCCAGAAAGACTCCAGGGGACTCATTACTCTGT_36_0_0	-0.850637	-2.3076	-1.9602	inframe
TCCTGCAGCC--------TTCAGGGGACTCATTACTCTGT_TCCTGCAGCCAGAAAGACTCCAGGGGACTCATTACTCTGT_8_0_1	-0.381683	-0.493326	-3.18357	frameshift
#NAME?	0.425672	-1.84125	-1.95328	frameshift
TCCTGCAGCAG---------CAGGGGACTCATTACTCTGT_TCCTGCAGCCAGAAAGACTCCAGGGGACTCATTACTCTGT_9_0_2	-0.932376	-1.57276	-3.02603	inframe
TCCTGCAG------------------------TACTCTGT_TCCTGCAGCCAGAAAGACTCCAGGGGACTCATTACTCTGT_24_0_0	0.0523035	-4.13076	-3.88401	inframe
TCCTGCAGCCAGAAAGA-----------------------_TCCTGCAGCCAGAAAGACTCCAGGGGACTCATTACTCTGT_76_0_0	0.695954	-1.07186	-1.25466	frameshift
#NAME?	0.672765	-1.05275	-2.10265	inframe
TCCTGCAGCCAGAAAGACTC-AGGGGACTCATTACTCTCT_TCCTGCAGCCAGAAAGACTCCAGGGGACTCATTACTCTGT_1_0_1	-0.460071	-0.777119	-2.45775	frameshift
TCCTGCAG-------------AGGGGACTCATTACTCTGT_TCCTGCAGCCAGAAAGACTCCAGGGGACTCATTACTCTGT_13_0_0	-0.0569563	-0.344227	-2.31549	frameshift
TCCTGCAGCCAG-----------GGGAATCATTACTCTGT_TCCTGCAGCCAGAAAGACTCCAGGGGACTCATTACTCTGT_11_0_1	-0.446132	-0.860477	-3.41064	frameshift
#NAME?	0.165436	-0.964813	-2.41064	inframe
TCCG----------------CAGGGGACTCATTACTCTGT_TCCTGCAGCCAGAAAGACTCCAGGGGACTCATTACTCTGT_16_0_1	0.0507575	-0.199279	-3.34651	frameshift
TCCTGCAGCCAGAAAGACTCATTACTCTGTGCAGTCAGGG_TCCTGCAGCCAGAAAGACTC---------------CAGGG_0_15_0	-0.446132	-1.33255	-3.22622	inframe
TCCTGCAGC---------------GGACTCATTACTCTGT_TCCTGCAGCCAGAAAGACTCCAGGGGACTCATTACTCTGT_15_0_0	-0.0896196	-0.853456	-1.45366	inframe
TCCTG---------------------------TACTCTGT_TCCTGCAGCCAGAAAGACTCCAGGGGACTCATTACTCTGT_27_0_0	-0.286376	-1.01293	-1.16261	inframe
TCCTGCAGCCAGAAAGACTT-----GACTCATTACTCTGT_TCCTGCAGCCAGAAAGACTCCAGGGGACTCATTACTCTGT_5_0_1	0.690725	-0.112795	-0.949109	frameshift
#NAME?	-0.959556	-2.94365	-2.60098	frameshift
TCCTGCAGCCAGAACGAC--CAGGGGACTCATTACTCTGT_TCCTGCAGCCAGAAAGACTCCAGGGGACTCATTACTCTGT_2_0_1	-0.019113	-0.537656	-2.14847	frameshift
TCCTGCAGCCAGAAAGACTCTTTCAGGGGACTCATTACTC_TCCTGCAGCCAGAAAGACTC---CAGGGGACTCATTACTC_0_3_0	-0.716102	-0.650867	-1.96627	inframe
TCCTGCAGCCCG-----------GGGACTCATTACTCTGT_TCCTGCAGCCAGAAAGACTCCAGGGGACTCATTACTCTGT_11_0_1	-0.780232	-1.24321	-2.42265	frameshift
TCCTGCAGCCAGAAAGTCTTTCAGGGGACTCATTACTCTG_TCCTGCAGCCAGAAAGACTC-CAGGGGACTCATTACTCTG_0_1_2	-0.515638	-1.2883	-3.52698	frameshift
TCCTGCAGCCAG----------GGAGACTCATTACTCTGT_TCCTGCAGCCAGAAAGACTCCAGGGGACTCATTACTCTGT_10_0_1	-1.59695	-1.64374	-4.38235	frameshift
TC-------------------------------------T_TCCTGCAGCCAGAAAGACTCCAGGGGACTCATTACTCTGT_37_0_0	-0.984612	-1.97305	-2.19793	frameshift
#NAME?	0.280148	-1.60744	-1.6448	frameshift
#NAME?	0.261886	-0.483108	-2.28004	frameshift
TCCTGCAGC----------------GACTCATTACTCTGT_TCCTGCAGCCAGAAAGACTCCAGGGGACTCATTACTCTGT_16_0_0	0.0512763	-0.064188	-1.15501	frameshift
TCCTGCAGCCAGAAAGACTC---------------ACTGT_TCCTGCAGCCAGAAAGACTCCAGGGGACTCATTACTCTGT_15_0_1	-1.50198	-0.940316	-3.18357	inframe
TCCTGCAACCAGAAAGACTC----------ATTACTCTGT_TCCTGCAGCCAGAAAGACTCCAGGGGACTCATTACTCTGT_10_0_1	-0.014312	-0.958695	-1.30387	frameshift
TCCTGCAG--------------------------------_TCCTGCAGCCAGAAAGACTCCAGGGGACTCATTACTCTGT_106_0_0	1.27401	-1.30613	-2.03884	frameshift
#NAME?	-0.0410278	-1.19247	-1.09228	inframe
TCCTGCAGCCTGA--------------CTCATTACTCTGT_TCCTGCAGCCAGAAAGACTCCAGGGGACTCATTACTCTGT_14_0_1	-0.440879	-0.745012	-2.11976	frameshift
TC-----------------------------TTACTCTGT_TCCTGCAGCCAGAAAGACTCCAGGGGACTCATTACTCTGT_29_0_0	0.394102	-1.10031	-3.78055	frameshift
TCCTGCAGCCAGGA--------------------CTCTGT_TCCTGCAGCCAGAAAGACTCCAGGGGACTCATTACTCTGT_20_0_1	0.4768	-0.152782	-2.76854	frameshift
TCCTGCAGCCAGAAAGACTT------ACTCATTACTCTGT_TCCTGCAGCCAGAAAGACTCCAGGGGACTCATTACTCTGT_6_0_1	-0.122296	-0.962811	-2.19822	inframe
TCCTGCAGCCAGAAAGACTCCGCAGGGGACTCATTACTCT_TCCTGCAGCCAGAAAGACTC--CAGGGGACTCATTACTCT_0_2_0	-0.022355	-0.737744	-2.28937	frameshift
TCCTGCAGCCAGAAAGACTACTCAGGGGACTCATTACTCT_TCCTGCAGCCAGAAAGACTC--CAGGGGACTCATTACTCT_0_2_1	-1.23555	-1.44093	-1.65588	frameshift
TCCTGCAGC-------------------------------_TCCTGCAGCCAGAAAGACTCCAGGGGACTCATTACTCTGT_76_0_0	-0.0612204	-0.812902	-0.783258	frameshift
TCCTGCAGCCAGAAAGACTA-----GACTCATTACTCTGT_TCCTGCAGCCAGAAAGACTCCAGGGGACTCATTACTCTGT_5_0_1	-1.02645	-1.69873	-2.99827	frameshift
TCCTGCAGCCAGAAAGACTC---ATGACTCATTACTCTGT_TCCTGCAGCCAGAAAGACTCCAGGGGACTCATTACTCTGT_3_0_2	0.25836	-0.364312	-1.39624	inframe
TCCTGCAGCCAGAAAGACTC--------------------_TCCTGCAGCCAGAAAGACTCCAGGGGACTCATTACTCTGT_35_0_0	-0.480173	-2.46741	-2.25104	frameshift
TCCTGCAGCCAGA---------------------------_TCCTGCAGCCAGAAAGACTCCAGGGGACTCATTACTCTGT_80_0_0	0.499462	-2.12749	-0.978105	frameshift
TCCTGCAGCCAGAAATAC--CAGGGGACTCATTACTCTGT_TCCTGCAGCCAGAAAGACTCCAGGGGACTCATTACTCTGT_2_0_1	-0.352537	-1.69139	-3.33885	frameshift
TCCTGCATCCAGA---------------------------_TCCTGCAGCCAGAAAGACTCCAGGGGACTCATTACTCTGT_36_0_1	-0.411585	-1.05782	-2.58145	inframe
TCCTGCAGCCAGAAAGACTC-------TTCATTACTCTGT_TCCTGCAGCCAGAAAGACTCCAGGGGACTCATTACTCTGT_7_0_1	-0.809104	-1.27683	-1.5055	frameshift
TCCTGCAGCCAGAAAGACTC--------------------_TCCTGCAGCCAGAAAGACTCCAGGGGACTCATTACTCTGT_40_0_0	-0.118649	-1.05782	-1.88401	frameshift
TCCTGCAGCCAG-----------GGGACTCATTAATCTGT_TCCTGCAGCCAGAAAGACTCCAGGGGACTCATTACTCTGT_11_0_1	-0.267914	-0.507132	-2.5055	frameshift
TCCTGCAGCCAGAAAGCC--CAGGGGACTCATTACTCTGT_TCCTGCAGCCAGAAAGACTCCAGGGGACTCATTACTCTGT_2_0_1	-0.819088	-1.27683	-3.7909	frameshift
TCCTGCAGCCAGAAA-----------ACTCATTACTCTGT_TCCTGCAGCCAGAAAGACTCCAGGGGACTCATTACTCTGT_11_0_0	0.0791	-1.29326	-3.53556	frameshift
TCCTGCAGCCAGAAAGACTC---GAGTCTCATTACTCTGT_TCCTGCAGCCAGAAAGACTCCAGGGGACTCATTACTCTGT_3_0_2	-0.021594	-1.74072	-1.63374	inframe
TCCTGCA-------------------------TACTCTGT_TCCTGCAGCCAGAAAGACTCCAGGGGACTCATTACTCTGT_25_0_0	0.371551	-0.367264	-1.78349	frameshift
TCCTGCAGCCAGAAAGACTC----------ATTACTCAGT_TCCTGCAGCCAGAAAGACTCCAGGGGACTCATTACTCTGT_10_0_1	0.338743	-0.700845	-2.34977	frameshift
TCCTGCAGCCAGA---------------TCATTACTCTGT_TCCTGCAGCCAGAAAGACTCCAGGGGACTCATTACTCTGT_15_0_0	-0.951772	-0.334717	-4.07559	inframe
TCCTGCAGC----------------------TTACTCTGT_TCCTGCAGCCAGAAAGACTCCAGGGGACTCATTACTCTGT_22_0_0	0.0811423	-0.0946659	-0.463148	frameshift
#NAME?	0.757179	-1.1927	-1.5281	frameshift
TCCTGCAGCCAGAAAGACTCCTGCAGGGGACTCATTACTC_TCCTGCAGCCAGAAAGACTC---CAGGGGACTCATTACTC_0_3_0	-0.23943	-0.563341	-2.07559	inframe
TCCTGCAGCCAGAAAGACT----------------TCTGT_TCCTGCAGCCAGAAAGACTCCAGGGGACTCATTACTCTGT_16_0_0	-0.0537562	-0.254466	-1.68107	frameshift
TCCTGCAGCCAGAAAGACTC-AGGGGACTCATTACTCGGT_TCCTGCAGCCAGAAAGACTCCAGGGGACTCATTACTCTGT_1_0_1	0.223179	-0.995379	-2.30911	frameshift
TCCTGCAGCCAAA---------GGGGACTCATTACTCTGT_TCCTGCAGCCAGAAAGACTCCAGGGGACTCATTACTCTGT_9_0_1	-0.993328	-0.968216	-3.36869	inframe
TCCTGCAGCCAGAAAGG----AGGGGACTCATTACTCTGT_TCCTGCAGCCAGAAAGACTCCAGGGGACTCATTACTCTGT_4_0_1	-0.893023	-1.11158	-3.43907	frameshift
TCCTGCAGCCAGAG----TCCAGGGGACTCATTACTCTGT_TCCTGCAGCCAGAAAGACTCCAGGGGACTCATTACTCTGT_4_0_1	-0.524484	-1.02792	-2.90302	frameshift
#NAME?	0.670245	-0.607814	-1.11715	frameshift
TCCTGCAGCCAGAAAGAC---AGGTGACTCATTACTCTGT_TCCTGCAGCCAGAAAGACTCCAGGGGACTCATTACTCTGT_3_0_1	-0.158212	-0.785352	-3.11715	inframe
TCCTGCAGCCAGG-------CAGGGGACTCATTACTCTGT_TCCTGCAGCCAGAAAGACTCCAGGGGACTCATTACTCTGT_7_0_1	-0.223618	-0.415209	-2.89545	frameshift
TCCTGCAGCCAGTAA----------------TTACTCTGT_TCCTGCAGCCAGAAAGACTCCAGGGGACTCATTACTCTGT_16_0_1	-1.66614	-1.28745	-4.5835	frameshift
TCCTGCAGCCAGAAAGACTCTTTCTGGGGACTCATTACTC_TCCTGCAGCCAGAAAGACTC---CAGGGGACTCATTACTC_0_3_1	0.103744	-0.349918	-3.4315	inframe
#NAME?	-0.475805	-0.795057	-2.081	frameshift
TCCTGCAGCCA---------------------TACTCTGT_TCCTGCAGCCAGAAAGACTCCAGGGGACTCATTACTCTGT_21_0_0	-0.307301	-0.394299	-2.04538	inframe
T----------------------GGGACTCATTACTCTGT_TCCTGCAGCCAGAAAGACTCCAGGGGACTCATTACTCTGT_22_0_0	0.515506	-0.292119	-1.55599	frameshift
TCCTGCAGC-------------------------------_TCCTGCAGCCAGAAAGACTCCAGGGGACTCATTACTCTGT_37_0_0	0.416875	-0.45439	-3.09431	frameshift
TCCTGCAGCCAGAAAGAG----GGGGACTCATTACTCTGT_TCCTGCAGCCAGAAAGACTCCAGGGGACTCATTACTCTGT_4_0_1	-0.0354051	-1.04631	-3.73816	frameshift
TCCTGCAGACAGAAAGAC--CAGGGGACTCATTACTCTGT_TCCTGCAGCCAGAAAGACTCCAGGGGACTCATTACTCTGT_2_0_1	-0.292416	-0.797278	-2.73816	frameshift
TCCTGCAGCCAGAAAGACTCATTACCAGGGGACTCATTAC_TCCTGCAGCCAGAAAGACTC-----CAGGGGACTCATTAC_0_5_0	-0.174721	-0.347475	-3.03772	frameshift
TCCTGCAGCCAGAAAGACTC-------GTCATTACTCTGT_TCCTGCAGCCAGAAAGACTCCAGGGGACTCATTACTCTGT_7_0_1	-0.221218	-0.276771	-1.52102	frameshift
TCCTGCAGCCAGA-------CAGGAGACTCATTACTCTGT_TCCTGCAGCCAGAAAGACTCCAGGGGACTCATTACTCTGT_7_0_1	-0.114796	-0.378951	-1.73047	frameshift
TCCTGCA---------------------------------_TCCTGCAGCCAGAAAGACTCCAGGGGACTCATTACTCTGT_61_0_0	0.139854	-1.16212	-2.76854	frameshift
TCCTGCACCCAG-----------GGGACTCATTACTCTGT_TCCTGCAGCCAGAAAGACTCCAGGGGACTCATTACTCTGT_11_0_1	-0.199743	-0.929946	-3.2633	frameshift
TCCTGCAGCCAGAAAGTC---------CTCATTACTCTGT_TCCTGCAGCCAGAAAGACTCCAGGGGACTCATTACTCTGT_9_0_1	-0.0879519	-1.96947	-3.19917	inframe
#NAME?	-0.40527	-0.84622	-1.78422	frameshift
TCCTGCAGCCAGAAAGACTC----------ATCACTCTGT_TCCTGCAGCCAGAAAGACTCCAGGGGACTCATTACTCTGT_10_0_1	-0.503674	-0.941798	-2.42955	frameshift
TCCTGCAGCCAGAAAGACTC----------ATTACTCTGC_TCCTGCAGCCAGAAAGACTCCAGGGGACTCATTACTCTGT_10_0_1	-0.290535	-1.66437	-2.34958	frameshift
TCCTGCAGCCAGAAAGACTGCAG-----------------_TCCTGCAGCCAGAAAGACTCCAGGGGACTCATTACTCTGT_35_0_1	-0.0786965	0.29405	-1.3321	frameshift
TCCTGCAGCCAT-------------GACTCATTACTCTGT_TCCTGCAGCCAGAAAGACTCCAGGGGACTCATTACTCTGT_13_0_1	0.192787	-0.193066	-2.57785	frameshift
TCCTGCAGCCAG---------------CTCATTACTCTGT_TCCTGCAGCCAGAAAGACTCCAGGGGACTCATTACTCTGT_15_0_0	0.412168	-0.181288	-2.21528	inframe
TCCTGCAGCCAGA---------------------------_TCCTGCAGCCAGAAAGACTCCAGGGGACTCATTACTCTGT_30_0_0	-0.454034	-0.91435	-3.67475	inframe
TCCTGCAGCCAGAAAGACTCATCCAGGGGACTCATTACTC_TCCTGCAGCCAGAAAGACTC---CAGGGGACTCATTACTC_0_3_0	-0.495854	-0.52389	-2.75294	inframe
TCCTG-----------------------------------_TCCTGCAGCCAGAAAGACTCCAGGGGACTCATTACTCTGT_39_0_0	0.234306	-1.1238	-2.57785	inframe
TCCTGCAGCCAGAAGGTC---AGGGGACTCATTACTCTGT_TCCTGCAGCCAGAAAGACTCCAGGGGACTCATTACTCTGT_3_0_2	-0.197886	-0.509093	-2.95225	inframe
TCCTT---------------------ACTCATTACTCTGT_TCCTGCAGCCAGAAAGACTCCAGGGGACTCATTACTCTGT_21_0_1	0.60255	-1.50909	-3.12217	inframe
#NAME?	-0.649455	-1.56135	-3.17571	frameshift
TCCTGCAGCCAGAAAGACTCTGTGCAGGGGACTCATTACT_TCCTGCAGCCAGAAAGACTC----CAGGGGACTCATTACT_0_4_0	-0.253527	-1.2333	-2.30696	frameshift
#NAME?	-0.80992	0.0738838	-2.99883	frameshift
TCCTGCAGCC----------------------------GT_TCCTGCAGCCAGAAAGACTCCAGGGGACTCATTACTCTGT_28_0_0	-0.238426	-1.4076	-2.19952	frameshift
TCCTGCAGCCAGAAAGACTG----------------CTGT_TCCTGCAGCCAGAAAGACTCCAGGGGACTCATTACTCTGT_16_0_1	-0.141285	-0.958288	-3.52144	frameshift
TCCTGCAGCCAGAAAGACTCCACAGGGGACTCATTACTCT_TCCTGCAGCCAGAAAGACTC--CAGGGGACTCATTACTCT_0_2_0	0.13289	-0.898582	-2.33382	frameshift
TCCTGCAGCCAGAAAG----------------TACTCTGT_TCCTGCAGCCAGAAAGACTCCAGGGGACTCATTACTCTGT_16_0_0	0.176611	-2.35315	-2.99093	frameshift
TCCTGCAGCCAGAAAGA----------------------T_TCCTGCAGCCAGAAAGACTCCAGGGGACTCATTACTCTGT_22_0_0	0.0234116	0.149352	-2.93648	frameshift
TCCTGCAGCCAGAAAG--TTCAGGGGACTCATTACTCTGT_TCCTGCAGCCAGAAAGACTCCAGGGGACTCATTACTCTGT_2_0_1	0.0132888	-0.95034	-4.87607	frameshift
TCCTGCAGCCAGAAAGACTAGATCGGAA------------_TCCTGCAGCCAGAAAGACTCCAGGGGACTCATTACTCTGT_27_0_5	-0.195028	-0.331902	-1.82544	inframe
#NAME?	0.124096	-0.0556927	-2.77653	frameshift
TCCTGCAGCCAGAAAGACTGGCTCAGGGGACTCATTACTC_TCCTGCAGCCAGAAAGACTC---CAGGGGACTCATTACTC_0_3_1	0.0900146	-0.399647	-3.03956	inframe
#NAME?	0.692518	-0.092094	-3.64304	frameshift
TCCTGCAGCCAGAAAGAC---AGGGGAATCATTACTCTGT_TCCTGCAGCCAGAAAGACTCCAGGGGACTCATTACTCTGT_3_0_1	-0.60675	-1.36417	-3.3535	inframe
TGCAGCCAGACTCATTACTGCAGGGGACTCATTACTCTGT_TGCAGCCAGA---AAGACTCCAGGGGACTCATTACTCTGT_0_3_3	-1.02805	-0.297678	-1.3535	inframe
TC----------------TGCAGGGGACTCATTACTCTGT_TCCTGCAGCCAGAAAGACTCCAGGGGACTCATTACTCTGT_16_0_1	-0.0921765	-1.28474	-3.58796	frameshift
TCCTGCAGCCAGAAAG-------GGGTCTCATTACTCTGT_TCCTGCAGCCAGAAAGACTCCAGGGGACTCATTACTCTGT_7_0_1	-0.472657	-0.825307	-2.46597	frameshift
TCCTGCAGCCAGAAAGTCTT--TCTGACTCATTACTCTGT_TCCTGCAGCCAGAAAGACTCCAGGGGACTCATTACTCTGT_2_0_5	-0.32634	-2.03966	-4.66739	frameshift
TCCTGCAGCCAGGA--------------------------_TCCTGCAGCCAGAAAGACTCCAGGGGACTCATTACTCTGT_49_0_1	-0.318604	-3.17717	-3.7605	frameshift
TCCTGCAGCCAGAAAGACTGTGCAGGGGACTCATTACTCT_TCCTGCAGCCAGAAAGACTC--CAGGGGACTCATTACTCT_0_2_1	-0.0326088	-0.165193	-2.7605	frameshift
TCCTGCAGCCAGAAAGACTCC------CTCATTACTCTGT_TCCTGCAGCCAGAAAGACTCCAGGGGACTCATTACTCTGT_6_0_0	0.0110181	-1.25117	-2.53811	inframe
TCCTGC-------------------GACTCATTACTCTGT_TCCTGCAGCCAGAAAGACTCCAGGGGACTCATTACTCTGT_19_0_0	0.414047	-0.281558	-0.319458	frameshift
TC------------------------------TACTCTGT_TCCTGCAGCCAGAAAGACTCCAGGGGACTCATTACTCTGT_30_0_0	0.0374013	-0.847156	-1.57184	inframe
TCCTGCAGCCAGAA--------------------------_TCCTGCAGCCAGAAAGACTCCAGGGGACTCATTACTCTGT_48_0_0	-0.199205	-1.32109	-3.65931	inframe
TCCCGCAGCCAGAAAGACTC----------ATTACTCTGT_TCCTGCAGCCAGAAAGACTCCAGGGGACTCATTACTCTGT_10_0_1	-0.0630006	-0.828047	-1.93139	frameshift
TCCTGCAGCCAGAAAGACTC--------------------_TCCTGCAGCCAGAAAGACTCCAGGGGACTCATTACTCTGT_44_0_0	0.560436	-1.24308	-1.80133	frameshift
TCCAGCAGCCAGAAAGACTC----------ATTACTCTGT_TCCTGCAGCCAGAAAGACTCCAGGGGACTCATTACTCTGT_10_0_1	-0.206365	-1.19333	-2.33738	frameshift
TCCTGCAGCCAGAAAGACTC----------ATTACTCTCT_TCCTGCAGCCAGAAAGACTCCAGGGGACTCATTACTCT--_10_2_0	0.000564493	-1.98851	-1.55078	frameshift
TCCTGCAGCCAGAAAGACTC-AGGGGACTCAATACTCTGT_TCCTGCAGCCAGAAAGACTCCAGGGGACTCATTACTCTGT_1_0_1	-0.234579	-1.20987	-2.15933	frameshift
TCCTGCAGCCAGTCTC-CTGCAGGGGACTCATTACTCTGT_TCCTGCAGCCAGAAAGACTCCAGGGGACTCATTACTCTGT_1_0_5	-0.27186	-0.148983	-1.89629	frameshift
TCCTGCAGACAGAAAGAC---AGGGGACTCATTACTCTGT_TCCTGCAGCCAGAAAGACTCCAGGGGACTCATTACTCTGT_3_0_1	0.150711	-0.782444	-3.00732	inframe
TC--------------------------------------_TCCTGCAGCCAGAAAGACTCCAGGGGACTCATTACTCTGT_70_0_0	-0.162788	-1.71029	-3.65118	frameshift
TCCTGCAGCCAGAA--------------------------_TCCTGCAGCCAGAAAGACTCCAGGGGACTCATTACTCTGT_43_0_0	-1.17686	-0.745918	-1.60679	frameshift
#NAME?	-0.785832	-1.66736	-4.18357	frameshift
#NAME?	-0.182903	-1.0373	-2.64301	frameshift
TCCTCCAGCCAGAAAGACTC----------ATTACTCTGT_TCCTGCAGCCAGAAAGACTCCAGGGGACTCATTACTCTGT_10_0_1	-0.182903	-0.850219	-2.0283	frameshift
TCCTGCAGCCAGAAAGATG----------------TCTGT_TCCTGCAGCCAGAAAGACTCCAGGGGACTCATTACTCTGT_16_0_2	0.551203	0.280177	-1.16727	frameshift
TCCTGCAGCCAGAAAGACTC----------ATT-------_TCCTGCAGCCAGAAAGACTCCAGGGGACTCATTACTCTGT_17_0_0	0.338794	-2.05967	-2.47308	frameshift
TCCTGCAGCCAGTCTTTCT-----GGACTCATTACTCTGT_TCCTGCAGCCAGAAAGACTCCAGGGGACTCATTACTCTGT_5_0_5	-1.05975	-0.684633	-0.984794	frameshift
TCCTGCAGCCAGT----CTC-AGGGGACTCATTACTCTGT_TCCTGCAGCCAGAAAGACTCCAGGGGACTCATTACTCTGT_5_0_1	0.0919183	0.138373	-1.5687	frameshift
TCCTGCAGCCAGAA--------------------------_TCCTGCAGCCAGAAAGACTCCAGGGGACTCATTACTCTGT_51_0_0	-0.019113	-1.80352	-2.34938	inframe
TCCTGCAGCCAGAAG---TCCAGGGGACTCATTACTCTGT_TCCTGCAGCCAGAAAGACTCCAGGGGACTCATTACTCTGT_3_0_1	-1.27831	-1.14456	-3.46486	inframe
TCCTGCAGCCAGACA---TCTGGAGCATGGGACTCATTAC_TCCTGCAGCCAGAAAGACTC-----CAGGGGACTCATTAC_3_5_2	-0.484166	-1.14456	-3.46486	frameshift
TCCTGCAGCCAGAAAGAAAC-AGGGGACTCATTACTCTGT_TCCTGCAGCCAGAAAGACTCCAGGGGACTCATTACTCTGT_1_0_2	-0.286	-0.323532	-0.92054	frameshift
T--------------GGCTGCAGGGGACTCATTACTCTGT_TCCTGCAGCCAGAAAGACTCCAGGGGACTCATTACTCTGT_14_0_2	-0.389951	-0.963989	-2.24247	frameshift
CAC------------------AGGGGACTCATTACTCTGT_TCCTGCAGCCAGAAAGACTCCAGGGGACTCATTACTCTGT_18_0_2	-1.26304	-2.80352	-4.63479	inframe
TCCTGCAGCCAGATG-------------TCATTACTCTGT_TCCTGCAGCCAGAAAGACTCCAGGGGACTCATTACTCTGT_13_0_2	-0.844209	-0.575719	-3.46486	frameshift
TCCTGCAGCCAGAAAGACTGCAGTAATGAGCCAGGGGACT_TCCTGCAGCCAGAAAGACTC-----------CAGGGGACT_0_11_1	-0.703611	-1.2441	-3.11122	frameshift
TCCTGCAG--------------GGGGACTCATTACTCTGT_TCCTGCAGCCAGAAAGACTCCAGGGGACTCATTACTCTGT_14_0_0	-0.0384783	-0.822633	-6.04982	frameshift
TCCTGCAGCCAGAAAGACTC-----AACTCATTACTCTGT_TCCTGCAGCCAGAAAGACTCCAGGGGACTCATTACTCTGT_5_0_1	-0.475342	-1.62519	-5.31286	frameshift
TCCTGCAGCCAGAAAGACTCC-----------------GT_TCCTGCAGCCAGAAAGACTCCAGGGGACTCATTACTCTGT_17_0_0	-0.0349516	-1.08067	-0.959991	frameshift
TCCTGCAGCCAGAAAGACTC------TCTCATTACTCTGT_TCCTGCAGCCAGAAAGACTCCAGGGGACTCATTACTCTGT_6_0_1	-0.618123	-1.85658	-2.43991	inframe
#NAME?	-0.142612	-1.00414	-4.60984	frameshift
#NAME?	1.12869	-0.741103	-1.88192	inframe
TCCGGCAGCCAGAAAGACTC----------ATTACTCTGT_TCCTGCAGCCAGAAAGACTCCAGGGGACTCATTACTCTGT_10_0_1	-0.495065	-2.27162	-2.18357	frameshift
TCCTGCAGCCATA---------------------------_TCCTGCAGCCAGAAAGACTCCAGGGGACTCATTACTCTGT_36_0_1	-1.14974	-1.27162	-4.60984	inframe
A----------------------GGGACTCATTACTCTGT_TCCTGCAGCCAGAAAGACTCCAGGGGACTCATTACTCTGT_22_0_1	-0.424496	-1.08736	-1.04684	frameshift
TCCTTCAGCCAGA---------------------------_TCCTGCAGCCAGAAAGACTCCAGGGGACTCATTACTCTGT_36_0_1	-0.398757	-0.742845	-2.03838	inframe
TCCTGCAGCCAGAAAG------------------------_TCCTGCAGCCAGAAAGACTCCAGGGGACTCATTACTCTGT_39_0_0	-0.40737	-0.0907686	-3.008	inframe
#NAME?	0.521809	-1.25474	-1.20065	frameshift
TCCTGCAGCCAGAAAGAGTA---ATGACTCATTACTCTGT_TCCTGCAGCCAGAAAGACTCCAGGGGACTCATTACTCTGT_3_0_4	-0.896256	-2.05544	-2.94911	inframe
TCCTGCAGCCAGAAAGACTGTAATGAGGGGACTCATTACT_TCCTGCAGCCAGAAAGACTC----CAGGGGACTCATTACT_0_4_2	-0.145938	-2.09423	-2.67756	frameshift
TCCTGCAGCCAGAAAGTCT-------------TTCTCTGT_TCCTGCAGCCAGAAAGACTCCAGGGGACTCATTACTCTGT_13_0_2	0.470103	-0.66127	-2.15819	frameshift
#NAME?	-0.840048	-0.831195	-1.65372	inframe
TCT-------------------GGGGACTCATTACTCTGT_TCCTGCAGCCAGAAAGACTCCAGGGGACTCATTACTCTGT_19_0_1	-0.339619	-0.956726	-1.60717	frameshift
#NAME?	-0.196572	-1.67063	-1.46737	frameshift
#NAME?	-0.151949	-1.67063	-3.54351	frameshift
TCCTGCAGCCAGAAAGACTCCAGGGGA-------------_TCCTGCAGCCAGAAAGACTCCAGGGGACTCATTACTCTGT_21_0_0	0.242808	-0.0856678	-0.875452	inframe
TCC-----------------------------------GT_TCCTGCAGCCAGAAAGACTCCAGGGGACTCATTACTCTGT_35_0_0	0.635492	-0.55768	-0.923422	frameshift
TCCTGCAGCCAGAAAGAGTC----TTTCTCATTACTCTGT_TCCTGCAGCCAGAAAGACTCCAGGGGACTCATTACTCTGT_4_0_4	-1.02392	-1.69854	-4.24535	frameshift
#NAME?	-1.13603	-2.39898	-1.95257	inframe
TCCTGCAGCCACAAAGACTC----------ATTACTCTGT_TCCTGCAGCCAGAAAGACTCCAGGGGACTCATTACTCTGT_10_0_1	0.306075	-1.1013	-2.7093	frameshift
#NAME?	0.234613	-1.55768	-0.785919	inframe
TCCTGCAGCCAGACA--------------CATTACTCTGT_TCCTGCAGCCAGAAAGACTCCAGGGGACTCATTACTCTGT_14_0_1	-0.314176	-0.896482	-0.880778	frameshift
#NAME?	0.363896	-0.917856	-2.35783	frameshift
#NAME?	-0.248928	-0.467486	-1.01945	frameshift
TCCTGCAGCCAGAAAGACTC----------ATTACTCTGA_TCCTGCAGCCAGAAAGACTCCAGGGGACTCATTACTCTGT_10_0_1	-0.0152555	-1.04454	-2.75126	frameshift
TCCTGCA------------------------------TGT_TCCTGCAGCCAGAAAGACTCCAGGGGACTCATTACTCTGT_30_0_0	-0.452942	-0.952913	-2.31069	inframe
TCCTGCAGCCAGAAAGACTCCAGG--ACTCATTACTCTGT_TCCTGCAGCCAGAAAGACTCCAGGGGACTCATTACTCTGT_2_0_0	-0.55705	-0.845997	-2.27321	frameshift
#NAME?	-0.134671	-1.39032	-0.790429	frameshift
TCCTGCAGCCAGA--GTCTC-AGGGGACTCATTACTCTGT_TCCTGCAGCCAGAAAGACTCCAGGGGACTCATTACTCTGT_3_0_1	-1.1333	-0.944195	-2.30197	inframe
TCCTGCAGCCAGAAAGACTC--------------------_TCCTGCAGCCAGAAAGACTCCAGGGGACTCATTACTCTGT_47_0_0	-0.805491	-0.443001	-2.74254	frameshift
#NAME?	0.605061	-1.82851	-1.03333	inframe
TCCTGCAGCCAGAAA----------------------TGT_TCCTGCAGCCAGAAAGACTCCAGGGGACTCATTACTCTGT_22_0_0	-0.223535	-1.25735	-3.54113	frameshift
TCCTGCAGCCAGAAAGACTCATTACTTTCTCATTACTCTG_TCCTGCAGCCAGAAAGACTC-CAGGGGACTCATTACTCTG_0_1_7	-0.719184	-1.04208	-1.57811	frameshift
TCCTGCAGCA--------------GGACTCATTACTCTGT_TCCTGCAGCCAGAAAGACTCCAGGGGACTCATTACTCTGT_14_0_1	-0.560486	-0.819686	-1.5323	frameshift
TCCTGCAGCCAGAAAGACTCATTCAGGGGACTCATTACTC_TCCTGCAGCCAGAAAGACTC---CAGGGGACTCATTACTC_0_3_0	-0.550502	-2.42541	-1.97771	inframe
TCCTGCAGCCAGAAA--CTC-AGGGGACTCATTACTCTGT_TCCTGCAGCCAGAAAGACTCCAGGGGACTCATTACTCTGT_3_0_0	-0.42663	-0.334259	-2.17475	inframe
TCA--------------------GGGACTCATTACTCTGT_TCCTGCAGCCAGAAAGACTCCAGGGGACTCATTACTCTGT_20_0_1	-1.50159	-1.06633	-3.83186	frameshift
TCCTGCAGCCAGAGA-------------------CTCTGT_TCCTGCAGCCAGAAAGACTCCAGGGGACTCATTACTCTGT_19_0_1	-0.221687	-0.673304	-2.99986	frameshift
TCCTGCAGCCAGAACG----CAGGGGACTCATTACTCTGT_TCCTGCAGCCAGAAAGACTCCAGGGGACTCATTACTCTGT_4_0_1	-1.07768	-1.98589	-2.23802	frameshift
TCCAGCAGCCAGAAAGACTC-AGGGGACTCATTACTCTGT_TCCTGCAGCCAGAAAGACTCCAGGGGACTCATTACTCTGT_1_0_1	-0.454747	-1.29623	-2.76854	frameshift
TCCTGC--------------------------------GT_TCCTGCAGCCAGAAAGACTCCAGGGGACTCATTACTCTGT_32_0_0	-0.0561972	-1.61816	-1.23802	frameshift
CCTGCAGCCAGAAAGTCCTGCAGGGGACTCATTACTCTGT_CCTGCAGCCAGAAAGAC-TCCAGGGGACTCATTACTCTGT_0_1_2	0.0922481	-0.385502	-2.87957	frameshift
TCCTGCACCCAGAAAGACTC----------ATTACTCTGT_TCCTGCAGCCAGAAAGACTCCAGGGGACTCATTACTCTGT_10_0_1	-0.129076	-0.565052	-3.13111	frameshift
TCCTGCAGCCAGAAAGT--------GACTCATTACTCTGT_TCCTGCAGCCAGAAAGACTCCAGGGGACTCATTACTCTGT_8_0_1	-0.22968	0.189192	-1.54614	frameshift
GC-TGCAG---GAGAGACTC----------ATTACTCTGT_TCCTGCAGCCAGAAAGACTCCAGGGGACTCATTACTCTGT_14_0_2	-0.294747	-0.761233	-3.05506	frameshift
TCCTGCAGCCAGAAGGACTC---------CATTACTCTGT_TCCTGCAGCCAGAAAGACTCCAGGGGACTCATTACTCTGT_9_0_1	0.0883	-1.4076	-3.42703	inframe
TCCTGCAGCCAGAAAGACTA---GGGACTCATTACTCTGT_TCCTGCAGCCAGAAAGACTCCAGGGGACTCATTACTCTGT_3_0_1	-0.87971	-1.31645	-3.42703	inframe
TCCTGCAGCCAGAAA-------------------------_TCCTGCAGCCAGAAAGACTCCAGGGGACTCATTACTCTGT_66_0_0	-1.26067	-2.52985	-2.64752	inframe
TCCTGCAGCCAG-----CTCCAGGGGACTCATTACTCTGT_TCCTGCAGCCAGAAAGACTCCAGGGGACTCATTACTCTGT_5_0_0	-0.703611	-1.33721	-3.80506	frameshift
TCCTGCAGCCAGTCTTTCTC----------ATTACTCTGT_TCCTGCAGCCAGAAAGACTCCAGGGGACTCATTACTCTGT_10_0_5	-0.436825	-1.01528	-3.47312	frameshift
TCCTCCAGCCAGAAAGACTC-AGGGGACTCATTACTCTGT_TCCTGCAGCCAGAAAGACTCCAGGGGACTCATTACTCTGT_1_0_1	-0.133756	-0.85608	-2.92054	frameshift
TCCTGCAGCCAGAGAGACTC-AGGGGACTCATTACTCTGT_TCCTGCAGCCAGAAAGACTCCAGGGGACTCATTACTCTGT_1_0_1	-0.211758	-0.674242	-2.29605	frameshift
#NAME?	0.882863	-1.03048	-1.82403	inframe
TCCTGCA-----------------------------CTGT_TCCTGCAGCCAGAAAGACTCCAGGGGACTCATTACTCTGT_29_0_0	0.247948	0.184908	-1.82403	frameshift
TCCTGCAGCCAGAAAGTCTT-----TACTCATTACTCTGT_TCCTGCAGCCAGAAAGACTCCAGGGGACTCATTACTCTGT_5_0_3	-0.650172	-0.890756	-2.45206	frameshift
#NAME?	-0.381683	-0.684305	-2.9729	frameshift
TCTGGCTGCA--------------GGACTCATTACTCTGT_TCCTGCAGCCAGAAAGACTCCAGGGGACTCATTACTCTGT_14_0_4	0.475359	-0.825661	-2.49646	frameshift
#NAME?	0.64973	-0.105769	-0.702041	frameshift
TCCTGCAGCAA--------------------TTACTCTGT_TCCTGCAGCCAGAAAGACTCCAGGGGACTCATTACTCTGT_20_0_1	-0.139977	-0.453692	-2.54226	frameshift
TCCTGCAGCCAGAAAGA-----------------------_TCCTGCAGCCAGAAAGACTCCAGGGGACTCATTACTCTGT_30_0_0	-0.372581	-1.1761	-1.81493	inframe
TCCTGCAGCCAGAAAGACTC----------ATTGCTCTGT_TCCTGCAGCCAGAAAGACTCCAGGGGACTCATTACTCTGT_10_0_1	-0.070754	-1.34943	-3.02792	frameshift
TCCTGCAGCCAGAAAGACTCATTACTGCACAGGGGACTCA_TCCTGCAGCCAGAAAGACTC---------CAGGGGACTCA_0_9_0	-0.234253	-1.44459	-3.68	inframe
#NAME?	0.342442	-0.734097	-1.81493	inframe
TCCTGCAGCCAGTCTTTCT------GACTCATTACTCTGT_TCCTGCAGCCAGAAAGACTCCAGGGGACTCATTACTCTGT_6_0_5	-0.515539	-0.54647	-1.58046	inframe
TCCTGCAGCCAGAGTCTTTC-TGGGGACTCATTACTCTGT_TCCTGCAGCCAGAAAGACTCCAGGGGACTCATTACTCTGT_1_0_6	-1.51554	-2.09667	-3.90239	frameshift
TCCTGCAGCCAGAAAGACTT--GGGGACTCATTACTCTGT_TCCTGCAGCCAGAAAGACTCCAGGGGACTCATTACTCTGT_2_0_1	-0.599488	-0.666043	-3.30827	frameshift
#NAME?	0.488603	-0.940665	-2.15627	inframe
TCCTGCAGCCAGAAAGACTC--------------------_TCCTGCAGCCAGAAAGACTCCAGGGGACTCATTACTCTGT_43_0_0	0.0785837	-0.807399	-0.48951	frameshift
TCCTGCAGCCAGAAAGACTC-AGGGGACTCCTTACTCTGT_TCCTGCAGCCAGAAAGACTCCAGGGGACTCATTACTCTGT_1_0_1	-0.0324476	-1.76558	-2.95463	frameshift
TCCTGCAGCCAGAAAGGA--CAGGGGACTCATTACTCTGT_TCCTGCAGCCAGAAAGACTCCAGGGGACTCATTACTCTGT_2_0_2	-0.381683	-1.21322	-2.611	frameshift
TCCTGCAGCCAGAAAG---------GGCTCATTACTCTGT_TCCTGCAGCCAGAAAGACTCCAGGGGACTCATTACTCTGT_9_0_1	0.327268	-0.656824	-2.04271	inframe
TCCTGCAGCCAGAAAGACTC-AGGGGCCTCATTACTCTGT_TCCTGCAGCCAGAAAGACTCCAGGGGACTCATTACTCTGT_1_0_1	-0.0504772	-1.74708	-1.87474	frameshift
TCCTGCAGCCAGAAAGA-------------ATTACTCTGT_TCCTGCAGCCAGAAAGACTCCAGGGGACTCATTACTCTGT_13_0_0	0.187683	-0.666912	-3.00027	frameshift
TCCTGCAGCCAGAATGAGTC----------ATTACTCTGT_TCCTGCAGCCAGAAAGACTCCAGGGGACTCATTACTCTGT_10_0_2	-0.680528	-3.41693	-2.4153	frameshift
TCCCGCAGCCAGAAAGACTC-AGGGGACTCATTACTCTGT_TCCTGCAGCCAGAAAGACTCCAGGGGACTCATTACTCTGT_1_0_1	-0.157962	-1.12148	-2.70481	frameshift
TCCTGCAGCCAGAAAGAC--------AGACATTACTCTGT_TCCTGCAGCCAGAAAGACTCCAGGGGACTCATTACTCTGT_8_0_2	-0.118649	-1.17593	-4.28977	frameshift
TCCTGCAGCCAGCA------CAGGGGACTCATTACTCTGT_TCCTGCAGCCAGAAAGACTCCAGGGGACTCATTACTCTGT_6_0_1	-0.778105	-1.11214	-2.69547	inframe
TCCTGCAG----AAAGACTC----------ATTACTCTGT_TCCTGCAGCCAGAAAGACTCCAGGGGACTCATTACTCTGT_14_0_0	-1.53995	-1.08567	-2.16496	frameshift
TCCTGCAGCCAGAAAGAC--CAGTGGACTCATTACTCTGT_TCCTGCAGCCAGAAAGACTCCAGGGGACTCATTACTCTGT_2_0_1	0.0588895	-0.960137	-2.8654	frameshift
TCCTGCAGCCAGAAAGACTGCAG-----TCATTACTCTGT_TCCTGCAGCCAGAAAGACTCCAGGGGACTCATTACTCTGT_5_0_1	-0.117088	-0.638209	-2.54347	frameshift
TCCTGCAGCCAGACTG-------------CATTACTCTGT_TCCTGCAGCCAGAAAGACTCCAGGGGACTCATTACTCTGT_13_0_2	0.0310105	-0.180527	-1.11051	frameshift
#NAME?	0.913773	-0.0468485	-1.38427	inframe
TCCTGCAGCCGGAAAGACTC----------ATTACTCTGT_TCCTGCAGCCAGAAAGACTCCAGGGGACTCATTACTCTGT_10_0_1	-0.372345	-0.867027	-2.12843	frameshift
TCCTGCAGCCAGAAAGACTC------------------AT_TCCTGCAGCCAGAAAGACTCCAGGGGACTCATTACTCTGT_18_0_1	0.340215	-0.457637	-3.12843	inframe
TCCTGCAGC--------------GGGACTCATTACTCTGT_TCCTGCAGCCAGAAAGACTCCAGGGGACTCATTACTCTGT_14_0_0	0.0380309	-0.697102	-1.47308	frameshift
TC------------------------------------GT_TCCTGCAGCCAGAAAGACTCCAGGGGACTCATTACTCTGT_36_0_0	0.94772	-0.581625	-1.14658	inframe
TCCTGCAGCCAGAAAGACTC----------ATTACTCTAT_TCCTGCAGCCAGAAAGACTCCAGGGGACTCATTACTCTGT_10_0_1	-0.541039	-1.1852	-2.79711	frameshift
TC--------------------------------------_TCCTGCAGCCAGAAAGACTCCAGGGGACTCATTACTCTGT_40_0_0	0.212678	-0.590842	-1.11903	frameshift
TC------------------------ACTCATTACTCTGT_TCCTGCAGCCAGAAAGACTCCAGGGGACTCATTACTCTGT_24_0_0	0.190568	-0.473129	-1.32298	inframe
TCCTGCAGCCAGAA--------------------------_TCCTGCAGCCAGAAAGACTCCAGGGGACTCATTACTCTGT_37_0_0	0.00701404	-0.248256	-0.465717	frameshift
TCCTGCAGCCAGAAAGACTC--------------------_TCCTGCAGCCAGAAAGACTCCAGGGGACTCATTACTCTGT_60_0_0	-0.420415	-1.13821	-2.2927	inframe
TCCCACAG---------------GGGACTCATTACTCTGT_TCCTGCAGCCAGAAAGACTCCAGGGGACTCATTACTCTGT_15_0_2	-0.665892	-0.838646	-2.37758	inframe
TCCTGCAGCCAGAAAGACT---------------------_TCCTGCAGCCAGAAAGACTCCAGGGGACTCATTACTCTGT_44_0_0	0.446001	-2.25368	-2.17405	frameshift
TCCTGCAGCCAGAAAGACTC----------ATT--TCTGT_TCCTGCAGCCAGAAAGACTCCAGGGGACTCATTACTCTGT_12_0_0	-0.990731	-0.238733	-3.42198	inframe
TCCTGCAGCCAGAAAGAATC-----------------TGT_TCCTGCAGCCAGAAAGACTCCAGGGGACTCATTACTCTGT_17_0_1	-0.555219	-1.0217	-2.4582	frameshift
TCCTGCAGCCAGAA----------------------CTGT_TCCTGCAGCCAGAAAGACTCCAGGGGACTCATTACTCTGT_22_0_0	0.711426	-0.946417	-1.55441	frameshift
TCCTGCAGCCAGAAAGA---------------TACTCTGT_TCCTGCAGCCAGAAAGACTCCAGGGGACTCATTACTCTGT_15_0_0	0.0548342	-1.0477	-2.4582	inframe
TCCTGCAGCCAGAAAGACTCACACAGGGGACTCATTACTC_TCCTGCAGCCAGAAAGACTC---CAGGGGACTCATTACTC_0_3_0	0.113394	-0.234447	-2.75889	inframe
TCCTGCAGCCAGAAAGACTT----GGACTCATTACTCTGT_TCCTGCAGCCAGAAAGACTCCAGGGGACTCATTACTCTGT_4_0_1	-0.401179	-0.775015	-2.31528	frameshift
TGCTGCAGCCAGAAAGACTC----------ATTACTCTGT_TCCTGCAGCCAGAAAGACTCCAGGGGACTCATTACTCTGT_10_0_1	0.1607	-0.797042	-2.49585	frameshift
TCCTGCAGCCAGAAAGAC--CAGGTGACTCATTACTCTGT_TCCTGCAGCCAGAAAGACTCCAGGGGACTCATTACTCTGT_2_0_1	0.00647872	-1.06452	-2.64786	frameshift
TCCTGCAGCCAGAGTCTTTC----TGGCTCATTACTCTGT_TCCTGCAGCCAGAAAGACTCCAGGGGACTCATTACTCTGT_4_0_7	-1.49233	-1.39314	-4.08081	frameshift
TCCTGCAGCCAGAAAGACT--------------------T_TCCTGCAGCCAGAAAGACTCCAGGGGACTCATTACTCTGT_20_0_0	0.878929	-0.132909	-0.894948	frameshift
TCCTGCAGCCAG-----------GGGACTAATTACTCTGT_TCCTGCAGCCAGAAAGACTCCAGGGGACTCATTACTCTGT_11_0_1	-0.108998	-0.84213	-2.64786	frameshift
TCCTGCAGCCAGAAAGACTG----------GTTACTCTGT_TCCTGCAGCCAGAAAGACTCCAGGGGACTCATTACTCTGT_10_0_2	-3.36064	-2.22473	-3.36064	frameshift
ACCT--AACTTGGA-----CCCTGGGACTCATTACTCTGT_TCCTGCAGCCAGAAAGACTCCAGGGGACTCATTACTCTGT_7_0_7	-3.36064	-3.36064	-3.36064	frameshift
#NAME?	0.578789	-0.286132	-0.950084	frameshift
TCCTGCAGCCAGAAAGAAGA---------------TCGGA_TCCTGCAGCCAGAAAGACTCCAGGGGACTCATTACTCTGT_15_0_5	0.680327	0.38013	-1.53505	inframe
TCCTGCA----------CTCCAGGGGACTCATTACTCTGT_TCCTGCAGCCAGAAAGACTCCAGGGGACTCATTACTCTGT_10_0_0	-0.932925	-0.542908	-3.2231	frameshift
#NAME?	0.0812889	-2.80969	-1.80807	inframe
TCCTGCAGCCAGAAAGACTGC--------CATTACTCTGT_TCCTGCAGCCAGAAAGACTCCAGGGGACTCATTACTCTGT_8_0_1	-0.181746	-1.25511	-2.18357	frameshift
AGCCAGAAAGAGTAATGAGCCAGGGGACTCATTACTCTGT_AGCCAGAAAGACT------CCAGGGGACTCATTACTCTGT_0_6_1	-0.672273	-0.951713	-1.16421	inframe
TCCTGCAGCCAGAAAGACTTCAGGG-ACTCATTACTCTGT_TCCTGCAGCCAGAAAGACTCCAGGGGACTCATTACTCTGT_1_0_1	0.163751	-1.31784	-2.63814	frameshift
TCCTGCAGCCAGAAAGACTGC------------------T_TCCTGCAGCCAGAAAGACTCCAGGGGACTCATTACTCTGT_18_0_1	-0.223803	-0.460063	-2.42905	inframe
TCCTGCAGCCAGAAAGTCTC-AGGGGACTCATTACTCTGT_TCCTGCAGCCAGAAAGACTCCAGGGGACTCATTACTCTGT_1_0_1	-0.0815095	-0.941932	-2.21332	frameshift
TCCTGCAGCCAGAAAGACTC--------------------_TCCTGCAGCCAGAAAGACTCCAGGGGACTCATTACTCTGT_76_0_0	0.59357	-1.15606	-1.68281	frameshift
TCCTGCAGCCAGAG--------------TAATTACTCTGT_TCCTGCAGCCAGAAAGACTCCAGGGGACTCATTACTCTGT_14_0_2	-0.259427	-0.0856678	-3.57589	frameshift
TCCTGCGGCCAGAAAGACTC-AGGGGACTCATTACTCTGT_TCCTGCAGCCAGAAAGACTCCAGGGGACTCATTACTCTGT_1_0_1	-0.452072	-1.04503	-2.68281	frameshift
TCCTGCAGCCAGAGAGAC------------ATTACTCTGT_TCCTGCAGCCAGAAAGACTCCAGGGGACTCATTACTCTGT_12_0_1	-0.826468	-1.99256	-1.02569	inframe
TCCTGCAGCCAGAAAGACTCATTACTGG---CTCATTACT_TCCTGCAGCCAGAAAGACTC----CAGGGGACTCATTACT_3_4_1	-0.526073	-0.799913	-2.57589	frameshift
TCCTGCAGCCAGAAACA--------GACTCATTACTCTGT_TCCTGCAGCCAGAAAGACTCCAGGGGACTCATTACTCTGT_8_0_1	-0.885007	-2.33063	-3.91397	frameshift
TCCTGCAGCCAGAAAGACTC----------ATTACTCCGT_TCCTGCAGCCAGAAAGACTCCAGGGGACTCATTACTCTGT_10_0_1	-0.628993	-0.723976	-2.61851	frameshift
#NAME?	0.718511	-0.957175	-2.78844	frameshift
TCCTGCAGCCAGAAAG------------------------_TCCTGCAGCCAGAAAGACTCCAGGGGACTCATTACTCTGT_106_0_0	0.741375	-1.43251	-1.61851	frameshift
TCCTGCAGCCAGAAAGACTC-------------ATTCTGT_TCCTGCAGCCAGAAAGACTCCAGGGGACTCATTACTCTGT_13_0_1	-0.726018	-1.14621	-1.72954	frameshift
TCCTGCAG--------------------------------_TCCTGCAGCCAGAAAGACTCCAGGGGACTCATTACTCTGT_60_0_0	0.0158367	-0.897507	-1.69106	inframe
TCCTGCAGCCAGAAAGGA-----GAGACTCATTACTCTGT_TCCTGCAGCCAGAAAGACTCCAGGGGACTCATTACTCTGT_5_0_3	-0.294806	-2.02526	-2.00593	frameshift
TCCTGCAGCCAGAAAGTC-CCAGGGGACTCATTACTCTGT_TCCTGCAGCCAGAAAGACTCCAGGGGACTCATTACTCTGT_1_0_1	0.283898	-0.0522296	-2.07808	frameshift
TCCTGCAGCCAGAAA-------------------------_TCCTGCAGCCAGAAAGACTCCAGGGGACTCATTACTCTGT_34_0_0	-1.27619	-1.45822	-2.15403	frameshift
TCCTGCAGCCAGACAG----CAGGGGACTCATTACTCTGT_TCCTGCAGCCAGAAAGACTCCAGGGGACTCATTACTCTGT_4_0_1	-0.230675	-1.82595	-4.19356	frameshift
TCCTGCAGCCAGAAAGAC---------------ACTCTGT_TCCTGCAGCCAGAAAGACTCCAGGGGACTCATTACTCTGT_15_0_0	-0.793408	-1.07971	-2.5055	inframe
#NAME?	0.696319	-0.839429	-1.0681	frameshift
TCCT------------------------TCATTACTCTGT_TCCTGCAGCCAGAAAGACTCCAGGGGACTCATTACTCTGT_24_0_0	-0.167904	0.449003	-1.22422	inframe
TCCTGCAGCCAGAAAGACTC-TGTGCAGTCATTACTCTGT_TCCTGCAGCCAGAAAGACTCCAGGGGACTCATTACTCTGT_1_0_4	-0.893397	-0.640883	-3.44661	frameshift
#NAME?	0.535855	-1.01528	-1.70964	inframe
#NAME?	-0.351936	-1.06973	-1.86165	inframe
TCCTGCAGCGAGAAAGACTC----------ATTACTCTGT_TCCTGCAGCCAGAAAGACTCCAGGGGACTCATTACTCTGT_10_0_1	0.0283012	-1.00522	-2.48546	frameshift
TCCTGCAGCCAGAAAGACTC----------ATTACACTGT_TCCTGCAGCCAGAAAGACTCCAGGGGACTCATTACTCTGT_10_0_1	-0.443522	-1.76011	-3.43655	frameshift
TCCTGCAGCCAGAAAGAAA------GACTCATTACTCTGT_TCCTGCAGCCAGAAAGACTCCAGGGGACTCATTACTCTGT_6_0_2	0.291336	-1.20552	-1.85159	inframe
TCCTGAAG--------------------------------_TCCTGCAGCCAGAAAGACTCCAGGGGACTCATTACTCTGT_36_0_1	-0.237774	-1.00522	-3.43655	inframe
TCCTGCAGCCAGAAAGACTTACAGGGGACTCATTACTCTG_TCCTGCAGCCAGAAAGACTC-CAGGGGACTCATTACTCTG_0_1_1	0.739216	-0.630829	-2.88401	frameshift
#NAME?	-0.67119	-1.47471	-1.78886	frameshift
CCTGCAGCCAGAAAGCACTCCAGGGGACTCATTACTCTGT_CCTGCAGCCAGAAAG-ACTCCAGGGGACTCATTACTCTGT_0_1_0	-1.08212	-1.71572	-3.75848	frameshift
TCCTGCAGCCAGAACA----CAGGGGACTCATTACTCTGT_TCCTGCAGCCAGAAAGACTCCAGGGGACTCATTACTCTGT_4_0_2	-0.542746	-0.72762	-2.24586	frameshift
TCG-----------------CAGGGGACTCATTACTCTGT_TCCTGCAGCCAGAAAGACTCCAGGGGACTCATTACTCTGT_17_0_1	-0.391879	-0.867345	-2.74836	frameshift
TCCTGCAGCC--------------------------CTGT_TCCTGCAGCCAGAAAGACTCCAGGGGACTCATTACTCTGT_26_0_0	-0.476148	-1.42806	-3.30094	frameshift
TCCTGCAGCCAGAAAGTAAT-----GAGTCATTACTCTGT_TCCTGCAGCCAGAAAGACTCCAGGGGACTCATTACTCTGT_5_0_5	-0.636612	-1.22643	-3.30094	frameshift
TCCTGCAGCCCGAAAGACTC-AGGGGACTCATTACTCTGT_TCCTGCAGCCAGAAAGACTCCAGGGGACTCATTACTCTGT_1_0_1	-0.302612	-1.70559	-2.941	frameshift
TCCTGCAGCCAGA-----------------------CTGT_TCCTGCAGCCAGAAAGACTCCAGGGGACTCATTACTCTGT_23_0_0	0.474194	0.478831	-0.288927	frameshift
TCCTGCAGCCAGATAGACTC----------ATTACTCTGT_TCCTGCAGCCAGAAAGACTCCAGGGGACTCATTACTCTGT_10_0_1	-0.0884867	-1.94263	-2.941	frameshift
#NAME?	0.523852	-1.79579	-1.74836	frameshift
TCCTGCAGCCAGAAGGA-----GGGGACTCATTACTCTGT_TCCTGCAGCCAGAAAGACTCCAGGGGACTCATTACTCTGT_5_0_1	0.0231587	-0.00852106	-2.52597	frameshift
TCCTGCAGCCAGA-------CAGTGGACTCATTACTCTGT_TCCTGCAGCCAGAAAGACTCCAGGGGACTCATTACTCTGT_7_0_1	-0.402293	-1.53034	-3.32313	frameshift
#NAME?	0.555581	-3.28036	-0.568238	frameshift
TCCTGCGGCCAGAAAGACTC----------ATTACTCTGT_TCCTGCAGCCAGAAAGACTCCAGGGGACTCATTACTCTGT_10_0_1	0.151191	-0.569867	-2.0012	frameshift
TCCTGCAGTCTT------TCCAGGGGACTCATTACTCTGT_TCCTGCAGCCAGAAAGACTCCAGGGGACTCATTACTCTGT_6_0_3	-0.465952	-1.53034	-1.59521	inframe
TCCTGCAGCCAGAAAGACG---GGGGACTCATTACTCTGT_TCCTGCAGCCAGAAAGACTCCAGGGGACTCATTACTCTGT_3_0_1	-0.690787	-1.44412	-1.99093	inframe
TCCTGCAGCCAGAAGT----CAGGGGACTCATTACTCTGT_TCCTGCAGCCAGAAAGACTCCAGGGGACTCATTACTCTGT_4_0_2	0.161459	-0.00160349	-1.43021	frameshift
#NAME?	0.359399	-1.64206	-1.58494	frameshift
TCCTGCAGCCAGAGTAAT-------GAGTCATTACTCTGT_TCCTGCAGCCAGAAAGACTCCAGGGGACTCATTACTCTGT_7_0_5	-0.783046	-1.17494	-3.28047	frameshift
#NAME?	-0.225564	-1.68513	-1.5315	frameshift
TCCTGCAGCCAGAAAGAGTC-----------------TGT_TCCTGCAGCCAGAAAGACTCCAGGGGACTCATTACTCTGT_17_0_1	-0.0847013	-1.17494	-1.7893	frameshift
TCCTGCAGCCAA-----------GGGACTCATTACTCTGT_TCCTGCAGCCAGAAAGACTCCAGGGGACTCATTACTCTGT_11_0_1	-0.824466	-2.5596	-3.85343	frameshift
TCCTGCAGTC-----------------CTCATTACTCTGT_TCCTGCAGCCAGAAAGACTCCAGGGGACTCATTACTCTGT_17_0_1	-0.300952	-0.812291	-3.27013	frameshift
#NAME?	0.459378	-1.10447	-3.13259	inframe
TCCTGCAGCCAGAAAGACA-------------------GT_TCCTGCAGCCAGAAAGACTCCAGGGGACTCATTACTCTGT_19_0_1	0.0539647	-1.71918	-2.44453	frameshift
TCCTGCAGCCAGAAAGCC------------ATTACTCTGT_TCCTGCAGCCAGAAAGACTCCAGGGGACTCATTACTCTGT_12_0_1	-1.10831	-3.39725	-2.30252	inframe
#NAME?	0.592133	-0.610658	-0.859572	frameshift
TCC---------------------GGACTCATTACTCTGT_TCCTGCAGCCAGAAAGACTCCAGGGGACTCATTACTCTGT_21_0_0	0.171801	-1.32686	-2.77895	inframe
TCCTGCAGCCAGAAAGACTCATTACTGGGACTCATTACTC_TCCTGCAGCCAGAAAGACTC---CAGGGGACTCATTACTC_0_3_3	0.470919	-1.07533	-2.30252	inframe
TCCTGCAGCCAGAAGGACTC--GGGGACTCATTACTCTGT_TCCTGCAGCCAGAAAGACTCCAGGGGACTCATTACTCTGT_2_0_1	0.476656	-0.764986	-1.68781	frameshift
#NAME?	-0.3108	-0.741902	-1.32524	inframe
TCCTGCAGCCAGAAAGACTGCAGGGGGACTCATTACTCTG_TCCTGCAGCCAGAAAGACTCCAGGGG-ACTCATTACTCTG_0_1_1	-0.0248907	-0.764986	-3.84308	frameshift
TCCTGCAGCCAGT----------GGGACTCATTACTCTGT_TCCTGCAGCCAGAAAGACTCCAGGGGACTCATTACTCTGT_10_0_1	-1.21522	-1.25975	-2.98059	frameshift
TC--------------------------------------_TCCTGCAGCCAGAAAGACTCCAGGGGACTCATTACTCTGT_51_0_0	0.884832	-1.66437	-0.722243	inframe
TCCTGCAGCCAGAATGACTC-AGGGGACTCATTACTCTGT_TCCTGCAGCCAGAAAGACTCCAGGGGACTCATTACTCTGT_1_0_1	-0.860851	-1.2825	-2.64824	frameshift
TCCTGCAGCCAGAAAGACTCTGTG-----CATTACTCTGT_TCCTGCAGCCAGAAAGACTCCAGGGGACTCATTACTCTGT_5_0_3	-0.583317	-0.265822	-0.899781	frameshift
TCCTGCAGCCAGAA--------GAGGACTCATTACTCTGT_TCCTGCAGCCAGAAAGACTCCAGGGGACTCATTACTCTGT_8_0_1	0.109705	-0.265822	-2.43412	frameshift
TCCTGCAGC-------------------------------_TCCTGCAGCCAGAAAGACTCCAGGGGACTCATTACTCTGT_31_0_0	-0.231788	-0.653879	-1.07215	frameshift
TCCTGCAACCAG-----------GGGACTCATTACTCTGT_TCCTGCAGCCAGAAAGACTCCAGGGGACTCATTACTCTGT_11_0_1	-1.17593	-2.79138	-5.69664	frameshift
#NAME?	-0.250896	-0.698273	-3.82217	frameshift
TCCTGCAGCCAGAAAGACT---------------------_TCCTGCAGCCAGAAAGACTCCAGGGGACTCATTACTCTGT_28_0_0	-0.203591	0.312954	-2.88929	frameshift
TCCTGCAGCCAGAAAGACTC--------------------_TCCTGCAGCCAGAAAGACTCCAGGGGACTCATTACTCTGT_31_0_0	0.402928	-0.81563	-1.63775	frameshift
TCCTGCAGCCAGAAAGACTC------ATTACATTACTCTG_TCCTGCAGCCAGAAAGACTCCAGGGGACT-CATTACTCTG_6_1_1	-0.987862	-1.48882	-3.37472	frameshift
TCCTGCAGCCAGAAAGACTC-----GAGTCTTTACTCTGT_TCCTGCAGCCAGAAAGACTCCAGGGGACTCATTACTCTGT_5_0_2	-0.611165	-1.93282	-3.46368	frameshift
TCCTGCAGCCAG-------------GAGTCATTACTCTGT_TCCTGCAGCCAGAAAGACTCCAGGGGACTCATTACTCTGT_13_0_1	-0.413863	-1.10274	-1.84477	frameshift
TCCTGCAGCCAGAAAGAC---AGGGGACTCATTAATCTGT_TCCTGCAGCCAGAAAGACTCCAGGGGACTCATTACTCTGT_3_0_1	-0.550283	-1.16414	-2.81161	inframe
#NAME?	-0.230741	-0.458885	-3.23865	inframe
#NAME?	-0.156263	-1.04385	-2.87872	frameshift
TCCTGCAGCCAGAAAGACTC-AGGGGACTCATTACTCAGT_TCCTGCAGCCAGAAAGACTCCAGGGGACTCATTACTCTGT_1_0_1	-0.424752	-1.29539	-2.62718	frameshift
TCCTGCAGC-------------------------------_TCCTGCAGCCAGAAAGACTCCAGGGGACTCATTACTCTGT_41_0_0	-0.230741	-0.365776	0.0598798	frameshift
TCCTGCAGTCAGAAAGACTC----------ATTACTCTGT_TCCTGCAGCCAGAAAGACTCCAGGGGACTCATTACTCTGT_10_0_1	-0.503362	-0.665336	-1.87872	frameshift
TCCTGCAGCCAGAAAGACTGCATTACAGGGGACTCATTAC_TCCTGCAGCCAGAAAGACTC-----CAGGGGACTCATTAC_0_5_1	-0.562255	0.0537632	-0.701181	frameshift
TCCTGCAGCCAGAAAGATTC----------ATTACTCTGT_TCCTGCAGCCAGAAAGACTCCAGGGGACTCATTACTCTGT_10_0_1	-0.381683	-1.67706	-2.3535	frameshift
#NAME?	-0.814642	-0.547774	-2.55995	inframe
#NAME?	-0.339558	-0.201323	-1.93846	frameshift
TCCTGCAGCCAGAAAGACTGCAGCCAGAAAGACTCATTAC_TCCTGCAGCCAGAAAGACTCCAGGG-----GACTCATTAC_0_5_3	-0.602282	-0.362549	-3.6647	frameshift
TCTGGCTGCAGGAGAGACTC----------ATTACTCTGT_TCCTGCAGCCAGAAAGACTCCAGGGGACTCATTACTCTGT_10_0_6	0.634377	-1.2069	-1.27238	frameshift
CCTGCAGCCAGAAAGACCTCCAGGGGACTCATTACTCTGT_CCTGCAGCCAGAAAGAC-TCCAGGGGACTCATTACTCTGT_0_1_0	0.447046	0.141025	-1.6647	frameshift
TCGTGCAGCCAGAAAGACTC----------ATTACTCTGT_TCCTGCAGCCAGAAAGACTCCAGGGGACTCATTACTCTGT_10_0_1	-0.08145	-2.2069	-3.54922	frameshift
TCCTGC-----------------------CATTACTCTGT_TCCTGCAGCCAGAAAGACTCCAGGGGACTCATTACTCTGT_23_0_0	0.0360435	0.128086	-3.6647	frameshift
TCCTGCAGCCAGAAAGACTC-AGGGGACTCATTACTCTGA_TCCTGCAGCCAGAAAGACTCCAGGGGACTCATTACTCTGT_1_0_1	-0.277847	-1.49641	-2.1622	frameshift
#NAME?	0.403977	-1.30878	-1.36702	frameshift
TCCTGCAGCCAGAAAGACTC----------ATTACTTTCT_TCCTGCAGCCAGAAAGACTCCAGGGGACTCATTACT--CT_10_2_0	0.252667	-0.362549	-1.36702	frameshift
TCCTGCAGCCAGAAAGACTC-AGGGGACTCATTCCTCTGT_TCCTGCAGCCAGAAAGACTCCAGGGGACTCATTACTCTGT_1_0_1	-0.153152	-0.643962	-3.1622	frameshift
TCCTGCAGCCAGAAAGACTGC-------------------_TCCTGCAGCCAGAAAGACTCCAGGGGACTCATTACTCTGT_48_0_1	-1.40338	-2.85898	-2.7261	inframe
TCCTGCAGCCAGAAAGAC---ATGGGACTCATTACTCTGT_TCCTGCAGCCAGAAAGACTCCAGGGGACTCATTACTCTGT_3_0_1	-0.470492	-1.45688	-3.54922	inframe
TCCTGCAGCCAGAAGGACTC--AGGGACTCATTACTCTGT_TCCTGCAGCCAGAAAGACTCCAGGGGACTCATTACTCTGT_2_0_2	0.0628804	-2.74863	-2.53842	frameshift
TCCTGCAGCCAGAAAGACTC------ATTACTTACTCTGT_TCCTGCAGCCAGAAAGACTCCAGGGGACTCATTACTCTGT_6_0_3	0.199659	-1.52624	-1.595	inframe
TCCTGCAGCCAGAAAGAT----GGGGACTCATTACTCTGT_TCCTGCAGCCAGAAAGACTCCAGGGGACTCATTACTCTGT_4_0_1	0.00597799	-1.04081	-4.23886	frameshift
TCCTGCAGCCAGAAAGAC--CAGGGGAATCATTACTCTGT_TCCTGCAGCCAGAAAGACTCCAGGGGACTCATTACTCTGT_2_0_1	-0.530075	-1.26321	-3.06893	frameshift
TCCTGCAGCCAGA---------------------------_TCCTGCAGCCAGAAAGACTCCAGGGGACTCATTACTCTGT_34_0_0	0.263474	-0.77288	-1.4575	frameshift
TCCTGCAGCCAGAAAGA-----GAGGACTCATTACTCTGT_TCCTGCAGCCAGAAAGACTCCAGGGGACTCATTACTCTGT_5_0_1	-1.04465	-1.37012	-2.84654	frameshift
#NAME?	-0.198561	-1.74863	-2.4315	frameshift
#NAME?	-1.39257	-2.13196	-1.4575	frameshift
TCCTGCAGCCAGAAAGACTC--------------------_TCCTGCAGCCAGAAAGACTCCAGGGGACTCATTACTCTGT_45_0_0	-0.256152	-1.1852	-1.32108	inframe
#NAME?	0.203279	-2.32271	-1.55554	frameshift
TCCTGCAGCCAGGAAGACTC-AGGGGACTCATTACTCTGT_TCCTGCAGCCAGAAAGACTCCAGGGGACTCATTACTCTGT_1_0_1	-0.370795	-0.811745	-2.64301	frameshift
TCCTGCAGCCAGC-----------GGACTCATTACTCTGT_TCCTGCAGCCAGAAAGACTCCAGGGGACTCATTACTCTGT_11_0_1	-0.631661	-1.15278	-2.22797	frameshift
TCCTGCAGCCAGTAAA---------GACTCATTACTCTGT_TCCTGCAGCCAGAAAGACTCCAGGGGACTCATTACTCTGT_9_0_2	-0.317553	-0.667355	-2.42061	inframe
#NAME?	0.510561	-2.00078	-2.36999	frameshift
TCCTGCAGCCAGAAAGACTC------------------TT_TCCTGCAGCCAGAAAGACTCCAGGGGACTCATTACTCTGT_18_0_1	-0.796721	-0.863275	-2.42061	inframe
TCCTGCAGACAGAAAG-------GGGACTCATTACTCTGT_TCCTGCAGCCAGAAAGACTCCAGGGGACTCATTACTCTGT_7_0_1	-0.49534	-1.47471	-2.76854	frameshift
#NAME?	-1.68719	-1.72677	-2.46211	frameshift
TCCTGCAGCCACAAAGACTC-AGGGGACTCATTACTCTGT_TCCTGCAGCCAGAAAGACTCCAGGGGACTCATTACTCTGT_1_0_1	-0.14832	-1.14181	-2.46211	frameshift
TCCTGCAGCCAG-----------GGGACTCATTACTCTTT_TCCTGCAGCCAGAAAGACTCCAGGGGACTCATTACTCTGT_11_0_1	-0.235197	-0.878776	-2.46211	frameshift
TCCTGCAGCCAGAAAGA---------------------GT_TCCTGCAGCCAGAAAGACTCCAGGGGACTCATTACTCTGT_21_0_0	-0.714666	-2.63366	-5.217	inframe
TCCTGCAGCCAGAAAG------------------------_TCCTGCAGCCAGAAAGACTCCAGGGGACTCATTACTCTGT_35_0_0	0.0278374	-0.775683	-1.33435	frameshift
TACTGCAGCCAGAAAGAC--CAGGGGACTCATTACTCTGT_TCCTGCAGCCAGAAAGACTCCAGGGGACTCATTACTCTGT_2_0_1	-0.392738	-0.504381	-2.63203	frameshift
TCCTGCT------------------------TTACTCTGT_TCCTGCAGCCAGAAAGACTCCAGGGGACTCATTACTCTGT_24_0_1	-1.02279	-1.5462	-6.217	inframe
TCCTGCAGCCAGAAAGACTC--------------------_TCCTGCAGCCAGAAAGACTCCAGGGGACTCATTACTCTGT_80_0_0	0.906822	-0.656384	-2.217	frameshift
TCCTGCAGCCAGAAAGACTT--------------------_TCCTGCAGCCAGAAAGACTCCAGGGGACTCATTACTCTGT_48_0_1	0.254161	-1.06802	-2.95801	inframe
TCCTGCAGC------------------------ACTCTGT_TCCTGCAGCCAGAAAGACTCCAGGGGACTCATTACTCTGT_24_0_0	-0.28511	-0.645329	-0.977123	inframe
TCCTGCAGCCAGAA------------------TACTCTGT_TCCTGCAGCCAGAAAGACTCCAGGGGACTCATTACTCTGT_18_0_0	-0.224142	0.247756	-0.636086	inframe
TCCTGCAGCCAGAAAGCCTC----------ATTACTCTGT_TCCTGCAGCCAGAAAGACTCCAGGGGACTCATTACTCTGT_10_0_1	0.350837	-1.49333	-2.07666	frameshift
TCCTGTAGCCAGAAAGACTC----------ATTACTCTGT_TCCTGCAGCCAGAAAGACTCCAGGGGACTCATTACTCTGT_10_0_1	0.103744	-0.645329	-1.81362	frameshift
TTCTGCAGCCAGAAAGACTC----------ATTACTCTGT_TCCTGCAGCCAGAAAGACTCCAGGGGACTCATTACTCTGT_10_0_1	0.428839	-0.318828	-2.56209	frameshift
TCCTTCAG--------------------------------_TCCTGCAGCCAGAAAGACTCCAGGGGACTCATTACTCTGT_36_0_1	-0.509233	-0.922169	-2.95801	inframe
TCCTGCAT--------------------------------_TCCTGCAGCCAGAAAGACTCCAGGGGACTCATTACTCTGT_36_0_1	-0.789341	-1.06802	-2.45105	inframe
TCCT-----------------------CTCATTACTCTGT_TCCTGCAGCCAGAAAGACTCCAGGGGACTCATTACTCTGT_23_0_0	0.906298	-0.402015	-2.1948	frameshift
#NAME?	0.0500332	-1.08791	-3.60984	frameshift
TCCGGCAGCCAGAAAGACTC-AGGGGACTCATTACTCTGT_TCCTGCAGCCAGAAAGACTCCAGGGGACTCATTACTCTGT_1_0_1	-0.510267	-1.75349	-2.28791	frameshift
TCCTGCAGCCAG----------------------------_TCCTGCAGCCAGAAAGACTCCAGGGGACTCATTACTCTGT_82_0_0	0.656938	-0.152037	-0.183574	frameshift
#NAME?	-0.233039	-1.40201	-2.80248	inframe
TCCTG-----------------------------------_TCCTGCAGCCAGAAAGACTCCAGGGGACTCATTACTCTGT_69_0_0	0.471276	-1.61147	-3.16242	inframe
TCCTGCAGCCAGAAAG-------GTGACTCATTACTCTGT_TCCTGCAGCCAGAAAGACTCCAGGGGACTCATTACTCTGT_7_0_1	-0.273969	-1.28954	-2.15041	frameshift
TCCTGCAGCCAG-----------GGGAGTCATTACTCTGT_TCCTGCAGCCAGAAAGACTCCAGGGGACTCATTACTCTGT_11_0_1	-2.00059	-1.70458	-4.1948	frameshift
TCCTGCAGCCAGAAAGACAC--AGGGACTCATTACTCTGT_TCCTGCAGCCAGAAAGACTCCAGGGGACTCATTACTCTGT_2_0_2	-0.66499	-3.02651	-4.87287	frameshift
TCCTGCAGCCAGAAAGACTCCA------------CTCTGT_TCCTGCAGCCAGAAAGACTCCAGGGGACTCATTACTCTGT_12_0_0	-0.723472	-1.84535	-1.40221	inframe
TCCTGCAGCCAGAAAGACTC--------------------_TCCTGCAGCCAGAAAGACTCCAGGGGACTCATTACTCTGT_48_0_0	0.880412	-1.47096	-1.66001	inframe
#NAME?	0.788242	-1.39079	-2.66001	inframe
TCCTGCAGCCAGAAAGAG---AGGGGACTCATTACTCTGT_TCCTGCAGCCAGAAAGACTCCAGGGGACTCATTACTCTGT_3_0_1	0.82777	-0.076679	-1.66001	inframe
TCCTGCA-----------------------ATTACTCTGT_TCCTGCAGCCAGAAAGACTCCAGGGGACTCATTACTCTGT_23_0_0	-0.574328	-0.512778	-2.13918	frameshift
TCCTGCAGC------------AGGAGACTCATTACTCTGT_TCCTGCAGCCAGAAAGACTCCAGGGGACTCATTACTCTGT_12_0_1	-0.427853	-0.611646	-2.17226	inframe
TCCTGCAGCCAGAAAGACA----GTGACTCATTACTCTGT_TCCTGCAGCCAGAAAGACTCCAGGGGACTCATTACTCTGT_4_0_2	-0.103581	-1.45964	-1.96281	frameshift
#NAME?	0.323119	-0.834038	-3.3649	frameshift
TCCTGCAGCCAGAAAGACTG--------GCATTACTCTGT_TCCTGCAGCCAGAAAGACTCCAGGGGACTCATTACTCTGT_8_0_2	-1.66993	-1.06536	-4.3649	frameshift
#NAME?	-0.12244	-0.459643	-2.26537	frameshift
#NAME?	1.10537	-1.267	-1.5873	frameshift
#NAME?	0.0305117	-0.756036	-4.00233	inframe
#NAME?	-0.0849655	-1.12949	-2.3649	frameshift
TCCTGCAGCCAGTAAG-------GGGACTCATTACTCTGT_TCCTGCAGCCAGAAAGACTCCAGGGGACTCATTACTCTGT_7_0_1	-2.46348	-1.50146	-2.5284	frameshift
#NAME?	0.711781	0.353589	-1.85033	frameshift
TCCT---------------------------TTACTCTGT_TCCTGCAGCCAGAAAGACTCCAGGGGACTCATTACTCTGT_27_0_0	0.00467167	-0.634729	-3.47182	inframe
TCCTGCAGCCAGAAAGACTCATTACTCTGGGGACTCATTA_TCCTGCAGCCAGAAAGACTC------CAGGGGACTCATTA_0_6_1	-0.11298	-1.54453	-4.3649	inframe
TCCTGCAGCCAGAAAGAC--CAGGGGACTCAGTACTCTGT_TCCTGCAGCCAGAAAGACTCCAGGGGACTCATTACTCTGT_2_0_1	-0.066587	-1.63473	-2.26537	frameshift
TCCTGCAGCCAGAAAGACTCATTACTCTGTG----CATTA_TCCTGCAGCCAGAAAGACTC------CAGGGGACTCATTA_4_6_2	0.0808434	-0.807566	-4.3649	frameshift
#NAME?	-1.5776	-2.77017	-3.46041	frameshift
TCCTGCAGCCAGAAAGACTGGCTCATTACTCATTACTCTG_TCCTGCAGCCAGAAAGACTC-CAGGGGACTCATTACTCTG_0_1_6	-0.292874	-0.877081	-2.40597	frameshift
TCCTGCAGCCAGAAAGACTCAAAGGGGACTCATTACTCTG_TCCTGCAGCCAGAAAGACTC-CAGGGGACTCATTACTCTG_0_1_1	-0.370278	-0.822633	-3.25396	frameshift
#NAME?	0.320517	-0.933665	-1.669	inframe
TCCTGCAGCCAG----------------------CTCTGT_TCCTGCAGCCAGAAAGACTCCAGGGGACTCATTACTCTGT_22_0_0	0.00735922	-0.427774	-3.70142	frameshift
TCCTGCAGCCAGAAGAAC---AGGGGACTCATTACTCTGT_TCCTGCAGCCAGAAAGACTCCAGGGGACTCATTACTCTGT_3_0_2	-0.219412	-0.348702	-2.70142	inframe
#NAME?	-0.744253	-0.27374	-2.40597	frameshift
TCCTGCAGCCAGAAAGACTG----------GCTACTCTGT_TCCTGCAGCCAGAAAGACTCCAGGGGACTCATTACTCTGT_10_0_3	-1.14951	-2.05396	-3.12847	frameshift
TCCTGCAGCCAGAAAGACTTGCAGGGGACTCATTACTCTG_TCCTGCAGCCAGAAAGACTC-CAGGGGACTCATTACTCTG_0_1_1	0.624031	-0.577521	-2.3535	frameshift
TCCTGCAGCCAGAAAGACTC---ATTACTCTGTTACTCTG_TCCTGCAGCCAGAAAGACTCCAGGGGACTCA-TTACTCTG_3_1_4	0.187931	-0.237671	-0.405967	frameshift
#NAME?	0.42732	-0.0582306	-1.82743	frameshift
TCCTGCAGCCAGAAAGACTC----------ATTACT----_TCCTGCAGCCAGAAAGACTCCAGGGGACTCATTACTCTGT_28_0_0	-1.61955	-2.47856	-2.29138	frameshift
#NAME?	-0.00761735	-1.2441	-1.44892	inframe
TCCTGCAGCCGGAAAGACTC-AGGGGACTCATTACTCTGT_TCCTGCAGCCAGAAAGACTCCAGGGGACTCATTACTCTGT_1_0_1	-0.270652	-1.04246	-3.342	frameshift
TC-----------------------GACTCATTACTCTGT_TCCTGCAGCCAGAAAGACTCCAGGGGACTCATTACTCTGT_23_0_0	0.207121	-0.499936	-2.68993	frameshift
TCCTGCAGCCAGAAAGACTCATTACTCTGTGACTCATTAC_TCCTGCAGCCAGAAAGACTC-----CAGGGGACTCATTAC_0_5_4	-0.0165505	-0.611829	-2.10496	frameshift
TCCTGCAGCCAGAA--------------------------_TCCTGCAGCCAGAAAGACTCCAGGGGACTCATTACTCTGT_33_0_0	0.541276	-0.75867	-2.5644	inframe
#NAME?	-0.706523	-2.46697	-3.13777	frameshift
TCCTGCAGCCAGAA-----------------------TGT_TCCTGCAGCCAGAAAGACTCCAGGGGACTCATTACTCTGT_23_0_0	-0.0412586	-0.488348	-1.23088	frameshift
#NAME?	-2.38168	-1.30651	-1.78022	frameshift
TCCTGGAGCCAGAAAGACTC----------ATTACTCTGT_TCCTGCAGCCAGAAAGACTCCAGGGGACTCATTACTCTGT_10_0_1	-0.107061	-1.19689	-2.49391	frameshift
TCCTGCAGCCAGACA------------CTCATTACTCTGT_TCCTGCAGCCAGAAAGACTCCAGGGGACTCATTACTCTGT_12_0_1	-0.291485	-0.939727	-2.13777	inframe
TCCTGCAGCCAGACAG-----------------------T_TCCTGCAGCCAGAAAGACTCCAGGGGACTCATTACTCTGT_23_0_1	0.912048	-0.773078	-1.64592	frameshift
TCCTGCAGCAG--------CCAGGGGACTCATTACTCTGT_TCCTGCAGCCAGAAAGACTCCAGGGGACTCATTACTCTGT_8_0_2	-0.943562	-1.74708	-1.67834	frameshift
TCCTGCAGCCAGTA-------------CTCATTACTCTGT_TCCTGCAGCCAGAAAGACTCCAGGGGACTCATTACTCTGT_13_0_1	-0.949158	-1.01919	-2.42565	frameshift
#NAME?	0.410512	-0.898899	-1.45366	frameshift
TCCTGCAGCCAGAAAGACTC------------GACTCTGT_TCCTGCAGCCAGAAAGACTCCAGGGGACTCATTACTCTGT_12_0_1	-0.335513	-0.957793	-4.12609	inframe
TCCTGCAGCGAG-----------GGGACTCATTACTCTGT_TCCTGCAGCCAGAAAGACTCCAGGGGACTCATTACTCTGT_11_0_1	-0.226165	-1.22083	-1.95616	frameshift
TCC-------------------------------------_TCCTGCAGCCAGAAAGACTCCAGGGGACTCATTACTCTGT_47_0_0	-0.724285	-2.29483	-3.0937	frameshift
TCCTGCAGCCAGAAAGACTT--------------------_TCCTGCAGCCAGAAAGACTCCAGGGGACTCATTACTCTGT_50_0_1	0.362303	-0.988167	-3.66666	frameshift
TCCTGCAGCCAGAAAGACTC--------------------_TCCTGCAGCCAGAAAGACTCCAGGGGACTCATTACTCTGT_57_0_0	-0.0480732	-1.0509	-1.95616	inframe
TCCTGCAGCCAGA--GTCTT---------------TCTGT_TCCTGCAGCCAGAAAGACTCCAGGGGACTCATTACTCTGT_17_0_2	-0.154273	-0.413472	-3.95616	frameshift
TCCTGCAGCCAGAAAGACTGACAGGGGACTCATTACTCTG_TCCTGCAGCCAGAAAGACTC-CAGGGGACTCATTACTCTG_0_1_1	-0.215673	-0.185203	-2.2192	frameshift
TCCTGCAGCCAGACTC-CTGCAGGGGACTCATTACTCTGT_TCCTGCAGCCAGAAAGACTCCAGGGGACTCATTACTCTGT_1_0_4	-0.0113146	-0.150438	-1.60253	frameshift
#NAME?	1.15925	-1.62409	-0.964564	frameshift
#NAME?	1.12221	-1.00742	-2.20742	frameshift
#NAME?	-0.505065	-0.749619	-0.671368	inframe
TCCTGCAGCAAGAAAGAC---AGGGGACTCATTACTCTGT_TCCTGCAGCCAGAAAGACTCCAGGGGACTCATTACTCTGT_3_0_1	-0.193479	-1.17343	-2.59075	inframe
TCCTGCAGCCAGAAAGACTC--------------------_TCCTGCAGCCAGAAAGACTCCAGGGGACTCATTACTCTGT_92_0_0	0.442467	-2.00742	-2.72199	frameshift
TCCTGCAGCCAGAAAGACTC---------GTTTACTCTGT_TCCTGCAGCCAGAAAGACTCCAGGGGACTCATTACTCTGT_9_0_2	-0.142495	-0.576782	-2.72199	inframe
TCCTGCAGCCAGAAAG--------------------CTGT_TCCTGCAGCCAGAAAGACTCCAGGGGACTCATTACTCTGT_20_0_0	-0.0270182	0.276377	-1.55972	frameshift
#NAME?	0.0969705	-0.553698	-0.721994	frameshift
TCCTGCAGCCAGAAAGACTC--------------------_TCCTGCAGCCAGAAAGACTCCAGGGGACTCATTACTCTGT_85_0_0	0.147011	-0.50861	-2.02685	frameshift
TCCTG-----------------------------------_TCCTGCAGCCAGAAAGACTCCAGGGGACTCATTACTCTGT_57_0_0	0.0363077	-1.88712	-1.62246	inframe
TCCTGCAGCCAGAAAG------------------------_TCCTGCAGCCAGAAAGACTCCAGGGGACTCATTACTCTGT_46_0_0	0.223016	-1.87525	-2.51747	frameshift
TCCTGCAGCCAG------TC-------CTCATTACTCTGT_TCCTGCAGCCAGAAAGACTCCAGGGGACTCATTACTCTGT_13_0_0	-1.49319	-2.05967	-3.07005	frameshift
TCCTGCAGCCAG-----------GGGACTCATGACTCTGT_TCCTGCAGCCAGAAAGACTCCAGGGGACTCATTACTCTGT_11_0_1	-0.942994	-1.93414	-3.402	frameshift
TCCTGCAGCCAGAAAGACTC-AGGGGACTCATTAGTCTGT_TCCTGCAGCCAGAAAGACTCCAGGGGACTCATTACTCTGT_1_0_1	-0.358032	-1.5191	-3.78051	frameshift
TCCTGCAGCCAGAAAGACTC--------------------_TCCTGCAGCCAGAAAGACTCCAGGGGACTCATTACTCTGT_42_0_0	-0.0337598	-1.2337	-1.54785	inframe
TCCTGCAGCCAGAAAGACTC--------------------_TCCTGCAGCCAGAAAGACTCCAGGGGACTCATTACTCTGT_66_0_0	-0.267123	-1.5191	-3.07005	inframe
TCCTGCAGCCAGAAAGACTC---ATTACTCTTTACTCTGT_TCCTGCAGCCAGAAAGACTCCAGGGGACTCATTACTCTGT_3_0_4	0.371879	-0.0433707	-1.71012	inframe
TCCTGCAGCCAGAAAG------GAGGACTCATTACTCTGT_TCCTGCAGCCAGAAAGACTCCAGGGGACTCATTACTCTGT_6_0_1	0.207248	-0.109713	-1.08007	inframe
TCCTGCAGCCAGAAGG------GGGGACTCATTACTCTGT_TCCTGCAGCCAGAAAGACTCCAGGGGACTCATTACTCTGT_6_0_1	-0.996766	-0.764217	-2.01497	inframe
TCCTGCA--------------AGGGGACTCATTACTCTGT_TCCTGCAGCCAGAAAGACTCCAGGGGACTCATTACTCTGT_14_0_0	0.306784	0.0956057	-2.402	frameshift
TCCTGCAGCCC----------------CTCATTACTCTGT_TCCTGCAGCCAGAAAGACTCCAGGGGACTCATTACTCTGT_16_0_1	0.321506	-0.964515	-1.74489	frameshift
T--------------------AGGGGACTCATTACTCTGT_TCCTGCAGCCAGAAAGACTCCAGGGGACTCATTACTCTGT_20_0_0	-0.519187	-1.38982	-2.10244	frameshift
GCCTGCAGCCAGAAAGACTC-AGGGGACTCATTACTCTGT_TCCTGCAGCCAGAAAGACTCCAGGGGACTCATTACTCTGT_1_0_1	-0.481219	-1.92217	-2.92054	frameshift
TCCTGCAGCCAGGA---------GGGACTCATTACTCTGT_TCCTGCAGCCAGAAAGACTCCAGGGGACTCATTACTCTGT_9_0_1	0.242808	-1.1852	-1.39003	inframe
TCCTGCAGCCAGAAAGACTC-AAGGGACTCATTACTCTGT_TCCTGCAGCCAGAAAGACTCCAGGGGACTCATTACTCTGT_1_0_1	-0.190542	-2.69978	-1.84254	frameshift
TCCTGCAGCCAGAAAGACTC--------------------_TCCTGCAGCCAGAAAGACTCCAGGGGACTCATTACTCTGT_56_0_0	0.162637	-1.50713	-3.76854	frameshift
TCCTGCAGCCAGAAAGAC--CAGGGGACTCATTAATCTGT_TCCTGCAGCCAGAAAGACTCCAGGGGACTCATTACTCTGT_2_0_1	-0.159291	-1.01528	-2.92054	frameshift
TCCTGCAGCCAG----------------------------_TCCTGCAGCCAGAAAGACTCCAGGGGACTCATTACTCTGT_51_0_0	1.15022	-0.462737	-2.69815	inframe
#NAME?	-0.322789	-0.419669	-3.05808	frameshift
TCCTGCAGCCAGAAAGACTC-AGGGGACTCATTGCTCTGT_TCCTGCAGCCAGAAAGACTCCAGGGGACTCATTACTCTGT_1_0_1	-0.346059	-0.98357	-2.5669	frameshift
TCATGCAGCCAGAAAGAC---AGGGGACTCATTACTCTGT_TCCTGCAGCCAGAAAGACTCCAGGGGACTCATTACTCTGT_3_0_1	-0.560653	-0.752244	-2.28311	inframe
TCCTGCAGCCAGACTGACTC-----------------TGT_TCCTGCAGCCAGAAAGACTCCAGGGGACTCATTACTCTGT_17_0_2	0.227126	-1.1852	-4.28311	frameshift
#NAME?	0.575612	-1.0477	-3.28311	frameshift
TCCTGCAGTC-------CTGCAGGGGACTCATTACTCTGT_TCCTGCAGCCAGAAAGACTCCAGGGGACTCATTACTCTGT_7_0_2	-0.644717	-0.863275	-4.28311	frameshift
TCCTGCAGCCAGAAACACTC-AGGGGACTCATTACTCTGT_TCCTGCAGCCAGAAAGACTCCAGGGGACTCATTACTCTGT_1_0_1	-0.381683	-1.32513	-2.75646	frameshift
TCCTGCAGCCAGAAAGACTAACAGGGGACTCATTACTCTG_TCCTGCAGCCAGAAAGACTC-CAGGGGACTCATTACTCTG_0_1_1	-0.333986	-1.8512	-2.07839	frameshift
CCCTGCAGCCAGAAAGACTC-AGGGGACTCATTACTCTGT_TCCTGCAGCCAGAAAGACTCCAGGGGACTCATTACTCTGT_1_0_1	-0.431011	-1.13751	-2.3235	frameshift
TCCTGCA--------------------------ACTCTGT_TCCTGCAGCCAGAAAGACTCCAGGGGACTCATTACTCTGT_26_0_0	-0.817069	-1.10274	-3.49343	frameshift
TCCTGCAGCCAGA---------------------------_TCCTGCAGCCAGAAAGACTCCAGGGGACTCATTACTCTGT_27_0_0	-0.299221	-0.0521152	-1.75646	inframe
TCCTGCAGCCAGAAAGACTC----------ATTAC-----_TCCTGCAGCCAGAAAGACTCCAGGGGACTCATTACTCTGT_25_0_0	-1.11458	-1.95932	-3.36578	frameshift
#NAME?	0.0932259	-0.234956	-1.54266	frameshift
TCCTGCAGCCAGAAAGC---------ACTCATTACTCTGT_TCCTGCAGCCAGAAAGACTCCAGGGGACTCATTACTCTGT_9_0_1	-0.99754	-0.505604	-0.91647	inframe
TCCTGCAGTC--------TTTCTGGGACTCATTACTCTGT_TCCTGCAGCCAGAAAGACTCCAGGGGACTCATTACTCTGT_8_0_5	-0.694471	-1.09057	-3.03383	frameshift
TCCTGCAGCCAGAAAGACTC-AGGGGACTCATTACCCTGT_TCCTGCAGCCAGAAAGACTCCAGGGGACTCATTACTCTGT_1_0_1	-0.838061	-1.52869	-2.54266	frameshift
TCCTGCAGCCAGGA--------GAGGACTCATTACTCTGT_TCCTGCAGCCAGAAAGACTCCAGGGGACTCATTACTCTGT_8_0_2	-0.321812	-1.48288	-3.36578	frameshift
TCCTGCAGCCAGAAAGACTC-----------TGGCTCTGT_TCCTGCAGCCAGAAAGACTCCAGGGGACTCATTACTCTGT_11_0_2	0.470383	-0.575993	-6.06622	frameshift
TCC-------AGAAAGACTCCAGGGGACTCATTACTCTGT_TCCTGCAGCCAGAAAGACTCCAGGGGACTCATTACTCTGT_7_0_0	0.549455	0.424007	-1.28486	frameshift
TCCTGCAGCCAGAAGGACTC---GGGACTCATTACTCTGT_TCCTGCAGCCAGAAAGACTCCAGGGGACTCATTACTCTGT_3_0_1	0.470383	-0.528688	-2.74429	inframe
TCCTGCAGCCAGAAAGACTGCAGG----------------_TCCTGCAGCCAGAAAGACTCCAGGGGACTCATTACTCTGT_32_0_1	-0.393961	-0.600241	-2.60679	frameshift
TCCTGCAGCCAGAAAGACTCCAGGGGACTCATTA------_TCCTGCAGCCAGAAAGACTCCAGGGGACTCATTACTCTGT_14_0_0	0.53009	0.350006	0.785532	frameshift
TCCTGCAGCCAGAAATT---------ACTCATTACTCTGT_TCCTGCAGCCAGAAAGACTCCAGGGGACTCATTACTCTGT_9_0_2	0.105504	-1.04434	-0.82512	inframe
#NAME?	0.207384	-1.77017	-0.49935	frameshift
TCCTGCAGCC------------------------------_TCCTGCAGCCAGAAAGACTCCAGGGGACTCATTACTCTGT_95_0_0	0.792346	-0.300681	-4.73201	frameshift
TCCTGCAGA------------AGGGGACTCATTACTCTGT_TCCTGCAGCCAGAAAGACTCCAGGGGACTCATTACTCTGT_12_0_1	-0.966646	-1.22268	-2.09974	inframe
TCCTGCAGCCAGAAAGACTCATTACTTTGTGCAGGGGACT_TCCTGCAGCCAGAAAGACTC-----------CAGGGGACT_0_11_0	-1.04259	-1.82675	-3.24658	frameshift
TCCTGCAGCCAGGA---------------CATTACTCTGT_TCCTGCAGCCAGAAAGACTCCAGGGGACTCATTACTCTGT_15_0_1	0.708703	-2.2883	-3.00917	inframe
TCCTGC------------------GGACTCATTACTCTGT_TCCTGCAGCCAGAAAGACTCCAGGGGACTCATTACTCTGT_18_0_0	-0.285468	0.156488	-0.774769	inframe
#NAME?	0.501803	-0.873259	-3.00917	inframe
TCCTGAAGCCAGAAAGAC--CAGGGGACTCATTACTCTGT_TCCTGCAGCCAGAAAGACTCCAGGGGACTCATTACTCTGT_2_0_1	-0.406774	-1.0659	-2.87163	frameshift
#NAME?	0.731879	-0.843512	-2.87163	frameshift
TCCTGCAGCCAGAAAG------------------------_TCCTGCAGCCAGAAAGACTCCAGGGGACTCATTACTCTGT_69_0_0	-1.62495	-1.37076	-1.99716	inframe
#NAME?	-1.26238	-3.45822	-2.95409	frameshift
TCCTGCAGCCAG-------------------------TGT_TCCTGCAGCCAGAAAGACTCCAGGGGACTCATTACTCTGT_25_0_0	0.330192	-3.2883	-2.71963	frameshift
TCCTGCAC------------------------TACTCTGT_TCCTGCAGCCAGAAAGACTCCAGGGGACTCATTACTCTGT_24_0_1	-1.09789	-2.74529	-3.56963	inframe
TCCTGCAGCCAGAAAGACTCATTACTCATTACTCAGGGGA_TCCTGCAGCCAGAAAGACTC-------------CAGGGGA_0_13_0	-0.887323	-2.44573	-2.27418	frameshift
TCCTGCAGCCAGAAAGACTCATTAGGGGACTCATTACTCT_TCCTGCAGCCAGAAAGACTC--CAGGGGACTCATTACTCT_0_2_1	-0.249893	-1.16033	-3.32862	frameshift
TCCTGCAGCCAGAGAG-------GGGACTCATTACTCTGT_TCCTGCAGCCAGAAAGACTCCAGGGGACTCATTACTCTGT_7_0_1	0.541011	0.683552	-0.98467	frameshift
TCCTGCAGCCAGAAAGACTCCAGGGGGACTCATTACTCTG_TCCTGCAGCCAGAAAGACTCCAGGGG-ACTCATTACTCTG_0_1_0	-0.0275008	0.399759	0.600292	frameshift
TCCTGCAGCCAGAA------CAG---ACTCATTACTCTGT_TCCTGCAGCCAGAAAGACTCCAGGGGACTCATTACTCTGT_9_0_0	-2.36919	-2.63838	-2.56963	inframe
TCCTGCAGCCAGAAA---------------ATTACTCTGT_TCCTGCAGCCAGAAAGACTCCAGGGGACTCATTACTCTGT_15_0_0	-0.118649	-1.27581	-3.12217	inframe
TCCTGCAGCCAGAAAGAG---------------ACTCTGT_TCCTGCAGCCAGAAAGACTCCAGGGGACTCATTACTCTGT_15_0_1	-0.998354	-1.58775	-3.02906	inframe
TCCTGCAGCCAGAAAGACTG----------TTTACTCTGT_TCCTGCAGCCAGAAAGACTCCAGGGGACTCATTACTCTGT_10_0_2	0.00164557	-0.891142	-4.22171	frameshift
#NAME?	0.147866	-0.563088	-1.38521	frameshift
TCCTGCAGCCAGAAAGAC--CAGGGTACTCATTACTCTGT_TCCTGCAGCCAGAAAGACTCCAGGGGACTCATTACTCTGT_2_0_1	0.0766076	-1.1978	-2.5055	frameshift
TCCTGCAGCCAGAAGGACA----GGGACTCATTACTCTGT_TCCTGCAGCCAGAAAGACTCCAGGGGACTCATTACTCTGT_4_0_2	-1.47229	-2.27581	-2.99668	frameshift
TCCTGCAGCCAGAAAGACTC-AGGGGACCCATTACTCTGT_TCCTGCAGCCAGAAAGACTCCAGGGGACTCATTACTCTGT_1_0_1	-0.249893	-0.773306	-2.56963	frameshift
TCCTGCAGCCAG----------------------------_TCCTGCAGCCAGAAAGACTCCAGGGGACTCATTACTCTGT_56_0_0	0.750107	-0.563088	-0.781137	frameshift
TCCTGCAGCCAGAAAGAGTCTTTCTGGGGACTCATTACTC_TCCTGCAGCCAGAAAGACTC---CAGGGGACTCATTACTC_0_3_2	-0.0446481	-0.973699	-3.55703	inframe
TCCTGCAGCCAGAAAG---------------TTACTCTGT_TCCTGCAGCCAGAAAGACTCCAGGGGACTCATTACTCTGT_15_0_0	1.12972	-0.848168	-2.26158	inframe
TCCTGCAGCCAGAAAGACTC----------ATTACCCTGT_TCCTGCAGCCAGAAAGACTCCAGGGGACTCATTACTCTGT_10_0_1	-0.214573	-0.909569	-2.20911	frameshift
TCCTGCATCCAGAAAGAC---AGGGGACTCATTACTCTGT_TCCTGCAGCCAGAAAGACTCCAGGGGACTCATTACTCTGT_3_0_1	-0.570717	-0.600241	-3.20911	inframe
TCCTGCAGCCAGAAAGACTG--------------------_TCCTGCAGCCAGAAAGACTCCAGGGGACTCATTACTCTGT_37_0_1	0.53362	-1.34567	-1.28854	frameshift
#NAME?	-0.33193	-3.1112	-2.98408	frameshift
TCCTGCAGCCAG-----------GCGACTCATTACTCTGT_TCCTGCAGCCAGAAAGACTCCAGGGGACTCATTACTCTGT_11_0_1	-0.394394	-0.941278	-3.4315	frameshift
TCCTG--------------------------------TGT_TCCTGCAGCCAGAAAGACTCCAGGGGACTCATTACTCTGT_32_0_0	0.316808	-0.789275	-2.84654	frameshift
TCCTGCAGCCAGAAAGACTCCAGGGGACTCAT-ACTCTGT_TCCTGCAGCCAGAAAGACTCCAGGGGACTCATTACTCTGT_1_0_0	0.134155	0.795688	0.451141	frameshift
TCCTGCAGCCAGAAAGACTT----TTACTCATTACTCTGT_TCCTGCAGCCAGAAAGACTCCAGGGGACTCATTACTCTGT_4_0_3	-0.446975	-0.562439	-1.24887	frameshift
TACTGCAGCCAGAAAGAC---AGGGGACTCATTACTCTGT_TCCTGCAGCCAGAAAGACTCCAGGGGACTCATTACTCTGT_3_0_1	-0.394507	-1.09849	-2.75583	inframe
#NAME?	0.498578	-1.06287	-1.02647	frameshift
TCCTGCAGCCAGAAGGACTC------ACTCATTACTCTGT_TCCTGCAGCCAGAAAGACTCCAGGGGACTCATTACTCTGT_6_0_1	-1.05211	-0.747995	-3.1964	inframe
GCCTGCAGCCAGAAAGACTC----------ATTACTCTGT_TCCTGCAGCCAGAAAGACTCCAGGGGACTCATTACTCTGT_10_0_1	-0.213177	-1.25049	-2.48019	frameshift
TCCTGCAGCCA--------------------------TGT_TCCTGCAGCCAGAAAGACTCCAGGGGACTCATTACTCTGT_26_0_0	0.559689	-1.17249	-1.5119	frameshift
TCCTGCAGCCAGCA---------------CATTACTCTGT_TCCTGCAGCCAGAAAGACTCCAGGGGACTCATTACTCTGT_15_0_1	-0.10383	-0.230595	-3.00375	inframe
TCCTGCAGCCAGAAAGA-TGCAGGGGACTCATTACTCTGT_TCCTGCAGCCAGAAAGACTCCAGGGGACTCATTACTCTGT_1_0_1	-0.953935	-1.25049	-1.68183	frameshift
#NAME?	1.79532	-0.011029	-1.07302	frameshift
TCCTGCAGCCAGAAAGACTAGATCGGAA----------GA_TCCTGCAGCCAGAAAGACTCCAGGGGACTCATTACTCTGT_10_0_6	0.699005	0.656396	-1.12111	frameshift
#NAME?	-0.190635	-0.71998	-1.14577	frameshift
#NAME?	-1.10158	-0.524953	-2.99093	inframe
TCCTGCAGCCAGAAAGGG--CAGGGGACTCATTACTCTGT_TCCTGCAGCCAGAAAGACTCCAGGGGACTCATTACTCTGT_2_0_2	0.114743	-0.217771	-3.29049	frameshift
TCCTGCAGCCAGAAAGACTC-AGGGCACTCATTACTCTGT_TCCTGCAGCCAGAAAGACTCCAGGGGACTCATTACTCTGT_1_0_1	-0.681243	-1.3632	-2.821	frameshift
TCCTGCAGCCAGAAA---------------------CTGT_TCCTGCAGCCAGAAAGACTCCAGGGGACTCATTACTCTGT_21_0_0	-0.211758	-2.4076	-1.34707	inframe
TCCTGCAGCCAGAAAGACT---------------------_TCCTGCAGCCAGAAAGACTCCAGGGGACTCATTACTCTGT_75_0_0	-0.306395	-2.60024	-1.70553	inframe
#NAME?	0.782506	-1.08567	-0.531498	frameshift
TCCTGCAGCCAGAAAGACTCATTACTCATTACTCATTACT_TCCTGCAGCCAGAAAGACTC-----------CAGGGGACT_0_11_5	-0.885257	-0.430316	-1.20957	frameshift
TCCTGCAGCCAGAAAGACTGCTGGG-ACTCATTACTCTGT_TCCTGCAGCCAGAAAGACTCCAGGGGACTCATTACTCTGT_1_0_2	-0.885257	-2.32013	-3.99093	frameshift
TCCTGCAGCCAG-----------GGGACTCATTACTCGGT_TCCTGCAGCCAGAAAGACTCCAGGGGACTCATTACTCTGT_11_0_1	0.168514	-1.60024	-3.08404	frameshift
TCCTGCAGCCAGA------------------TGTCTCTGT_TCCTGCAGCCAGAAAGACTCCAGGGGACTCATTACTCTGT_18_0_2	-0.421211	0.305783	-1.27755	inframe
TCCTGCAG--------------------------------_TCCTGCAGCCAGAAAGACTCCAGGGGACTCATTACTCTGT_70_0_0	0.963452	-1.44046	-0.454428	frameshift
#NAME?	0.339601	-0.372289	-2.12001	frameshift
#NAME?	-3.1761	-1.93523	-1.62044	inframe
#NAME?	-0.407915	-0.694217	-2.94561	frameshift
TCCTGCAGCCAGT----CTCCAGGGGACTCATTACTCTGT_TCCTGCAGCCAGAAAGACTCCAGGGGACTCATTACTCTGT_4_0_1	-3.71667	-1.87109	-2.94561	frameshift
TCCTGCAGCCAGAAAGACTCTCTCAGGGGACTCATTACTC_TCCTGCAGCCAGAAAGACTC---CAGGGGACTCATTACTC_0_3_0	-1.04682	-2.93523	-5.97799	inframe
TCT---------------------GGACTCATTACTCTGT_TCCTGCAGCCAGAAAGACTCCAGGGGACTCATTACTCTGT_21_0_1	-0.164872	-0.394657	-2.94561	inframe
TCCTGCAGCCAGAAAGACTC----------ATTACT--GT_TCCTGCAGCCAGAAAGACTCCAGGGGACTCATTACTCTGT_12_0_0	0.275112	-0.0371048	-2.27755	inframe
TCCTGCAGCCAGAAAGACTGCTGG--ACTCATTACTCTGT_TCCTGCAGCCAGAAAGACTCCAGGGGACTCATTACTCTGT_2_0_2	-1.24536	-2.14673	-1.30556	frameshift
TCCTGCAGCCAGAAAGACTGCTGCAGGACTCATTACTCTG_TCCTGCAGCCAGAAAGACTCCAGG-GGACTCATTACTCTG_0_1_3	0.172629	-0.487766	-4.39303	frameshift
TCTT----------------CAGGGGACTCATTACTCTGT_TCCTGCAGCCAGAAAGACTCCAGGGGACTCATTACTCTGT_16_0_1	-2.11865	-2.21168	-1.79501	frameshift
TCCTGCAGTCAGACA--------------------TCTGT_TCCTGCAGCCAGAAAGACTCCAGGGGACTCATTACTCTGT_20_0_2	-0.0862272	-2.93255	-4.37997	frameshift
TCCTGCATCCAGAAAGAC--CAGGGGACTCATTACTCTGT_TCCTGCAGCCAGAAAGACTCCAGGGGACTCATTACTCTGT_2_0_1	-0.421576	-0.65368	-3.37997	frameshift
TCCTGCAGCCAGAAAT------GGGGACTCATTACTCTGT_TCCTGCAGCCAGAAAGACTCCAGGGGACTCATTACTCTGT_6_0_1	0.185685	-1.25232	-2.01074	inframe
CCC--------------CTGCAGGGGACTCATTACTCTGT_TCCTGCAGCCAGAAAGACTCCAGGGGACTCATTACTCTGT_14_0_2	-1.25615	-2.3816	-3.96493	frameshift
TCCTGCAGCCAGAAAGTCT-------------TACTCTGT_TCCTGCAGCCAGAAAGACTCCAGGGGACTCATTACTCTGT_13_0_1	0.43687	-0.0961984	-4.15758	frameshift
TCCTGCAGCCAG----------------------------_TCCTGCAGCCAGAAAGACTCCAGGGGACTCATTACTCTGT_65_0_0	-0.57808	-0.827012	-0.321078	frameshift
TCCTGCAGACAG----------------------------_TCCTGCAGCCAGAAAGACTCCAGGGGACTCATTACTCTGT_32_0_1	-1.23231	-2.79664	-3.37997	frameshift
CCTGCAGCCAGGAGAGACTC-----------------TGT_CCTGCAGCCAGAA-AGACTCCAGGGGACTCATTACTCTGT_17_1_1	-0.462603	-0.989283	-2.37997	frameshift
TCCTGCAGCCAGAAAGACTC----------ATTACTCTGG_TCCTGCAGCCAGAAAGACTCCAGGGGACTCATTACTCTGT_10_0_1	-0.355688	-1.68116	-2.57262	frameshift
TCCTGC------------TTCAGGGGACTCATTACTCTGT_TCCTGCAGCCAGAAAGACTCCAGGGGACTCATTACTCTGT_12_0_1	-0.330153	-1.05967	-1.0342	inframe
TCCTGCAGCCAGAAAGACTG--------------------_TCCTGCAGCCAGAAAGACTCCAGGGGACTCATTACTCTGT_32_0_1	0.937595	-0.908994	-1.09378	frameshift
TCCTGCA----------------------------TCTGT_TCCTGCAGCCAGAAAGACTCCAGGGGACTCATTACTCTGT_28_0_0	-0.792315	-1.41423	-2.91937	frameshift
TCCTGCAGCCAGAAAGACTC---ATTACTCTGTGCTCTGT_TCCTGCAGCCAGAAAGACTCCAGGGGACTCATTACTCTGT_3_0_6	-0.864465	-0.346057	-2.49233	inframe
TCCTGCAGCCA----------------------ACTCTGT_TCCTGCAGCCAGAAAGACTCCAGGGGACTCATTACTCTGT_22_0_0	-0.329688	-2.1985	-2.91937	frameshift
TCCTGCAGCCAGAAAGACTT---TTTACTCATTACTCTGT_TCCTGCAGCCAGAAAGACTCCAGGGGACTCATTACTCTGT_3_0_4	-0.355452	-1.1205	-2.91937	inframe
TCCTGCAGCCAGAAAGACTC---------TATTACTCTGT_TCCTGCAGCCAGAAAGACTCCAGGGGACTCATTACTCTGT_9_0_1	0.126257	0.0910064	-0.742305	inframe
TCCTGCAGCCAGAAAGACCC--GGGGACTCATTACTCTGT_TCCTGCAGCCAGAAAGACTCCAGGGGACTCATTACTCTGT_2_0_1	-0.580012	-1.28096	-2.49233	frameshift
TCCTGCAGCCAGA----CTGCA-----CTCATTACTCTGT_TCCTGCAGCCAGAAAGACTCCAGGGGACTCATTACTCTGT_9_0_1	-0.435622	-1.72457	-1.04487	inframe
TCCTGCAGCCAGAAGAA-----GGGGACTCATTACTCTGT_TCCTGCAGCCAGAAAGACTCCAGGGGACTCATTACTCTGT_5_0_2	-0.674134	-1.97611	-2.3079	frameshift
TCCTGCAG---------------GTGACTCATTACTCTGT_TCCTGCAGCCAGAAAGACTCCAGGGGACTCATTACTCTGT_15_0_1	-0.116444	-0.876572	-1.90736	inframe
TCCTGCAGCCAGAAAG--TACAGGGGACTCATTACTCTGT_TCCTGCAGCCAGAAAGACTCCAGGGGACTCATTACTCTGT_2_0_1	-0.422325	-0.627208	-1.98427	frameshift
TGCTGCAGCCAGAAAGACTC-AGGGGACTCATTACTCTGT_TCCTGCAGCCAGAAAGACTCCAGGGGACTCATTACTCTGT_1_0_1	-0.355211	-1.54777	-2.76854	frameshift
TCCTGCAGCCAGATAGACTC-AGGGGACTCATTACTCTGT_TCCTGCAGCCAGAAAGACTCCAGGGGACTCATTACTCTGT_1_0_1	-0.00728756	-1.71127	-2.54614	frameshift
TCCTGCCGCCAGAAAGACTC----------ATTACTCTGT_TCCTGCAGCCAGAAAGACTCCAGGGGACTCATTACTCTGT_10_0_1	-0.303681	-1.26767	-2.29461	frameshift
TCCTGCAGCCAGAAAGACTCCTCCAGGGACTCATTACTCT_TCCTGCAGCCAGAAAGACTC--CAGGGGACTCATTACTCT_0_2_2	-0.521861	-0.80054	-6.93846	frameshift
#NAME?	0.59135	-0.863275	-2.61653	frameshift
TCCTGCAGCCAGAAGGAG--CAGGGGACTCATTACTCTGT_TCCTGCAGCCAGAAAGACTCCAGGGGACTCATTACTCTGT_2_0_2	0.314641	-0.377849	-3.76854	frameshift
TCC-------------------------------------_TCCTGCAGCCAGAAAGACTCCAGGGGACTCATTACTCTGT_109_0_0	0.829214	-0.424391	-2.08048	frameshift
TCCTTCAGCCAGAAAGAC--CAGGGGACTCATTACTCTGT_TCCTGCAGCCAGAAAGACTCCAGGGGACTCATTACTCTGT_2_0_1	-0.114203	-1.06973	-2.76854	frameshift
CCTGCAGCCAGAAAGACCTTCAGGGGACTCATTACTCTGT_CCTGCAGCCAGAAAGAC-TCCAGGGGACTCATTACTCTGT_0_1_1	0.997856	0.413056	-1.54614	frameshift
TCCTGCAGCCAGAAAG---------------------TGT_TCCTGCAGCCAGAAAGACTCCAGGGGACTCATTACTCTGT_21_0_0	0.514481	0.0711363	-1.03157	inframe
TCCTGCAGCCAGAGAG---------GACTCATTACTCTGT_TCCTGCAGCCAGAAAGACTCCAGGGGACTCATTACTCTGT_9_0_1	-0.628776	-0.80054	-2.4149	inframe
TCCTGCAGCCAGAAA--CTGCAGGGGACTCATTACTCTGT_TCCTGCAGCCAGAAAGACTCCAGGGGACTCATTACTCTGT_2_0_1	0.0265971	-1.13225	-2.83758	frameshift
TCCTGCAGCCAGAAAGACTC-AGGGGACTCATTACTCTGC_TCCTGCAGCCAGAAAGACTCCAGGGGACTCATTACTCTGT_1_0_1	-0.192413	-1.05631	-3.01815	frameshift
TCCTGCAGCCAGGAG------AGGGGACTCATTACTCTGT_TCCTGCAGCCAGAAAGACTCCAGGGGACTCATTACTCTGT_6_0_2	0.520706	0.0845568	-1.56749	inframe
TCCTGCAGCCAGAAAGAC---AGGAGACTCATTACTCTGT_TCCTGCAGCCAGAAAGACTCCAGGGGACTCATTACTCTGT_3_0_1	0.684205	0.117724	-1.11769	inframe
#NAME?	-0.27766	0.0333315	-2.06706	inframe
TCCTGCAGACAGAAAGACTCCCAGGGGACTCATTACTCTG_TCCTGCAGCCAGAAAGACTC-CAGGGGACTCATTACTCTG_0_1_1	-0.34179	-0.58682	-2.75512	frameshift
TCCTGCAGCCAGAAAGACTC---ATTACTC-TTACTCTGT_TCCTGCAGCCAGAAAGACTCCAGGGGACTCATTACTCTGT_4_0_3	-0.801222	-1.58682	-1.60311	frameshift
TCCTGCAGCCAGAAAGACTCTGCAGCCAGGGGACTCATTA_TCCTGCAGCCAGAAAGACTC------CAGGGGACTCATTA_0_6_0	0.234402	-0.364428	-2.01815	inframe
TCC--------------CTCCAGGGGACTCATTACTCTGT_TCCTGCAGCCAGAAAGACTCCAGGGGACTCATTACTCTGT_14_0_0	-0.0678676	-0.508818	-2.92504	frameshift
TCCTGCAGCCAGAA------CAGGTGACTCATTACTCTGT_TCCTGCAGCCAGAAAGACTCCAGGGGACTCATTACTCTGT_6_0_1	0.0299478	-0.397424	-2.45206	inframe
TCCTGCAGCAAGA--------------CTCATTACTCTGT_TCCTGCAGCCAGAAAGACTCCAGGGGACTCATTACTCTGT_14_0_1	-0.451392	-1.62772	-3.32653	frameshift
#NAME?	-0.586042	-1.19888	-1.23907	frameshift
#NAME?	-0.302249	0.0981034	-2.05351	inframe
TCCTGCAGCCAGAAAGACTCCAG---ACTCATTACTCTGT_TCCTGCAGCCAGAAAGACTCCAGGGGACTCATTACTCTGT_3_0_0	-0.509691	-1.11871	-3.45206	inframe
TCCT------------------------------------_TCCTGCAGCCAGAAAGACTCCAGGGGACTCATTACTCTGT_41_0_0	0.109565	-0.743199	-2.87911	frameshift
#NAME?	0.0502678	-1.32816	-0.889127	frameshift
TCCTGCAGTCTGA---------------------CTCTGT_TCCTGCAGCCAGAAAGACTCCAGGGGACTCATTACTCTGT_21_0_2	-2.87911	-2.87911	-3.45206	inframe
ACCTGCAGCCAGAAAGACTC-AGGGGACTCATTACTCTGT_TCCTGCAGCCAGAAAGACTCCAGGGGACTCATTACTCTGT_1_0_1	-0.650172	-1.47018	-2.51918	frameshift
TCCTGCAGCCAGAAAGACTCC------------------T_TCCTGCAGCCAGAAAGACTCCAGGGGACTCATTACTCTGT_18_0_0	0.0299478	-0.804599	-1.48523	inframe
TCCTGCAGCCAGAAAGACTC-AGGGGACTCATCACTCTGT_TCCTGCAGCCAGAAAGACTCCAGGGGACTCATTACTCTGT_1_0_1	-0.165191	-0.956934	-2.25396	frameshift
TCCTGCAG------------------AGTCATTACTCTGT_TCCTGCAGCCAGAAAGACTCCAGGGGACTCATTACTCTGT_18_0_1	-0.588134	-1.99256	-2.99093	inframe
#NAME?	0.569407	-0.922169	-1.76854	inframe
TCCTGCAGCCAGAAAGACTA------ACTCATTACTCTGT_TCCTGCAGCCAGAAAGACTCCAGGGGACTCATTACTCTGT_6_0_1	-0.0959286	-1.31449	-1.72789	inframe
TCCTGCAGCCTGAAAGACTC----------ATTACTCTGT_TCCTGCAGCCAGAAAGACTCCAGGGGACTCATTACTCTGT_10_0_1	-0.906104	-1.92217	-3.43839	frameshift
TCCTGC-----------------GGGACTCATTACTCTGT_TCCTGCAGCCAGAAAGACTCCAGGGGACTCATTACTCTGT_17_0_0	0.736961	-1.5596	-2.25396	frameshift
TCCTGCAGGCAGAAAGACTC----------ATTACTCTGT_TCCTGCAGCCAGAAAGACTCCAGGGGACTCATTACTCTGT_10_0_1	-0.437717	-1.27009	-2.99093	frameshift
TCCTGCAGCC------------------------------_TCCTGCAGCCAGAAAGACTCCAGGGGACTCATTACTCTGT_43_0_0	0.180196	0.0430656	-2.81036	frameshift
TCCTGCAGCCAGAAAGACTG--------------------_TCCTGCAGCCAGAAAGACTCCAGGGGACTCATTACTCTGT_80_0_1	0.270394	-0.337207	-0.471555	frameshift
TCCTGCAGCCAGAAAG------------TAATTACTCTGT_TCCTGCAGCCAGAAAGACTCCAGGGGACTCATTACTCTGT_12_0_1	-0.636497	-1.99256	-2.81036	inframe
#NAME?	0.525208	-0.369943	-1.36045	frameshift
TCCTGCAGCCAGAAAG------------------------_TCCTGCAGCCAGAAAGACTCCAGGGGACTCATTACTCTGT_33_0_0	-2.27477	-2.05275	-1.4917	inframe
TCCTGCAGCCA------CTCCAGGGGACTCATTACTCTGT_TCCTGCAGCCAGAAAGACTCCAGGGGACTCATTACTCTGT_6_0_0	-0.724571	-0.110856	-0.314158	inframe
TCCTGCAGCCAGAA-----------GAGACATTACTCTGT_TCCTGCAGCCAGAAAGACTCCAGGGGACTCATTACTCTGT_11_0_2	0.782063	-0.110856	-1.92982	frameshift
TCCTGCAGCCAGAAATAC----------------------_TCCTGCAGCCAGAAAGACTCCAGGGGACTCATTACTCTGT_32_0_1	-0.0486998	-0.908363	-2.79655	frameshift
TCCTGCAGTCTT------TTCAGGGGACTCATTACTCTGT_TCCTGCAGCCAGAAAGACTCCAGGGGACTCATTACTCTGT_6_0_4	0.70578	-0.110856	-2.12913	inframe
TCCTGCTGC------------AGGGGACTCATTACTCTGT_TCCTGCAGCCAGAAAGACTCCAGGGGACTCATTACTCTGT_12_0_1	0.48012	0.676599	-3.56209	inframe
TCCTGCAGG-------------------------------_TCCTGCAGCCAGAAAGACTCCAGGGGACTCATTACTCTGT_37_0_1	0.221658	-0.808828	-2.24016	frameshift
TCCTGGAGCCAGAAAGACTC-AGGGGACTCATTACTCTGT_TCCTGCAGCCAGAAAGACTCCAGGGGACTCATTACTCTGT_1_0_1	-0.236633	-0.808828	-2.4917	frameshift
#NAME?	-0.224142	-0.545793	-1.63609	frameshift
TCCTGCAGCCAGAA-GACTTCAGGGGACTCATTACTCTGT_TCCTGCAGCCAGAAAGACTCCAGGGGACTCATTACTCTGT_1_0_1	0.856629	-0.309462	-1.19765	frameshift
TCCTGCAGCCAGAA--------------------------_TCCTGCAGCCAGAAAGACTCCAGGGGACTCATTACTCTGT_67_0_0	-2.54462	-0.964813	-0.197649	frameshift
TCCTGCAGCCAGAAAGACTA--------TCATTACTCTGT_TCCTGCAGCCAGAAAGACTCCAGGGGACTCATTACTCTGT_8_0_1	-0.381683	-0.136994	-2.78261	frameshift
TCCTGCAGCCAGAAAGACTG------------TACTCTGT_TCCTGCAGCCAGAAAGACTCCAGGGGACTCATTACTCTGT_12_0_1	-0.980721	-0.505382	-3.54815	inframe
TCCTGCAGCCAGAAAGAGTC-----------TT--TCTGT_TCCTGCAGCCAGAAAGACTCCAGGGGACTCATTACTCTGT_13_0_1	-0.299999	-0.116816	-2.47776	frameshift
A------------------------GACTCATTACTCTGT_TCCTGCAGCCAGAAAGACTCCAGGGGACTCATTACTCTGT_24_0_1	-0.326717	-1.00134	-3.70015	inframe
TCATGCAGCCAGAAAGAC--CAGGGGACTCATTACTCTGT_TCCTGCAGCCAGAAAGACTCCAGGGGACTCATTACTCTGT_2_0_1	-0.641919	-1.24235	-2.70015	frameshift
TCCTGCATCCAG------------GGACTCATTACTCTGT_TCCTGCAGCCAGAAAGACTCCAGGGGACTCATTACTCTGT_12_0_1	-1.0909	-2.5863	-4.87007	inframe
TCCTGCAG--------------------------------_TCCTGCAGCCAGAAAGACTCCAGGGGACTCATTACTCTGT_56_0_0	0.666991	-3.95074	-0.226643	frameshift
#NAME?	0.054416	-1.88035	-3.27104	frameshift
#NAME?	-0.147218	-0.915114	-2.94911	frameshift
TCCTGCAGCCAGAAACAC---AGGGGACTCATTACTCTGT_TCCTGCAGCCAGAAAGACTCCAGGGGACTCATTACTCTGT_3_0_1	0.231294	-1.6877	-3.68607	inframe
#NAME?	-0.285924	-1.22827	-2.82362	frameshift
TCCTGCAGCCAGAAAGACTGCTT---ACTCATTACTCTGT_TCCTGCAGCCAGAAAGACTCCAGGGGACTCATTACTCTGT_3_0_3	-0.594677	-1.6877	-2.39657	inframe
TCCTGCAGCCAGAAAGACTC---------CTTTACTCTGT_TCCTGCAGCCAGAAAGACTCCAGGGGACTCATTACTCTGT_9_0_1	-0.945584	-3.27267	-3.39657	inframe
TCCTGCAGCCAGAAAGACTC-AGGGGGCTCATTACTCTGT_TCCTGCAGCCAGAAAGACTCCAGGGGACTCATTACTCTGT_1_0_1	-0.285924	-0.600241	-2.27104	frameshift
TCCTGCAGCCAGA--GACTGCAGGGGACTCATTACTCTGT_TCCTGCAGCCAGAAAGACTCCAGGGGACTCATTACTCTGT_2_0_1	-0.714258	-1.06321	-3.856	frameshift
TCCTACAGCCAGAAAGACTC----------ATTACTCTGT_TCCTGCAGCCAGAAAGACTCCAGGGGACTCATTACTCTGT_10_0_1	0.0153879	-0.558013	-1.38235	frameshift
#NAME?	1.54507	0.0990996	-1.34993	inframe
TCCTGCAGCCAG-------------GAGACATTACTCTGT_TCCTGCAGCCAGAAAGACTCCAGGGGACTCATTACTCTGT_13_0_2	0.611157	-0.304256	-2.14135	frameshift
TCCTGCAGCCAGG--------------CTCATTACTCTGT_TCCTGCAGCCAGAAAGACTCCAGGGGACTCATTACTCTGT_14_0_1	0.00449957	-1.6146	-0.712503	frameshift
#NAME?	0.335145	-0.149928	-1.34993	inframe
TCCTGCAGCCAGAAAGACTC---GAGACTCATTACTCTGT_TCCTGCAGCCAGAAAGACTCCAGGGGACTCATTACTCTGT_3_0_1	-0.754492	-2.08853	-3.14135	inframe
TCCTGCAGCCAGA---------------------------_TCCTGCAGCCAGAAAGACTCCAGGGGACTCATTACTCTGT_50_0_0	0.109853	-0.9009	-2.0869	frameshift
TCCTGCAGCCAGAACTCATT------ACTCATTACTCTGT_TCCTGCAGCCAGAAAGACTCCAGGGGACTCATTACTCTGT_6_0_5	0.119977	0.296136	-6.84179	inframe
TCCTGCAGCCAGAAAGACT---------------------_TCCTGCAGCCAGAAAGACTCCAGGGGACTCATTACTCTGT_64_0_0	0.611157	-0.258452	0.0651049	frameshift
TCCT-----------------AGGGGACTCATTACTCTGT_TCCTGCAGCCAGAAAGACTCCAGGGGACTCATTACTCTGT_17_0_0	-0.311974	-0.236085	-3.03443	frameshift
TCCTG------------------------------TCTGT_TCCTGCAGCCAGAAAGACTCCAGGGGACTCATTACTCTGT_30_0_0	0.6749	-0.784666	-2.79505	inframe
#NAME?	0.566918	-0.752244	-2.5055	frameshift
#NAME?	-0.353114	-0.516177	-0.212721	frameshift
TCATGCAG---------------GGGACTCATTACTCTGT_TCCTGCAGCCAGAAAGACTCCAGGGGACTCATTACTCTGT_15_0_1	-0.155175	-1.11481	-1.65751	inframe
TCCTGCAGCCAGAAAGAGT-------------TACTCTGT_TCCTGCAGCCAGAAAGACTCCAGGGGACTCATTACTCTGT_13_0_1	-1.21818	-1.03464	-2.73997	frameshift
TCCTGCAGCCAGAAAAACTC----------ATTACTCTGT_TCCTGCAGCCAGAAAGACTCCAGGGGACTCATTACTCTGT_10_0_1	-0.938076	-0.543657	-2.73997	frameshift
TCCTGCAGCCAGAAAGAC---AGGGGACTAATTACTCTGT_TCCTGCAGCCAGAAAGACTCCAGGGGACTCATTACTCTGT_3_0_1	-0.796721	-1.38612	-2.82743	inframe
TCCTGCAGCCAGAAAGAC---AGGGGACTCATTACTATGT_TCCTGCAGCCAGAAAGACTCCAGGGGACTCATTACTCTGT_3_0_1	-0.270652	-0.135573	-2.5055	inframe
TCCTTCAGCCAGAAAGAC---AGGGGACTCATTACTCTGT_TCCTGCAGCCAGAAAGACTCCAGGGGACTCATTACTCTGT_3_0_1	0.0829852	-0.543657	-2.73997	inframe
TCC-------------------------------------_TCCTGCAGCCAGAAAGACTCCAGGGGACTCATTACTCTGT_102_0_0	0.466314	-0.48921	-0.418039	inframe
TCCTGCAGCCAGAA--------------------------_TCCTGCAGCCAGAAAGACTCCAGGGGACTCATTACTCTGT_46_0_0	0.69556	-2.92217	-2.65751	frameshift
TCCTGCAGCCAGAAAGAC--CAGGGGACTCATTACTATGT_TCCTGCAGCCAGAAAGACTCCAGGGGACTCATTACTCTGT_2_0_1	-0.533686	-0.99617	-2.92054	frameshift
#NAME?	0.881351	-0.752244	-1.87323	inframe
#NAME?	1.05505	-0.322707	-0.491003	frameshift
#NAME?	1.11824	-1.14213	-3.81293	inframe
TCCTGCACCCAGAAAGACTC-AGGGGACTCATTACTCTGT_TCCTGCAGCCAGAAAGACTCCAGGGGACTCATTACTCTGT_1_0_1	0.283581	-0.644635	-2.3535	frameshift
TCCTGCAGCCAGAAAGACTCGAG------------TCTGT_TCCTGCAGCCAGAAAGACTCCAGGGGACTCATTACTCTGT_12_0_1	-0.568096	-1.1852	-3.11249	inframe
TCCTG-AGCCAGA--------------CTCATTACTCTGT_TCCTGCAGCCAGAAAGACTCCAGGGGACTCATTACTCTGT_15_0_0	-1.0803	-0.0201442	-1.25834	inframe
CCTGCAGCCAGAAGGACTTCCAGGGGACTCATTACTCTGT_CCTGCAGCCAGAAAGACT-CCAGGGGACTCATTACTCTGT_0_1_1	0.6894	-0.675009	-1.05804	frameshift
TCCTGCAGCCAGAAAGACTGCA------TCATTACTCTGT_TCCTGCAGCCAGAAAGACTCCAGGGGACTCATTACTCTGT_6_0_1	-1.84111	-2.78055	-2.491	inframe
TCCTGCAGCCAGA-------------------------GT_TCCTGCAGCCAGAAAGACTCCAGGGGACTCATTACTCTGT_25_0_0	0.558816	-1.98167	-2.00558	frameshift
TCCTGCAGACAG------------GGACTCATTACTCTGT_TCCTGCAGCCAGAAAGACTCCAGGGGACTCATTACTCTGT_12_0_1	-0.902515	-0.121073	-1.491	inframe
TCCTGCAGCCAGAAAGACTG-------------TCTCTGT_TCCTGCAGCCAGAAAGACTCCAGGGGACTCATTACTCTGT_13_0_2	0.346512	-0.644635	-3.00558	frameshift
TCCTGCAGCCAGAAAGACTCATGCAGGGGACTCATTACTC_TCCTGCAGCCAGAAAGACTC---CAGGGGACTCATTACTC_0_3_0	-1.45645	-2.05967	-6.81293	inframe
TCCTGCAGCCAGAAAT-------GAGACTCATTACTCTGT_TCCTGCAGCCAGAAAGACTCCAGGGGACTCATTACTCTGT_7_0_2	0.128512	-1.1852	-1.52753	frameshift
TCCTGCAGCCAGAA--------------------------_TCCTGCAGCCAGAAAGACTCCAGGGGACTCATTACTCTGT_26_0_0	0.913773	-2.2296	-4.00558	frameshift
TCCTGCAAACAG-----------GGGACTCATTACTCTGT_TCCTGCAGCCAGAAAGACTCCAGGGGACTCATTACTCTGT_11_0_2	-0.636	-3.2296	-2.78055	frameshift
TCCTGCAGCCAGAAAGACT---------------------_TCCTGCAGCCAGAAAGACTCCAGGGGACTCATTACTCTGT_36_0_0	-0.551608	-0.737744	-3.22797	inframe
#NAME?	-0.269573	-0.396708	-2.11249	frameshift
TTCTGCAG---------------GGGACTCATTACTCTGT_TCCTGCAGCCAGAAAGACTCCAGGGGACTCATTACTCTGT_15_0_1	-0.176214	-0.284213	-2.40597	inframe
TCCTGCAGAAAG-----------GGGACTCATTACTCTGT_TCCTGCAGCCAGAAAGACTCCAGGGGACTCATTACTCTGT_11_0_2	-1.53696	-1.62999	-2.99093	frameshift
TCCTGCAGCCAGAAAGACTGCAGAAAGGGGACTCATTACT_TCCTGCAGCCAGAAAGACTCCAG----GGGACTCATTACT_0_4_1	-0.309892	-1.21495	-1.47636	frameshift
TCCTGCAGCCAGAA-GAC------------ATTACTCTGT_TCCTGCAGCCAGAAAGACTCCAGGGGACTCATTACTCTGT_13_0_0	-1.18904	-2.12749	-2.7659	frameshift
#NAME?	0.378647	-1.26075	-3.21332	inframe
TCCTGCAGCCAGAAAGAGTC-----------TTTCTCTGT_TCCTGCAGCCAGAAAGACTCCAGGGGACTCATTACTCTGT_11_0_2	-1.38168	-1.30806	-1.9403	frameshift
TCCTGCAGCCAGAAAGACTC----------ATTACT----_TCCTGCAGCCAGAAAGACTCCAGGGGACTCATTACTCTGT_41_0_0	-0.536961	-0.514511	-1.47636	frameshift
TCCTGCAGCCAGAAAGAC--CATGGGACTCATTACTCTGT_TCCTGCAGCCAGAAAGACTCCAGGGGACTCATTACTCTGT_2_0_1	-0.381683	-1.4076	-3.09784	frameshift
TCCTGCAGCCAGAAG-------------TCATTACTCTGT_TCCTGCAGCCAGAAAGACTCCAGGGGACTCATTACTCTGT_13_0_1	-1.26847	-1.69139	-2.62836	frameshift
#NAME?	1.56585	-1.0055	-3.79828	inframe
TCCTGCAGCCAGAAG--CTCCAGGGGACTCATTACTCTGT_TCCTGCAGCCAGAAAGACTCCAGGGGACTCATTACTCTGT_2_0_1	-0.729606	-2.12749	-3.21332	frameshift
TCCTGCAGCCAGAAAGACTCCCCCAGGGGACTCATTACTC_TCCTGCAGCCAGAAAGACTC---CAGGGGACTCATTACTC_0_3_0	0.0696963	-0.857399	-2.89139	inframe
#NAME?	0.251535	-1.46006	-4.47636	frameshift
TCCTGCAGCGAGAAAGACTC-AGGGGACTCATTACTCTGT_TCCTGCAGCCAGAAAGACTCCAGGGGACTCATTACTCTGT_1_0_1	0.260995	-1.0055	-3.47636	frameshift
#NAME?	0.647463	-1.21495	-1.2437	inframe
CCTGCAGCCAGAAATGAGTCCTGCAGGGGACTCATTACTC_CCTGCAGCCAGAAA-GACTC---CAGGGGACTCATTACTC_0_4_1	-0.915507	-0.472233	-2.25993	frameshift
TCCTGCAGCCAGA---------------------------_TCCTGCAGCCAGAAAGACTCCAGGGGACTCATTACTCTGT_45_0_0	-1.69619	-1.44527	-2.7511	inframe
TCCTGCAGCCAGAAAGACTCAGTAATGAGCCAGGGGACTC_TCCTGCAGCCAGAAAGACTC----------CAGGGGACTC_0_10_0	-2.0274	-1.5563	-2.39117	frameshift
TCCTGAAGCCAGAAAGAC---AGGGGACTCATTACTCTGT_TCCTGCAGCCAGAAAGACTCCAGGGGACTCATTACTCTGT_3_0_1	-0.366886	-0.878226	-3.19852	inframe
CCTGCAGCCAGAAAGAAAGCCAGGGGACTCATTACTCTGT_CCTGCAGCCAGAAAGACT-CCAGGGGACTCATTACTCTGT_0_1_2	-0.366886	-0.9907	-1.92551	frameshift
#NAME?	-3.28116	-1.61519	-2.7511	frameshift
TCCTGCAGCCAGAAAGACTG---------CTTTACTCTGT_TCCTGCAGCCAGAAAGACTCCAGGGGACTCATTACTCTGT_9_0_2	-3.52216	-1.24596	-1.97613	inframe
#NAME?	0.303806	-0.842602	-3.32406	frameshift
TCCTGCAGCCAGAAG------------------ACTCTGT_TCCTGCAGCCAGAAAGACTCCAGGGGACTCATTACTCTGT_18_0_1	-0.915507	-0.807836	-0.829291	inframe
TCCTGCAGCCAGAAAGACTC--------------------_TCCTGCAGCCAGAAAGACTCCAGGGGACTCATTACTCTGT_41_0_0	0.894921	-1.03023	-2.97613	frameshift
#NAME?	0.647761	-1.29326	-0.593663	inframe
TCCTGCAGCAAGAAAGAC--CAGGGGACTCATTACTCTGT_TCCTGCAGCCAGAAAGACTCCAGGGGACTCATTACTCTGT_2_0_1	-0.26735	-0.645565	-2.61356	frameshift
TCCTGCAGCCAGAAAGACTC-AGGGGACTGATTACTCTGT_TCCTGCAGCCAGAAAGACTCCAGGGGACTCATTACTCTGT_1_0_1	0.0296313	-0.952226	-2.39117	frameshift
TCCTGCAGCCAGAAGGACTG---------CATTACTCTGT_TCCTGCAGCCAGAAAGACTCCAGGGGACTCATTACTCTGT_9_0_2	-0.240129	-2.29326	-3.97613	inframe
#NAME?	-0.225179	-4.1852	-1.91056	frameshift
CCAGAAAGACAGTAATGAGCCAGGGGACTCATTACTCTGT_CCAGAAAGACT--------CCAGGGGACTCATTACTCTGT_0_8_1	-0.900556	-1.60024	-2.76854	frameshift
TCCTGCAGCCAGAAAGACTCATTACCCAGGGGACTCATTA_TCCTGCAGCCAGAAAGACTC------CAGGGGACTCATTA_0_6_0	0.0220391	-1.1852	-2.68107	inframe
TCCTGCAGCCAGAAAGACTGC------CTCATTACTCTGT_TCCTGCAGCCAGAAAGACTCCAGGGGACTCATTACTCTGT_6_0_1	-0.0962809	-0.97575	-2.01365	inframe
#NAME?	0.975869	-2.37785	-1.63925	inframe
#NAME?	-0.351936	-0.140809	-3.18357	frameshift
TCCTGCAGCCAGCAG-----CAGGGGACTCATTACTCTGT_TCCTGCAGCCAGAAAGACTCCAGGGGACTCATTACTCTGT_5_0_2	-1.60909	-1.32722	-3.30911	frameshift
#NAME?	-1.084	-1.48476	-2.52061	frameshift
TCCTGCAGCCAGAAAGAC---AGGGTACTCATTACTCTGT_TCCTGCAGCCAGAAAGACTCCAGGGGACTCATTACTCTGT_3_0_1	-0.507214	-0.792886	-3.18357	inframe
TCCTGCAGCCAGAAAGACTGGCTGGGGACTCATTACTCTG_TCCTGCAGCCAGAAAGACTC-CAGGGGACTCATTACTCTG_0_1_2	0.909871	-0.725772	-1.48313	frameshift
TCCTGCAG----------TCTTTCTGACTCATTACTCTGT_TCCTGCAGCCAGAAAGACTCCAGGGGACTCATTACTCTGT_10_0_5	-1.96665	-1.86328	-2.76854	frameshift
TCCTGCAG--------------------TCTTT---CTGT_TCCTGCAGCCAGAAAGACTCCAGGGGACTCATTACTCTGT_23_0_1	-0.427487	-0.827651	-2.01365	frameshift
TCCTGTAGCCAGAAAGACTC-AGGGGACTCATTACTCTGT_TCCTGCAGCCAGAAAGACTCCAGGGGACTCATTACTCTGT_1_0_1	-0.322182	-1.71066	-2.10957	frameshift
TCCTGCAGCCAGAAAGACTC-ATTACTTTCATTACTCTGT_TCCTGCAGCCAGAAAGACTCCAGGGGACTCATTACTCTGT_1_0_6	0.0257412	-1.00017	-2.66597	frameshift
TCCTGCAGTC---------CCAGGGGACTCATTACTCTGT_TCCTGCAGCCAGAAAGACTCCAGGGGACTCATTACTCTGT_9_0_1	0.333864	-0.710665	-1.99854	inframe
TCCTGCAGCCAGAAAGACT---------------------_TCCTGCAGCCAGAAAGACTCCAGGGGACTCATTACTCTGT_70_0_0	0.379378	-1.36274	-1.39588	frameshift
TCCTGCAGCCAGACAGAC------------ATTACTCTGT_TCCTGCAGCCAGAAAGACTCCAGGGGACTCATTACTCTGT_12_0_1	-0.647758	-4.1701	-2.5055	inframe
TCCTGCAGCCAGAAAGAC------------------CTGT_TCCTGCAGCCAGAAAGACTCCAGGGGACTCATTACTCTGT_18_0_0	-1.0208	-1.1701	-4.75343	inframe
TCCTGCAGCCAT----------GGGGACTCATTACTCTGT_TCCTGCAGCCAGAAAGACTCCAGGGGACTCATTACTCTGT_10_0_1	-0.761714	-1.1257	-5.16847	frameshift
TCCTGCAGCCAGTCT---TTCAGGGGACTCATTACTCTGT_TCCTGCAGCCAGAAAGACTCCAGGGGACTCATTACTCTGT_3_0_4	-0.336829	-0.0826337	-3.94607	inframe
#NAME?	-0.593987	-1.52624	-2.4315	frameshift
TCCTGCAGCCAGAAAGACTC----------------TTGT_TCCTGCAGCCAGAAAGACTCCAGGGGACTCATTACTCTGT_16_0_1	-0.843014	-1.1701	-4.75343	frameshift
TCCTGCAGCCAGAA--------------------------_TCCTGCAGCCAGAAAGACTCCAGGGGACTCATTACTCTGT_101_0_0	0.640918	-1.77778	-3.294	frameshift
TCCTGCAGCCAGAAAGACTGAGTAATGAGCCAGGGGACTC_TCCTGCAGCCAGAAAGACTC----------CAGGGGACTC_0_10_1	-1.0208	-1.00017	-3.75343	frameshift
ACCTGCAGCCAGAAAGACTC----------ATTACTCTGT_TCCTGCAGCCAGAAAGACTCCAGGGGACTCATTACTCTGT_10_0_1	-0.366576	-1.41521	-2.36111	frameshift
TCCTGCAGCCAGAAAGACTC--------------------_TCCTGCAGCCAGAAAGACTCCAGGGGACTCATTACTCTGT_59_0_0	-0.781614	-2.1701	-1.02551	frameshift
TCCTGCAGCCAC-----------GGGACTCATTACTCTGT_TCCTGCAGCCAGAAAGACTCCAGGGGACTCATTACTCTGT_11_0_1	-0.907145	-1.41521	-2.5835	frameshift
#NAME?	-0.103382	-0.945376	-1.1532	inframe
TCCTGCAGCCAGAAAGACTGCAGGACTGCAGGGGACTCAT_TCCTGCAGCCAGAAAGACTC--------CAGGGGACTCAT_0_8_1	-0.870183	-1.8329	-2.34585	frameshift
TACTGCAG---------------GGGACTCATTACTCTGT_TCCTGCAGCCAGAAAGACTCCAGGGGACTCATTACTCTGT_15_0_1	-0.41271	-1.02555	-2.83127	inframe
TCCTGCAGCCAGAATTACTC----------ATTACTCTGT_TCCTGCAGCCAGAAAGACTCCAGGGGACTCATTACTCTGT_10_0_2	-1.44442	-0.869428	-3.56824	frameshift
#NAME?	1.07496	-0.945376	-0.715795	frameshift
TCCTGCAGCTAGAAAGACTC----------ATTACTCTGT_TCCTGCAGCCAGAAAGACTCCAGGGGACTCATTACTCTGT_10_0_1	-0.982076	-0.832902	-2.03772	frameshift
TCCTGCAGCCAGAAAGACTT-------TTCATTACTCTGT_TCCTGCAGCCAGAAAGACTCCAGGGGACTCATTACTCTGT_7_0_2	-1.80699	-2.70578	-2.70578	frameshift
TCCTGCAGCCAGA---------GGAGACTCATTACTCTGT_TCCTGCAGCCAGAAAGACTCCAGGGGACTCATTACTCTGT_9_0_1	-0.746447	-1.20063	-2.70578	inframe
TCCTGCAGCCAGAAAGACTCCCAGGGGACTCAGTACTCTG_TCCTGCAGCCAGAAAGACTC-CAGGGGACTCATTACTCTG_0_1_1	-0.194805	-1.45439	-2.41623	frameshift
TCCTGCAG---GAGAG-------GGGACTCATTACTCTGT_TCCTGCAGCCAGAAAGACTCCAGGGGACTCATTACTCTGT_10_0_1	-0.249771	-0.482404	-3.41623	frameshift
TCCTGCAGCCAGACA----------------------TCT_TCCTGCAGCCAGAAAGACTCCAGGGGACTCATTACTCTGT_22_0_2	0.800257	-0.52469	-2.69035	frameshift
TCCTGCAGTC-------------------------TCTGT_TCCTGCAGCCAGAAAGACTCCAGGGGACTCATTACTCTGT_25_0_1	-0.771095	-1.33204	-2.81584	frameshift
TCCTGCAGCCAGAAAGACTCGCGCAGGGGACTCATTACTC_TCCTGCAGCCAGAAAGACTC---CAGGGGACTCATTACTC_0_3_0	-0.179375	-1.28142	-3.72273	inframe
CCC------------------AGGGGACTCATTACTCTGT_TCCTGCAGCCAGAAAGACTCCAGGGGACTCATTACTCTGT_18_0_1	-0.192921	-0.466974	-2.2633	inframe
TCCTGCAGCCAGA----------------CATCTGTCTGT_TCCTGCAGCCAGAAAGACTCCAGGGGACTCATTACTCTGT_16_0_3	-1.83338	-2.69035	-2.69035	frameshift
TCCTGCAGCCAGAA------CAGTGGACTCATTACTCTGT_TCCTGCAGCCAGAAAGACTCCAGGGGACTCATTACTCTGT_6_0_1	-0.428989	-1.05194	-2.4008	inframe
TCCTGCAACCAGAAAGACTC-AGGGGACTCATTACTCTGT_TCCTGCAGCCAGAAAGACTCCAGGGGACTCATTACTCTGT_1_0_1	-0.0753518	-1.67997	-2.47481	frameshift
TCCTGCAGCCAGAAAGACTC--------------------_TCCTGCAGCCAGAAAGACTCCAGGGGACTCATTACTCTGT_53_0_0	0.522102	-0.647547	-1.86475	frameshift
TCCTGCAGTCAGA--------------CTCATTACTCTGT_TCCTGCAGCCAGAAAGACTCCAGGGGACTCATTACTCTGT_14_0_1	-0.990105	-0.35804	-2.72273	frameshift
TCCT-----------------------------------T_TCCTGCAGCCAGAAAGACTCCAGGGGACTCATTACTCTGT_35_0_0	0.198099	-1.05194	-2.69035	frameshift
#NAME?	0.056438	-1.61584	-2.69035	frameshift
TCCTGCAGCCAGAAAGACGC----------ATTACTCTGT_TCCTGCAGCCAGAAAGACTCCAGGGGACTCATTACTCTGT_10_0_1	0.0903854	-1.81747	-3.72273	frameshift
TCCTGCAGCCAGAAAGACTT-------CTCATTACTCTGT_TCCTGCAGCCAGAAAGACTCCAGGGGACTCATTACTCTGT_7_0_1	0.594858	-0.256757	-2.55281	frameshift
TCCTGCAGCCAGAAAGACTCTTCCAGGGGACTCATTACTC_TCCTGCAGCCAGAAAGACTC---CAGGGGACTCATTACTC_0_3_0	-0.601464	-1.26582	-3.89978	inframe
TCCTGCAGCCAGAAAGACTTTCTGCAGGGGACTCATTACT_TCCTGCAGCCAGAAAGACTC----CAGGGGACTCATTACT_0_4_1	0.562361	-0.569214	-3.53721	frameshift
TCCTGCAGCCAGAAGGACTC----GGACTCATTACTCTGT_TCCTGCAGCCAGAAAGACTCCAGGGGACTCATTACTCTGT_4_0_1	-0.137061	-0.801875	-2.67475	frameshift
#NAME?	-0.320283	-1.21691	-2.67475	inframe
TCCTGCAGCCAGAAAGACTCATTACTGACTCATTACTCTG_TCCTGCAGCCAGAAAGACTC-CAGGGGACTCATTACTCTG_0_1_5	0.139149	-1.21691	-1.61967	frameshift
TCCTGCAGCCAGAAAGACTGCAGCAGGGGACTCATTACTC_TCCTGCAGCCAGAAAGACTC---CAGGGGACTCATTACTC_0_3_1	0.0136182	-0.451378	-1.34958	inframe
TCCTGCAGCCAGAAAGACT---GATTACTCATTACTCTGT_TCCTGCAGCCAGAAAGACTCCAGGGGACTCATTACTCTGT_3_0_3	-0.123885	-1.31645	-2.38521	inframe
TCCTGCAGCCAGAAAGACTC--------------------_TCCTGCAGCCAGAAAGACTCCAGGGGACTCATTACTCTGT_54_0_0	0.313923	-2.66437	-0.952249	inframe
TCCTGCAGCCACA----------GGGACTCATTACTCTGT_TCCTGCAGCCAGAAAGACTCCAGGGGACTCATTACTCTGT_10_0_1	0.160844	-1.73149	-2.53721	frameshift
TCCTGCAGCCAGAAAA-------GGGACTCATTACTCTGT_TCCTGCAGCCAGAAAGACTCCAGGGGACTCATTACTCTGT_7_0_1	-2.20481	-2.66437	-2.67475	frameshift
TCCTGCAGCCAGAAAGTCCCCTGCAGGGGACTCATTACTC_TCCTGCAGCCAGAAAGACTC---CAGGGGACTCATTACTC_0_3_2	0.182218	-0.600241	-1.45921	inframe
TCCTGCAGCCAGCA-------------CTCATTACTCTGT_TCCTGCAGCCAGAAAGACTCCAGGGGACTCATTACTCTGT_13_0_1	-0.397625	-0.786107	-2.52144	frameshift
TCCTGCAGCCAGAAAGACTCAAACAGGGGACTCATTACTC_TCCTGCAGCCAGAAAGACTC---CAGGGGACTCATTACTC_0_3_0	-0.912198	-2.02057	-1.73717	inframe
TCCTGCAGCCAGAATGAG--CAGGGGACTCATTACTCTGT_TCCTGCAGCCAGAAAGACTCCAGGGGACTCATTACTCTGT_2_0_2	-1.13459	0.0417116	-2.10641	frameshift
TCCTGCATCCA--------------------TTACTCTGT_TCCTGCAGCCAGAAAGACTCCAGGGGACTCATTACTCTGT_20_0_1	-0.463213	-1.35315	-3.69137	frameshift
#NAME?	-0.0565877	-1.20114	-3.23194	frameshift
T--TTCTGGCTG--------CAGGGGACTCATTACTCTGT_TCCTGCAGCCAGAAAGACTCCAGGGGACTCATTACTCTGT_10_0_4	0.143945	-1.86011	-2.52144	frameshift
#NAME?	0.319976	-0.786107	-1.60391	frameshift
#NAME?	-0.245622	-1.93811	-2.65898	inframe
TCCTGCAGCCAGAAAGACTC-AGGGGAGTCATTACTCTGT_TCCTGCAGCCAGAAAGACTCCAGGGGACTCATTACTCTGT_1_0_1	0.197985	-1.10804	-1.93648	frameshift
TCCTGCAGCCAGAAAGACTC-AGGGGACTCATTACTCTGG_TCCTGCAGCCAGAAAGACTCCAGGGGACTCATTACTCTGT_1_0_1	-0.430046	-1.86011	-2.60391	frameshift
TCCTGCAGCCAGAAGA-------GGGACTCATTACTCTGT_TCCTGCAGCCAGAAAGACTCCAGGGGACTCATTACTCTGT_7_0_2	-0.0314967	-0.978753	-2.65898	frameshift
TCCTGCAGCCAGAAAG----CAG---ACTCATTACTCTGT_TCCTGCAGCCAGAAAGACTCCAGGGGACTCATTACTCTGT_7_0_0	-1.53193	-1.71572	-4.10641	frameshift
CCTGCAGCCAGAAAGAACTCCAGGGGACTCATTACTCTGT_CCTGCAGCCAGAAAGA-CTCCAGGGGACTCATTACTCTGT_0_1_0	0.260269	-0.0419464	-1.99093	frameshift
TCCTGCAGCCAGAAAT---------GAGTCATTACTCTGT_TCCTGCAGCCAGAAAGACTCCAGGGGACTCATTACTCTGT_9_0_2	0.602375	-0.225393	-1.36944	inframe
TCCTGGAGCCAG-----------GGGACTCATTACTCTGT_TCCTGCAGCCAGAAAGACTCCAGGGGACTCATTACTCTGT_11_0_1	-0.175232	-0.300681	-4.69137	frameshift
TCTGGCTGCA-------------GGGACTCATTACTCTGT_TCCTGCAGCCAGAAAGACTCCAGGGGACTCATTACTCTGT_13_0_4	-0.0950618	-0.938111	-2.60391	frameshift
TCCTGCAGCCATA-------CAGGGGACTCATTACTCTGT_TCCTGCAGCCAGAAAGACTCCAGGGGACTCATTACTCTGT_7_0_1	-0.318947	-1.63266	-1.72123	frameshift
TCCTGCAGCCAGAAAGACTCCAGAAAGACTCATTACTCTG_TCCTGCAGCCAGAAAGACTCCAGGG-GACTCATTACTCTG_0_1_2	-1.4141	-2.1852	-4.67543	frameshift
TCCTGCAGCCAGAAAG------------------------_TCCTGCAGCCAGAAAGACTCCAGGGGACTCATTACTCTGT_36_0_0	0.881351	-1.50713	-0.842537	inframe
TCCTGCAGCCAGAA----TTCAGGGGACTCATTACTCTGT_TCCTGCAGCCAGAAAGACTCCAGGGGACTCATTACTCTGT_4_0_1	-0.942799	-0.161357	-5.67543	frameshift
TCCTCCAGCCAG-----------GGGACTCATTACTCTGT_TCCTGCAGCCAGAAAGACTCCAGGGGACTCATTACTCTGT_11_0_1	-0.414105	-0.600241	-3.67543	frameshift
TCCTGCAGCCAGAAAGACTC-----------------TTT_TCCTGCAGCCAGAAAGACTCCAGGGGACTCATTACTCTGT_17_0_1	0.224496	-1.33721	-2.03157	frameshift
#NAME?	-0.159291	-1.1379	-3.216	frameshift
TCCTGCAGCCAGAA-GACTGCAGGGGACTCATTACTCTGT_TCCTGCAGCCAGAAAGACTCCAGGGGACTCATTACTCTGT_1_0_1	0.0922481	-0.310734	-2.28311	frameshift
TCCTGCAGCCAGA-------------------TACTCTGT_TCCTGCAGCCAGAAAGACTCCAGGGGACTCATTACTCTGT_19_0_0	-0.381683	-1.56853	-2.4275	frameshift
TC--------------------------------------_TCCTGCAGCCAGAAAGACTCCAGGGGACTCATTACTCTGT_48_0_0	-0.829142	-2.64304	-2.64304	inframe
TCCTGCAGCCAGAAATGAGC-AGGGGACTCATTACTCTGT_TCCTGCAGCCAGAAAGACTCCAGGGGACTCATTACTCTGT_1_0_4	-0.942799	-1.28474	-1.28311	frameshift
TCCTGCAGCCAGAAGAGC--CAGGGGACTCATTACTCTGT_TCCTGCAGCCAGAAAGACTCCAGGGGACTCATTACTCTGT_2_0_3	-1.68749	-1.75405	-5.65931	frameshift
TCCTGCAGCCAGAAAGA-----------------------_TCCTGCAGCCAGAAAGACTCCAGGGGACTCATTACTCTGT_34_0_0	0.829084	-1.68366	-1.95887	frameshift
#NAME?	-0.143171	-1.75405	-2.65931	frameshift
#NAME?	-0.482377	-1.75405	-1.07435	frameshift
TCCTGCAGCCAGAAAGACTCATTACTCTGACTCATTACTC_TCCTGCAGCCAGAAAGACTC---CAGGGGACTCATTACTC_0_3_5	0.108368	0.227806	-2.26699	inframe
TCCTGCAGCCAGAAAGACTC-AGGGGACTCATTACTCTAT_TCCTGCAGCCAGAAAGACTCCAGGGGACTCATTACTCTGT_1_0_1	-0.272454	-0.906049	-1.85195	frameshift
TCCTGCAGCCAGAAGG--TCCAGGGGACTCATTACTCTGT_TCCTGCAGCCAGAAAGACTCCAGGGGACTCATTACTCTGT_2_0_1	0.577212	-0.0759744	-0.776665	frameshift
TCCTGCAGCCAGAAAGACTC-AGGGGACTCATTACACTGT_TCCTGCAGCCAGAAAGACTCCAGGGGACTCATTACTCTGT_1_0_1	-0.333855	-1.03158	-2.65931	frameshift
TCCTGCAGCCAGAAAGACTC-AGGGGACTCGTTACTCTGT_TCCTGCAGCCAGAAAGACTCCAGGGGACTCATTACTCTGT_1_0_1	-0.748892	-1.49101	-2.26699	frameshift
TCCTGCAGG-------------GGAGACTCATTACTCTGT_TCCTGCAGCCAGAAAGACTCCAGGGGACTCATTACTCTGT_13_0_2	-0.11595	-6.07597	-2.75242	frameshift
#NAME?	-0.609489	-3.26862	-2.62692	frameshift
TCCTGCAGACAGAA------CAGGGGACTCATTACTCTGT_TCCTGCAGCCAGAAAGACTCCAGGGGACTCATTACTCTGT_6_0_1	-0.156977	-0.616543	-2.85195	inframe
TCCTGCAGCCAGAAAGA------------------TCTGT_TCCTGCAGCCAGAAAGACTCCAGGGGACTCATTACTCTGT_18_0_0	0.256917	-0.600241	-2.61062	inframe
TCCTGCAGCCAGAAAGACTC--------------------_TCCTGCAGCCAGAAAGACTCCAGGGGACTCATTACTCTGT_65_0_0	0.533925	0.110252	-2.61062	frameshift
TCCTGCAGCCAGAGACAGAC-AGGGGACTCATTACTCTGT_TCCTGCAGCCAGAAAGACTCCAGGGGACTCATTACTCTGT_1_0_4	-0.256152	0.0277903	-3.64301	frameshift
TCCTGCAGCCAGAAAGTCT------GACTCATTACTCTGT_TCCTGCAGCCAGAAAGACTCCAGGGGACTCATTACTCTGT_6_0_1	0.34871	-1.35923	-2.61062	inframe
TCCTGCAGC---------TGCAGGGGACTCATTACTCTGT_TCCTGCAGCCAGAAAGACTCCAGGGGACTCATTACTCTGT_9_0_1	-0.818747	-0.226783	-2.61062	inframe
TCCTGCAGCCAGAG--------------TAATGACTCTGT_TCCTGCAGCCAGAAAGACTCCAGGGGACTCATTACTCTGT_14_0_3	-0.431724	-1.15278	-2.61062	frameshift
TCCTGCAGCCA-----------------------------_TCCTGCAGCCAGAAAGACTCCAGGGGACTCATTACTCTGT_38_0_0	-0.753652	-1.10548	-2.61062	frameshift
TCCTGCAGCCAGAA---CTGCAGG--ACTCATTACTCTGT_TCCTGCAGCCAGAAAGACTCCAGGGGACTCATTACTCTGT_5_0_1	0.214168	-0.77427	-1.78502	frameshift
#NAME?	-0.00822468	-0.252318	-0.555543	frameshift
TCCTGCAGCCAGAAAGA-----------------------_TCCTGCAGCCAGAAAGACTCCAGGGGACTCATTACTCTGT_23_0_0	0.682447	-1.47471	-2.61062	frameshift
TCCTGCAGCCAGTAAT-------GAGACTCATTACTCTGT_TCCTGCAGCCAGAAAGACTCCAGGGGACTCATTACTCTGT_7_0_3	0.02925	-0.737744	-2.05804	frameshift
TCCTGCAGCCAGAAGGACAC-AGGGGACTCATTACTCTGT_TCCTGCAGCCAGAAAGACTCCAGGGGACTCATTACTCTGT_1_0_2	-1.03376	-1.47471	-2.83565	frameshift
CTGCAGCCAGAAAGACTGCCCAGGGGACTCATTACTCTGT_CTGCAGCCAGAAAGACT--CCAGGGGACTCATTACTCTGT_0_2_0	-0.958472	-0.47471	-1.64301	frameshift
TCCTGCAGCCAGAAAGACT---------------------_TCCTGCAGCCAGAAAGACTCCAGGGGACTCATTACTCTGT_29_0_0	-1.41485	-1.73774	-6.64301	frameshift
TCCTGCAGCCAGAAT----------------TTACTCTGT_TCCTGCAGCCAGAAAGACTCCAGGGGACTCATTACTCTGT_16_0_1	-1.75365	-1.73774	-2.61062	frameshift
TCCTGCAGCCAGAAAGACTC-AGGGGTCTCATTACTCTGT_TCCTGCAGCCAGAAAGACTCCAGGGGACTCATTACTCTGT_1_0_1	0.12467	-0.415816	-2.55554	frameshift
TCCTGCAGCCAGAAAGGCTC-----------------TGT_TCCTGCAGCCAGAAAGACTCCAGGGGACTCATTACTCTGT_17_0_1	-0.301956	-2.05967	-2.47308	frameshift
#NAME?	0.406813	0.822971	-1.28545	frameshift
TCCTGCAGCCAGAG---------------CATTACTCTGT_TCCTGCAGCCAGAAAGACTCCAGGGGACTCATTACTCTGT_15_0_1	-2.06974	-2.59413	-2.59413	inframe
TCCTGCAGCCAGAAAGACTCATTACTTTCAGGGGACTCAT_TCCTGCAGCCAGAAAGACTC--------CAGGGGACTCAT_0_8_0	-0.893889	-1.51962	-0.768537	frameshift
TCCTGCAGCCAG------TTCAGGGGACTCATTACTCTGT_TCCTGCAGCCAGAAAGACTCCAGGGGACTCATTACTCTGT_6_0_1	-0.152201	-0.583753	-1.58212	inframe
TCCTGCAGCCAGAAAGACTC--------------ATCTGT_TCCTGCAGCCAGAAAGACTCCAGGGGACTCATTACTCTGT_14_0_1	0.394542	-0.185203	-1.98266	frameshift
TCCTGCAGCCAGACA---TCTGGAGCATGGGACTC-----_TCCTGCAGCCAGAAAGACTC-----CAGGGGACTCATTAC_10_5_2	-0.716102	-2.72126	-4.04156	frameshift
#NAME?	0.283898	-0.99879	-2.59413	inframe
TCCTGCAGCCAGT---------------------CTCTGT_TCCTGCAGCCAGAAAGACTCCAGGGGACTCATTACTCTGT_21_0_1	-1.39836	-0.685632	-1.58212	inframe
TCCTGCAGCCAGAAAGACTC-AGGGGACTCATTTCTCTGT_TCCTGCAGCCAGAAAGACTCCAGGGGACTCATTACTCTGT_1_0_1	0.208796	-1.58375	-2.30459	frameshift
#NAME?	-0.654702	-0.873259	-2.59413	inframe
TCCTGCAGCCAGAAGAGC---AGGGGACTCATTACTCTGT_TCCTGCAGCCAGAAAGACTCCAGGGGACTCATTACTCTGT_3_0_3	0.273406	0.480378	-1.34112	inframe
TCCTGCAGCCAGAAAGACTC--------------GTCTGT_TCCTGCAGCCAGAAAGACTCCAGGGGACTCATTACTCTGT_14_0_1	-0.239664	-0.428475	-2.45659	frameshift
TCCTGCAGCCAGAAAGACTCCAAGGGGACTCATTACTCTG_TCCTGCAGCCAGAAAGACTCCA-GGGGACTCATTACTCTG_0_1_0	-0.0302107	-1.51962	-1.62652	frameshift
#NAME?	0.294315	-2.23583	-0.322737	inframe
TCCTGCAGTCAGAAAGACTC-AGGGGACTCATTACTCTGT_TCCTGCAGCCAGAAAGACTCCAGGGGACTCATTACTCTGT_1_0_1	-0.847347	-1.65087	-3.62652	frameshift
TCCTGCAGCC------------------------------_TCCTGCAGCCAGAAAGACTCCAGGGGACTCATTACTCTGT_90_0_0	0.963276	-0.833731	-0.845158	inframe
TCCTGCAGCCAG-----------GGGGCTCATTACTCTGT_TCCTGCAGCCAGAAAGACTCCAGGGGACTCATTACTCTGT_11_0_1	-0.178591	-1.93904	-2.80248	frameshift
TCCTGCAGCCAGAAAG------------------------_TCCTGCAGCCAGAAAGACTCCAGGGGACTCATTACTCTGT_24_0_0	-1.52255	-5.02651	-2.57745	inframe
C------------------------GACTCATTACTCTGT_TCCTGCAGCCAGAAAGACTCCAGGGGACTCATTACTCTGT_24_0_1	-1.90106	-0.634188	-1.56544	inframe
TCCTGCAGCCAGAAAGACTGCAGTAATGAGGGGACTCATT_TCCTGCAGCCAGAAAGACTCCAG-------GGGACTCATT_0_7_1	0.659658	0.143419	-2.60984	frameshift
GC-TGCAG---GAGAGAC---AGGGGACTCATTACTCTGT_TCCTGCAGCCAGAAAGACTCCAGGGGACTCATTACTCTGT_7_0_2	-1.56002	-0.00413787	-1.18357	frameshift
TCCTGCAGCCAGAATG-------------------TCTGT_TCCTGCAGCCAGAAAGACTCCAGGGGACTCATTACTCTGT_19_0_1	-0.720485	-1.63419	-2.57745	frameshift
TCCTGCAGC-------------------------------_TCCTGCAGCCAGAAAGACTCCAGGGGACTCATTACTCTGT_35_0_0	-0.432908	-1.93904	-2.9094	frameshift
#NAME?	0.531902	-0.471917	-2.15041	frameshift
TCCTG-------------TC-----------TGTCTCTGT_TCCTGCAGCCAGAAAGACTCCAGGGGACTCATTACTCTGT_24_0_2	-0.541161	-0.939043	-2.57745	inframe
TCCTGCAGCCAGAAAGACTC----TTTCTCATTACTCTGT_TCCTGCAGCCAGAAAGACTCCAGGGGACTCATTACTCTGT_4_0_3	0.341799	0.295422	-0.828479	frameshift
TCCTGCAG--------ACTCCAGGGGACTCATTACTCTGT_TCCTGCAGCCAGAAAGACTCCAGGGGACTCATTACTCTGT_8_0_0	-0.365004	-0.326066	-2.21752	frameshift
TCCTGCAGCCAGAAAGACTC----------ATTATTCTGT_TCCTGCAGCCAGAAAGACTCCAGGGGACTCATTACTCTGT_10_0_1	-0.398557	-2.02651	-2.28791	frameshift
TCCTGCAGAGAGA--------------CTCATTACTCTGT_TCCTGCAGCCAGAAAGACTCCAGGGGACTCATTACTCTGT_14_0_2	-0.164092	0.0820188	-0.565445	frameshift
TCCTGCAGCCAGGA-GACTGCAGGGGACTCATTACTCTGT_TCCTGCAGCCAGAAAGACTCCAGGGGACTCATTACTCTGT_1_0_2	-0.253359	-1.21915	-2.80248	frameshift
TCCTGCAGG------------AGGGGACTCATTACTCTGT_TCCTGCAGCCAGAAAGACTCCAGGGGACTCATTACTCTGT_12_0_1	-0.720485	-1.85658	-3.15041	inframe
TCCTGCAGC-----AGAC---AGGGGACTCATTACTCTGT_TCCTGCAGCCAGAAAGACTCCAGGGGACTCATTACTCTGT_8_0_0	-1.25336	0.143419	-2.52238	frameshift
TCCTGCAGCCATTACTCATT------ACTCATTACTCTGT_TCCTGCAGCCAGAAAGACTCCAGGGGACTCATTACTCTGT_6_0_7	-0.107508	-0.502944	-2.43991	inframe
TCCTGCAGCCAGAAAGACTCTGGCAGGGGACTCATTACTC_TCCTGCAGCCAGAAAGACTC---CAGGGGACTCATTACTC_0_3_0	-0.284386	-1.70458	-2.80248	inframe
#NAME?	1.06242	-0.298585	-0.200448	inframe
TCTTGCAG---------------GGGACTCATTACTCTGT_TCCTGCAGCCAGAAAGACTCCAGGGGACTCATTACTCTGT_15_0_1	-0.316095	-1.16852	-1.25229	inframe
TCCTGCAGCCAGAAAGTCCC-------CTCATTACTCTGT_TCCTGCAGCCAGAAAGACTCCAGGGGACTCATTACTCTGT_7_0_2	-0.238092	-0.704578	-3.43991	frameshift
#NAME?	0.708772	-2.6877	-1.10111	frameshift
TCCTGCAGCCAGAAAGACTCCAGGGGACT-----------_TCCTGCAGCCAGAAAGACTCCAGGGGACTCATTACTCTGT_19_0_0	0.296389	-0.281711	-0.1667	frameshift
TCCTGCAGTCT-------TCCAGGGGACTCATTACTCTGT_TCCTGCAGCCAGAAAGACTCCAGGGGACTCATTACTCTGT_7_0_2	-1.50567	-1.48607	-2.42304	frameshift
#NAME?	1.34848	-0.65208	-2.34504	inframe
TCCTGCAGCCCA--------CAGGGGACTCATTACTCTGT_TCCTGCAGCCAGAAAGACTCCAGGGGACTCATTACTCTGT_8_0_2	-1.88418	-1.5502	-2.68607	frameshift
TCCTGCAGCCAGAAA----------------TGACTCTGT_TCCTGCAGCCAGAAAGACTCCAGGGGACTCATTACTCTGT_16_0_1	-3.79107	-0.0323519	-2.56058	frameshift
TCCTGCAGCCAGAAAGAGTC---TTTACTCATTACTCTGT_TCCTGCAGCCAGAAAGACTCCAGGGGACTCATTACTCTGT_3_0_4	0.0792907	-2.83971	-2.56058	inframe
TCCTGCAGCCAGT---------------------------_TCCTGCAGCCAGAAAGACTCCAGGGGACTCATTACTCTGT_36_0_1	-1.50567	-1.61731	-3.42304	inframe
TCCTGCAGCCAGAAAGCC----------------------_TCCTGCAGCCAGAAAGACTCCAGGGGACTCATTACTCTGT_24_0_1	0.091569	-0.761704	-2.27104	inframe
TCCTGCAGCCAGAT-----------GACTCATTACTCTGT_TCCTGCAGCCAGAAAGACTCCAGGGGACTCATTACTCTGT_11_0_1	-0.283279	-0.254744	-5.59297	frameshift
TCCTGCAGCCAGAAAGACTC--------------------_TCCTGCAGCCAGAAAGACTCCAGGGGACTCATTACTCTGT_74_0_0	0.385871	-3.1852	-2.54351	frameshift
TCTGGC----------------------TCATTACTCTGT_TCCTGCAGCCAGAAAGACTCCAGGGGACTCATTACTCTGT_22_0_2	-0.624253	-2.54351	-3.99093	frameshift
TCCTGCAGCCAGAAAGACTT---GGGACTCATTACTCTGT_TCCTGCAGCCAGAAAGACTCCAGGGGACTCATTACTCTGT_3_0_1	0.772894	0.0949045	-0.961182	inframe
TCCTGCAGCAAGA---------------------------_TCCTGCAGCCAGAAAGACTCCAGGGGACTCATTACTCTGT_36_0_1	-0.174088	-1.03836	-3.57589	inframe
#NAME?	1.25942	-1.08567	-2.54351	frameshift
TCCTGCAGCCAGGG-GACTC---ATTACTCATTACTCTGT_TCCTGCAGCCAGAAAGACTCCAGGGGACTCATTACTCTGT_4_0_5	0.214684	-1.13458	-1.76854	frameshift
TCCTGCAGCCAGAAAG-------GGGGCTCATTACTCTGT_TCCTGCAGCCAGAAAGACTCCAGGGGACTCATTACTCTGT_7_0_1	-0.796721	-1.29212	-2.99093	frameshift
#NAME?	-0.604075	-2.53313	-2.87545	inframe
TCCTGCAGCCAGAAAT---------------TTACTCTGT_TCCTGCAGCCAGAAAGACTCCAGGGGACTCATTACTCTGT_15_0_1	-1.96665	-0.185203	-2.48843	inframe
TCC--------------------------CATTACTCTGT_TCCTGCAGCCAGAAAGACTCCAGGGGACTCATTACTCTGT_26_0_0	1.10746	-0.302855	-0.943904	frameshift
TCCT-------------CTCCAGGGGACTCATTACTCTGT_TCCTGCAGCCAGAAAGACTCCAGGGGACTCATTACTCTGT_13_0_0	-0.949368	-1.02108	-2.47115	frameshift
C--------------------------------------T_TCCTGCAGCCAGAAAGACTCCAGGGGACTCATTACTCTGT_38_0_1	-1.36441	-0.549016	-3.97365	frameshift
TCCTGCAGCCAGAAC----CCAGGGGACTCATTACTCTGT_TCCTGCAGCCAGAAAGACTCCAGGGGACTCATTACTCTGT_4_0_1	0.491205	-1.58296	-1.1663	frameshift
T------------------------GTCTCATTACTCTGT_TCCTGCAGCCAGAAAGACTCCAGGGGACTCATTACTCTGT_24_0_1	-0.648198	-1.33142	-2.38869	inframe
TCCTGCAGCCAGAAAGAC--CAGGGGACTAATTACTCTGT_TCCTGCAGCCAGAAAGACTCCAGGGGACTCATTACTCTGT_2_0_1	-0.47132	-1.58296	-2.47115	frameshift
TCCTGCAGCCAGAAAGTCTT--------------------_TCCTGCAGCCAGAAAGACTCCAGGGGACTCATTACTCTGT_50_0_2	-0.364405	-2.39032	-1.51422	frameshift
TCCTGCAGCCAGGA-GAC---AGGGGACTCATTACTCTGT_TCCTGCAGCCAGAAAGACTCCAGGGGACTCATTACTCTGT_4_0_1	-0.606975	-2.27484	-1.51422	frameshift
TCCTGCAG--------------------------------_TCCTGCAGCCAGAAAGACTCCAGGGGACTCATTACTCTGT_47_0_0	-1.43479	-2.39032	-3.23669	frameshift
TCCTGCAGTCT-------TTCTGGGGACTCATTACTCTGT_TCCTGCAGCCAGAAAGACTCCAGGGGACTCATTACTCTGT_7_0_4	0.185792	-0.805355	-1.20106	frameshift
T--------------GGCTGCAGGAGACTCATTACTCTGT_TCCTGCAGCCAGAAAGACTCCAGGGGACTCATTACTCTGT_14_0_3	-1.5868	-1.65335	-4.55861	frameshift
#NAME?	0.203279	-0.498361	-2.14881	frameshift
TCCTGCAGCC------------------------------_TCCTGCAGCCAGAAAGACTCCAGGGGACTCATTACTCTGT_56_0_0	0.678617	-1.0509	-1.25572	frameshift
TCCTGCAGCCAGAAAGAGTCTTTCTGGGACTCATTACTCT_TCCTGCAGCCAGAAAGACTC--CAGGGGACTCATTACTCT_0_2_4	-1.78504	-0.957793	-2.54113	frameshift
#NAME?	-0.881254	-0.913399	-4.95616	frameshift
#NAME?	-0.906345	-0.787868	-3.3712	frameshift
TCCTGCAGCCAGAAAGACTCATTACTGGACTCATTACTCT_TCCTGCAGCCAGAAAGACTC--CAGGGGACTCATTACTCT_0_2_3	0.167656	-0.37283	-2.2932	frameshift
TCCTGCAGCCAGAAAGACTCCCAGGTGACTCATTACTCTG_TCCTGCAGCCAGAAAGACTC-CAGGGGACTCATTACTCTG_0_1_1	-0.124525	-0.403204	-3.2192	frameshift
TCCTGCAGCCATTACT--------GGACTCATTACTCTGT_TCCTGCAGCCAGAAAGACTCCAGGGGACTCATTACTCTGT_8_0_4	-1.52978	-2.50874	-5.54113	frameshift
TCCTGCAGCCAGAAAGACTGCAGG----------------_TCCTGCAGCCAGAAAGACTCCAGGGGACTCATTACTCTGT_71_0_1	0.379706	-0.913399	-2.3712	frameshift
#NAME?	-0.673146	-1.20291	-3.95616	inframe
TCCTGCAGCCAGAAAT-----------------------T_TCCTGCAGCCAGAAAGACTCCAGGGGACTCATTACTCTGT_23_0_1	-1.38168	-2.49836	-1.25572	frameshift
TCCTGCAGCC-------CTCCAGGGGACTCATTACTCTGT_TCCTGCAGCCAGAAAGACTCCAGGGGACTCATTACTCTGT_7_0_0	-0.492714	-0.296235	-1.87957	frameshift
TCCTG-----------------------------------_TCCTGCAGCCAGAAAGACTCCAGGGGACTCATTACTCTGT_90_0_0	0.267152	-3.61816	-0.665443	inframe
TCCTGCAGTCC--------CCAGGGGACTCATTACTCTGT_TCCTGCAGCCAGAAAGACTCCAGGGGACTCATTACTCTGT_8_0_2	-0.312142	-2.0332	-2.49104	frameshift
#NAME?	-0.531709	-1.48066	-1.13111	inframe
TCCTGCAGCCAGAAAGA-TACAGGGGACTCATTACTCTGT_TCCTGCAGCCAGAAAGACTCCAGGGGACTCATTACTCTGT_1_0_1	0.16111	-0.895697	-2.13111	frameshift
TCCTGCAGCCAGTAA------AGGGGACTCATTACTCTGT_TCCTGCAGCCAGAAAGACTCCAGGGGACTCATTACTCTGT_6_0_1	-2.32922	-2.35513	-2.71607	inframe
CTGCAGCCAGAGTAATGAGCCAGGGGACTCATTACTCTGT_CTGCAGCCAGA--AAGACTCCAGGGGACTCATTACTCTGT_0_2_4	-0.863552	-0.618163	-1.87957	frameshift
#NAME?	0.885797	-0.852628	-2.3535	inframe
TCCTGCAGCCAGA--GTCTTTCTGGGACTCATTACTCTGT_TCCTGCAGCCAGAAAGACTCCAGGGGACTCATTACTCTGT_2_0_5	-1.32922	-2.0332	-5.52342	frameshift
TCCTGCAGCCAG-----------GGGAGACATTACTCTGT_TCCTGCAGCCAGAAAGACTCCAGGGGACTCATTACTCTGT_11_0_2	-0.940173	-2.13274	-3.06399	frameshift
TCCTGCAGCCAGAAAGACTGCACAG-AGTAATGA------_TCCTGCAGCCAGAAAGACTCCAGGGGACTCATTACTCTGT_10_0_6	-0.59225	-4.35513	-2.82298	frameshift
TCCTGCAGCCAGAAAGACTC-AGGGGACTCACTACTCTGT_TCCTGCAGCCAGAAAGACTCCAGGGGACTCATTACTCTGT_1_0_1	-0.59225	-1.48066	-2.82298	frameshift
TCCTGCAGCCAGAAAGACTCAAG---ACTCATTACTCTGT_TCCTGCAGCCAGAAAGACTCCAGGGGACTCATTACTCTGT_3_0_1	-0.888643	-0.239651	-3.93846	inframe
TCCTGCAGCCAGAAGGAA---AGGGGACTCATTACTCTGT_TCCTGCAGCCAGAAAGACTCCAGGGGACTCATTACTCTGT_3_0_2	0.0512763	-0.877775	-2.5055	inframe
TCCTGCAGCCAGA-------CTGGGGACTCATTACTCTGT_TCCTGCAGCCAGAAAGACTCCAGGGGACTCATTACTCTGT_7_0_1	-1.79672	-2.46274	-2.47312	frameshift
TCCTGCAGCCAGAAAGACAT--------------CTCTGT_TCCTGCAGCCAGAAAGACTCCAGGGGACTCATTACTCTGT_14_0_2	-0.870721	-2.11481	-2.04607	frameshift
TCCTGCAGCCAGAAAGACTC-------ATTATTACTCTGT_TCCTGCAGCCAGAAAGACTCCAGGGGACTCATTACTCTGT_7_0_2	0.989876	-0.249744	-0.890792	frameshift
#NAME?	-1.03119	-2.11481	-2.69815	inframe
TCCTGCAGT----------------GACTCATTACTCTGT_TCCTGCAGCCAGAAAGACTCCAGGGGACTCATTACTCTGT_16_0_1	0.307616	-1.06419	-1.98194	frameshift
TCCTGCAGCCAGAAGGACTC-----------TTACTCTGT_TCCTGCAGCCAGAAAGACTCCAGGGGACTCATTACTCTGT_11_0_1	-0.180049	-1.06419	-2.33558	frameshift
#NAME?	0.796235	-3.60024	-2.25757	frameshift
TCCTGCAGCCAGACAGT------GGGACTCATTACTCTGT_TCCTGCAGCCAGAAAGACTCCAGGGGACTCATTACTCTGT_6_0_2	-3.38168	-0.529852	-2.69815	inframe
TCCTGCAGCCATAAAGAC--CAGGGGACTCATTACTCTGT_TCCTGCAGCCAGAAAGACTCCAGGGGACTCATTACTCTGT_2_0_1	0.0243093	-0.834706	-2.5055	frameshift
TCCTGCAGCCAGGAG-------------------------_TCCTGCAGCCAGAAAGACTCCAGGGGACTCATTACTCTGT_31_0_2	0.505842	-1.46274	-0.890792	frameshift
TCCTGG---------------------CTCATTACTCTGT_TCCTGCAGCCAGAAAGACTCCAGGGGACTCATTACTCTGT_21_0_1	0.0424566	-1.58209	-2.23943	inframe
TCCTGCAGG-----AGACTC-----------------TGT_TCCTGCAGCCAGAAAGACTCCAGGGGACTCATTACTCTGT_22_0_1	-0.985024	-1.99713	-4.48735	frameshift
#NAME?	-1.43754	-1.26017	-1.58046	inframe
#NAME?	-0.400062	-0.656094	-1.1298	inframe
TCCTGCAGCCAGAAAGAC----------------------_TCCTGCAGCCAGAAAGACTCCAGGGGACTCATTACTCTGT_81_0_0	0.853695	-0.511704	0.112558	inframe
TCCTGCAGCCAGAAAGACTCGAGGG-ACTCATTACTCTGT_TCCTGCAGCCAGAAAGACTCCAGGGGACTCATTACTCTGT_1_0_1	-0.878109	-1.31906	-2.68	frameshift
TCCTGCAGCCAGAAAAGC--CAGGGGACTCATTACTCTGT_TCCTGCAGCCAGAAAGACTCCAGGGGACTCATTACTCTGT_2_0_2	-2.98502	-2.45497	-6.48735	frameshift
TCCTGC--------------CAGGG-ACTCATTACTCTGT_TCCTGCAGCCAGAAAGACTCCAGGGGACTCATTACTCTGT_15_0_0	-0.778573	-2.31906	-3.31743	inframe
TCGTGCAGCCAGAAAGACTC-AGGGGACTCATTACTCTGT_TCCTGCAGCCAGAAAGACTCCAGGGGACTCATTACTCTGT_1_0_1	-0.130875	-1.14913	-2.31743	frameshift
TCCTGCAGCCAGAAAGACTC-AGGGGACTCATTACTCCGT_TCCTGCAGCCAGAAAGACTCCAGGGGACTCATTACTCTGT_1_0_1	-0.400062	-0.904022	-2.78692	frameshift
TCCTGCAGACAGAAAGACTC-----------------TGT_TCCTGCAGCCAGAAAGACTCCAGGGGACTCATTACTCTGT_17_0_1	0.209354	-0.997131	-2.39989	frameshift
TCCTGCAGCCAAAAAG-------GGGACTCATTACTCTGT_TCCTGCAGCCAGAAAGACTCCAGGGGACTCATTACTCTGT_7_0_1	-1.1619	-2.90402	-6.48735	frameshift
#NAME?	0.347959	-0.734097	-1.16543	frameshift
TCCTGCAGCCAGAAAGACTCATTAATGAGCCAGGGGACTC_TCCTGCAGCCAGAAAGACTC----------CAGGGGACTC_0_10_0	0.291816	0.0267157	-2.23943	frameshift
TCCTGCAGCCAGAAAT--------GGACTCATTACTCTGT_TCCTGCAGCCAGAAAGACTCCAGGGGACTCATTACTCTGT_8_0_1	-0.226032	-1.38046	-2.48735	frameshift
#NAME?	0.627419	0.204503	-2.45497	frameshift
TCCTGCAGCCAGAAAGACTC----------ATTACTCATT_TCCTGCAGCCAGAAAGACTCCAGGGGACTCATTACTCTGT_10_0_2	-0.957543	-1.44459	-3.48735	frameshift
TCCTGCAGCCAGAAAGACTGCTCAGGGGACTCATTACTCT_TCCTGCAGCCAGAAAGACTC--CAGGGGACTCATTACTCT_0_2_1	-2.76019	-0.0527531	-1.88401	frameshift
TCCTGCAGCC------------------------CTCTGT_TCCTGCAGCCAGAAAGACTCCAGGGGACTCATTACTCTGT_24_0_0	0.14027	-1.13076	-2.66162	inframe
TCAT--------------TACAGGGGACTCATTACTCTGT_TCCTGCAGCCAGAAAGACTCCAGGGGACTCATTACTCTGT_14_0_2	-0.622691	-1.71572	-2.14705	frameshift
TCCTGCAGCA------------------TCATTACTCTGT_TCCTGCAGCCAGAAAGACTCCAGGGGACTCATTACTCTGT_18_0_1	-1.41916	-1.42621	-3.88401	inframe
TCAT-------------------------CATTACTCTGT_TCCTGCAGCCAGAAAGACTCCAGGGGACTCATTACTCTGT_25_0_1	-1.66709	-2.42621	-3.66162	frameshift
TCCTGCAGCCAGAAAGACTCTGGCCAGGGGACTCATTACT_TCCTGCAGCCAGAAAGACTC----CAGGGGACTCATTACT_0_4_0	-1.38168	-1.02766	-3.46898	frameshift
TCCTGCAGCCAGAAAG-CTTCAGGGGACTCATTACTCTGT_TCCTGCAGCCAGAAAGACTCCAGGGGACTCATTACTCTGT_1_0_1	0.590303	-0.600241	-2.14705	frameshift
TCCTGCAGCCAGTAAGACTC-AGGGGACTCATTACTCTGT_TCCTGCAGCCAGAAAGACTCCAGGGGACTCATTACTCTGT_1_0_1	-0.517338	-2.1852	-4.46898	frameshift
TCATGCAGCCAGAAAG-------GGGACTCATTACTCTGT_TCCTGCAGCCAGAAAGACTCCAGGGGACTCATTACTCTGT_7_0_1	-0.381683	-1.49333	-4.46898	frameshift
TCCTGCAGCCAGACAGAC--CAGGGGACTCATTACTCTGT_TCCTGCAGCCAGAAAGACTCCAGGGGACTCATTACTCTGT_2_0_1	0.388197	-0.715718	-2.38151	frameshift
TCCTGCAGCCAGAAGGAC----------------------_TCCTGCAGCCAGAAAGACTCCAGGGGACTCATTACTCTGT_32_0_1	1.20943	-1.63772	-1.07666	frameshift
#NAME?	-0.240821	-2.42621	-1.82512	inframe
TCCTGCAGCCAGAAA-------------------------_TCCTGCAGCCAGAAAGACTCCAGGGGACTCATTACTCTGT_45_0_0	0.654843	-1.49333	-3.46898	inframe
TCCTGCAGCCAGAAGGACT-------------------GT_TCCTGCAGCCAGAAAGACTCCAGGGGACTCATTACTCTGT_19_0_1	-0.207654	-0.0030001	-2.43659	frameshift
TCCTGCAGCCAGAAAGAC----------------------_TCCTGCAGCCAGAAAGACTCCAGGGGACTCATTACTCTGT_67_0_0	-0.0523754	-2.07829	-2.46898	frameshift
TCCTGCAGCCAGAAAGACTC------------AACTCTGT_TCCTGCAGCCAGAAAGACTCCAGGGGACTCATTACTCTGT_12_0_1	-0.127926	-1.97875	-4.46898	inframe
TCCTGCAGAC----------CAGGGGACTCATTACTCTGT_TCCTGCAGCCAGAAAGACTCCAGGGGACTCATTACTCTGT_10_0_1	-1.71289	-0.885643	-3.66162	frameshift
TCCTGCAGCCAGCCAGACTC----------ATTACTCTGT_TCCTGCAGCCAGAAAGACTCCAGGGGACTCATTACTCTGT_10_0_2	-0.939165	-2.07829	-2.43659	frameshift
TCCTGCAGCCAGCA---------GGGACTCATTACTCTGT_TCCTGCAGCCAGAAAGACTCCAGGGGACTCATTACTCTGT_9_0_1	0.0333544	-0.637716	-2.43659	inframe
TCCTGCAGA---------------GGACTCATTACTCTGT_TCCTGCAGCCAGAAAGACTCCAGGGGACTCATTACTCTGT_15_0_1	-1.85973	-3.07829	-2.29905	inframe
#NAME?	-0.419158	-2.42621	-2.43659	inframe
TCCTGCAGCCATAAAGAC---AGGGGACTCATTACTCTGT_TCCTGCAGCCAGAAAGACTCCAGGGGACTCATTACTCTGT_3_0_1	-0.558561	-1.79818	-2.76854	inframe
TCCTGCAGCCAGAA--------------------------_TCCTGCAGCCAGAAAGACTCCAGGGGACTCATTACTCTGT_29_0_0	1.62754	-0.0030001	-0.661622	frameshift
TCCTGCAGCCAGAAAGACTC----------TGTACTCTGT_TCCTGCAGCCAGAAAGACTCCAGGGGACTCATTACTCTGT_10_0_2	-0.537802	-0.978753	-2.88401	frameshift
#NAME?	-0.784442	-1.24179	-1.71409	inframe
TCCTGCAGCCAGAAAGACTCCAGGGGACTCATTACT----_TCCTGCAGCCAGAAAGACTCCAGGGGACTCATTACTCTGT_12_0_0	0.101099	0.284282	0.401388	inframe
TCCTGCAGCCAGAAAGAGATCGGAAGAG------------_TCCTGCAGCCAGAAAGACTCCAGGGGACTCATTACTCTGT_17_0_7	-0.292046	-0.213218	-2.66162	frameshift
TCCTGCAGCCAGAAAGACTC--------------------_TCCTGCAGCCAGAAAGACTCCAGGGGACTCATTACTCTGT_58_0_0	0.936493	-2.5451	-0.958508	frameshift
TCCTGCAG----------------------ATTACTCTGT_TCCTGCAGCCAGAAAGACTCCAGGGGACTCATTACTCTGT_22_0_0	0.777795	0.132973	-0.958508	frameshift
TCCTGCAGCCAGAAAGAGACAGACAGGGGACTCATTACTC_TCCTGCAGCCAGAAAGACTC---CAGGGGACTCATTACTC_0_3_2	-0.0485568	-0.6191	-1.74992	inframe
TCCTGCAG----------TTCAGGGGACTCATTACTCTGT_TCCTGCAGCCAGAAAGACTCCAGGGGACTCATTACTCTGT_10_0_1	-1.15662	-3.5451	-3.64301	frameshift
TCCTGCAGCCTG-----------GGGACTCATTACTCTGT_TCCTGCAGCCAGAAAGACTCCAGGGGACTCATTACTCTGT_11_0_1	-0.172736	-1.28206	-1.8654	frameshift
TCCTGCAT------------------ACTCATTACTCTGT_TCCTGCAGCCAGAAAGACTCCAGGGGACTCATTACTCTGT_18_0_1	-0.0485568	-0.343466	-1.99093	inframe
TCCTGCAGCCAGAAAAAC---AGGGGACTCATTACTCTGT_TCCTGCAGCCAGAAAGACTCCAGGGGACTCATTACTCTGT_3_0_1	-0.400542	-0.737744	-2.28044	inframe
TCCTGCAGCCAGAG--------------TCTTTACTCTGT_TCCTGCAGCCAGAAAGACTCCAGGGGACTCATTACTCTGT_14_0_2	-0.539945	-0.47471	-2.74992	frameshift
#NAME?	0.777795	-1.6971	-1.45036	frameshift
TCCTGCAGCCAGAAAGACTCATTACTCTGTGCAGTCATTA_TCCTGCAGCCAGAAAGACTC------CAGGGGACTCATTA_0_6_4	0.35153	-0.282065	-4.8654	inframe
TCCTGCAGCCAGAAAGACTGCAG-----TCTTTACTCTGT_TCCTGCAGCCAGAAAGACTCCAGGGGACTCATTACTCTGT_5_0_2	-2.74158	-1.22317	-2.05804	frameshift
TCCTGT-----------CTC--------TCATTACTCTGT_TCCTGCAGCCAGAAAGACTCCAGGGGACTCATTACTCTGT_19_0_1	0.119715	0.132973	-1.0241	frameshift
TCCTGCAGCCAGAAATACTCCCAGGGGACTCATTACTCTG_TCCTGCAGCCAGAAAGACTC-CAGGGGACTCATTACTCTG_0_1_1	-0.796721	-1.76071	-3.62415	frameshift
TCCTGCAGCCAGAAAGTCAT-----TACTCATTACTCTGT_TCCTGCAGCCAGAAAGACTCCAGGGGACTCATTACTCTGT_5_0_4	-4.04465	-4.84817	-2.4315	frameshift
TCCTGCAGCCAGAAAGACAG-AGGGGACTCATTACTCTGT_TCCTGCAGCCAGAAAGACTCCAGGGGACTCATTACTCTGT_1_0_2	-0.698873	0.260356	-2.84654	frameshift
TCCTGCAGCCAGAAAGAGAGACAGGGGACTCATTACTCTG_TCCTGCAGCCAGAAAGACTC-CAGGGGACTCATTACTCTG_0_1_3	0.324586	-1.09328	-3.26158	frameshift
TCCTG-------------TC----TGACTCATTACTCTGT_TCCTGCAGCCAGAAAGACTCCAGGGGACTCATTACTCTGT_17_0_1	0.425672	-0.263206	-0.939649	frameshift
#NAME?	-0.203346	-1.84817	-1.07395	frameshift
TCCTGCAGCCAGAAAGACTC---------TTTTACTCTGT_TCCTGCAGCCAGAAAGACTCCAGGGGACTCATTACTCTGT_9_0_2	-0.121816	-0.324606	-3.10957	inframe
#NAME?	-0.400792	-2.38874	-2.39912	frameshift
TCCTGCAGC---------TTCAGGGGACTCATTACTCTGT_TCCTGCAGCCAGAAAGACTCCAGGGGACTCATTACTCTGT_9_0_1	-2.23729	-0.718885	-2.39912	inframe
TCCTGCAGCCAGAAA-----CAGGTGACTCATTACTCTGT_TCCTGCAGCCAGAAAGACTCCAGGGGACTCATTACTCTGT_5_0_1	-0.439786	-1.45585	-3.62415	frameshift
#NAME?	-0.237293	-3.26321	-3.62415	frameshift
TCCTGCAGCCAGAAAGG----------------ACTCTGT_TCCTGCAGCCAGAAAGACTCCAGGGGACTCATTACTCTGT_16_0_1	0.324586	-2.67824	-1.67661	frameshift
#NAME?	-2.23729	-2.26321	-4.10957	frameshift
TCCTGCAGC-----------------------------GT_TCCTGCAGCCAGAAAGACTCCAGGGGACTCATTACTCTGT_29_0_0	0.854205	0.399759	-2.39912	frameshift
#NAME?	-0.121816	-0.600241	-1.52461	frameshift
CCTGCAGCCAGAACTGCAGCCAGGGGACTCATTACTCTGT_CCTGCAGCCAGAAAGACT-CCAGGGGACTCATTACTCTGT_0_1_4	-1.98575	-2.38874	-3.62415	frameshift
TCCTGC----------------------------------_TCCTGCAGCCAGAAAGACTCCAGGGGACTCATTACTCTGT_60_0_0	-1.27206	-3.04081	-2.26158	inframe
TCCTGCAGCCAGAG--------------TAATGAGTCTGT_TCCTGCAGCCAGAAAGACTCCAGGGGACTCATTACTCTGT_14_0_4	0.301127	-1.20431	-1.84654	frameshift
TCCTGCAGCCAGAAAGAC--------------------GT_TCCTGCAGCCAGAAAGACTCCAGGGGACTCATTACTCTGT_20_0_0	-1.56611	-0.471508	-0.739968	frameshift
T---------------------------TCATTACTCTGT_TCCTGCAGCCAGAAAGACTCCAGGGGACTCATTACTCTGT_27_0_0	-0.633222	-0.922169	-0.797683	inframe
TCCTGCAGCCAGAAAGTCTCCTGCAGGGGACTCATTACTC_TCCTGCAGCCAGAAAGACTC---CAGGGGACTCATTACTC_0_3_1	0.764538	-0.0217047	-2.82743	inframe
TCCTGCAGCCAGAAGGAC------------ATTACTCTGT_TCCTGCAGCCAGAAAGACTCCAGGGGACTCATTACTCTGT_12_0_1	-0.460755	-0.971079	-2.38001	inframe
#NAME?	0.444781	0.0535834	-1.55441	inframe
#NAME?	-1.25295	-1.0217	-2.38001	frameshift
#NAME?	0.738226	-0.581132	-0.684472	frameshift
#NAME?	0.332013	-1.50713	-3.82743	inframe
#NAME?	-0.288574	-1.1852	-1.12699	frameshift
TCCTGCAG--------------------------------_TCCTGCAGCCAGAAAGACTCCAGGGGACTCATTACTCTGT_35_0_0	-1.02554	-0.0476999	-2.38001	frameshift
#NAME?	0.781816	-3.50713	-2.24247	frameshift
GC-TGCAG---GAGAGACA------GACTCATTACTCTGT_TCCTGCAGCCAGAAAGACTCCAGGGGACTCATTACTCTGT_10_0_3	-1.70361	-0.971079	-0.768537	frameshift
CCTGCAGCCAGAAGAGACA------GACTCATTACTCTGT_CCTGCAGCCAGAA-AGACTCCAGGGGACTCATTACTCTGT_6_1_1	-1.05591	-0.244097	-4.41239	frameshift
#NAME?	-3.15107	-2.2441	-1.28311	frameshift
TCCTGCAGCCAGAA-GACTCCCAGGGGACTCATTACTCTG_TCCTGCAGCCAGAAAGACTC-CAGGGGACTCATTACTCTG_1_1_0	-1.02554	-0.402795	-2.16447	inframe
TCCTGAAGCCAGA---------------------------_TCCTGCAGCCAGAAAGACTCCAGGGGACTCATTACTCTGT_36_0_1	-0.3251	-0.581132	-2.09046	inframe
TCCTGCAGCCAGAAA---TCCAGGG-ACTCATTACTCTGT_TCCTGCAGCCAGAAAGACTCCAGGGGACTCATTACTCTGT_4_0_0	0.183914	-0.337207	-1.16447	frameshift
#NAME?	-0.3251	-2.65913	-2.38001	frameshift
TCCTGCAGCCAGAAAG-------GGGACTC-------TGT_TCCTGCAGCCAGAAAGACTCCAGGGGACTCATTACTCTGT_14_0_0	-0.882581	-3.2441	-1.05484	frameshift
TCCTGCG------------CCAGGGGACTCATTACTCTGT_TCCTGCAGCCAGAAAGACTCCAGGGGACTCATTACTCTGT_12_0_1	-0.0992833	-2.00234	-2.39303	inframe
TCCTGCAGCCAGAAAGACTC--------------------_TCCTGCAGCCAGAAAGACTCCAGGGGACTCATTACTCTGT_72_0_0	-0.115403	-3.22473	-2.00071	inframe
TCCTGCAGCCAGAAAGACTG--------------------_TCCTGCAGCCAGAAAGACTCCAGGGGACTCATTACTCTGT_79_0_1	-1.26921	-2.35026	-0.665107	frameshift
#NAME?	0.588773	-2.80969	-1.43883	inframe
TCCAG---------------------ACTCATTACTCTGT_TCCTGCAGCCAGAAAGACTCCAGGGGACTCATTACTCTGT_21_0_1	-0.287356	-1.00234	-3.39303	inframe
#NAME?	-0.0365476	0.212674	-3.0711	frameshift
TCCTGCAGCCAGAAAGACTC----------ATTACTCTG-_TCCTGCAGCCAGAAAGACTCCAGGGGACTCATTACTCTGT_26_0_0	-0.613857	-1.56177	-4.0711	frameshift
TCCTGCAGCCAGAAAG-------GGGAGTCATTACTCTGT_TCCTGCAGCCAGAAAGACTCCAGGGGACTCATTACTCTGT_7_0_1	-0.32435	-0.722231	-1.10763	frameshift
CCTGCAGCCAGAAAGCTCTTCAGGGGACTCATTACTCTGT_CCTGCAGCCAGAAAGA-CTCCAGGGGACTCATTACTCTGT_0_1_2	-0.546742	-1.10925	-2.36064	frameshift
TCCTGCAGCCAGAAAGACTC-----------------TG-_TCCTGCAGCCAGAAAGACTCCAGGGGACTCATTACTCTGT_25_0_0	-1.00617	-1.41738	-3.39303	frameshift
TCCTG-----------------------------------_TCCTGCAGCCAGAAAGACTCCAGGGGACTCATTACTCTGT_51_0_0	0.00877641	-5.80969	-2.36064	inframe
TCCTGCAGCCAGAAAGACTC-AGGGGACTCTTTACTCTGT_TCCTGCAGCCAGAAAGACTCCAGGGGACTCATTACTCTGT_1_0_1	-0.115403	-1.16584	-2.30556	frameshift
TCCTGCAGCCAGAAAGACTCCCG---ACTCATTACTCTGT_TCCTGCAGCCAGAAAGACTCCAGGGGACTCATTACTCTGT_3_0_1	-0.503674	-0.350263	-2.1451	inframe
TCCTGCAGCCAT-------------------TTACTCTGT_TCCTGCAGCCAGAAAGACTCCAGGGGACTCATTACTCTGT_19_0_1	0.876469	-1.48777	-5.39303	frameshift
TCCTGCAGCCAGAAAGAGTCTTTCAGGGGACTCATTACTC_TCCTGCAGCCAGAAAGACTC---CAGGGGACTCATTACTC_0_3_1	-0.461853	-1.63977	-2.0711	inframe
TCCTGCAGCCAG----------------------------_TCCTGCAGCCAGAAAGACTCCAGGGGACTCATTACTCTGT_79_0_0	1.20976	-0.350263	-0.611668	frameshift
TCCTGCAGCCAG-------------GAGACAT----CTGT_TCCTGCAGCCAGAAAGACTCCAGGGGACTCATTACTCTGT_17_0_2	-1.83625	-2.63977	-1.2231	frameshift
TCCTGCAGCCAGACA---TC-----------TGACTCTGT_TCCTGCAGCCAGAAAGACTCCAGGGGACTCATTACTCTGT_14_0_2	-2.1317	-1.05481	-1.53505	frameshift
TCCTACAGCCAGAAAGACTC-AGGGGACTCATTACTCTGT_TCCTGCAGCCAGAAAGACTCCAGGGGACTCATTACTCTGT_1_0_1	-0.131705	-1.56177	-1.9336	frameshift
TCCTGCAGCCAGAAAGACTC--------------TTCTGT_TCCTGCAGCCAGAAAGACTCCAGGGGACTCATTACTCTGT_14_0_1	-0.181746	-2.00234	-3.2231	frameshift
#NAME?	-0.145243	-0.363801	-1.088	frameshift
TCCTGC----------------------------------_TCCTGCAGCCAGAAAGACTCCAGGGGACTCATTACTCTGT_39_0_0	0.405772	-0.542138	-2.34101	inframe
TCCTGCAGCCAGAAAGACT------GGCACATTACTCTGT_TCCTGCAGCCAGAAAGACTCCAGGGGACTCATTACTCTGT_6_0_2	-1.07965	-2.79007	-2.34101	inframe
TCCTGCAGCCA-------TTCAGGGGACTCATTACTCTGT_TCCTGCAGCCAGAAAGACTCCAGGGGACTCATTACTCTGT_7_0_1	-0.24958	-1.03518	-5.3734	frameshift
TCCTGCAGCCAGAAAGACTCGTCCAGGGGACTCATTACTC_TCCTGCAGCCAGAAAGACTC---CAGGGGACTCATTACTC_0_3_0	-0.594228	0.0428245	-1.91397	inframe
#NAME?	0.75042	-0.580612	-1.78844	frameshift
TCCTGCAGCCTG-----------------CATTACTCTGT_TCCTGCAGCCAGAAAGACTCCAGGGGACTCATTACTCTGT_17_0_1	-3.24958	-1.2051	-2.34101	frameshift
TCCTGCAGCCAG------TCCAGGG-ACTCATTACTCTGT_TCCTGCAGCCAGAAAGACTCCAGGGGACTCATTACTCTGT_7_0_0	-0.986545	-0.580612	-1.61851	frameshift
TCCT---------------------------------TGT_TCCTGCAGCCAGAAAGACTCCAGGGGACTCATTACTCTGT_33_0_0	-0.267727	-4.79007	-2.34101	inframe
TCCTGCAGCCA-------------------------CTGT_TCCTGCAGCCAGAAAGACTCCAGGGGACTCATTACTCTGT_25_0_0	0.057849	0.232302	-3.20347	frameshift
TCCTGCAGCCAGAAAGG-----GGAGACTCATTACTCTGT_TCCTGCAGCCAGAAAGACTCCAGGGGACTCATTACTCTGT_5_0_2	-0.484045	0.297397	-1.51542	frameshift
TCCTGCAGCCA-----------------------------_TCCTGCAGCCAGAAAGACTCCAGGGGACTCATTACTCTGT_59_0_0	-1.71353	-3.2051	-2.28594	frameshift
TCCTGCAGCCAGACTGACTC----------ATTACTCTGT_TCCTGCAGCCAGAAAGACTCCAGGGGACTCATTACTCTGT_10_0_2	-1.21396	-0.580612	-3.3734	frameshift
TCCTGCAGCCAGAA--------------------------_TCCTGCAGCCAGAAAGACTCCAGGGGACTCATTACTCTGT_41_0_0	0.235847	-3.2051	-3.56604	frameshift
TCCTGCAGCCAGAAAGACG--AGGGGACTCATTACTCTGT_TCCTGCAGCCAGAAAGACTCCAGGGGACTCATTACTCTGT_2_0_1	0.588364	-0.432513	-2.28594	frameshift
TCCTGCAGCCAGAC------------------TACTCTGT_TCCTGCAGCCAGAAAGACTCCAGGGGACTCATTACTCTGT_18_0_1	-0.462983	-0.835869	-2.67296	inframe
TCCTGCAGCCAGA-------CATCTGGCTCATTACTCTGT_TCCTGCAGCCAGAAAGACTCCAGGGGACTCATTACTCTGT_7_0_4	-1.57151	-0.330634	-3.20347	frameshift
TCCTGC----------------------------CTCTGT_TCCTGCAGCCAGAAAGACTCCAGGGGACTCATTACTCTGT_28_0_0	0.222908	0.0925776	-3.20347	frameshift
#NAME?	0.0134549	-0.175356	-1.12547	frameshift
TCTT-----------------------------------T_TCCTGCAGCCAGAAAGACTCCAGGGGACTCATTACTCTGT_35_0_1	-0.304721	-1.08963	-2.20347	frameshift
TCCTGCAGCCAGAA-GAGTCCAGGGGACTCATTACTCTGT_TCCTGCAGCCAGAAAGACTCCAGGGGACTCATTACTCTGT_1_0_1	0.273982	-0.330634	-2.34101	frameshift
TCCTGCAGCCAGAAGGACTCCTCCAGGGGACTCATTACTC_TCCTGCAGCCAGAAAGACTC---CAGGGGACTCATTACTC_0_3_1	0.196677	0.37986	-1.01585	inframe
TCCTGCAGCC--------TTTCTGGGACTCATTACTCTGT_TCCTGCAGCCAGAAAGACTCCAGGGGACTCATTACTCTGT_8_0_4	-1.92765	-2.34101	-2.28594	frameshift
TCCTGCAGCCAGAAAGAGTA---ATGAGTCATTACTCTGT_TCCTGCAGCCAGAAAGACTCCAGGGGACTCATTACTCTGT_3_0_5	-0.644717	-0.522238	-2.65306	inframe
TCCTGCAGCCAGAT-GTCT------GACTCATTACTCTGT_TCCTGCAGCCAGAAAGACTCCAGGGGACTCATTACTCTGT_7_0_2	0.47076	0.18403	-1.70964	frameshift
TCCTGCAGC------------ACAGGACTCATTACTCTGT_TCCTGCAGCCAGAAAGACTCCAGGGGACTCATTACTCTGT_12_0_2	-1.38168	-2.60024	-2.32111	inframe
[truncated: 593 more rows]

## Sheet: Matrix_logFC_rep2
	day2_day1	day5_day1	day9_day1	Class
TCCTGCAGCCAGAAAGACTC----------ATTACTCTGT_TCCTGCAGCCAGAAAGACTCCAGGGGACTCATTACTCTGT_10_0_0	-0.242527	-0.824734	-2.25987	frameshift
TCCTGCAGCCAGAAAGACTC-AGGGGACTCATTACTCTGT_TCCTGCAGCCAGAAAGACTCCAGGGGACTCATTACTCTGT_1_0_0	-0.340411	-1.08073	-2.56336	frameshift
TCCTGCAGCCAG-----------GGGACTCATTACTCTGT_TCCTGCAGCCAGAAAGACTCCAGGGGACTCATTACTCTGT_11_0_0	-0.319478	-0.818266	-2.33842	frameshift
TCCTGCAGCCAGAAAGAC--CAGGGGACTCATTACTCTGT_TCCTGCAGCCAGAAAGACTCCAGGGGACTCATTACTCTGT_2_0_0	-0.237803	-0.823724	-2.37495	frameshift
TCCTGCAGCCAGAAAGAC---AGGGGACTCATTACTCTGT_TCCTGCAGCCAGAAAGACTCCAGGGGACTCATTACTCTGT_3_0_0	-0.254877	-0.846739	-2.36694	inframe
TCCTGCAGCCAGAAAGACTCCCAGGGGACTCATTACTCTG_TCCTGCAGCCAGAAAGACTC-CAGGGGACTCATTACTCTG_0_1_0	-0.255504	-0.994722	-2.50563	frameshift
TCCTGCAGCCAGAA------CAGGGGACTCATTACTCTGT_TCCTGCAGCCAGAAAGACTCCAGGGGACTCATTACTCTGT_6_0_0	-0.299768	-0.870208	-2.44823	inframe
TCCTGCAGCCAGA--------------CTCATTACTCTGT_TCCTGCAGCCAGAAAGACTCCAGGGGACTCATTACTCTGT_14_0_0	-0.317882	-0.779296	-2.30999	frameshift
TCCTGCAGCCAGAAAG-------GGGACTCATTACTCTGT_TCCTGCAGCCAGAAAGACTCCAGGGGACTCATTACTCTGT_7_0_0	-0.252828	-0.876916	-2.38723	frameshift
TCCTGCAG---------------GGGACTCATTACTCTGT_TCCTGCAGCCAGAAAGACTCCAGGGGACTCATTACTCTGT_15_0_0	-0.244268	-0.753803	-2.16219	inframe
TCCTGCAGCCAGAAAG----CAGGGGACTCATTACTCTGT_TCCTGCAGCCAGAAAGACTCCAGGGGACTCATTACTCTGT_4_0_0	-0.320005	-0.848676	-2.44965	frameshift
TCCTGCAGCCAGAAAGACTC-----------------TGT_TCCTGCAGCCAGAAAGACTCCAGGGGACTCATTACTCTGT_17_0_0	-0.267064	-0.77435	-2.29002	frameshift
TCCTGCAGCCAGAAA-----CAGGGGACTCATTACTCTGT_TCCTGCAGCCAGAAAGACTCCAGGGGACTCATTACTCTGT_5_0_0	-0.186002	-0.793848	-2.41512	frameshift
TCCTGCAGCCAGA---------------------------_TCCTGCAGCCAGAAAGACTCCAGGGGACTCATTACTCTGT_36_0_0	-0.164772	-0.725502	-2.12265	inframe
TCCTGCAGCCAGAAAGACTCACAGGGGACTCATTACTCTG_TCCTGCAGCCAGAAAGACTC-CAGGGGACTCATTACTCTG_0_1_0	-0.211173	-0.87368	-2.29113	frameshift
TCCTGCAGCCA--------------------TTACTCTGT_TCCTGCAGCCAGAAAGACTCCAGGGGACTCATTACTCTGT_20_0_0	-0.221162	-0.720781	-2.00385	frameshift
TCCTGCAGCCAGAAGGACTC-AGGGGACTCATTACTCTGT_TCCTGCAGCCAGAAAGACTCCAGGGGACTCATTACTCTGT_1_0_1	-0.0937568	-0.781208	-2.49245	frameshift
TCCTGCAGCCAGA-------CAGGGGACTCATTACTCTGT_TCCTGCAGCCAGAAAGACTCCAGGGGACTCATTACTCTGT_7_0_0	-0.35577	-0.938633	-2.45482	frameshift
TCCTGCAGCCAGAAAGACTCCAGGG-ACTCATTACTCTGT_TCCTGCAGCCAGAAAGACTCCAGGGGACTCATTACTCTGT_1_0_0	-0.349543	-1.00782	-2.41084	frameshift
TCCTGCAG--------------------------------_TCCTGCAGCCAGAAAGACTCCAGGGGACTCATTACTCTGT_36_0_0	-0.150468	-0.705998	-1.93934	inframe
TCCTGCAGCCAGAAAGACTCTCAGGGGACTCATTACTCTG_TCCTGCAGCCAGAAAGACTC-CAGGGGACTCATTACTCTG_0_1_0	-0.235489	-0.981299	-2.5287	frameshift
TCCTGCAGCCAGAAAGACTCTCCAGGGGACTCATTACTCT_TCCTGCAGCCAGAAAGACTC--CAGGGGACTCATTACTCT_0_2_0	-0.173762	-0.866311	-2.43104	frameshift
#NAME?	-0.224031	-0.749166	-1.94172	inframe
TCCTGCAGCCAGAAAGAC----------------------_TCCTGCAGCCAGAAAGACTCCAGGGGACTCATTACTCTGT_32_0_0	-0.186058	-0.781019	-2.05123	frameshift
TC----------------------------ATTACTCTGT_TCCTGCAGCCAGAAAGACTCCAGGGGACTCATTACTCTGT_28_0_0	-0.128183	-0.604916	-1.8789	frameshift
T-------------------------------------GT_TCCTGCAGCCAGAAAGACTCCAGGGGACTCATTACTCTGT_37_0_0	-0.173315	-0.727911	-1.98895	frameshift
TCCTGCAGCCAGAAAGACTC-----GACTCATTACTCTGT_TCCTGCAGCCAGAAAGACTCCAGGGGACTCATTACTCTGT_5_0_0	-0.248972	-0.863071	-2.22228	frameshift
TCCTGCAGCCAGAA----------GGACTCATTACTCTGT_TCCTGCAGCCAGAAAGACTCCAGGGGACTCATTACTCTGT_10_0_0	-0.176407	-0.530918	-2.26371	frameshift
TCCTGCAGCCAGAAAG---CCAGGGGACTCATTACTCTGT_TCCTGCAGCCAGAAAGACTCCAGGGGACTCATTACTCTGT_3_0_0	-0.194794	-0.710393	-2.17862	inframe
TCCTGCAGCCAGAA-GACTCCAGGGGACTCATTACTCTGT_TCCTGCAGCCAGAAAGACTCCAGGGGACTCATTACTCTGT_1_0_0	-0.182128	-0.911378	-2.56707	frameshift
TCCTGCAGCCA---------CAGGGGACTCATTACTCTGT_TCCTGCAGCCAGAAAGACTCCAGGGGACTCATTACTCTGT_9_0_0	-0.266664	-0.770528	-2.26918	inframe
TCCTGCAGCCAG--------CAGGGGACTCATTACTCTGT_TCCTGCAGCCAGAAAGACTCCAGGGGACTCATTACTCTGT_8_0_0	-0.274002	-0.791271	-2.21883	frameshift
TCCTGCAGCCAGAAGGAC--CAGGGGACTCATTACTCTGT_TCCTGCAGCCAGAAAGACTCCAGGGGACTCATTACTCTGT_2_0_1	-0.269875	-0.808019	-2.41103	frameshift
TCCTGCAGC------------AGGGGACTCATTACTCTGT_TCCTGCAGCCAGAAAGACTCCAGGGGACTCATTACTCTGT_12_0_0	-0.280666	-0.741366	-2.22272	inframe
TCC------------------AGGGGACTCATTACTCTGT_TCCTGCAGCCAGAAAGACTCCAGGGGACTCATTACTCTGT_18_0_0	-0.213532	-0.754513	-2.13576	inframe
TCCTGCAGCCAGAA-------------CTCATTACTCTGT_TCCTGCAGCCAGAAAGACTCCAGGGGACTCATTACTCTGT_13_0_0	-0.272259	-0.738768	-2.27515	frameshift
TCCTGC--------------CAGGGGACTCATTACTCTGT_TCCTGCAGCCAGAAAGACTCCAGGGGACTCATTACTCTGT_14_0_0	-0.274413	-0.753784	-2.18517	frameshift
TCCTGCAGCCAGAAAGACTC--------TCATTACTCTGT_TCCTGCAGCCAGAAAGACTCCAGGGGACTCATTACTCTGT_8_0_0	-0.319687	-0.760487	-2.37015	frameshift
TCCTGCAGCCAGAAAGACTCGCAGGGGACTCATTACTCTG_TCCTGCAGCCAGAAAGACTC-CAGGGGACTCATTACTCTG_0_1_0	-0.238523	-1.03096	-2.52931	frameshift
TCCTGCAGCCAGAAGGAC---AGGGGACTCATTACTCTGT_TCCTGCAGCCAGAAAGACTCCAGGGGACTCATTACTCTGT_3_0_1	-0.281048	-0.936595	-2.52556	inframe
TCCTGCA------------------------TTACTCTGT_TCCTGCAGCCAGAAAGACTCCAGGGGACTCATTACTCTGT_24_0_0	-0.0958802	-0.811567	-2.18626	inframe
TCTTGAAAC------------AGGGGACTCATTACTCTGT_TCCTGCAGCCAGAAAGACTCCAGGGGACTCATTACTCTGT_12_0_3	-0.149732	-1.80588	-1.96702	inframe
TCCTGCAGCC----------CAGGGGACTCATTACTCTGT_TCCTGCAGCCAGAAAGACTCCAGGGGACTCATTACTCTGT_10_0_0	-0.405191	-0.720759	-2.40778	frameshift
TCCTGCAGCCAGAA-----CCAGGGGACTCATTACTCTGT_TCCTGCAGCCAGAAAGACTCCAGGGGACTCATTACTCTGT_5_0_0	-0.255439	-0.827764	-2.23433	frameshift
TCCTGCAGCCAGGA-----------GACTCATTACTCTGT_TCCTGCAGCCAGAAAGACTCCAGGGGACTCATTACTCTGT_11_0_1	-0.284927	-0.87896	-2.62926	frameshift
TCCTGCAGCCAGAAAGACTG---------CATTACTCTGT_TCCTGCAGCCAGAAAGACTCCAGGGGACTCATTACTCTGT_9_0_1	-0.304592	-0.7017	-2.11663	inframe
TCCTGCAG------------------ACTCATTACTCTGT_TCCTGCAGCCAGAAAGACTCCAGGGGACTCATTACTCTGT_18_0_0	-0.248981	-0.752388	-2.165	inframe
TC-----------------------------------TGT_TCCTGCAGCCAGAAAGACTCCAGGGGACTCATTACTCTGT_35_0_0	-0.223242	-0.741635	-1.91606	frameshift
TCCTGCAGCCAGAAAGAC-CCAGGGGACTCATTACTCTGT_TCCTGCAGCCAGAAAGACTCCAGGGGACTCATTACTCTGT_1_0_0	-0.21328	-0.93185	-2.51074	frameshift
TCCTGCAGCCAG-------------GACTCATTACTCTGT_TCCTGCAGCCAGAAAGACTCCAGGGGACTCATTACTCTGT_13_0_0	-0.234119	-0.853336	-2.43585	frameshift
TCCTGCAGCCAGAAAGACT-------------------GT_TCCTGCAGCCAGAAAGACTCCAGGGGACTCATTACTCTGT_19_0_0	-0.348541	-1.03096	-2.26838	frameshift
TCCTGCA-------------CAGGGGACTCATTACTCTGT_TCCTGCAGCCAGAAAGACTCCAGGGGACTCATTACTCTGT_13_0_0	-0.205361	-0.759472	-2.08205	frameshift
TCCTGCAGCCAGAAAGACT---------------------_TCCTGCAGCCAGAAAGACTCCAGGGGACTCATTACTCTGT_48_0_0	-0.244573	-0.734744	-1.73972	inframe
#NAME?	-0.309707	-0.664153	-2.35208	frameshift
TC-------------------AGGGGACTCATTACTCTGT_TCCTGCAGCCAGAAAGACTCCAGGGGACTCATTACTCTGT_19_0_0	-0.261935	-0.746479	-2.08124	frameshift
TCCTGCAGCCAGAAAGAT--CAGGGGACTCATTACTCTGT_TCCTGCAGCCAGAAAGACTCCAGGGGACTCATTACTCTGT_2_0_1	0.265292	-0.23155	-1.89899	frameshift
#NAME?	-0.146258	-0.704934	-1.49102	frameshift
TCCTGCAGCCAG----------------------------_TCCTGCAGCCAGAAAGACTCCAGGGGACTCATTACTCTGT_32_0_0	-0.156008	-0.805328	-2.06831	frameshift
TCCT-------------------------CATTACTCTGT_TCCTGCAGCCAGAAAGACTCCAGGGGACTCATTACTCTGT_25_0_0	-0.100224	-0.588821	-1.73548	frameshift
#NAME?	-0.232397	-0.658101	-1.86967	inframe
TCC-----------------CAGGGGACTCATTACTCTGT_TCCTGCAGCCAGAAAGACTCCAGGGGACTCATTACTCTGT_17_0_0	-0.258078	-0.683692	-2.25835	frameshift
#NAME?	-0.350411	-0.706814	-1.88511	inframe
TCCTGCAGCCAGAAAGACT---GGGGACTCATTACTCTGT_TCCTGCAGCCAGAAAGACTCCAGGGGACTCATTACTCTGT_3_0_0	-0.263551	-0.66416	-2.24252	inframe
TCCTGCAGCCAGAAAGACTC---------CATTACTCTGT_TCCTGCAGCCAGAAAGACTCCAGGGGACTCATTACTCTGT_9_0_0	-0.382039	-0.996493	-2.4249	inframe
TCCTGCAGCCAG------------GGACTCATTACTCTGT_TCCTGCAGCCAGAAAGACTCCAGGGGACTCATTACTCTGT_12_0_0	-0.290965	-0.831862	-2.12111	inframe
TCCT----------------CAGGGGACTCATTACTCTGT_TCCTGCAGCCAGAAAGACTCCAGGGGACTCATTACTCTGT_16_0_0	-0.234527	-0.627557	-2.06405	frameshift
TCCTGCAGCCAGAAAGACTC--GGGGACTCATTACTCTGT_TCCTGCAGCCAGAAAGACTCCAGGGGACTCATTACTCTGT_2_0_0	-0.169441	-0.809917	-2.31801	frameshift
TCCTGCAGCCAGAAAGACTC-------CTCATTACTCTGT_TCCTGCAGCCAGAAAGACTCCAGGGGACTCATTACTCTGT_7_0_0	-0.40635	-1.02177	-2.49246	frameshift
TCCTGCAGCCAGAA--------GGGGACTCATTACTCTGT_TCCTGCAGCCAGAAAGACTCCAGGGGACTCATTACTCTGT_8_0_0	-0.151777	-0.842989	-2.38773	frameshift
TCCTGCAGCCAGAAAGACTC---ATTACTCATTACTCTGT_TCCTGCAGCCAGAAAGACTCCAGGGGACTCATTACTCTGT_3_0_3	-0.197982	-0.700401	-1.94516	inframe
TCCTGCAGCCAGAAAGACTC---GGGACTCATTACTCTGT_TCCTGCAGCCAGAAAGACTCCAGGGGACTCATTACTCTGT_3_0_0	-0.225473	-0.772994	-2.35871	inframe
TCCTGCAGCCAGAAAGTC---AGGGGACTCATTACTCTGT_TCCTGCAGCCAGAAAGACTCCAGGGGACTCATTACTCTGT_3_0_1	0.0652459	-0.572205	-2.09723	inframe
TCCTGCAGCCAGAAAG---------GACTCATTACTCTGT_TCCTGCAGCCAGAAAGACTCCAGGGGACTCATTACTCTGT_9_0_0	-0.223141	-0.669981	-2.22135	inframe
TCCTG----------------------------------T_TCCTGCAGCCAGAAAGACTCCAGGGGACTCATTACTCTGT_34_0_0	0.0142932	-0.715591	-1.68023	frameshift
TCCTGCAGCCAGAAAGACTC------ACTCATTACTCTGT_TCCTGCAGCCAGAAAGACTCCAGGGGACTCATTACTCTGT_6_0_0	-0.397668	-0.799177	-2.22293	inframe
TCCTGCAGCCAGAAAGACTCCTCCAGGGGACTCATTACTC_TCCTGCAGCCAGAAAGACTC---CAGGGGACTCATTACTC_0_3_0	-0.152422	-0.868455	-2.40255	inframe
TCCTGCAGCCAGAAAGACTTTCAGGGGACTCATTACTCTG_TCCTGCAGCCAGAAAGACTC-CAGGGGACTCATTACTCTG_0_1_1	0.190438	-0.247918	-2.05377	frameshift
TCCTGCAGCCAGAAAG--------GGACTCATTACTCTGT_TCCTGCAGCCAGAAAGACTCCAGGGGACTCATTACTCTGT_8_0_0	-0.108095	-0.840869	-2.25331	frameshift
#NAME?	-0.27723	-0.623949	-1.74348	frameshift
TCCTGCAGCCAGAAAGACT------GGCTCATTACTCTGT_TCCTGCAGCCAGAAAGACTCCAGGGGACTCATTACTCTGT_6_0_1	-0.296849	-0.7739	-2.31087	inframe
CCTGCAGCCAGAAAGACTTCCAGGGGACTCATTACTCTGT_CCTGCAGCCAGAAAGACT-CCAGGGGACTCATTACTCTGT_0_1_0	-0.18069	-0.919339	-2.52734	frameshift
TCCTGCAGCCAGA----------------CATTACTCTGT_TCCTGCAGCCAGAAAGACTCCAGGGGACTCATTACTCTGT_16_0_0	-0.365796	-0.865137	-2.25043	frameshift
TCCTGCAGCCAGAAAGACTC----GGACTCATTACTCTGT_TCCTGCAGCCAGAAAGACTCCAGGGGACTCATTACTCTGT_4_0_0	-0.2622	-0.94006	-2.28154	frameshift
#NAME?	-0.0182233	-0.666241	-1.71978	frameshift
TCCTGCAGCCAGAAA------------CTCATTACTCTGT_TCCTGCAGCCAGAAAGACTCCAGGGGACTCATTACTCTGT_12_0_0	-0.309038	-0.871846	-2.04718	inframe
TCCTGCAGCCAGAAAGACTC--AGGGACTCATTACTCTGT_TCCTGCAGCCAGAAAGACTCCAGGGGACTCATTACTCTGT_2_0_1	-0.0881442	-0.788182	-2.23819	frameshift
TCCTGCAGCCAGAAAGA-----GGGGACTCATTACTCTGT_TCCTGCAGCCAGAAAGACTCCAGGGGACTCATTACTCTGT_5_0_0	-0.315462	-0.906962	-2.30675	frameshift
TCCTGCAGCCAGA---------GGGGACTCATTACTCTGT_TCCTGCAGCCAGAAAGACTCCAGGGGACTCATTACTCTGT_9_0_0	-0.260606	-0.632384	-1.95859	inframe
TCCTGCAGCCAGAAAG-CTCCAGGGGACTCATTACTCTGT_TCCTGCAGCCAGAAAGACTCCAGGGGACTCATTACTCTGT_1_0_0	-0.16904	-1.03548	-2.6341	frameshift
TCCTGCAGCC------------------TCATTACTCTGT_TCCTGCAGCCAGAAAGACTCCAGGGGACTCATTACTCTGT_18_0_0	-0.122283	-0.698447	-1.44102	inframe
TCCTGCAGCCAGAAAGAATC----------ATTACTCTGT_TCCTGCAGCCAGAAAGACTCCAGGGGACTCATTACTCTGT_10_0_1	0.102551	-0.379411	-1.45095	frameshift
#NAME?	0.101158	-0.69199	-2.07155	frameshift
TCCTGCAGCCAGAAAGAA--CAGGGGACTCATTACTCTGT_TCCTGCAGCCAGAAAGACTCCAGGGGACTCATTACTCTGT_2_0_1	-0.160943	-0.901401	-2.18101	frameshift
TCCTGCAGCCAGAAAGAC------------ATTACTCTGT_TCCTGCAGCCAGAAAGACTCCAGGGGACTCATTACTCTGT_12_0_0	-0.169138	-0.810272	-1.9954	inframe
TCCTGCA--------------------CTCATTACTCTGT_TCCTGCAGCCAGAAAGACTCCAGGGGACTCATTACTCTGT_20_0_0	-0.140483	-0.818477	-2.31454	frameshift
TCCTGCAGCCAGAAAG--TCCAGGGGACTCATTACTCTGT_TCCTGCAGCCAGAAAGACTCCAGGGGACTCATTACTCTGT_2_0_0	-0.179834	-0.869675	-2.29472	frameshift
TCCTGCAGCCAGAAA----CCAGGGGACTCATTACTCTGT_TCCTGCAGCCAGAAAGACTCCAGGGGACTCATTACTCTGT_4_0_0	-0.2475	-0.759497	-2.25799	frameshift
TCCTGCAGC-------------------TCATTACTCTGT_TCCTGCAGCCAGAAAGACTCCAGGGGACTCATTACTCTGT_19_0_0	-0.257121	-0.746296	-1.85829	frameshift
TCCTGCAGCCAGAAAGACT------GACTCATTACTCTGT_TCCTGCAGCCAGAAAGACTCCAGGGGACTCATTACTCTGT_6_0_0	-0.275031	-0.862732	-2.03892	inframe
TCCTGCAGCCAGAAAGACTC--------------------_TCCTGCAGCCAGAAAGACTCCAGGGGACTCATTACTCTGT_33_0_0	-0.120782	-0.859638	-2.187	inframe
#NAME?	-0.29089	-0.797108	-2.2102	frameshift
#NAME?	0.112654	-0.605676	-1.87486	frameshift
TCCTGCAGCCAGAAG-----CAGGGGACTCATTACTCTGT_TCCTGCAGCCAGAAAGACTCCAGGGGACTCATTACTCTGT_5_0_1	-0.463397	-0.913025	-2.72772	frameshift
TCCTGCAGCCAGAAAGACTC-----------TTACTCTGT_TCCTGCAGCCAGAAAGACTCCAGGGGACTCATTACTCTGT_11_0_0	-0.349307	-0.824993	-2.41671	frameshift
TCCTGCAGCCAGAAAGACTGCAGG--ACTCATTACTCTGT_TCCTGCAGCCAGAAAGACTCCAGGGGACTCATTACTCTGT_2_0_1	-0.023967	-0.699557	-2.12495	frameshift
TCCTGCAGCCAGAAT-----CAGGGGACTCATTACTCTGT_TCCTGCAGCCAGAAAGACTCCAGGGGACTCATTACTCTGT_5_0_1	-0.0667044	-0.690216	-2.41271	frameshift
TCCTG---------------------ACTCATTACTCTGT_TCCTGCAGCCAGAAAGACTCCAGGGGACTCATTACTCTGT_21_0_0	0.0889954	-0.394453	-1.75825	inframe
TCCTGCAGCCAGAAAGACT---------------------_TCCTGCAGCCAGAAAGACTCCAGGGGACTCATTACTCTGT_35_0_0	-0.128531	-0.693075	-1.75178	frameshift
TCCTGCAGCCAGA---------------------CTCTGT_TCCTGCAGCCAGAAAGACTCCAGGGGACTCATTACTCTGT_21_0_0	-0.322735	-0.782205	-2.33656	inframe
TCCTGC----------------------TCATTACTCTGT_TCCTGCAGCCAGAAAGACTCCAGGGGACTCATTACTCTGT_22_0_0	0.0444562	-0.43653	-2.0331	frameshift
TCCTGCAGCCAGAA-GACTC-AGGGGACTCATTACTCTGT_TCCTGCAGCCAGAAAGACTCCAGGGGACTCATTACTCTGT_2_0_0	-0.0202734	-0.653104	-2.27512	frameshift
TCCTGCAGCCAGAAATACTC----------ATTACTCTGT_TCCTGCAGCCAGAAAGACTCCAGGGGACTCATTACTCTGT_10_0_1	-0.260419	-1.47711	-2.66467	frameshift
#NAME?	0.0798759	-1.13315	-1.72317	frameshift
#NAME?	-0.0240288	-0.717089	-2.01338	inframe
#NAME?	-0.211033	-0.667694	-1.80149	frameshift
#NAME?	-0.0713059	-0.650246	-2.08227	frameshift
TCCTGCAGCCAGAAAGACTC----------TTTACTCTGT_TCCTGCAGCCAGAAAGACTCCAGGGGACTCATTACTCTGT_10_0_1	-0.156853	-0.729275	-2.20738	frameshift
TCCTGCAGCCAGAA-----------GACTCATTACTCTGT_TCCTGCAGCCAGAAAGACTCCAGGGGACTCATTACTCTGT_11_0_0	-0.136201	-0.680131	-2.61557	frameshift
#NAME?	-0.299582	-0.778896	-2.08332	inframe
TCCTGCAGCCAGAAAGACT----GGGACTCATTACTCTGT_TCCTGCAGCCAGAAAGACTCCAGGGGACTCATTACTCTGT_4_0_0	-0.209174	-0.707388	-2.19872	frameshift
TCCTGCAGCCAGAAAGACTC------------TACTCTGT_TCCTGCAGCCAGAAAGACTCCAGGGGACTCATTACTCTGT_12_0_0	-0.303484	-0.892349	-2.37727	inframe
TCCTGCAGCCAGAAAGA--------GACTCATTACTCTGT_TCCTGCAGCCAGAAAGACTCCAGGGGACTCATTACTCTGT_8_0_0	-0.278023	-0.737761	-2.34188	frameshift
TCCTGCAGCCAGAA--------------------CTCTGT_TCCTGCAGCCAGAAAGACTCCAGGGGACTCATTACTCTGT_20_0_0	-0.371118	-0.726749	-2.16683	frameshift
TCCTGCAGCCAGAAAGA-TCCAGGGGACTCATTACTCTGT_TCCTGCAGCCAGAAAGACTCCAGGGGACTCATTACTCTGT_1_0_0	-0.171807	-0.887238	-2.47584	frameshift
TCCTGC-----------------------------TCTGT_TCCTGCAGCCAGAAAGACTCCAGGGGACTCATTACTCTGT_29_0_0	0.168384	-0.537048	-2.09556	frameshift
TCCTGCAGCCAGA------------GACTCATTACTCTGT_TCCTGCAGCCAGAAAGACTCCAGGGGACTCATTACTCTGT_12_0_0	-0.269305	-0.712887	-2.28264	inframe
TCCTGCAGCCAGAA-----------------TTACTCTGT_TCCTGCAGCCAGAAAGACTCCAGGGGACTCATTACTCTGT_17_0_0	-0.152354	-0.725243	-2.02485	frameshift
CCTGCAGCCAGAAAGACTGCCAGGGGACTCATTACTCTGT_CCTGCAGCCAGAAAGACT-CCAGGGGACTCATTACTCTGT_0_1_0	-0.155828	-0.777686	-2.05892	frameshift
TCCTGCAGCCAGAAAT----CAGGGGACTCATTACTCTGT_TCCTGCAGCCAGAAAGACTCCAGGGGACTCATTACTCTGT_4_0_1	0.160718	-0.319617	-1.71628	frameshift
TCCTGCAGCCAGA------CCAGGGGACTCATTACTCTGT_TCCTGCAGCCAGAAAGACTCCAGGGGACTCATTACTCTGT_6_0_0	-0.403619	-0.802276	-2.2925	inframe
TCCTGCAGCCAGAAAG------GGGGACTCATTACTCTGT_TCCTGCAGCCAGAAAGACTCCAGGGGACTCATTACTCTGT_6_0_0	-0.274529	-0.814916	-2.33607	inframe
TCCTGCAGCCAGAAAGACT---------------------_TCCTGCAGCCAGAAAGACTCCAGGGGACTCATTACTCTGT_21_0_0	-0.212602	-0.505924	-2.15129	inframe
#NAME?	-0.394126	-0.793703	-1.90718	frameshift
TCCTGCAGCCAGAAGG-CTCCAGGGGACTCATTACTCTGT_TCCTGCAGCCAGAAAGACTCCAGGGGACTCATTACTCTGT_1_0_1	-0.102617	-0.771908	-2.93067	frameshift
TCCTGCAGCCAGACA--------------------TCTGT_TCCTGCAGCCAGAAAGACTCCAGGGGACTCATTACTCTGT_20_0_1	-0.0877681	-0.807837	-2.06914	frameshift
TCCTGCAGCCAG-------CCAGGGGACTCATTACTCTGT_TCCTGCAGCCAGAAAGACTCCAGGGGACTCATTACTCTGT_7_0_0	-0.487106	-0.861737	-2.32985	frameshift
TCCTGCAGCCAGAAAGACT-----GGACTCATTACTCTGT_TCCTGCAGCCAGAAAGACTCCAGGGGACTCATTACTCTGT_5_0_0	-0.223748	-0.784188	-2.2653	frameshift
TCCTGCAGCCAGAAAGACTCATTACAGGGGACTCATTACT_TCCTGCAGCCAGAAAGACTC----CAGGGGACTCATTACT_0_4_0	0.12732	-0.258891	-1.64669	frameshift
TCCTGCAGCCAGAA----TCCAGGGGACTCATTACTCTGT_TCCTGCAGCCAGAAAGACTCCAGGGGACTCATTACTCTGT_4_0_0	-0.242553	-0.757634	-2.88288	frameshift
#NAME?	-0.373146	-0.888284	-1.89813	inframe
TCCTGCAGCCAGAAAGACTC--------------CTCTGT_TCCTGCAGCCAGAAAGACTCCAGGGGACTCATTACTCTGT_14_0_0	-0.26276	-0.939102	-2.17603	frameshift
TCCTGCAGCCATTA-------------CTCATTACTCTGT_TCCTGCAGCCAGAAAGACTCCAGGGGACTCATTACTCTGT_13_0_2	-0.280316	-1.146	-2.38939	frameshift
#NAME?	-0.0791422	-0.682164	-1.65729	frameshift
TCCTGCAGCCAGAAAGACTC---------------TCTGT_TCCTGCAGCCAGAAAGACTCCAGGGGACTCATTACTCTGT_15_0_0	-0.226684	-0.879204	-2.86576	inframe
#NAME?	-0.14849	-0.505234	-1.48411	frameshift
TCCTGCAGCCAGAAGG----CAGGGGACTCATTACTCTGT_TCCTGCAGCCAGAAAGACTCCAGGGGACTCATTACTCTGT_4_0_1	-0.259162	-0.779353	-2.49021	frameshift
TCCTGCA----------------------CATTACTCTGT_TCCTGCAGCCAGAAAGACTCCAGGGGACTCATTACTCTGT_22_0_0	-0.35391	-1.35644	-3.13074	frameshift
#NAME?	0.235708	-0.817907	-1.59786	frameshift
TCCTGCAG--------------------------------_TCCTGCAGCCAGAAAGACTCCAGGGGACTCATTACTCTGT_40_0_0	-0.372896	-0.56404	-1.94106	frameshift
TCCTGCAGCCAGA----------GGGACTCATTACTCTGT_TCCTGCAGCCAGAAAGACTCCAGGGGACTCATTACTCTGT_10_0_0	-0.282636	-0.87293	-2.84563	frameshift
T---------------------------------------_TCCTGCAGCCAGAAAGACTCCAGGGGACTCATTACTCTGT_72_0_0	-0.281083	-1.15989	-1.84961	inframe
TCCTGCAGACAG-----------GGGACTCATTACTCTGT_TCCTGCAGCCAGAAAGACTCCAGGGGACTCATTACTCTGT_11_0_1	-0.226286	-0.573183	-1.91328	frameshift
TCCTGCAG----------------GGACTCATTACTCTGT_TCCTGCAGCCAGAAAGACTCCAGGGGACTCATTACTCTGT_16_0_0	-0.0449836	-0.596873	-2.04196	frameshift
TCCTGCAGCCAGAAAGAA---AGGGGACTCATTACTCTGT_TCCTGCAGCCAGAAAGACTCCAGGGGACTCATTACTCTGT_3_0_1	-0.000490849	-0.783718	-2.13956	inframe
TCCTGCAGCCAGAAAGACTC------------------GT_TCCTGCAGCCAGAAAGACTCCAGGGGACTCATTACTCTGT_18_0_0	-0.474104	-0.943108	-2.82685	inframe
TCCTGCAGCCAGAAAGACTC--------------------_TCCTGCAGCCAGAAAGACTCCAGGGGACTCATTACTCTGT_52_0_0	-0.358066	-0.663766	-1.75466	frameshift
TCCT----------------------------TACTCTGT_TCCTGCAGCCAGAAAGACTCCAGGGGACTCATTACTCTGT_28_0_0	-0.161494	-0.942631	-2.06589	frameshift
TCCTGCAGC---------------------ATTACTCTGT_TCCTGCAGCCAGAAAGACTCCAGGGGACTCATTACTCTGT_21_0_0	-0.175803	-0.878706	-1.89119	inframe
TCCTGCAG-----------------GACTCATTACTCTGT_TCCTGCAGCCAGAAAGACTCCAGGGGACTCATTACTCTGT_17_0_0	-0.348269	-1.11748	-1.72745	frameshift
TCCTGCAG--------------------TCATTACTCTGT_TCCTGCAGCCAGAAAGACTCCAGGGGACTCATTACTCTGT_20_0_0	-0.392322	-1.0191	-2.36852	frameshift
#NAME?	-0.267123	-0.92062	-2.28146	frameshift
#NAME?	-0.388611	-0.822707	-2.08175	frameshift
TCCTGCAGCCAGAAAGACTC----------------CTGT_TCCTGCAGCCAGAAAGACTCCAGGGGACTCATTACTCTGT_16_0_0	-0.34591	-1.01007	-2.64656	frameshift
#NAME?	-0.0722811	-1.12781	-1.88327	frameshift
TCCTGCAGCCAGA---------------------------_TCCTGCAGCCAGAAAGACTCCAGGGGACTCATTACTCTGT_102_0_0	0.0596854	-1.24405	-1.66239	inframe
TCCTGCAGCCAGAAAGACT-------------TACTCTGT_TCCTGCAGCCAGAAAGACTCCAGGGGACTCATTACTCTGT_13_0_0	-0.335656	-0.88597	-1.98286	frameshift
TCCTG--------------------GACTCATTACTCTGT_TCCTGCAGCCAGAAAGACTCCAGGGGACTCATTACTCTGT_20_0_0	-0.248372	-0.549524	-1.93629	frameshift
TCCTGCAGCCAGAAAGACAC-AGGGGACTCATTACTCTGT_TCCTGCAGCCAGAAAGACTCCAGGGGACTCATTACTCTGT_1_0_1	-0.212416	-0.855272	-2.6103	frameshift
TCCTGCAGCCAGAAA----------------TTACTCTGT_TCCTGCAGCCAGAAAGACTCCAGGGGACTCATTACTCTGT_16_0_0	0.0398284	-0.676694	-1.60382	frameshift
TCCTGCAGCCAGA-----------GGACTCATTACTCTGT_TCCTGCAGCCAGAAAGACTCCAGGGGACTCATTACTCTGT_11_0_0	-0.337653	-0.74671	-2.33355	frameshift
#NAME?	-0.308566	-1.16958	-2.59535	frameshift
GCAGCCAGAAAGACTGCAGCCAGGGGACTCATTACTCTGT_GCAGCCAGAAAGACT----CCAGGGGACTCATTACTCTGT_0_4_0	-0.203333	-0.561031	-2.13902	frameshift
TCCTGCAGCCAGAT------CAGGGGACTCATTACTCTGT_TCCTGCAGCCAGAAAGACTCCAGGGGACTCATTACTCTGT_6_0_1	-0.00941555	-0.502282	-2.06112	inframe
#NAME?	-0.0946574	-0.675669	-1.46977	frameshift
TCCTG-------------------GGACTCATTACTCTGT_TCCTGCAGCCAGAAAGACTCCAGGGGACTCATTACTCTGT_19_0_0	-0.0627308	-0.70703	-1.91982	frameshift
#NAME?	-0.07083	-0.730844	-1.79585	frameshift
TCCT---------------CCAGGGGACTCATTACTCTGT_TCCTGCAGCCAGAAAGACTCCAGGGGACTCATTACTCTGT_15_0_0	-0.597127	-0.961027	-2.19646	inframe
#NAME?	-0.224672	-0.796111	-1.66775	inframe
TCCTGCAGCCAGAAAGACTC-GGGGGACTCATTACTCTGT_TCCTGCAGCCAGAAAGACTCCAGGGGACTCATTACTCTGT_1_0_1	-0.39271	-0.787085	-2.56882	frameshift
#NAME?	0.169714	-0.393035	-1.69212	inframe
TCCTGCAGCCAGAAAGACTC-------------ACTCTGT_TCCTGCAGCCAGAAAGACTCCAGGGGACTCATTACTCTGT_13_0_0	-0.228711	-0.657217	-2.50805	frameshift
TCCTGCAGCCAGAAAGACT--AGGGGACTCATTACTCTGT_TCCTGCAGCCAGAAAGACTCCAGGGGACTCATTACTCTGT_2_0_0	-0.380377	-0.838023	-2.83225	frameshift
TCCTGCAGCCAGAAAGACTA-AGGGGACTCATTACTCTGT_TCCTGCAGCCAGAAAGACTCCAGGGGACTCATTACTCTGT_1_0_1	-0.322418	-1.7376	-3.2349	frameshift
TCCTGCAGCCAGAAAGTCTC----------ATTACTCTGT_TCCTGCAGCCAGAAAGACTCCAGGGGACTCATTACTCTGT_10_0_1	-0.385458	-0.751879	-2.47515	frameshift
TCCTG-AGCCAG-----------GGGACTCATTACTCTGT_TCCTGCAGCCAGAAAGACTCCAGGGGACTCATTACTCTGT_12_0_0	-0.405732	-0.780059	-2.72478	inframe
TCCTGCAGCCAGAAAGACTCC-GGGGACTCATTACTCTGT_TCCTGCAGCCAGAAAGACTCCAGGGGACTCATTACTCTGT_1_0_0	-0.416618	-0.882495	-3.00424	frameshift
#NAME?	0.0731366	-1.23465	-1.85419	inframe
TCCTGCAGCCAGAAA---TCCAGGGGACTCATTACTCTGT_TCCTGCAGCCAGAAAGACTCCAGGGGACTCATTACTCTGT_3_0_0	-0.212246	-1.17052	-2.5979	inframe
TCCT--------------------------------CTGT_TCCTGCAGCCAGAAAGACTCCAGGGGACTCATTACTCTGT_32_0_0	0.138978	-0.36799	-1.37858	frameshift
TCCTGCAGCCAGAAAGACTGCACAGGGGACTCATTACTCT_TCCTGCAGCCAGAAAGACTC--CAGGGGACTCATTACTCT_0_2_1	-0.226283	-1.10698	-2.15584	frameshift
TCCTGCAGCC---------CCAGGGGACTCATTACTCTGT_TCCTGCAGCCAGAAAGACTCCAGGGGACTCATTACTCTGT_9_0_0	-0.414366	-0.713697	-2.65845	inframe
#NAME?	0.00191673	-0.592812	-1.87942	inframe
TCCTGCAGC-------------------------------_TCCTGCAGCCAGAAAGACTCCAGGGGACTCATTACTCTGT_33_0_0	-0.261782	-0.985476	-1.91982	inframe
TCCTGCAGCCAGAAAGACTCC----GACTCATTACTCTGT_TCCTGCAGCCAGAAAGACTCCAGGGGACTCATTACTCTGT_4_0_0	-0.34136	-1.05085	-2.45651	frameshift
TCCTGCA-----------TCCAGGGGACTCATTACTCTGT_TCCTGCAGCCAGAAAGACTCCAGGGGACTCATTACTCTGT_11_0_0	-0.374488	-0.744427	-2.32975	frameshift
TCCTGCAGCCAGAAAGACTA----------ATTACTCTGT_TCCTGCAGCCAGAAAGACTCCAGGGGACTCATTACTCTGT_10_0_1	-0.412884	-1.1965	-2.96183	frameshift
TCCTGCAGCCAGAAAGA-------GGACTCATTACTCTGT_TCCTGCAGCCAGAAAGACTCCAGGGGACTCATTACTCTGT_7_0_0	-0.264886	-0.746825	-2.49354	frameshift
TCCTGCAGACAGAAAGACTC----------ATTACTCTGT_TCCTGCAGCCAGAAAGACTCCAGGGGACTCATTACTCTGT_10_0_1	-0.387352	-0.614469	-2.36843	frameshift
TCCTGCAGCCAGT-------CAGGGGACTCATTACTCTGT_TCCTGCAGCCAGAAAGACTCCAGGGGACTCATTACTCTGT_7_0_1	0.0287635	-0.423149	-2.07539	frameshift
TC--------------------------TCATTACTCTGT_TCCTGCAGCCAGAAAGACTCCAGGGGACTCATTACTCTGT_26_0_0	0.090861	-0.541554	-1.90374	frameshift
TCCTGCAGCCA----------------CTCATTACTCTGT_TCCTGCAGCCAGAAAGACTCCAGGGGACTCATTACTCTGT_16_0_0	-0.318143	-0.842411	-2.0554	frameshift
TCCTGCAGC-------------------------------_TCCTGCAGCCAGAAAGACTCCAGGGGACTCATTACTCTGT_50_0_0	-0.206433	-0.418198	-1.56798	frameshift
TCCTG------------------GGGACTCATTACTCTGT_TCCTGCAGCCAGAAAGACTCCAGGGGACTCATTACTCTGT_18_0_0	-0.0105353	-0.119783	-1.43437	inframe
TCCTGCAGCCAGAAAGACTG----------ATTACTCTGT_TCCTGCAGCCAGAAAGACTCCAGGGGACTCATTACTCTGT_10_0_1	-0.594458	-1.04659	-2.421	frameshift
TCCTGCAGCCAGAAAG------------TCATTACTCTGT_TCCTGCAGCCAGAAAGACTCCAGGGGACTCATTACTCTGT_12_0_0	-0.321111	-0.908545	-2.62986	inframe
TCCTGCAGCCAT--------CAGGGGACTCATTACTCTGT_TCCTGCAGCCAGAAAGACTCCAGGGGACTCATTACTCTGT_8_0_1	-0.0937996	-0.794869	-2.07737	frameshift
TCCTGCAGCCAGAAAG------------------------_TCCTGCAGCCAGAAAGACTCCAGGGGACTCATTACTCTGT_28_0_0	-0.498333	-0.821663	-2.86849	frameshift
TCCTGCAGCCAGAAAGACTCCCCAGGGGACTCATTACTCT_TCCTGCAGCCAGAAAGACTC--CAGGGGACTCATTACTCT_0_2_0	-0.115441	-0.696503	-2.12267	frameshift
TCCTGCAGTCAG-----------GGGACTCATTACTCTGT_TCCTGCAGCCAGAAAGACTCCAGGGGACTCATTACTCTGT_11_0_1	-0.843503	-1.05437	-3.08312	frameshift
TCCTGCAGCCAG----------GGGGACTCATTACTCTGT_TCCTGCAGCCAGAAAGACTCCAGGGGACTCATTACTCTGT_10_0_0	-0.366782	-1.24866	-2.83863	frameshift
#NAME?	0.0423001	-0.962179	-1.3262	frameshift
TCCTGCAGCCAGAAAGACTC--------------------_TCCTGCAGCCAGAAAGACTCCAGGGGACTCATTACTCTGT_26_0_0	-0.180866	-0.84877	-2.19473	frameshift
TCCTGCAGCCAGAAAGACTTTCTGGGGACTCATTACTCTG_TCCTGCAGCCAGAAAGACTC-CAGGGGACTCATTACTCTG_0_1_2	-0.0558336	-0.683059	-2.24203	frameshift
TCCTGCAGCCAGAAAGA--------------TTACTCTGT_TCCTGCAGCCAGAAAGACTCCAGGGGACTCATTACTCTGT_14_0_0	-0.248785	-0.570026	-2.27872	frameshift
TCCTGCAGCCAGAA-GAC--CAGGGGACTCATTACTCTGT_TCCTGCAGCCAGAAAGACTCCAGGGGACTCATTACTCTGT_3_0_0	-0.599789	-1.15125	-2.3467	inframe
TCCTGCAGCCAGAAAGACTT---------------TCTGT_TCCTGCAGCCAGAAAGACTCCAGGGGACTCATTACTCTGT_15_0_1	-0.18499	-1.04212	-2.25791	inframe
TCCTGCAGCC-------------------------TCTGT_TCCTGCAGCCAGAAAGACTCCAGGGGACTCATTACTCTGT_25_0_0	0.0296821	-0.535357	-1.69329	frameshift
TCC---------------------------ATTACTCTGT_TCCTGCAGCCAGAAAGACTCCAGGGGACTCATTACTCTGT_27_0_0	-0.152332	-0.74212	-2.20414	inframe
TCCTGCAGCCT---------CAGGGGACTCATTACTCTGT_TCCTGCAGCCAGAAAGACTCCAGGGGACTCATTACTCTGT_9_0_1	-0.0731441	-0.516907	-2.22601	inframe
TCCTGCAGCCAGAAAG------------------------_TCCTGCAGCCAGAAAGACTCCAGGGGACTCATTACTCTGT_42_0_0	-0.211642	-0.868919	-2.56128	inframe
TCCTGCAGCCAGACAGACTC----------ATTACTCTGT_TCCTGCAGCCAGAAAGACTCCAGGGGACTCATTACTCTGT_10_0_1	-0.270396	-0.527049	-2.16293	frameshift
TCCT-----------------------------ACTCTGT_TCCTGCAGCCAGAAAGACTCCAGGGGACTCATTACTCTGT_29_0_0	-0.0561604	-0.530292	-1.94454	frameshift
TCCTGCAGCCAGAAAGACTCATTACTCTGTGCAGGGGACT_TCCTGCAGCCAGAAAGACTC-----------CAGGGGACT_0_11_0	-0.0251014	-0.575429	-2.05899	frameshift
TCCTGCAGCC---------------------------TGT_TCCTGCAGCCAGAAAGACTCCAGGGGACTCATTACTCTGT_27_0_0	-0.12468	-0.950488	-1.94144	inframe
#NAME?	-0.174165	-0.724656	-1.50034	frameshift
TCCTGCAG---------------GAGACTCATTACTCTGT_TCCTGCAGCCAGAAAGACTCCAGGGGACTCATTACTCTGT_15_0_1	-0.447805	-0.868145	-2.23973	inframe
TCCTACAG---------------GGGACTCATTACTCTGT_TCCTGCAGCCAGAAAGACTCCAGGGGACTCATTACTCTGT_15_0_1	-0.367099	-0.853227	-1.98468	inframe
TCCTGCAGCCAGAAA-------------------------_TCCTGCAGCCAGAAAGACTCCAGGGGACTCATTACTCTGT_36_0_0	-0.592303	-1.69798	-2.42502	inframe
TCCTGCAGCCA-----------------------------_TCCTGCAGCCAGAAAGACTCCAGGGGACTCATTACTCTGT_40_0_0	-0.119311	-0.458881	-1.43025	frameshift
TCCTGCAGCCA--------CCAGGGGACTCATTACTCTGT_TCCTGCAGCCAGAAAGACTCCAGGGGACTCATTACTCTGT_8_0_0	-0.187049	-1.1493	-2.57061	frameshift
TCCTGCAGCCAGAAAGACTCAACAGGGGACTCATTACTCT_TCCTGCAGCCAGAAAGACTC--CAGGGGACTCATTACTCT_0_2_0	0.0132182	-0.861995	-2.40053	frameshift
TCCTGCAGCCAGAAAGACA------GACTCATTACTCTGT_TCCTGCAGCCAGAAAGACTCCAGGGGACTCATTACTCTGT_6_0_1	-0.101572	-0.765294	-2.43877	inframe
TCCTGCT-------------CAGGGGACTCATTACTCTGT_TCCTGCAGCCAGAAAGACTCCAGGGGACTCATTACTCTGT_13_0_1	-0.0971683	-0.307641	-2.17079	frameshift
#NAME?	-0.133911	-1.34464	-2.31744	frameshift
TCCTGCAGCA----------CAGGGGACTCATTACTCTGT_TCCTGCAGCCAGAAAGACTCCAGGGGACTCATTACTCTGT_10_0_1	-0.489401	-0.973764	-2.71765	frameshift
TCCTGCAGC--------------------------TCTGT_TCCTGCAGCCAGAAAGACTCCAGGGGACTCATTACTCTGT_26_0_0	0.143872	0.168452	-1.20184	frameshift
TCCTGCAGCCAGAAAGACTCTTCAGGGGACTCATTACTCT_TCCTGCAGCCAGAAAGACTC--CAGGGGACTCATTACTCT_0_2_0	-0.0934727	-1.12071	-3.03311	frameshift
TCCTGC-------------CCAGGGGACTCATTACTCTGT_TCCTGCAGCCAGAAAGACTCCAGGGGACTCATTACTCTGT_13_0_0	-0.416573	-0.758327	-1.94095	frameshift
TAC------------------AGGGGACTCATTACTCTGT_TCCTGCAGCCAGAAAGACTCCAGGGGACTCATTACTCTGT_18_0_1	-0.33924	-0.786818	-2.50098	inframe
TCCTGCAGCCAGAAAGACTCC----------TTACTCTGT_TCCTGCAGCCAGAAAGACTCCAGGGGACTCATTACTCTGT_10_0_0	-0.295455	-0.64364	-2.30536	frameshift
TCCTGCAGCCAGAAAGACTC--------------------_TCCTGCAGCCAGAAAGACTCCAGGGGACTCATTACTCTGT_30_0_0	-0.158866	-0.682212	-2.00407	inframe
TCCTGCAGCCAGAAGGACTCCAGGG-ACTCATTACTCTGT_TCCTGCAGCCAGAAAGACTCCAGGGGACTCATTACTCTGT_1_0_1	0.280742	-0.21599	-1.86754	frameshift
TCCTGCAGACAGAAAGACTC-AGGGGACTCATTACTCTGT_TCCTGCAGCCAGAAAGACTCCAGGGGACTCATTACTCTGT_1_0_1	-0.457139	-0.935119	-2.50455	frameshift
TCCTGCAGCCAG---------------------------T_TCCTGCAGCCAGAAAGACTCCAGGGGACTCATTACTCTGT_27_0_0	0.0821767	-0.288645	-1.42811	inframe
TCCTGCAGCCAGAAAGA----AGGGGACTCATTACTCTGT_TCCTGCAGCCAGAAAGACTCCAGGGGACTCATTACTCTGT_4_0_0	-0.0949513	-0.876776	-2.13179	frameshift
TCCTGCAGCCATAAAGACTC----------ATTACTCTGT_TCCTGCAGCCAGAAAGACTCCAGGGGACTCATTACTCTGT_10_0_1	-0.563461	-1.18822	-3.07157	frameshift
TCCTGCAGCCAGAAAGAGTC----------ATTACTCTGT_TCCTGCAGCCAGAAAGACTCCAGGGGACTCATTACTCTGT_10_0_1	0.0636014	-0.940979	-2.30106	frameshift
TCCTGCAGCCAGAAAG-----------CTCATTACTCTGT_TCCTGCAGCCAGAAAGACTCCAGGGGACTCATTACTCTGT_11_0_0	-0.586454	-0.840574	-2.06188	frameshift
TCCTGCAGCCAGAAAG-------GAGACTCATTACTCTGT_TCCTGCAGCCAGAAAGACTCCAGGGGACTCATTACTCTGT_7_0_1	-0.0280615	-0.855333	-2.2256	frameshift
TCCTGCAGCCAGAATGACTC----------ATTACTCTGT_TCCTGCAGCCAGAAAGACTCCAGGGGACTCATTACTCTGT_10_0_1	-0.229218	-0.99853	-2.37321	frameshift
#NAME?	-0.0262634	-0.79533	-2.6224	inframe
#NAME?	0.00964781	-1.9185	-2.30078	frameshift
TCCTGCAGCCA-----------------------------_TCCTGCAGCCAGAAAGACTCCAGGGGACTCATTACTCTGT_91_0_0	-0.512618	-1.49334	-1.55506	frameshift
#NAME?	-0.353724	-1.05742	-1.76479	frameshift
TCCTGCAGCCAGAAA-------------------CTCTGT_TCCTGCAGCCAGAAAGACTCCAGGGGACTCATTACTCTGT_19_0_0	0.253801	-0.389098	-2.41121	frameshift
#NAME?	-0.0552016	-0.776201	-1.85071	frameshift
#NAME?	-0.208106	-0.764233	-2.42601	frameshift
TCCTGCAGCCAGAAAGACTGCAGGG-ACTCATTACTCTGT_TCCTGCAGCCAGAAAGACTCCAGGGGACTCATTACTCTGT_1_0_1	0.00347676	-0.640465	-2.40913	frameshift
#NAME?	-0.269332	-0.76072	-1.90586	frameshift
TCCTGCAGCCAGAAAGACT------------TTACTCTGT_TCCTGCAGCCAGAAAGACTCCAGGGGACTCATTACTCTGT_12_0_0	-0.107359	-0.897708	-2.3329	inframe
TCCTGCAGCCAGA-----TCCAGGGGACTCATTACTCTGT_TCCTGCAGCCAGAAAGACTCCAGGGGACTCATTACTCTGT_5_0_0	-0.313515	-1.36043	-2.25762	frameshift
TCCTG-----------------------------------_TCCTGCAGCCAGAAAGACTCCAGGGGACTCATTACTCTGT_50_0_0	0.0212029	-0.752353	-2.03762	frameshift
#NAME?	-0.0405446	-1.47894	-1.00416	frameshift
#NAME?	-0.6824	-0.812532	-2.04588	frameshift
TCC----------------CCAGGGGACTCATTACTCTGT_TCCTGCAGCCAGAAAGACTCCAGGGGACTCATTACTCTGT_16_0_0	-0.526377	-1.13366	-1.9181	frameshift
T------------------------GACTCATTACTCTGT_TCCTGCAGCCAGAAAGACTCCAGGGGACTCATTACTCTGT_24_0_0	-0.446847	-0.993586	-2.81769	inframe
TCCTGCAGCCAGAAAGACTC-AGTGGACTCATTACTCTGT_TCCTGCAGCCAGAAAGACTCCAGGGGACTCATTACTCTGT_1_0_1	-0.388616	-0.961727	-2.89078	frameshift
TCCTGCAGCCAGAAAGA-----------------------_TCCTGCAGCCAGAAAGACTCCAGGGGACTCATTACTCTGT_64_0_0	-0.130813	-0.883419	-1.81158	frameshift
TCCTGCAGCCAGAAAGACA----GGGACTCATTACTCTGT_TCCTGCAGCCAGAAAGACTCCAGGGGACTCATTACTCTGT_4_0_1	-0.218679	-0.708239	-2.22585	frameshift
TCCTGCAGCCAGA---------------------------_TCCTGCAGCCAGAAAGACTCCAGGGGACTCATTACTCTGT_52_0_0	-0.172173	-0.550196	-1.94689	frameshift
T--------------------------------ACTCTGT_TCCTGCAGCCAGAAAGACTCCAGGGGACTCATTACTCTGT_32_0_0	-0.153558	-0.510299	-1.40448	frameshift
TCCTGCAGCCAGAAAGACTC--------------------_TCCTGCAGCCAGAAAGACTCCAGGGGACTCATTACTCTGT_22_0_0	-0.195131	-0.891897	-2.44192	frameshift
TCCTGCAGCCAGAA---------GGGACTCATTACTCTGT_TCCTGCAGCCAGAAAGACTCCAGGGGACTCATTACTCTGT_9_0_0	-0.137812	-0.469951	-1.90337	inframe
T-------------------------------TACTCTGT_TCCTGCAGCCAGAAAGACTCCAGGGGACTCATTACTCTGT_31_0_0	0.0623986	-0.698009	-1.11903	frameshift
TCCTGC-------------------------------TGT_TCCTGCAGCCAGAAAGACTCCAGGGGACTCATTACTCTGT_31_0_0	0.361481	-0.11487	-0.950326	frameshift
TCCTGCAGCCAGA------------------TTACTCTGT_TCCTGCAGCCAGAAAGACTCCAGGGGACTCATTACTCTGT_18_0_0	-0.104497	-0.569455	-1.90158	inframe
TCCTGCAGCCAGAAAGACTCATCAGGGGACTCATTACTCT_TCCTGCAGCCAGAAAGACTC--CAGGGGACTCATTACTCT_0_2_0	-0.210065	-0.826758	-2.5409	frameshift
TCCTGCAGCCAGAG------CAGGGGACTCATTACTCTGT_TCCTGCAGCCAGAAAGACTCCAGGGGACTCATTACTCTGT_6_0_1	-0.366428	-0.514771	-2.28243	inframe
TCCTGCAGCCAGAAAGAATC-AGGGGACTCATTACTCTGT_TCCTGCAGCCAGAAAGACTCCAGGGGACTCATTACTCTGT_1_0_1	-0.336595	-1.2046	-3.00263	frameshift
TCCTGCAGCCAGAAAGACTT------TCTCATTACTCTGT_TCCTGCAGCCAGAAAGACTCCAGGGGACTCATTACTCTGT_6_0_2	-0.0767078	-0.880262	-2.05106	inframe
TCCTGCAGCCAGAAAGACTTCTTCAGGGGACTCATTACTC_TCCTGCAGCCAGAAAGACTC---CAGGGGACTCATTACTC_0_3_1	0.138087	-0.496619	-2.19081	inframe
TCCTGCAGCCAGAAAGACTC----------ATTACTTTGT_TCCTGCAGCCAGAAAGACTCCAGGGGACTCATTACTCTGT_10_0_1	-0.0940638	-0.536857	-2.02157	frameshift
TCCTGCAGCCAGAAAGA-----------------------_TCCTGCAGCCAGAAAGACTCCAGGGGACTCATTACTCTGT_62_0_0	-0.0762513	-0.708437	-1.85384	frameshift
TCCTGCAGCCAGAAAGACTC----------ATTAATCTGT_TCCTGCAGCCAGAAAGACTCCAGGGGACTCATTACTCTGT_10_0_1	-0.36863	-0.745963	-2.4277	frameshift
TCCTGC------------TCCAGGGGACTCATTACTCTGT_TCCTGCAGCCAGAAAGACTCCAGGGGACTCATTACTCTGT_12_0_0	-0.36861	-0.439199	-1.98056	inframe
TCCTGCAGCCAGAAAGACTC--------------------_TCCTGCAGCCAGAAAGACTCCAGGGGACTCATTACTCTGT_88_0_0	-0.37637	-1.62716	-1.47107	frameshift
TCCTGCAGCCAGAAAGACT--------------ACTCTGT_TCCTGCAGCCAGAAAGACTCCAGGGGACTCATTACTCTGT_14_0_0	-0.203078	-0.310395	-2.3064	frameshift
TACTGCAGCCAGAAAGACTC----------ATTACTCTGT_TCCTGCAGCCAGAAAGACTCCAGGGGACTCATTACTCTGT_10_0_1	-0.460531	-0.733527	-2.52205	frameshift
TCCTGCAGCAAG-----------GGGACTCATTACTCTGT_TCCTGCAGCCAGAAAGACTCCAGGGGACTCATTACTCTGT_11_0_1	-0.237724	-1.00104	-2.43798	frameshift
TCCTGCAGCCAGAAAGACT---------TCATTACTCTGT_TCCTGCAGCCAGAAAGACTCCAGGGGACTCATTACTCTGT_9_0_0	-0.103894	-0.590517	-2.20282	inframe
TCCTGCAGCCAGAAAGACTG-------CTCATTACTCTGT_TCCTGCAGCCAGAAAGACTCCAGGGGACTCATTACTCTGT_7_0_1	-0.0845447	-0.598628	-1.48307	frameshift
TCCTGCA------------CCAGGGGACTCATTACTCTGT_TCCTGCAGCCAGAAAGACTCCAGGGGACTCATTACTCTGT_12_0_0	-0.209045	-0.715943	-2.09754	inframe
TCCTGCAGCCA-----------------------------_TCCTGCAGCCAGAAAGACTCCAGGGGACTCATTACTCTGT_109_0_0	-0.304815	-1.66825	-2.75751	frameshift
#NAME?	-0.389866	-0.72399	-1.71918	inframe
TCCTGCAGCCAGAAAGACT-----------ATTACTCTGT_TCCTGCAGCCAGAAAGACTCCAGGGGACTCATTACTCTGT_11_0_0	-0.10359	-0.637324	-2.1328	frameshift
TCCTGCAGCCAGAAA------AGGGGACTCATTACTCTGT_TCCTGCAGCCAGAAAGACTCCAGGGGACTCATTACTCTGT_6_0_0	-0.286526	-1.39964	-2.48068	inframe
TCCTGCAGCCAGAAAGACTC-AGGTGACTCATTACTCTGT_TCCTGCAGCCAGAAAGACTCCAGGGGACTCATTACTCTGT_1_0_1	-0.347513	-0.889888	-2.63146	frameshift
TCCTGCAGCCAGAAAGACTC-------------------T_TCCTGCAGCCAGAAAGACTCCAGGGGACTCATTACTCTGT_19_0_0	0.00893119	-0.74715	-1.8794	frameshift
TCCTGCAGCCAGAAAGACT---------------------_TCCTGCAGCCAGAAAGACTCCAGGGGACTCATTACTCTGT_54_0_0	-0.200654	-1.21879	-1.41966	inframe
#NAME?	-0.734376	-1.11881	-2.11421	frameshift
TCCTTCAGCCAGAAAGACTC----------ATTACTCTGT_TCCTGCAGCCAGAAAGACTCCAGGGGACTCATTACTCTGT_10_0_1	-0.349907	-0.744246	-2.45283	frameshift
TCCTGCAGCCAG------TCCAGGGGACTCATTACTCTGT_TCCTGCAGCCAGAAAGACTCCAGGGGACTCATTACTCTGT_6_0_0	-0.320444	-0.883036	-2.58234	inframe
TCCTGCAGCCAGAAAGACTC-TGGGGACTCATTACTCTGT_TCCTGCAGCCAGAAAGACTCCAGGGGACTCATTACTCTGT_1_0_1	-0.652315	-1.36159	-2.66379	frameshift
#NAME?	0.22266	-0.573043	-1.20776	frameshift
TCCTGCATCCAGAAAGACTC----------ATTACTCTGT_TCCTGCAGCCAGAAAGACTCCAGGGGACTCATTACTCTGT_10_0_1	-0.504244	-0.840067	-2.71531	frameshift
TCCTGCAGCCAGAAAGACTC-AGGGGACTCATTAATCTGT_TCCTGCAGCCAGAAAGACTCCAGGGGACTCATTACTCTGT_1_0_1	-0.479164	-1.03661	-2.58647	frameshift
#NAME?	-0.146823	-0.0390531	-1.78491	frameshift
TCCA----------------CAGGGGACTCATTACTCTGT_TCCTGCAGCCAGAAAGACTCCAGGGGACTCATTACTCTGT_16_0_1	-0.261636	-0.919595	-2.74165	frameshift
TCTTGAAACA-------------GGGACTCATTACTCTGT_TCCTGCAGCCAGAAAGACTCCAGGGGACTCATTACTCTGT_13_0_4	-0.626428	-2.17029	-2.18082	frameshift
TCCTGCAGCCAGAAAG-----------------------T_TCCTGCAGCCAGAAAGACTCCAGGGGACTCATTACTCTGT_23_0_0	0.257074	-0.28502	-1.93208	frameshift
#NAME?	0.288948	-0.148104	-1.37125	frameshift
#NAME?	0.0657829	-0.611393	-0.919078	inframe
#NAME?	0.0455205	-0.915784	-1.86854	frameshift
TCCTGCAGCCAGAAGGACTCCCAGGGGACTCATTACTCTG_TCCTGCAGCCAGAAAGACTC-CAGGGGACTCATTACTCTG_0_1_1	0.131554	-0.668083	-2.18116	frameshift
TCCTGCAGCCAGTAAT---------GACTCATTACTCTGT_TCCTGCAGCCAGAAAGACTCCAGGGGACTCATTACTCTGT_9_0_2	-0.555694	-1.347	-2.50308	inframe
TCCTGCAGCCAGAAAGACTC----------GTTACTCTGT_TCCTGCAGCCAGAAAGACTCCAGGGGACTCATTACTCTGT_10_0_1	-0.253177	-0.948361	-3.02454	frameshift
TCCTGCAGCCAGAGAGACTC----------ATTACTCTGT_TCCTGCAGCCAGAAAGACTCCAGGGGACTCATTACTCTGT_10_0_1	-0.488761	-0.716084	-2.11859	frameshift
TCCTGCAGCCAGAAAGACTT----------ATTACTCTGT_TCCTGCAGCCAGAAAGACTCCAGGGGACTCATTACTCTGT_10_0_1	0.0587888	-0.714589	-1.97484	frameshift
TCTGGCTGC------------AGGGGACTCATTACTCTGT_TCCTGCAGCCAGAAAGACTCCAGGGGACTCATTACTCTGT_12_0_3	-0.978598	-1.5844	-3.56976	inframe
TCCTGCAGCCAGAAAGA-----------------------_TCCTGCAGCCAGAAAGACTCCAGGGGACTCATTACTCTGT_40_0_0	0.0985857	-0.525396	-2.72571	frameshift
#NAME?	-0.178981	-0.868378	-2.04045	inframe
TCCTGCAGCCAGA---------------------------_TCCTGCAGCCAGAAAGACTCCAGGGGACTCATTACTCTGT_66_0_0	-0.348002	-0.68043	-1.44529	inframe
TCCTGCAGCCAGAA--------------TCATTACTCTGT_TCCTGCAGCCAGAAAGACTCCAGGGGACTCATTACTCTGT_14_0_0	-0.291345	-0.905877	-2.16035	frameshift
TCCTGCA---------------------------CTCTGT_TCCTGCAGCCAGAAAGACTCCAGGGGACTCATTACTCTGT_27_0_0	0.163581	-0.591179	-1.7307	inframe
TCCTGCAGCCAGAAAGACTC----------ATTACTATGT_TCCTGCAGCCAGAAAGACTCCAGGGGACTCATTACTCTGT_10_0_1	-0.293204	-0.611518	-2.27629	frameshift
TCCTGCAGCCAT-----------GGGACTCATTACTCTGT_TCCTGCAGCCAGAAAGACTCCAGGGGACTCATTACTCTGT_11_0_1	-0.371526	-1.49089	-3.02475	frameshift
#NAME?	-0.0633259	-0.500969	-1.75418	frameshift
TCCTGCAG-------------------------------T_TCCTGCAGCCAGAAAGACTCCAGGGGACTCATTACTCTGT_31_0_0	0.160219	-0.571682	-1.16016	frameshift
TCCTGCAGCCA-------TCCAGGGGACTCATTACTCTGT_TCCTGCAGCCAGAAAGACTCCAGGGGACTCATTACTCTGT_7_0_0	-0.461027	-1.17207	-3.55546	frameshift
TCCTGCAGCCAGAAGGAA--CAGGGGACTCATTACTCTGT_TCCTGCAGCCAGAAAGACTCCAGGGGACTCATTACTCTGT_2_0_2	-0.580296	-1.29411	-2.71374	frameshift
TCCTGCAGCCAGAAAGACTC----------AGTACTCTGT_TCCTGCAGCCAGAAAGACTCCAGGGGACTCATTACTCTGT_10_0_1	-0.593919	0.0212705	-2.52953	frameshift
TCCTGCAGCCAGAAAGACTCACCAGGGGACTCATTACTCT_TCCTGCAGCCAGAAAGACTC--CAGGGGACTCATTACTCT_0_2_0	-0.0196742	-0.754782	-2.51607	frameshift
#NAME?	0.0935479	-0.716046	-1.62142	frameshift
TCCTGCAG----------TCCAGGGGACTCATTACTCTGT_TCCTGCAGCCAGAAAGACTCCAGGGGACTCATTACTCTGT_10_0_0	-0.090012	-0.679806	-1.90232	frameshift
TCCTGCA--CAGA--------------CTCATTACTCTGT_TCCTGCAGCCAGAAAGACTCCAGGGGACTCATTACTCTGT_16_0_0	-0.404033	-0.402217	-3.23283	frameshift
CCCTGCAGCCAG-----------GGGACTCATTACTCTGT_TCCTGCAGCCAGAAAGACTCCAGGGGACTCATTACTCTGT_11_0_1	-0.122093	-0.600624	-2.59463	frameshift
TCCTGCAGCCAGAA---CTCCAGGGGACTCATTACTCTGT_TCCTGCAGCCAGAAAGACTCCAGGGGACTCATTACTCTGT_3_0_0	-0.228402	-0.980421	-2.01335	inframe
TCCTGCAGCC--------TCCAGGGGACTCATTACTCTGT_TCCTGCAGCCAGAAAGACTCCAGGGGACTCATTACTCTGT_8_0_0	-0.507061	-0.690281	-3.37696	frameshift
TCCTGCAGTCT-------TTCAGGGGACTCATTACTCTGT_TCCTGCAGCCAGAAAGACTCCAGGGGACTCATTACTCTGT_7_0_3	-0.554585	-0.767063	-2.61866	frameshift
TCCTGCAGCCAGAAAGACTT--------TCATTACTCTGT_TCCTGCAGCCAGAAAGACTCCAGGGGACTCATTACTCTGT_8_0_1	-0.0880882	-0.761456	-2.43943	frameshift
TCCTGCAGCCAGACA-------------TCATTACTCTGT_TCCTGCAGCCAGAAAGACTCCAGGGGACTCATTACTCTGT_13_0_1	-0.175797	-0.803563	-1.54401	frameshift
TCCTGCAGCCAGAAATACTC-AGGGGACTCATTACTCTGT_TCCTGCAGCCAGAAAGACTCCAGGGGACTCATTACTCTGT_1_0_1	-0.360785	-1.53018	-2.92486	frameshift
TCCTGAAGCCAGAAAGACTC-AGGGGACTCATTACTCTGT_TCCTGCAGCCAGAAAGACTCCAGGGGACTCATTACTCTGT_1_0_1	-0.590928	-1.05742	-2.93921	frameshift
#NAME?	-0.580407	-1.06469	-2.09435	inframe
TCCTGCAGCCAGAAAGACTC--------------------_TCCTGCAGCCAGAAAGACTCCAGGGGACTCATTACTCTGT_91_0_0	-0.472424	-1.14644	-2.29276	frameshift
TCCTGCAGCA-------------------CATTACTCTGT_TCCTGCAGCCAGAAAGACTCCAGGGGACTCATTACTCTGT_19_0_1	-0.194963	-0.514056	-4.11381	frameshift
TCCTGCAGC----------------------------TGT_TCCTGCAGCCAGAAAGACTCCAGGGGACTCATTACTCTGT_28_0_0	0.280785	-0.477248	-1.41678	frameshift
TCCTGCAGCCAG----------------TCATTACTCTGT_TCCTGCAGCCAGAAAGACTCCAGGGGACTCATTACTCTGT_16_0_0	-0.0473576	-1.47317	-2.73871	frameshift
CCCTGCAG---------------GGGACTCATTACTCTGT_TCCTGCAGCCAGAAAGACTCCAGGGGACTCATTACTCTGT_15_0_1	-0.254612	-0.68245	-2.35885	inframe
TCATGCAGCCAGAAAGACTC----------ATTACTCTGT_TCCTGCAGCCAGAAAGACTCCAGGGGACTCATTACTCTGT_10_0_1	-0.363604	-0.244367	-2.58441	frameshift
TCCTGCAGCAAGAAAGACTC----------ATTACTCTGT_TCCTGCAGCCAGAAAGACTCCAGGGGACTCATTACTCTGT_10_0_1	-0.403193	-0.587136	-2.56004	frameshift
TCCTGCAGCCAGAAAT---------GACTCATTACTCTGT_TCCTGCAGCCAGAAAGACTCCAGGGGACTCATTACTCTGT_9_0_1	-0.341688	-0.676019	-2.01756	inframe
TCCTGCAGC-----------------ACTCATTACTCTGT_TCCTGCAGCCAGAAAGACTCCAGGGGACTCATTACTCTGT_17_0_0	-1.05142	-1.11272	-2.30901	frameshift
TCCTGCAGCCAGGA---------GAGACTCATTACTCTGT_TCCTGCAGCCAGAAAGACTCCAGGGGACTCATTACTCTGT_9_0_2	-0.406939	-1.10776	-3.2597	inframe
TCCTGCAGCCAGAAGGACTCTCCAGGGGACTCATTACTCT_TCCTGCAGCCAGAAAGACTC--CAGGGGACTCATTACTCT_0_2_1	-0.201281	-0.760442	-1.95573	frameshift
TCCTGCAGCCAGAAAGACT-------ACTCATTACTCTGT_TCCTGCAGCCAGAAAGACTCCAGGGGACTCATTACTCTGT_7_0_0	-0.410599	-0.745875	-2.70377	frameshift
TCCTGCAGCCAGAG--------------TCATTACTCTGT_TCCTGCAGCCAGAAAGACTCCAGGGGACTCATTACTCTGT_14_0_1	-0.547605	-0.83419	-2.47599	frameshift
TCCTGCAGCCAGAAAGACTCTACAGGGGACTCATTACTCT_TCCTGCAGCCAGAAAGACTC--CAGGGGACTCATTACTCT_0_2_0	-0.369377	-1.16951	-2.72633	frameshift
TCTTGAAACA--------------GGACTCATTACTCTGT_TCCTGCAGCCAGAAAGACTCCAGGGGACTCATTACTCTGT_14_0_4	0.141048	-1.61085	-1.51608	frameshift
TACTGCAGCCAGAAAGACTC-AGGGGACTCATTACTCTGT_TCCTGCAGCCAGAAAGACTCCAGGGGACTCATTACTCTGT_1_0_1	-0.500131	-0.952677	-2.29072	frameshift
TCCTGCAGCCAGAAAGA-----------------------_TCCTGCAGCCAGAAAGACTCCAGGGGACTCATTACTCTGT_98_0_0	-0.136165	-1.15564	-2.12059	frameshift
#NAME?	0.0247335	-0.637199	-0.675783	frameshift
TCCTGCAGCCAGAAAGACT---------------------_TCCTGCAGCCAGAAAGACTCCAGGGGACTCATTACTCTGT_38_0_0	0.0141336	-0.524147	-1.92775	frameshift
TCCTGCAGCCAGAAAGACTGCA-------CATTACTCTGT_TCCTGCAGCCAGAAAGACTCCAGGGGACTCATTACTCTGT_7_0_1	-0.416534	-0.80314	-2.55402	frameshift
TCCTGCAGCCAGAAAGACTC--------------------_TCCTGCAGCCAGAAAGACTCCAGGGGACTCATTACTCTGT_39_0_0	-0.268161	-0.393213	-1.97128	inframe
TCCTGAAGCCAGAAAGACTC----------ATTACTCTGT_TCCTGCAGCCAGAAAGACTCCAGGGGACTCATTACTCTGT_10_0_1	-0.291036	-0.552584	-2.08742	frameshift
TCCTGCAGCCAGTAATG----AGGGGACTCATTACTCTGT_TCCTGCAGCCAGAAAGACTCCAGGGGACTCATTACTCTGT_4_0_3	-0.0792974	-0.938919	-2.33831	frameshift
TCT-----------------CAGGGGACTCATTACTCTGT_TCCTGCAGCCAGAAAGACTCCAGGGGACTCATTACTCTGT_17_0_1	-0.101327	-0.702167	-2.18615	frameshift
TCCTGCATC------------AGGGGACTCATTACTCTGT_TCCTGCAGCCAGAAAGACTCCAGGGGACTCATTACTCTGT_12_0_1	0.0489313	-0.246488	-1.72081	inframe
TCCTGCAGCCAGAA-GAC---AGGGGACTCATTACTCTGT_TCCTGCAGCCAGAAAGACTCCAGGGGACTCATTACTCTGT_4_0_0	-0.481554	-0.729012	-2.05111	frameshift
#NAME?	-0.146809	-1.04832	-1.55361	inframe
#NAME?	-0.298645	-1.31397	-1.37835	inframe
TCCTGCAGCCAGAAAGAG--CAGGGGACTCATTACTCTGT_TCCTGCAGCCAGAAAGACTCCAGGGGACTCATTACTCTGT_2_0_1	-0.248796	-0.588931	-2.68519	frameshift
#NAME?	-0.121478	-1.68634	-1.5387	inframe
#NAME?	-0.260021	-1.10996	-1.22759	frameshift
TCCTGCAGCCA------------------CATTACTCTGT_TCCTGCAGCCAGAAAGACTCCAGGGGACTCATTACTCTGT_18_0_0	-0.813281	-1.21906	-3.30005	inframe
TCCTGCAGCCAGAAAGGCTC----------ATTACTCTGT_TCCTGCAGCCAGAAAGACTCCAGGGGACTCATTACTCTGT_10_0_1	-0.413354	-0.789278	-2.77558	frameshift
TCCTGCAGCCAGAAAGAGAC-AGGGGACTCATTACTCTGT_TCCTGCAGCCAGAAAGACTCCAGGGGACTCATTACTCTGT_1_0_2	-0.517688	-1.0109	-2.52376	frameshift
TCCTGCAGCCAGT-----------GGACTCATTACTCTGT_TCCTGCAGCCAGAAAGACTCCAGGGGACTCATTACTCTGT_11_0_1	-0.349024	-1.10956	-2.38554	frameshift
TCA-----------------CAGGGGACTCATTACTCTGT_TCCTGCAGCCAGAAAGACTCCAGGGGACTCATTACTCTGT_17_0_1	-0.172635	-0.991211	-1.90764	frameshift
TCCTGCAGCAAGAAAGACTC-AGGGGACTCATTACTCTGT_TCCTGCAGCCAGAAAGACTCCAGGGGACTCATTACTCTGT_1_0_1	-0.497905	-0.995632	-2.47836	frameshift
TCCTGCAGCCAGAAAGACTCGGCAGGGGACTCATTACTCT_TCCTGCAGCCAGAAAGACTC--CAGGGGACTCATTACTCT_0_2_0	0.108402	-0.655674	-2.32057	frameshift
AC-------------------AGGGGACTCATTACTCTGT_TCCTGCAGCCAGAAAGACTCCAGGGGACTCATTACTCTGT_19_0_1	-0.417844	-0.773518	-2.10972	frameshift
TCCTGCAGCCAGAAAGACTGCATT--ACTCATTACTCTGT_TCCTGCAGCCAGAAAGACTCCAGGGGACTCATTACTCTGT_2_0_3	-0.075355	-0.451997	-1.40814	frameshift
TCCTGCAGCCAGAAAGACTCAGCAGGGGACTCATTACTCT_TCCTGCAGCCAGAAAGACTC--CAGGGGACTCATTACTCT_0_2_0	-0.116655	-1.1662	-1.98755	frameshift
TCCTGCG-------------CAGGGGACTCATTACTCTGT_TCCTGCAGCCAGAAAGACTCCAGGGGACTCATTACTCTGT_13_0_1	-0.393589	-0.979617	-2.02876	frameshift
TCCTGCAGCCAGAAAGACTC-ATGGGACTCATTACTCTGT_TCCTGCAGCCAGAAAGACTCCAGGGGACTCATTACTCTGT_1_0_1	-0.543112	-1.33846	-3.28283	frameshift
TCCTGCAGCCAGAAAGACTCTGCAGGGGACTCATTACTCT_TCCTGCAGCCAGAAAGACTC--CAGGGGACTCATTACTCT_0_2_0	-0.118777	-0.716135	-2.30389	frameshift
TCCTGCAGCCAGAAAGACTGCA-----CTCATTACTCTGT_TCCTGCAGCCAGAAAGACTCCAGGGGACTCATTACTCTGT_5_0_1	-0.285616	-1.06704	-2.27241	frameshift
TCCTGCAGCCAGAAAGACCA---GGGACTCATTACTCTGT_TCCTGCAGCCAGAAAGACTCCAGGGGACTCATTACTCTGT_3_0_2	0.256082	-0.466777	-2.48073	inframe
TCCTGCAGCCAGAA---------GAGACTCATTACTCTGT_TCCTGCAGCCAGAAAGACTCCAGGGGACTCATTACTCTGT_9_0_1	-0.251333	-0.883787	-2.65835	inframe
TCCTGCAGCCAGAAGG---CCAGGGGACTCATTACTCTGT_TCCTGCAGCCAGAAAGACTCCAGGGGACTCATTACTCTGT_3_0_1	-0.0767078	-0.532623	-2.0685	inframe
#NAME?	-0.354056	-0.497763	-1.93956	frameshift
TCATGCAGCCAGAAAGACTC-AGGGGACTCATTACTCTGT_TCCTGCAGCCAGAAAGACTCCAGGGGACTCATTACTCTGT_1_0_1	-0.382222	-0.74643	-2.70782	frameshift
TCCTGCAGCCAGAAAGACTC-AGGGGAATCATTACTCTGT_TCCTGCAGCCAGAAAGACTCCAGGGGACTCATTACTCTGT_1_0_1	-0.235371	-1.00812	-3.30536	frameshift
#NAME?	-0.0802684	-0.328759	-2.31633	frameshift
TCCTTCAGCCAGAAAGACTC-AGGGGACTCATTACTCTGT_TCCTGCAGCCAGAAAGACTCCAGGGGACTCATTACTCTGT_1_0_1	-0.450764	-0.923923	-2.70206	frameshift
#NAME?	-0.0964912	-0.722442	-1.42337	inframe
TCCTGG--------------CAGGGGACTCATTACTCTGT_TCCTGCAGCCAGAAAGACTCCAGGGGACTCATTACTCTGT_14_0_1	-0.639006	-1.02402	-2.45168	frameshift
TCCTGCAGTC--------TTCAGGGGACTCATTACTCTGT_TCCTGCAGCCAGAAAGACTCCAGGGGACTCATTACTCTGT_8_0_2	-0.187303	-0.767867	-1.71033	frameshift
TCCTGCAGC---ACAGACTC----------ATTACTCTGT_TCCTGCAGCCAGAAAGACTCCAGGGGACTCATTACTCTGT_13_0_1	-0.640476	-0.840852	-3.39581	frameshift
TCCTGCAGCCAGAAAGACTC-AGGGGACTCATTACTATGT_TCCTGCAGCCAGAAAGACTCCAGGGGACTCATTACTCTGT_1_0_1	-0.3997	-0.778008	-2.41184	frameshift
TCCTTCAG---------------GGGACTCATTACTCTGT_TCCTGCAGCCAGAAAGACTCCAGGGGACTCATTACTCTGT_15_0_1	-0.0116565	-0.474522	-1.67818	inframe
TCCTGCATCCAGAAAGACTC-AGGGGACTCATTACTCTGT_TCCTGCAGCCAGAAAGACTCCAGGGGACTCATTACTCTGT_1_0_1	-0.345112	-1.06507	-2.62042	frameshift
TCCTGCAGCCAGAA--------------------------_TCCTGCAGCCAGAAAGACTCCAGGGGACTCATTACTCTGT_35_0_0	-0.288347	-0.98365	-2.80912	frameshift
#NAME?	-0.469865	-0.487265	-1.66366	inframe
TCCTGCAGCCAGAAATG----AGGGGACTCATTACTCTGT_TCCTGCAGCCAGAAAGACTCCAGGGGACTCATTACTCTGT_4_0_2	-0.204554	-1.16232	-3.02904	frameshift
TCCTGA--------------CAGGGGACTCATTACTCTGT_TCCTGCAGCCAGAAAGACTCCAGGGGACTCATTACTCTGT_14_0_1	-0.326266	-0.441257	-1.53213	frameshift
#NAME?	-0.383774	-1.13813	-1.64276	inframe
TCCTGCAGCCAGAAAGACTCGCCAGGGGACTCATTACTCT_TCCTGCAGCCAGAAAGACTC--CAGGGGACTCATTACTCT_0_2_0	-0.329828	-0.958978	-2.49051	frameshift
TCCTGCAGCCAGA----CTCCAGGGGACTCATTACTCTGT_TCCTGCAGCCAGAAAGACTCCAGGGGACTCATTACTCTGT_4_0_0	-0.463542	-0.893799	-2.96714	frameshift
TCCTGCAGCCAGAAAGGC---AGGGGACTCATTACTCTGT_TCCTGCAGCCAGAAAGACTCCAGGGGACTCATTACTCTGT_3_0_1	-0.363319	-0.908191	-2.63167	inframe
TCCTGCAGCCAGAAAGACTG-AGGGGACTCATTACTCTGT_TCCTGCAGCCAGAAAGACTCCAGGGGACTCATTACTCTGT_1_0_1	-0.539581	-0.811419	-2.90653	frameshift
TCCTGCAGCCAGAAAGA------GGGACTCATTACTCTGT_TCCTGCAGCCAGAAAGACTCCAGGGGACTCATTACTCTGT_6_0_0	0.18821	-0.792183	-2.78694	inframe
TCCTGCAGCCAGAAAGAC----------------------_TCCTGCAGCCAGAAAGACTCCAGGGGACTCATTACTCTGT_28_0_0	-0.0185575	-0.656841	-1.95063	frameshift
#NAME?	-0.344906	-1.34311	-2.22481	frameshift
TCCTGCAGCCAGAAAGAC-------GACTCATTACTCTGT_TCCTGCAGCCAGAAAGACTCCAGGGGACTCATTACTCTGT_7_0_0	-0.322657	-1.08327	-2.37181	frameshift
TCCTGCAGCCAGAAAGACTCATTACTCAGGGGACTCATTA_TCCTGCAGCCAGAAAGACTC------CAGGGGACTCATTA_0_6_0	-0.0182765	-0.465024	-2.08816	inframe
#NAME?	0.208969	-0.929456	-1.90369	inframe
TCCTGCAGCCAGAAAGACTT--------------------_TCCTGCAGCCAGAAAGACTCCAGGGGACTCATTACTCTGT_31_0_1	0.0940669	-0.646424	-2.61091	frameshift
TCCTGCAGCCAGAAAGACTC--------------------_TCCTGCAGCCAGAAAGACTCCAGGGGACTCATTACTCTGT_25_0_0	0.0051414	-0.534707	-2.79726	frameshift
#NAME?	-0.366982	-0.46907	-1.19352	inframe
TCCTGCAGCCAGAAAGACTC-ATTACTCTCATTACTCTGT_TCCTGCAGCCAGAAAGACTCCAGGGGACTCATTACTCTGT_1_0_5	-0.452367	-1.10646	-2.8207	frameshift
#NAME?	-0.229846	-0.796607	-1.24879	inframe
TCCTGCAGCCAGAAAGACTC-AGGGGACTCAGTACTCTGT_TCCTGCAGCCAGAAAGACTCCAGGGGACTCATTACTCTGT_1_0_1	-0.626829	-0.328177	-3.18219	frameshift
TCCTGCAGCT----------CAGGGGACTCATTACTCTGT_TCCTGCAGCCAGAAAGACTCCAGGGGACTCATTACTCTGT_10_0_1	-0.0294188	-0.556922	-1.51806	frameshift
#NAME?	-0.136109	-1.24329	-2.30123	frameshift
TCCTGCAGCCAGAAAGCCTC-AGGGGACTCATTACTCTGT_TCCTGCAGCCAGAAAGACTCCAGGGGACTCATTACTCTGT_1_0_1	-0.300513	-0.929445	-2.61977	frameshift
TCCTGCAGCCAGAAAGACTC----------ATTACTCTTT_TCCTGCAGCCAGAAAGACTCCAGGGGACTCATTACTCTGT_10_0_1	-0.681521	-0.894878	-2.57277	frameshift
TCCTGCAGACA--------------------TTACTCTGT_TCCTGCAGCCAGAAAGACTCCAGGGGACTCATTACTCTGT_20_0_1	-0.553364	-0.714306	-1.99766	frameshift
TCCTGCAGCCAGAAAGACTC-AGGGTACTCATTACTCTGT_TCCTGCAGCCAGAAAGACTCCAGGGGACTCATTACTCTGT_1_0_1	-0.59021	-1.23258	-2.99551	frameshift
#NAME?	-0.20022	-0.535026	-1.48637	frameshift
TCCTGCAGCCAGAAAGTCTT---------------TCTGT_TCCTGCAGCCAGAAAGACTCCAGGGGACTCATTACTCTGT_15_0_2	-0.361725	-1.0071	-2.0954	inframe
TCCTGCA---------------------------------_TCCTGCAGCCAGAAAGACTCCAGGGGACTCATTACTCTGT_44_0_0	0.0268178	-0.354163	-1.78859	frameshift
TCCTGCAGCCAGAAAGACTTTTCAGGGGACTCATTACTCT_TCCTGCAGCCAGAAAGACTC--CAGGGGACTCATTACTCT_0_2_1	0.371127	-0.281285	-2.01097	frameshift
TCCTGC----------------------------------_TCCTGCAGCCAGAAAGACTCCAGGGGACTCATTACTCTGT_34_0_0	0.275667	-0.423826	-0.651621	frameshift
TCCTGCAGCCAGAAAGACTC----------ATTTCTCTGT_TCCTGCAGCCAGAAAGACTCCAGGGGACTCATTACTCTGT_10_0_1	-0.0777367	-0.525641	-2.052	frameshift
TCCTGCAGCCAGAAAGAC--------ACTCATTACTCTGT_TCCTGCAGCCAGAAAGACTCCAGGGGACTCATTACTCTGT_8_0_0	-0.706213	-0.977858	-2.736	frameshift
TC---------------------------------TCTGT_TCCTGCAGCCAGAAAGACTCCAGGGGACTCATTACTCTGT_33_0_0	0.00149284	0.160717	-1.20351	inframe
TCCTGCAGCCAGAAAA----CAGGGGACTCATTACTCTGT_TCCTGCAGCCAGAAAGACTCCAGGGGACTCATTACTCTGT_4_0_1	-0.0073651	-1.12207	-3.02737	frameshift
TCCTGCAGCCAGAAGGACTCACAGGGGACTCATTACTCTG_TCCTGCAGCCAGAAAGACTC-CAGGGGACTCATTACTCTG_0_1_1	0.127875	-0.81771	-2.40988	frameshift
TCCTGCAGCCAGAAG------AGGGGACTCATTACTCTGT_TCCTGCAGCCAGAAAGACTCCAGGGGACTCATTACTCTGT_6_0_1	-0.541362	-1.04185	-2.90912	inframe
TCCTGCAGCCAGAAAGACTC-AGGGGACTAATTACTCTGT_TCCTGCAGCCAGAAAGACTCCAGGGGACTCATTACTCTGT_1_0_1	-0.427039	-1.12141	-3.00462	frameshift
#NAME?	-0.086869	-0.726545	-0.877762	frameshift
TCCTGCAGCCAGAAAGAG-CCAGGGGACTCATTACTCTGT_TCCTGCAGCCAGAAAGACTCCAGGGGACTCATTACTCTGT_1_0_1	-0.186332	-0.366548	-1.81136	frameshift
TCCTGCAGCCAGAAAGACTC-----------TTTCTCTGT_TCCTGCAGCCAGAAAGACTCCAGGGGACTCATTACTCTGT_11_0_1	-0.619189	-0.796146	-2.79978	frameshift
TCCTGCAGTCT---------CAGGGGACTCATTACTCTGT_TCCTGCAGCCAGAAAGACTCCAGGGGACTCATTACTCTGT_9_0_2	-0.47588	-0.823058	-2.7009	inframe
#NAME?	-0.245587	-0.20939	-1.72678	frameshift
TCCTGCAGCCAGAAAGACTTTCTGG--CTCATTACTCTGT_TCCTGCAGCCAGAAAGACTCCAGGGGACTCATTACTCTGT_2_0_4	-0.378222	-0.553882	-2.0199	frameshift
TCCTGCAGCCAGAAAGACTC----AGACTCATTACTCTGT_TCCTGCAGCCAGAAAGACTCCAGGGGACTCATTACTCTGT_4_0_1	-0.27313	-0.675242	-2.93501	frameshift
TTC------------------AGGGGACTCATTACTCTGT_TCCTGCAGCCAGAAAGACTCCAGGGGACTCATTACTCTGT_18_0_1	-0.236456	-1.22421	-2.4597	inframe
TCCTGCAGCCAGAA---------------CATTACTCTGT_TCCTGCAGCCAGAAAGACTCCAGGGGACTCATTACTCTGT_15_0_0	-0.492435	-1.54521	-2.4087	inframe
TCCTGCAGCCAGAAAGACTCGACAGGGGACTCATTACTCT_TCCTGCAGCCAGAAAGACTC--CAGGGGACTCATTACTCT_0_2_0	-0.552137	-1.02705	-2.29531	frameshift
#NAME?	0.213894	-0.364436	-0.781044	frameshift
#NAME?	0.228658	-1.14785	-1.93694	inframe
#NAME?	-0.139184	-1.17869	-1.54649	frameshift
#NAME?	-0.19217	-0.385145	-1.53849	frameshift
TCCTGCAGCCAGAAAGACTC---------ATTTACTCTGT_TCCTGCAGCCAGAAAGACTCCAGGGGACTCATTACTCTGT_9_0_2	-0.0344672	-0.501248	-2.01359	inframe
TCCTGCAGCCAGAAAGACTCCTCAGGGGACTCATTACTCT_TCCTGCAGCCAGAAAGACTC--CAGGGGACTCATTACTCT_0_2_0	-0.335596	-0.804443	-2.19109	frameshift
TCCTGCAGCCAGAAAGACAGACAGGGGACTCATTACTCTG_TCCTGCAGCCAGAAAGACTC-CAGGGGACTCATTACTCTG_0_1_2	-0.110042	-0.533472	-1.72455	frameshift
TC----------------TCCAGGGGACTCATTACTCTGT_TCCTGCAGCCAGAAAGACTCCAGGGGACTCATTACTCTGT_16_0_0	-0.681256	-0.612018	-2.23297	frameshift
TCCTGCAGCCAGAAAG-------------------TCTGT_TCCTGCAGCCAGAAAGACTCCAGGGGACTCATTACTCTGT_19_0_0	-0.1008	-0.306943	-2.01191	frameshift
TCCTGCAGCCAGAGA-----CAGGGGACTCATTACTCTGT_TCCTGCAGCCAGAAAGACTCCAGGGGACTCATTACTCTGT_5_0_1	-0.323195	-0.537742	-1.81479	frameshift
TCCTGCAGCCATAAAGACTC-AGGGGACTCATTACTCTGT_TCCTGCAGCCAGAAAGACTCCAGGGGACTCATTACTCTGT_1_0_1	-0.506768	-1.12818	-3.00218	frameshift
TCCTGCAGCCAGAAAGACA--AGGGGACTCATTACTCTGT_TCCTGCAGCCAGAAAGACTCCAGGGGACTCATTACTCTGT_2_0_1	0.172092	-0.400243	-2.24485	frameshift
TCCTGCAGCCAGAAAGACTC--------------------_TCCTGCAGCCAGAAAGACTCCAGGGGACTCATTACTCTGT_21_0_0	0.086419	-0.358387	-1.96141	inframe
TCCTGCAGCCAGAAAGACTT-TCTGGACTCATTACTCTGT_TCCTGCAGCCAGAAAGACTCCAGGGGACTCATTACTCTGT_1_0_4	-0.534256	-1.11135	-2.5191	frameshift
#NAME?	0.132306	-0.853761	-1.99238	frameshift
#NAME?	-0.5006	-0.662714	-1.56219	frameshift
TCCTGCAGCCAGAAAGTCTT------TCTCATTACTCTGT_TCCTGCAGCCAGAAAGACTCCAGGGGACTCATTACTCTGT_6_0_3	-0.114448	-1.12993	-3.04434	inframe
TCCTGCAGCCAGAAAGACTG--GGGGACTCATTACTCTGT_TCCTGCAGCCAGAAAGACTCCAGGGGACTCATTACTCTGT_2_0_1	-0.216628	-0.29168	-1.82533	frameshift
TCCTGCAGCCAGAAAGACTC--------------------_TCCTGCAGCCAGAAAGACTCCAGGGGACTCATTACTCTGT_20_0_0	-0.407475	-0.571895	-1.30226	frameshift
TCCTGCAGCCAGAAAGACTG-----------------TGT_TCCTGCAGCCAGAAAGACTCCAGGGGACTCATTACTCTGT_17_0_1	-0.439127	-1.01898	-1.87373	frameshift
TCCTGCAGCCA----------AGGGGACTCATTACTCTGT_TCCTGCAGCCAGAAAGACTCCAGGGGACTCATTACTCTGT_10_0_0	-0.62208	-1.83071	-3.76735	frameshift
TCCTGCAGCCAGAAAGAC----------------------_TCCTGCAGCCAGAAAGACTCCAGGGGACTCATTACTCTGT_24_0_0	0.205293	-0.430446	-1.79517	inframe
TCCTGCAGCCAGAAAG------------------CTCTGT_TCCTGCAGCCAGAAAGACTCCAGGGGACTCATTACTCTGT_18_0_0	-0.152206	-0.318048	-1.30536	inframe
TCCTGCAGCCAGAAG----CCAGGGGACTCATTACTCTGT_TCCTGCAGCCAGAAAGACTCCAGGGGACTCATTACTCTGT_4_0_1	0.0258123	-0.653872	-1.74233	frameshift
TCCTGCAGCCAGAAAGACTC-------ATCATTACTCTGT_TCCTGCAGCCAGAAAGACTCCAGGGGACTCATTACTCTGT_7_0_1	-0.490683	-1.11151	-1.79261	frameshift
#NAME?	0.195951	0.172376	-2.19069	frameshift
#NAME?	0.475457	-0.714995	-1.31969	frameshift
TCCTGCAGCCAGGA--------GGGGACTCATTACTCTGT_TCCTGCAGCCAGAAAGACTCCAGGGGACTCATTACTCTGT_8_0_1	-0.485903	-0.691131	-2.23537	frameshift
TCCTGCAGCCAGAAAG-CTC-AGGGGACTCATTACTCTGT_TCCTGCAGCCAGAAAGACTCCAGGGGACTCATTACTCTGT_2_0_0	-0.148257	-0.770286	-2.2942	frameshift
TCCTGCAGCCAGAAAGACAC----------ATTACTCTGT_TCCTGCAGCCAGAAAGACTCCAGGGGACTCATTACTCTGT_10_0_1	-0.627091	-1.43259	-2.26505	frameshift
TCCTGCAGCCAGAAAGACTATCAGGGGACTCATTACTCTG_TCCTGCAGCCAGAAAGACTC-CAGGGGACTCATTACTCTG_0_1_1	-0.102511	-0.741439	-2.706	frameshift
TCCTGCAGCCAGAAAGACTC--------------------_TCCTGCAGCCAGAAAGACTCCAGGGGACTCATTACTCTGT_46_0_0	-0.288046	-0.623111	-1.51552	frameshift
T---------------------------------------_TCCTGCAGCCAGAAAGACTCCAGGGGACTCATTACTCTGT_39_0_0	-0.538613	-1.49563	-3.11976	inframe
TGCAGCCAGAAAGACTGAGCCAGGGGACTCATTACTCTGT_TGCAGCCAGAAAGACT---CCAGGGGACTCATTACTCTGT_0_3_0	-0.243807	-1.05781	-3.13064	inframe
TCCTGCAGCCAGA---------------------------_TCCTGCAGCCAGAAAGACTCCAGGGGACTCATTACTCTGT_44_0_0	0.0312378	-0.599326	-1.78977	frameshift
TCCTGCAGCCAGAAAGA-----------TCATTACTCTGT_TCCTGCAGCCAGAAAGACTCCAGGGGACTCATTACTCTGT_11_0_0	-1.01323	-0.878035	-2.94627	frameshift
TCCTGCAGCCAGAAA-----------------TACTCTGT_TCCTGCAGCCAGAAAGACTCCAGGGGACTCATTACTCTGT_17_0_0	-0.0251879	-0.638421	-2.05603	frameshift
#NAME?	0.000509781	-1.49581	-1.89354	frameshift
#NAME?	-0.392595	-1.2631	-1.76547	frameshift
TCCTGCA---------------------------------_TCCTGCAGCCAGAAAGACTCCAGGGGACTCATTACTCTGT_53_0_0	0.473862	-0.844054	-1.04241	frameshift
TCCTGCAGCCAGTCTTTCT------GGCTCATTACTCTGT_TCCTGCAGCCAGAAAGACTCCAGGGGACTCATTACTCTGT_6_0_6	-0.474921	-1.37121	-1.87439	inframe
T---------------------------------------_TCCTGCAGCCAGAAAGACTCCAGGGGACTCATTACTCTGT_53_0_0	-0.231459	-1.5859	-1.14385	frameshift
TCCTGCAGCCAGAAAGACT---------------------_TCCTGCAGCCAGAAAGACTCCAGGGGACTCATTACTCTGT_63_0_0	-0.0967981	-1.10131	-2.24901	inframe
#NAME?	-0.0854113	-1.51456	-1.49981	frameshift
TCCTGCAGCCAGAAGGACTC-----------------TGT_TCCTGCAGCCAGAAAGACTCCAGGGGACTCATTACTCTGT_17_0_1	-0.572123	-0.799276	-1.66124	frameshift
TCCTGCAGCCAGA---------------------------_TCCTGCAGCCAGAAAGACTCCAGGGGACTCATTACTCTGT_68_0_0	0.226562	-0.324473	-2.99343	frameshift
TCCTGCAGCCA-----------------------CTCTGT_TCCTGCAGCCAGAAAGACTCCAGGGGACTCATTACTCTGT_23_0_0	0.0680342	-0.263073	-2.11429	frameshift
T------------------------------TTACTCTGT_TCCTGCAGCCAGAAAGACTCCAGGGGACTCATTACTCTGT_30_0_0	-0.426896	-1.42569	-2.62806	inframe
TCCTGCAGACAGA--------------CTCATTACTCTGT_TCCTGCAGCCAGAAAGACTCCAGGGGACTCATTACTCTGT_14_0_1	-0.189828	-0.908853	-1.84983	frameshift
TCCTGCAGCCAGAAGGACTCTCAGGGGACTCATTACTCTG_TCCTGCAGCCAGAAAGACTC-CAGGGGACTCATTACTCTG_0_1_1	0.262211	-0.885394	-1.71553	frameshift
TCCTGCAGCCAGAAAGACTGCTGCAGGGGACTCATTACTC_TCCTGCAGCCAGAAAGACTC---CAGGGGACTCATTACTC_0_3_1	0.155831	-0.108737	-3.14283	inframe
TCCTGCAGCCAGAAGGAT--CAGGGGACTCATTACTCTGT_TCCTGCAGCCAGAAAGACTCCAGGGGACTCATTACTCTGT_2_0_2	0.481744	0.199817	-1.54649	frameshift
TCCTGCAGCCAGAAA--------------CATTACTCTGT_TCCTGCAGCCAGAAAGACTCCAGGGGACTCATTACTCTGT_14_0_0	-0.533955	-0.529769	-2.34904	frameshift
TCCTGCAGCCAGAAAG--TCCAGGG-ACTCATTACTCTGT_TCCTGCAGCCAGAAAGACTCCAGGGGACTCATTACTCTGT_3_0_0	-0.507027	-1.04797	-3.03303	inframe
TCCTGCAGCCAGAAAGACTCATTACTGCAGCCAGGGGACT_TCCTGCAGCCAGAAAGACTC-----------CAGGGGACT_0_11_0	-0.0202596	-0.22023	-1.80675	frameshift
TCCTGCAGCCAGAAAGACTC-----------------TG-_TCCTGCAGCCAGAAAGACTCCAGGGGACTCATTACTCTGT_18_0_0	-0.971893	-1.02177	-3.0343	inframe
GCAGCCAGAAAGTAATGAGCCAGGGGACTCATTACTCTGT_GCAGCCAGAAAGACT----CCAGGGGACTCATTACTCTGT_0_4_3	-0.0815174	-0.218222	-1.64728	frameshift
T-----------------------GGACTCATTACTCTGT_TCCTGCAGCCAGAAAGACTCCAGGGGACTCATTACTCTGT_23_0_0	-0.989686	-1.10072	-3.4405	frameshift
TCCTGCAGCCT-------TTCAGGGGACTCATTACTCTGT_TCCTGCAGCCAGAAAGACTCCAGGGGACTCATTACTCTGT_7_0_2	-0.286772	-1.17626	-2.96509	frameshift
TCCTGCAGCCAGAAAGACTC--------------------_TCCTGCAGCCAGAAAGACTCCAGGGGACTCATTACTCTGT_28_0_0	-0.20282	-0.918295	-2.37418	frameshift
#NAME?	0.420473	-0.352298	-1.90369	frameshift
TCCTGCAGCCAGAAAGACT------------------TGT_TCCTGCAGCCAGAAAGACTCCAGGGGACTCATTACTCTGT_18_0_0	-0.420112	-0.565476	-2.04984	inframe
TCCTGCAGCCAGAAAGACTC----------AATACTCTGT_TCCTGCAGCCAGAAAGACTCCAGGGGACTCATTACTCTGT_10_0_1	-0.717792	-0.746311	-3.15347	frameshift
TCCTGCAGCCAGAAAGAC----GGGGACTCATTACTCTGT_TCCTGCAGCCAGAAAGACTCCAGGGGACTCATTACTCTGT_4_0_0	-0.061354	-0.558532	-2.19726	frameshift
TCCTGCAGCCAGAAAGACTC-----------ATACTCTGT_TCCTGCAGCCAGAAAGACTCCAGGGGACTCATTACTCTGT_11_0_1	-0.152554	-0.821567	-1.91064	frameshift
TCCTGCAGCCAGAAAGACTG--------------CTCTGT_TCCTGCAGCCAGAAAGACTCCAGGGGACTCATTACTCTGT_14_0_1	0.0356316	-0.349718	-1.62824	frameshift
TCCTGCAGCCAGACAGACTC-AGGGGACTCATTACTCTGT_TCCTGCAGCCAGAAAGACTCCAGGGGACTCATTACTCTGT_1_0_1	-0.386869	-0.542851	-2.31274	frameshift
TCCTGCAGCCAGGA----------GGACTCATTACTCTGT_TCCTGCAGCCAGAAAGACTCCAGGGGACTCATTACTCTGT_10_0_1	-0.386844	-0.980035	-1.46419	frameshift
TCCTGCAGCCAGAAAGACTCTCCAGGGACTCATTACTCTG_TCCTGCAGCCAGAAAGACTC-CAGGGGACTCATTACTCTG_0_1_2	0.180883	-0.290972	-2.36805	frameshift
TCCTGCAGCCAGAAAGACTGC----------TTACTCTGT_TCCTGCAGCCAGAAAGACTCCAGGGGACTCATTACTCTGT_10_0_1	-0.692935	-0.979307	-2.08704	frameshift
TCCTGCAGCCAGAAAGACTGGCAGGGGACTCATTACTCTG_TCCTGCAGCCAGAAAGACTC-CAGGGGACTCATTACTCTG_0_1_1	-0.133951	-0.809908	-1.94244	frameshift
T-------------------------ACTCATTACTCTGT_TCCTGCAGCCAGAAAGACTCCAGGGGACTCATTACTCTGT_25_0_0	-0.45206	-0.665065	-2.85102	frameshift
TCCTGCAGCCAG----------------------------_TCCTGCAGCCAGAAAGACTCCAGGGGACTCATTACTCTGT_46_0_0	-0.928213	-1.01356	-1.41102	frameshift
TCCTGCAGCCAGAAAGACTC----------ATGACTCTGT_TCCTGCAGCCAGAAAGACTCCAGGGGACTCATTACTCTGT_10_0_1	-0.597024	-0.239791	-1.84186	frameshift
TCCTGCAGCCAGAAAGACTC--------------------_TCCTGCAGCCAGAAAGACTCCAGGGGACTCATTACTCTGT_79_0_0	0.15147	-0.886038	-2.05697	frameshift
#NAME?	-0.640674	-0.533061	-1.74094	inframe
TCCTGCAGCCAGAAAGTCTTTCTGGGGACTCATTACTCTG_TCCTGCAGCCAGAAAGACTC-CAGGGGACTCATTACTCTG_0_1_3	0.0343904	-1.13384	-2.22259	frameshift
TCCTGCAG---GAGAGACTC----------ATTACTCTGT_TCCTGCAGCCAGAAAGACTCCAGGGGACTCATTACTCTGT_13_0_1	-0.86054	-1.58867	-2.73171	frameshift
TCCTGCAGCCAGATG--------------------TCTGT_TCCTGCAGCCAGAAAGACTCCAGGGGACTCATTACTCTGT_20_0_2	-0.684899	-0.768038	-3.95581	frameshift
TCCTGCAGCCATA--------------CTCATTACTCTGT_TCCTGCAGCCAGAAAGACTCCAGGGGACTCATTACTCTGT_14_0_1	-0.168804	-1.60757	-2.63388	frameshift
TCCTGCAGCCAGAAAGACTCATTACTCATTACTCATTACT_TCCTGCAGCCAGAAAGACTC----CAGGGGACTCATTACT_0_4_5	0.0337154	-0.453153	-1.15019	frameshift
TCCTGT--------------CAGGGGACTCATTACTCTGT_TCCTGCAGCCAGAAAGACTCCAGGGGACTCATTACTCTGT_14_0_1	-0.380528	-0.199104	-1.4181	frameshift
#NAME?	-0.434358	-1.71834	-1.78581	inframe
TCCTGCAGCCAG----------------------------_TCCTGCAGCCAGAAAGACTCCAGGGGACTCATTACTCTGT_43_0_0	-0.724421	-1.07005	-2.16178	frameshift
TCCTGCAGCCAGAAAGACTGCAG---ACTCATTACTCTGT_TCCTGCAGCCAGAAAGACTCCAGGGGACTCATTACTCTGT_3_0_1	-0.0293971	-0.527809	-1.65709	inframe
TCCTGCAGCCAGAAAGACTCAGCCAGGGGACTCATTACTC_TCCTGCAGCCAGAAAGACTC---CAGGGGACTCATTACTC_0_3_0	-0.117392	-0.781221	-2.67702	inframe
TCCTGCAGCCAGAA-------------------------T_TCCTGCAGCCAGAAAGACTCCAGGGGACTCATTACTCTGT_25_0_0	-0.444679	-1.38252	-2.67386	frameshift
TCCTGCAGCCAGAAAGACTC---AGGACTCATTACTCTGT_TCCTGCAGCCAGAAAGACTCCAGGGGACTCATTACTCTGT_3_0_1	-0.16974	-0.571997	-1.87	inframe
TCCTGCAGCCAGGAG------------------ACTCTGT_TCCTGCAGCCAGAAAGACTCCAGGGGACTCATTACTCTGT_18_0_2	-0.508782	-2.13608	-7.03993	inframe
TCCTGCAGCCAG----------------TCTTT---CTGT_TCCTGCAGCCAGAAAGACTCCAGGGGACTCATTACTCTGT_19_0_1	0.0992124	-0.567695	-1.84396	frameshift
TCCTGCAGCCAGAAAGACTG-------------ACTCTGT_TCCTGCAGCCAGAAAGACTCCAGGGGACTCATTACTCTGT_13_0_1	-0.84729	-1.04417	-2.99103	frameshift
TCCTGCAGCCG---------CAGGGGACTCATTACTCTGT_TCCTGCAGCCAGAAAGACTCCAGGGGACTCATTACTCTGT_9_0_1	-0.0915244	-0.483021	-2.38013	inframe
TCCTGCAGCCAG-----------GTGACTCATTACTCTGT_TCCTGCAGCCAGAAAGACTCCAGGGGACTCATTACTCTGT_11_0_1	-0.363987	-0.685455	-2.72509	frameshift
#NAME?	-0.357444	-0.0179206	-2.21897	frameshift
TCCTGCAGCCAGAAAGACTGTCAGGGGACTCATTACTCTG_TCCTGCAGCCAGAAAGACTC-CAGGGGACTCATTACTCTG_0_1_1	0.402422	-0.579376	-2.00667	frameshift
TCCTGCAGCCAGAGACA--------GACTCATTACTCTGT_TCCTGCAGCCAGAAAGACTCCAGGGGACTCATTACTCTGT_8_0_2	-0.939124	-0.718414	-2.59596	frameshift
TCCTGCAGCCAGAGT-----CAGGGGACTCATTACTCTGT_TCCTGCAGCCAGAAAGACTCCAGGGGACTCATTACTCTGT_5_0_2	-0.00226139	-0.542521	-3.11052	frameshift
TCCTGCAGCA---------------GACTCATTACTCTGT_TCCTGCAGCCAGAAAGACTCCAGGGGACTCATTACTCTGT_15_0_1	-0.0792061	-0.746004	-2.39673	inframe
TCCTGCAGCCAGACAT------------------CTCTGT_TCCTGCAGCCAGAAAGACTCCAGGGGACTCATTACTCTGT_18_0_2	-0.5915	-0.543511	-2.24473	inframe
TCCTGCAGCCAGAAAGACTC--------ACATTACTCTGT_TCCTGCAGCCAGAAAGACTCCAGGGGACTCATTACTCTGT_8_0_1	-0.15805	-1.23208	-3.56335	frameshift
TCCTGCAGCCAGAATGA-----GGGGACTCATTACTCTGT_TCCTGCAGCCAGAAAGACTCCAGGGGACTCATTACTCTGT_5_0_1	0.171692	-0.194501	-1.90183	frameshift
TCCTGCAGCCAGAAAGA------GAGACTCATTACTCTGT_TCCTGCAGCCAGAAAGACTCCAGGGGACTCATTACTCTGT_6_0_1	-0.511464	-0.829805	-3.09396	inframe
TCCTGCAGCCAGAAAG----CAGGG-ACTCATTACTCTGT_TCCTGCAGCCAGAAAGACTCCAGGGGACTCATTACTCTGT_5_0_0	-0.472328	-0.795105	-3.42077	frameshift
TCCTGCAGCCAGAA------CAGGG-ACTCATTACTCTGT_TCCTGCAGCCAGAAAGACTCCAGGGGACTCATTACTCTGT_7_0_0	-0.527034	-0.981794	-5.9584	frameshift
TCCTGCAGCCAGAAAGACTGCACAG-ACTCATTACTCTGT_TCCTGCAGCCAGAAAGACTCCAGGGGACTCATTACTCTGT_1_0_3	-0.403349	-1.84644	-2.35353	frameshift
TCCTGCAGCCAGAAAGACTC-AGGGGACTCATTACTCTTT_TCCTGCAGCCAGAAAGACTCCAGGGGACTCATTACTCTGT_1_0_1	-0.527369	-1.06368	-2.95504	frameshift
TCCTGCAGCCAGAAAGACTCGTCAGGGGACTCATTACTCT_TCCTGCAGCCAGAAAGACTC--CAGGGGACTCATTACTCT_0_2_0	0.0150476	-1.22267	-2.13061	frameshift
TCCTGCAGCCAGAAAGACTC--------GCATTACTCTGT_TCCTGCAGCCAGAAAGACTCCAGGGGACTCATTACTCTGT_8_0_1	-0.505624	-0.975069	-2.51426	frameshift
TCCTGCAGCCAGAAAGACTC--------------------_TCCTGCAGCCAGAAAGACTCCAGGGGACTCATTACTCTGT_81_0_0	-0.353171	-0.678429	-1.23864	inframe
TCCTGCAGCCAGAAAGACTC----------ATT-CTCTGT_TCCTGCAGCCAGAAAGACTCCAGGGGACTCATTACTCTGT_11_0_0	-0.110555	-0.699376	-1.77499	frameshift
TCCTGCAGA----------------GACTCATTACTCTGT_TCCTGCAGCCAGAAAGACTCCAGGGGACTCATTACTCTGT_16_0_1	-0.386475	-1.76637	-1.49306	frameshift
TCATT---------------------ACTCATTACTCTGT_TCCTGCAGCCAGAAAGACTCCAGGGGACTCATTACTCTGT_21_0_2	-0.556376	-0.846519	-1.94641	inframe
TCCT--------------TCCAGGGGACTCATTACTCTGT_TCCTGCAGCCAGAAAGACTCCAGGGGACTCATTACTCTGT_14_0_0	0.226806	-0.60246	-1.40089	frameshift
#NAME?	-0.512262	-1.42049	-2.19874	frameshift
TCCTG-------------TCCAGGGGACTCATTACTCTGT_TCCTGCAGCCAGAAAGACTCCAGGGGACTCATTACTCTGT_13_0_0	-0.601916	-0.78078	-2.94448	frameshift
TGC------------------AGGGGACTCATTACTCTGT_TCCTGCAGCCAGAAAGACTCCAGGGGACTCATTACTCTGT_18_0_1	-0.0596382	-0.459637	-1.75414	inframe
TCCTGCAGCCAGGA--------------------CTCTGT_TCCTGCAGCCAGAAAGACTCCAGGGGACTCATTACTCTGT_20_0_1	-0.796814	-1.36945	-3.09982	frameshift
TCCTGCAGCCAGAAAGACTC--------------------_TCCTGCAGCCAGAAAGACTCCAGGGGACTCATTACTCTGT_23_0_0	-0.298504	-0.630335	-2.60252	frameshift
TCCTGCAGCCAGAAAGACTG--------------------_TCCTGCAGCCAGAAAGACTCCAGGGGACTCATTACTCTGT_25_0_1	-0.762451	-0.479297	-1.60252	frameshift
ATT-----------------------ACTCATTACTCTGT_TCCTGCAGCCAGAAAGACTCCAGGGGACTCATTACTCTGT_23_0_3	0.0503383	-0.845215	-1.15974	frameshift
TCCTGCAGCCAGAAAGACTC--------------------_TCCTGCAGCCAGAAAGACTCCAGGGGACTCATTACTCTGT_50_0_0	-0.242797	-0.320257	-1.52045	frameshift
TCCT--------------------------ATTACTCTGT_TCCTGCAGCCAGAAAGACTCCAGGGGACTCATTACTCTGT_26_0_0	-1.20784	-2.03294	-5.14919	frameshift
TCCTGCAGCCAGAAAGACTG--------TCATTACTCTGT_TCCTGCAGCCAGAAAGACTCCAGGGGACTCATTACTCTGT_8_0_1	-0.960614	-0.794644	-2.72546	frameshift
TCCTGCAGCCAGAAAGACTC----TGGCTCATTACTCTGT_TCCTGCAGCCAGAAAGACTCCAGGGGACTCATTACTCTGT_4_0_2	-0.333832	-1.683	-2.40898	frameshift
TCCTGCAGCCAG--------------------TACTCTGT_TCCTGCAGCCAGAAAGACTCCAGGGGACTCATTACTCTGT_20_0_0	-0.51312	-1.13949	-3.36234	frameshift
#NAME?	0.178166	-0.853999	-1.73858	frameshift
TCCTG-----------------------------------_TCCTGCAGCCAGAAAGACTCCAGGGGACTCATTACTCTGT_63_0_0	0.0898537	-0.778596	-3.14639	inframe
TCCTGCAGCCAGAAAGACAT-----TACTCATTACTCTGT_TCCTGCAGCCAGAAAGACTCCAGGGGACTCATTACTCTGT_5_0_3	-0.464248	-0.91222	-2.40942	frameshift
TCCTGCAGCCAGAAAGACTC----------------ATGT_TCCTGCAGCCAGAAAGACTCCAGGGGACTCATTACTCTGT_16_0_1	0.273099	-0.124811	-1.17659	frameshift
#NAME?	-0.148296	-0.830046	-0.769822	frameshift
#NAME?	-0.393541	-0.369096	-1.65866	frameshift
TCCTGCAGC---------TCCAGGGGACTCATTACTCTGT_TCCTGCAGCCAGAAAGACTCCAGGGGACTCATTACTCTGT_9_0_0	-0.169047	-0.705909	-2.32609	inframe
TCCTGCA---------------------------------_TCCTGCAGCCAGAAAGACTCCAGGGGACTCATTACTCTGT_95_0_0	0.00855712	-0.684692	-0.874392	frameshift
#NAME?	0.445019	0.053326	-0.606196	frameshift
TCCTGT---------------------CTCATTACTCTGT_TCCTGCAGCCAGAAAGACTCCAGGGGACTCATTACTCTGT_21_0_1	-0.378895	-0.54432	-2.24363	inframe
TCCTGCAGCCAGAAAGACTC--------------------_TCCTGCAGCCAGAAAGACTCCAGGGGACTCATTACTCTGT_24_0_0	-0.0343	-0.519004	-2.4483	inframe
#NAME?	0.163855	-0.649024	-1.891	inframe
TCCTGCAGCCAGAAAGACTC----------ATAACTCTGT_TCCTGCAGCCAGAAAGACTCCAGGGGACTCATTACTCTGT_10_0_1	-0.293052	-0.410413	-3.11339	frameshift
TCCTGCAGCCAGAAAT-------GGGACTCATTACTCTGT_TCCTGCAGCCAGAAAGACTCCAGGGGACTCATTACTCTGT_7_0_1	-0.141743	-1.25227	-2.75494	frameshift
TCCTGCAGCCAGAAAGACTC------GCTCATTACTCTGT_TCCTGCAGCCAGAAAGACTCCAGGGGACTCATTACTCTGT_6_0_1	-0.278419	-1.04255	-1.81777	inframe
#NAME?	0.227131	-0.796794	-1.06569	frameshift
TCCTGCAGCCAGAAGGA--------GACTCATTACTCTGT_TCCTGCAGCCAGAAAGACTCCAGGGGACTCATTACTCTGT_8_0_1	-1.09358	-0.416946	-1.43343	frameshift
#NAME?	-0.959955	-0.142086	-0.646155	frameshift
TCCTGCAGCCAGAAAG------------------------_TCCTGCAGCCAGAAAGACTCCAGGGGACTCATTACTCTGT_52_0_0	-0.19116	-0.566971	-2.03007	frameshift
#NAME?	0.114177	-0.449273	-1.01756	inframe
TCCTGCAGCCAGGA-----------GAGACATTACTCTGT_TCCTGCAGCCAGAAAGACTCCAGGGGACTCATTACTCTGT_11_0_3	-0.671047	-0.967942	-2.0582	frameshift
TCCTGCAGCCAGAAAGAGAC----------ATTACTCTGT_TCCTGCAGCCAGAAAGACTCCAGGGGACTCATTACTCTGT_10_0_2	-0.797369	-2.17191	-2.08719	frameshift
TCCT------------------------------------_TCCTGCAGCCAGAAAGACTCCAGGGGACTCATTACTCTGT_106_0_0	-0.330518	-0.8738	-1.89308	frameshift
#NAME?	0.155428	-1.71562	-0.746761	frameshift
TCC-------------------------------------_TCCTGCAGCCAGAAAGACTCCAGGGGACTCATTACTCTGT_39_0_0	-0.19485	-0.389899	-1.11709	inframe
#NAME?	0.0487074	-1.20281	-1.30974	frameshift
#NAME?	-0.211086	-0.473005	-1.3278	inframe
#NAME?	0.378809	-0.263057	-1.93114	inframe
T-----------------------------ATTACTCTGT_TCCTGCAGCCAGAAAGACTCCAGGGGACTCATTACTCTGT_29_0_0	0.450457	-0.226905	-2.14413	frameshift
TCCTGG-----------CTGCAGGGGACTCATTACTCTGT_TCCTGCAGCCAGAAAGACTCCAGGGGACTCATTACTCTGT_11_0_2	-0.293403	-1.51926	-3.06435	frameshift
TCCTGCAGCCAGAAAG------------------------_TCCTGCAGCCAGAAAGACTCCAGGGGACTCATTACTCTGT_78_0_0	0.234313	-0.471912	-1.77606	inframe
TCCTGCAGCCAGAAA--CTCCAGGGGACTCATTACTCTGT_TCCTGCAGCCAGAAAGACTCCAGGGGACTCATTACTCTGT_2_0_0	0.357861	-0.650537	-2.21278	frameshift
TCCTGCAGCCAGA----CTGCAGGGGACTCATTACTCTGT_TCCTGCAGCCAGAAAGACTCCAGGGGACTCATTACTCTGT_4_0_1	0.148048	0.112134	-1.34206	frameshift
#NAME?	-0.34031	-0.659104	-1.25751	frameshift
TCCTGCATT-----------------ACTCATTACTCTGT_TCCTGCAGCCAGAAAGACTCCAGGGGACTCATTACTCTGT_17_0_2	-0.507289	-1.22388	-2.68658	frameshift
TCCTGCAGCCAGACA--------------------TCTGG_TCCTGCAGCCAGAAAGACTCCAGGGGACTCATTACTCTGT_20_0_2	-0.011354	-0.338168	-2.19726	frameshift
TCCTGCAGCCAGAAAGACT---------------------_TCCTGCAGCCAGAAAGACTCCAGGGGACTCATTACTCTGT_32_0_0	-0.234348	-1.17612	-1.76805	frameshift
TCCTGCAG---------------------------TCTGT_TCCTGCAGCCAGAAAGACTCCAGGGGACTCATTACTCTGT_27_0_0	-0.332227	-0.727899	-2.96118	inframe
TCCTGCAGCCAGAAAGACTT----------TTTACTCTGT_TCCTGCAGCCAGAAAGACTCCAGGGGACTCATTACTCTGT_10_0_2	-0.696112	-0.287721	-1.86792	frameshift
#NAME?	-0.0663617	-1.57151	-2.69616	frameshift
TCCTGCAGCCAGAAAGA-----------------------_TCCTGCAGCCAGAAAGACTCCAGGGGACTCATTACTCTGT_76_0_0	-0.120259	-0.687407	-1.44894	frameshift
TCCTGCAGCCAGAAAGAC-----GGGACTCATTACTCTGT_TCCTGCAGCCAGAAAGACTCCAGGGGACTCATTACTCTGT_5_0_0	-0.232733	-0.676092	-3.09746	frameshift
#NAME?	0.90324	-0.0796765	-2.01756	frameshift
TCCTGCAGCCAGAAAAA-----GGGGACTCATTACTCTGT_TCCTGCAGCCAGAAAGACTCCAGGGGACTCATTACTCTGT_5_0_1	-0.149467	-1.07968	-2.94541	frameshift
TCCTGCAGCCAGAAAGTAAT-----GACTCATTACTCTGT_TCCTGCAGCCAGAAAGACTCCAGGGGACTCATTACTCTGT_5_0_4	-0.0171745	-1.10592	-2.3921	frameshift
TCCTGCAGCCAGAAAGACGC-AGGGGACTCATTACTCTGT_TCCTGCAGCCAGAAAGACTCCAGGGGACTCATTACTCTGT_1_0_1	-0.2315	-0.614336	-2.54012	frameshift
T----------------------GGGACTCATTACTCTGT_TCCTGCAGCCAGAAAGACTCCAGGGGACTCATTACTCTGT_22_0_0	-0.794256	-1.87483	-4.96509	frameshift
TCCTGCAGCCAGAAAGT-------GGACTCATTACTCTGT_TCCTGCAGCCAGAAAGACTCCAGGGGACTCATTACTCTGT_7_0_1	-0.334824	-0.785827	-2.38013	frameshift
CCTGCAGCCAGAAAGACAGCCAGGGGACTCATTACTCTGT_CCTGCAGCCAGAAAGACT-CCAGGGGACTCATTACTCTGT_0_1_1	-0.0543385	-0.890628	-1.74385	frameshift
#NAME?	-0.787497	-1.23473	-2.63109	frameshift
TCCTGCAGCCAGAAAGACT---------------------_TCCTGCAGCCAGAAAGACTCCAGGGGACTCATTACTCTGT_97_0_0	0.138783	-0.743252	-5.27495	frameshift
TCCTGCAGCCAGAAA-------------TCATTACTCTGT_TCCTGCAGCCAGAAAGACTCCAGGGGACTCATTACTCTGT_13_0_0	-0.0335956	-1.23473	-1.52006	frameshift
TCCTGCAGCC---------------------TTACTCTGT_TCCTGCAGCCAGAAAGACTCCAGGGGACTCATTACTCTGT_21_0_0	-0.26602	-0.410499	-2.49359	inframe
#NAME?	-0.666784	-1.80312	-2.84058	inframe
TCCTGCAGCCAGAAAGA---------ACTCATTACTCTGT_TCCTGCAGCCAGAAAGACTCCAGGGGACTCATTACTCTGT_9_0_0	-0.276578	-1.14416	-2.90929	inframe
TCCTGCAGCCAGAAAGACTC--------------------_TCCTGCAGCCAGAAAGACTCCAGGGGACTCATTACTCTGT_29_0_0	-1.56799	-1.34246	-3.67373	frameshift
TCCTGCAGCCAGAAAGACT---------------------_TCCTGCAGCCAGAAAGACTCCAGGGGACTCATTACTCTGT_42_0_0	0.644655	-0.284276	-0.791061	inframe
#NAME?	-0.305801	-0.702661	-2.82011	frameshift
TCCTGCAGCCAGAAGG-CTC-AGGGGACTCATTACTCTGT_TCCTGCAGCCAGAAAGACTCCAGGGGACTCATTACTCTGT_2_0_1	0.394272	-0.139747	-2.40936	frameshift
TCCTG-----------------------TCATTACTCTGT_TCCTGCAGCCAGAAAGACTCCAGGGGACTCATTACTCTGT_23_0_0	-0.052314	0.362992	-1.9024	frameshift
TCCTGCAGCCAGT--------------CTCATTACTCTGT_TCCTGCAGCCAGAAAGACTCCAGGGGACTCATTACTCTGT_14_0_1	0.0548348	-0.53996	-2.13372	frameshift
TCCTGCAGCCAGAAGGA-TCCAGGGGACTCATTACTCTGT_TCCTGCAGCCAGAAAGACTCCAGGGGACTCATTACTCTGT_1_0_1	-0.248234	-1.55614	-3.19785	frameshift
TCCTGCAGCCAGAGA--------------CATTACTCTGT_TCCTGCAGCCAGAAAGACTCCAGGGGACTCATTACTCTGT_14_0_1	-0.297534	-1.38811	-2.68352	frameshift
TCCTGCAGCCAGAAAGACTCATTACTCATTACAGGGGACT_TCCTGCAGCCAGAAAGACTC-----------CAGGGGACT_0_11_0	0.0126809	-0.761792	-1.77868	frameshift
TCCTGCAGCCAGAAAGACA----------------TCTGT_TCCTGCAGCCAGAAAGACTCCAGGGGACTCATTACTCTGT_16_0_1	-0.492959	-0.755533	-1.38013	frameshift
TCCTGCAGCCAG----------------------------_TCCTGCAGCCAGAAAGACTCCAGGGGACTCATTACTCTGT_35_0_0	-0.0637859	0.197769	-1.06403	frameshift
TCCTGCAGCC------------GGGGACTCATTACTCTGT_TCCTGCAGCCAGAAAGACTCCAGGGGACTCATTACTCTGT_12_0_0	-0.0226567	-0.206774	-1.81623	inframe
TCCTGCAGCCAGGA------CAGGGGACTCATTACTCTGT_TCCTGCAGCCAGAAAGACTCCAGGGGACTCATTACTCTGT_6_0_1	-0.406789	-0.957047	-4.8953	inframe
TCCTGCAGCCAGAAAGA-TCCAGGG-ACTCATTACTCTGT_TCCTGCAGCCAGAAAGACTCCAGGGGACTCATTACTCTGT_2_0_0	-0.495155	-0.641329	-2.3759	frameshift
TCCTGCAGCCAGAAAGACT---------------------_TCCTGCAGCCAGAAAGACTCCAGGGGACTCATTACTCTGT_24_0_0	-0.628568	-0.653154	-2.71694	inframe
TCCAG-------------------GGACTCATTACTCTGT_TCCTGCAGCCAGAAAGACTCCAGGGGACTCATTACTCTGT_19_0_1	-0.478131	-0.709195	-2.43688	frameshift
TCCTGCAGCCAGAAAGACTT-AGGGGACTCATTACTCTGT_TCCTGCAGCCAGAAAGACTCCAGGGGACTCATTACTCTGT_1_0_1	-0.110513	-0.248061	-1.51934	frameshift
TCCTGCAGCCAGAAAGACTG---------------TCTGT_TCCTGCAGCCAGAAAGACTCCAGGGGACTCATTACTCTGT_15_0_1	-0.49185	-0.839844	-7.19177	inframe
TCCTGCAGCCA-----------------------------_TCCTGCAGCCAGAAAGACTCCAGGGGACTCATTACTCTGT_57_0_0	-0.478402	-0.821947	-4.48704	inframe
#NAME?	-1.19722	-1.42737	-2.12139	inframe
TCCTGCAGCCAGAAAGACTC-AGCGGACTCATTACTCTGT_TCCTGCAGCCAGAAAGACTCCAGGGGACTCATTACTCTGT_1_0_1	-0.364331	-0.736477	-2.48704	frameshift
TCCTGCAGCCAGAAAGACTC----------ATTACTGTGT_TCCTGCAGCCAGAAAGACTCCAGGGGACTCATTACTCTGT_10_0_1	-0.638332	-0.700607	-2.59822	frameshift
CTGCAGCCAGAAAGACTGGCCAGGGGACTCATTACTCTGT_CTGCAGCCAGAAAGACT--CCAGGGGACTCATTACTCTGT_0_2_0	-0.151518	-0.734262	-1.41069	frameshift
GC-------------------AGGGGACTCATTACTCTGT_TCCTGCAGCCAGAAAGACTCCAGGGGACTCATTACTCTGT_19_0_1	-0.608663	-0.970614	-1.4374	frameshift
TCCTGCAGCCAGAAAGG-----GGGGACTCATTACTCTGT_TCCTGCAGCCAGAAAGACTCCAGGGGACTCATTACTCTGT_5_0_1	-0.125388	-1.33426	-1.81699	frameshift
TCCTGCAGCCAGAAAGA-----------------------_TCCTGCAGCCAGAAAGACTCCAGGGGACTCATTACTCTGT_31_0_0	-0.564673	-1.9438	-2.15218	frameshift
TCCTGCAGCCAGAAAGACTCATTACTGGGGACTCATTACT_TCCTGCAGCCAGAAAGACTC----CAGGGGACTCATTACT_0_4_1	0.1042	-0.723538	-2.10845	frameshift
TCCTGCAGCCAGAAAGACTC---------GATTACTCTGT_TCCTGCAGCCAGAAAGACTCCAGGGGACTCATTACTCTGT_9_0_1	0.180539	-0.895522	-2.44228	inframe
TCCTGCAGCCAGAAAGACTC---------AATTACTCTGT_TCCTGCAGCCAGAAAGACTCCAGGGGACTCATTACTCTGT_9_0_1	-0.58003	-1.008	-0.903418	inframe
TCCTG----------------AGGGGACTCATTACTCTGT_TCCTGCAGCCAGAAAGACTCCAGGGGACTCATTACTCTGT_16_0_0	0.0671794	-0.564877	-2.51763	frameshift
TCCTGCAGCCAGAAAGACTC----------ATTCCTCTGT_TCCTGCAGCCAGAAAGACTCCAGGGGACTCATTACTCTGT_10_0_1	-0.338335	-0.536308	-3.2546	frameshift
TCCTGCAG-------------AGGGGACTCATTACTCTGT_TCCTGCAGCCAGAAAGACTCCAGGGGACTCATTACTCTGT_13_0_0	-0.893828	-1.15124	-1.5424	frameshift
#NAME?	0.399787	-0.250428	-1.38453	frameshift
TCCTGCAGCCAGAAAGACTG-----------TTACTCTGT_TCCTGCAGCCAGAAAGACTCCAGGGGACTCATTACTCTGT_11_0_1	-0.675955	-1.31244	-1.81287	frameshift
TCCTGCAGCCAGAAAGACTCCAGGGGACT-----------_TCCTGCAGCCAGAAAGACTCCAGGGGACTCATTACTCTGT_38_0_0	-0.0749923	-0.499523	-1.77768	frameshift
#NAME?	-0.231718	-1.27396	-1.45228	frameshift
#NAME?	-0.421084	-1.72307	-2.90038	inframe
TCCTGC--------------------------TACTCTGT_TCCTGCAGCCAGAAAGACTCCAGGGGACTCATTACTCTGT_26_0_0	0.509334	0.654351	-1.48568	frameshift
#NAME?	0.0911289	-0.378641	-2.97397	frameshift
#NAME?	0.351519	-0.0701235	-1.93444	frameshift
TCCTGCAGCCAGAAAG-------------CATTACTCTGT_TCCTGCAGCCAGAAAGACTCCAGGGGACTCATTACTCTGT_13_0_0	0.183247	-0.0132212	-0.768854	frameshift
#NAME?	-0.430255	-1.32324	-2.237	inframe
TCCTGCAGCCAGAAAGACTC---TTTACTCATTACTCTGT_TCCTGCAGCCAGAAAGACTCCAGGGGACTCATTACTCTGT_3_0_3	-0.316309	-0.901304	-2.13946	inframe
TCCTGCAGCCAGAAA---TGCAGGGGACTCATTACTCTGT_TCCTGCAGCCAGAAAGACTCCAGGGGACTCATTACTCTGT_3_0_1	-0.486542	-0.658699	-2.25237	inframe
TCCTGCAGCCAGACTCATT-------ACTCATTACTCTGT_TCCTGCAGCCAGAAAGACTCCAGGGGACTCATTACTCTGT_7_0_4	-0.182224	-0.505376	-1.9211	frameshift
TC--------------------------------------_TCCTGCAGCCAGAAAGACTCCAGGGGACTCATTACTCTGT_44_0_0	0.0929986	-0.687901	-1.52617	frameshift
#NAME?	-0.240562	-0.0354412	-1.52168	frameshift
TCCTGCAGCCAG-----------------CATTACTCTGT_TCCTGCAGCCAGAAAGACTCCAGGGGACTCATTACTCTGT_17_0_0	-1.0278	-0.214965	-4.20569	frameshift
TCCTGCAGCCAGAAAG---------------TTACTCTGT_TCCTGCAGCCAGAAAGACTCCAGGGGACTCATTACTCTGT_15_0_0	-0.888967	-1.64433	-2.25007	inframe
TCCTGCAGCCA-----------------TCATTACTCTGT_TCCTGCAGCCAGAAAGACTCCAGGGGACTCATTACTCTGT_17_0_0	-0.865315	-0.793198	-1.78158	frameshift
TCCTGCAGCCAGAAAGACTC----------ATTACTCTCT_TCCTGCAGCCAGAAAGACTCCAGGGGACTCATTACTCTGT_10_0_1	-0.408186	-0.512676	-3.1035	frameshift
TCCTGCAGCCAGAAAGACTC-----------GTACTCTGT_TCCTGCAGCCAGAAAGACTCCAGGGGACTCATTACTCTGT_11_0_1	-0.568922	-1.33313	-2.34862	frameshift
TCCTGCAGCCAA--------CAGGGGACTCATTACTCTGT_TCCTGCAGCCAGAAAGACTCCAGGGGACTCATTACTCTGT_8_0_1	0.292196	-0.191995	-2.34406	frameshift
TCCTGCAGCCAGAAAGA--------------------TGT_TCCTGCAGCCAGAAAGACTCCAGGGGACTCATTACTCTGT_20_0_0	-0.0318683	-0.283244	-0.959395	frameshift
TCCTGCAGC----------------GACTCATTACTCTGT_TCCTGCAGCCAGAAAGACTCCAGGGGACTCATTACTCTGT_16_0_0	0.291066	-0.288621	-1.96509	frameshift
TCCTGCAGCCAGAAAGACTT-----------------TGT_TCCTGCAGCCAGAAAGACTCCAGGGGACTCATTACTCTGT_17_0_1	-0.115426	-0.486267	-1.88492	frameshift
TCCTGCAGCCAGAAAGTCT------------TTACTCTGT_TCCTGCAGCCAGAAAGACTCCAGGGGACTCATTACTCTGT_12_0_1	0.102089	-0.419153	-4.28702	inframe
#NAME?	-0.441312	-1.21103	-2.08979	frameshift
#NAME?	0.600886	-0.746999	-1.79978	frameshift
TCCTGCAGCCA-----------------------------_TCCTGCAGCCAGAAAGACTCCAGGGGACTCATTACTCTGT_49_0_0	0.551337	0.30053	-1.74533	frameshift
#NAME?	0.133495	-0.417204	-6.07594	frameshift
TCCTGCAGCCAGAAAGACTT-----GACTCATTACTCTGT_TCCTGCAGCCAGAAAGACTCCAGGGGACTCATTACTCTGT_5_0_1	-0.0969892	-0.123182	-1.75401	frameshift
TCCTGCAGCCAGAAAGAGTC--------TCATTACTCTGT_TCCTGCAGCCAGAAAGACTCCAGGGGACTCATTACTCTGT_8_0_1	0.49427	-1.04423	-1.80915	frameshift
TCCTGCAGCCAGAAAGACTG-------------GCTCTGT_TCCTGCAGCCAGAAAGACTCCAGGGGACTCATTACTCTGT_13_0_2	0.493881	0.114126	-1.2258	frameshift
TCCTGCAGCC-----------------CTCATTACTCTGT_TCCTGCAGCCAGAAAGACTCCAGGGGACTCATTACTCTGT_17_0_0	-0.385204	-1.03492	-3.97917	frameshift
#NAME?	0.0286693	-0.799177	-0.543066	frameshift
TCCTGCAGCCAGAAAGACTC----------ATTACTCGGT_TCCTGCAGCCAGAAAGACTCCAGGGGACTCATTACTCTGT_10_0_1	-0.399264	-0.173738	-2.74002	frameshift
TC----------------TGCAGGGGACTCATTACTCTGT_TCCTGCAGCCAGAAAGACTCCAGGGGACTCATTACTCTGT_16_0_1	-1.27221	-2.56375	-1.76715	frameshift
TCCTGCAGCCAGAAACACTC----------ATTACTCTGT_TCCTGCAGCCAGAAAGACTCCAGGGGACTCATTACTCTGT_10_0_1	-0.0230833	-0.873108	-2.68554	frameshift
TCCTGCAGCCAGAAAGAC---AGTGGACTCATTACTCTGT_TCCTGCAGCCAGAAAGACTCCAGGGGACTCATTACTCTGT_3_0_1	-0.620985	-0.827304	-2.61683	inframe
TCCTGC----------------GGGGACTCATTACTCTGT_TCCTGCAGCCAGAAAGACTCCAGGGGACTCATTACTCTGT_16_0_0	-0.0793725	-0.761215	-2.1362	frameshift
TCCTGCAGCCAGAAAGATTC-AGGGGACTCATTACTCTGT_TCCTGCAGCCAGAAAGACTCCAGGGGACTCATTACTCTGT_1_0_1	0.501758	0.0223618	-1.65078	frameshift
TCTGGCTGC------------AGGAGACTCATTACTCTGT_TCCTGCAGCCAGAAAGACTCCAGGGGACTCATTACTCTGT_12_0_4	0.0859751	-0.668034	-1.96748	inframe
TACTGCAGCCAG-----------GGGACTCATTACTCTGT_TCCTGCAGCCAGAAAGACTCCAGGGGACTCATTACTCTGT_11_0_1	-0.418817	-0.855849	-2.74817	frameshift
#NAME?	0.0838738	-0.946747	-1.725	frameshift
#NAME?	-0.0310283	-1.15003	-1.79997	inframe
#NAME?	-1.4942	-0.718478	-2.85886	frameshift
TCCTGCAG--------------GGAGACTCATTACTCTGT_TCCTGCAGCCAGAAAGACTCCAGGGGACTCATTACTCTGT_14_0_1	-0.0450372	-0.28987	-2.59772	frameshift
TCCTGAAG---------------GGGACTCATTACTCTGT_TCCTGCAGCCAGAAAGACTCCAGGGGACTCATTACTCTGT_15_0_1	0.00702449	-0.853999	-1.7202	inframe
TCCTGCAGCCAGAAAGACTC-----------------AGT_TCCTGCAGCCAGAAAGACTCCAGGGGACTCATTACTCTGT_17_0_1	-0.0187715	-1.09854	-1.79517	frameshift
TCCTGCAGCCAGAAGG-------GGGACTCATTACTCTGT_TCCTGCAGCCAGAAAGACTCCAGGGGACTCATTACTCTGT_7_0_1	0.520249	-1.21358	-2.34191	frameshift
#NAME?	0.527957	-0.711082	-2.69241	frameshift
TCCTGCAGCCAGAAAGAGTC-AGGGGACTCATTACTCTGT_TCCTGCAGCCAGAAAGACTCCAGGGGACTCATTACTCTGT_1_0_1	-0.690171	-0.589092	-5.01433	frameshift
TCCTGCAGCCAGAAAGACTG--------------------_TCCTGCAGCCAGAAAGACTCCAGGGGACTCATTACTCTGT_20_0_1	-0.212429	-1.60215	-2.69241	frameshift
TCCTGCAGCCAGAAAGACTC----------------GTGT_TCCTGCAGCCAGAAAGACTCCAGGGGACTCATTACTCTGT_16_0_1	-0.246633	-0.778745	-2.8802	frameshift
TCCTGAAGCCAG-----------GGGACTCATTACTCTGT_TCCTGCAGCCAGAAAGACTCCAGGGGACTCATTACTCTGT_11_0_1	-0.246172	-1.02506	-2.51277	frameshift
TCCTGCAGCCAGAAAGACTC--------------------_TCCTGCAGCCAGAAAGACTCCAGGGGACTCATTACTCTGT_32_0_0	-0.409494	-0.939164	-2.51277	frameshift
TCCTGCAGTAATGA--------GGGGACTCATTACTCTGT_TCCTGCAGCCAGAAAGACTCCAGGGGACTCATTACTCTGT_8_0_4	0.0434572	-0.609124	-1.13686	frameshift
T---------------------GGGGACTCATTACTCTGT_TCCTGCAGCCAGAAAGACTCCAGGGGACTCATTACTCTGT_21_0_0	-0.455112	-1.15456	-2.32241	inframe
TCCTGCAGCCAGAAAGACTC-----------TT--TCTGT_TCCTGCAGCCAGAAAGACTCCAGGGGACTCATTACTCTGT_13_0_0	-0.404713	-1.14964	-2.46636	frameshift
TCCTGCAGCCAGAAAGA-------------ATTACTCTGT_TCCTGCAGCCAGAAAGACTCCAGGGGACTCATTACTCTGT_13_0_0	-0.429804	-0.966778	-1.68614	frameshift
TCCTGCAAC------------AGGGGACTCATTACTCTGT_TCCTGCAGCCAGAAAGACTCCAGGGGACTCATTACTCTGT_12_0_1	0.257728	-0.538917	-2.20856	inframe
#NAME?	0.282656	-1.19922	-1.54698	frameshift
TCCTGCAGCCAGAA---CTGCAGGGGACTCATTACTCTGT_TCCTGCAGCCAGAAAGACTCCAGGGGACTCATTACTCTGT_3_0_1	-0.365371	-0.660676	-2.98499	inframe
TCCTGCAGCCAGAA----TCCAGGG-ACTCATTACTCTGT_TCCTGCAGCCAGAAAGACTCCAGGGGACTCATTACTCTGT_5_0_0	-0.722992	-0.931362	-3.17269	frameshift
#NAME?	-0.0102025	-0.225522	-1.18873	frameshift
#NAME?	-0.379847	-0.962924	-1.96007	frameshift
TCCTGC-------------------------TTACTCTGT_TCCTGCAGCCAGAAAGACTCCAGGGGACTCATTACTCTGT_25_0_0	0.18332	-0.0438436	-1.75062	frameshift
TCCTGCAGCCAGAAAGACTC--------------------_TCCTGCAGCCAGAAAGACTCCAGGGGACTCATTACTCTGT_37_0_0	-0.62996	-0.515465	-2.50064	frameshift
TCCTGCAGCCAGA---------------------------_TCCTGCAGCCAGAAAGACTCCAGGGGACTCATTACTCTGT_32_0_0	-0.539059	-0.291251	-1.6832	frameshift
TCCTGCAGACAGA---------------------------_TCCTGCAGCCAGAAAGACTCCAGGGGACTCATTACTCTGT_36_0_1	-0.208696	-0.487538	-1.46918	inframe
#NAME?	-0.574522	-2.17971	-1.31047	inframe
TCCTGCAGCCAGAAAG------------------------_TCCTGCAGCCAGAAAGACTCCAGGGGACTCATTACTCTGT_25_0_0	-0.463062	-0.366483	-1.73037	frameshift
TCCTGCAGCCAGACAG---------GACTCATTACTCTGT_TCCTGCAGCCAGAAAGACTCCAGGGGACTCATTACTCTGT_9_0_1	0.0429049	0.294629	-2.00909	inframe
TCTGGCTGCAGGAGAGACTC----------ATTACTCTGT_TCCTGCAGCCAGAAAGACTCCAGGGGACTCATTACTCTGT_10_0_6	-1.07821	-1.8945	-4.28501	frameshift
TCCTGCAGCCAGAAAGACTCATTACTGCAGGGGACTCATT_TCCTGCAGCCAGAAAGACTC-------CAGGGGACTCATT_0_7_0	-0.0577418	-0.877625	-2.84725	frameshift
TCCTGCAGCCAGAAAGATG----------------TCTGT_TCCTGCAGCCAGAAAGACTCCAGGGGACTCATTACTCTGT_16_0_2	-0.547012	-1.59833	-1.43774	frameshift
TCCTGCAG--------------------------------_TCCTGCAGCCAGAAAGACTCCAGGGGACTCATTACTCTGT_106_0_0	0.305431	-1.34457	-1.68166	frameshift
TCCTGCAGCCAGAAAGAAGA---------------TCGGA_TCCTGCAGCCAGAAAGACTCCAGGGGACTCATTACTCTGT_15_0_5	-0.32462	-2.16948	-2.22915	inframe
TCCTGCAGCCAGGA--------------------------_TCCTGCAGCCAGAAAGACTCCAGGGGACTCATTACTCTGT_33_0_1	-0.136275	-0.577666	-1.90722	inframe
TCCTGCAGCCAGAACGAC---AGGGGACTCATTACTCTGT_TCCTGCAGCCAGAAAGACTCCAGGGGACTCATTACTCTGT_3_0_1	-0.46901	-1.53058	-2.1747	inframe
TCCTGCAGCCAGTCTTTCT---GGGGACTCATTACTCTGT_TCCTGCAGCCAGAAAGACTCCAGGGGACTCATTACTCTGT_3_0_5	0.177819	-0.614142	-2.22401	inframe
TCCTGCAGCCAGAAAGACTCC-----------TACTCTGT_TCCTGCAGCCAGAAAGACTCCAGGGGACTCATTACTCTGT_11_0_0	-0.0232937	0.132643	-2.25202	frameshift
TCCTGCAGCCAGAAAGACTC---TGGACTCATTACTCTGT_TCCTGCAGCCAGAAAGACTCCAGGGGACTCATTACTCTGT_3_0_1	-0.442525	-0.922138	-2.83182	inframe
#NAME?	0.0173945	-0.393642	-3.11193	frameshift
#NAME?	-0.525813	-0.916958	-1.22761	inframe
TCCTGCAGCCAGAAAGAC---------CTCATTACTCTGT_TCCTGCAGCCAGAAAGACTCCAGGGGACTCATTACTCTGT_9_0_0	-0.00376194	-0.477181	-2.20847	inframe
TCCTGCAGCCAGAAATAC---AGGGGACTCATTACTCTGT_TCCTGCAGCCAGAAAGACTCCAGGGGACTCATTACTCTGT_3_0_1	-0.232145	-1.04926	-2.44948	inframe
TCCTGCAGCCAGAAGGACTC-----GACTCATTACTCTGT_TCCTGCAGCCAGAAAGACTCCAGGGGACTCATTACTCTGT_5_0_1	-0.614865	-0.663371	-1.73898	frameshift
#NAME?	-0.689827	-0.786228	-1.30899	inframe
TCCTGCAGCCAGAACGACTC-AGGGGACTCATTACTCTGT_TCCTGCAGCCAGAAAGACTCCAGGGGACTCATTACTCTGT_1_0_1	-0.543606	-0.543371	-2.26505	frameshift
#NAME?	-0.504037	0.0445493	-1.25983	frameshift
TCCTGCAGCCAGAAAGACTT-----TACTCATTACTCTGT_TCCTGCAGCCAGAAAGACTCCAGGGGACTCATTACTCTGT_5_0_2	-0.132068	-0.846599	-2.9968	frameshift
#NAME?	0.4085	-2.27286	-2.09633	frameshift
TCCTGCAGCCAGAAAGACTG----------------CTGT_TCCTGCAGCCAGAAAGACTCCAGGGGACTCATTACTCTGT_16_0_1	-0.322991	-1.01444	-1.8488	frameshift
TCCTGCAGCCAG----------------------------_TCCTGCAGCCAGAAAGACTCCAGGGGACTCATTACTCTGT_50_0_0	-0.338151	-0.127945	-3.8932	frameshift
TCCTGCAGCCAGAAAGACTG--------------------_TCCTGCAGCCAGAAAGACTCCAGGGGACTCATTACTCTGT_32_0_1	-1.97483	-1.50221	-2.39607	frameshift
TCCTG-----------------------------------_TCCTGCAGCCAGAAAGACTCCAGGGGACTCATTACTCTGT_69_0_0	-1.30271	-1.00917	-0.565994	inframe
TCCTGCAGCCAGAGAG-------GGGACTCATTACTCTGT_TCCTGCAGCCAGAAAGACTCCAGGGGACTCATTACTCTGT_7_0_1	-0.302714	-1.55666	-2.80046	frameshift
TCCTGCAGCCAGACAT-----------CTCATTACTCTGT_TCCTGCAGCCAGAAAGACTCCAGGGGACTCATTACTCTGT_11_0_2	-0.523132	-0.666839	-3.97574	frameshift
#NAME?	0.103872	-0.59359	-2.59723	inframe
TCCTGCAGCCAGAAAGACTCACTCCAGGGGACTCATTACT_TCCTGCAGCCAGAAAGACTC----CAGGGGACTCATTACT_0_4_0	0.195097	-0.400053	-1.99999	frameshift
TCCTGCAGCCAGAAAGAC----------------------_TCCTGCAGCCAGAAAGACTCCAGGGGACTCATTACTCTGT_41_0_0	-0.395179	-0.744007	-0.975738	frameshift
TCCTGG-----------CTGCAGG--ACTCATTACTCTGT_TCCTGCAGCCAGAAAGACTCCAGGGGACTCATTACTCTGT_13_0_2	-0.840704	-0.558315	-2.88263	frameshift
#NAME?	0.351353	-0.1432	-1.87731	inframe
TCCTGCAGCCAGAAAGACA-----GGACTCATTACTCTGT_TCCTGCAGCCAGAAAGACTCCAGGGGACTCATTACTCTGT_5_0_1	-0.565124	-0.452072	-1.68749	frameshift
TCCTGCAGCCAGA-----------------------CTGT_TCCTGCAGCCAGAAAGACTCCAGGGGACTCATTACTCTGT_23_0_0	-0.950981	-1.05133	-2.96509	frameshift
TCCTGCAGCCAGAAAGGCTC-AGGGGACTCATTACTCTGT_TCCTGCAGCCAGAAAGACTCCAGGGGACTCATTACTCTGT_1_0_1	0.114519	-0.414606	-1.96509	frameshift
#NAME?	0.271411	-1.29864	-0.682156	frameshift
TCCT-----------------------CTCATTACTCTGT_TCCTGCAGCCAGAAAGACTCCAGGGGACTCATTACTCTGT_23_0_0	-1.22292	-0.978413	-1.45724	frameshift
TCCTGCAGCCAGAAAGACA---------TCATTACTCTGT_TCCTGCAGCCAGAAAGACTCCAGGGGACTCATTACTCTGT_9_0_1	-0.774827	-1.2816	-2.86663	inframe
TCCTGCAGCCAGT------------GACTCATTACTCTGT_TCCTGCAGCCAGAAAGACTCCAGGGGACTCATTACTCTGT_12_0_1	-0.603347	-1.68121	-2.65717	inframe
TCCTGCAGCCAGA--------------------------T_TCCTGCAGCCAGAAAGACTCCAGGGGACTCATTACTCTGT_26_0_0	-0.495544	0.186264	-2.08527	frameshift
TCCTGCAGCCAGACAG--------GGACTCATTACTCTGT_TCCTGCAGCCAGAAAGACTCCAGGGGACTCATTACTCTGT_8_0_1	0.182434	0.154344	-2.12794	frameshift
TCCTGCAGCCAGAAAGAC-----------CATTACTCTGT_TCCTGCAGCCAGAAAGACTCCAGGGGACTCATTACTCTGT_11_0_0	0.783058	-0.958248	-2.46354	frameshift
TCCTGCAGCCAGAAAGACTC----------ACTACTCTGT_TCCTGCAGCCAGAAAGACTCCAGGGGACTCATTACTCTGT_10_0_1	-0.174437	-0.733182	-2.21201	frameshift
TCCTGCAGCCAGA------------------------TGT_TCCTGCAGCCAGAAAGACTCCAGGGGACTCATTACTCTGT_24_0_0	-0.368413	-0.330217	-1.87858	inframe
TCCTGCAGCC-----------------------------T_TCCTGCAGCCAGAAAGACTCCAGGGGACTCATTACTCTGT_29_0_0	0.0101791	-1.24234	-1.17802	frameshift
TCCTGCAGCCAGAAAGTCTT--------TCATTACTCTGT_TCCTGCAGCCAGAAAGACTCCAGGGGACTCATTACTCTGT_8_0_2	0.220188	-0.844582	-2.17802	frameshift
#NAME?	0.00193513	-0.425205	-2.20659	frameshift
#NAME?	0.315173	0.0895933	-4.19531	frameshift
TCCTGCAGCCAGAAAGACTC-----GAGTCATTACTCTGT_TCCTGCAGCCAGAAAGACTCCAGGGGACTCATTACTCTGT_5_0_1	-0.428487	-2.0849	-2.89082	frameshift
TCCTGCAGCCAGAAAGACTCC---GGACTCATTACTCTGT_TCCTGCAGCCAGAAAGACTCCAGGGGACTCATTACTCTGT_3_0_0	0.285461	-0.917856	-2.47653	inframe
TCCTGCAG-------------------------ACTCTGT_TCCTGCAGCCAGAAAGACTCCAGGGGACTCATTACTCTGT_25_0_0	0.407266	-0.711405	-2.47653	frameshift
TCCTGCAGCCAGAAGGGC---AGGGGACTCATTACTCTGT_TCCTGCAGCCAGAAAGACTCCAGGGGACTCATTACTCTGT_3_0_2	-0.37344	-0.169856	-2.12815	inframe
TCCTGCAGCCAGAAAGACTCC--------CATTACTCTGT_TCCTGCAGCCAGAAAGACTCCAGGGGACTCATTACTCTGT_8_0_0	-0.294006	-0.590432	-1.89785	frameshift
TCCTGCAGCCAGAGTAATG--AGGGGACTCATTACTCTGT_TCCTGCAGCCAGAAAGACTCCAGGGGACTCATTACTCTGT_2_0_5	-0.127753	-1.14785	-3.12263	frameshift
TCCTGCAGCC----------------------TACTCTGT_TCCTGCAGCCAGAAAGACTCCAGGGGACTCATTACTCTGT_22_0_0	-0.113025	-0.267843	-0.886796	frameshift
TCCTGCAGCCAGTAAT---------GAGTCATTACTCTGT_TCCTGCAGCCAGAAAGACTCCAGGGGACTCATTACTCTGT_9_0_3	-0.469719	-2.66314	-2.11709	inframe
#NAME?	-0.303386	-1.33566	-1.27281	frameshift
#NAME?	0.130289	-0.818014	-5.80639	frameshift
TCCTGCAGCC--------------GGACTCATTACTCTGT_TCCTGCAGCCAGAAAGACTCCAGGGGACTCATTACTCTGT_14_0_0	0.172554	-0.120284	-1.762	frameshift
#NAME?	-0.12963	-0.0566251	-0.466543	frameshift
TCCTGCAGCCAGAAAGAC------GGACTCATTACTCTGT_TCCTGCAGCCAGAAAGACTCCAGGGGACTCATTACTCTGT_6_0_0	0.069566	-0.318849	-1.22531	inframe
TCCTGCAGCCAGAAAGACTC-------TTCATTACTCTGT_TCCTGCAGCCAGAAAGACTCCAGGGGACTCATTACTCTGT_7_0_1	-0.240119	-1.45009	-5.47324	frameshift
TCCTGCAGCCAGA----CTC-AGGGGACTCATTACTCTGT_TCCTGCAGCCAGAAAGACTCCAGGGGACTCATTACTCTGT_5_0_0	0.0152758	-1.0454	-2.47324	frameshift
TCC----------------------GACTCATTACTCTGT_TCCTGCAGCCAGAAAGACTCCAGGGGACTCATTACTCTGT_22_0_0	-0.406939	-0.558779	-0.906876	frameshift
#NAME?	-0.208625	-3.19883	-1.15449	inframe
TCCTGCAGCCAGTAAGACTC----------ATTACTCTGT_TCCTGCAGCCAGAAAGACTCCAGGGGACTCATTACTCTGT_10_0_1	-0.502033	-1.76071	-5.19889	frameshift
TCCTGCAGCCAGAAAGACTC-AGGGGACTCATGACTCTGT_TCCTGCAGCCAGAAAGACTCCAGGGGACTCATTACTCTGT_1_0_1	-0.81827	-0.141708	-2.49276	frameshift
TCCTTCAGCCAG-----------GGGACTCATTACTCTGT_TCCTGCAGCCAGAAAGACTCCAGGGGACTCATTACTCTGT_11_0_1	-0.218041	-0.78978	-2.38584	frameshift
TCCTGCAGCCAGAAAGACTA-----------------TGT_TCCTGCAGCCAGAAAGACTCCAGGGGACTCATTACTCTGT_17_0_1	-0.212327	-1.02268	-1.64316	frameshift
TCCTGCAGTCT-------TTCTGG---CTCATTACTCTGT_TCCTGCAGCCAGAAAGACTCCAGGGGACTCATTACTCTGT_10_0_4	-0.274388	-0.141619	-1.48704	frameshift
TCCTGCAGCCAGAAAGACTC--------------------_TCCTGCAGCCAGAAAGACTCCAGGGGACTCATTACTCTGT_27_0_0	0.0323673	-1.53021	-2.33468	inframe
TCCTGCAGCCAGAAAGACCC----------ATTACTCTGT_TCCTGCAGCCAGAAAGACTCCAGGGGACTCATTACTCTGT_10_0_1	0.0150375	-0.545161	-1.65243	frameshift
TCCTGCAGCCAGACAT-CTGGAG------CATTACTCTGT_TCCTGCAGCCAGAAAGACTCCAGGGGACTCATTACTCTGT_7_0_4	-0.107722	-1.33571	-1.65243	frameshift
TCCTGCAGCCAGA---------------------------_TCCTGCAGCCAGAAAGACTCCAGGGGACTCATTACTCTGT_34_0_0	-1.74995	-1.22952	-1.89719	frameshift
TCATGCAGCCAG-----------GGGACTCATTACTCTGT_TCCTGCAGCCAGAAAGACTCCAGGGGACTCATTACTCTGT_11_0_1	-0.491887	-0.423901	-2.11131	frameshift
TCCTGCAGCCAGAAAGACTC-------GTCATTACTCTGT_TCCTGCAGCCAGAAAGACTCCAGGGGACTCATTACTCTGT_7_0_1	-0.437171	-0.594973	-3.84247	frameshift
TCCTGCAGCCAGAAAGCA--CAGGGGACTCATTACTCTGT_TCCTGCAGCCAGAAAGACTCCAGGGGACTCATTACTCTGT_2_0_2	-0.338233	-0.419219	-1.96217	frameshift
TCCTGCAGCCAGAAAGACTCCA-----CTCATTACTCTGT_TCCTGCAGCCAGAAAGACTCCAGGGGACTCATTACTCTGT_5_0_0	0.376013	0.0268452	-1.20437	frameshift
TCCTGCAGCCAGAAAGACTC-AGGGGACTCATAACTCTGT_TCCTGCAGCCAGAAAGACTCCAGGGGACTCATTACTCTGT_1_0_1	-0.45559	-0.84592	-3.15857	frameshift
T-----------------TCCAGGGGACTCATTACTCTGT_TCCTGCAGCCAGAAAGACTCCAGGGGACTCATTACTCTGT_17_0_0	-0.44949	-1.31829	-2.4216	frameshift
TCCTGCAGCCAGAAAGACTC--------------------_TCCTGCAGCCAGAAAGACTCCAGGGGACTCATTACTCTGT_31_0_0	0.110563	-0.967302	-2.56775	frameshift
TCCTGCAGCCAGAAAGACTT--TCTGACTCATTACTCTGT_TCCTGCAGCCAGAAAGACTCCAGGGGACTCATTACTCTGT_2_0_4	-0.0562558	-0.492144	-2.41575	frameshift
TCCTGCAGCCAGACATT---------ACTCATTACTCTGT_TCCTGCAGCCAGAAAGACTCCAGGGGACTCATTACTCTGT_9_0_3	0.103949	-0.457121	-1.89891	inframe
#NAME?	0.537683	0.542879	-3.03136	inframe
TCCTGCAGCCAGAAAGTCTTTCTGG--CTCATTACTCTGT_TCCTGCAGCCAGAAAGACTCCAGGGGACTCATTACTCTGT_2_0_5	0.0441838	-0.523548	-2.40988	frameshift
TCT----------------------GACTCATTACTCTGT_TCCTGCAGCCAGAAAGACTCCAGGGGACTCATTACTCTGT_22_0_1	-0.326504	-0.352784	-2.23995	frameshift
#NAME?	0.0997612	-0.313074	-0.950444	frameshift
TCCTGCAGCCAGG-------CAGGGGACTCATTACTCTGT_TCCTGCAGCCAGAAAGACTCCAGGGGACTCATTACTCTGT_7_0_1	-0.668292	-0.649766	-2.77761	frameshift
#NAME?	-0.771915	-1.48627	-4.40988	frameshift
TC-------------------------------ACTCTGT_TCCTGCAGCCAGAAAGACTCCAGGGGACTCATTACTCTGT_31_0_0	0.157312	-0.478925	-2.40988	frameshift
TCCTGCAGCCAGAAAGACTCCTGCAGCCAGGGGACTCATT_TCCTGCAGCCAGAAAGACTC-------CAGGGGACTCATT_0_7_0	-0.206154	-0.206508	-1.862	frameshift
TCCT---------------------------TTACTCTGT_TCCTGCAGCCAGAAAGACTCCAGGGGACTCATTACTCTGT_27_0_0	-0.573211	-1.53456	-1.27703	inframe
TCCTGCAGCCAGAT-GTCT------GACTCATTACTCTGT_TCCTGCAGCCAGAAAGACTCCAGGGGACTCATTACTCTGT_7_0_2	-1.67082	-2.00169	-4.07027	frameshift
TCCTGCAGCCAGAG----TCCAGGGGACTCATTACTCTGT_TCCTGCAGCCAGAAAGACTCCAGGGGACTCATTACTCTGT_4_0_1	-0.594483	-0.743352	-2.95914	frameshift
TCCTGCAGCCAGAAAGT--------GACTCATTACTCTGT_TCCTGCAGCCAGAAAGACTCCAGGGGACTCATTACTCTGT_8_0_1	-0.0751092	-1.51335	-4.3921	frameshift
TCCTGCAGCCAGAAAGACTC--TGGGACTCATTACTCTGT_TCCTGCAGCCAGAAAGACTCCAGGGGACTCATTACTCTGT_2_0_1	0.0326354	-0.650963	-2.3505	frameshift
#NAME?	0.0607957	-1.08254	-2.53213	frameshift
TCCTGCAGCCAGAAAGACTC-AGGGGACTCATTACTCGGT_TCCTGCAGCCAGAAAGACTCCAGGGGACTCATTACTCTGT_1_0_1	-0.401938	-0.941946	-3.11709	frameshift
TCCTGCAGCCAGAA------------------------GT_TCCTGCAGCCAGAAAGACTCCAGGGGACTCATTACTCTGT_24_0_0	-0.451266	-1.48627	-3.17849	inframe
#NAME?	-1.18823	-0.842411	-2.0582	frameshift
#NAME?	0.0739311	-0.441873	-2.00162	frameshift
TCCTGCAGCCAGGAAGACTC----------ATTACTCTGT_TCCTGCAGCCAGAAAGACTCCAGGGGACTCATTACTCTGT_10_0_1	-0.420368	-0.58139	-3.2366	frameshift
TCCTGCAGCCAGAAAGACTCCACAGGGGACTCATTACTCT_TCCTGCAGCCAGAAAGACTC--CAGGGGACTCATTACTCT_0_2_0	-0.968804	-0.895281	-2.26977	frameshift
TCCTGCAGC---------------GGACTCATTACTCTGT_TCCTGCAGCCAGAAAGACTCCAGGGGACTCATTACTCTGT_15_0_0	-0.962755	-0.408105	-2.19813	inframe
TCCTGCAGCCAGAAAGACTC----------ATTACTCTCT_TCCTGCAGCCAGAAAGACTCCAGGGGACTCATTACTCT--_10_2_0	-0.850055	-1.86933	-2.19813	frameshift
TCCTGCAGCCAGAAAGACTCC--GGGACTCATTACTCTGT_TCCTGCAGCCAGAAAGACTCCAGGGGACTCATTACTCTGT_2_0_0	0.0462335	-0.783032	-2.26372	frameshift
TCCTGCAGCCAGAA--------GAGGACTCATTACTCTGT_TCCTGCAGCCAGAAAGACTCCAGGGGACTCATTACTCTGT_8_0_1	-0.641984	-0.626817	-3.51398	frameshift
TCCTGCAGCCAGACAGAC---AGGGGACTCATTACTCTGT_TCCTGCAGCCAGAAAGACTCCAGGGGACTCATTACTCTGT_3_0_1	-0.0642898	-1.05308	-1.16035	inframe
TCCTGCAGCCAGAA-----------GAGACATTACTCTGT_TCCTGCAGCCAGAAAGACTCCAGGGGACTCATTACTCTGT_11_0_2	-1.33609	-2.09889	-2.55463	frameshift
TCCTGCAGCAG---------CAGGGGACTCATTACTCTGT_TCCTGCAGCCAGAAAGACTCCAGGGGACTCATTACTCTGT_9_0_2	-0.880191	-2.23963	-1.87045	inframe
TTCTGCAGCCAGAAAGACTC----------ATTACTCTGT_TCCTGCAGCCAGAAAGACTCCAGGGGACTCATTACTCTGT_10_0_1	-1.04369	-1.63759	-2.50788	frameshift
TCCTGCAGCCAGAAAGACTT-----------TTACTCTGT_TCCTGCAGCCAGAAAGACTCCAGGGGACTCATTACTCTGT_11_0_1	0.634382	-0.0811977	-1.25154	frameshift
TCCTGCAGCCAGAA------------------TACTCTGT_TCCTGCAGCCAGAAAGACTCCAGGGGACTCATTACTCTGT_18_0_0	-0.711794	-1.11012	-2.8137	inframe
#NAME?	0.753208	-0.55704	-1.56316	frameshift
TCCTGCA---------------------------------_TCCTGCAGCCAGAAAGACTCCAGGGGACTCATTACTCTGT_61_0_0	-0.84853	-0.139989	-2.62729	frameshift
TCCTGCAT---------------GGGACTCATTACTCTGT_TCCTGCAGCCAGAAAGACTCCAGGGGACTCATTACTCTGT_15_0_1	-0.115572	-0.835031	-2.71133	inframe
#NAME?	-0.512038	-1.55897	-6.66553	inframe
#NAME?	-1.02183	-1.59176	-1.47571	inframe
TCCTGCAGCC-------------GGGACTCATTACTCTGT_TCCTGCAGCCAGAAAGACTCCAGGGGACTCATTACTCTGT_13_0_0	-0.0654735	-0.176723	-1.17368	frameshift
TCCTGCAGCCAGA------------GTCTCATTACTCTGT_TCCTGCAGCCAGAAAGACTCCAGGGGACTCATTACTCTGT_12_0_1	-0.609179	-1.11584	-4.66553	inframe
TCCTGCAGCCAGAAAGACTC-AGGAGACTCATTACTCTGT_TCCTGCAGCCAGAAAGACTCCAGGGGACTCATTACTCTGT_1_0_1	-0.171903	-0.733904	-2.0155	frameshift
TCCTGCAGCCAGAAAGACTC----TGACTCATTACTCTGT_TCCTGCAGCCAGAAAGACTCCAGGGGACTCATTACTCTGT_4_0_1	0.397	-0.662203	-3.0155	frameshift
TCCTGCAGCCAGAAAGACTC-----------TGGCTCTGT_TCCTGCAGCCAGAAAGACTCCAGGGGACTCATTACTCTGT_11_0_2	-0.533601	-1.2279	-2.74626	frameshift
TCCTGCAGCCAGAAAGTCTT-TCTGGACTCATTACTCTGT_TCCTGCAGCCAGAAAGACTCCAGGGGACTCATTACTCTGT_1_0_5	-0.287845	-0.774392	-1.3133	frameshift
TCCTG---------------------------TACTCTGT_TCCTGCAGCCAGAAAGACTCCAGGGGACTCATTACTCTGT_27_0_0	-0.0481743	-2.13968	-3.12958	inframe
TCCTGCAGCCTG--------CAGGGGACTCATTACTCTGT_TCCTGCAGCCAGAAAGACTCCAGGGGACTCATTACTCTGT_8_0_1	-0.0617056	-0.615208	-2.36151	frameshift
#NAME?	0.0298483	0.193365	0.392005	frameshift
TCCTGCAGCCAG-----------GGGACTCATTACTATGT_TCCTGCAGCCAGAAAGACTCCAGGGGACTCATTACTCTGT_11_0_1	-0.486727	-0.76816	-2.43746	frameshift
TCCTGCAGTAAT-------------GACTCATTACTCTGT_TCCTGCAGCCAGAAAGACTCCAGGGGACTCATTACTCTGT_13_0_3	-0.44094	-1.10294	-1.91273	frameshift
#NAME?	-1.08561	-0.542223	-2.51137	frameshift
TCCTG-----------------------------------_TCCTGCAGCCAGAAAGACTCCAGGGGACTCATTACTCTGT_39_0_0	0.260499	-0.526013	-2.51137	inframe
TCCTGCAGCCAGAAAGAGTAATGAGGGGACTCATTACTCT_TCCTGCAGCCAGAAAGACTC--CAGGGGACTCATTACTCT_0_2_3	-0.0844112	-0.602663	-1.87948	frameshift
TCCTGCAGCCAGAAAGACTACTCAGGGGACTCATTACTCT_TCCTGCAGCCAGAAAGACTC--CAGGGGACTCATTACTCT_0_2_1	-0.943667	-2.04935	-4.31244	frameshift
TCCTGCAGCCAG----------------------------_TCCTGCAGCCAGAAAGACTCCAGGGGACTCATTACTCTGT_51_0_0	-0.802805	-0.823634	-3.46444	inframe
TCCTGCA--------------------------------T_TCCTGCAGCCAGAAAGACTCCAGGGGACTCATTACTCTGT_32_0_0	0.369701	-0.497383	-2.49877	frameshift
TCCTGCAGCCAGAAAGACT-------------TTCTCTGT_TCCTGCAGCCAGAAAGACTCCAGGGGACTCATTACTCTGT_13_0_1	0.406601	0.0580535	-1.18511	frameshift
#NAME?	0.916796	-0.427373	-3.54059	frameshift
#NAME?	-0.239762	-0.604911	-2.1362	frameshift
TCCTGCAGCCAG----------------------------_TCCTGCAGCCAGAAAGACTCCAGGGGACTCATTACTCTGT_29_0_0	0.46658	0.285237	-0.840354	frameshift
TCCTGCAGCCAGAAAGACTC--------------------_TCCTGCAGCCAGAAAGACTCCAGGGGACTCATTACTCTGT_40_0_0	-0.291602	-0.957464	-4.29979	frameshift
TCCTGCAGCCAGAAAGACTT--------------------_TCCTGCAGCCAGAAAGACTCCAGGGGACTCATTACTCTGT_48_0_1	-2.35843	-1.31846	-3.97201	inframe
CCCTGCAGCCAGAAAGACTC----------ATTACTCTGT_TCCTGCAGCCAGAAAGACTCCAGGGGACTCATTACTCTGT_10_0_1	-0.638985	-1.20953	-2.57732	frameshift
TCCTGCAGCCAGT----CTC-AGGGGACTCATTACTCTGT_TCCTGCAGCCAGAAAGACTCCAGGGGACTCATTACTCTGT_5_0_1	-0.428512	-1.26297	-4.81436	frameshift
TCCT----------------------ACTCATTACTCTGT_TCCTGCAGCCAGAAAGACTCCAGGGGACTCATTACTCTGT_22_0_0	-0.0216573	-0.642159	-1.62171	frameshift
TCCTGCAGT---------------GGACTCATTACTCTGT_TCCTGCAGCCAGAAAGACTCCAGGGGACTCATTACTCTGT_15_0_1	-0.155718	-1.12052	-3.09815	inframe
TCCTGCAGCCAG----------------------------_TCCTGCAGCCAGAAAGACTCCAGGGGACTCATTACTCTGT_82_0_0	-0.962117	-0.844966	-1.94292	frameshift
TCCTGCAGCCAGAAAGTAAT-----GAGTCATTACTCTGT_TCCTGCAGCCAGAAAGACTCCAGGGGACTCATTACTCTGT_5_0_5	-1.75061	-2.03032	-2.52788	frameshift
TCCTGCAGCCAGAAAGACTC-AGGCGACTCATTACTCTGT_TCCTGCAGCCAGAAAGACTCCAGGGGACTCATTACTCTGT_1_0_1	-0.198817	-0.708393	-2.48606	frameshift
TCCTGCAGCCAGAAAGACTG-------TGCATTACTCTGT_TCCTGCAGCCAGAAAGACTCCAGGGGACTCATTACTCTGT_7_0_3	0.0299728	-0.560268	-2.25139	frameshift
#NAME?	-1.61868	-1.62057	-3.14951	inframe
TCCTGCAGTC------------------TCATTACTCTGT_TCCTGCAGCCAGAAAGACTCCAGGGGACTCATTACTCTGT_18_0_1	-0.0847058	-0.415878	-1.90851	inframe
#NAME?	-0.278834	-0.502387	-1.58658	frameshift
TCCTGCAGCCAG-----------GGGACTCAGTACTCTGT_TCCTGCAGCCAGAAAGACTCCAGGGGACTCATTACTCTGT_11_0_1	-0.643871	0.0291146	-2.78871	frameshift
TCCTGCAGCCAGAAGGACTCGCAGGGGACTCATTACTCTG_TCCTGCAGCCAGAAAGACTC-CAGGGGACTCATTACTCTG_0_1_1	0.128601	-0.373792	-1.97487	frameshift
#NAME?	0.241983	0.154987	-2.30418	inframe
TCCTGCAGCCAGA-------CAGGAGACTCATTACTCTGT_TCCTGCAGCCAGAAAGACTCCAGGGGACTCATTACTCTGT_7_0_1	0.229346	-0.654974	-1.65884	frameshift
#NAME?	0.331418	-0.729936	-3.88914	inframe
TCTGGCTGCA--------------GGACTCATTACTCTGT_TCCTGCAGCCAGAAAGACTCCAGGGGACTCATTACTCTGT_14_0_4	-1.89237	-2.2518	-3.93336	frameshift
#NAME?	0.205936	-0.0574237	-2.1568	inframe
TCCTGCAGCCAGAAAGACTC--------------------_TCCTGCAGCCAGAAAGACTCCAGGGGACTCATTACTCTGT_44_0_0	-0.429758	-1.33099	-1.02194	frameshift
TCCTGCAGCCAGAAAGACTC-----TACTCATTACTCTGT_TCCTGCAGCCAGAAAGACTCCAGGGGACTCATTACTCTGT_5_0_1	-0.252362	-1.50276	-2.2546	frameshift
TCCTGCAGCCAGAAAG------------------------_TCCTGCAGCCAGAAAGACTCCAGGGGACTCATTACTCTGT_106_0_0	-0.798331	-1.36927	-1.86951	frameshift
TCCTGCAGCCAGAAAGACTC-ACGGGACTCATTACTCTGT_TCCTGCAGCCAGAAAGACTCCAGGGGACTCATTACTCTGT_1_0_1	-0.557322	-0.700721	-2.81506	frameshift
TCCTGCAGCC---------------GACTCATTACTCTGT_TCCTGCAGCCAGAAAGACTCCAGGGGACTCATTACTCTGT_15_0_0	0.35765	-0.01366	-1.60915	inframe
TCCTGCAGC-----------------------TACTCTGT_TCCTGCAGCCAGAAAGACTCCAGGGGACTCATTACTCTGT_23_0_0	0.706564	-0.260554	-1.64983	frameshift
TCCTGCAGCCAGAGTAAT-------GACTCATTACTCTGT_TCCTGCAGCCAGAAAGACTCCAGGGGACTCATTACTCTGT_7_0_4	0.336423	-0.960106	-2.60252	frameshift
TCCTGCAG--------------------------------_TCCTGCAGCCAGAAAGACTCCAGGGGACTCATTACTCTGT_60_0_0	-0.896826	-1.76948	-2.79517	inframe
#NAME?	0.363041	0.0523172	-1.14066	inframe
TCCTGCAGCCAGAAAGACTCTTTCTGGGGACTCATTACTC_TCCTGCAGCCAGAAAGACTC---CAGGGGACTCATTACTC_0_3_1	-0.778431	-0.810702	-3.22812	inframe
TCCTGCAGCCAGAAAGA----------------------T_TCCTGCAGCCAGAAAGACTCCAGGGGACTCATTACTCTGT_22_0_0	0.069566	-1.12481	-2.64316	frameshift
TCCTGCAGC-------------------------------_TCCTGCAGCCAGAAAGACTCCAGGGGACTCATTACTCTGT_76_0_0	0.199543	-0.930542	-3.90035	frameshift
TCCTG------------------------------TCTGT_TCCTGCAGCCAGAAAGACTCCAGGGGACTCATTACTCTGT_30_0_0	-0.403286	-2.42737	-2.55005	inframe
#NAME?	0.0468168	-0.890164	-3.89365	frameshift
#NAME?	0.188371	-1.37337	-4.37343	frameshift
TCCTG----------------------------ACTCTGT_TCCTGCAGCCAGAAAGACTCCAGGGGACTCATTACTCTGT_28_0_0	0.333617	-0.857249	-0.0595424	frameshift
TCCTGCAGCCAGAAAGACTCCAGGGGA-------------_TCCTGCAGCCAGAAAGACTCCAGGGGACTCATTACTCTGT_21_0_0	-0.110153	-1.22603	-0.393611	inframe
TCCTGCAGCCAGAAAGACTCACACAGGGGACTCATTACTC_TCCTGCAGCCAGAAAGACTC---CAGGGGACTCATTACTC_0_3_0	-0.00204963	-1.12445	-3.53663	inframe
TCCTGCAGCCAGAAAGAC---AGGTGACTCATTACTCTGT_TCCTGCAGCCAGAAAGACTCCAGGGGACTCATTACTCTGT_3_0_1	-0.705068	-0.986943	-2.83619	inframe
TCC-------------------------------------_TCCTGCAGCCAGAAAGACTCCAGGGGACTCATTACTCTGT_43_0_0	0.363265	-1.11769	-3.13756	frameshift
TCCTGCAGCCAGAAAGACTCTGTG-----CATTACTCTGT_TCCTGCAGCCAGAAAGACTCCAGGGGACTCATTACTCTGT_5_0_3	0.0701816	-0.854654	-1.20795	frameshift
TCCTGCAGCCAGAAGGA-----GGGGACTCATTACTCTGT_TCCTGCAGCCAGAAAGACTCCAGGGGACTCATTACTCTGT_5_0_1	-0.927962	-1.49994	-1.6651	frameshift
#NAME?	0.515209	-1.3224	-0.702907	inframe
TCCTGCAGCCAGAAAGAG---AGGGGACTCATTACTCTGT_TCCTGCAGCCAGAAAGACTCCAGGGGACTCATTACTCTGT_3_0_1	-0.888967	-0.869892	-3.43562	inframe
TCCTGCA---------------------TCATTACTCTGT_TCCTGCAGCCAGAAAGACTCCAGGGGACTCATTACTCTGT_21_0_0	-0.157784	-0.985369	-2.06365	inframe
TCCTGCAGCCAGAAGGACTC--GGGGACTCATTACTCTGT_TCCTGCAGCCAGAAAGACTCCAGGGGACTCATTACTCTGT_2_0_1	-0.701574	-2.30048	-2.9927	frameshift
TCCTGCAGCCAGAAAG------GAGGACTCATTACTCTGT_TCCTGCAGCCAGAAAGACTCCAGGGGACTCATTACTCTGT_6_0_1	-0.627149	-1.93124	-3.86656	inframe
TCCTGCAGCCAGAAAGACTGTGCAGGGGACTCATTACTCT_TCCTGCAGCCAGAAAGACTC--CAGGGGACTCATTACTCT_0_2_1	0.0438533	-0.675985	-2.56207	frameshift
TCCTGCAG--------------------------------_TCCTGCAGCCAGAAAGACTCCAGGGGACTCATTACTCTGT_70_0_0	-0.216147	-1.5104	-7.51626	frameshift
TCCTGCAGCCA----------------------------T_TCCTGCAGCCAGAAAGACTCCAGGGGACTCATTACTCTGT_28_0_0	-0.198076	-0.285525	-2.38698	frameshift
TCCTGCAGCCAGAG-----CCAGGGGACTCATTACTCTGT_TCCTGCAGCCAGAAAGACTCCAGGGGACTCATTACTCTGT_5_0_1	-0.518508	-0.776914	-2.87241	frameshift
#NAME?	-0.518508	-1.49312	-1.45018	frameshift
#NAME?	0.716068	-0.362885	0.25214	inframe
TCG-----------------CAGGGGACTCATTACTCTGT_TCCTGCAGCCAGAAAGACTCCAGGGGACTCATTACTCTGT_17_0_1	-0.904439	0.0402788	-1.98585	frameshift
TCCTGCAGCCAGAAAGGC--CAGGGGACTCATTACTCTGT_TCCTGCAGCCAGAAAGACTCCAGGGGACTCATTACTCTGT_2_0_1	0.0975321	-0.453846	-1.52524	frameshift
TCCTGCAGCCAGAAAGACTCCA------------CTCTGT_TCCTGCAGCCAGAAAGACTCCAGGGGACTCATTACTCTGT_12_0_0	-2.39679	-1.30184	-2.85867	inframe
TCCTGCAGCCAGAA--------------------------_TCCTGCAGCCAGAAAGACTCCAGGGGACTCATTACTCTGT_43_0_0	-0.28987	-2.62377	-1.07626	frameshift
TCCTGCAGCCAGAAAGACTC--------------------_TCCTGCAGCCAGAAAGACTCCAGGGGACTCATTACTCTGT_48_0_0	-0.355596	-0.655325	-1.26679	inframe
TCCTGCAGCCAGAAAGAAAC-AGGGGACTCATTACTCTGT_TCCTGCAGCCAGAAAGACTCCAGGGGACTCATTACTCTGT_1_0_2	-0.189439	-0.588654	-1.94102	frameshift
#NAME?	-0.257415	-0.472461	0.225494	frameshift
#NAME?	-0.88368	-0.802543	-4.90369	frameshift
TCCTGCAGCCAGAAAGACTC----------ATTACTCAGT_TCCTGCAGCCAGAAAGACTCCAGGGGACTCATTACTCTGT_10_0_1	-0.461301	-0.535898	-2.53446	frameshift
TCCTGCAGCCAGAAAG--------------------CTGT_TCCTGCAGCCAGAAAGACTCCAGGGGACTCATTACTCTGT_20_0_0	0.101523	-0.350031	-3.58176	frameshift
TCCTGCAGCCAGA---------------------------_TCCTGCAGCCAGAAAGACTCCAGGGGACTCATTACTCTGT_30_0_0	-3.90644	-1.44145	-2.15974	inframe
TCCTGCAGCCAGAAAGACTC--------------------_TCCTGCAGCCAGAAAGACTCCAGGGGACTCATTACTCTGT_43_0_0	-0.754438	-2.12292	-3.83196	frameshift
TCCTGCAGCCAGAAAGACTT--------------------_TCCTGCAGCCAGAAAGACTCCAGGGGACTCATTACTCTGT_50_0_1	-0.560666	-1.99286	-2.12411	frameshift
TCCTGCAGC-------------------------------_TCCTGCAGCCAGAAAGACTCCAGGGGACTCATTACTCTGT_41_0_0	-0.288464	-0.78475	-2.27221	frameshift
TCCTGCAGCCCGAAAGACTC----------ATTACTCTGT_TCCTGCAGCCAGAAAGACTCCAGGGGACTCATTACTCTGT_10_0_1	-0.156456	-0.0429191	-2.71976	frameshift
#NAME?	-0.0525375	-1.28923	-3.22672	frameshift
TCCTGCAGCCAGGA--------------------------_TCCTGCAGCCAGAAAGACTCCAGGGGACTCATTACTCTGT_49_0_1	-0.75851	-1.0953	-1.33831	frameshift
TCCTGCAGCC-------------------CATTACTCTGT_TCCTGCAGCCAGAAAGACTCCAGGGGACTCATTACTCTGT_19_0_0	0.405315	-1.12252	-1.97574	frameshift
TCCTGCAGCCAGAAAGACTC----------ATTAGTCTGT_TCCTGCAGCCAGAAAGACTCCAGGGGACTCATTACTCTGT_10_0_1	-0.678587	-0.282175	-3.5607	frameshift
TCCTGT----------------------------CTCTGT_TCCTGCAGCCAGAAAGACTCCAGGGGACTCATTACTCTGT_28_0_1	0.171329	-0.579376	-3.81788	frameshift
TCCTGCAGCCAGAAAGACTT----GGACTCATTACTCTGT_TCCTGCAGCCAGAAAGACTCCAGGGGACTCATTACTCTGT_4_0_1	-0.00159507	-1.29761	-2.60961	frameshift
#NAME?	0.577954	-0.336918	-1.21966	inframe
TCCTGCAGCCAGAAAGACT--------------------T_TCCTGCAGCCAGAAAGACTCCAGGGGACTCATTACTCTGT_20_0_0	0.244006	0.118692	-1.08546	frameshift
TCCTGCAGCCAGAAAGAGTA---ATGACTCATTACTCTGT_TCCTGCAGCCAGAAAGACTCCAGGGGACTCATTACTCTGT_3_0_4	-0.769799	-3.18582	-2.41611	inframe
#NAME?	0.264806	-0.82255	-3.13145	frameshift
TCCTGCAGCCAGAAAGACTC----------ATTACT--GT_TCCTGCAGCCAGAAAGACTCCAGGGGACTCATTACTCTGT_12_0_0	-0.960614	-0.703609	-4.64602	inframe
TCCTGCAGCCAGAAAGACTC----------ATTACTCTGA_TCCTGCAGCCAGAAAGACTCCAGGGGACTCATTACTCTGT_10_0_1	-0.478222	-0.800183	-2.99395	frameshift
TCCTGCAGCCAGAAAGACTCATTACAGCCAGGGGACTCAT_TCCTGCAGCCAGAAAGACTC--------CAGGGGACTCAT_0_8_0	-0.00915816	-0.952186	-3.64602	frameshift
#NAME?	-0.246501	-0.760108	-0.626038	frameshift
TCCTGCAGCCAGAAAGACTCCGCAGGGGACTCATTACTCT_TCCTGCAGCCAGAAAGACTC--CAGGGGACTCATTACTCT_0_2_0	0.00893119	-0.896527	-2.12429	frameshift
TCCTGCAGCCAG-----------GGGAATCATTACTCTGT_TCCTGCAGCCAGAAAGACTCCAGGGGACTCATTACTCTGT_11_0_1	-0.549064	-1.00804	-2.08867	frameshift
TCCTGCAGCCAGAAAGACTT------ACTCATTACTCTGT_TCCTGCAGCCAGAAAGACTCCAGGGGACTCATTACTCTGT_6_0_1	-0.128028	-1.38913	-2.23676	inframe
TCCTGCAGCCAGAAAGACTC-AGGGGACTCATTACTCTCT_TCCTGCAGCCAGAAAGACTCCAGGGGACTCATTACTCTGT_1_0_1	-0.312623	-0.913377	-2.30974	frameshift
TCCTGCAGCCAGAAAGACTGGCTGCAGGGGACTCATTACT_TCCTGCAGCCAGAAAGACTC----CAGGGGACTCATTACT_0_4_1	0.105829	-0.238339	-2.73858	frameshift
TCCTGCAGCCAT-------------GACTCATTACTCTGT_TCCTGCAGCCAGAAAGACTCCAGGGGACTCATTACTCTGT_13_0_1	-0.0853546	-0.699671	-2.2691	frameshift
#NAME?	-0.632842	-0.865681	-1.58104	frameshift
TCCTGCAGCCAG---------------CTCATTACTCTGT_TCCTGCAGCCAGAAAGACTCCAGGGGACTCATTACTCTGT_15_0_0	0.367158	-0.550807	-1.2691	inframe
TCCTGCAGC-------------------------------_TCCTGCAGCCAGAAAGACTCCAGGGGACTCATTACTCTGT_37_0_0	0.428837	-1.08672	-0.759365	frameshift
TCCTGCAGCCAGAAAGACTC---ATGACTCATTACTCTGT_TCCTGCAGCCAGAAAGACTCCAGGGGACTCATTACTCTGT_3_0_2	0.387138	-0.621054	-0.831877	inframe
TCCTG-----------------------------------_TCCTGCAGCCAGAAAGACTCCAGGGGACTCATTACTCTGT_57_0_0	-0.397134	-0.223535	-3.78208	inframe
TCCTGCAGCCAGAAGGAC-CCAGGGGACTCATTACTCTGT_TCCTGCAGCCAGAAAGACTCCAGGGGACTCATTACTCTGT_1_0_1	0.317806	-0.756569	-4.43179	frameshift
TCCTGCAGCCAGATG-------------TCATTACTCTGT_TCCTGCAGCCAGAAAGACTCCAGGGGACTCATTACTCTGT_13_0_2	-0.876743	-1.82368	-2.78793	frameshift
TCCTGCAGCCAGAAAGACTC--------------------_TCCTGCAGCCAGAAAGACTCCAGGGGACTCATTACTCTGT_35_0_0	-1.08848	-0.623771	-0.315997	frameshift
TCCTGCAGCC-------CTCCAGGGGACTCATTACTCTGT_TCCTGCAGCCAGAAAGACTCCAGGGGACTCATTACTCTGT_7_0_0	-0.697294	-1.81642	-2.51763	frameshift
TCCTGCAGCCAG-----------GGTACTCATTACTCTGT_TCCTGCAGCCAGAAAGACTCCAGGGGACTCATTACTCTGT_11_0_1	-0.49566	-1.06578	-2.56654	frameshift
TCCTGCAGCCAGAAAGAGTC-----------------TGT_TCCTGCAGCCAGAAAGACTCCAGGGGACTCATTACTCTGT_17_0_1	-0.298123	-2.20873	-2.42452	frameshift
TCCTGCAGCCAGCA---------------CATTACTCTGT_TCCTGCAGCCAGAAAGACTCCAGGGGACTCATTACTCTGT_15_0_1	-0.752436	-1.27013	-4.83956	inframe
TCCTGCAGCCAGAAGGACTC--------TCATTACTCTGT_TCCTGCAGCCAGAAAGACTCCAGGGGACTCATTACTCTGT_8_0_1	-0.576279	-0.564877	-3.33706	frameshift
TCCTGCAGCCAGAAAGAA-CCAGGGGACTCATTACTCTGT_TCCTGCAGCCAGAAAGACTCCAGGGGACTCATTACTCTGT_1_0_1	-0.361011	-1.43614	-1.7521	frameshift
TCCTGCAGCCAGAAAGACTCC-----------------GT_TCCTGCAGCCAGAAAGACTCCAGGGGACTCATTACTCTGT_17_0_0	-1.0694	-1.46446	-1.60986	frameshift
TCCTGCAGCCAGAAAGACTC--------------------_TCCTGCAGCCAGAAAGACTCCAGGGGACTCATTACTCTGT_36_0_0	-0.544312	-0.636644	-1.24729	inframe
TCCTGCAGCCAGAAAGACTGCAG-----------------_TCCTGCAGCCAGAAAGACTCCAGGGGACTCATTACTCTGT_35_0_1	-0.496781	-0.836534	-3.82491	frameshift
TCCTGCAGCCAGAAAGACTGGCTGGGGACTCATTACTCTG_TCCTGCAGCCAGAAAGACTC-CAGGGGACTCATTACTCTG_0_1_2	-0.52076	-1.33611	-2.01756	frameshift
TCCTGCAGCCAGAAAGACCC--AGGGACTCATTACTCTGT_TCCTGCAGCCAGAAAGACTCCAGGGGACTCATTACTCTGT_2_0_2	0.0615137	-0.475268	-1.30135	frameshift
TCCTGCAGCCAGAAAGACTC-------------TCTCTGT_TCCTGCAGCCAGAAAGACTCCAGGGGACTCATTACTCTGT_13_0_1	-1.13421	-1.53112	-2.70944	frameshift
TCCTGCAGCCAGAAA------------------------T_TCCTGCAGCCAGAAAGACTCCAGGGGACTCATTACTCTGT_24_0_0	0.395121	-0.295936	-2.04494	inframe
TCCTGC-----------------------CATTACTCTGT_TCCTGCAGCCAGAAAGACTCCAGGGGACTCATTACTCTGT_23_0_0	0.0902669	-0.486267	-1.56961	frameshift
TCCTGCAGCCAGAAAGA---------------TACTCTGT_TCCTGCAGCCAGAAAGACTCCAGGGGACTCATTACTCTGT_15_0_0	-0.639644	-1.15696	-2.23257	inframe
TCCTGCA------------------------------TGT_TCCTGCAGCCAGAAAGACTCCAGGGGACTCATTACTCTGT_30_0_0	-0.151706	-0.632118	-2.04494	inframe
TCCTGCAGCCAGAAAGACTT-------CTCATTACTCTGT_TCCTGCAGCCAGAAAGACTCCAGGGGACTCATTACTCTGT_7_0_1	-0.711794	-1.04375	-2.01018	frameshift
TCCTGCAGCCAGAAAG------------------------_TCCTGCAGCCAGAAAGACTCCAGGGGACTCATTACTCTGT_46_0_0	-0.758791	-1.05742	-1.73007	frameshift
TCCTGCAGCCAGAAGT----CAGGGGACTCATTACTCTGT_TCCTGCAGCCAGAAAGACTCCAGGGGACTCATTACTCTGT_4_0_2	0.134343	-0.194396	-4.81012	frameshift
TCCTGCA-------------------ACTCATTACTCTGT_TCCTGCAGCCAGAAAGACTCCAGGGGACTCATTACTCTGT_19_0_0	0.533783	-0.329624	-1.78037	frameshift
TCCTGCAGCCAGAAAGACTC--------------------_TCCTGCAGCCAGAAAGACTCCAGGGGACTCATTACTCTGT_80_0_0	-0.047264	-0.451369	-3.48819	frameshift
#NAME?	-0.221594	-1.06381	-1.93565	inframe
TCCTGCAGCCAGAAAGACTC--------------------_TCCTGCAGCCAGAAAGACTCCAGGGGACTCATTACTCTGT_34_0_0	-0.324443	-0.956897	-1.72265	frameshift
TCCTGCAGCCAGAAA--CTC-AGGGGACTCATTACTCTGT_TCCTGCAGCCAGAAAGACTCCAGGGGACTCATTACTCTGT_3_0_0	-0.458761	-2.58687	-4.2177	inframe
TCCTGCAGCAA--------------------TTACTCTGT_TCCTGCAGCCAGAAAGACTCCAGGGGACTCATTACTCTGT_20_0_1	-0.105806	-0.898815	-2.13969	frameshift
TCCTGCAGCCAGAAAGGG--CAGGGGACTCATTACTCTGT_TCCTGCAGCCAGAAAGACTCCAGGGGACTCATTACTCTGT_2_0_2	-1.17497	-1.69071	-2.58027	frameshift
TCCTGCAGCCAGAAAGACTTACAGGGGACTCATTACTCTG_TCCTGCAGCCAGAAAGACTC-CAGGGGACTCATTACTCTG_0_1_1	0.0944929	-0.886431	-2.52964	frameshift
#NAME?	-0.0456848	-1.60705	-1.68718	frameshift
#NAME?	0.227131	-1.45302	-0.995305	inframe
#NAME?	0.508988	-0.0628009	-1.82554	inframe
TGCTGCAGCCAGAAAGACTC----------ATTACTCTGT_TCCTGCAGCCAGAAAGACTCCAGGGGACTCATTACTCTGT_10_0_1	-0.482975	-0.427373	-2.85657	frameshift
TCCTGCAGCCAGAAAGACTC--------------------_TCCTGCAGCCAGAAAGACTCCAGGGGACTCATTACTCTGT_84_0_0	-0.161047	-0.0982497	-1.29266	inframe
CCTGCAGCCAGAAAGACCTCCAGGGGACTCATTACTCTGT_CCTGCAGCCAGAAAGAC-TCCAGGGGACTCATTACTCTGT_0_1_0	0.144113	-0.954886	-2.25084	frameshift
#NAME?	-0.708042	0.0580535	-1.95386	frameshift
ACCTA---------------------ACTCATTACTCTGT_TCCTGCAGCCAGAAAGACTCCAGGGGACTCATTACTCTGT_21_0_2	-0.274388	-3.50137	-1.76542	inframe
TCCTGCAGCCAGAAAGACT------GTCTCATTACTCTGT_TCCTGCAGCCAGAAAGACTCCAGGGGACTCATTACTCTGT_6_0_1	-1.00904	-0.738074	-2.09473	inframe
#NAME?	-0.689426	-0.510897	-4.38013	frameshift
#NAME?	-1.10446	-1.07688	-2.85657	frameshift
TCCTG-------------------------ATTACTCTGT_TCCTGCAGCCAGAAAGACTCCAGGGGACTCATTACTCTGT_25_0_0	0.322724	0.26946	-0.0688134	frameshift
TCCTGCAGCCAGAAAGAC----------------------_TCCTGCAGCCAGAAAGACTCCAGGGGACTCATTACTCTGT_38_0_0	0.00998543	-0.290557	-1.70017	frameshift
TCCTGCAGCC--------TTCAGGGGACTCATTACTCTGT_TCCTGCAGCCAGAAAGACTCCAGGGGACTCATTACTCTGT_8_0_1	0.125463	-1.21821	-2.01504	frameshift
TCCTGCAGCCAGAAAGACTGCATTACAGGGGACTCATTAC_TCCTGCAGCCAGAAAGACTC-----CAGGGGACTCATTAC_0_5_1	-0.851197	-1.39434	-2.90559	frameshift
#NAME?	0.051506	-1.43041	-2.32063	inframe
TCCTGCACCCAG-----------GGGACTCATTACTCTGT_TCCTGCAGCCAGAAAGACTCCAGGGGACTCATTACTCTGT_11_0_1	-0.152366	-1.19504	-1.32063	frameshift
#NAME?	0.375669	-1.10484	-1.21527	frameshift
#NAME?	-1.17075	-1.38673	-3.45052	inframe
TCCTGCATCCAGA---------------------------_TCCTGCAGCCAGAAAGACTCCAGGGGACTCATTACTCTGT_36_0_1	-0.337398	-1.23473	-1.96509	inframe
#NAME?	-0.492676	-1.38673	-0.982368	frameshift
TCCTGCAGCCAGAAAG---------GGCTCATTACTCTGT_TCCTGCAGCCAGAAAGACTCCAGGGGACTCATTACTCTGT_9_0_1	-0.63018	-0.639118	-2.10948	inframe
TCCTGCAGCG----------CAGGGGACTCATTACTCTGT_TCCTGCAGCCAGAAAGACTCCAGGGGACTCATTACTCTGT_10_0_1	0.145924	-0.971694	-2.89798	frameshift
TCCTGCAGCCAGAAAGACTC-AGGGGACTCAATACTCTGT_TCCTGCAGCCAGAAAGACTCCAGGGGACTCATTACTCTGT_1_0_1	-0.397519	-0.576834	-2.49943	frameshift
TCCTGCAGCCAGAACGACTC----------ATTACTCTGT_TCCTGCAGCCAGAAAGACTCCAGGGGACTCATTACTCTGT_10_0_1	0.0868109	-0.0471012	-2.65697	frameshift
TCCTGCAGCCAGAAAGACTC---GAGTCTCATTACTCTGT_TCCTGCAGCCAGAAAGACTCCAGGGGACTCATTACTCTGT_3_0_2	-0.713703	-1.21879	-2.10948	inframe
TCCTCCAGCCAGAAAGACTC-AGGGGACTCATTACTCTGT_TCCTGCAGCCAGAAAGACTCCAGGGGACTCATTACTCTGT_1_0_1	-0.604605	-0.812037	-2.76479	frameshift
TCCTGCAGACAGAAAGAC---AGGGGACTCATTACTCTGT_TCCTGCAGCCAGAAAGACTCCAGGGGACTCATTACTCTGT_3_0_1	-0.367026	-0.753143	-2.59487	inframe
#NAME?	0.340948	-0.433526	-0.516864	inframe
TCCTGCAGCCAGA---------------------------_TCCTGCAGCCAGAAAGACTCCAGGGGACTCATTACTCTGT_80_0_0	-0.229401	-0.571682	-1.38786	frameshift
CCTGCAGCCAGAAAGACTACCAGGGGACTCATTACTCTGT_CCTGCAGCCAGAAAGACT-CCAGGGGACTCATTACTCTGT_0_1_0	-0.00602279	-0.711233	-1.43517	frameshift
TCCTCCAGCCAGAAAGACTC----------ATTACTCTGT_TCCTGCAGCCAGAAAGACTCCAGGGGACTCATTACTCTGT_10_0_1	-0.321694	-0.35477	-2.28993	frameshift
TCCTGCAGCCAGAAAGA-----------------------_TCCTGCAGCCAGAAAGACTCCAGGGGACTCATTACTCTGT_30_0_0	-0.153063	-1.4669	-4.51919	inframe
TCCTGCAGCCAGAAAGAC--CAGTGGACTCATTACTCTGT_TCCTGCAGCCAGAAAGACTCCAGGGGACTCATTACTCTGT_2_0_1	-0.520368	-0.729936	-3.00462	frameshift
TCCT------------------------TCATTACTCTGT_TCCTGCAGCCAGAAAGACTCCAGGGGACTCATTACTCTGT_24_0_0	0.0865724	-1.02969	-2.18944	inframe
TCCTGCAGCA-------------GGGACTCATTACTCTGT_TCCTGCAGCCAGAAAGACTCCAGGGGACTCATTACTCTGT_13_0_1	-0.547105	-0.946434	-0.92641	frameshift
TCCTGCAGCCAGAAAGTCTT--------------------_TCCTGCAGCCAGAAAGACTCCAGGGGACTCATTACTCTGT_31_0_2	-0.0492415	-1.4025	-2.9968	frameshift
TCCTGCAGCCAGG---------GGAGACTCATTACTCTGT_TCCTGCAGCCAGAAAGACTCCAGGGGACTCATTACTCTGT_9_0_2	-2.08054	-1.66553	-4.73376	inframe
TCCTGCAGCCAGAAAGACTC----------ATCACTCTGT_TCCTGCAGCCAGAAAGACTCCAGGGGACTCATTACTCTGT_10_0_1	0.0523567	-1.27851	-2.46075	frameshift
TCCTGCAGCCAGAAAGA-----------------------_TCCTGCAGCCAGAAAGACTCCAGGGGACTCATTACTCTGT_26_0_0	0.582427	-0.579376	-2.92641	frameshift
TCCTGCAGCCAGGAAGACTC-AGGGGACTCATTACTCTGT_TCCTGCAGCCAGAAAGACTCCAGGGGACTCATTACTCTGT_1_0_1	-0.766014	-1.7493	-3.40397	frameshift
TCCTGCAGCCAGAAAGACTC--------------------_TCCTGCAGCCAGAAAGACTCCAGGGGACTCATTACTCTGT_41_0_0	-0.592683	-1.27065	-0.255583	frameshift
TCCTGCAGCCAGTAAA---------GACTCATTACTCTGT_TCCTGCAGCCAGAAAGACTCCAGGGGACTCATTACTCTGT_9_0_2	-0.487713	-1.7974	-1.91855	inframe
TCCTGCAGCCAGAAAGACTCTTTCAGGGGACTCATTACTC_TCCTGCAGCCAGAAAGACTC---CAGGGGACTCATTACTC_0_3_0	-0.142773	-0.502209	-3.2155	inframe
TCCTGCAGCCAGAAA-------------------------_TCCTGCAGCCAGAAAGACTCCAGGGGACTCATTACTCTGT_34_0_0	-0.190301	-2.46268	-1.68825	frameshift
TCCTGCAGCCAGTCTTTCT----GGGACTCATTACTCTGT_TCCTGCAGCCAGAAAGACTCCAGGGGACTCATTACTCTGT_4_0_5	-0.343071	-0.877718	-3.39607	frameshift
TCCTGCAGCCAGAA--------------------------_TCCTGCAGCCAGAAAGACTCCAGGGGACTCATTACTCTGT_33_0_0	0.124708	0.0894177	-2.49561	inframe
TCCTGCAGCCA------CTCCAGGGGACTCATTACTCTGT_TCCTGCAGCCAGAAAGACTCCAGGGGACTCATTACTCTGT_6_0_0	-1.40581	-1.27982	-1.8767	inframe
#NAME?	-0.970848	-0.806204	-2.97308	frameshift
TCC-------AGAAAGACTCCAGGGGACTCATTACTCTGT_TCCTGCAGCCAGAAAGACTCCAGGGGACTCATTACTCTGT_7_0_0	0.0989731	-1.47436	-1.6803	frameshift
TCCTGCAGCCAGAA---CTC-AGGGGACTCATTACTCTGT_TCCTGCAGCCAGAAAGACTCCAGGGGACTCATTACTCTGT_4_0_0	-0.0299697	-0.537251	-3.11709	frameshift
TCCTGCAGCCAGAAAGACTC----------ATTGCTCTGT_TCCTGCAGCCAGAAAGACTCCAGGGGACTCATTACTCTGT_10_0_1	-0.042515	-0.437023	-3.11709	frameshift
TCCTGCA-----------------------ATTACTCTGT_TCCTGCAGCCAGAAAGACTCCAGGGGACTCATTACTCTGT_23_0_0	0.493321	-0.0637349	-0.74786	frameshift
TCCTGCAGCCAGAAAGACTC-AGGGGACTCCTTACTCTGT_TCCTGCAGCCAGAAAGACTCCAGGGGACTCATTACTCTGT_1_0_1	-0.447091	-0.343309	-3.38013	frameshift
TCCTG--------------------------TTACTCTGT_TCCTGCAGCCAGAAAGACTCCAGGGGACTCATTACTCTGT_26_0_0	-0.288719	0.100038	-0.9752	frameshift
TCCTGCAGCCAGA---------------TCATTACTCTGT_TCCTGCAGCCAGAAAGACTCCAGGGGACTCATTACTCTGT_15_0_0	-0.0407914	-0.790174	-2.47163	inframe
#NAME?	0.733649	-0.196944	-1.3017	frameshift
TCCTGCAGCCAGAGAGACTC-AGGGGACTCATTACTCTGT_TCCTGCAGCCAGAAAGACTCCAGGGGACTCATTACTCTGT_1_0_1	-0.311439	-0.975729	-1.88666	frameshift
TCCTGCAGCC------------------------------_TCCTGCAGCCAGAAAGACTCCAGGGGACTCATTACTCTGT_43_0_0	0.00896161	-1.14036	-2.27898	frameshift
TCCTGCAG-----------------------TTACTCTGT_TCCTGCAGCCAGAAAGACTCCAGGGGACTCATTACTCTGT_23_0_0	-0.166322	0.501592	-1.57854	frameshift
TCCTGCAGC------------AGGAGACTCATTACTCTGT_TCCTGCAGCCAGAAAGACTCCAGGGGACTCATTACTCTGT_12_0_1	-0.0157004	-1.51887	-4.10906	inframe
TCCTGCAGCCAG-----------GGGACTCATTAATCTGT_TCCTGCAGCCAGAAAGACTCCAGGGGACTCATTACTCTGT_11_0_1	-0.350119	-0.438701	-1.75542	frameshift
TCCTGCAGCCAGAA--------------------------_TCCTGCAGCCAGAAAGACTCCAGGGGACTCATTACTCTGT_101_0_0	-0.625754	-2.64815	-2.23459	frameshift
TCCTGCAGCCA---------------------TACTCTGT_TCCTGCAGCCAGAAAGACTCCAGGGGACTCATTACTCTGT_21_0_0	-0.130889	-1.01072	-1.12115	inframe
TCCTGCAGCCAGAAAGGA-----GAGACTCATTACTCTGT_TCCTGCAGCCAGAAAGACTCCAGGGGACTCATTACTCTGT_5_0_3	-0.854372	-0.953572	-2.14162	frameshift
TCCT-----------------AGGGGACTCATTACTCTGT_TCCTGCAGCCAGAAAGACTCCAGGGGACTCATTACTCTGT_17_0_0	-0.543671	-1.78209	-3.57046	frameshift
TCCCGCAGCCAGAAAGACTC----------ATTACTCTGT_TCCTGCAGCCAGAAAGACTCCAGGGGACTCATTACTCTGT_10_0_1	0.0494194	-0.677748	-2.05332	frameshift
TCCTGCAGCCAGAAAGACTG--------------------_TCCTGCAGCCAGAAAGACTCCAGGGGACTCATTACTCTGT_31_0_1	-0.0695687	-0.576662	-1.90522	frameshift
TCCTGCAGCCAGAAAGACTCATCCAGGGGACTCATTACTC_TCCTGCAGCCAGAAAGACTC---CAGGGGACTCATTACTC_0_3_0	-0.242761	-0.565855	-3.80334	inframe
TCCTGCAGCCAGAAAGACTAGATCGGAA------------_TCCTGCAGCCAGAAAGACTCCAGGGGACTCATTACTCTGT_27_0_5	0.327404	-1.77396	-2.05332	inframe
TCCTGCAGCCAGAAAGACTG---------------GCTGT_TCCTGCAGCCAGAAAGACTCCAGGGGACTCATTACTCTGT_15_0_2	0.142529	-0.576662	-1.13349	inframe
#NAME?	-0.677562	-0.959519	-0.708182	inframe
TCCTGCAGCCAGAATGAG-CCAGGGGACTCATTACTCTGT_TCCTGCAGCCAGAAAGACTCCAGGGGACTCATTACTCTGT_1_0_2	0.240561	-0.403126	-1.19668	frameshift
T--------------GGCTGCAGGGGACTCATTACTCTGT_TCCTGCAGCCAGAAAGACTCCAGGGGACTCATTACTCTGT_14_0_2	-0.333597	-1.81642	-2.79517	frameshift
TCCTGCAGCCAGAAA--------------------TCTGT_TCCTGCAGCCAGAAAGACTCCAGGGGACTCATTACTCTGT_20_0_0	0.440722	-0.115976	-1.93267	frameshift
TCCTGCAGCCAGAAAGACTCATTACTCTGTGCAGTCAGGG_TCCTGCAGCCAGAAAGACTC---------------CAGGG_0_15_0	-0.183961	-0.414317	-1.49971	inframe
TCCTGCAGCCAGAAAGAC--------AGACATTACTCTGT_TCCTGCAGCCAGAAAGACTCCAGGGGACTCATTACTCTGT_8_0_2	-0.176872	-1.10021	-1.12531	frameshift
TCCTGCAGCCAGCA-------------CTCATTACTCTGT_TCCTGCAGCCAGAAAGACTCCAGGGGACTCATTACTCTGT_13_0_1	-0.910339	-1.66135	-1.51846	frameshift
TCCTGCAGCCAGAAATAC--CAGGGGACTCATTACTCTGT_TCCTGCAGCCAGAAAGACTCCAGGGGACTCATTACTCTGT_2_0_1	-0.0728925	-1.22323	-2.54594	frameshift
#NAME?	0.0476665	-1.03059	-1.29218	frameshift
TCCAGCAGCCAGAAAGACTC----------ATTACTCTGT_TCCTGCAGCCAGAAAGACTCCAGGGGACTCATTACTCTGT_10_0_1	-0.340956	-0.541193	-2.77868	frameshift
TCCTGCAGCCAGAAAG-------GTGACTCATTACTCTGT_TCCTGCAGCCAGAAAGACTCCAGGGGACTCATTACTCTGT_7_0_1	-0.6529	-1.37846	-2.28391	frameshift
TCCTGCAG------------------------TACTCTGT_TCCTGCAGCCAGAAAGACTCCAGGGGACTCATTACTCTGT_24_0_0	0.195097	-0.164339	-1.71455	inframe
TCCTGCAGCCAGAAAGACTAACAGGGGACTCATTACTCTG_TCCTGCAGCCAGAAAGACTC-CAGGGGACTCATTACTCTG_0_1_1	-1.26295	-1.3405	-2.19371	frameshift
TCCTGCAGCCAGAAAGACTTCAGGG-ACTCATTACTCTGT_TCCTGCAGCCAGAAAGACTCCAGGGGACTCATTACTCTGT_1_0_1	-0.103395	-0.500935	-1.83748	frameshift
TCCTGCAGCCAGACAG-----------------------T_TCCTGCAGCCAGAAAGACTCCAGGGGACTCATTACTCTGT_23_0_1	0.0396923	-1.02911	-1.47491	frameshift
TCCTGCAGCCAGAAAGACT----------------TCTGT_TCCTGCAGCCAGAAAGACTCCAGGGGACTCATTACTCTGT_16_0_0	0.335377	-0.633183	-1.29906	frameshift
#NAME?	0.572111	-0.164339	-3.58009	frameshift
TCCTGCAGCCAGAAAGAC----------------------_TCCTGCAGCCAGAAAGACTCCAGGGGACTCATTACTCTGT_81_0_0	0.0642494	-1.12323	-2.52935	inframe
TCCTGCAGCCAGAAAT---------GAGTCATTACTCTGT_TCCTGCAGCCAGAAAGACTCCAGGGGACTCATTACTCTGT_9_0_2	-0.747678	-1.09117	-4.05987	inframe
TCCTGCAGCCAGAAA---TTCAGGGGACTCATTACTCTGT_TCCTGCAGCCAGAAAGACTCCAGGGGACTCATTACTCTGT_3_0_1	0.302811	-0.323817	-1.13397	inframe
TCCTGCAGCCAGAAAGACTC--------------------_TCCTGCAGCCAGAAAGACTCCAGGGGACTCATTACTCTGT_76_0_0	0.703506	-0.390931	-1.31454	frameshift
#NAME?	-0.179506	-1.70796	-1.07168	frameshift
TCCTGCAGCCAGAAAG------------------------_TCCTGCAGCCAGAAAGACTCCAGGGGACTCATTACTCTGT_39_0_0	-0.637793	-0.526909	-0.737284	inframe
#NAME?	0.387039	-0.306067	-1.68946	frameshift
TCCTGCAGCCAGAAAGACTG--------------------_TCCTGCAGCCAGAAAGACTCCAGGGGACTCATTACTCTGT_29_0_1	0.62691	0.703211	-1.06327	frameshift
TCCTGCAGCCAGAAAGACTG--------------------_TCCTGCAGCCAGAAAGACTCCAGGGGACTCATTACTCTGT_91_0_1	-0.830438	-3.18987	-3.56331	frameshift
TCCTGCAGCCAGAAAGACTG--------------------_TCCTGCAGCCAGAAAGACTCCAGGGGACTCATTACTCTGT_80_0_1	-0.0461669	-1.41227	-5.62806	frameshift
#NAME?	-0.503937	-1.22464	-1.96509	frameshift
TCCTGCAGCCAGAAA-------------------------_TCCTGCAGCCAGAAAGACTCCAGGGGACTCATTACTCTGT_66_0_0	0.117094	-1.35337	-3.56331	inframe
TCCTGCACCCAGAAAGACTC----------ATTACTCTGT_TCCTGCAGCCAGAAAGACTCCAGGGGACTCATTACTCTGT_10_0_1	-0.389866	-0.505376	-2.00356	frameshift
#NAME?	-0.156666	-0.762012	-0.927616	inframe
TCCTGCAGCCAGAAAGAGTC----TTTCTCATTACTCTGT_TCCTGCAGCCAGAAAGACTCCAGGGGACTCATTACTCTGT_4_0_4	-0.284156	-1.13925	-3.40566	frameshift
TCCTGCAGCCAGAAAGCC--CAGGGGACTCATTACTCTGT_TCCTGCAGCCAGAAAGACTCCAGGGGACTCATTACTCTGT_2_0_1	0.256026	-0.551362	-0.864706	frameshift
TCCTGCAGCCAGAAAGACTC------------------AT_TCCTGCAGCCAGAAAGACTCCAGGGGACTCATTACTCTGT_18_0_1	0.781944	0.0187272	-1.77829	inframe
TC--------------------------------------_TCCTGCAGCCAGAAAGACTCCAGGGGACTCATTACTCTGT_40_0_0	1.0081	-0.225002	-0.995103	frameshift
#NAME?	0.256026	-0.423983	-4.88263	frameshift
TCCTGCAGCCAG-------------------TTACTCTGT_TCCTGCAGCCAGAAAGACTCCAGGGGACTCATTACTCTGT_19_0_0	0.298775	-1.36428	-3.61959	frameshift
TCCTGCAGCCACAAAGACTC-AGGGGACTCATTACTCTGT_TCCTGCAGCCAGAAAGACTCCAGGGGACTCATTACTCTGT_1_0_1	-0.589803	-1.06594	-2.95663	frameshift
#NAME?	1.02092	0.048322	-1.27382	frameshift
#NAME?	-0.252362	-1.14747	-2.44967	frameshift
TCCTGCAGCCAG----------------------------_TCCTGCAGCCAGAAAGACTCCAGGGGACTCATTACTCTGT_56_0_0	-0.542818	-1.22537	-5.61108	frameshift
TCCTGCAGCCAGAAAGAGTC----------TTTACTCTGT_TCCTGCAGCCAGAAAGACTCCAGGGGACTCATTACTCTGT_10_0_2	0.457182	-1.68258	-2.15165	frameshift
TCCTGCAGCCAGAAAGAC---AGGGGAATCATTACTCTGT_TCCTGCAGCCAGAAAGACTCCAGGGGACTCATTACTCTGT_3_0_1	-0.372893	-1.65833	-2.80373	inframe
TCCTGCAGCCAGAAA-ACTCCAGGGGACTCATTACTCTGT_TCCTGCAGCCAGAAAGACTCCAGGGGACTCATTACTCTGT_1_0_0	-0.673659	-1.40691	-3.01756	frameshift
TCCTGCAGCCAGTCTTTCT-----GGACTCATTACTCTGT_TCCTGCAGCCAGAAAGACTCCAGGGGACTCATTACTCTGT_5_0_5	-0.0679376	-2.55666	-2.23329	frameshift
TCCTGCAGCCAGAAA-----------ACTCATTACTCTGT_TCCTGCAGCCAGAAAGACTCCAGGGGACTCATTACTCTGT_11_0_0	0.299966	-1.32784	-2.14309	frameshift
TCCTGCAGCCACAAAGACTC----------ATTACTCTGT_TCCTGCAGCCAGAAAGACTCCAGGGGACTCATTACTCTGT_10_0_1	0.118684	-0.271254	-2.14309	frameshift
#NAME?	-1.27439	-1.40691	-1.54363	frameshift
TCCTGCAGCCAGTC---CTGCAGGGGACTCATTACTCTGT_TCCTGCAGCCAGAAAGACTCCAGGGGACTCATTACTCTGT_3_0_3	0.172013	-0.147265	-2.3295	inframe
TCCTGCAGACAGAAAGAC--CAGGGGACTCATTACTCTGT_TCCTGCAGCCAGAAAGACTCCAGGGGACTCATTACTCTGT_2_0_1	-0.197221	-0.637793	-2.79517	frameshift
#NAME?	-0.116847	-0.590872	-0.939555	frameshift
#NAME?	0.445599	-1.04025	-3.71944	frameshift
TC--------------------------------------_TCCTGCAGCCAGAAAGACTCCAGGGGACTCATTACTCTGT_51_0_0	0.350551	0.474325	-2.27198	inframe
TCCTGCAGCCAGTCTC-CTGCAGGGGACTCATTACTCTGT_TCCTGCAGCCAGAAAGACTCCAGGGGACTCATTACTCTGT_1_0_5	-0.101145	-0.328875	-2.59391	frameshift
#NAME?	-0.15886	-1.35822	-0.893467	inframe
TCCTGCAGCCAGAAAG---CCAGGG-ACTCATTACTCTGT_TCCTGCAGCCAGAAAGACTCCAGGGGACTCATTACTCTGT_4_0_0	-0.00538563	-0.715153	-0.856942	frameshift
#NAME?	0.511832	-0.0166617	-1.29623	inframe
TCCTGCAGCCAGAAAGACTCCAGGGGACTCATTA------_TCCTGCAGCCAGAAAGACTCCAGGGGACTCATTACTCTGT_14_0_0	0.0143326	-0.300116	0.809815	frameshift
TCCTGCAGCCAG-----------GGGACTAATTACTCTGT_TCCTGCAGCCAGAAAGACTCCAGGGGACTCATTACTCTGT_11_0_1	-0.234411	-0.963081	-2.59391	frameshift
TCCTGCAGCCAGAAAGACTCATTACTCTGTGACTCATTAC_TCCTGCAGCCAGAAAGACTC-----CAGGGGACTCATTAC_0_5_4	-1.32196	-0.744962	-2.00028	frameshift
TC------------------------------TACTCTGT_TCCTGCAGCCAGAAAGACTCCAGGGGACTCATTACTCTGT_30_0_0	-0.12828	-0.910022	-2.04092	inframe
TCCTGCAGCCAGAAAGACTG----------TTTACTCTGT_TCCTGCAGCCAGAAAGACTCCAGGGGACTCATTACTCTGT_10_0_2	-0.433988	-1.04753	-1.49778	frameshift
TCCTGCAGCCAGAAAGACTCCAGG--ACTCATTACTCTGT_TCCTGCAGCCAGAAAGACTCCAGGGGACTCATTACTCTGT_2_0_0	-0.0784046	-0.379507	-2.08274	frameshift
TCCTGCAGCCAGAAAGACTCATTACACAGGGGACTCATTA_TCCTGCAGCCAGAAAGACTC------CAGGGGACTCATTA_0_6_0	-0.656381	-0.379507	-2.46977	inframe
TCCTGCAGCCAGAAAG--------GGGCTCATTACTCTGT_TCCTGCAGCCAGAAAGACTCCAGGGGACTCATTACTCTGT_8_0_1	0.935535	0.312371	-0.694471	frameshift
TCCTGCGGCCAGAAAGACTC----------ATTACTCTGT_TCCTGCAGCCAGAAAGACTCCAGGGGACTCATTACTCTGT_10_0_1	-0.645964	-1.07995	-1.92228	frameshift
TCCTGCAGCCAGAA-GACTCCAGGG-ACTCATTACTCTGT_TCCTGCAGCCAGAAAGACTCCAGGGGACTCATTACTCTGT_2_0_0	-1.08376	-0.254537	-1.57653	frameshift
TCCTGCAGCCAGAAAGAC--CAGGTGACTCATTACTCTGT_TCCTGCAGCCAGAAAGACTCCAGGGGACTCATTACTCTGT_2_0_1	-0.443305	-0.588147	-2.63793	frameshift
TCCTGCAGCCAGAAAGACTCATTACTCTGTGCCAGGGGAC_TCCTGCAGCCAGAAAGACTC------------CAGGGGAC_0_12_0	0.0830159	-0.263875	-2.35413	inframe
TGCAGCCAGACTCATTACTGCAGGGGACTCATTACTCTGT_TGCAGCCAGA---AAGACTCCAGGGGACTCATTACTCTGT_0_3_3	-0.756188	-0.0228665	-0.991563	inframe
TCCTT---------------------ACTCATTACTCTGT_TCCTGCAGCCAGAAAGACTCCAGGGGACTCATTACTCTGT_21_0_1	0.373095	-0.553381	-1.63793	inframe
#NAME?	0.0767021	-0.190811	-1.80394	frameshift
TCCTGCAGCCAGAAAA---------GACTCATTACTCTGT_TCCTGCAGCCAGAAAGACTCCAGGGGACTCATTACTCTGT_9_0_1	0.533353	0.0630716	-2.62916	inframe
TCCTGCAGCCAGAAAGAC----------------------_TCCTGCAGCCAGAAAGACTCCAGGGGACTCATTACTCTGT_83_0_0	-0.618135	-1.09563	-2.56775	frameshift
TCCTGCAGCCAGAAAGACTGCAGAAAGACTCATTACTCTG_TCCTGCAGCCAGAAAGACTCCAGGG-GACTCATTACTCTG_0_1_3	-0.162455	-0.878035	-2.50886	frameshift
#NAME?	-0.683311	-0.7716	-3.49419	inframe
TCCTGCAGCCAGA---------------------------_TCCTGCAGCCAGAAAGACTCCAGGGGACTCATTACTCTGT_27_0_0	-1.06617	-2.19114	-1.21316	inframe
TCCTGCAGCCAG----------------TCTTT-------_TCCTGCAGCCAGAAAGACTCCAGGGGACTCATTACTCTGT_35_0_1	-1.08038	-1.75818	-3.49419	frameshift
TCCTGCAGCCAGAAAGACTCC------------------T_TCCTGCAGCCAGAAAGACTCCAGGGGACTCATTACTCTGT_18_0_0	-0.320741	-0.680177	-3.14389	inframe
TCCTGCAGCCAGAAAGACTCATTACTCTGTGCAGCCAGGG_TCCTGCAGCCAGAAAGACTC---------------CAGGG_0_15_0	-0.101969	-0.425604	-1.82197	inframe
TCCTGCAGCCAGAAAGACTC--------------------_TCCTGCAGCCAGAAAGACTCCAGGGGACTCATTACTCTGT_60_0_0	0.267031	-0.570553	-1.311	inframe
TCCTGCAGCCAGACA--------------CATTACTCTGT_TCCTGCAGCCAGAAAGACTCCAGGGGACTCATTACTCTGT_14_0_1	-0.539891	-2.21879	-3.48531	frameshift
TCCTGCAGGCAG-----------GGGACTCATTACTCTGT_TCCTGCAGCCAGAAAGACTCCAGGGGACTCATTACTCTGT_11_0_1	0.171151	-0.314364	-1.7427	frameshift
CCTGCAGCCAGAAAGACCTTCAGGGGACTCATTACTCTGT_CCTGCAGCCAGAAAGAC-TCCAGGGGACTCATTACTCTGT_0_1_1	-0.22987	-0.218787	-2.55005	frameshift
#NAME?	-0.270284	-0.874832	-1.43458	inframe
TCCTGCAGCCAGGA---------GGGACTCATTACTCTGT_TCCTGCAGCCAGAAAGACTCCAGGGGACTCATTACTCTGT_9_0_1	-1.53989	-0.515504	-3.48531	inframe
TCCTGCA--------------AGGGGACTCATTACTCTGT_TCCTGCAGCCAGAAAGACTCCAGGGGACTCATTACTCTGT_14_0_0	0.0581869	-1.62155	-1.58043	frameshift
TCCTGCAGCCAGAAAGACTCC------CTCATTACTCTGT_TCCTGCAGCCAGAAAGACTCCAGGGGACTCATTACTCTGT_6_0_0	-0.398799	-1.12915	-1.70875	inframe
TCCTGCAGCCAGACTG-------------CATTACTCTGT_TCCTGCAGCCAGAAAGACTCCAGGGGACTCATTACTCTGT_13_0_2	-0.198334	0.31599	-3.55005	frameshift
TCCTGCAG--------------------------------_TCCTGCAGCCAGAAAGACTCCAGGGGACTCATTACTCTGT_56_0_0	-0.320325	-0.621546	-2.61145	frameshift
TCCTGC------------------GGACTCATTACTCTGT_TCCTGCAGCCAGAAAGACTCCAGGGGACTCATTACTCTGT_18_0_0	-0.472855	-1.49526	-2.42564	inframe
T------------------------------------TGT_TCCTGCAGCCAGAAAGACTCCAGGGGACTCATTACTCTGT_36_0_0	-0.35446	-2.03582	-3.47637	inframe
TCCTGCAGCCAGAAACA------GGGACTCATTACTCTGT_TCCTGCAGCCAGAAAGACTCCAGGGGACTCATTACTCTGT_6_0_1	0.573838	0.141369	-2.37119	inframe
TCCTGCAGCCAGAAGG--TCCAGGGGACTCATTACTCTGT_TCCTGCAGCCAGAAAGACTCCAGGGGACTCATTACTCTGT_2_0_1	0.0929986	0.043903	-2.2681	frameshift
TCCTGCAGCCAGAAAGACTCCTGCAGGGGACTCATTACTC_TCCTGCAGCCAGAAAGACTC---CAGGGGACTCATTACTC_0_3_0	-0.143354	-0.713896	-3.54112	inframe
#NAME?	0.582827	-0.0516388	-2.02963	frameshift
TCCTGCAGTC-------CTGCAGGGGACTCATTACTCTGT_TCCTGCAGCCAGAAAGACTCCAGGGGACTCATTACTCTGT_7_0_2	-0.645705	-1.20086	-2.79517	frameshift
TCCTGC---------------------CTCATTACTCTGT_TCCTGCAGCCAGAAAGACTCCAGGGGACTCATTACTCTGT_21_0_0	0.596545	0.0759754	-0.458882	inframe
#NAME?	-0.734514	-0.994414	-5.53213	frameshift
#NAME?	-1.23606	-2.16434	-3.2102	frameshift
TCCTGCAGCCAG----------------------------_TCCTGCAGCCAGAAAGACTCCAGGGGACTCATTACTCTGT_65_0_0	-0.310914	-0.441873	-1.75954	frameshift
CCAGAAAGACTGTAATGAGCCAGGGGACTCATTACTCTGT_CCAGAAAGACT--------CCAGGGGACTCATTACTCTGT_0_8_0	-0.0323137	-0.0939496	-3.2102	frameshift
TCT-------------------GGGGACTCATTACTCTGT_TCCTGCAGCCAGAAAGACTCCAGGGGACTCATTACTCTGT_19_0_1	-0.0970839	-1.4639	-1.50238	frameshift
TCCTGCAGCCAGAAAGACTGC------------------T_TCCTGCAGCCAGAAAGACTCCAGGGGACTCATTACTCTGT_18_0_1	0.192069	-0.499942	-2.10805	inframe
#NAME?	0.363341	-0.488537	-1.40761	frameshift
TCCTGCAGCCAG-----------------------TCTGT_TCCTGCAGCCAGAAAGACTCCAGGGGACTCATTACTCTGT_23_0_0	-0.16359	0.284329	-0.300693	frameshift
CCTGCAGCCAGAAGAGAC---AGGGGACTCATTACTCTGT_CCTGCAGCCAGAA-AGACTCCAGGGGACTCATTACTCTGT_3_1_0	-0.48358	-0.33767	-1.06365	frameshift
TCCTGCAGCCAGAG--------------TAATTACTCTGT_TCCTGCAGCCAGAAAGACTCCAGGGGACTCATTACTCTGT_14_0_2	-0.503076	-0.546485	-2.58449	frameshift
TCTGGCTGCA-------------GGGACTCATTACTCTGT_TCCTGCAGCCAGAAAGACTCCAGGGGACTCATTACTCTGT_13_0_4	-1.2507	-2.0758	-2.77702	frameshift
TCCTGCAGCCAGAAAGACTAGATCGGAA----------GA_TCCTGCAGCCAGAAAGACTCCAGGGGACTCATTACTCTGT_10_0_6	0.525522	-1.88316	-1.81354	frameshift
TCCTGCAGCGAGAAAGACTC----------ATTACTCTGT_TCCTGCAGCCAGAAAGACTCCAGGGGACTCATTACTCTGT_10_0_1	-0.242435	-0.525605	-3.29159	frameshift
#NAME?	-0.464828	-1.88316	-2.19206	frameshift
TCCTGCAGCCAGAAAGACTCATTACCAGGGGACTCATTAC_TCCTGCAGCCAGAAAGACTC-----CAGGGGACTCATTAC_0_5_0	-0.160924	-0.61347	-2.00232	frameshift
TCT--------------------GGGACTCATTACTCTGT_TCCTGCAGCCAGAAAGACTCCAGGGGACTCATTACTCTGT_20_0_1	-0.801843	-0.516445	-2.63035	frameshift
#NAME?	-1.38071	-1.96711	-0.714747	frameshift
TCCTGCAGTC-----------------CTCATTACTCTGT_TCCTGCAGCCAGAAAGACTCCAGGGGACTCATTACTCTGT_17_0_1	0.163936	-0.616851	-2.12637	frameshift
#NAME?	0.464283	-0.805885	-0.222587	frameshift
TCCTGCAGCCAGTCTTTCTC----------ATTACTCTGT_TCCTGCAGCCAGAAAGACTCCAGGGGACTCATTACTCTGT_10_0_5	0.0661991	-0.362278	-1.75864	frameshift
TCCTGCACCCAGAAAGACTC-AGGGGACTCATTACTCTGT_TCCTGCAGCCAGAAAGACTCCAGGGGACTCATTACTCTGT_1_0_1	-0.535717	-0.849828	-3.38013	frameshift
TCCTGCAGCCAGAAGGACTC-------CTCATTACTCTGT_TCCTGCAGCCAGAAAGACTCCAGGGGACTCATTACTCTGT_7_0_1	0.163936	-1.0068	-1.40814	frameshift
TCCT------------------------------------_TCCTGCAGCCAGAAAGACTCCAGGGGACTCATTACTCTGT_103_0_0	-0.556327	-2.24029	-1.14983	frameshift
TCCTGCAGCCAGAAAGACTC-AGGGGCCTCATTACTCTGT_TCCTGCAGCCAGAAAGACTCCAGGGGACTCATTACTCTGT_1_0_1	-0.446822	-0.463183	-3.61186	frameshift
TCCTGCAGCCAGACA---TC---TGGACTCATTACTCTGT_TCCTGCAGCCAGAAAGACTCCAGGGGACTCATTACTCTGT_6_0_2	-0.00777859	-1.15506	-3.42158	inframe
TCCCACAG---------------GGGACTCATTACTCTGT_TCCTGCAGCCAGAAAGACTCCAGGGGACTCATTACTCTGT_15_0_2	-0.516243	-0.633108	-3.37085	inframe
#NAME?	0.0205105	-1.13668	-1.45658	inframe
TCCTGCAGCCAGAAAGACTC-TGTGCAGTCATTACTCTGT_TCCTGCAGCCAGAAAGACTCCAGGGGACTCATTACTCTGT_1_0_4	-0.335073	-1.37437	-2.1644	frameshift
TCCTGCAGCCAGAAAGACTC---------TGTTACTCTGT_TCCTGCAGCCAGAAAGACTCCAGGGGACTCATTACTCTGT_9_0_2	-1.8331	-1.4181	-2.42743	inframe
TCCTGCAGTCAGAAAGACTC----------ATTACTCTGT_TCCTGCAGCCAGAAAGACTCCAGGGGACTCATTACTCTGT_10_0_1	-0.335073	-1.58248	-2.21331	frameshift
TCCTGCAGCCAGAAAGACTC---------------ACTGT_TCCTGCAGCCAGAAAGACTCCAGGGGACTCATTACTCTGT_15_0_1	0.345237	-1.23101	-3.42158	inframe
#NAME?	0.420163	-0.397702	-0.522793	frameshift
TCCTGCAGCCAGAAAGCC------------ATTACTCTGT_TCCTGCAGCCAGAAAGACTCCAGGGGACTCATTACTCTGT_12_0_1	-0.343769	-0.598235	-2.06195	inframe
#NAME?	-2.56919	-0.923331	-1.17931	frameshift
TCCTGCAGCCAGAAAG------------------------_TCCTGCAGCCAGAAAGACTCCAGGGGACTCATTACTCTGT_35_0_0	0.207534	-0.0823973	-1.47699	frameshift
TCC-----------------------ACTCATTACTCTGT_TCCTGCAGCCAGAAAGACTCCAGGGGACTCATTACTCTGT_23_0_0	0.238166	-0.408758	-5.47699	frameshift
TCCTGCAGCCAG----------GGAGACTCATTACTCTGT_TCCTGCAGCCAGAAAGACTCCAGGGGACTCATTACTCTGT_10_0_1	-1.52737	-0.0823973	-2.30706	frameshift
TC------------------------------------GT_TCCTGCAGCCAGAAAGACTCCAGGGGACTCATTACTCTGT_36_0_0	0.160101	-0.241818	-2.29767	inframe
TCC-------------------GGGGACTCATTACTCTGT_TCCTGCAGCCAGAAAGACTCCAGGGGACTCATTACTCTGT_19_0_0	0.8446	0.0129015	-1.05255	frameshift
TCCTGCAGCCAGAACGAC--CAGGGGACTCATTACTCTGT_TCCTGCAGCCAGAAAGACTCCAGGGGACTCATTACTCTGT_2_0_1	0.253613	-0.231902	-5.46759	frameshift
TCCTGCAGCCAGAAAGACTC------ATTCATTACTCTGT_TCCTGCAGCCAGAAAGACTCCAGGGGACTCATTACTCTGT_6_0_1	0.0251718	-0.323695	-1.73063	inframe
TCCTGCAGCCAGAGA-------------------CTCTGT_TCCTGCAGCCAGAAAGACTCCAGGGGACTCATTACTCTGT_19_0_1	-0.528312	-1.83676	-3.40285	frameshift
#NAME?	0.160101	-1.19291	-3.35211	inframe
TCCTGCAGCCAGAAAGTCT-------------TACTCTGT_TCCTGCAGCCAGAAAGACTCCAGGGGACTCATTACTCTGT_13_0_1	0.069566	-0.904472	-3.45813	frameshift
TCCTGCAGCCAGA---------------------------_TCCTGCAGCCAGAAAGACTCCAGGGGACTCATTACTCTGT_50_0_0	-0.830438	-2.8887	-1.28821	frameshift
TCCTACAGCCAGAAAGACTC----------ATTACTCTGT_TCCTGCAGCCAGAAAGACTCCAGGGGACTCATTACTCTGT_10_0_1	-0.457884	-0.936533	-2.87317	frameshift
TCCTGCAG--------------------------------_TCCTGCAGCCAGAAAGACTCCAGGGGACTCATTACTCTGT_72_0_0	-1.02836	-2.94331	-0.711642	inframe
TCCTGCA----------------------------TCTGT_TCCTGCAGCCAGAAAGACTCCAGGGGACTCATTACTCTGT_28_0_0	-1.41882	-1.40274	-6.03357	frameshift
TCCTGCA-----------------------------CTGT_TCCTGCAGCCAGAAAGACTCCAGGGGACTCATTACTCTGT_29_0_0	0.818813	-0.222835	-2.07937	frameshift
TCCTGCAGCCAGG---------GGGGACTCATTACTCTGT_TCCTGCAGCCAGAAAGACTCCAGGGGACTCATTACTCTGT_9_0_1	-2.04331	-2.44855	-3.86365	inframe
#NAME?	-0.159253	-1.32707	-1.02398	inframe
#NAME?	0.712233	-1.20333	-2.06979	frameshift
TCCTGCAGCCAGAAAGACTG--------------------_TCCTGCAGCCAGAAAGACTCCAGGGGACTCATTACTCTGT_37_0_1	-3.09512	-0.183704	-2.56455	frameshift
#NAME?	-0.711794	-1.69272	-4.70206	frameshift
#NAME?	0.832527	-0.154753	-1.59772	inframe
TCCTGCAGCCAGAAAGACTC----------ATTACTTTCT_TCCTGCAGCCAGAAAGACTCCAGGGGACTCATTACT--CT_10_2_0	0.156103	-0.213248	-2.77606	frameshift
TCCTGTAGCCAGAAAGACTC----------ATTACTCTGT_TCCTGCAGCCAGAAAGACTCCAGGGGACTCATTACTCTGT_10_0_1	-0.468937	-0.901304	-3.11709	frameshift
TCCTGCAGCCAGAA-----------------------TGT_TCCTGCAGCCAGAAAGACTCCAGGGGACTCATTACTCTGT_23_0_0	-0.134869	0.146001	-1.29606	frameshift
TC--------------------------------------_TCCTGCAGCCAGAAAGACTCCAGGGGACTCATTACTCTGT_70_0_0	-0.323632	0.00881001	-1.28641	frameshift
TCCG----------------CAGGGGACTCATTACTCTGT_TCCTGCAGCCAGAAAGACTCCAGGGGACTCATTACTCTGT_16_0_1	0.178868	-0.550617	-1.45974	frameshift
TCCTGCAGCCAGAAAGACTC-AGGGGACTCATTCCTCTGT_TCCTGCAGCCAGAAAGACTCCAGGGGACTCATTACTCTGT_1_0_1	-0.199643	-0.0436574	-3.42937	frameshift
TCCTGC-------------------GACTCATTACTCTGT_TCCTGCAGCCAGAAAGACTCCAGGGGACTCATTACTCTGT_19_0_0	0.155568	-0.164339	-0.875336	frameshift
#NAME?	-1.31392	-0.78883	-1.83469	frameshift
TCC-----------------------------------GT_TCCTGCAGCCAGAAAGACTCCAGGGGACTCATTACTCTGT_35_0_0	1.08642	0.869608	-1.18748	frameshift
TCCTGCAGCCAGAAAGACTC-------------GCTCTGT_TCCTGCAGCCAGAAAGACTCCAGGGGACTCATTACTCTGT_13_0_1	0.30528	-0.308729	-1.78538	frameshift
TCCTGCAGCCCGAAAGACTC-AGGGGACTCATTACTCTGT_TCCTGCAGCCAGAAAGACTCCAGGGGACTCATTACTCTGT_1_0_1	-0.589538	-0.888278	-3.67291	frameshift
TCCTGCAGTCTC-----CTGCAGGGGACTCATTACTCTGT_TCCTGCAGCCAGAAAGACTCCAGGGGACTCATTACTCTGT_5_0_4	-1.8891	-1.17419	-2.18748	frameshift
TCCTGCAGCCAGATAGACTC----------ATTACTCTGT_TCCTGCAGCCAGAAAGACTCCAGGGGACTCATTACTCTGT_10_0_1	-0.756648	-0.569595	-2.74691	frameshift
TCCTGCAGCCAGAAAGAG----GGGGACTCATTACTCTGT_TCCTGCAGCCAGAAAGACTCCAGGGGACTCATTACTCTGT_4_0_1	-0.0503792	-0.319617	-2.53541	frameshift
TCCTGCAGCCAGAAAGAC---AGGAGACTCATTACTCTGT_TCCTGCAGCCAGAAAGACTCCAGGGGACTCATTACTCTGT_3_0_1	-0.0251014	-1.79957	-1.59267	inframe
TCCTGCAGCCAGAAAGACT---------------------_TCCTGCAGCCAGAAAGACTCCAGGGGACTCATTACTCTGT_70_0_0	-0.994728	-0.799575	-1.9406	frameshift
TCCTGCAGCCAGT----CTTCAGGGGACTCATTACTCTGT_TCCTGCAGCCAGAAAGACTCCAGGGGACTCATTACTCTGT_4_0_2	-1.05613	-0.496182	-4.40003	frameshift
TCCTGCAGCCAGAAAGAATC-----------------TGT_TCCTGCAGCCAGAAAGACTCCAGGGGACTCATTACTCTGT_17_0_1	-0.275909	-1.59928	-2.28455	frameshift
TCCTGCAGCCAGAAAGACTC-AGGGGTCTCATTACTCTGT_TCCTGCAGCCAGAAAGACTCCAGGGGACTCATTACTCTGT_1_0_1	-0.772335	-1.08738	-2.73706	frameshift
TCCTGCAGCCAGACAGT--------GACTCATTACTCTGT_TCCTGCAGCCAGAAAGACTCCAGGGGACTCATTACTCTGT_8_0_2	-0.481658	-1.18424	-1.98499	frameshift
TCCTGCAGCCAGAAAGACTGACAGGGGACTCATTACTCTG_TCCTGCAGCCAGAAAGACTC-CAGGGGACTCATTACTCTG_0_1_1	-0.294288	-1.52127	-5.98499	frameshift
TCCTGCAGCCAGAAGAA-----GGGGACTCATTACTCTGT_TCCTGCAGCCAGAAAGACTCCAGGGGACTCATTACTCTGT_5_0_2	-1.26599	-0.901304	-4.39011	frameshift
TCCTGAAG--------------------------------_TCCTGCAGCCAGAAAGACTCCAGGGGACTCATTACTCTGT_36_0_1	-0.085959	-1.61633	-3.80515	inframe
TCCTGC---------------------------------T_TCCTGCAGCCAGAAAGACTCCAGGGGACTCATTACTCTGT_33_0_0	-0.0383933	-0.549832	-2.51564	inframe
TCCTGCAGCCAGAAAGAC--CAGGGGAATCATTACTCTGT_TCCTGCAGCCAGAAAGACTCCAGGGGACTCATTACTCTGT_2_0_1	-0.229925	-1.21496	-4.16772	frameshift
A----------------------GGGACTCATTACTCTGT_TCCTGCAGCCAGAAAGACTCCAGGGGACTCATTACTCTGT_22_0_1	0.195097	-2.57938	-1.0582	frameshift
TCCTGCAACCAGAAAGACTC----------ATTACTCTGT_TCCTGCAGCCAGAAAGACTCCAGGGGACTCATTACTCTGT_10_0_1	0.451437	-0.427373	-3.38013	frameshift
TCCTGCAGCCAGAA-GAGTCCAGGGGACTCATTACTCTGT_TCCTGCAGCCAGAAAGACTCCAGGGGACTCATTACTCTGT_1_0_1	-0.283666	-0.345579	-3.26465	frameshift
TCCTGCAGCCAGAAAGTCTC-AGGGGACTCATTACTCTGT_TCCTGCAGCCAGAAAGACTCCAGGGGACTCATTACTCTGT_1_0_1	-0.167473	-0.764408	-2.38013	frameshift
TCCTGCAGCCAGAAAGACTG---------CTTTACTCTGT_TCCTGCAGCCAGAAAGACTCCAGGGGACTCATTACTCTGT_9_0_2	-1.47233	-0.690408	-4.96509	inframe
TCCTGCAGTCTT------TTCAGGGGACTCATTACTCTGT_TCCTGCAGCCAGAAAGACTCCAGGGGACTCATTACTCTGT_6_0_4	0.506299	-0.719554	-3.50566	inframe
TCCTGCAGCCAGAAAGAC---AGGGGACTCAGTACTCTGT_TCCTGCAGCCAGAAAGACTCCAGGGGACTCATTACTCTGT_3_0_1	-1.48365	-0.914819	-3.78511	inframe
#NAME?	-1.22781	-1.49132	-1.49561	frameshift
TCCTGCAGCCAG----------------------------_TCCTGCAGCCAGAAAGACTCCAGGGGACTCATTACTCTGT_79_0_0	-0.630874	-0.739248	-0.669634	frameshift
TCCTGCAGCCAGAAAGACT---------------------_TCCTGCAGCCAGAAAGACTCCAGGGGACTCATTACTCTGT_74_0_0	-1.05788	-1.23675	-3.30533	frameshift
TCCTGCAGCCAGAC------------------TACTCTGT_TCCTGCAGCCAGAAAGACTCCAGGGGACTCATTACTCTGT_18_0_1	-4.22781	-2.15429	-3.95504	inframe
TCCTGCAGCCAGAAA--CTGCAGGGGACTCATTACTCTGT_TCCTGCAGCCAGAAAGACTCCAGGGGACTCATTACTCTGT_2_0_1	-0.483648	-1.46623	-3.04815	frameshift
TCCTGCAGCCAGAAAG-------GGGTCTCATTACTCTGT_TCCTGCAGCCAGAAAGACTCCAGGGGACTCATTACTCTGT_7_0_1	-0.227809	-0.124538	-2.37007	frameshift
TCCTGCAGCCAGGAG------AGGGGACTCATTACTCTGT_TCCTGCAGCCAGAAAGACTCCAGGGGACTCATTACTCTGT_6_0_2	-0.583953	-0.816416	-1.37007	inframe
TCCTGCAGCCAGAAAGACTGCAGTAATGAGCCAGGGGACT_TCCTGCAGCCAGAAAGACTC-----------CAGGGGACT_0_11_1	0.231623	-0.301842	-1.00084	frameshift
TCCTGCAGCCAGAAAGACTGGCTCATTACTCATTACTCTG_TCCTGCAGCCAGAAAGACTC-CAGGGGACTCATTACTCTG_0_1_6	-0.716847	-0.0574237	-1.46318	frameshift
TCCTGCAGCCAGAAAGAAA------GACTCATTACTCTGT_TCCTGCAGCCAGAAAGACTCCAGGGGACTCATTACTCTGT_6_0_2	0.231623	-0.0668224	-1.52877	inframe
TCCTGCAGCCAGAAAGACTC----TTTCTCATTACTCTGT_TCCTGCAGCCAGAAAGACTCCAGGGGACTCATTACTCTGT_4_0_3	-0.642846	-0.864779	-3.37007	frameshift
TCCTGCAGCCAGAAAGACTG------------TACTCTGT_TCCTGCAGCCAGAAAGACTCCAGGGGACTCATTACTCTGT_12_0_1	-0.881401	0.0867934	-1.94491	inframe
TCCTGCAGCCAGAAAGG----AGGGGACTCATTACTCTGT_TCCTGCAGCCAGAAAGACTCCAGGGGACTCATTACTCTGT_4_0_1	0.408754	-0.51967	-3.94491	frameshift
TCCTGCAGCCAGAAAG------------TAATTACTCTGT_TCCTGCAGCCAGAAAGACTCCAGGGGACTCATTACTCTGT_12_0_1	-1.06388	-1.79052	-3.29521	inframe
TCCTGCAGCCAGAAAGTCTT-----TACTCATTACTCTGT_TCCTGCAGCCAGAAAGACTCCAGGGGACTCATTACTCTGT_5_0_3	0.153874	-0.258804	-1.77499	frameshift
TC-------------------------------------T_TCCTGCAGCCAGAAAGACTCCAGGGGACTCATTACTCTGT_37_0_0	-0.0864735	-0.281522	-0.349754	frameshift
TCCTGCAGCC------------------------------_TCCTGCAGCCAGAAAGACTCCAGGGGACTCATTACTCTGT_95_0_0	0.316073	-0.703977	-1.17983	frameshift
#NAME?	-0.77453	-2.60345	-3.28501	frameshift
TCCTGCAGCCAGAAAGACTC---------TATTACTCTGT_TCCTGCAGCCAGAAAGACTCCAGGGGACTCATTACTCTGT_9_0_1	-0.431385	-0.928851	-3.93472	inframe
TCCTGGAGCCAGAAAGACTC----------ATTACTCTGT_TCCTGCAGCCAGAAAGACTCCAGGGGACTCATTACTCTGT_10_0_1	-0.37967	-0.281522	-2.61279	frameshift
TCCTGCAGCCCG-----------GGGACTCATTACTCTGT_TCCTGCAGCCAGAAAGACTCCAGGGGACTCATTACTCTGT_11_0_1	-0.234796	-0.133965	-1.98052	frameshift
TCCTGCA-------------------------TACTCTGT_TCCTGCAGCCAGAAAGACTCCAGGGGACTCATTACTCTGT_25_0_0	0.675154	-1.11407	-2.17983	frameshift
TC-----------------------------TTACTCTGT_TCCTGCAGCCAGAAAGACTCCAGGGGACTCATTACTCTGT_29_0_0	0.430585	-0.292663	-0.364861	frameshift
TCCTGCAGT----------------GACTCATTACTCTGT_TCCTGCAGCCAGAAAGACTCCAGGGGACTCATTACTCTGT_16_0_1	-0.974828	-1.32661	-2.68679	frameshift
TCCTGCAGCCAGAA--------------------------_TCCTGCAGCCAGAAAGACTCCAGGGGACTCATTACTCTGT_48_0_0	-0.152826	-0.664265	-3.11709	inframe
TCCTGCAGCCAGAAAGACTC---ATTACTCTGTTACTCTG_TCCTGCAGCCAGAAAGACTCCAGGGGACTCA-TTACTCTG_3_1_4	0.313741	-1.1851	-0.734624	frameshift
#NAME?	0.604973	-0.174681	0.370172	frameshift
TCCTGCAGCCAG----------------------------_TCCTGCAGCCAGAAAGACTCCAGGGGACTCATTACTCTGT_49_0_0	-0.29033	-0.174681	-2.67652	frameshift
TCCTGCAGCCAGT----------GGGACTCATTACTCTGT_TCCTGCAGCCAGAAAGACTCCAGGGGACTCATTACTCTGT_10_0_1	-0.400208	-0.593182	-4.11709	frameshift
TCCTTCAG--------------------------------_TCCTGCAGCCAGAAAGACTCCAGGGGACTCATTACTCTGT_36_0_1	-0.101296	-1.64977	-2.75452	inframe
TCCTGCAGCC------------------------------_TCCTGCAGCCAGAAAGACTCCAGGGGACTCATTACTCTGT_90_0_0	0.62562	-0.569034	-2.74418	inframe
#NAME?	0.427831	-0.890963	-1.21367	frameshift
TCCTGCAGCCAGAAAGAC--CAGGGGACTCAGTACTCTGT_TCCTGCAGCCAGAAAGACTCCAGGGGACTCATTACTCTGT_2_0_1	-0.753919	-0.28328	-3.91411	frameshift
#NAME?	-0.299353	-0.698317	-1.55655	frameshift
TCGTGCAGCCAGAAAGACTC----------ATTACTCTGT_TCCTGCAGCCAGAAAGACTCCAGGGGACTCATTACTCTGT_10_0_1	-0.318481	-0.414882	-3.44426	frameshift
CAC------------------AGGGGACTCATTACTCTGT_TCCTGCAGCCAGAAAGACTCCAGGGGACTCATTACTCTGT_18_0_2	-0.278444	-1.19628	-1.19276	inframe
#NAME?	0.325883	-1.90482	-3.19276	frameshift
TCCTGCAGCCAGACTC-CTGCAGGGGACTCATTACTCTGT_TCCTGCAGCCAGAAAGACTCCAGGGGACTCATTACTCTGT_1_0_4	-0.0532695	-0.870054	-2.98631	frameshift
TCCTGCAGCCTGA--------------CTCATTACTCTGT_TCCTGCAGCCAGAAAGACTCCAGGGGACTCATTACTCTGT_14_0_1	0.351306	-0.12282	-2.8932	frameshift
TCCTGCAGCCAGAAAG--TTCAGGGGACTCATTACTCTGT_TCCTGCAGCCAGAAAGACTCCAGGGGACTCATTACTCTGT_2_0_1	0.483646	-0.196282	-2.08584	frameshift
TCA--------------------GGGACTCATTACTCTGT_TCCTGCAGCCAGAAAGACTCCAGGGGACTCATTACTCTGT_20_0_1	-0.400435	-0.534451	-0.74345	frameshift
TCCTGCAGCCAGAAAGACTC--------------------_TCCTGCAGCCAGAAAGACTCCAGGGGACTCATTACTCTGT_61_0_0	-0.887985	-1.09245	-3.24349	frameshift
#NAME?	0.351306	0.205235	-1.19276	inframe
TCCTGCAGCCAGAAAGA-TACAGGGGACTCATTACTCTGT_TCCTGCAGCCAGAAAGACTCCAGGGGACTCATTACTCTGT_1_0_1	-0.644438	-1.60795	-4.07527	frameshift
TCCTGCAGCCAAA---------GGGGACTCATTACTCTGT_TCCTGCAGCCAGAAAGACTCCAGGGGACTCATTACTCTGT_9_0_1	-0.1286	-0.356984	-2.02465	inframe
TCCTGCAGCCAGAAAGACTGCAG-----TCATTACTCTGT_TCCTGCAGCCAGAAAGACTCCAGGGGACTCATTACTCTGT_5_0_1	0.290856	0.042819	-0.905348	frameshift
TCCTGCAGCCAGAATG----CAGGGGACTCATTACTCTGT_TCCTGCAGCCAGAAAGACTCCAGGGGACTCATTACTCTGT_4_0_1	0.0462335	-0.0718926	-2.35907	frameshift
TCCTGCAGCCAGAAGGACTC---GGGACTCATTACTCTGT_TCCTGCAGCCAGAAAGACTCCAGGGGACTCATTACTCTGT_3_0_1	-1.64444	-1.69721	-3.23292	inframe
#NAME?	0.00648727	-0.651889	-0.267918	frameshift
#NAME?	-0.523132	-1.52388	-2.12774	inframe
TCCTGCAGTCC--------CCAGGGGACTCATTACTCTGT_TCCTGCAGCCAGAAAGACTCCAGGGGACTCATTACTCTGT_8_0_2	-1.66997	-1.27452	-3.23292	frameshift
#NAME?	0.3913	-0.310417	-2.87198	frameshift
TCCTGCTGC------------AGGGGACTCATTACTCTGT_TCCTGCAGCCAGAAAGACTCCAGGGGACTCATTACTCTGT_12_0_1	-0.34774	0.176698	-2.17154	inframe
TCCTGCAGCCAGAAAGACTC----------ATTACTCTGC_TCCTGCAGCCAGAAAGACTCCAGGGGACTCATTACTCTGT_10_0_1	0.140649	-0.568729	-2.41255	frameshift
#NAME?	-1.14475	-2.91923	-1.28702	frameshift
#NAME?	-1.35816	-2.91923	-5.28702	inframe
TCCTGCAGCCAGAAAGACTCTGTGCAGGGGACTCATTACT_TCCTGCAGCCAGAAAGACTC----CAGGGGACTCATTACT_0_4_0	-0.766242	-0.446739	-2.41255	frameshift
TCCTGCAGCCAGAAAGACTCATTACTCATTACTCATTACT_TCCTGCAGCCAGAAAGACTC-----------CAGGGGACT_0_11_5	-0.247513	-1.28696	-1.7427	frameshift
#NAME?	0.65744	-0.73336	-1.87198	inframe
#NAME?	-0.100359	-0.597298	0.347188	inframe
#NAME?	-0.0213266	-4.23043	-3.21155	inframe
TCC--------------------GGGACTCATTACTCTGT_TCCTGCAGCCAGAAAGACTCCAGGGGACTCATTACTCTGT_20_0_0	-0.143072	-1.18603	-3.27629	frameshift
TCCTGCAGCCAGAAAGACTG--------GCATTACTCTGT_TCCTGCAGCCAGAAAGACTCCAGGGGACTCATTACTCTGT_8_0_2	-0.812099	-0.529988	-4.27629	frameshift
TC------------------------ACTCATTACTCTGT_TCCTGCAGCCAGAAAGACTCCAGGGGACTCATTACTCTGT_24_0_0	0.852384	-0.219201	-1.46894	inframe
#NAME?	0.498241	-0.197005	-1.0539	frameshift
TCCTGCAGCCAGAAAGACTA---------CATTACTCTGT_TCCTGCAGCCAGAAAGACTCCAGGGGACTCATTACTCTGT_9_0_1	-0.687771	-1.771	-2.27629	inframe
#NAME?	-0.932393	-0.645466	-1.61333	frameshift
#NAME?	0.953436	-0.722633	-0.861255	frameshift
TCCTGCAGCCAGAAAGACTC----------ATTACTCTAT_TCCTGCAGCCAGAAAGACTCCAGGGGACTCATTACTCTGT_10_0_1	-0.58559	-0.558003	-2.33769	frameshift
TCCTGCAGCCAGAAAGAC---ATGGGACTCATTACTCTGT_TCCTGCAGCCAGAAAGACTCCAGGGGACTCATTACTCTGT_3_0_1	-0.256283	-0.855389	-2.86125	inframe
TCT---------------------GGACTCATTACTCTGT_TCCTGCAGCCAGAAAGACTCCAGGGGACTCATTACTCTGT_21_0_1	0.255292	-1.17523	-2.20659	inframe
#NAME?	0.769171	-0.132158	0.567405	frameshift
TCCTGCAGCCAG-------------GAGTCATTACTCTGT_TCCTGCAGCCAGAAAGACTCCAGGGGACTCATTACTCTGT_13_0_1	-0.235695	-1.24234	-1.89625	frameshift
TCCTGCAGCCAGAAAGACTC-------ATTATTACTCTGT_TCCTGCAGCCAGAAAGACTCCAGGGGACTCATTACTCTGT_7_0_2	-0.0614438	-0.879771	-4.85045	frameshift
TCCTGCAGCCAGAAAG------------------------_TCCTGCAGCCAGAAAGACTCCAGGGGACTCATTACTCTGT_45_0_0	-0.526285	-1.5472	-1.76298	inframe
TCCTGCAGCCAGAAAGACT------GAGTCATTACTCTGT_TCCTGCAGCCAGAAAGACTCCAGGGGACTCATTACTCTGT_6_0_1	-1.1053	-1.06987	-2.20659	inframe
TCCCGCAGCCAGAAAGACTC-AGGGGACTCATTACTCTGT_TCCTGCAGCCAGAAAGACTCCAGGGGACTCATTACTCTGT_1_0_1	0.0862334	-0.952835	-2.39102	frameshift
TCCTGCAGCCAGAAAGGCT-------------------GT_TCCTGCAGCCAGAAAGACTCCAGGGGACTCATTACTCTGT_19_0_1	-1.52737	-2.45385	-3.51763	frameshift
TCCTGCAGCCAGAAAGACTCCAGGGGGACTCATTACTCTG_TCCTGCAGCCAGAAAGACTCCAGGGG-ACTCATTACTCTG_0_1_0	-0.0855316	0.0296717	0.268965	frameshift
TCCTGCAGCCAGAAAGACTGCAGGGGGACTCATTACTCTG_TCCTGCAGCCAGAAAGACTCCAGGGG-ACTCATTACTCTG_0_1_1	-1.02487	-0.669574	-1.59163	frameshift
TCCTGCAGCCAGAAAGACTC--------------------_TCCTGCAGCCAGAAAGACTCCAGGGGACTCATTACTCTGT_45_0_0	-0.503522	-1.05899	-3.2546	inframe
#NAME?	-1.60137	-2.45385	-2.44724	frameshift
TCCGGCAGCCAGAAAGACTC----------ATTACTCTGT_TCCTGCAGCCAGAAAGACTCCAGGGGACTCATTACTCTGT_10_0_1	-0.551617	-0.12127	-3.0322	frameshift
TCCTGCAGCCAGAAAG------------------------_TCCTGCAGCCAGAAAGACTCCAGGGGACTCATTACTCTGT_36_0_0	0.18045	-0.782468	-0.499709	inframe
TCCTGCAGCCAGAAAGACTC-AAGGGACTCATTACTCTGT_TCCTGCAGCCAGAAAGACTCCAGGGGACTCATTACTCTGT_1_0_1	-0.346797	-0.923331	-3.66963	frameshift
TCCTGCAGCCAGAAATAC----------------------_TCCTGCAGCCAGAAAGACTCCAGGGGACTCATTACTCTGT_32_0_1	-0.346473	-1.44287	-3.12815	frameshift
TCCTGCAGCCAGAAAGTCTT--TCTGACTCATTACTCTGT_TCCTGCAGCCAGAAAGACTCCAGGGGACTCATTACTCTGT_2_0_5	-0.931436	-0.91236	-0.897851	frameshift
#NAME?	0.489601	-0.568405	-2.0737	frameshift
#NAME?	0.669468	-1.91236	-1.12815	frameshift
TCCTGCAGCCA-------------------------CTGT_TCCTGCAGCCAGAAAGACTCCAGGGGACTCATTACTCTGT_25_0_0	-0.184884	-0.390407	-2.18473	frameshift
TCCTGCAGCCAGAAAGGA--CAGGGGACTCATTACTCTGT_TCCTGCAGCCAGAAAGACTCCAGGGGACTCATTACTCTGT_2_0_2	-0.88413	0.0406428	-1.82859	frameshift
TCCAGCAGCCAGAAAGACTC-AGGGGACTCATTACTCTGT_TCCTGCAGCCAGAAAGACTCCAGGGGACTCATTACTCTGT_1_0_1	-0.156502	-0.6742	-2.50666	frameshift
TCCTGCAGCCAGAAGGACTC--AGGGACTCATTACTCTGT_TCCTGCAGCCAGAAAGACTCCAGGGGACTCATTACTCTGT_2_0_2	-0.655104	-0.805444	-2.30503	frameshift
CCTGCAGCCAGAAAGTCCTGCAGGGGACTCATTACTCTGT_CCTGCAGCCAGAAAGAC-TCCAGGGGACTCATTACTCTGT_0_1_2	0.220568	-0.352272	-1.40232	frameshift
TCCTGCAGCCGGAAAGACTC-AGGGGACTCATTACTCTGT_TCCTGCAGCCAGAAAGACTCCAGGGGACTCATTACTCTGT_1_0_1	-0.412233	-0.794389	-2.06265	frameshift
TCCTGCAGCCAGAAAGACTC-AGGGGGCTCATTACTCTGT_TCCTGCAGCCAGAAAGACTCCAGGGGACTCATTACTCTGT_1_0_1	-0.697988	-1.20943	-2.42522	frameshift
TCCTGCAGCCAGAGTAAT-------GAGTCATTACTCTGT_TCCTGCAGCCAGAAAGACTCCAGGGGACTCATTACTCTGT_7_0_5	-0.630874	-3.86478	-3.16783	frameshift
TC--------------------------------------_TCCTGCAGCCAGAAAGACTCCAGGGGACTCATTACTCTGT_57_0_0	-1.36784	-1.69485	-2.42522	inframe
TCCTGCAGCCAGGA-----------GAGTCATTACTCTGT_TCCTGCAGCCAGAAAGACTCCAGGGGACTCATTACTCTGT_11_0_2	-0.952802	-1.20943	-3.16783	frameshift
#NAME?	0.475424	0.128215	-1.22143	inframe
TCCTGCAGCCAGAA--------------------------_TCCTGCAGCCAGAAAGACTCCAGGGGACTCATTACTCTGT_51_0_0	-1.17227	-0.890164	0.701402	inframe
TCCTGCAGCCAGAT-----------GACTCATTACTCTGT_TCCTGCAGCCAGAAAGACTCCAGGGGACTCATTACTCTGT_11_0_1	-1.47036	-2.71613	-3.22143	frameshift
TCCTGCAGCCAGAAAGACTT----TTACTCATTACTCTGT_TCCTGCAGCCAGAAAGACTCCAGGGGACTCATTACTCTGT_4_0_3	0.114607	-1.68371	-1.80639	frameshift
TCCTGCAGCCAGAAAGACTC----------ATTACACTGT_TCCTGCAGCCAGAAAGACTCCAGGGGACTCATTACTCTGT_10_0_1	-0.356699	-0.716135	-2.8995	frameshift
TCCTGCAGCCAGAAAGACT---------------------_TCCTGCAGCCAGAAAGACTCCAGGGGACTCATTACTCTGT_28_0_0	0.333617	-0.38115	-3.63647	frameshift
#NAME?	-0.070176	-0.142143	-0.761998	frameshift
TCCTGCAGCCAGAAAGACT---------------------_TCCTGCAGCCAGAAAGACTCCAGGGGACTCATTACTCTGT_64_0_0	0.535545	0.0912204	-3.15669	frameshift
TCCTGCAGCCAGCA------CAGGGGACTCATTACTCTGT_TCCTGCAGCCAGAAAGACTCCAGGGGACTCATTACTCTGT_6_0_1	-0.08821	-1.652	-3.22143	inframe
#NAME?	-0.580914	-0.489066	-1.34696	frameshift
TCCTGCAGC------------------------------T_TCCTGCAGCCAGAAAGACTCCAGGGGACTCATTACTCTGT_30_0_0	-0.143705	-0.420679	-2.41408	inframe
#NAME?	-0.229994	-0.463899	-1.7077	frameshift
TCCTGCAGCC--------------------------CTGT_TCCTGCAGCCAGAAAGACTCCAGGGGACTCATTACTCTGT_26_0_0	-0.914132	-1.67249	-3.14546	frameshift
TCCTGCAGCCAGAAAGACTC--------------------_TCCTGCAGCCAGAAAGACTCCAGGGGACTCATTACTCTGT_47_0_0	0.486651	-0.994414	-1.7077	frameshift
TCCTGCAGCCAGAAAGACTT--GGGGACTCATTACTCTGT_TCCTGCAGCCAGAAAGACTCCAGGGGACTCATTACTCTGT_2_0_1	-0.356183	-0.813174	-0.976495	frameshift
TC-----------------------GACTCATTACTCTGT_TCCTGCAGCCAGAAAGACTCCAGGGGACTCATTACTCTGT_23_0_0	0.389634	-0.438778	-1.02896	frameshift
TCCTGCAGCCAGAAAGACTA-----GACTCATTACTCTGT_TCCTGCAGCCAGAAAGACTCCAGGGGACTCATTACTCTGT_5_0_1	-0.159382	-0.983099	-2.08341	frameshift
#NAME?	-0.280518	-1.06556	-1.78385	inframe
#NAME?	0.473199	-2.24613	-1.65457	inframe
TCCTGCAGCCAGAAAGACTC--------------GTCTGT_TCCTGCAGCCAGAAAGACTCCAGGGGACTCATTACTCTGT_14_0_1	-1.33416	-2.45258	-4.46192	frameshift
TCCTGCAGCGAGAAAGACTC-AGGGGACTCATTACTCTGT_TCCTGCAGCCAGAAAGACTCCAGGGGACTCATTACTCTGT_1_0_1	-1.021	-0.466523	-3.61393	frameshift
TCCTGCAGCCAGAAAGACTC--------------------_TCCTGCAGCCAGAAAGACTCCAGGGGACTCATTACTCTGT_56_0_0	0.0808813	-0.924205	-2.53592	frameshift
TCCTGCAGCCAGAAAG---------------------TGT_TCCTGCAGCCAGAAAGACTCCAGGGGACTCATTACTCTGT_21_0_0	0.152831	-0.831095	-3.13414	inframe
#NAME?	-0.378461	-1.14162	-0.772445	frameshift
TCCTGCAGCCAGAGAG---------GACTCATTACTCTGT_TCCTGCAGCCAGAAAGACTCCAGGGGACTCATTACTCTGT_9_0_1	-1.04522	-1.7493	-3.12274	inframe
TCCTGCAGCCAGAAAGACTGGCTCAGGGGACTCATTACTC_TCCTGCAGCCAGAAAGACTC---CAGGGGACTCATTACTC_0_3_1	0.959284	-0.175835	-2.45052	inframe
TCCTGCGGCCAGAAAGACTC-AGGGGACTCATTACTCTGT_TCCTGCAGCCAGAAAGACTCCAGGGGACTCATTACTCTGT_1_0_1	-0.378461	-1.03309	-3.18748	frameshift
TCCTGCAGCCAGAAAGACTC--------------ATCTGT_TCCTGCAGCCAGAAAGACTCCAGGGGACTCATTACTCTGT_14_0_1	-0.389866	-2.38673	-1.60252	frameshift
#NAME?	0.312335	-1.49776	-1.10002	inframe
TCCTGCAGCCAGAAAGACTC--------------------_TCCTGCAGCCAGAAAGACTCCAGGGGACTCATTACTCTGT_92_0_0	-0.0633648	-1.05416	-1.01756	frameshift
TCCTGCAGTCTT------TC---TGGACTCATTACTCTGT_TCCTGCAGCCAGAAAGACTCCAGGGGACTCATTACTCTGT_9_0_4	-1.84358	-0.819691	-3.60252	inframe
TCCTGCAGTCT-------TTCTGGGGACTCATTACTCTGT_TCCTGCAGCCAGAAAGACTCCAGGGGACTCATTACTCTGT_7_0_4	-1.92939	-0.940299	-5.17599	frameshift
#NAME?	-1.44876	-1.13012	-2.17599	frameshift
TCCTGCAGCCAGAAAGACTC-AGGGGACTCATTACTCTGA_TCCTGCAGCCAGAAAGACTCCAGGGGACTCATTACTCTGT_1_0_1	-0.146197	-0.590964	-3.43902	frameshift
TCCTGCAGCCAGACA-----CAGGGGACTCATTACTCTGT_TCCTGCAGCCAGAAAGACTCCAGGGGACTCATTACTCTGT_5_0_1	-0.311256	-0.402203	-2.06051	frameshift
TCCTGCAGCCAGAAAGACTCATTCAGGGGACTCATTACTC_TCCTGCAGCCAGAAAGACTC---CAGGGGACTCATTACTC_0_3_0	-0.124893	-0.324119	-3.04892	inframe
#NAME?	-0.031179	0.194348	-2.10551	frameshift
TCCTGCAGCCAGAAAAACTC----------ATTACTCTGT_TCCTGCAGCCAGAAAGACTCCAGGGGACTCATTACTCTGT_10_0_1	-0.901118	-2.07414	-3.09965	frameshift
TCCTGCAGCCAG-----CTCCAGGGGACTCATTACTCTGT_TCCTGCAGCCAGAAAGACTCCAGGGGACTCATTACTCTGT_5_0_0	0.065329	-1.53357	-3.57944	frameshift
TCCTGCAGC------------------------ACTCTGT_TCCTGCAGCCAGAAAGACTCCAGGGGACTCATTACTCTGT_24_0_0	0.627482	0.11987	-0.579437	inframe
TCCTGCAGCCAGAA---CAGCAGGGGACTCATTACTCTGT_TCCTGCAGCCAGAAAGACTCCAGGGGACTCATTACTCTGT_3_0_2	-0.657561	-1.59497	-5.1644	inframe
CCTGCAGCCAGAAGGACTTCCAGGGGACTCATTACTCTGT_CCTGCAGCCAGAAAGACT-CCAGGGGACTCATTACTCTGT_0_1_1	-0.14439	-1.14126	-2.2258	frameshift
TCCTGCAGCCAGAAG---TCCAGGGGACTCATTACTCTGT_TCCTGCAGCCAGAAAGACTCCAGGGGACTCATTACTCTGT_3_0_1	-0.235538	-1.59497	-2.04892	inframe
TCC-------------------------------------_TCCTGCAGCCAGAAAGACTCCAGGGGACTCATTACTCTGT_102_0_0	-0.0772754	-1.94861	-2.2258	inframe
TCCTGCAGCCAGAAAGAC--CAGGGTACTCATTACTCTGT_TCCTGCAGCCAGAAAGACTCCAGGGGACTCATTACTCTGT_2_0_1	-0.33238	-1.04076	-2.93032	frameshift
TCCTGCAGCCT----------------CTCATTACTCTGT_TCCTGCAGCCAGAAAGACTCCAGGGGACTCATTACTCTGT_16_0_1	-7.33238	-2.01939	-2.48975	frameshift
TCCTGCAGCCAGAAAGAC---AGGGGACTCATTAATCTGT_TCCTGCAGCCAGAAAGACTCCAGGGGACTCATTACTCTGT_3_0_1	-0.298957	-0.767003	-1.8797	inframe
TCCTGCAGCCAGAAAGACTCTCCTGCAGCCAGGGGACTCA_TCCTGCAGCCAGAAAGACTC---------CAGGGGACTCA_0_9_0	0.0513241	-0.615	-2.48975	inframe
#NAME?	-0.389866	-0.63112	-3.15272	frameshift
TACTGCAGCCAGAAAGAC---AGGGGACTCATTACTCTGT_TCCTGCAGCCAGAAAGACTCCAGGGGACTCATTACTCTGT_3_0_1	-0.590913	-0.767003	-2.41575	inframe
TCCTGCAGCC----------------------------GT_TCCTGCAGCCAGAAAGACTCCAGGGGACTCATTACTCTGT_28_0_0	0.791741	0.131551	-1.73768	frameshift
#NAME?	0.462036	-1.35197	-2.48975	frameshift
TCCTGCAGCCAGAAAGATTC----------ATTACTCTGT_TCCTGCAGCCAGAAAGACTCCAGGGGACTCATTACTCTGT_10_0_1	0.289672	-1.64742	-1.45228	frameshift
TCCTGCAGCCAGA-------CAGTGGACTCATTACTCTGT_TCCTGCAGCCAGAAAGACTCCAGGGGACTCATTACTCTGT_7_0_1	0.0251718	0.529771	-2.03724	frameshift
#NAME?	-0.42549	-2.463	-2.15272	inframe
TCCTGCAGC--------------GGGACTCATTACTCTGT_TCCTGCAGCCAGAAAGACTCCAGGGGACTCATTACTCTGT_14_0_0	0.598357	-0.273963	-2.73768	frameshift
TCCTGCAGCCAGAAAGA---------------------GT_TCCTGCAGCCAGAAAGACTCCAGGGGACTCATTACTCTGT_21_0_0	-0.244917	-1.04076	-3.08797	inframe
TCCTGT-----------CTC--------TCATTACTCTGT_TCCTGCAGCCAGAAAGACTCCAGGGGACTCATTACTCTGT_19_0_1	-0.552419	-1.92515	-1.7259	frameshift
TCCTGCAGCCGGAAAGACTC----------ATTACTCTGT_TCCTGCAGCCAGAAAGACTCCAGGGGACTCATTACTCTGT_10_0_1	0.0631013	-0.668811	-2.14094	frameshift
TCCTGCAGCCAGAAAGACTCATTACCCAGGGGACTCATTA_TCCTGCAGCCAGAAAGACTC------CAGGGGACTCATTA_0_6_0	-0.181052	-1.21243	-3.55598	inframe
TCCTGCAGCCAGTAA----------------TTACTCTGT_TCCTGCAGCCAGAAAGACTCCAGGGGACTCATTACTCTGT_16_0_1	-0.23314	-1.70276	-2.7259	frameshift
TCCTGCAGCCAGC-----------GGACTCATTACTCTGT_TCCTGCAGCCAGAAAGACTCCAGGGGACTCATTACTCTGT_11_0_1	-0.43796	-0.82829	-2.55598	frameshift
TCCTGCAGCCAGAAAGACTGCAGAAAGGGGACTCATTACT_TCCTGCAGCCAGAAAGACTCCAG----GGGACTCATTACT_0_4_1	-1.13078	-0.587282	-3.7259	frameshift
TCCTGCAGCCAGAAAGAC--------------------GT_TCCTGCAGCCAGAAAGACTCCAGGGGACTCATTACTCTGT_20_0_0	-1.60829	-2.27585	-4.3921	frameshift
TCCTGCAGCCA---------------ACTCATTACTCTGT_TCCTGCAGCCAGAAAGACTCCAGGGGACTCATTACTCTGT_15_0_0	-0.366214	-0.854383	-1.28776	inframe
TCCTGCAGACAGAAAGACTCCCAGGGGACTCATTACTCTG_TCCTGCAGCCAGAAAGACTC-CAGGGGACTCATTACTCTG_0_1_1	-0.622228	-0.7978	-3.90667	frameshift
TCCTGCAGCCAGG--------------CTCATTACTCTGT_TCCTGCAGCCAGAAAGACTCCAGGGGACTCATTACTCTGT_14_0_1	-0.401838	-1.65694	-3.06432	frameshift
TACTGCAGCCAGAAAGAC--CAGGGGACTCATTACTCTGT_TCCTGCAGCCAGAAAGACTCCAGGGGACTCATTACTCTGT_2_0_1	-0.274388	-1.07123	-2.38013	frameshift
TCCTGCAGCCAGAAAGACTGCA------------------_TCCTGCAGCCAGAAAGACTCCAGGGGACTCATTACTCTGT_46_0_1	0.154455	-3.37079	-3.05235	frameshift
#NAME?	0.170849	-0.611798	-1.8947	frameshift
TCCTGCAGCCAGAAACACTC-AGGGGACTCATTACTCTGT_TCCTGCAGCCAGAAAGACTCCAGGGGACTCATTACTCTGT_1_0_1	-0.319476	-0.678912	-1.8947	frameshift
TCCTGC----------------------------------_TCCTGCAGCCAGAAAGACTCCAGGGGACTCATTACTCTGT_47_0_0	0.288206	-2.02684	-1.65766	frameshift
TCCTGCAGCCAGAAAGTCTTTCAGGGGACTCATTACTCTG_TCCTGCAGCCAGAAAGACTC-CAGGGGACTCATTACTCTG_0_1_2	0.65744	-0.356984	-1.61459	frameshift
TCCTGCAGCCAGAAAG------------------------_TCCTGCAGCCAGAAAGACTCCAGGGGACTCATTACTCTGT_47_0_0	-0.853813	-0.861776	-3.05235	frameshift
TCCTGCAGCCAGAAAGACTC---------------GCTGT_TCCTGCAGCCAGAAAGACTCCAGGGGACTCATTACTCTGT_15_0_1	-1.77319	-1.26387	-2.17849	inframe
TCCTGCAGCCAG-----------GGGACTCATTACTCTTT_TCCTGCAGCCAGAAAGACTCCAGGGGACTCATTACTCTGT_11_0_1	-0.319476	-0.441873	-2.38013	frameshift
TCCTGCAGTCTT------TCCAGGGGACTCATTACTCTGT_TCCTGCAGCCAGAAAGACTCCAGGGGACTCATTACTCTGT_6_0_3	-0.414113	-0.28987	-2.53213	inframe
TCCTGCAGCCAGAAAGAGTCTTTCTGGGGACTCATTACTC_TCCTGCAGCCAGAAAGACTC---CAGGGGACTCATTACTC_0_3_2	-0.776889	-0.90941	-2.52006	inframe
TCCTGCAGCCAGAAAGACTC--------------------_TCCTGCAGCCAGAAAGACTCCAGGGGACTCATTACTCTGT_42_0_0	-1.89237	-1.5673	-1.60252	inframe
TCCTGCAGCCAGAAAGACCC--GGGGACTCATTACTCTGT_TCCTGCAGCCAGAAAGACTCCAGGGGACTCATTACTCTGT_2_0_1	-0.612258	-0.869332	-3.68998	frameshift
TCCTGCAGCCAGACA------------CTCATTACTCTGT_TCCTGCAGCCAGAAAGACTCCAGGGGACTCATTACTCTGT_12_0_1	0.262211	-0.0818767	-1.36805	inframe
TCCTGCAGCCAGAA--------------------------_TCCTGCAGCCAGAAAGACTCCAGGGGACTCATTACTCTGT_46_0_0	0.483501	-1.03679	-2.88263	frameshift
TCCTGG-----------CTGCAGGAGACTCATTACTCTGT_TCCTGCAGCCAGAAAGACTCCAGGGGACTCATTACTCTGT_11_0_3	1.1951	0.375472	-1.10502	frameshift
TCCTGCAGCCAG------TC-------CTCATTACTCTGT_TCCTGCAGCCAGAAAGACTCCAGGGGACTCATTACTCTGT_13_0_0	-1.07523	-0.31769	-0.935096	frameshift
TCCTGCAGCCAGAAGGACTC---------CATTACTCTGT_TCCTGCAGCCAGAAAGACTCCAGGGGACTCATTACTCTGT_9_0_1	-0.00572217	-0.799054	-3.67781	inframe
TCCTGCAGCA--------------GGACTCATTACTCTGT_TCCTGCAGCCAGAAAGACTCCAGGGGACTCATTACTCTGT_14_0_1	0.392827	0.122943	-1.0631	frameshift
TCCTGCAGCCAGAAAG--TACAGGGGACTCATTACTCTGT_TCCTGCAGCCAGAAAGACTCCAGGGGACTCATTACTCTGT_2_0_1	-0.465154	-0.447069	-3.50788	frameshift
TCC-------------------------------------_TCCTGCAGCCAGAAAGACTCCAGGGGACTCATTACTCTGT_109_0_0	0.334822	-1.09279	-2.77092	frameshift
TCCTGCAGCCAGAAAGACTCATGAGCCAGGGGACTCATTA_TCCTGCAGCCAGAAAGACTC------CAGGGGACTCATTA_0_6_0	-0.122762	-0.432272	-2.97737	inframe
TCCT-------------CTCCAGGGGACTCATTACTCTGT_TCCTGCAGCCAGAAAGACTCCAGGGGACTCATTACTCTGT_13_0_0	-1.36562	-1.79905	-1.97737	frameshift
TCCTGCAGCCAGAAAGACTG----------GCTACTCTGT_TCCTGCAGCCAGAAAGACTCCAGGGGACTCATTACTCTGT_10_0_3	-0.341771	-1.95952	-1.81983	frameshift
TCCTGCAGCCAGAAAGAGTA---ATGAGTCATTACTCTGT_TCCTGCAGCCAGAAAGACTCCAGGGGACTCATTACTCTGT_3_0_5	-0.294446	-1.33426	-5.08057	inframe
TCCTGCAGCCAGAG--------------TAATGAGTCTGT_TCCTGCAGCCAGAAAGACTCCAGGGGACTCATTACTCTGT_14_0_4	-1.19414	-2.71278	-1.80755	frameshift
TCCTGCAGCCAGAAAG-------GGGACTCAGTACTCTGT_TCCTGCAGCCAGAAAGACTCCAGGGGACTCATTACTCTGT_7_0_1	-1.42734	-1.17672	-3.3436	frameshift
TCCTTCAGCCAGA---------------------------_TCCTGCAGCCAGAAAGACTCCAGGGGACTCATTACTCTGT_36_0_1	0.106092	-0.786776	-1.57807	inframe
TCCTGCAGCCAGAAAGACTC---ATTACTCTTTACTCTGT_TCCTGCAGCCAGAAAGACTCCAGGGGACTCATTACTCTGT_3_0_4	0.711313	-0.11584	-0.536247	inframe
TCCTGCAGCCAGGA--------------------------_TCCTGCAGCCAGAAAGACTCCAGGGGACTCATTACTCTGT_29_0_1	-1.0123	-3.01582	-3.01582	frameshift
TCCTGCAGCCAGAAAGACA-------------------GT_TCCTGCAGCCAGAAAGACTCCAGGGGACTCATTACTCTGT_19_0_1	-0.050777	-0.968614	-0.0361734	frameshift
TCCTGCAGCCAGAAAG----------------TACTCTGT_TCCTGCAGCCAGAAAGACTCCAGGGGACTCATTACTCTGT_16_0_0	0.405106	-1.44974	-1.14197	frameshift
ACCTGCAGCCAGAAAGACTC----------ATTACTCTGT_TCCTGCAGCCAGAAAGACTCCAGGGGACTCATTACTCTGT_10_0_1	-0.833966	-1.41999	-2.08057	frameshift
TCCTGCAGCCAGAACTCATT------ACTCATTACTCTGT_TCCTGCAGCCAGAAAGACTCCAGGGGACTCATTACTCTGT_6_0_5	0.247564	-0.526909	-1.27321	inframe
TCCTGCAGCCAGAAAGACTC-------------ATTCTGT_TCCTGCAGCCAGAAAGACTCCAGGGGACTCATTACTCTGT_13_0_1	-0.141289	-0.434791	-0.96509	frameshift
TCCTGCAGCC------------------------------_TCCTGCAGCCAGAAAGACTCCAGGGGACTCATTACTCTGT_96_0_0	-1.86791	-3.33426	-3.01582	inframe
TCCTGCAGCCAGAAAGACTGCAGGAGGGGACTCATTACTC_TCCTGCAGCCAGAAAGACTCCAGG---GGACTCATTACTC_0_3_1	-0.721072	-1.33426	-2.96509	inframe
TCCTGCAGCCAGAAGGACCA---GGGACTCATTACTCTGT_TCCTGCAGCCAGAAAGACTCCAGGGGACTCATTACTCTGT_3_0_3	-0.492959	-1.77439	-3.06818	inframe
TCCT------------------------------------_TCCTGCAGCCAGAAAGACTCCAGGGGACTCATTACTCTGT_41_0_0	-0.50638	-0.364108	-3.00344	frameshift
TCCTGCAGCCATA---------------------------_TCCTGCAGCCAGAAAGACTCCAGGGGACTCATTACTCTGT_36_0_1	0.227887	-1.34989	-1.12958	inframe
TCCTGCAGCCAGAAAGACTC---------GTTTACTCTGT_TCCTGCAGCCAGAAAGACTCCAGGGGACTCATTACTCTGT_9_0_2	-0.414957	-1.53047	-4.06818	inframe
TCCTGCAGCCAGAAAGACTCCAGGGGACTCAT-ACTCTGT_TCCTGCAGCCAGAAAGACTCCAGGGGACTCATTACTCTGT_1_0_0	0.161544	0.290563	1.04729	frameshift
CCCTGCAGCCAGAAAGACTC-AGGGGACTCATTACTCTGT_TCCTGCAGCCAGAAAGACTCCAGGGGACTCATTACTCTGT_1_0_1	-0.181757	-0.793501	-2.95271	frameshift
TCCTGCAGCCAGAAAGACTCCTCCAGGGACTCATTACTCT_TCCTGCAGCCAGAAAGACTC--CAGGGGACTCATTACTCT_0_2_2	-0.60399	-0.579376	-2.95271	frameshift
TCCTGCAGCCAGAAAGACTC-AGGGGACTCATTAGTCTGT_TCCTGCAGCCAGAAAGACTCCAGGGGACTCATTACTCTGT_1_0_1	-0.402357	-0.364108	-3.33122	frameshift
TCCTGCAT--------------------------------_TCCTGCAGCCAGAAAGACTCCAGGGGACTCATTACTCTGT_36_0_1	-0.169267	-1.65228	-2.8333	inframe
TCCTGCAGCCAGAAAGACTC-----GAGTCTTTACTCTGT_TCCTGCAGCCAGAAAGACTCCAGGGGACTCATTACTCTGT_5_0_2	-0.180073	-0.534096	-2.18122	frameshift
TCC-------------------------------------_TCCTGCAGCCAGAAAGACTCCAGGGGACTCATTACTCTGT_97_0_0	0.303803	-0.761901	-2.47073	frameshift
#NAME?	-0.126831	-2.5504	-0.355253	inframe
TCCTGCAGCCAGAAAGCCTC----------ATTACTCTGT_TCCTGCAGCCAGAAAGACTCCAGGGGACTCATTACTCTGT_10_0_1	0.326887	-0.502034	-2.55319	frameshift
TC--------------------GGGGACTCATTACTCTGT_TCCTGCAGCCAGAAAGACTCCAGGGGACTCATTACTCTGT_20_0_0	0.139684	1.05626	-0.431202	frameshift
#NAME?	0.0775272	-0.323328	-0.355253	frameshift
TCCTGCAGCCAGAA------CAGGTGACTCATTACTCTGT_TCCTGCAGCCAGAAAGACTCCAGGGGACTCATTACTCTGT_6_0_1	-0.235356	-1.17694	-3.05569	inframe
TCCTGCAG--AGTAAT---------GACTCATTACTCTGT_TCCTGCAGCCAGAAAGACTCCAGGGGACTCATTACTCTGT_11_0_2	-2.14789	-3.6879	-2.31873	frameshift
TCCTGCAGCCAGAAAGACTC-----AACTCATTACTCTGT_TCCTGCAGCCAGAAAGACTCCAGGGGACTCATTACTCTGT_5_0_1	-0.352713	-0.94374	-2.39273	frameshift
#NAME?	-0.364991	-0.566885	-1.51137	inframe
TCCTGCAGCCAGAAAGG----------------ACTCTGT_TCCTGCAGCCAGAAAGACTCCAGGGGACTCATTACTCTGT_16_0_1	-1.62065	-1.51798	-4.64066	frameshift
TTCCGA------------TC---TGGACTCATTACTCTGT_TCCTGCAGCCAGAAAGACTCCAGGGGACTCATTACTCTGT_15_0_4	0.169562	-2.47367	-2.97835	inframe
TCCTGCAGCCAGAAAGACTGCTCAGGGGACTCATTACTCT_TCCTGCAGCCAGAAAGACTC--CAGGGGACTCATTACTCT_0_2_1	-1.38987	-4.6753	-2.54059	frameshift
#NAME?	-0.668167	-4.99723	-2.97835	frameshift
TCCTGCAGCCTGA---------------------CTCTGT_TCCTGCAGCCAGAAAGACTCCAGGGGACTCATTACTCTGT_21_0_1	-0.578899	-3.29679	-3.04309	inframe
TCCTGCAGCCAGAAAGACTC----------ATTACTCTGG_TCCTGCAGCCAGAAAGACTCCAGGGGACTCATTACTCTGT_10_0_1	-0.779812	-0.339017	-1.72116	frameshift
TCCTG-----------------------------------_TCCTGCAGCCAGAAAGACTCCAGGGGACTCATTACTCTGT_43_0_0	-0.536255	-1.8273	-2.10449	frameshift
#NAME?	-0.234071	-1.35337	-1.87317	frameshift
TCCTGCAGCCAGAATGACTC-AGGGGACTCATTACTCTGT_TCCTGCAGCCAGAAAGACTCCAGGGGACTCATTACTCTGT_1_0_1	-0.377266	-1.09034	-3.45813	frameshift
TCCTGCAGCCAGAAAGACTC-AGGGGACTCATTTCTCTGT_TCCTGCAGCCAGAAAGACTCCAGGGGACTCATTACTCTGT_1_0_1	-0.730903	-0.952835	-4.30613	frameshift
TCCTGCAG--------------GGGGACTCATTACTCTGT_TCCTGCAGCCAGAAAGACTCCAGGGGACTCATTACTCTGT_14_0_0	0.864707	-0.412266	-1.62806	frameshift
TCCTGCAGCCAGAAA---------------------CTGT_TCCTGCAGCCAGAAAGACTCCAGGGGACTCATTACTCTGT_21_0_0	-1.26856	-0.622189	-2.97835	inframe
TCCTGCAGCCAGAAAT-------GAGACTCATTACTCTGT_TCCTGCAGCCAGAAAGACTCCAGGGGACTCATTACTCTGT_7_0_2	-0.813365	-1.8273	-3.45813	frameshift
TCCTGCAGCCAGAGAGAC------------ATTACTCTGT_TCCTGCAGCCAGAAAGACTCCAGGGGACTCATTACTCTGT_12_0_1	0.382412	-0.0656546	-1.06076	inframe
#NAME?	-1.27931	-1.89706	-3.61534	frameshift
TCCTGCAGCCAGAAAGACTCCCCCAGGGGACTCATTACTC_TCCTGCAGCCAGAAAGACTC---CAGGGGACTCATTACTC_0_3_0	0.289801	-1.00724	-2.52788	inframe
TCCTGCAGCCAGAA--------------------------_TCCTGCAGCCAGAAAGACTCCAGGGGACTCATTACTCTGT_38_0_0	-2.45516	-1.00724	-2.96564	frameshift
TCCAGCAG---------------GGGACTCATTACTCTGT_TCCTGCAGCCAGAAAGACTCCAGGGGACTCATTACTCTGT_15_0_1	-0.640189	-1.22963	-5.61534	inframe
#NAME?	-0.0401196	0.0922977	-1.61534	inframe
#NAME?	-1.14396	-1.77506	-1.80799	inframe
CCC------------------AGGGGACTCATTACTCTGT_TCCTGCAGCCAGAAAGACTCCAGGGGACTCATTACTCTGT_18_0_1	0.0937361	-0.0537805	-3.03038	inframe
TCCTGCAGCCAGAAAGACTC-AGGGGACTCATCACTCTGT_TCCTGCAGCCAGAAAGACTCCAGGGGACTCATTACTCTGT_1_0_1	-0.0704933	-1.20316	-1.97149	frameshift
TCCTGCAGCCAGAGTCTTTC----TGGCTCATTACTCTGT_TCCTGCAGCCAGAAAGACTCCAGGGGACTCATTACTCTGT_4_0_7	0.111883	-1.69912	-4.03038	frameshift
TCCTTCAGCCAGAAAGAC---AGGGGACTCATTACTCTGT_TCCTGCAGCCAGAAAGACTCCAGGGGACTCATTACTCTGT_3_0_1	-0.482124	-0.508784	-2.80799	inframe
#NAME?	-2.00059	-1.69912	-2.09178	frameshift
TCTTGAAAC------------AGGAGACTCATTACTCTGT_TCCTGCAGCCAGAAAGACTCCAGGGGACTCATTACTCTGT_12_0_4	0.590855	-0.940124	-1.40589	inframe
#NAME?	0.344544	0.0815713	-1.32994	frameshift
TCCTGCAGCCAGAAAG-------GGGAGTCATTACTCTGT_TCCTGCAGCCAGAAAGACTCCAGGGGACTCATTACTCTGT_7_0_1	-1.14396	-1.98452	-3.44542	frameshift
TCCTGCAGCCAGAAAGTC---------CTCATTACTCTGT_TCCTGCAGCCAGAAAGACTCCAGGGGACTCATTACTCTGT_9_0_1	0.186484	-0.313482	-1.84763	inframe
TCCTGCAGCCAGAA-GACTGCAGGGGACTCATTACTCTGT_TCCTGCAGCCAGAAAGACTCCAGGGGACTCATTACTCTGT_1_0_1	-1.33924	-0.863169	-1.14309	frameshift
TCCTGCAGCCAGGG-GACTC---ATTACTCATTACTCTGT_TCCTGCAGCCAGAAAGACTCCAGGGGACTCATTACTCTGT_4_0_5	0.0974002	-1.24377	-1.74454	frameshift
#NAME?	0.41011	-0.285193	-2.95281	frameshift
#NAME?	-0.243024	-1.4171	-3.4326	frameshift
#NAME?	-1.64263	-3.38673	-1.35459	frameshift
TCCTGCAGCCAGAAAGACTTTCTGCAGGGGACTCATTACT_TCCTGCAGCCAGAAAGACTC----CAGGGGACTCATTACT_0_4_1	-0.152826	-0.842411	-2.90208	frameshift
TCCTGCAGCCAGAAAGACTC-AGGGGACCCATTACTCTGT_TCCTGCAGCCAGAAAGACTCCAGGGGACTCATTACTCTGT_1_0_1	-0.109758	-1.0648	-3.4326	frameshift
[truncated: 1,154 more rows]
