# Supplementary material for: The identification of functional regions of MEK1 using CRISPR tiling screens
Source: Commun Biol. 2025 Apr 24;8:656. doi: 10.1038/s42003-025-07966-4 (PMC12022096; doi:10.1038/s42003-025-07966-4)
Supplement: Supplementary file 3 — Supplementary Data 1-18 [file 42003_2025_7966_MOESM3_ESM.zip › Supplementary_Data_final/Supplementary Data 7_CRISPRO output for the enrichment screens.xlsx]

## Sheet: MEKi_panel_crispro_scores
ensembl_gene_id	ensembl_transcript_id	ensembl_peptide_id	gene_name	transcript_name	APPRIS	position	AA	codon	guide	chrom	DSB_Coordinate	guide_strand	gene_strand	GuideGeneStrand	offtarget_score	doench_score	CRISPRO_score	oof_score	gene_fraction	Exon	Exon_Length	distance_5_exon_border	distance_3_exon_border	Exon_Multiple_of_3	escapeNMD	num_transcripts	targeted_transcripts	targeted_transcripts_frac	provean_score	disorder_score	Interpro_Description	PDB_id	PDB_description	SecStruct	control	sel_rep1_LFC	sel_rep2_LFC	sel_LFC_avg	tra_rep1_LFC	tra_rep2_LFC	tra_LFC_avg	cobi_rep1_LFC	cobi_rep2_LFC	cobi_LFC_avg	bini_rep1_LFC	bini_rep2_LFC	bini_LFC_avg
ENSG00000169032	ENST00000307102	ENSP00000302486	MAP2K1	MAP2K1-001	PRINCIPAL:1	58	Q	CAG	TCTTACCCAGAAGCAGAAGG	chr15	66727459	+	1	TRUE	25	78	53	60	0.147208	2	210	94	116	TRUE	FALSE	2	1	0.5	-10.245	0.737118		1S9I	gi|56966000|pdb|1S9I|A Chain A, X-Ray Structure Of The Human Mitogen-Activated Protein Kinase Kinase 2 (Mek2)in A Complex With Ligand And Mgatp >gi|56966001|pdb|1S9I|B Chain B, X-Ray Structure Of The Human Mitogen-Activated Protein Kinase Kinase 2 (Mek2)in A Complex With Ligand And Mgatp	H	Library	8.19769	7.25637	7.79356	10.2529	10.3322	10.2899	6.27069	6.09362	6.19573	6.43633	6.73868	6.62097
ENSG00000169032	ENST00000307102	ENSP00000302486	MAP2K1	MAP2K1-001	PRINCIPAL:1	59	K	AAG	TCTTACCCAGAAGCAGAAGG	chr15	66727459	+	1	TRUE	25	78	53	60	0.149746	2	210	94	116	TRUE	FALSE	2	1	0.5	-11.073	0.735392		1S9I	gi|56966000|pdb|1S9I|A Chain A, X-Ray Structure Of The Human Mitogen-Activated Protein Kinase Kinase 2 (Mek2)in A Complex With Ligand And Mgatp >gi|56966001|pdb|1S9I|B Chain B, X-Ray Structure Of The Human Mitogen-Activated Protein Kinase Kinase 2 (Mek2)in A Complex With Ligand And Mgatp	H	Library	8.19769	7.25637	7.79356	10.2529	10.3322	10.2899	6.27069	6.09362	6.19573	6.43633	6.73868	6.62097
ENSG00000169032	ENST00000307102	ENSP00000302486	MAP2K1	MAP2K1-001	PRINCIPAL:1	58	Q	CAG	CTTACCCAGAAGCAGAAGGT	chr15	66727460	+	1	TRUE	47	89	42	59	0.147208	2	210	95	115	TRUE	FALSE	2	1	0.5	-10.245	0.737118		1S9I	gi|56966000|pdb|1S9I|A Chain A, X-Ray Structure Of The Human Mitogen-Activated Protein Kinase Kinase 2 (Mek2)in A Complex With Ligand And Mgatp >gi|56966001|pdb|1S9I|B Chain B, X-Ray Structure Of The Human Mitogen-Activated Protein Kinase Kinase 2 (Mek2)in A Complex With Ligand And Mgatp	H	Library	7.5591	5.54218	6.86053	8.39218	8.61889	8.50094	4.74348	5.2874	5.00739	5.99096	5.53904	5.74372
ENSG00000169032	ENST00000307102	ENSP00000302486	MAP2K1	MAP2K1-001	PRINCIPAL:1	59	K	AAG	CTTACCCAGAAGCAGAAGGT	chr15	66727460	+	1	TRUE	47	89	42	59	0.149746	2	210	95	115	TRUE	FALSE	2	1	0.5	-11.073	0.735392		1S9I	gi|56966000|pdb|1S9I|A Chain A, X-Ray Structure Of The Human Mitogen-Activated Protein Kinase Kinase 2 (Mek2)in A Complex With Ligand And Mgatp >gi|56966001|pdb|1S9I|B Chain B, X-Ray Structure Of The Human Mitogen-Activated Protein Kinase Kinase 2 (Mek2)in A Complex With Ligand And Mgatp	H	Library	7.5591	5.54218	6.86053	8.39218	8.61889	8.50094	4.74348	5.2874	5.00739	5.99096	5.53904	5.74372
ENSG00000169032	ENST00000307102	ENSP00000302486	MAP2K1	MAP2K1-001	PRINCIPAL:1	62	E	GAA	GCAGAAGGTGGGAGAACTGA	chr15	66727471	+	1	TRUE	28	56	34	64	0.15736	2	210	106	104	TRUE	FALSE	2	1	0.5	-12.809	0.717204		4AN2	gi|430800796|pdb|4AN2|A Chain A, Crystal Structures Of Human Mek1 With Carboxamide-based Allosteric Inhibitor Xl518 (gdc-0973), Or Related Analogs. >gi|430800797|pdb|4AN3|A Chain A, Crystal Structures Of Human Mek1 With Carboxamide-based Allosteric Inhibitor Xl518 (gdc-0973), Or Related Analogs. >gi|430800798|pdb|4AN9|A Chain A, Crystal Structures Of Human Mek1 With Carboxamide-based Allosteric I…	C	Library	6.71957	6.76924	6.74511	7.18086	7.14703	7.16539	5.08424	5.67244	5.37189	6.22746	5.95148	6.07231
ENSG00000169032	ENST00000307102	ENSP00000302486	MAP2K1	MAP2K1-001	PRINCIPAL:1	5	K	AAG					1						0.0126904	1	79			FALSE		2			-2.044	0.947019		2Y4I	gi|319443427|pdb|2Y4I|C Chain C, Ksr2-Mek1 Heterodimer	C	Library
ENSG00000169032	ENST00000307102	ENSP00000302486	MAP2K1	MAP2K1-001	PRINCIPAL:1	63	L	CTG	GCAGAAGGTGGGAGAACTGA	chr15	66727471	+	1	TRUE	28	56	34	64	0.159898	2	210	106	104	TRUE	FALSE	2	1	0.5	-12.066	0.705916		4AN2	gi|430800796|pdb|4AN2|A Chain A, Crystal Structures Of Human Mek1 With Carboxamide-based Allosteric Inhibitor Xl518 (gdc-0973), Or Related Analogs. >gi|430800797|pdb|4AN3|A Chain A, Crystal Structures Of Human Mek1 With Carboxamide-based Allosteric Inhibitor Xl518 (gdc-0973), Or Related Analogs. >gi|430800798|pdb|4AN9|A Chain A, Crystal Structures Of Human Mek1 With Carboxamide-based Allosteric I…	C	Library	6.71957	6.76924	6.74511	7.18086	7.14703	7.16539	5.08424	5.67244	5.37189	6.22746	5.95148	6.07231
ENSG00000169032	ENST00000307102	ENSP00000302486	MAP2K1	MAP2K1-001	PRINCIPAL:1	57	K	AAG	CTTTCTTACCCAGAAGCAGA	chr15	66727456	+	1	TRUE	41	78	39	53	0.14467	2	210	91	119	TRUE	FALSE	2	1	0.5	-12.053	0.740233		1S9I	gi|56966000|pdb|1S9I|A Chain A, X-Ray Structure Of The Human Mitogen-Activated Protein Kinase Kinase 2 (Mek2)in A Complex With Ligand And Mgatp >gi|56966001|pdb|1S9I|B Chain B, X-Ray Structure Of The Human Mitogen-Activated Protein Kinase Kinase 2 (Mek2)in A Complex With Ligand And Mgatp	H	Library	6.95116	6.49048	6.73466	10.0513	9.89815	9.98287	5.29034	5.34694	5.31542	5.9897	5.59077	5.76963
ENSG00000169032	ENST00000307102	ENSP00000302486	MAP2K1	MAP2K1-001	PRINCIPAL:1	58	Q	CAG	CTTTCTTACCCAGAAGCAGA	chr15	66727456	+	1	TRUE	41	78	39	53	0.147208	2	210	91	119	TRUE	FALSE	2	1	0.5	-10.245	0.737118		1S9I	gi|56966000|pdb|1S9I|A Chain A, X-Ray Structure Of The Human Mitogen-Activated Protein Kinase Kinase 2 (Mek2)in A Complex With Ligand And Mgatp >gi|56966001|pdb|1S9I|B Chain B, X-Ray Structure Of The Human Mitogen-Activated Protein Kinase Kinase 2 (Mek2)in A Complex With Ligand And Mgatp	H	Library	6.95116	6.49048	6.73466	10.0513	9.89815	9.98287	5.29034	5.34694	5.31542	5.9897	5.59077	5.76963
ENSG00000169032	ENST00000307102	ENSP00000302486	MAP2K1	MAP2K1-001	PRINCIPAL:1	49	R	CGC	GCAGCAGCGAAAGCGCCTTG	chr15	66727432	+	1	TRUE	73	96	48	46	0.124365	2	210	67	143	TRUE	FALSE	2	1	0.5	-12.789	0.859096		3SLS	gi|378792197|pdb|3SLS|A Chain A, Crystal Structure Of Human Mek-1 Kinase In Complex With Ucb1353770 And Amppnp >gi|378792198|pdb|3SLS|B Chain B, Crystal Structure Of Human Mek-1 Kinase In Complex With Ucb1353770 And Amppnp	H	Library	6.63095	6.48272	6.55729	5.84667	6.02949	5.93368	5.60547	6.14297	5.86597	6.17946	6.40884	6.31817
ENSG00000169032	ENST00000307102	ENSP00000302486	MAP2K1	MAP2K1-001	PRINCIPAL:1	50	L	CTT	GCAGCAGCGAAAGCGCCTTG	chr15	66727432	+	1	TRUE	73	96	48	46	0.126904	2	210	67	143	TRUE	FALSE	2	1	0.5	-11.945	0.849361		3SLS	gi|378792197|pdb|3SLS|A Chain A, Crystal Structure Of Human Mek-1 Kinase In Complex With Ucb1353770 And Amppnp >gi|378792198|pdb|3SLS|B Chain B, Crystal Structure Of Human Mek-1 Kinase In Complex With Ucb1353770 And Amppnp	H	Library	6.63095	6.48272	6.55729	5.84667	6.02949	5.93368	5.60547	6.14297	5.86597	6.17946	6.40884	6.31817
ENSG00000169032	ENST00000307102	ENSP00000302486	MAP2K1	MAP2K1-001	PRINCIPAL:1	50	L	CTT	TCTGGGTAAGAAAGGCCTCA	chr15	66727436	-	1	FALSE	24	86	38	46	0.126904	2	210	71	139	TRUE	FALSE	2	1	0.5	-11.945	0.849361		3SLS	gi|378792197|pdb|3SLS|A Chain A, Crystal Structure Of Human Mek-1 Kinase In Complex With Ucb1353770 And Amppnp >gi|378792198|pdb|3SLS|B Chain B, Crystal Structure Of Human Mek-1 Kinase In Complex With Ucb1353770 And Amppnp	H	Library	6.6066	6.45099	6.52937	6.41696	6.12375	6.28939	5.19903	5.79104	5.48873	5.88216	6.21474	6.08608
ENSG00000169032	ENST00000307102	ENSP00000302486	MAP2K1	MAP2K1-001	PRINCIPAL:1	51	E	GAG	TCTGGGTAAGAAAGGCCTCA	chr15	66727436	-	1	FALSE	24	86	38	46	0.129442	2	210	71	139	TRUE	FALSE	2	1	0.5	-12.507	0.834242		1S9I	gi|56966000|pdb|1S9I|A Chain A, X-Ray Structure Of The Human Mitogen-Activated Protein Kinase Kinase 2 (Mek2)in A Complex With Ligand And Mgatp >gi|56966001|pdb|1S9I|B Chain B, X-Ray Structure Of The Human Mitogen-Activated Protein Kinase Kinase 2 (Mek2)in A Complex With Ligand And Mgatp	H	Library	6.6066	6.45099	6.52937	6.41696	6.12375	6.28939	5.19903	5.79104	5.48873	5.88216	6.21474	6.08608
ENSG00000169032	ENST00000307102	ENSP00000302486	MAP2K1	MAP2K1-001	PRINCIPAL:1	110	Q	CAG	CCTGCAGCTCCCTTATGATC	chr15	66729124	-	1	FALSE	43	50	99	54	0.279188	3	146	40	106	FALSE	FALSE	2	1	0.5	-13.422	0.162208	Prot_kinase_dom	4AN2	gi|430800796|pdb|4AN2|A Chain A, Crystal Structures Of Human Mek1 With Carboxamide-based Allosteric Inhibitor Xl518 (gdc-0973), Or Related Analogs. >gi|430800797|pdb|4AN3|A Chain A, Crystal Structures Of Human Mek1 With Carboxamide-based Allosteric Inhibitor Xl518 (gdc-0973), Or Related Analogs. >gi|430800798|pdb|4AN9|A Chain A, Crystal Structures Of Human Mek1 With Carboxamide-based Allosteric I…	H	Library	5.88559	5.73624	5.81139	5.80336	5.72741	5.76891	4.6886	5.17647	4.92295	5.58259	5.51819	5.54523
ENSG00000169032	ENST00000307102	ENSP00000302486	MAP2K1	MAP2K1-001	PRINCIPAL:1	111	I	ATC	CCTGCAGCTCCCTTATGATC	chr15	66729124	-	1	FALSE	43	50	99	54	0.281726	3	146	40	106	FALSE	FALSE	2	1	0.5	-12.242	0.166011	Prot_kinase_dom	4AN2	gi|430800796|pdb|4AN2|A Chain A, Crystal Structures Of Human Mek1 With Carboxamide-based Allosteric Inhibitor Xl518 (gdc-0973), Or Related Analogs. >gi|430800797|pdb|4AN3|A Chain A, Crystal Structures Of Human Mek1 With Carboxamide-based Allosteric Inhibitor Xl518 (gdc-0973), Or Related Analogs. >gi|430800798|pdb|4AN9|A Chain A, Crystal Structures Of Human Mek1 With Carboxamide-based Allosteric I…	H	Library	5.88559	5.73624	5.81139	5.80336	5.72741	5.76891	4.6886	5.17647	4.92295	5.58259	5.51819	5.54523
ENSG00000169032	ENST00000307102	ENSP00000302486	MAP2K1	MAP2K1-001	PRINCIPAL:1	371	F	TTT	AGGAAGTGGATTTTGCAGGT	chr15	66782887	+	1	TRUE	29	56	52	93	0.941624	11	113	47	66	FALSE	TRUE	2	2	1	-10.12	0.152768		4AN2	gi|430800796|pdb|4AN2|A Chain A, Crystal Structures Of Human Mek1 With Carboxamide-based Allosteric Inhibitor Xl518 (gdc-0973), Or Related Analogs. >gi|430800797|pdb|4AN3|A Chain A, Crystal Structures Of Human Mek1 With Carboxamide-based Allosteric Inhibitor Xl518 (gdc-0973), Or Related Analogs. >gi|430800798|pdb|4AN9|A Chain A, Crystal Structures Of Human Mek1 With Carboxamide-based Allosteric I…	H	Library	5.64448	5.86547	5.76136	-0.714744	-0.214846	-0.463121	4.58763	4.54221	4.5679	6.60386	5.88036	6.22501
ENSG00000169032	ENST00000307102	ENSP00000302486	MAP2K1	MAP2K1-001	PRINCIPAL:1	372	A	GCA	AGGAAGTGGATTTTGCAGGT	chr15	66782887	+	1	TRUE	29	56	52	93	0.944162	11	113	47	66	FALSE	TRUE	2	2	1	-9.582	0.116645		4AN2	gi|430800796|pdb|4AN2|A Chain A, Crystal Structures Of Human Mek1 With Carboxamide-based Allosteric Inhibitor Xl518 (gdc-0973), Or Related Analogs. >gi|430800797|pdb|4AN3|A Chain A, Crystal Structures Of Human Mek1 With Carboxamide-based Allosteric Inhibitor Xl518 (gdc-0973), Or Related Analogs. >gi|430800798|pdb|4AN9|A Chain A, Crystal Structures Of Human Mek1 With Carboxamide-based Allosteric I…	H	Library	5.64448	5.86547	5.76136	-0.714744	-0.214846	-0.463121	4.58763	4.54221	4.5679	6.60386	5.88036	6.22501
ENSG00000169032	ENST00000307102	ENSP00000302486	MAP2K1	MAP2K1-001	PRINCIPAL:1	201	R	CGT	CACAGAGCTTGATCTCCCCA	chr15	66774129	-	1	FALSE	38	84	41	41	0.510152	6	124	36	88	FALSE	FALSE	2	2	1	-11.897	0.25902	Prot_kinase_dom	4AN2	gi|430800796|pdb|4AN2|A Chain A, Crystal Structures Of Human Mek1 With Carboxamide-based Allosteric Inhibitor Xl518 (gdc-0973), Or Related Analogs. >gi|430800797|pdb|4AN3|A Chain A, Crystal Structures Of Human Mek1 With Carboxamide-based Allosteric Inhibitor Xl518 (gdc-0973), Or Related Analogs. >gi|430800798|pdb|4AN9|A Chain A, Crystal Structures Of Human Mek1 With Carboxamide-based Allosteric I…	C	Library	4.9937	5.17938	5.09134	3.47267	3.15784	3.33628	4.22662	2.32059	3.6673	5.36923	4.73566	5.03255
ENSG00000169032	ENST00000307102	ENSP00000302486	MAP2K1	MAP2K1-001	PRINCIPAL:1	202	G	GGG	CACAGAGCTTGATCTCCCCA	chr15	66774129	-	1	FALSE	38	84	41	41	0.51269	6	124	36	88	FALSE	FALSE	2	2	1	-13.733	0.226749	Prot_kinase_dom	4AN2	gi|430800796|pdb|4AN2|A Chain A, Crystal Structures Of Human Mek1 With Carboxamide-based Allosteric Inhibitor Xl518 (gdc-0973), Or Related Analogs. >gi|430800797|pdb|4AN3|A Chain A, Crystal Structures Of Human Mek1 With Carboxamide-based Allosteric Inhibitor Xl518 (gdc-0973), Or Related Analogs. >gi|430800798|pdb|4AN9|A Chain A, Crystal Structures Of Human Mek1 With Carboxamide-based Allosteric I…	C	Library	4.9937	5.17938	5.09134	3.47267	3.15784	3.33628	4.22662	2.32059	3.6673	5.36923	4.73566	5.03255
ENSG00000169032	ENST00000307102	ENSP00000302486	MAP2K1	MAP2K1-001	PRINCIPAL:1	377	S	TCC	GGTTGGCTCTGCTCCACCAT	chr15	66782904	+	1	TRUE	41	63	47	68	0.956853	11	113	64	49	FALSE	TRUE	2	2	1	-7.3	0.07972		4AN2	gi|430800796|pdb|4AN2|A Chain A, Crystal Structures Of Human Mek1 With Carboxamide-based Allosteric Inhibitor Xl518 (gdc-0973), Or Related Analogs. >gi|430800797|pdb|4AN3|A Chain A, Crystal Structures Of Human Mek1 With Carboxamide-based Allosteric Inhibitor Xl518 (gdc-0973), Or Related Analogs. >gi|430800798|pdb|4AN9|A Chain A, Crystal Structures Of Human Mek1 With Carboxamide-based Allosteric I…	H	Library	4.56061	4.95144	4.77301	-6.91738	-5.83471	-6.31863	3.22696	3.50975	3.35779	5.18008	4.85005	4.99607
ENSG00000169032	ENST00000307102	ENSP00000302486	MAP2K1	MAP2K1-001	PRINCIPAL:1	378	T	ACC	GGTTGGCTCTGCTCCACCAT	chr15	66782904	+	1	TRUE	41	63	47	68	0.959391	11	113	64	49	FALSE	TRUE	2	2	1	-8.401	0.119206		4AN2	gi|430800796|pdb|4AN2|A Chain A, Crystal Structures Of Human Mek1 With Carboxamide-based Allosteric Inhibitor Xl518 (gdc-0973), Or Related Analogs. >gi|430800797|pdb|4AN3|A Chain A, Crystal Structures Of Human Mek1 With Carboxamide-based Allosteric Inhibitor Xl518 (gdc-0973), Or Related Analogs. >gi|430800798|pdb|4AN9|A Chain A, Crystal Structures Of Human Mek1 With Carboxamide-based Allosteric I…	H	Library	4.56061	4.95144	4.77301	-6.91738	-5.83471	-6.31863	3.22696	3.50975	3.35779	5.18008	4.85005	4.99607
ENSG00000169032	ENST00000307102	ENSP00000302486	MAP2K1	MAP2K1-001	PRINCIPAL:1	110	Q	CAG	CAATCCGGAACCAGATCATA	chr15	66729125	+	1	TRUE	47	35	98	69	0.279188	3	146	41	105	FALSE	FALSE	2	1	0.5	-13.422	0.162208	Prot_kinase_dom	4AN2	gi|430800796|pdb|4AN2|A Chain A, Crystal Structures Of Human Mek1 With Carboxamide-based Allosteric Inhibitor Xl518 (gdc-0973), Or Related Analogs. >gi|430800797|pdb|4AN3|A Chain A, Crystal Structures Of Human Mek1 With Carboxamide-based Allosteric Inhibitor Xl518 (gdc-0973), Or Related Analogs. >gi|430800798|pdb|4AN9|A Chain A, Crystal Structures Of Human Mek1 With Carboxamide-based Allosteric I…	H	Library	4.17268	4.63616	4.42743	4.1311	4.55467	4.34151	3.30096	4.14557	3.73266	3.73195	4.48174	4.21647
ENSG00000169032	ENST00000307102	ENSP00000302486	MAP2K1	MAP2K1-001	PRINCIPAL:1	111	I	ATC	CAATCCGGAACCAGATCATA	chr15	66729125	+	1	TRUE	47	35	98	69	0.281726	3	146	41	105	FALSE	FALSE	2	1	0.5	-12.242	0.166011	Prot_kinase_dom	4AN2	gi|430800796|pdb|4AN2|A Chain A, Crystal Structures Of Human Mek1 With Carboxamide-based Allosteric Inhibitor Xl518 (gdc-0973), Or Related Analogs. >gi|430800797|pdb|4AN3|A Chain A, Crystal Structures Of Human Mek1 With Carboxamide-based Allosteric Inhibitor Xl518 (gdc-0973), Or Related Analogs. >gi|430800798|pdb|4AN9|A Chain A, Crystal Structures Of Human Mek1 With Carboxamide-based Allosteric I…	H	Library	4.17268	4.63616	4.42743	4.1311	4.55467	4.34151	3.30096	4.14557	3.73266	3.73195	4.48174	4.21647
ENSG00000169032	ENST00000307102	ENSP00000302486	MAP2K1	MAP2K1-001	PRINCIPAL:1	378	T	ACC	GGGCTGGTTAAGGCCGATGG	chr15	66782906	-	1	FALSE	62	72	46	62	0.959391	11	113	66	47	FALSE	TRUE	2	2	1	-8.401	0.119206		4AN2	gi|430800796|pdb|4AN2|A Chain A, Crystal Structures Of Human Mek1 With Carboxamide-based Allosteric Inhibitor Xl518 (gdc-0973), Or Related Analogs. >gi|430800797|pdb|4AN3|A Chain A, Crystal Structures Of Human Mek1 With Carboxamide-based Allosteric Inhibitor Xl518 (gdc-0973), Or Related Analogs. >gi|430800798|pdb|4AN9|A Chain A, Crystal Structures Of Human Mek1 With Carboxamide-based Allosteric I…	H	Library	3.15661	3.78678	3.51188	-2.09616	-7.63917	-2.95933	1.66626	2.22371	1.93739	2.35331	2.99799	2.76466
ENSG00000169032	ENST00000307102	ENSP00000302486	MAP2K1	MAP2K1-001	PRINCIPAL:1	379	I	ATC	GGGCTGGTTAAGGCCGATGG	chr15	66782906	-	1	FALSE	62	72	46	62	0.961929	11	113	66	47	FALSE	TRUE	2	2	1	-6.981	0.166553		4AN2	gi|430800796|pdb|4AN2|A Chain A, Crystal Structures Of Human Mek1 With Carboxamide-based Allosteric Inhibitor Xl518 (gdc-0973), Or Related Analogs. >gi|430800797|pdb|4AN3|A Chain A, Crystal Structures Of Human Mek1 With Carboxamide-based Allosteric Inhibitor Xl518 (gdc-0973), Or Related Analogs. >gi|430800798|pdb|4AN9|A Chain A, Crystal Structures Of Human Mek1 With Carboxamide-based Allosteric I…	H	Library	3.15661	3.78678	3.51188	-2.09616	-7.63917	-2.95933	1.66626	2.22371	1.93739	2.35331	2.99799	2.76466
ENSG00000169032	ENST00000307102	ENSP00000302486	MAP2K1	MAP2K1-001	PRINCIPAL:1	201	R	CGT	ACAGAGCTTGATCTCCCCAC	chr15	66774128	-	1	FALSE	40	86	83	46	0.510152	6	124	35	89	FALSE	FALSE	2	2	1	-11.897	0.25902	Prot_kinase_dom	4AN2	gi|430800796|pdb|4AN2|A Chain A, Crystal Structures Of Human Mek1 With Carboxamide-based Allosteric Inhibitor Xl518 (gdc-0973), Or Related Analogs. >gi|430800797|pdb|4AN3|A Chain A, Crystal Structures Of Human Mek1 With Carboxamide-based Allosteric Inhibitor Xl518 (gdc-0973), Or Related Analogs. >gi|430800798|pdb|4AN9|A Chain A, Crystal Structures Of Human Mek1 With Carboxamide-based Allosteric I…	C	Library	2.77888	1.97718	2.42536	-5.50968	-6.67228	-5.93356	2.82154	2.21779	2.58726	1.75965	1.63273	1.68668
ENSG00000169032	ENST00000307102	ENSP00000302486	MAP2K1	MAP2K1-001	PRINCIPAL:1	202	G	GGG	ACAGAGCTTGATCTCCCCAC	chr15	66774128	-	1	FALSE	40	86	83	46	0.51269	6	124	35	89	FALSE	FALSE	2	2	1	-13.733	0.226749	Prot_kinase_dom	4AN2	gi|430800796|pdb|4AN2|A Chain A, Crystal Structures Of Human Mek1 With Carboxamide-based Allosteric Inhibitor Xl518 (gdc-0973), Or Related Analogs. >gi|430800797|pdb|4AN3|A Chain A, Crystal Structures Of Human Mek1 With Carboxamide-based Allosteric Inhibitor Xl518 (gdc-0973), Or Related Analogs. >gi|430800798|pdb|4AN9|A Chain A, Crystal Structures Of Human Mek1 With Carboxamide-based Allosteric I…	C	Library	2.77888	1.97718	2.42536	-5.50968	-6.67228	-5.93356	2.82154	2.21779	2.58726	1.75965	1.63273	1.68668
ENSG00000169032	ENST00000307102	ENSP00000302486	MAP2K1	MAP2K1-001	PRINCIPAL:1	53	F	TTT	CTTCTGCTTCTGGGTAAGAA	chr15	66727444	-	1	FALSE	37	50	33	42	0.134518	2	210	79	131	TRUE	FALSE	2	1	0.5	-13.832	0.768932		1S9I	gi|56966000|pdb|1S9I|A Chain A, X-Ray Structure Of The Human Mitogen-Activated Protein Kinase Kinase 2 (Mek2)in A Complex With Ligand And Mgatp >gi|56966001|pdb|1S9I|B Chain B, X-Ray Structure Of The Human Mitogen-Activated Protein Kinase Kinase 2 (Mek2)in A Complex With Ligand And Mgatp	H	Library	2.26223	2.1701	2.216	1.24546	1.30906	1.27508	2.16993	2.79384	2.47697	2.05259	2.54345	2.35983
ENSG00000169032	ENST00000307102	ENSP00000302486	MAP2K1	MAP2K1-001	PRINCIPAL:1	54	L	CTT	CTTCTGCTTCTGGGTAAGAA	chr15	66727444	-	1	FALSE	37	50	33	42	0.137056	2	210	79	131	TRUE	FALSE	2	1	0.5	-11.847	0.768894		1S9I	gi|56966000|pdb|1S9I|A Chain A, X-Ray Structure Of The Human Mitogen-Activated Protein Kinase Kinase 2 (Mek2)in A Complex With Ligand And Mgatp >gi|56966001|pdb|1S9I|B Chain B, X-Ray Structure Of The Human Mitogen-Activated Protein Kinase Kinase 2 (Mek2)in A Complex With Ligand And Mgatp	H	Library	2.26223	2.1701	2.216	1.24546	1.30906	1.27508	2.16993	2.79384	2.47697	2.05259	2.54345	2.35983
ENSG00000169032	ENST00000307102	ENSP00000302486	MAP2K1	MAP2K1-001	PRINCIPAL:1	35	K	AAG	GGAGGCCTTGCAGAAGAAGC	chr15	66727390	+	1	TRUE	24	46	48	41	0.0888325	2	210	25	185	TRUE	FALSE	2	1	0.5	-10.937	0.904282		3EQC	gi|224036363|pdb|3EQC|A Chain A, X-Ray Structure Of The Human Mitogen-Activated Protein Kinase Kinase 1 (Mek1) In A Ternary Complex With Compound 1, Atp-Gs And Mg2p >gi|224036364|pdb|3EQD|A Chain A, X-Ray Structure Of The Human Mitogen-Activated Protein Kinase Kinase 1 (Mek1) In A Binary Complex With Atp-Gs And Mg2p >gi|224036365|pdb|3EQF|A Chain A, X-Ray Structure Of The Human Mitogen-Activated …	H	Library	1.99279	2.18299	2.09288	-5.65063	-8.43409	-6.37156	-1.43809	1.82786	0.81839	1.42488	0.721824	1.05549
ENSG00000169032	ENST00000307102	ENSP00000302486	MAP2K1	MAP2K1-001	PRINCIPAL:1	18	S	TCT					1						0.0456853	1	79			FALSE		2			-1.768	0.923867		2Y4I	gi|319443427|pdb|2Y4I|C Chain C, Ksr2-Mek1 Heterodimer	C	Library
ENSG00000169032	ENST00000307102	ENSP00000302486	MAP2K1	MAP2K1-001	PRINCIPAL:1	36	K	AAG	GGAGGCCTTGCAGAAGAAGC	chr15	66727390	+	1	TRUE	24	46	48	41	0.0913706	2	210	25	185	TRUE	FALSE	2	1	0.5	-10.937	0.905937		3EQC	gi|224036363|pdb|3EQC|A Chain A, X-Ray Structure Of The Human Mitogen-Activated Protein Kinase Kinase 1 (Mek1) In A Ternary Complex With Compound 1, Atp-Gs And Mg2p >gi|224036364|pdb|3EQD|A Chain A, X-Ray Structure Of The Human Mitogen-Activated Protein Kinase Kinase 1 (Mek1) In A Binary Complex With Atp-Gs And Mg2p >gi|224036365|pdb|3EQF|A Chain A, X-Ray Structure Of The Human Mitogen-Activated …	H	Library	1.99279	2.18299	2.09288	-5.65063	-8.43409	-6.37156	-1.43809	1.82786	0.81839	1.42488	0.721824	1.05549
ENSG00000169032	ENST00000307102	ENSP00000302486	MAP2K1	MAP2K1-001	PRINCIPAL:1	111	I	ATC	AATCCGGAACCAGATCATAA	chr15	66729126	+	1	TRUE	34	81	67	68	0.281726	3	146	42	104	FALSE	FALSE	2	1	0.5	-12.242	0.166011	Prot_kinase_dom	4AN2	gi|430800796|pdb|4AN2|A Chain A, Crystal Structures Of Human Mek1 With Carboxamide-based Allosteric Inhibitor Xl518 (gdc-0973), Or Related Analogs. >gi|430800797|pdb|4AN3|A Chain A, Crystal Structures Of Human Mek1 With Carboxamide-based Allosteric Inhibitor Xl518 (gdc-0973), Or Related Analogs. >gi|430800798|pdb|4AN9|A Chain A, Crystal Structures Of Human Mek1 With Carboxamide-based Allosteric I…	H	Library	2.24073	1.83951	2.05012	1.83965	-0.0967073	1.24039	2.17006	1.45002	1.89736	1.85702	2.90728	2.55936
ENSG00000169032	ENST00000307102	ENSP00000302486	MAP2K1	MAP2K1-001	PRINCIPAL:1	112	I	ATA	AATCCGGAACCAGATCATAA	chr15	66729126	+	1	TRUE	34	81	67	68	0.284264	3	146	42	104	FALSE	FALSE	2	1	0.5	-12.242	0.151996	Prot_kinase_dom	4AN2	gi|430800796|pdb|4AN2|A Chain A, Crystal Structures Of Human Mek1 With Carboxamide-based Allosteric Inhibitor Xl518 (gdc-0973), Or Related Analogs. >gi|430800797|pdb|4AN3|A Chain A, Crystal Structures Of Human Mek1 With Carboxamide-based Allosteric Inhibitor Xl518 (gdc-0973), Or Related Analogs. >gi|430800798|pdb|4AN9|A Chain A, Crystal Structures Of Human Mek1 With Carboxamide-based Allosteric I…	H	Library	2.24073	1.83951	2.05012	1.83965	-0.0967073	1.24039	2.17006	1.45002	1.89736	1.85702	2.90728	2.55936
ENSG00000169032	ENST00000307102	ENSP00000302486	MAP2K1	MAP2K1-001	PRINCIPAL:1	36	K	AAG	GGCCTTGCAGAAGAAGCTGG	chr15	66727393	+	1	TRUE	19	97	43	39	0.0913706	2	210	28	182	TRUE	FALSE	2	1	0.5	-10.937	0.905937		3EQC	gi|224036363|pdb|3EQC|A Chain A, X-Ray Structure Of The Human Mitogen-Activated Protein Kinase Kinase 1 (Mek1) In A Ternary Complex With Compound 1, Atp-Gs And Mg2p >gi|224036364|pdb|3EQD|A Chain A, X-Ray Structure Of The Human Mitogen-Activated Protein Kinase Kinase 1 (Mek1) In A Binary Complex With Atp-Gs And Mg2p >gi|224036365|pdb|3EQF|A Chain A, X-Ray Structure Of The Human Mitogen-Activated …	H	Library	2.66097	0.290258	1.8968	-2.62799	-3.00249	-2.78835	0.902719	-0.0363037	0.563177	0.229064	-0.852978	-0.304168
ENSG00000169032	ENST00000307102	ENSP00000302486	MAP2K1	MAP2K1-001	PRINCIPAL:1	21	N	AAC					1						0.0532995	1	79			FALSE		2			-2.514	0.914973		2Y4I	gi|319443427|pdb|2Y4I|C Chain C, Ksr2-Mek1 Heterodimer	C	Library
ENSG00000169032	ENST00000307102	ENSP00000302486	MAP2K1	MAP2K1-001	PRINCIPAL:1	22	G	GGG					1						0.0558376	1	79			FALSE		2			-2.091	0.912454		2Y4I	gi|319443427|pdb|2Y4I|C Chain C, Ksr2-Mek1 Heterodimer	C	Library
ENSG00000169032	ENST00000307102	ENSP00000302486	MAP2K1	MAP2K1-001	PRINCIPAL:1	23	T	ACC					1						0.0583756	1	79			FALSE		2			-2.117	0.908938		2Y4I	gi|319443427|pdb|2Y4I|C Chain C, Ksr2-Mek1 Heterodimer	C	Library
ENSG00000169032	ENST00000307102	ENSP00000302486	MAP2K1	MAP2K1-001	PRINCIPAL:1	37	L	CTG	GGCCTTGCAGAAGAAGCTGG	chr15	66727393	+	1	TRUE	19	97	43	39	0.0939086	2	210	28	182	TRUE	FALSE	2	1	0.5	-11.794	0.904896		3ZLW	gi|507042955|pdb|3ZLW|A Chain A, Crystal Structure Of Mek1 In Complex With Fragment 3	H	Library	2.66097	0.290258	1.8968	-2.62799	-3.00249	-2.78835	0.902719	-0.0363037	0.563177	0.229064	-0.852978	-0.304168
ENSG00000169032	ENST00000307102	ENSP00000302486	MAP2K1	MAP2K1-001	PRINCIPAL:1	105	P	CCC	TGGAGATCAAACCCGCAATC	chr15	66729110	+	1	TRUE	81	53	90	63	0.266497	3	146	26	120	FALSE	FALSE	2	1	0.5	-15.202	0.224871	Prot_kinase_dom	4AN2	gi|430800796|pdb|4AN2|A Chain A, Crystal Structures Of Human Mek1 With Carboxamide-based Allosteric Inhibitor Xl518 (gdc-0973), Or Related Analogs. >gi|430800797|pdb|4AN3|A Chain A, Crystal Structures Of Human Mek1 With Carboxamide-based Allosteric Inhibitor Xl518 (gdc-0973), Or Related Analogs. >gi|430800798|pdb|4AN9|A Chain A, Crystal Structures Of Human Mek1 With Carboxamide-based Allosteric I…	H	Library	1.4291	1.78237	1.61995	1.54352	0.867689	1.27104	0.547896	0.39989	0.48488	1.46878	0.194102	0.861489
ENSG00000169032	ENST00000307102	ENSP00000302486	MAP2K1	MAP2K1-001	PRINCIPAL:1	106	A	GCA	TGGAGATCAAACCCGCAATC	chr15	66729110	+	1	TRUE	81	53	90	63	0.269036	3	146	26	120	FALSE	FALSE	2	1	0.5	-12.215	0.205496	Prot_kinase_dom	4AN2	gi|430800796|pdb|4AN2|A Chain A, Crystal Structures Of Human Mek1 With Carboxamide-based Allosteric Inhibitor Xl518 (gdc-0973), Or Related Analogs. >gi|430800797|pdb|4AN3|A Chain A, Crystal Structures Of Human Mek1 With Carboxamide-based Allosteric Inhibitor Xl518 (gdc-0973), Or Related Analogs. >gi|430800798|pdb|4AN9|A Chain A, Crystal Structures Of Human Mek1 With Carboxamide-based Allosteric I…	H	Library	1.4291	1.78237	1.61995	1.54352	0.867689	1.27104	0.547896	0.39989	0.48488	1.46878	0.194102	0.861489
ENSG00000169032	ENST00000307102	ENSP00000302486	MAP2K1	MAP2K1-001	PRINCIPAL:1	379	I	ATC	GCTGGGCTGGTTAAGGCCGA	chr15	66782909	-	1	FALSE	73	53	44	66	0.961929	11	113	69	44	FALSE	TRUE	2	2	1	-6.981	0.166553		4AN2	gi|430800796|pdb|4AN2|A Chain A, Crystal Structures Of Human Mek1 With Carboxamide-based Allosteric Inhibitor Xl518 (gdc-0973), Or Related Analogs. >gi|430800797|pdb|4AN3|A Chain A, Crystal Structures Of Human Mek1 With Carboxamide-based Allosteric Inhibitor Xl518 (gdc-0973), Or Related Analogs. >gi|430800798|pdb|4AN9|A Chain A, Crystal Structures Of Human Mek1 With Carboxamide-based Allosteric I…	H	Library	1.83375	1.31347	1.5919	-9.18766	-10.24	-9.58028	-0.207154	-0.0808582	-0.150428	0.262781	1.41329	1.04049
ENSG00000169032	ENST00000307102	ENSP00000302486	MAP2K1	MAP2K1-001	PRINCIPAL:1	26	A	GCG					1						0.0659898	1	79			FALSE		2			-1.653	0.903664		2Y4I	gi|319443427|pdb|2Y4I|C Chain C, Ksr2-Mek1 Heterodimer	C	Library
ENSG00000169032	ENST00000307102	ENSP00000302486	MAP2K1	MAP2K1-001	PRINCIPAL:1	27	E	GAG					1						0.0685279	2	79			FALSE		2			-3.154	0.904916		2Y4I	gi|319443427|pdb|2Y4I|C Chain C, Ksr2-Mek1 Heterodimer	C	Library
ENSG00000169032	ENST00000307102	ENSP00000302486	MAP2K1	MAP2K1-001	PRINCIPAL:1	380	G	GGC	GCTGGGCTGGTTAAGGCCGA	chr15	66782909	-	1	FALSE	73	53	44	66	0.964467	11	113	69	44	FALSE	TRUE	2	2	1	-6.092	0.25753		4AN2	gi|430800796|pdb|4AN2|A Chain A, Crystal Structures Of Human Mek1 With Carboxamide-based Allosteric Inhibitor Xl518 (gdc-0973), Or Related Analogs. >gi|430800797|pdb|4AN3|A Chain A, Crystal Structures Of Human Mek1 With Carboxamide-based Allosteric Inhibitor Xl518 (gdc-0973), Or Related Analogs. >gi|430800798|pdb|4AN9|A Chain A, Crystal Structures Of Human Mek1 With Carboxamide-based Allosteric I…	C	Library	1.83375	1.31347	1.5919	-9.18766	-10.24	-9.58028	-0.207154	-0.0808582	-0.150428	0.262781	1.41329	1.04049
ENSG00000169032	ENST00000307102	ENSP00000302486	MAP2K1	MAP2K1-001	PRINCIPAL:1	217	D	GAC	CGGGCAGCTCATCGACTCCA	chr15	66774176	+	1	TRUE	24	59	91	53	0.550761	6	124	83	41	FALSE	FALSE	2	2	1	-13.918	0.325178	Prot_kinase_dom	4AN2	gi|430800796|pdb|4AN2|A Chain A, Crystal Structures Of Human Mek1 With Carboxamide-based Allosteric Inhibitor Xl518 (gdc-0973), Or Related Analogs. >gi|430800797|pdb|4AN3|A Chain A, Crystal Structures Of Human Mek1 With Carboxamide-based Allosteric Inhibitor Xl518 (gdc-0973), Or Related Analogs. >gi|430800798|pdb|4AN9|A Chain A, Crystal Structures Of Human Mek1 With Carboxamide-based Allosteric I…	H	Library	-1.50123	2.34263	1.46408	-1.33965	-2.51247	-1.76635	-2.39615	-2.06569	-2.24191	-1.98793	-3.15749	-2.55556
ENSG00000169032	ENST00000307102	ENSP00000302486	MAP2K1	MAP2K1-001	PRINCIPAL:1	218	S	TCC	CGGGCAGCTCATCGACTCCA	chr15	66774176	+	1	TRUE	24	59	91	53	0.553299	6	124	83	41	FALSE	FALSE	2	2	1	-12.121	0.311443	Prot_kinase_dom	4AN2	gi|430800796|pdb|4AN2|A Chain A, Crystal Structures Of Human Mek1 With Carboxamide-based Allosteric Inhibitor Xl518 (gdc-0973), Or Related Analogs. >gi|430800797|pdb|4AN3|A Chain A, Crystal Structures Of Human Mek1 With Carboxamide-based Allosteric Inhibitor Xl518 (gdc-0973), Or Related Analogs. >gi|430800798|pdb|4AN9|A Chain A, Crystal Structures Of Human Mek1 With Carboxamide-based Allosteric I…	H	Library	-1.50123	2.34263	1.46408	-1.33965	-2.51247	-1.76635	-2.39615	-2.06569	-2.24191	-1.98793	-3.15749	-2.55556
ENSG00000169032	ENST00000307102	ENSP00000302486	MAP2K1	MAP2K1-001	PRINCIPAL:1	210	G	GGG	TCTGTGACTTTGGGGTCAGC	chr15	66774157	+	1	TRUE	49	53	84	58	0.532995	6	124	64	60	FALSE	FALSE	2	2	1	-13.918	0.164058	Prot_kinase_dom	4AN2	gi|430800796|pdb|4AN2|A Chain A, Crystal Structures Of Human Mek1 With Carboxamide-based Allosteric Inhibitor Xl518 (gdc-0973), Or Related Analogs. >gi|430800797|pdb|4AN3|A Chain A, Crystal Structures Of Human Mek1 With Carboxamide-based Allosteric Inhibitor Xl518 (gdc-0973), Or Related Analogs. >gi|430800798|pdb|4AN9|A Chain A, Crystal Structures Of Human Mek1 With Carboxamide-based Allosteric I…	C	Library	-2.31688	2.32526	1.4077	1.18228	1.95882	1.59162	-0.448678	-1.99666	-0.939606	1.08915	-0.332745	0.429309
ENSG00000169032	ENST00000307102	ENSP00000302486	MAP2K1	MAP2K1-001	PRINCIPAL:1	211	V	GTC	TCTGTGACTTTGGGGTCAGC	chr15	66774157	+	1	TRUE	49	53	84	58	0.535533	6	124	64	60	FALSE	FALSE	2	2	1	-12.168	0.180788	Prot_kinase_dom	4AN2	gi|430800796|pdb|4AN2|A Chain A, Crystal Structures Of Human Mek1 With Carboxamide-based Allosteric Inhibitor Xl518 (gdc-0973), Or Related Analogs. >gi|430800797|pdb|4AN3|A Chain A, Crystal Structures Of Human Mek1 With Carboxamide-based Allosteric Inhibitor Xl518 (gdc-0973), Or Related Analogs. >gi|430800798|pdb|4AN9|A Chain A, Crystal Structures Of Human Mek1 With Carboxamide-based Allosteric I…	C	Library	-2.31688	2.32526	1.4077	1.18228	1.95882	1.59162	-0.448678	-1.99666	-0.939606	1.08915	-0.332745	0.429309
ENSG00000169032	ENST00000307102	ENSP00000302486	MAP2K1	MAP2K1-001	PRINCIPAL:1	56	Q	CAG	TTCTCCCACCTTCTGCTTCT	chr15	66727453	-	1	FALSE	34	6	61	44	0.142132	2	210	88	122	TRUE	FALSE	2	1	0.5	-12.55	0.746881		1S9I	gi|56966000|pdb|1S9I|A Chain A, X-Ray Structure Of The Human Mitogen-Activated Protein Kinase Kinase 2 (Mek2)in A Complex With Ligand And Mgatp >gi|56966001|pdb|1S9I|B Chain B, X-Ray Structure Of The Human Mitogen-Activated Protein Kinase Kinase 2 (Mek2)in A Complex With Ligand And Mgatp	H	Library	1.34161	1.1076	1.22706	3.3553	3.48017	3.4141	0.902801	1.00311	0.94763	0.669635	1.25045	1.03733
ENSG00000169032	ENST00000307102	ENSP00000302486	MAP2K1	MAP2K1-001	PRINCIPAL:1	31	E	GAG					1						0.0786802	2	210			TRUE		2			-9.114	0.902355		2Y4I	gi|319443427|pdb|2Y4I|C Chain C, Ksr2-Mek1 Heterodimer	H	Library
ENSG00000169032	ENST00000307102	ENSP00000302486	MAP2K1	MAP2K1-001	PRINCIPAL:1	32	A	GCC					1						0.0812183	2	210			TRUE		2			-8.699	0.906877		2Y4I	gi|319443427|pdb|2Y4I|C Chain C, Ksr2-Mek1 Heterodimer	H	Library
ENSG00000169032	ENST00000307102	ENSP00000302486	MAP2K1	MAP2K1-001	PRINCIPAL:1	57	K	AAG	TTCTCCCACCTTCTGCTTCT	chr15	66727453	-	1	FALSE	34	6	61	44	0.14467	2	210	88	122	TRUE	FALSE	2	1	0.5	-12.053	0.740233		1S9I	gi|56966000|pdb|1S9I|A Chain A, X-Ray Structure Of The Human Mitogen-Activated Protein Kinase Kinase 2 (Mek2)in A Complex With Ligand And Mgatp >gi|56966001|pdb|1S9I|B Chain B, X-Ray Structure Of The Human Mitogen-Activated Protein Kinase Kinase 2 (Mek2)in A Complex With Ligand And Mgatp	H	Library	1.34161	1.1076	1.22706	3.3553	3.48017	3.4141	0.902801	1.00311	0.94763	0.669635	1.25045	1.03733
ENSG00000169032	ENST00000307102	ENSP00000302486	MAP2K1	MAP2K1-001	PRINCIPAL:1	106	A	GCA	TATGATCTGGTTCCGGATTG	chr15	66729111	-	1	FALSE	78	40	77	67	0.269036	3	146	27	119	FALSE	FALSE	2	1	0.5	-12.215	0.205496	Prot_kinase_dom	4AN2	gi|430800796|pdb|4AN2|A Chain A, Crystal Structures Of Human Mek1 With Carboxamide-based Allosteric Inhibitor Xl518 (gdc-0973), Or Related Analogs. >gi|430800797|pdb|4AN3|A Chain A, Crystal Structures Of Human Mek1 With Carboxamide-based Allosteric Inhibitor Xl518 (gdc-0973), Or Related Analogs. >gi|430800798|pdb|4AN9|A Chain A, Crystal Structures Of Human Mek1 With Carboxamide-based Allosteric I…	H	Library	2.12901	-1.64072	1.20653	0.391014	2.32259	1.58959	0.74667	0.473446	0.633216	0.129223	0.498488	0.356744
ENSG00000169032	ENST00000307102	ENSP00000302486	MAP2K1	MAP2K1-001	PRINCIPAL:1	107	I	ATC	TATGATCTGGTTCCGGATTG	chr15	66729111	-	1	FALSE	78	40	77	67	0.271574	3	146	27	119	FALSE	FALSE	2	1	0.5	-12.311	0.199602	Prot_kinase_dom	4AN2	gi|430800796|pdb|4AN2|A Chain A, Crystal Structures Of Human Mek1 With Carboxamide-based Allosteric Inhibitor Xl518 (gdc-0973), Or Related Analogs. >gi|430800797|pdb|4AN3|A Chain A, Crystal Structures Of Human Mek1 With Carboxamide-based Allosteric Inhibitor Xl518 (gdc-0973), Or Related Analogs. >gi|430800798|pdb|4AN9|A Chain A, Crystal Structures Of Human Mek1 With Carboxamide-based Allosteric I…	H	Library	2.12901	-1.64072	1.20653	0.391014	2.32259	1.58959	0.74667	0.473446	0.633216	0.129223	0.498488	0.356744
ENSG00000169032	ENST00000307102	ENSP00000302486	MAP2K1	MAP2K1-001	PRINCIPAL:1	247	W	TGG	GCAGTCAGACATCTGGAGCA	chr15	66777376	+	1	TRUE	29	72	93	78	0.626904	7	201	48	153	TRUE	FALSE	2	2	1	-17.125	0.262942	Prot_kinase_dom	4AN2	gi|430800796|pdb|4AN2|A Chain A, Crystal Structures Of Human Mek1 With Carboxamide-based Allosteric Inhibitor Xl518 (gdc-0973), Or Related Analogs. >gi|430800797|pdb|4AN3|A Chain A, Crystal Structures Of Human Mek1 With Carboxamide-based Allosteric Inhibitor Xl518 (gdc-0973), Or Related Analogs. >gi|430800798|pdb|4AN9|A Chain A, Crystal Structures Of Human Mek1 With Carboxamide-based Allosteric I…	C	Library	2.03551	-2.50902	1.06992	-4.42559	-4.42559	-4.42559	-1.45926	-0.840997	-1.15531	-0.894025	0.710757	0.240548
ENSG00000169032	ENST00000307102	ENSP00000302486	MAP2K1	MAP2K1-001	PRINCIPAL:1	248	S	AGC	GCAGTCAGACATCTGGAGCA	chr15	66777376	+	1	TRUE	29	72	93	78	0.629442	7	201	48	153	TRUE	FALSE	2	2	1	-11.462	0.230509	Prot_kinase_dom	4AN2	gi|430800796|pdb|4AN2|A Chain A, Crystal Structures Of Human Mek1 With Carboxamide-based Allosteric Inhibitor Xl518 (gdc-0973), Or Related Analogs. >gi|430800797|pdb|4AN3|A Chain A, Crystal Structures Of Human Mek1 With Carboxamide-based Allosteric Inhibitor Xl518 (gdc-0973), Or Related Analogs. >gi|430800798|pdb|4AN9|A Chain A, Crystal Structures Of Human Mek1 With Carboxamide-based Allosteric I…	C	Library	2.03551	-2.50902	1.06992	-4.42559	-4.42559	-4.42559	-1.45926	-0.840997	-1.15531	-0.894025	0.710757	0.240548
ENSG00000169032	ENST00000307102	ENSP00000302486	MAP2K1	MAP2K1-001	PRINCIPAL:1	370	D	GAT	GCTGAGGAAGTGGATTTTGC	chr15	66782883	+	1	TRUE	33	25	72	90	0.939086	11	113	43	70	FALSE	TRUE	2	2	1	-11.556	0.193674		4AN2	gi|430800796|pdb|4AN2|A Chain A, Crystal Structures Of Human Mek1 With Carboxamide-based Allosteric Inhibitor Xl518 (gdc-0973), Or Related Analogs. >gi|430800797|pdb|4AN3|A Chain A, Crystal Structures Of Human Mek1 With Carboxamide-based Allosteric Inhibitor Xl518 (gdc-0973), Or Related Analogs. >gi|430800798|pdb|4AN9|A Chain A, Crystal Structures Of Human Mek1 With Carboxamide-based Allosteric I…	C	Library	1.04717	1.06824	1.05795	-2.30883	-0.420896	-1.14351	0.958233	1.04215	0.995618	1.15424	1.15102	1.15235
ENSG00000169032	ENST00000307102	ENSP00000302486	MAP2K1	MAP2K1-001	PRINCIPAL:1	38	E	GAG					1						0.0964467	2	210			TRUE		2			-11.338	0.900977		3ZLW	gi|507042955|pdb|3ZLW|A Chain A, Crystal Structure Of Mek1 In Complex With Fragment 3	H	Library
ENSG00000169032	ENST00000307102	ENSP00000302486	MAP2K1	MAP2K1-001	PRINCIPAL:1	39	E	GAG					1						0.0989848	2	210			TRUE		2			-11.338	0.904825		3W8Q	gi|597959909|pdb|3W8Q|A Chain A, Structure Of The Human Mitogen-activated Protein Kinase Kinase 1 (mek1)	H	Library
ENSG00000169032	ENST00000307102	ENSP00000302486	MAP2K1	MAP2K1-001	PRINCIPAL:1	40	L	CTA					1						0.101523	2	210			TRUE		2			-11.879	0.915111		3W8Q	gi|597959909|pdb|3W8Q|A Chain A, Structure Of The Human Mitogen-activated Protein Kinase Kinase 1 (mek1)	C	Library
ENSG00000169032	ENST00000307102	ENSP00000302486	MAP2K1	MAP2K1-001	PRINCIPAL:1	41	E	GAG					1						0.104061	2	210			TRUE		2			-12.004	0.906684		3W8Q	gi|597959909|pdb|3W8Q|A Chain A, Structure Of The Human Mitogen-activated Protein Kinase Kinase 1 (mek1)	C	Library
ENSG00000169032	ENST00000307102	ENSP00000302486	MAP2K1	MAP2K1-001	PRINCIPAL:1	42	L	CTT					1						0.106599	2	210			TRUE		2			-11.61	0.910961		3W8Q	gi|597959909|pdb|3W8Q|A Chain A, Structure Of The Human Mitogen-activated Protein Kinase Kinase 1 (mek1)	C	Library
ENSG00000169032	ENST00000307102	ENSP00000302486	MAP2K1	MAP2K1-001	PRINCIPAL:1	43	D	GAT					1						0.109137	2	210			TRUE		2			-13.353	0.914661		3W8Q	gi|597959909|pdb|3W8Q|A Chain A, Structure Of The Human Mitogen-activated Protein Kinase Kinase 1 (mek1)	C	Library
ENSG00000169032	ENST00000307102	ENSP00000302486	MAP2K1	MAP2K1-001	PRINCIPAL:1	44	E	GAG					1						0.111675	2	210			TRUE		2			-11.812	0.909599		3W8Q	gi|597959909|pdb|3W8Q|A Chain A, Structure Of The Human Mitogen-activated Protein Kinase Kinase 1 (mek1)	H	Library
ENSG00000169032	ENST00000307102	ENSP00000302486	MAP2K1	MAP2K1-001	PRINCIPAL:1	45	Q	CAG					1						0.114213	2	210			TRUE		2			-11.869	0.905814		3SLS	gi|378792197|pdb|3SLS|A Chain A, Crystal Structure Of Human Mek-1 Kinase In Complex With Ucb1353770 And Amppnp >gi|378792198|pdb|3SLS|B Chain B, Crystal Structure Of Human Mek-1 Kinase In Complex With Ucb1353770 And Amppnp	H	Library
ENSG00000169032	ENST00000307102	ENSP00000302486	MAP2K1	MAP2K1-001	PRINCIPAL:1	46	Q	CAG					1						0.116751	2	210			TRUE		2			-11.869	0.899093		3SLS	gi|378792197|pdb|3SLS|A Chain A, Crystal Structure Of Human Mek-1 Kinase In Complex With Ucb1353770 And Amppnp >gi|378792198|pdb|3SLS|B Chain B, Crystal Structure Of Human Mek-1 Kinase In Complex With Ucb1353770 And Amppnp	H	Library
ENSG00000169032	ENST00000307102	ENSP00000302486	MAP2K1	MAP2K1-001	PRINCIPAL:1	47	R	CGA					1						0.119289	2	210			TRUE		2			-11.765	0.886364		3SLS	gi|378792197|pdb|3SLS|A Chain A, Crystal Structure Of Human Mek-1 Kinase In Complex With Ucb1353770 And Amppnp >gi|378792198|pdb|3SLS|B Chain B, Crystal Structure Of Human Mek-1 Kinase In Complex With Ucb1353770 And Amppnp	H	Library
ENSG00000169032	ENST00000307102	ENSP00000302486	MAP2K1	MAP2K1-001	PRINCIPAL:1	48	K	AAG					1						0.121827	2	210			TRUE		2			-12.199	0.873822		3SLS	gi|378792197|pdb|3SLS|A Chain A, Crystal Structure Of Human Mek-1 Kinase In Complex With Ucb1353770 And Amppnp >gi|378792198|pdb|3SLS|B Chain B, Crystal Structure Of Human Mek-1 Kinase In Complex With Ucb1353770 And Amppnp	H	Library
ENSG00000169032	ENST00000307102	ENSP00000302486	MAP2K1	MAP2K1-001	PRINCIPAL:1	371	F	TTT	GCTGAGGAAGTGGATTTTGC	chr15	66782883	+	1	TRUE	33	25	72	90	0.941624	11	113	43	70	FALSE	TRUE	2	2	1	-10.12	0.152768		4AN2	gi|430800796|pdb|4AN2|A Chain A, Crystal Structures Of Human Mek1 With Carboxamide-based Allosteric Inhibitor Xl518 (gdc-0973), Or Related Analogs. >gi|430800797|pdb|4AN3|A Chain A, Crystal Structures Of Human Mek1 With Carboxamide-based Allosteric Inhibitor Xl518 (gdc-0973), Or Related Analogs. >gi|430800798|pdb|4AN9|A Chain A, Crystal Structures Of Human Mek1 With Carboxamide-based Allosteric I…	H	Library	1.04717	1.06824	1.05795	-2.30883	-0.420896	-1.14351	0.958233	1.04215	0.995618	1.15424	1.15102	1.15235
ENSG00000169032	ENST00000307102	ENSP00000302486	MAP2K1	MAP2K1-001	PRINCIPAL:1	187	M	ATG	AAGCACAAGATCATGCACAG	chr15	66737040	+	1	TRUE	49	100	81	71	0.474619	5	51	46	5	TRUE	FALSE	2	1	0.5	-12.239	0.485178	Prot_kinase_dom	4AN2	gi|430800796|pdb|4AN2|A Chain A, Crystal Structures Of Human Mek1 With Carboxamide-based Allosteric Inhibitor Xl518 (gdc-0973), Or Related Analogs. >gi|430800797|pdb|4AN3|A Chain A, Crystal Structures Of Human Mek1 With Carboxamide-based Allosteric Inhibitor Xl518 (gdc-0973), Or Related Analogs. >gi|430800798|pdb|4AN9|A Chain A, Crystal Structures Of Human Mek1 With Carboxamide-based Allosteric I…	C	Library	-0.135371	1.63292	1.01958	-4.06599	-7.06235	-4.80889	-1.68245	-1.33243	-1.51849	-0.175614	-1.54349	-0.816571
ENSG00000169032	ENST00000307102	ENSP00000302486	MAP2K1	MAP2K1-001	PRINCIPAL:1	188	H	CAC	AAGCACAAGATCATGCACAG	chr15	66737040	+	1	TRUE	49	100	81	71	0.477157	5	51	46	5	TRUE	FALSE	2	1	0.5	-15.194	0.485453	Prot_kinase_dom	4AN2	gi|430800796|pdb|4AN2|A Chain A, Crystal Structures Of Human Mek1 With Carboxamide-based Allosteric Inhibitor Xl518 (gdc-0973), Or Related Analogs. >gi|430800797|pdb|4AN3|A Chain A, Crystal Structures Of Human Mek1 With Carboxamide-based Allosteric Inhibitor Xl518 (gdc-0973), Or Related Analogs. >gi|430800798|pdb|4AN9|A Chain A, Crystal Structures Of Human Mek1 With Carboxamide-based Allosteric I…	C	Library	-0.135371	1.63292	1.01958	-4.06599	-7.06235	-4.80889	-1.68245	-1.33243	-1.51849	-0.175614	-1.54349	-0.816571
ENSG00000169032	ENST00000307102	ENSP00000302486	MAP2K1	MAP2K1-001	PRINCIPAL:1	365	D	GAT	TATCAAGAGATCTGATGCTG	chr15	66782867	+	1	TRUE	37	89	37	71	0.926396	11	113	27	86	FALSE	TRUE	2	2	1	-9.506	0.42384		4AN2	gi|430800796|pdb|4AN2|A Chain A, Crystal Structures Of Human Mek1 With Carboxamide-based Allosteric Inhibitor Xl518 (gdc-0973), Or Related Analogs. >gi|430800797|pdb|4AN3|A Chain A, Crystal Structures Of Human Mek1 With Carboxamide-based Allosteric Inhibitor Xl518 (gdc-0973), Or Related Analogs. >gi|430800798|pdb|4AN9|A Chain A, Crystal Structures Of Human Mek1 With Carboxamide-based Allosteric I…	C	Library	0.526824	0.950463	0.758243	-3.5104	-7.4074	-4.31945	2.78057	1.90446	2.45951	1.48873	1.18748	1.32002
ENSG00000169032	ENST00000307102	ENSP00000302486	MAP2K1	MAP2K1-001	PRINCIPAL:1	52	A	GCC					1						0.13198	2	210			TRUE		2			-10.615	0.801171		1S9I	gi|56966000|pdb|1S9I|A Chain A, X-Ray Structure Of The Human Mitogen-Activated Protein Kinase Kinase 2 (Mek2)in A Complex With Ligand And Mgatp >gi|56966001|pdb|1S9I|B Chain B, X-Ray Structure Of The Human Mitogen-Activated Protein Kinase Kinase 2 (Mek2)in A Complex With Ligand And Mgatp	H	Library
ENSG00000169032	ENST00000307102	ENSP00000302486	MAP2K1	MAP2K1-001	PRINCIPAL:1	366	A	GCT	TATCAAGAGATCTGATGCTG	chr15	66782867	+	1	TRUE	37	89	37	71	0.928934	11	113	27	86	FALSE	TRUE	2	2	1	-8.562	0.402001		4AN2	gi|430800796|pdb|4AN2|A Chain A, Crystal Structures Of Human Mek1 With Carboxamide-based Allosteric Inhibitor Xl518 (gdc-0973), Or Related Analogs. >gi|430800797|pdb|4AN3|A Chain A, Crystal Structures Of Human Mek1 With Carboxamide-based Allosteric Inhibitor Xl518 (gdc-0973), Or Related Analogs. >gi|430800798|pdb|4AN9|A Chain A, Crystal Structures Of Human Mek1 With Carboxamide-based Allosteric I…	C	Library	0.526824	0.950463	0.758243	-3.5104	-7.4074	-4.31945	2.78057	1.90446	2.45951	1.48873	1.18748	1.32002
ENSG00000169032	ENST00000307102	ENSP00000302486	MAP2K1	MAP2K1-001	PRINCIPAL:1	210	G	GGG	CTCTGTGACTTTGGGGTCAG	chr15	66774156	+	1	TRUE	39	30	61	54	0.532995	6	124	63	61	FALSE	FALSE	2	2	1	-13.918	0.164058	Prot_kinase_dom	4AN2	gi|430800796|pdb|4AN2|A Chain A, Crystal Structures Of Human Mek1 With Carboxamide-based Allosteric Inhibitor Xl518 (gdc-0973), Or Related Analogs. >gi|430800797|pdb|4AN3|A Chain A, Crystal Structures Of Human Mek1 With Carboxamide-based Allosteric Inhibitor Xl518 (gdc-0973), Or Related Analogs. >gi|430800798|pdb|4AN9|A Chain A, Crystal Structures Of Human Mek1 With Carboxamide-based Allosteric I…	C	Library	0.4481	0.873654	0.680634	-0.744746	1.72562	0.882781	0.416333	-0.684879	0.0317137	-1.41512	-0.908925	-1.09766
ENSG00000169032	ENST00000307102	ENSP00000302486	MAP2K1	MAP2K1-001	PRINCIPAL:1	55	T	ACC					1						0.139594	2	210			TRUE		2			-11.465	0.742134		1S9I	gi|56966000|pdb|1S9I|A Chain A, X-Ray Structure Of The Human Mitogen-Activated Protein Kinase Kinase 2 (Mek2)in A Complex With Ligand And Mgatp >gi|56966001|pdb|1S9I|B Chain B, X-Ray Structure Of The Human Mitogen-Activated Protein Kinase Kinase 2 (Mek2)in A Complex With Ligand And Mgatp	H	Library
ENSG00000169032	ENST00000307102	ENSP00000302486	MAP2K1	MAP2K1-001	PRINCIPAL:1	211	V	GTC	CTCTGTGACTTTGGGGTCAG	chr15	66774156	+	1	TRUE	39	30	61	54	0.535533	6	124	63	61	FALSE	FALSE	2	2	1	-12.168	0.180788	Prot_kinase_dom	4AN2	gi|430800796|pdb|4AN2|A Chain A, Crystal Structures Of Human Mek1 With Carboxamide-based Allosteric Inhibitor Xl518 (gdc-0973), Or Related Analogs. >gi|430800797|pdb|4AN3|A Chain A, Crystal Structures Of Human Mek1 With Carboxamide-based Allosteric Inhibitor Xl518 (gdc-0973), Or Related Analogs. >gi|430800798|pdb|4AN9|A Chain A, Crystal Structures Of Human Mek1 With Carboxamide-based Allosteric I…	C	Library	0.4481	0.873654	0.680634	-0.744746	1.72562	0.882781	0.416333	-0.684879	0.0317137	-1.41512	-0.908925	-1.09766
ENSG00000169032	ENST00000307102	ENSP00000302486	MAP2K1	MAP2K1-001	PRINCIPAL:1	354	Q	CAA	AGCAGATTTGAAGCAACTCA	chr15	66782096	+	1	TRUE	37	81	36	66	0.898477	10	45	40	5	TRUE	TRUE	2	2	1	-8.328	0.24247	Prot_kinase_dom	4AN2	gi|430800796|pdb|4AN2|A Chain A, Crystal Structures Of Human Mek1 With Carboxamide-based Allosteric Inhibitor Xl518 (gdc-0973), Or Related Analogs. >gi|430800797|pdb|4AN3|A Chain A, Crystal Structures Of Human Mek1 With Carboxamide-based Allosteric Inhibitor Xl518 (gdc-0973), Or Related Analogs. >gi|430800798|pdb|4AN9|A Chain A, Crystal Structures Of Human Mek1 With Carboxamide-based Allosteric I…	H	Library	-0.654721	1.28568	0.636173	-8.1956	-6.66458	-7.29287	-0.280872	0.318189	0.0126481	0.132242	-0.816052	-0.345951
ENSG00000169032	ENST00000307102	ENSP00000302486	MAP2K1	MAP2K1-001	PRINCIPAL:1	355	L	CTC	AGCAGATTTGAAGCAACTCA	chr15	66782096	+	1	TRUE	37	81	36	66	0.901015	10	45	40	5	TRUE	TRUE	2	2	1	-9.525	0.17752	Prot_kinase_dom	4AN2	gi|430800796|pdb|4AN2|A Chain A, Crystal Structures Of Human Mek1 With Carboxamide-based Allosteric Inhibitor Xl518 (gdc-0973), Or Related Analogs. >gi|430800797|pdb|4AN3|A Chain A, Crystal Structures Of Human Mek1 With Carboxamide-based Allosteric Inhibitor Xl518 (gdc-0973), Or Related Analogs. >gi|430800798|pdb|4AN9|A Chain A, Crystal Structures Of Human Mek1 With Carboxamide-based Allosteric I…	H	Library	-0.654721	1.28568	0.636173	-8.1956	-6.66458	-7.29287	-0.280872	0.318189	0.0126481	0.132242	-0.816052	-0.345951
ENSG00000169032	ENST00000307102	ENSP00000302486	MAP2K1	MAP2K1-001	PRINCIPAL:1	308	M	ATG	CAACAACTCAAAAATTGCCA	chr15	66779595	-	1	FALSE	33	66	32	62	0.781726	8	64	29	35	FALSE	FALSE	2	2	1	-8.678	0.597147	Prot_kinase_dom	4AN2	gi|430800796|pdb|4AN2|A Chain A, Crystal Structures Of Human Mek1 With Carboxamide-based Allosteric Inhibitor Xl518 (gdc-0973), Or Related Analogs. >gi|430800797|pdb|4AN3|A Chain A, Crystal Structures Of Human Mek1 With Carboxamide-based Allosteric Inhibitor Xl518 (gdc-0973), Or Related Analogs. >gi|430800798|pdb|4AN9|A Chain A, Crystal Structures Of Human Mek1 With Carboxamide-based Allosteric I…	C	Library	1.51303	-3.08059	0.545387	-6.78073	-7.05733	-6.90145	-1.50595	-1.1631	-1.34556	1.94012	1.28692	1.59411
ENSG00000169032	ENST00000307102	ENSP00000302486	MAP2K1	MAP2K1-001	PRINCIPAL:1	309	A	GCA	CAACAACTCAAAAATTGCCA	chr15	66779595	-	1	FALSE	33	66	32	62	0.784264	8	64	29	35	FALSE	FALSE	2	2	1	-9.935	0.558071	Prot_kinase_dom	4AN2	gi|430800796|pdb|4AN2|A Chain A, Crystal Structures Of Human Mek1 With Carboxamide-based Allosteric Inhibitor Xl518 (gdc-0973), Or Related Analogs. >gi|430800797|pdb|4AN3|A Chain A, Crystal Structures Of Human Mek1 With Carboxamide-based Allosteric Inhibitor Xl518 (gdc-0973), Or Related Analogs. >gi|430800798|pdb|4AN9|A Chain A, Crystal Structures Of Human Mek1 With Carboxamide-based Allosteric I…	C	Library	1.51303	-3.08059	0.545387	-6.78073	-7.05733	-6.90145	-1.50595	-1.1631	-1.34556	1.94012	1.28692	1.59411
ENSG00000169032	ENST00000307102	ENSP00000302486	MAP2K1	MAP2K1-001	PRINCIPAL:1	89	P	CCT	CTGGCCATGACCAGGCCAGA	chr15	66727554	-	1	FALSE	32	69	81	56	0.225888	2	210	189	21	TRUE	FALSE	2	1	0.5	-13.37	0.45606	Prot_kinase_dom	4AN2	gi|430800796|pdb|4AN2|A Chain A, Crystal Structures Of Human Mek1 With Carboxamide-based Allosteric Inhibitor Xl518 (gdc-0973), Or Related Analogs. >gi|430800797|pdb|4AN3|A Chain A, Crystal Structures Of Human Mek1 With Carboxamide-based Allosteric Inhibitor Xl518 (gdc-0973), Or Related Analogs. >gi|430800798|pdb|4AN9|A Chain A, Crystal Structures Of Human Mek1 With Carboxamide-based Allosteric I…	C	Library	0.600158	-0.634754	0.0995595	-1.3641	-0.148317	-0.678299	-0.463091	-0.552526	-0.501613	-1.32001	-0.0883886	-0.48038
ENSG00000169032	ENST00000307102	ENSP00000302486	MAP2K1	MAP2K1-001	PRINCIPAL:1	90	S	TCT	CTGGCCATGACCAGGCCAGA	chr15	66727554	-	1	FALSE	32	69	81	56	0.228426	2	210	189	21	TRUE	FALSE	2	1	0.5	-11.451	0.426366	Prot_kinase_dom	4AN2	gi|430800796|pdb|4AN2|A Chain A, Crystal Structures Of Human Mek1 With Carboxamide-based Allosteric Inhibitor Xl518 (gdc-0973), Or Related Analogs. >gi|430800797|pdb|4AN3|A Chain A, Crystal Structures Of Human Mek1 With Carboxamide-based Allosteric Inhibitor Xl518 (gdc-0973), Or Related Analogs. >gi|430800798|pdb|4AN9|A Chain A, Crystal Structures Of Human Mek1 With Carboxamide-based Allosteric I…	C	Library	0.600158	-0.634754	0.0995595	-1.3641	-0.148317	-0.678299	-0.463091	-0.552526	-0.501613	-1.32001	-0.0883886	-0.48038
ENSG00000169032	ENST00000307102	ENSP00000302486	MAP2K1	MAP2K1-001	PRINCIPAL:1	56	Q	CAG	GTTCTCCCACCTTCTGCTTC	chr15	66727454	-	1	FALSE	40	1	57	47	0.142132	2	210	89	121	TRUE	FALSE	2	1	0.5	-12.55	0.746881		1S9I	gi|56966000|pdb|1S9I|A Chain A, X-Ray Structure Of The Human Mitogen-Activated Protein Kinase Kinase 2 (Mek2)in A Complex With Ligand And Mgatp >gi|56966001|pdb|1S9I|B Chain B, X-Ray Structure Of The Human Mitogen-Activated Protein Kinase Kinase 2 (Mek2)in A Complex With Ligand And Mgatp	H	Library	0.229864	-0.130251	0.057508	0.453531	1.62403	1.10941	-0.0437087	-0.288354	-0.145881	-0.686756	-0.227292	-0.400319
ENSG00000169032	ENST00000307102	ENSP00000302486	MAP2K1	MAP2K1-001	PRINCIPAL:1	57	K	AAG	GTTCTCCCACCTTCTGCTTC	chr15	66727454	-	1	FALSE	40	1	57	47	0.14467	2	210	89	121	TRUE	FALSE	2	1	0.5	-12.053	0.740233		1S9I	gi|56966000|pdb|1S9I|A Chain A, X-Ray Structure Of The Human Mitogen-Activated Protein Kinase Kinase 2 (Mek2)in A Complex With Ligand And Mgatp >gi|56966001|pdb|1S9I|B Chain B, X-Ray Structure Of The Human Mitogen-Activated Protein Kinase Kinase 2 (Mek2)in A Complex With Ligand And Mgatp	H	Library	0.229864	-0.130251	0.057508	0.453531	1.62403	1.10941	-0.0437087	-0.288354	-0.145881	-0.686756	-0.227292	-0.400319
ENSG00000169032	ENST00000307102	ENSP00000302486	MAP2K1	MAP2K1-001	PRINCIPAL:1	338	V	GTG	TTCAAGATTTTGTGAATAAA	chr15	66781609	+	1	TRUE	26	2	40	71	0.857868	9	61	56	5	FALSE	FALSE	2	2	1	-11.866	0.13578	Prot_kinase_dom	4AN2	gi|430800796|pdb|4AN2|A Chain A, Crystal Structures Of Human Mek1 With Carboxamide-based Allosteric Inhibitor Xl518 (gdc-0973), Or Related Analogs. >gi|430800797|pdb|4AN3|A Chain A, Crystal Structures Of Human Mek1 With Carboxamide-based Allosteric Inhibitor Xl518 (gdc-0973), Or Related Analogs. >gi|430800798|pdb|4AN9|A Chain A, Crystal Structures Of Human Mek1 With Carboxamide-based Allosteric I…	H	Library	0.363424	-0.447698	0.00638678	-1.77755	-1.77755	-1.77755	1.09244	-0.579839	0.576199	-1.77755	-1.77755	-1.77755
ENSG00000169032	ENST00000307102	ENSP00000302486	MAP2K1	MAP2K1-001	PRINCIPAL:1	60	V	GTG					1						0.152284	2	210			TRUE		2			-11.441	0.733945		4AN2	gi|430800796|pdb|4AN2|A Chain A, Crystal Structures Of Human Mek1 With Carboxamide-based Allosteric Inhibitor Xl518 (gdc-0973), Or Related Analogs. >gi|430800797|pdb|4AN3|A Chain A, Crystal Structures Of Human Mek1 With Carboxamide-based Allosteric Inhibitor Xl518 (gdc-0973), Or Related Analogs. >gi|430800798|pdb|4AN9|A Chain A, Crystal Structures Of Human Mek1 With Carboxamide-based Allosteric I…	C	Library
ENSG00000169032	ENST00000307102	ENSP00000302486	MAP2K1	MAP2K1-001	PRINCIPAL:1	61	G	GGA					1						0.154822	2	210			TRUE		2			-13.182	0.730058		4AN2	gi|430800796|pdb|4AN2|A Chain A, Crystal Structures Of Human Mek1 With Carboxamide-based Allosteric Inhibitor Xl518 (gdc-0973), Or Related Analogs. >gi|430800797|pdb|4AN3|A Chain A, Crystal Structures Of Human Mek1 With Carboxamide-based Allosteric Inhibitor Xl518 (gdc-0973), Or Related Analogs. >gi|430800798|pdb|4AN9|A Chain A, Crystal Structures Of Human Mek1 With Carboxamide-based Allosteric I…	C	Library
ENSG00000169032	ENST00000307102	ENSP00000302486	MAP2K1	MAP2K1-001	PRINCIPAL:1	339	N	AAT	TTCAAGATTTTGTGAATAAA	chr15	66781609	+	1	TRUE	26	2	40	71	0.860406	9	61	56	5	FALSE	FALSE	2	2	1	-11.597	0.133453	Prot_kinase_dom	4AN2	gi|430800796|pdb|4AN2|A Chain A, Crystal Structures Of Human Mek1 With Carboxamide-based Allosteric Inhibitor Xl518 (gdc-0973), Or Related Analogs. >gi|430800797|pdb|4AN3|A Chain A, Crystal Structures Of Human Mek1 With Carboxamide-based Allosteric Inhibitor Xl518 (gdc-0973), Or Related Analogs. >gi|430800798|pdb|4AN9|A Chain A, Crystal Structures Of Human Mek1 With Carboxamide-based Allosteric I…	H	Library	0.363424	-0.447698	0.00638678	-1.77755	-1.77755	-1.77755	1.09244	-0.579839	0.576199	-1.77755	-1.77755	-1.77755
ENSG00000169032	ENST00000307102	ENSP00000302486	MAP2K1	MAP2K1-001	PRINCIPAL:1	269	K	AAG	AAACATCAGCTCCAGCTCCT	chr15	66777442	-	1	FALSE	31	56	75	82	0.682741	7	201	114	87	TRUE	FALSE	2	2	1	-11.196	0.536155	Prot_kinase_dom	4AN2	gi|430800796|pdb|4AN2|A Chain A, Crystal Structures Of Human Mek1 With Carboxamide-based Allosteric Inhibitor Xl518 (gdc-0973), Or Related Analogs. >gi|430800797|pdb|4AN3|A Chain A, Crystal Structures Of Human Mek1 With Carboxamide-based Allosteric Inhibitor Xl518 (gdc-0973), Or Related Analogs. >gi|430800798|pdb|4AN9|A Chain A, Crystal Structures Of Human Mek1 With Carboxamide-based Allosteric I…	H	Library	0.864907	-3.36156	-0.0855752	-3.75065	-8.70338	-4.60079	-0.614328	0.0532559	-0.283283	-2.24114	-0.075457	-0.636158
ENSG00000169032	ENST00000307102	ENSP00000302486	MAP2K1	MAP2K1-001	PRINCIPAL:1	64	K	AAG					1						0.162437	2	210			TRUE		2			-10.621	0.695719		4AN2	gi|430800796|pdb|4AN2|A Chain A, Crystal Structures Of Human Mek1 With Carboxamide-based Allosteric Inhibitor Xl518 (gdc-0973), Or Related Analogs. >gi|430800797|pdb|4AN3|A Chain A, Crystal Structures Of Human Mek1 With Carboxamide-based Allosteric Inhibitor Xl518 (gdc-0973), Or Related Analogs. >gi|430800798|pdb|4AN9|A Chain A, Crystal Structures Of Human Mek1 With Carboxamide-based Allosteric I…	C	Library
ENSG00000169032	ENST00000307102	ENSP00000302486	MAP2K1	MAP2K1-001	PRINCIPAL:1	65	D	GAT					1						0.164975	2	210			TRUE		2			-11.599	0.67367		4AN2	gi|430800796|pdb|4AN2|A Chain A, Crystal Structures Of Human Mek1 With Carboxamide-based Allosteric Inhibitor Xl518 (gdc-0973), Or Related Analogs. >gi|430800797|pdb|4AN3|A Chain A, Crystal Structures Of Human Mek1 With Carboxamide-based Allosteric Inhibitor Xl518 (gdc-0973), Or Related Analogs. >gi|430800798|pdb|4AN9|A Chain A, Crystal Structures Of Human Mek1 With Carboxamide-based Allosteric I…	H	Library
ENSG00000169032	ENST00000307102	ENSP00000302486	MAP2K1	MAP2K1-001	PRINCIPAL:1	66	D	GAC					1						0.167513	2	210			TRUE		2			-11.599	0.65263		4AN2	gi|430800796|pdb|4AN2|A Chain A, Crystal Structures Of Human Mek1 With Carboxamide-based Allosteric Inhibitor Xl518 (gdc-0973), Or Related Analogs. >gi|430800797|pdb|4AN3|A Chain A, Crystal Structures Of Human Mek1 With Carboxamide-based Allosteric Inhibitor Xl518 (gdc-0973), Or Related Analogs. >gi|430800798|pdb|4AN9|A Chain A, Crystal Structures Of Human Mek1 With Carboxamide-based Allosteric I…	H	Library
ENSG00000169032	ENST00000307102	ENSP00000302486	MAP2K1	MAP2K1-001	PRINCIPAL:1	67	D	GAC					1						0.170051	2	210			TRUE		2			-11.599	0.636383		4AN2	gi|430800796|pdb|4AN2|A Chain A, Crystal Structures Of Human Mek1 With Carboxamide-based Allosteric Inhibitor Xl518 (gdc-0973), Or Related Analogs. >gi|430800797|pdb|4AN3|A Chain A, Crystal Structures Of Human Mek1 With Carboxamide-based Allosteric Inhibitor Xl518 (gdc-0973), Or Related Analogs. >gi|430800798|pdb|4AN9|A Chain A, Crystal Structures Of Human Mek1 With Carboxamide-based Allosteric I…	H	Library
ENSG00000169032	ENST00000307102	ENSP00000302486	MAP2K1	MAP2K1-001	PRINCIPAL:1	68	F	TTT					1						0.172589	2	210			TRUE		2			-13.257	0.613405	Prot_kinase_dom	4AN2	gi|430800796|pdb|4AN2|A Chain A, Crystal Structures Of Human Mek1 With Carboxamide-based Allosteric Inhibitor Xl518 (gdc-0973), Or Related Analogs. >gi|430800797|pdb|4AN3|A Chain A, Crystal Structures Of Human Mek1 With Carboxamide-based Allosteric Inhibitor Xl518 (gdc-0973), Or Related Analogs. >gi|430800798|pdb|4AN9|A Chain A, Crystal Structures Of Human Mek1 With Carboxamide-based Allosteric I…	H	Library
ENSG00000169032	ENST00000307102	ENSP00000302486	MAP2K1	MAP2K1-001	PRINCIPAL:1	69	E	GAG					1						0.175127	2	210			TRUE		2			-12.268	0.59232	Prot_kinase_dom	4AN2	gi|430800796|pdb|4AN2|A Chain A, Crystal Structures Of Human Mek1 With Carboxamide-based Allosteric Inhibitor Xl518 (gdc-0973), Or Related Analogs. >gi|430800797|pdb|4AN3|A Chain A, Crystal Structures Of Human Mek1 With Carboxamide-based Allosteric Inhibitor Xl518 (gdc-0973), Or Related Analogs. >gi|430800798|pdb|4AN9|A Chain A, Crystal Structures Of Human Mek1 With Carboxamide-based Allosteric I…	H	Library
ENSG00000169032	ENST00000307102	ENSP00000302486	MAP2K1	MAP2K1-001	PRINCIPAL:1	70	K	AAG					1						0.177665	2	210			TRUE		2			-11.49	0.581386	Prot_kinase_dom	4AN2	gi|430800796|pdb|4AN2|A Chain A, Crystal Structures Of Human Mek1 With Carboxamide-based Allosteric Inhibitor Xl518 (gdc-0973), Or Related Analogs. >gi|430800797|pdb|4AN3|A Chain A, Crystal Structures Of Human Mek1 With Carboxamide-based Allosteric Inhibitor Xl518 (gdc-0973), Or Related Analogs. >gi|430800798|pdb|4AN9|A Chain A, Crystal Structures Of Human Mek1 With Carboxamide-based Allosteric I…	H	Library
ENSG00000169032	ENST00000307102	ENSP00000302486	MAP2K1	MAP2K1-001	PRINCIPAL:1	71	I	ATC					1						0.180203	2	210			TRUE		2			-11.436	0.564308	Prot_kinase_dom	4AN2	gi|430800796|pdb|4AN2|A Chain A, Crystal Structures Of Human Mek1 With Carboxamide-based Allosteric Inhibitor Xl518 (gdc-0973), Or Related Analogs. >gi|430800797|pdb|4AN3|A Chain A, Crystal Structures Of Human Mek1 With Carboxamide-based Allosteric Inhibitor Xl518 (gdc-0973), Or Related Analogs. >gi|430800798|pdb|4AN9|A Chain A, Crystal Structures Of Human Mek1 With Carboxamide-based Allosteric I…	H	Library
ENSG00000169032	ENST00000307102	ENSP00000302486	MAP2K1	MAP2K1-001	PRINCIPAL:1	270	E	GAG	AAACATCAGCTCCAGCTCCT	chr15	66777442	-	1	FALSE	31	56	75	82	0.685279	7	201	114	87	TRUE	FALSE	2	2	1	-10.677	0.52817	Prot_kinase_dom	4AN2	gi|430800796|pdb|4AN2|A Chain A, Crystal Structures Of Human Mek1 With Carboxamide-based Allosteric Inhibitor Xl518 (gdc-0973), Or Related Analogs. >gi|430800797|pdb|4AN3|A Chain A, Crystal Structures Of Human Mek1 With Carboxamide-based Allosteric Inhibitor Xl518 (gdc-0973), Or Related Analogs. >gi|430800798|pdb|4AN9|A Chain A, Crystal Structures Of Human Mek1 With Carboxamide-based Allosteric I…	H	Library	0.864907	-3.36156	-0.0855752	-3.75065	-8.70338	-4.60079	-0.614328	0.0532559	-0.283283	-2.24114	-0.075457	-0.636158
ENSG00000169032	ENST00000307102	ENSP00000302486	MAP2K1	MAP2K1-001	PRINCIPAL:1	381	L	CTT	TTGGTGTGCTGGGCTGGTTA	chr15	66782916	-	1	FALSE	66	38	12	66	0.967005	11	113	76	37	FALSE	TRUE	2	2	1	-4.917	0.360811		4AN2	gi|430800796|pdb|4AN2|A Chain A, Crystal Structures Of Human Mek1 With Carboxamide-based Allosteric Inhibitor Xl518 (gdc-0973), Or Related Analogs. >gi|430800797|pdb|4AN3|A Chain A, Crystal Structures Of Human Mek1 With Carboxamide-based Allosteric Inhibitor Xl518 (gdc-0973), Or Related Analogs. >gi|430800798|pdb|4AN9|A Chain A, Crystal Structures Of Human Mek1 With Carboxamide-based Allosteric I…	C	Library	0.596105	-1.5292	-0.123965	-7.43736	-9.35286	-8.0328	-0.837265	-0.377104	-0.617328	-0.949221	0.087381	-0.257051
ENSG00000169032	ENST00000307102	ENSP00000302486	MAP2K1	MAP2K1-001	PRINCIPAL:1	382	N	AAC	TTGGTGTGCTGGGCTGGTTA	chr15	66782916	-	1	FALSE	66	38	12	66	0.969543	11	113	76	37	FALSE	TRUE	2	2	1	-2.725	0.475406		4AN2	gi|430800796|pdb|4AN2|A Chain A, Crystal Structures Of Human Mek1 With Carboxamide-based Allosteric Inhibitor Xl518 (gdc-0973), Or Related Analogs. >gi|430800797|pdb|4AN3|A Chain A, Crystal Structures Of Human Mek1 With Carboxamide-based Allosteric Inhibitor Xl518 (gdc-0973), Or Related Analogs. >gi|430800798|pdb|4AN9|A Chain A, Crystal Structures Of Human Mek1 With Carboxamide-based Allosteric I…	C	Library	0.596105	-1.5292	-0.123965	-7.43736	-9.35286	-8.0328	-0.837265	-0.377104	-0.617328	-0.949221	0.087381	-0.257051
ENSG00000169032	ENST00000307102	ENSP00000302486	MAP2K1	MAP2K1-001	PRINCIPAL:1	298	S	AGC	TTTATAAAATTTGTAGCATA	chr15	66779566	+	1	TRUE	26	32	36	77	0.756345	7	201	0	64	TRUE	FALSE	2	2	1	-4.71	0.835971	Prot_kinase_dom	4AN2	gi|430800796|pdb|4AN2|A Chain A, Crystal Structures Of Human Mek1 With Carboxamide-based Allosteric Inhibitor Xl518 (gdc-0973), Or Related Analogs. >gi|430800797|pdb|4AN3|A Chain A, Crystal Structures Of Human Mek1 With Carboxamide-based Allosteric Inhibitor Xl518 (gdc-0973), Or Related Analogs. >gi|430800798|pdb|4AN9|A Chain A, Crystal Structures Of Human Mek1 With Carboxamide-based Allosteric I…	C	Library	0.550673	-1.4	-0.134101	0.590485	-6.82226	-0.291627	-0.231061	-2.92426	-0.898929	-2.23644	0.559595	-0.0724062
ENSG00000169032	ENST00000307102	ENSP00000302486	MAP2K1	MAP2K1-001	PRINCIPAL:1	299	S	TCA	TTTATAAAATTTGTAGCATA	chr15	66779566	+	1	TRUE	26	32	36	77	0.758883	8	201	0	64	TRUE	FALSE	2	2	1	-4.71	0.823928	Prot_kinase_dom	4AN2	gi|430800796|pdb|4AN2|A Chain A, Crystal Structures Of Human Mek1 With Carboxamide-based Allosteric Inhibitor Xl518 (gdc-0973), Or Related Analogs. >gi|430800797|pdb|4AN3|A Chain A, Crystal Structures Of Human Mek1 With Carboxamide-based Allosteric Inhibitor Xl518 (gdc-0973), Or Related Analogs. >gi|430800798|pdb|4AN9|A Chain A, Crystal Structures Of Human Mek1 With Carboxamide-based Allosteric I…	C	Library	0.550673	-1.4	-0.134101	0.590485	-6.82226	-0.291627	-0.231061	-2.92426	-0.898929	-2.23644	0.559595	-0.0724062
ENSG00000169032	ENST00000307102	ENSP00000302486	MAP2K1	MAP2K1-001	PRINCIPAL:1	105	P	CCC	ATGATCTGGTTCCGGATTGC	chr15	66729110	-	1	FALSE	53	9	91	67	0.266497	3	146	26	120	FALSE	FALSE	2	1	0.5	-15.202	0.224871	Prot_kinase_dom	4AN2	gi|430800796|pdb|4AN2|A Chain A, Crystal Structures Of Human Mek1 With Carboxamide-based Allosteric Inhibitor Xl518 (gdc-0973), Or Related Analogs. >gi|430800797|pdb|4AN3|A Chain A, Crystal Structures Of Human Mek1 With Carboxamide-based Allosteric Inhibitor Xl518 (gdc-0973), Or Related Analogs. >gi|430800798|pdb|4AN9|A Chain A, Crystal Structures Of Human Mek1 With Carboxamide-based Allosteric I…	H	Library	-0.637369	0.164603	-0.173739	3.69092	0.676241	2.94625	-1.02934	1.39524	0.514148	0.011042	-0.775346	-0.396474
ENSG00000169032	ENST00000307102	ENSP00000302486	MAP2K1	MAP2K1-001	PRINCIPAL:1	106	A	GCA	ATGATCTGGTTCCGGATTGC	chr15	66729110	-	1	FALSE	53	9	91	67	0.269036	3	146	26	120	FALSE	FALSE	2	1	0.5	-12.215	0.205496	Prot_kinase_dom	4AN2	gi|430800796|pdb|4AN2|A Chain A, Crystal Structures Of Human Mek1 With Carboxamide-based Allosteric Inhibitor Xl518 (gdc-0973), Or Related Analogs. >gi|430800797|pdb|4AN3|A Chain A, Crystal Structures Of Human Mek1 With Carboxamide-based Allosteric Inhibitor Xl518 (gdc-0973), Or Related Analogs. >gi|430800798|pdb|4AN9|A Chain A, Crystal Structures Of Human Mek1 With Carboxamide-based Allosteric I…	H	Library	-0.637369	0.164603	-0.173739	3.69092	0.676241	2.94625	-1.02934	1.39524	0.514148	0.011042	-0.775346	-0.396474
ENSG00000169032	ENST00000307102	ENSP00000302486	MAP2K1	MAP2K1-001	PRINCIPAL:1	24	S	AGC	AGTTAACGGGACCAGCTCTG	chr15	66679758	+	1	TRUE	42	99	4	74	0.0609137	1	79	72	7	FALSE	FALSE	2	1	0.5	-2.431	0.905538		2Y4I	gi|319443427|pdb|2Y4I|C Chain C, Ksr2-Mek1 Heterodimer	C	Library	0.483621	-1.46182	-0.200041	-4.24329	0.312231	-0.737416	-4.41711	-2.2741	-3.09649	-2.38298	-2.93607	-2.68074
ENSG00000169032	ENST00000307102	ENSP00000302486	MAP2K1	MAP2K1-001	PRINCIPAL:1	25	S	TCT	AGTTAACGGGACCAGCTCTG	chr15	66679758	+	1	TRUE	42	99	4	74	0.0634518	1	79	72	7	FALSE	FALSE	2	1	0.5	-2.431	0.902955		2Y4I	gi|319443427|pdb|2Y4I|C Chain C, Ksr2-Mek1 Heterodimer	C	Library	0.483621	-1.46182	-0.200041	-4.24329	0.312231	-0.737416	-4.41711	-2.2741	-3.09649	-2.38298	-2.93607	-2.68074
ENSG00000169032	ENST00000307102	ENSP00000302486	MAP2K1	MAP2K1-001	PRINCIPAL:1	264	P	CCT	GCTCCTTGGCATCTGGAGGA	chr15	66777428	-	1	FALSE	36	66	59	59	0.670051	7	201	100	101	TRUE	FALSE	2	2	1	-13.808	0.476319	Prot_kinase_dom	4AN2	gi|430800796|pdb|4AN2|A Chain A, Crystal Structures Of Human Mek1 With Carboxamide-based Allosteric Inhibitor Xl518 (gdc-0973), Or Related Analogs. >gi|430800797|pdb|4AN3|A Chain A, Crystal Structures Of Human Mek1 With Carboxamide-based Allosteric Inhibitor Xl518 (gdc-0973), Or Related Analogs. >gi|430800798|pdb|4AN9|A Chain A, Crystal Structures Of Human Mek1 With Carboxamide-based Allosteric I…	C	Library	0.771264	-6.50611	-0.247575	-8.09987	-8.09987	-8.09987	-5.13355	-5.55105	-5.30191	-3.24593	-4.62159	-3.88964
ENSG00000169032	ENST00000307102	ENSP00000302486	MAP2K1	MAP2K1-001	PRINCIPAL:1	265	P	CCT	GCTCCTTGGCATCTGGAGGA	chr15	66777428	-	1	FALSE	36	66	59	59	0.672589	7	201	100	101	TRUE	FALSE	2	2	1	-13.808	0.503823	Prot_kinase_dom	4AN2	gi|430800796|pdb|4AN2|A Chain A, Crystal Structures Of Human Mek1 With Carboxamide-based Allosteric Inhibitor Xl518 (gdc-0973), Or Related Analogs. >gi|430800797|pdb|4AN3|A Chain A, Crystal Structures Of Human Mek1 With Carboxamide-based Allosteric Inhibitor Xl518 (gdc-0973), Or Related Analogs. >gi|430800798|pdb|4AN9|A Chain A, Crystal Structures Of Human Mek1 With Carboxamide-based Allosteric I…	C	Library	0.771264	-6.50611	-0.247575	-8.09987	-8.09987	-8.09987	-5.13355	-5.55105	-5.30191	-3.24593	-4.62159	-3.88964
ENSG00000169032	ENST00000307102	ENSP00000302486	MAP2K1	MAP2K1-001	PRINCIPAL:1	97	K	AAG	TGATCTCCAGATGAATTAGC	chr15	66729085	-	1	FALSE	78	56	96	65	0.246193	2	210	1	145	TRUE	FALSE	2	1	0.5	-12.669	0.160386	Prot_kinase_dom	4AN2	gi|430800796|pdb|4AN2|A Chain A, Crystal Structures Of Human Mek1 With Carboxamide-based Allosteric Inhibitor Xl518 (gdc-0973), Or Related Analogs. >gi|430800797|pdb|4AN3|A Chain A, Crystal Structures Of Human Mek1 With Carboxamide-based Allosteric Inhibitor Xl518 (gdc-0973), Or Related Analogs. >gi|430800798|pdb|4AN9|A Chain A, Crystal Structures Of Human Mek1 With Carboxamide-based Allosteric I…	E	Library	-0.534071	-0.104543	-0.29922	0.352858	0.301975	0.329668	0.508228	-0.473381	0.156494	-0.931008	-1.04751	-0.998089
ENSG00000169032	ENST00000307102	ENSP00000302486	MAP2K1	MAP2K1-001	PRINCIPAL:1	98	L	CTA	TGATCTCCAGATGAATTAGC	chr15	66729085	-	1	FALSE	78	56	96	65	0.248731	3	146	1	145	FALSE	FALSE	2	1	0.5	-11.748	0.140574	Prot_kinase_dom	4AN2	gi|430800796|pdb|4AN2|A Chain A, Crystal Structures Of Human Mek1 With Carboxamide-based Allosteric Inhibitor Xl518 (gdc-0973), Or Related Analogs. >gi|430800797|pdb|4AN3|A Chain A, Crystal Structures Of Human Mek1 With Carboxamide-based Allosteric Inhibitor Xl518 (gdc-0973), Or Related Analogs. >gi|430800798|pdb|4AN9|A Chain A, Crystal Structures Of Human Mek1 With Carboxamide-based Allosteric I…	E	Library	-0.534071	-0.104543	-0.29922	0.352858	0.301975	0.329668	0.508228	-0.473381	0.156494	-0.931008	-1.04751	-0.998089
ENSG00000169032	ENST00000307102	ENSP00000302486	MAP2K1	MAP2K1-001	PRINCIPAL:1	33	L	TTG	CTCCTCCAGCTTCTTCTGCA	chr15	66727384	-	1	FALSE	19	53	25	57	0.0837563	2	210	19	191	TRUE	FALSE	2	1	0.5	-10.349	0.902506		2Y4I	gi|319443427|pdb|2Y4I|C Chain C, Ksr2-Mek1 Heterodimer	H	Library	-0.521919	-0.122684	-0.304664	-2.16722	-0.109037	-0.870835	-1.04417	-0.782743	-0.923711	-0.244495	-0.855943	-0.57059
ENSG00000169032	ENST00000307102	ENSP00000302486	MAP2K1	MAP2K1-001	PRINCIPAL:1	34	Q	CAG	CTCCTCCAGCTTCTTCTGCA	chr15	66727384	-	1	FALSE	19	53	25	57	0.0862944	2	210	19	191	TRUE	FALSE	2	1	0.5	-11.752	0.903899		2Y4I	gi|319443427|pdb|2Y4I|C Chain C, Ksr2-Mek1 Heterodimer	H	Library	-0.521919	-0.122684	-0.304664	-2.16722	-0.109037	-0.870835	-1.04417	-0.782743	-0.923711	-0.244495	-0.855943	-0.57059
ENSG00000169032	ENST00000307102	ENSP00000302486	MAP2K1	MAP2K1-001	PRINCIPAL:1	6	P	CCG	GGGTTCAGCTGGATGGGCGT	chr15	66679706	-	1	FALSE	43	56	17	51	0.0152284	1	79	20	59	FALSE	FALSE	2	1	0.5	-2.431	0.944906		2Y4I	gi|319443427|pdb|2Y4I|C Chain C, Ksr2-Mek1 Heterodimer	C	Library	-3.70769	0.592206	-0.311097	-5.07176	-5.07176	-5.07176	-1.4151	-3.36509	-1.98191	-1.58806	-2.82763	-2.1823
ENSG00000169032	ENST00000307102	ENSP00000302486	MAP2K1	MAP2K1-001	PRINCIPAL:1	81	V	GTG					1						0.205584	2	210			TRUE		2			-11.793	0.365654	Prot_kinase_dom	4AN2	gi|430800796|pdb|4AN2|A Chain A, Crystal Structures Of Human Mek1 With Carboxamide-based Allosteric Inhibitor Xl518 (gdc-0973), Or Related Analogs. >gi|430800797|pdb|4AN3|A Chain A, Crystal Structures Of Human Mek1 With Carboxamide-based Allosteric Inhibitor Xl518 (gdc-0973), Or Related Analogs. >gi|430800798|pdb|4AN9|A Chain A, Crystal Structures Of Human Mek1 With Carboxamide-based Allosteric I…	E	Library
ENSG00000169032	ENST00000307102	ENSP00000302486	MAP2K1	MAP2K1-001	PRINCIPAL:1	7	T	ACG	GGGTTCAGCTGGATGGGCGT	chr15	66679706	-	1	FALSE	43	56	17	51	0.0177665	1	79	20	59	FALSE	FALSE	2	1	0.5	-1.184	0.940829		2Y4I	gi|319443427|pdb|2Y4I|C Chain C, Ksr2-Mek1 Heterodimer	C	Library	-3.70769	0.592206	-0.311097	-5.07176	-5.07176	-5.07176	-1.4151	-3.36509	-1.98191	-1.58806	-2.82763	-2.1823
ENSG00000169032	ENST00000307102	ENSP00000302486	MAP2K1	MAP2K1-001	PRINCIPAL:1	367	E	GAG	GAGATCTGATGCTGAGGAAG	chr15	66782873	+	1	TRUE	21	38	55	61	0.931472	11	113	33	80	FALSE	TRUE	2	2	1	-9.877	0.366819		4AN2	gi|430800796|pdb|4AN2|A Chain A, Crystal Structures Of Human Mek1 With Carboxamide-based Allosteric Inhibitor Xl518 (gdc-0973), Or Related Analogs. >gi|430800797|pdb|4AN3|A Chain A, Crystal Structures Of Human Mek1 With Carboxamide-based Allosteric Inhibitor Xl518 (gdc-0973), Or Related Analogs. >gi|430800798|pdb|4AN9|A Chain A, Crystal Structures Of Human Mek1 With Carboxamide-based Allosteric I…	C	Library	-1.39657	0.250824	-0.335017	-6.96837	-2.50778	-3.55277	-0.437056	-0.45837	-0.44636	-0.373315	-0.0140276	-0.152233
ENSG00000169032	ENST00000307102	ENSP00000302486	MAP2K1	MAP2K1-001	PRINCIPAL:1	84	K	AAG					1						0.213198	2	210			TRUE		2			-13.071	0.405956	Prot_kinase_dom	4AN2	gi|430800796|pdb|4AN2|A Chain A, Crystal Structures Of Human Mek1 With Carboxamide-based Allosteric Inhibitor Xl518 (gdc-0973), Or Related Analogs. >gi|430800797|pdb|4AN3|A Chain A, Crystal Structures Of Human Mek1 With Carboxamide-based Allosteric Inhibitor Xl518 (gdc-0973), Or Related Analogs. >gi|430800798|pdb|4AN9|A Chain A, Crystal Structures Of Human Mek1 With Carboxamide-based Allosteric I…	E	Library
ENSG00000169032	ENST00000307102	ENSP00000302486	MAP2K1	MAP2K1-001	PRINCIPAL:1	85	V	GTC					1						0.215736	2	210			TRUE		2			-12.117	0.419042	Prot_kinase_dom	4AN2	gi|430800796|pdb|4AN2|A Chain A, Crystal Structures Of Human Mek1 With Carboxamide-based Allosteric Inhibitor Xl518 (gdc-0973), Or Related Analogs. >gi|430800797|pdb|4AN3|A Chain A, Crystal Structures Of Human Mek1 With Carboxamide-based Allosteric Inhibitor Xl518 (gdc-0973), Or Related Analogs. >gi|430800798|pdb|4AN9|A Chain A, Crystal Structures Of Human Mek1 With Carboxamide-based Allosteric I…	E	Library
ENSG00000169032	ENST00000307102	ENSP00000302486	MAP2K1	MAP2K1-001	PRINCIPAL:1	86	S	TCC					1						0.218274	2	210			TRUE		2			-9.309	0.410665	Prot_kinase_dom	4AN2	gi|430800796|pdb|4AN2|A Chain A, Crystal Structures Of Human Mek1 With Carboxamide-based Allosteric Inhibitor Xl518 (gdc-0973), Or Related Analogs. >gi|430800797|pdb|4AN3|A Chain A, Crystal Structures Of Human Mek1 With Carboxamide-based Allosteric Inhibitor Xl518 (gdc-0973), Or Related Analogs. >gi|430800798|pdb|4AN9|A Chain A, Crystal Structures Of Human Mek1 With Carboxamide-based Allosteric I…	E	Library
ENSG00000169032	ENST00000307102	ENSP00000302486	MAP2K1	MAP2K1-001	PRINCIPAL:1	368	E	GAA	GAGATCTGATGCTGAGGAAG	chr15	66782873	+	1	TRUE	21	38	55	61	0.93401	11	113	33	80	FALSE	TRUE	2	2	1	-9.877	0.303336		4AN2	gi|430800796|pdb|4AN2|A Chain A, Crystal Structures Of Human Mek1 With Carboxamide-based Allosteric Inhibitor Xl518 (gdc-0973), Or Related Analogs. >gi|430800797|pdb|4AN3|A Chain A, Crystal Structures Of Human Mek1 With Carboxamide-based Allosteric Inhibitor Xl518 (gdc-0973), Or Related Analogs. >gi|430800798|pdb|4AN9|A Chain A, Crystal Structures Of Human Mek1 With Carboxamide-based Allosteric I…	C	Library	-1.39657	0.250824	-0.335017	-6.96837	-2.50778	-3.55277	-0.437056	-0.45837	-0.44636	-0.373315	-0.0140276	-0.152233
ENSG00000169032	ENST00000307102	ENSP00000302486	MAP2K1	MAP2K1-001	PRINCIPAL:1	207	C	TGT	AGATCAAGCTCTGTGACTTT	chr15	66774148	+	1	TRUE	22	5	98	58	0.525381	6	124	55	69	FALSE	FALSE	2	2	1	-16.55	0.196778	Prot_kinase_dom	4AN2	gi|430800796|pdb|4AN2|A Chain A, Crystal Structures Of Human Mek1 With Carboxamide-based Allosteric Inhibitor Xl518 (gdc-0973), Or Related Analogs. >gi|430800797|pdb|4AN3|A Chain A, Crystal Structures Of Human Mek1 With Carboxamide-based Allosteric Inhibitor Xl518 (gdc-0973), Or Related Analogs. >gi|430800798|pdb|4AN9|A Chain A, Crystal Structures Of Human Mek1 With Carboxamide-based Allosteric I…	C	Library	-0.302278	-0.405038	-0.353748	-2.78964	-3.7311	-3.14909	-0.81842	-0.458489	-0.649508	-0.605847	-1.47104	-1.04832
ENSG00000169032	ENST00000307102	ENSP00000302486	MAP2K1	MAP2K1-001	PRINCIPAL:1	208	D	GAC	AGATCAAGCTCTGTGACTTT	chr15	66774148	+	1	TRUE	22	5	98	58	0.527919	6	124	55	69	FALSE	FALSE	2	2	1	-13.905	0.180009	Prot_kinase_dom	4AN2	gi|430800796|pdb|4AN2|A Chain A, Crystal Structures Of Human Mek1 With Carboxamide-based Allosteric Inhibitor Xl518 (gdc-0973), Or Related Analogs. >gi|430800797|pdb|4AN3|A Chain A, Crystal Structures Of Human Mek1 With Carboxamide-based Allosteric Inhibitor Xl518 (gdc-0973), Or Related Analogs. >gi|430800798|pdb|4AN9|A Chain A, Crystal Structures Of Human Mek1 With Carboxamide-based Allosteric I…	C	Library	-0.302278	-0.405038	-0.353748	-2.78964	-3.7311	-3.14909	-0.81842	-0.458489	-0.649508	-0.605847	-1.47104	-1.04832
ENSG00000169032	ENST00000307102	ENSP00000302486	MAP2K1	MAP2K1-001	PRINCIPAL:1	96	R	AGA	TCAAGGCAAACTCACCTTTC	chr15	66727573	-	1	FALSE	55	3	94	56	0.243655	2	210	208	2	TRUE	FALSE	2	1	0.5	-12.821	0.188365	Prot_kinase_dom	4AN2	gi|430800796|pdb|4AN2|A Chain A, Crystal Structures Of Human Mek1 With Carboxamide-based Allosteric Inhibitor Xl518 (gdc-0973), Or Related Analogs. >gi|430800797|pdb|4AN3|A Chain A, Crystal Structures Of Human Mek1 With Carboxamide-based Allosteric Inhibitor Xl518 (gdc-0973), Or Related Analogs. >gi|430800798|pdb|4AN9|A Chain A, Crystal Structures Of Human Mek1 With Carboxamide-based Allosteric I…	E	Library	-0.101157	-0.704973	-0.377531	-1.94364	-1.12059	-1.50652	-0.286723	-0.241823	-0.266869	-1.20164	-1.06571	-1.12049
ENSG00000169032	ENST00000307102	ENSP00000302486	MAP2K1	MAP2K1-001	PRINCIPAL:1	97	K	AAG	TCAAGGCAAACTCACCTTTC	chr15	66727573	-	1	FALSE	55	3	94	56	0.246193	2	210	208	2	TRUE	FALSE	2	1	0.5	-12.669	0.160386	Prot_kinase_dom	4AN2	gi|430800796|pdb|4AN2|A Chain A, Crystal Structures Of Human Mek1 With Carboxamide-based Allosteric Inhibitor Xl518 (gdc-0973), Or Related Analogs. >gi|430800797|pdb|4AN3|A Chain A, Crystal Structures Of Human Mek1 With Carboxamide-based Allosteric Inhibitor Xl518 (gdc-0973), Or Related Analogs. >gi|430800798|pdb|4AN9|A Chain A, Crystal Structures Of Human Mek1 With Carboxamide-based Allosteric I…	E	Library	-0.101157	-0.704973	-0.377531	-1.94364	-1.12059	-1.50652	-0.286723	-0.241823	-0.266869	-1.20164	-1.06571	-1.12049
ENSG00000169032	ENST00000307102	ENSP00000302486	MAP2K1	MAP2K1-001	PRINCIPAL:1	297	L	CTT	ACCAGGCTACTCACAGCTAA	chr15	66777526	-	1	FALSE	73	53	40	66	0.753807	7	201	198	3	TRUE	FALSE	2	2	1	-3.939	0.844084	Prot_kinase_dom	4AN2	gi|430800796|pdb|4AN2|A Chain A, Crystal Structures Of Human Mek1 With Carboxamide-based Allosteric Inhibitor Xl518 (gdc-0973), Or Related Analogs. >gi|430800797|pdb|4AN3|A Chain A, Crystal Structures Of Human Mek1 With Carboxamide-based Allosteric Inhibitor Xl518 (gdc-0973), Or Related Analogs. >gi|430800798|pdb|4AN9|A Chain A, Crystal Structures Of Human Mek1 With Carboxamide-based Allosteric I…	C	Library	-1.10193	-0.366089	-0.680572	-2.53131	-4.36485	-3.11129	-1.04577	-0.618837	-0.842944	-1.71055	-1.99991	-1.87289
ENSG00000169032	ENST00000307102	ENSP00000302486	MAP2K1	MAP2K1-001	PRINCIPAL:1	298	S	AGC	ACCAGGCTACTCACAGCTAA	chr15	66777526	-	1	FALSE	73	53	40	66	0.756345	7	201	198	3	TRUE	FALSE	2	2	1	-4.71	0.835971	Prot_kinase_dom	4AN2	gi|430800796|pdb|4AN2|A Chain A, Crystal Structures Of Human Mek1 With Carboxamide-based Allosteric Inhibitor Xl518 (gdc-0973), Or Related Analogs. >gi|430800797|pdb|4AN3|A Chain A, Crystal Structures Of Human Mek1 With Carboxamide-based Allosteric Inhibitor Xl518 (gdc-0973), Or Related Analogs. >gi|430800798|pdb|4AN9|A Chain A, Crystal Structures Of Human Mek1 With Carboxamide-based Allosteric I…	C	Library	-1.10193	-0.366089	-0.680572	-2.53131	-4.36485	-3.11129	-1.04577	-0.618837	-0.842944	-1.71055	-1.99991	-1.87289
ENSG00000169032	ENST00000307102	ENSP00000302486	MAP2K1	MAP2K1-001	PRINCIPAL:1	254	V	GTA	GGGACTGTCTCTGGTAGAGA	chr15	66777397	+	1	TRUE	41	69	96	61	0.64467	7	201	69	132	TRUE	FALSE	2	2	1	-11.717	0.203104	Prot_kinase_dom	4AN2	gi|430800796|pdb|4AN2|A Chain A, Crystal Structures Of Human Mek1 With Carboxamide-based Allosteric Inhibitor Xl518 (gdc-0973), Or Related Analogs. >gi|430800797|pdb|4AN3|A Chain A, Crystal Structures Of Human Mek1 With Carboxamide-based Allosteric Inhibitor Xl518 (gdc-0973), Or Related Analogs. >gi|430800798|pdb|4AN9|A Chain A, Crystal Structures Of Human Mek1 With Carboxamide-based Allosteric I…	H	Library	-4.19598	0.148611	-0.756742	-7.54398	-7.54398	-7.54398	-2.50813	-3.33721	-2.81499	-2.84906	-4.60398	-3.61543
ENSG00000169032	ENST00000307102	ENSP00000302486	MAP2K1	MAP2K1-001	PRINCIPAL:1	255	E	GAG	GGGACTGTCTCTGGTAGAGA	chr15	66777397	+	1	TRUE	41	69	96	61	0.647208	7	201	69	132	TRUE	FALSE	2	2	1	-12.49	0.222182	Prot_kinase_dom	4AN2	gi|430800796|pdb|4AN2|A Chain A, Crystal Structures Of Human Mek1 With Carboxamide-based Allosteric Inhibitor Xl518 (gdc-0973), Or Related Analogs. >gi|430800797|pdb|4AN3|A Chain A, Crystal Structures Of Human Mek1 With Carboxamide-based Allosteric Inhibitor Xl518 (gdc-0973), Or Related Analogs. >gi|430800798|pdb|4AN9|A Chain A, Crystal Structures Of Human Mek1 With Carboxamide-based Allosteric I…	H	Library	-4.19598	0.148611	-0.756742	-7.54398	-7.54398	-7.54398	-2.50813	-3.33721	-2.81499	-2.84906	-4.60398	-3.61543
ENSG00000169032	ENST00000307102	ENSP00000302486	MAP2K1	MAP2K1-001	PRINCIPAL:1	197	L	CTA	TCTCCCCACGGGAGTTGACT	chr15	66774117	-	1	FALSE	85	63	93	44	0.5	6	124	24	100	FALSE	FALSE	2	2	1	-12.168	0.35131	Prot_kinase_dom	4AN2	gi|430800796|pdb|4AN2|A Chain A, Crystal Structures Of Human Mek1 With Carboxamide-based Allosteric Inhibitor Xl518 (gdc-0973), Or Related Analogs. >gi|430800797|pdb|4AN3|A Chain A, Crystal Structures Of Human Mek1 With Carboxamide-based Allosteric Inhibitor Xl518 (gdc-0973), Or Related Analogs. >gi|430800798|pdb|4AN9|A Chain A, Crystal Structures Of Human Mek1 With Carboxamide-based Allosteric I…	E	Library	-0.64012	-1.20384	-0.900071	-0.722247	-1.62967	-1.07115	-0.983097	0.641678	-0.0469018	-1.1783	-0.822362	-0.959374
ENSG00000169032	ENST00000307102	ENSP00000302486	MAP2K1	MAP2K1-001	PRINCIPAL:1	198	V	GTC	TCTCCCCACGGGAGTTGACT	chr15	66774117	-	1	FALSE	85	63	93	44	0.502538	6	124	24	100	FALSE	FALSE	2	2	1	-12.174	0.304578	Prot_kinase_dom	4AN2	gi|430800796|pdb|4AN2|A Chain A, Crystal Structures Of Human Mek1 With Carboxamide-based Allosteric Inhibitor Xl518 (gdc-0973), Or Related Analogs. >gi|430800797|pdb|4AN3|A Chain A, Crystal Structures Of Human Mek1 With Carboxamide-based Allosteric Inhibitor Xl518 (gdc-0973), Or Related Analogs. >gi|430800798|pdb|4AN9|A Chain A, Crystal Structures Of Human Mek1 With Carboxamide-based Allosteric I…	E	Library	-0.64012	-1.20384	-0.900071	-0.722247	-1.62967	-1.07115	-0.983097	0.641678	-0.0469018	-1.1783	-0.822362	-0.959374
ENSG00000169032	ENST00000307102	ENSP00000302486	MAP2K1	MAP2K1-001	PRINCIPAL:1	296	P	CCC	CCAGGCTACTCACAGCTAAG	chr15	66777525	-	1	FALSE	69	95	46	64	0.751269	7	201	197	4	TRUE	FALSE	2	2	1	-7.058	0.855509	Prot_kinase_dom	4AN2	gi|430800796|pdb|4AN2|A Chain A, Crystal Structures Of Human Mek1 With Carboxamide-based Allosteric Inhibitor Xl518 (gdc-0973), Or Related Analogs. >gi|430800797|pdb|4AN3|A Chain A, Crystal Structures Of Human Mek1 With Carboxamide-based Allosteric Inhibitor Xl518 (gdc-0973), Or Related Analogs. >gi|430800798|pdb|4AN9|A Chain A, Crystal Structures Of Human Mek1 With Carboxamide-based Allosteric I…	C	Library	-1.6298	-0.4867	-0.937295	-1.36669	-2.79167	-1.85829	-1.61099	-2.6619	-1.98202	-1.88807	-1.38114	-1.57012
ENSG00000169032	ENST00000307102	ENSP00000302486	MAP2K1	MAP2K1-001	PRINCIPAL:1	297	L	CTT	CCAGGCTACTCACAGCTAAG	chr15	66777525	-	1	FALSE	69	95	46	64	0.753807	7	201	197	4	TRUE	FALSE	2	2	1	-3.939	0.844084	Prot_kinase_dom	4AN2	gi|430800796|pdb|4AN2|A Chain A, Crystal Structures Of Human Mek1 With Carboxamide-based Allosteric Inhibitor Xl518 (gdc-0973), Or Related Analogs. >gi|430800797|pdb|4AN3|A Chain A, Crystal Structures Of Human Mek1 With Carboxamide-based Allosteric Inhibitor Xl518 (gdc-0973), Or Related Analogs. >gi|430800798|pdb|4AN9|A Chain A, Crystal Structures Of Human Mek1 With Carboxamide-based Allosteric I…	C	Library	-1.6298	-0.4867	-0.937295	-1.36669	-2.79167	-1.85829	-1.61099	-2.6619	-1.98202	-1.88807	-1.38114	-1.57012
ENSG00000169032	ENST00000307102	ENSP00000302486	MAP2K1	MAP2K1-001	PRINCIPAL:1	322	P	CCT	ACTCCACTGGGCAGTTTTGG	chr15	66781561	-	1	FALSE	39	35	68	54	0.817259	9	61	8	53	FALSE	FALSE	2	2	1	-14.076	0.496791	Prot_kinase_dom	4AN2	gi|430800796|pdb|4AN2|A Chain A, Crystal Structures Of Human Mek1 With Carboxamide-based Allosteric Inhibitor Xl518 (gdc-0973), Or Related Analogs. >gi|430800797|pdb|4AN3|A Chain A, Crystal Structures Of Human Mek1 With Carboxamide-based Allosteric Inhibitor Xl518 (gdc-0973), Or Related Analogs. >gi|430800798|pdb|4AN9|A Chain A, Crystal Structures Of Human Mek1 With Carboxamide-based Allosteric I…	C	Library	-0.926949	-1.04236	-0.98463	-7.86797	-2.73534	-3.80777	0.000588734	-0.37314	-0.151472	0.268923	-1.02097	-0.343957
ENSG00000169032	ENST00000307102	ENSP00000302486	MAP2K1	MAP2K1-001	PRINCIPAL:1	94	M	ATG					1						0.238579	2	210			TRUE		2			-13.288	0.253032	Prot_kinase_dom	4AN2	gi|430800796|pdb|4AN2|A Chain A, Crystal Structures Of Human Mek1 With Carboxamide-based Allosteric Inhibitor Xl518 (gdc-0973), Or Related Analogs. >gi|430800797|pdb|4AN3|A Chain A, Crystal Structures Of Human Mek1 With Carboxamide-based Allosteric Inhibitor Xl518 (gdc-0973), Or Related Analogs. >gi|430800798|pdb|4AN9|A Chain A, Crystal Structures Of Human Mek1 With Carboxamide-based Allosteric I…	E	Library
ENSG00000169032	ENST00000307102	ENSP00000302486	MAP2K1	MAP2K1-001	PRINCIPAL:1	323	P	CCA	ACTCCACTGGGCAGTTTTGG	chr15	66781561	-	1	FALSE	39	35	68	54	0.819797	9	61	8	53	FALSE	FALSE	2	2	1	-14.076	0.48118	Prot_kinase_dom	4AN2	gi|430800796|pdb|4AN2|A Chain A, Crystal Structures Of Human Mek1 With Carboxamide-based Allosteric Inhibitor Xl518 (gdc-0973), Or Related Analogs. >gi|430800797|pdb|4AN3|A Chain A, Crystal Structures Of Human Mek1 With Carboxamide-based Allosteric Inhibitor Xl518 (gdc-0973), Or Related Analogs. >gi|430800798|pdb|4AN9|A Chain A, Crystal Structures Of Human Mek1 With Carboxamide-based Allosteric I…	C	Library	-0.926949	-1.04236	-0.98463	-7.86797	-2.73534	-3.80777	0.000588734	-0.37314	-0.151472	0.268923	-1.02097	-0.343957
ENSG00000169032	ENST00000307102	ENSP00000302486	MAP2K1	MAP2K1-001	PRINCIPAL:1	292	T	ACC	CCAGGCCAAGGACCCCCGGG	chr15	66777513	+	1	TRUE	43	98	25	59	0.741117	7	201	185	16	TRUE	FALSE	2	2	1	-4.321	0.874805	Prot_kinase_dom	4AN2	gi|430800796|pdb|4AN2|A Chain A, Crystal Structures Of Human Mek1 With Carboxamide-based Allosteric Inhibitor Xl518 (gdc-0973), Or Related Analogs. >gi|430800797|pdb|4AN3|A Chain A, Crystal Structures Of Human Mek1 With Carboxamide-based Allosteric Inhibitor Xl518 (gdc-0973), Or Related Analogs. >gi|430800798|pdb|4AN9|A Chain A, Crystal Structures Of Human Mek1 With Carboxamide-based Allosteric I…	C	Library	-2.28735	-0.338066	-0.989348	-0.550518	-7.91134	-1.43237	1.97937	-2.38025	1.20097	-2.38197	-2.06586	-2.18857
ENSG00000169032	ENST00000307102	ENSP00000302486	MAP2K1	MAP2K1-001	PRINCIPAL:1	293	P	CCC	CCAGGCCAAGGACCCCCGGG	chr15	66777513	+	1	TRUE	43	98	25	59	0.743655	7	201	185	16	TRUE	FALSE	2	2	1	-6.181	0.876161	Prot_kinase_dom	4AN2	gi|430800796|pdb|4AN2|A Chain A, Crystal Structures Of Human Mek1 With Carboxamide-based Allosteric Inhibitor Xl518 (gdc-0973), Or Related Analogs. >gi|430800797|pdb|4AN3|A Chain A, Crystal Structures Of Human Mek1 With Carboxamide-based Allosteric Inhibitor Xl518 (gdc-0973), Or Related Analogs. >gi|430800798|pdb|4AN9|A Chain A, Crystal Structures Of Human Mek1 With Carboxamide-based Allosteric I…	C	Library	-2.28735	-0.338066	-0.989348	-0.550518	-7.91134	-1.43237	1.97937	-2.38025	1.20097	-2.38197	-2.06586	-2.18857
ENSG00000169032	ENST00000307102	ENSP00000302486	MAP2K1	MAP2K1-001	PRINCIPAL:1	99	I	ATT	CTTTCTCCAGCTAATTCATC	chr15	66729090	+	1	TRUE	70	21	75	71	0.251269	3	146	6	140	FALSE	FALSE	2	1	0.5	-11.915	0.145615	Prot_kinase_dom	4AN2	gi|430800796|pdb|4AN2|A Chain A, Crystal Structures Of Human Mek1 With Carboxamide-based Allosteric Inhibitor Xl518 (gdc-0973), Or Related Analogs. >gi|430800797|pdb|4AN3|A Chain A, Crystal Structures Of Human Mek1 With Carboxamide-based Allosteric Inhibitor Xl518 (gdc-0973), Or Related Analogs. >gi|430800798|pdb|4AN9|A Chain A, Crystal Structures Of Human Mek1 With Carboxamide-based Allosteric I…	E	Library	-1.3782	-0.698388	-0.992108	-6.83755	-7.71338	-7.17651	-0.613192	-0.297945	-0.466467	-0.90633	-0.0132878	-0.319517
ENSG00000169032	ENST00000307102	ENSP00000302486	MAP2K1	MAP2K1-001	PRINCIPAL:1	100	H	CAT	CTTTCTCCAGCTAATTCATC	chr15	66729090	+	1	TRUE	70	21	75	71	0.253807	3	146	6	140	FALSE	FALSE	2	1	0.5	-15.572	0.158433	Prot_kinase_dom	4AN2	gi|430800796|pdb|4AN2|A Chain A, Crystal Structures Of Human Mek1 With Carboxamide-based Allosteric Inhibitor Xl518 (gdc-0973), Or Related Analogs. >gi|430800797|pdb|4AN3|A Chain A, Crystal Structures Of Human Mek1 With Carboxamide-based Allosteric Inhibitor Xl518 (gdc-0973), Or Related Analogs. >gi|430800798|pdb|4AN9|A Chain A, Crystal Structures Of Human Mek1 With Carboxamide-based Allosteric I…	E	Library	-1.3782	-0.698388	-0.992108	-6.83755	-7.71338	-7.17651	-0.613192	-0.297945	-0.466467	-0.90633	-0.0132878	-0.319517
ENSG00000169032	ENST00000307102	ENSP00000302486	MAP2K1	MAP2K1-001	PRINCIPAL:1	287	P	CCA	GGGGGTCCTTGGCCTGGGTG	chr15	66777496	-	1	FALSE	21	25	8	83	0.728426	7	201	168	33	TRUE	FALSE	2	2	1	-2.85	0.854883	Prot_kinase_dom	4AN2	gi|430800796|pdb|4AN2|A Chain A, Crystal Structures Of Human Mek1 With Carboxamide-based Allosteric Inhibitor Xl518 (gdc-0973), Or Related Analogs. >gi|430800797|pdb|4AN3|A Chain A, Crystal Structures Of Human Mek1 With Carboxamide-based Allosteric Inhibitor Xl518 (gdc-0973), Or Related Analogs. >gi|430800798|pdb|4AN9|A Chain A, Crystal Structures Of Human Mek1 With Carboxamide-based Allosteric I…	C	Library	-0.845198	-1.19422	-1.01258	-3.06437	-7.38228	-3.89331	-1.52546	-1.57989	-1.54907	-1.33584	-0.913187	-1.0736
ENSG00000169032	ENST00000307102	ENSP00000302486	MAP2K1	MAP2K1-001	PRINCIPAL:1	288	P	CCC	GGGGGTCCTTGGCCTGGGTG	chr15	66777496	-	1	FALSE	21	25	8	83	0.730964	7	201	168	33	TRUE	FALSE	2	2	1	-2.85	0.861719	Prot_kinase_dom	4AN2	gi|430800796|pdb|4AN2|A Chain A, Crystal Structures Of Human Mek1 With Carboxamide-based Allosteric Inhibitor Xl518 (gdc-0973), Or Related Analogs. >gi|430800797|pdb|4AN3|A Chain A, Crystal Structures Of Human Mek1 With Carboxamide-based Allosteric Inhibitor Xl518 (gdc-0973), Or Related Analogs. >gi|430800798|pdb|4AN9|A Chain A, Crystal Structures Of Human Mek1 With Carboxamide-based Allosteric I…	C	Library	-0.845198	-1.19422	-1.01258	-3.06437	-7.38228	-3.89331	-1.52546	-1.57989	-1.54907	-1.33584	-0.913187	-1.0736
ENSG00000169032	ENST00000307102	ENSP00000302486	MAP2K1	MAP2K1-001	PRINCIPAL:1	10	Q	CAG	CGTCGGGGGCCGGGTTCAGC	chr15	66679717	-	1	FALSE	84	23	6	60	0.0253807	1	79	31	48	FALSE	FALSE	2	1	0.5	-1.267	0.927609		2Y4I	gi|319443427|pdb|2Y4I|C Chain C, Ksr2-Mek1 Heterodimer	C	Library	-1.88669	-0.612203	-1.1014	-3.31244	-3.15375	-3.23725	-1.14101	-2.31946	-1.54583	-0.764879	-0.181268	-0.395289
ENSG00000169032	ENST00000307102	ENSP00000302486	MAP2K1	MAP2K1-001	PRINCIPAL:1	101	L	CTG					1						0.256345	3	146			FALSE		2			-12.471	0.18384	Prot_kinase_dom	4AN2	gi|430800796|pdb|4AN2|A Chain A, Crystal Structures Of Human Mek1 With Carboxamide-based Allosteric Inhibitor Xl518 (gdc-0973), Or Related Analogs. >gi|430800797|pdb|4AN3|A Chain A, Crystal Structures Of Human Mek1 With Carboxamide-based Allosteric Inhibitor Xl518 (gdc-0973), Or Related Analogs. >gi|430800798|pdb|4AN9|A Chain A, Crystal Structures Of Human Mek1 With Carboxamide-based Allosteric I…	H	Library
ENSG00000169032	ENST00000307102	ENSP00000302486	MAP2K1	MAP2K1-001	PRINCIPAL:1	102	E	GAG					1						0.258883	3	146			FALSE		2			-13.366	0.2046	Prot_kinase_dom	4AN2	gi|430800796|pdb|4AN2|A Chain A, Crystal Structures Of Human Mek1 With Carboxamide-based Allosteric Inhibitor Xl518 (gdc-0973), Or Related Analogs. >gi|430800797|pdb|4AN3|A Chain A, Crystal Structures Of Human Mek1 With Carboxamide-based Allosteric Inhibitor Xl518 (gdc-0973), Or Related Analogs. >gi|430800798|pdb|4AN9|A Chain A, Crystal Structures Of Human Mek1 With Carboxamide-based Allosteric I…	C	Library
ENSG00000169032	ENST00000307102	ENSP00000302486	MAP2K1	MAP2K1-001	PRINCIPAL:1	103	I	ATC					1						0.261421	3	146			FALSE		2			-12.199	0.216819	Prot_kinase_dom	4AN2	gi|430800796|pdb|4AN2|A Chain A, Crystal Structures Of Human Mek1 With Carboxamide-based Allosteric Inhibitor Xl518 (gdc-0973), Or Related Analogs. >gi|430800797|pdb|4AN3|A Chain A, Crystal Structures Of Human Mek1 With Carboxamide-based Allosteric Inhibitor Xl518 (gdc-0973), Or Related Analogs. >gi|430800798|pdb|4AN9|A Chain A, Crystal Structures Of Human Mek1 With Carboxamide-based Allosteric I…	C	Library
ENSG00000169032	ENST00000307102	ENSP00000302486	MAP2K1	MAP2K1-001	PRINCIPAL:1	104	K	AAA					1						0.263959	3	146			FALSE		2			-13.346	0.222488	Prot_kinase_dom	4AN2	gi|430800796|pdb|4AN2|A Chain A, Crystal Structures Of Human Mek1 With Carboxamide-based Allosteric Inhibitor Xl518 (gdc-0973), Or Related Analogs. >gi|430800797|pdb|4AN3|A Chain A, Crystal Structures Of Human Mek1 With Carboxamide-based Allosteric Inhibitor Xl518 (gdc-0973), Or Related Analogs. >gi|430800798|pdb|4AN9|A Chain A, Crystal Structures Of Human Mek1 With Carboxamide-based Allosteric I…	C	Library
ENSG00000169032	ENST00000307102	ENSP00000302486	MAP2K1	MAP2K1-001	PRINCIPAL:1	11	L	CTG	CGTCGGGGGCCGGGTTCAGC	chr15	66679717	-	1	FALSE	84	23	6	60	0.0279188	1	79	31	48	FALSE	FALSE	2	1	0.5	-2.007	0.928185		2Y4I	gi|319443427|pdb|2Y4I|C Chain C, Ksr2-Mek1 Heterodimer	C	Library	-1.88669	-0.612203	-1.1014	-3.31244	-3.15375	-3.23725	-1.14101	-2.31946	-1.54583	-0.764879	-0.181268	-0.395289
ENSG00000169032	ENST00000307102	ENSP00000302486	MAP2K1	MAP2K1-001	PRINCIPAL:1	306	P	CCT	AACTCAAAAATTGCCATGGG	chr15	66779591	-	1	FALSE	37	86	14	63	0.77665	8	64	25	39	FALSE	FALSE	2	2	1	-4.82	0.675531	Prot_kinase_dom	4AN2	gi|430800796|pdb|4AN2|A Chain A, Crystal Structures Of Human Mek1 With Carboxamide-based Allosteric Inhibitor Xl518 (gdc-0973), Or Related Analogs. >gi|430800797|pdb|4AN3|A Chain A, Crystal Structures Of Human Mek1 With Carboxamide-based Allosteric Inhibitor Xl518 (gdc-0973), Or Related Analogs. >gi|430800798|pdb|4AN9|A Chain A, Crystal Structures Of Human Mek1 With Carboxamide-based Allosteric I…	C	Library	-4.2821	-0.213019	-1.10472	-7.59244	-5.15688	-5.99358	-0.504486	-3.11044	-1.1627	-4.15823	-2.88675	-3.28787
ENSG00000169032	ENST00000307102	ENSP00000302486	MAP2K1	MAP2K1-001	PRINCIPAL:1	307	P	CCC	AACTCAAAAATTGCCATGGG	chr15	66779591	-	1	FALSE	37	86	14	63	0.779188	8	64	25	39	FALSE	FALSE	2	2	1	-4.82	0.639365	Prot_kinase_dom	4AN2	gi|430800796|pdb|4AN2|A Chain A, Crystal Structures Of Human Mek1 With Carboxamide-based Allosteric Inhibitor Xl518 (gdc-0973), Or Related Analogs. >gi|430800797|pdb|4AN3|A Chain A, Crystal Structures Of Human Mek1 With Carboxamide-based Allosteric Inhibitor Xl518 (gdc-0973), Or Related Analogs. >gi|430800798|pdb|4AN9|A Chain A, Crystal Structures Of Human Mek1 With Carboxamide-based Allosteric I…	C	Library	-4.2821	-0.213019	-1.10472	-7.59244	-5.15688	-5.99358	-0.504486	-3.11044	-1.1627	-4.15823	-2.88675	-3.28787
ENSG00000169032	ENST00000307102	ENSP00000302486	MAP2K1	MAP2K1-001	PRINCIPAL:1	286	T	ACC	ATGCGGCTGAGACCCCACCC	chr15	66777495	+	1	TRUE	37	94	2	73	0.725888	7	201	167	34	TRUE	FALSE	2	2	1	-3	0.84502	Prot_kinase_dom	4AN2	gi|430800796|pdb|4AN2|A Chain A, Crystal Structures Of Human Mek1 With Carboxamide-based Allosteric Inhibitor Xl518 (gdc-0973), Or Related Analogs. >gi|430800797|pdb|4AN3|A Chain A, Crystal Structures Of Human Mek1 With Carboxamide-based Allosteric Inhibitor Xl518 (gdc-0973), Or Related Analogs. >gi|430800798|pdb|4AN9|A Chain A, Crystal Structures Of Human Mek1 With Carboxamide-based Allosteric I…	C	Library	-0.843248	-1.54151	-1.15725	1.70409	-3.16222	0.856331	-1.41264	0.521486	-0.251229	0.193808	1.16116	0.834804
ENSG00000169032	ENST00000307102	ENSP00000302486	MAP2K1	MAP2K1-001	PRINCIPAL:1	287	P	CCA	ATGCGGCTGAGACCCCACCC	chr15	66777495	+	1	TRUE	37	94	2	73	0.728426	7	201	167	34	TRUE	FALSE	2	2	1	-2.85	0.854883	Prot_kinase_dom	4AN2	gi|430800796|pdb|4AN2|A Chain A, Crystal Structures Of Human Mek1 With Carboxamide-based Allosteric Inhibitor Xl518 (gdc-0973), Or Related Analogs. >gi|430800797|pdb|4AN3|A Chain A, Crystal Structures Of Human Mek1 With Carboxamide-based Allosteric Inhibitor Xl518 (gdc-0973), Or Related Analogs. >gi|430800798|pdb|4AN9|A Chain A, Crystal Structures Of Human Mek1 With Carboxamide-based Allosteric I…	C	Library	-0.843248	-1.54151	-1.15725	1.70409	-3.16222	0.856331	-1.41264	0.521486	-0.251229	0.193808	1.16116	0.834804
ENSG00000169032	ENST00000307102	ENSP00000302486	MAP2K1	MAP2K1-001	PRINCIPAL:1	15	P	CCC	CCGTTAACTGCAGAGCCGTC	chr15	66679733	-	1	FALSE	87	30	7	78	0.0380711	1	79	47	32	FALSE	FALSE	2	1	0.5	-2.572	0.924482		2Y4I	gi|319443427|pdb|2Y4I|C Chain C, Ksr2-Mek1 Heterodimer	C	Library	-0.253037	-4.19803	-1.18725	-9.34358	-9.29161	-9.31943	-2.88823	-3.16488	-3.00302	-1.77179	-4.22782	-2.71213
ENSG00000169032	ENST00000307102	ENSP00000302486	MAP2K1	MAP2K1-001	PRINCIPAL:1	16	D	GAC	CCGTTAACTGCAGAGCCGTC	chr15	66679733	-	1	FALSE	87	30	7	78	0.0406091	1	79	47	32	FALSE	FALSE	2	1	0.5	-2.933	0.92642		2Y4I	gi|319443427|pdb|2Y4I|C Chain C, Ksr2-Mek1 Heterodimer	C	Library	-0.253037	-4.19803	-1.18725	-9.34358	-9.29161	-9.31943	-2.88823	-3.16488	-3.00302	-1.77179	-4.22782	-2.71213
ENSG00000169032	ENST00000307102	ENSP00000302486	MAP2K1	MAP2K1-001	PRINCIPAL:1	287	P	CCA	CGGGGGTCCTTGGCCTGGGT	chr15	66777497	-	1	FALSE	36	21	16	76	0.728426	7	201	169	32	TRUE	FALSE	2	2	1	-2.85	0.854883	Prot_kinase_dom	4AN2	gi|430800796|pdb|4AN2|A Chain A, Crystal Structures Of Human Mek1 With Carboxamide-based Allosteric Inhibitor Xl518 (gdc-0973), Or Related Analogs. >gi|430800797|pdb|4AN3|A Chain A, Crystal Structures Of Human Mek1 With Carboxamide-based Allosteric Inhibitor Xl518 (gdc-0973), Or Related Analogs. >gi|430800798|pdb|4AN9|A Chain A, Crystal Structures Of Human Mek1 With Carboxamide-based Allosteric I…	C	Library	-1.01846	-1.47892	-1.23487	-8.1644	-2.14036	-3.23447	-0.331575	-0.951888	-0.571459	-0.41548	-0.731909	-0.592276
ENSG00000169032	ENST00000307102	ENSP00000302486	MAP2K1	MAP2K1-001	PRINCIPAL:1	288	P	CCC	CGGGGGTCCTTGGCCTGGGT	chr15	66777497	-	1	FALSE	36	21	16	76	0.730964	7	201	169	32	TRUE	FALSE	2	2	1	-2.85	0.861719	Prot_kinase_dom	4AN2	gi|430800796|pdb|4AN2|A Chain A, Crystal Structures Of Human Mek1 With Carboxamide-based Allosteric Inhibitor Xl518 (gdc-0973), Or Related Analogs. >gi|430800797|pdb|4AN3|A Chain A, Crystal Structures Of Human Mek1 With Carboxamide-based Allosteric Inhibitor Xl518 (gdc-0973), Or Related Analogs. >gi|430800798|pdb|4AN9|A Chain A, Crystal Structures Of Human Mek1 With Carboxamide-based Allosteric I…	C	Library	-1.01846	-1.47892	-1.23487	-8.1644	-2.14036	-3.23447	-0.331575	-0.951888	-0.571459	-0.41548	-0.731909	-0.592276
ENSG00000169032	ENST00000307102	ENSP00000302486	MAP2K1	MAP2K1-001	PRINCIPAL:1	224	V	GTG	CCAACTCCTTCGTGGGCACA	chr15	66774199	+	1	TRUE	66	72	51	52	0.568528	6	124	106	18	FALSE	FALSE	2	2	1	-12.084	0.391175	Prot_kinase_dom	4AN2	gi|430800796|pdb|4AN2|A Chain A, Crystal Structures Of Human Mek1 With Carboxamide-based Allosteric Inhibitor Xl518 (gdc-0973), Or Related Analogs. >gi|430800797|pdb|4AN3|A Chain A, Crystal Structures Of Human Mek1 With Carboxamide-based Allosteric Inhibitor Xl518 (gdc-0973), Or Related Analogs. >gi|430800798|pdb|4AN9|A Chain A, Crystal Structures Of Human Mek1 With Carboxamide-based Allosteric I…	C	Library	-1.07667	-1.49256	-1.27372	-2.63551	-7.16762	-3.47263	-1.86941	-2.06933	-1.95366	-1.88362	-2.89794	-2.38936
ENSG00000169032	ENST00000307102	ENSP00000302486	MAP2K1	MAP2K1-001	PRINCIPAL:1	225	G	GGC	CCAACTCCTTCGTGGGCACA	chr15	66774199	+	1	TRUE	66	72	51	52	0.571066	6	124	106	18	FALSE	FALSE	2	2	1	-13.75	0.428839	Prot_kinase_dom	4AN2	gi|430800796|pdb|4AN2|A Chain A, Crystal Structures Of Human Mek1 With Carboxamide-based Allosteric Inhibitor Xl518 (gdc-0973), Or Related Analogs. >gi|430800797|pdb|4AN3|A Chain A, Crystal Structures Of Human Mek1 With Carboxamide-based Allosteric Inhibitor Xl518 (gdc-0973), Or Related Analogs. >gi|430800798|pdb|4AN9|A Chain A, Crystal Structures Of Human Mek1 With Carboxamide-based Allosteric I…	C	Library	-1.07667	-1.49256	-1.27372	-2.63551	-7.16762	-3.47263	-1.86941	-2.06933	-1.95366	-1.88362	-2.89794	-2.38936
ENSG00000169032	ENST00000307102	ENSP00000302486	MAP2K1	MAP2K1-001	PRINCIPAL:1	276	G	GGG	GGAGCTGATGTTTGGGTGCC	chr15	66777463	+	1	TRUE	37	16	27	68	0.700508	7	201	135	66	TRUE	FALSE	2	2	1	-7.567	0.606934	Prot_kinase_dom	4AN2	gi|430800796|pdb|4AN2|A Chain A, Crystal Structures Of Human Mek1 With Carboxamide-based Allosteric Inhibitor Xl518 (gdc-0973), Or Related Analogs. >gi|430800797|pdb|4AN3|A Chain A, Crystal Structures Of Human Mek1 With Carboxamide-based Allosteric Inhibitor Xl518 (gdc-0973), Or Related Analogs. >gi|430800798|pdb|4AN9|A Chain A, Crystal Structures Of Human Mek1 With Carboxamide-based Allosteric I…	C	Library	-1.18468	-1.73477	-1.43899	-1.83006	-1.12313	-1.46163	-0.777124	-0.891312	-0.826069	-1.62957	-1.12901	-1.31587
ENSG00000169032	ENST00000307102	ENSP00000302486	MAP2K1	MAP2K1-001	PRINCIPAL:1	277	C	TGC	GGAGCTGATGTTTGGGTGCC	chr15	66777463	+	1	TRUE	37	16	27	68	0.703046	7	201	135	66	TRUE	FALSE	2	2	1	-3.363	0.678237	Prot_kinase_dom	4AN2	gi|430800796|pdb|4AN2|A Chain A, Crystal Structures Of Human Mek1 With Carboxamide-based Allosteric Inhibitor Xl518 (gdc-0973), Or Related Analogs. >gi|430800797|pdb|4AN3|A Chain A, Crystal Structures Of Human Mek1 With Carboxamide-based Allosteric Inhibitor Xl518 (gdc-0973), Or Related Analogs. >gi|430800798|pdb|4AN9|A Chain A, Crystal Structures Of Human Mek1 With Carboxamide-based Allosteric I…	C	Library	-1.18468	-1.73477	-1.43899	-1.83006	-1.12313	-1.46163	-0.777124	-0.891312	-0.826069	-1.62957	-1.12901	-1.31587
ENSG00000169032	ENST00000307102	ENSP00000302486	MAP2K1	MAP2K1-001	PRINCIPAL:1	19	A	GCA	CCGACGGCTCTGCAGTTAAC	chr15	66679745	+	1	TRUE	55	38	14	69	0.0482234	1	79	59	20	FALSE	FALSE	2	1	0.5	-1.365	0.921109		2Y4I	gi|319443427|pdb|2Y4I|C Chain C, Ksr2-Mek1 Heterodimer	C	Library	-2.06491	-1.10345	-1.49649	-2.73939	-0.529368	-1.3232	-0.245077	-0.612588	-0.394797	-1.56348	-1.20785	-1.34475
ENSG00000169032	ENST00000307102	ENSP00000302486	MAP2K1	MAP2K1-001	PRINCIPAL:1	113	R	AGG					1						0.286802	3	146			FALSE		2			-13.301	0.155877	Prot_kinase_dom	4AN2	gi|430800796|pdb|4AN2|A Chain A, Crystal Structures Of Human Mek1 With Carboxamide-based Allosteric Inhibitor Xl518 (gdc-0973), Or Related Analogs. >gi|430800797|pdb|4AN3|A Chain A, Crystal Structures Of Human Mek1 With Carboxamide-based Allosteric Inhibitor Xl518 (gdc-0973), Or Related Analogs. >gi|430800798|pdb|4AN9|A Chain A, Crystal Structures Of Human Mek1 With Carboxamide-based Allosteric I…	H	Library
ENSG00000169032	ENST00000307102	ENSP00000302486	MAP2K1	MAP2K1-001	PRINCIPAL:1	20	V	GTT	CCGACGGCTCTGCAGTTAAC	chr15	66679745	+	1	TRUE	55	38	14	69	0.0507614	1	79	59	20	FALSE	FALSE	2	1	0.5	-1.314	0.916978		2Y4I	gi|319443427|pdb|2Y4I|C Chain C, Ksr2-Mek1 Heterodimer	C	Library	-2.06491	-1.10345	-1.49649	-2.73939	-0.529368	-1.3232	-0.245077	-0.612588	-0.394797	-1.56348	-1.20785	-1.34475
ENSG00000169032	ENST00000307102	ENSP00000302486	MAP2K1	MAP2K1-001	PRINCIPAL:1	222	S	TCC	CTCCATGGCCAACTCCTTCG	chr15	66774191	+	1	TRUE		32		49	0.563452	6	124	98	26	FALSE	FALSE	2	2	1	-11.973	0.327933	Prot_kinase_dom	4AN2	gi|430800796|pdb|4AN2|A Chain A, Crystal Structures Of Human Mek1 With Carboxamide-based Allosteric Inhibitor Xl518 (gdc-0973), Or Related Analogs. >gi|430800797|pdb|4AN3|A Chain A, Crystal Structures Of Human Mek1 With Carboxamide-based Allosteric Inhibitor Xl518 (gdc-0973), Or Related Analogs. >gi|430800798|pdb|4AN9|A Chain A, Crystal Structures Of Human Mek1 With Carboxamide-based Allosteric I…	C	Library	-1.7325	-1.30266	-1.49747	-2.24444	0.100877	-0.719316	-0.782575	-0.622362	-0.710148	-1.78867	-1.3041	-1.48561
ENSG00000169032	ENST00000307102	ENSP00000302486	MAP2K1	MAP2K1-001	PRINCIPAL:1	116	Q	CAG					1						0.294416	3	146			FALSE		2			-11.687	0.150808	Prot_kinase_dom	4AN2	gi|430800796|pdb|4AN2|A Chain A, Crystal Structures Of Human Mek1 With Carboxamide-based Allosteric Inhibitor Xl518 (gdc-0973), Or Related Analogs. >gi|430800797|pdb|4AN3|A Chain A, Crystal Structures Of Human Mek1 With Carboxamide-based Allosteric Inhibitor Xl518 (gdc-0973), Or Related Analogs. >gi|430800798|pdb|4AN9|A Chain A, Crystal Structures Of Human Mek1 With Carboxamide-based Allosteric I…	H	Library
ENSG00000169032	ENST00000307102	ENSP00000302486	MAP2K1	MAP2K1-001	PRINCIPAL:1	117	V	GTT					1						0.296954	3	146			FALSE		2			-12.334	0.15005	Prot_kinase_dom	4AN2	gi|430800796|pdb|4AN2|A Chain A, Crystal Structures Of Human Mek1 With Carboxamide-based Allosteric Inhibitor Xl518 (gdc-0973), Or Related Analogs. >gi|430800797|pdb|4AN3|A Chain A, Crystal Structures Of Human Mek1 With Carboxamide-based Allosteric Inhibitor Xl518 (gdc-0973), Or Related Analogs. >gi|430800798|pdb|4AN9|A Chain A, Crystal Structures Of Human Mek1 With Carboxamide-based Allosteric I…	H	Library
ENSG00000169032	ENST00000307102	ENSP00000302486	MAP2K1	MAP2K1-001	PRINCIPAL:1	118	L	CTG					1						0.299492	3	146			FALSE		2			-12.39	0.154571	Prot_kinase_dom	4AN2	gi|430800796|pdb|4AN2|A Chain A, Crystal Structures Of Human Mek1 With Carboxamide-based Allosteric Inhibitor Xl518 (gdc-0973), Or Related Analogs. >gi|430800797|pdb|4AN3|A Chain A, Crystal Structures Of Human Mek1 With Carboxamide-based Allosteric Inhibitor Xl518 (gdc-0973), Or Related Analogs. >gi|430800798|pdb|4AN9|A Chain A, Crystal Structures Of Human Mek1 With Carboxamide-based Allosteric I…	H	Library
ENSG00000169032	ENST00000307102	ENSP00000302486	MAP2K1	MAP2K1-001	PRINCIPAL:1	119	H	CAT					1						0.30203	3	146			FALSE		2			-15.956	0.152718	Prot_kinase_dom	4AN2	gi|430800796|pdb|4AN2|A Chain A, Crystal Structures Of Human Mek1 With Carboxamide-based Allosteric Inhibitor Xl518 (gdc-0973), Or Related Analogs. >gi|430800797|pdb|4AN3|A Chain A, Crystal Structures Of Human Mek1 With Carboxamide-based Allosteric Inhibitor Xl518 (gdc-0973), Or Related Analogs. >gi|430800798|pdb|4AN9|A Chain A, Crystal Structures Of Human Mek1 With Carboxamide-based Allosteric I…	H	Library
ENSG00000169032	ENST00000307102	ENSP00000302486	MAP2K1	MAP2K1-001	PRINCIPAL:1	120	E	GAG					1						0.304569	3	146			FALSE		2			-13.007	0.145181	Prot_kinase_dom	4AN2	gi|430800796|pdb|4AN2|A Chain A, Crystal Structures Of Human Mek1 With Carboxamide-based Allosteric Inhibitor Xl518 (gdc-0973), Or Related Analogs. >gi|430800797|pdb|4AN3|A Chain A, Crystal Structures Of Human Mek1 With Carboxamide-based Allosteric Inhibitor Xl518 (gdc-0973), Or Related Analogs. >gi|430800798|pdb|4AN9|A Chain A, Crystal Structures Of Human Mek1 With Carboxamide-based Allosteric I…	H	Library
ENSG00000169032	ENST00000307102	ENSP00000302486	MAP2K1	MAP2K1-001	PRINCIPAL:1	121	C	TGC					1						0.307107	3	146			FALSE		2			-16.961	0.150073	Prot_kinase_dom	4AN2	gi|430800796|pdb|4AN2|A Chain A, Crystal Structures Of Human Mek1 With Carboxamide-based Allosteric Inhibitor Xl518 (gdc-0973), Or Related Analogs. >gi|430800797|pdb|4AN3|A Chain A, Crystal Structures Of Human Mek1 With Carboxamide-based Allosteric Inhibitor Xl518 (gdc-0973), Or Related Analogs. >gi|430800798|pdb|4AN9|A Chain A, Crystal Structures Of Human Mek1 With Carboxamide-based Allosteric I…	C	Library
ENSG00000169032	ENST00000307102	ENSP00000302486	MAP2K1	MAP2K1-001	PRINCIPAL:1	122	N	AAC					1						0.309645	3	146			FALSE		2			-13.899	0.150192	Prot_kinase_dom	4AN2	gi|430800796|pdb|4AN2|A Chain A, Crystal Structures Of Human Mek1 With Carboxamide-based Allosteric Inhibitor Xl518 (gdc-0973), Or Related Analogs. >gi|430800797|pdb|4AN3|A Chain A, Crystal Structures Of Human Mek1 With Carboxamide-based Allosteric Inhibitor Xl518 (gdc-0973), Or Related Analogs. >gi|430800798|pdb|4AN9|A Chain A, Crystal Structures Of Human Mek1 With Carboxamide-based Allosteric I…	C	Library
ENSG00000169032	ENST00000307102	ENSP00000302486	MAP2K1	MAP2K1-001	PRINCIPAL:1	123	S	TCT					1						0.312183	3	146			FALSE		2			-11.738	0.133202	Prot_kinase_dom	4AN2	gi|430800796|pdb|4AN2|A Chain A, Crystal Structures Of Human Mek1 With Carboxamide-based Allosteric Inhibitor Xl518 (gdc-0973), Or Related Analogs. >gi|430800797|pdb|4AN3|A Chain A, Crystal Structures Of Human Mek1 With Carboxamide-based Allosteric Inhibitor Xl518 (gdc-0973), Or Related Analogs. >gi|430800798|pdb|4AN9|A Chain A, Crystal Structures Of Human Mek1 With Carboxamide-based Allosteric I…	C	Library
ENSG00000169032	ENST00000307102	ENSP00000302486	MAP2K1	MAP2K1-001	PRINCIPAL:1	223	F	TTC	CTCCATGGCCAACTCCTTCG	chr15	66774191	+	1	TRUE		32		49	0.56599	6	124	98	26	FALSE	FALSE	2	2	1	-13.771	0.368297	Prot_kinase_dom	4AN2	gi|430800796|pdb|4AN2|A Chain A, Crystal Structures Of Human Mek1 With Carboxamide-based Allosteric Inhibitor Xl518 (gdc-0973), Or Related Analogs. >gi|430800797|pdb|4AN3|A Chain A, Crystal Structures Of Human Mek1 With Carboxamide-based Allosteric Inhibitor Xl518 (gdc-0973), Or Related Analogs. >gi|430800798|pdb|4AN9|A Chain A, Crystal Structures Of Human Mek1 With Carboxamide-based Allosteric I…	C	Library	-1.7325	-1.30266	-1.49747	-2.24444	0.100877	-0.719316	-0.782575	-0.622362	-0.710148	-1.78867	-1.3041	-1.48561
ENSG00000169032	ENST00000307102	ENSP00000302486	MAP2K1	MAP2K1-001	PRINCIPAL:1	266	P	CCA	AGCTCCAGCTCCTTGGCATC	chr15	66777435	-	1	FALSE	35	11	90	78	0.675127	7	201	107	94	TRUE	FALSE	2	2	1	-13.808	0.50804	Prot_kinase_dom	4AN2	gi|430800796|pdb|4AN2|A Chain A, Crystal Structures Of Human Mek1 With Carboxamide-based Allosteric Inhibitor Xl518 (gdc-0973), Or Related Analogs. >gi|430800797|pdb|4AN3|A Chain A, Crystal Structures Of Human Mek1 With Carboxamide-based Allosteric Inhibitor Xl518 (gdc-0973), Or Related Analogs. >gi|430800798|pdb|4AN9|A Chain A, Crystal Structures Of Human Mek1 With Carboxamide-based Allosteric I…	C	Library	-0.748813	-3.04005	-1.49937	-2.26665	-5.09808	-2.9928	-1.66334	-2.0142	-1.80676	-1.85395	-2.32488	-2.11082
ENSG00000169032	ENST00000307102	ENSP00000302486	MAP2K1	MAP2K1-001	PRINCIPAL:1	267	D	GAT	AGCTCCAGCTCCTTGGCATC	chr15	66777435	-	1	FALSE	35	11	90	78	0.677665	7	201	107	94	TRUE	FALSE	2	2	1	-12.387	0.53574	Prot_kinase_dom	4AN2	gi|430800796|pdb|4AN2|A Chain A, Crystal Structures Of Human Mek1 With Carboxamide-based Allosteric Inhibitor Xl518 (gdc-0973), Or Related Analogs. >gi|430800797|pdb|4AN3|A Chain A, Crystal Structures Of Human Mek1 With Carboxamide-based Allosteric Inhibitor Xl518 (gdc-0973), Or Related Analogs. >gi|430800798|pdb|4AN9|A Chain A, Crystal Structures Of Human Mek1 With Carboxamide-based Allosteric I…	C	Library	-0.748813	-3.04005	-1.49937	-2.26665	-5.09808	-2.9928	-1.66334	-2.0142	-1.80676	-1.85395	-2.32488	-2.11082
ENSG00000169032	ENST00000307102	ENSP00000302486	MAP2K1	MAP2K1-001	PRINCIPAL:1	149	G	GGT	ATCTTAGGATGGAGGTTCTC	chr15	66735627	+	1	TRUE	45	32	50	69	0.378173	4	77	9	68	FALSE	FALSE	2	1	0.5	-12.861	0.494144	Prot_kinase_dom	4AN2	gi|430800796|pdb|4AN2|A Chain A, Crystal Structures Of Human Mek1 With Carboxamide-based Allosteric Inhibitor Xl518 (gdc-0973), Or Related Analogs. >gi|430800797|pdb|4AN3|A Chain A, Crystal Structures Of Human Mek1 With Carboxamide-based Allosteric Inhibitor Xl518 (gdc-0973), Or Related Analogs. >gi|430800798|pdb|4AN9|A Chain A, Crystal Structures Of Human Mek1 With Carboxamide-based Allosteric I…	C	Library	-1.01071	-2.22428	-1.50474	-6.82752	-0.93448	-2.02617	-0.537716	-1.13635	-0.770264	-1.40972	-1.84937	-1.65071
ENSG00000169032	ENST00000307102	ENSP00000302486	MAP2K1	MAP2K1-001	PRINCIPAL:1	150	S	TCT	ATCTTAGGATGGAGGTTCTC	chr15	66735627	+	1	TRUE	45	32	50	69	0.380711	4	77	9	68	FALSE	FALSE	2	1	0.5	-11.493	0.511026	Prot_kinase_dom	4AN2	gi|430800796|pdb|4AN2|A Chain A, Crystal Structures Of Human Mek1 With Carboxamide-based Allosteric Inhibitor Xl518 (gdc-0973), Or Related Analogs. >gi|430800797|pdb|4AN3|A Chain A, Crystal Structures Of Human Mek1 With Carboxamide-based Allosteric Inhibitor Xl518 (gdc-0973), Or Related Analogs. >gi|430800798|pdb|4AN9|A Chain A, Crystal Structures Of Human Mek1 With Carboxamide-based Allosteric I…	C	Library	-1.01071	-2.22428	-1.50474	-6.82752	-0.93448	-2.02617	-0.537716	-1.13635	-0.770264	-1.40972	-1.84937	-1.65071
ENSG00000169032	ENST00000307102	ENSP00000302486	MAP2K1	MAP2K1-001	PRINCIPAL:1	307	P	CCC	AACAACTCAAAAATTGCCAT	chr15	66779594	-	1	FALSE	39	81	34	61	0.779188	8	64	28	36	FALSE	FALSE	2	2	1	-4.82	0.639365	Prot_kinase_dom	4AN2	gi|430800796|pdb|4AN2|A Chain A, Crystal Structures Of Human Mek1 With Carboxamide-based Allosteric Inhibitor Xl518 (gdc-0973), Or Related Analogs. >gi|430800797|pdb|4AN3|A Chain A, Crystal Structures Of Human Mek1 With Carboxamide-based Allosteric Inhibitor Xl518 (gdc-0973), Or Related Analogs. >gi|430800798|pdb|4AN9|A Chain A, Crystal Structures Of Human Mek1 With Carboxamide-based Allosteric I…	C	Library	-1.62512	-1.46811	-1.54295	-4.15785	-8.65764	-4.99381	-0.738955	-1.10605	-0.888517	-1.55219	-1.3599	-1.4365
ENSG00000169032	ENST00000307102	ENSP00000302486	MAP2K1	MAP2K1-001	PRINCIPAL:1	127	V	GTG					1						0.322335	3	146			FALSE		2			-12.296	0.076394	Prot_kinase_dom	4AN2	gi|430800796|pdb|4AN2|A Chain A, Crystal Structures Of Human Mek1 With Carboxamide-based Allosteric Inhibitor Xl518 (gdc-0973), Or Related Analogs. >gi|430800797|pdb|4AN3|A Chain A, Crystal Structures Of Human Mek1 With Carboxamide-based Allosteric Inhibitor Xl518 (gdc-0973), Or Related Analogs. >gi|430800798|pdb|4AN9|A Chain A, Crystal Structures Of Human Mek1 With Carboxamide-based Allosteric I…	E	Library
ENSG00000169032	ENST00000307102	ENSP00000302486	MAP2K1	MAP2K1-001	PRINCIPAL:1	308	M	ATG	AACAACTCAAAAATTGCCAT	chr15	66779594	-	1	FALSE	39	81	34	61	0.781726	8	64	28	36	FALSE	FALSE	2	2	1	-8.678	0.597147	Prot_kinase_dom	4AN2	gi|430800796|pdb|4AN2|A Chain A, Crystal Structures Of Human Mek1 With Carboxamide-based Allosteric Inhibitor Xl518 (gdc-0973), Or Related Analogs. >gi|430800797|pdb|4AN3|A Chain A, Crystal Structures Of Human Mek1 With Carboxamide-based Allosteric Inhibitor Xl518 (gdc-0973), Or Related Analogs. >gi|430800798|pdb|4AN9|A Chain A, Crystal Structures Of Human Mek1 With Carboxamide-based Allosteric I…	C	Library	-1.62512	-1.46811	-1.54295	-4.15785	-8.65764	-4.99381	-0.738955	-1.10605	-0.888517	-1.55219	-1.3599	-1.4365
ENSG00000169032	ENST00000307102	ENSP00000302486	MAP2K1	MAP2K1-001	PRINCIPAL:1	90	S	TCT	CTCCCACAAGCCTTCTGGCC	chr15	66727555	+	1	TRUE	39	21	64	67	0.228426	2	210	190	20	TRUE	FALSE	2	1	0.5	-11.451	0.426366	Prot_kinase_dom	4AN2	gi|430800796|pdb|4AN2|A Chain A, Crystal Structures Of Human Mek1 With Carboxamide-based Allosteric Inhibitor Xl518 (gdc-0973), Or Related Analogs. >gi|430800797|pdb|4AN3|A Chain A, Crystal Structures Of Human Mek1 With Carboxamide-based Allosteric Inhibitor Xl518 (gdc-0973), Or Related Analogs. >gi|430800798|pdb|4AN9|A Chain A, Crystal Structures Of Human Mek1 With Carboxamide-based Allosteric I…	C	Library	-1.60351	-1.49787	-1.54869	-6.9532	-4.26118	-5.14038	-0.395094	-0.329013	-0.365755	-1.00833	-1.4239	-1.23698
ENSG00000169032	ENST00000307102	ENSP00000302486	MAP2K1	MAP2K1-001	PRINCIPAL:1	130	Y	TAT					1						0.329949	3	146			FALSE		2			-14.942	0.08183	Prot_kinase_dom	4AN2	gi|430800796|pdb|4AN2|A Chain A, Crystal Structures Of Human Mek1 With Carboxamide-based Allosteric Inhibitor Xl518 (gdc-0973), Or Related Analogs. >gi|430800797|pdb|4AN3|A Chain A, Crystal Structures Of Human Mek1 With Carboxamide-based Allosteric Inhibitor Xl518 (gdc-0973), Or Related Analogs. >gi|430800798|pdb|4AN9|A Chain A, Crystal Structures Of Human Mek1 With Carboxamide-based Allosteric I…	E	Library
ENSG00000169032	ENST00000307102	ENSP00000302486	MAP2K1	MAP2K1-001	PRINCIPAL:1	131	G	GGT					1						0.332487	3	146			FALSE		2			-13.786	0.092181	Prot_kinase_dom	4AN2	gi|430800796|pdb|4AN2|A Chain A, Crystal Structures Of Human Mek1 With Carboxamide-based Allosteric Inhibitor Xl518 (gdc-0973), Or Related Analogs. >gi|430800797|pdb|4AN3|A Chain A, Crystal Structures Of Human Mek1 With Carboxamide-based Allosteric Inhibitor Xl518 (gdc-0973), Or Related Analogs. >gi|430800798|pdb|4AN9|A Chain A, Crystal Structures Of Human Mek1 With Carboxamide-based Allosteric I…	E	Library
ENSG00000169032	ENST00000307102	ENSP00000302486	MAP2K1	MAP2K1-001	PRINCIPAL:1	132	A	GCG					1						0.335025	3	146			FALSE		2			-12.221	0.105784	Prot_kinase_dom	4AN2	gi|430800796|pdb|4AN2|A Chain A, Crystal Structures Of Human Mek1 With Carboxamide-based Allosteric Inhibitor Xl518 (gdc-0973), Or Related Analogs. >gi|430800797|pdb|4AN3|A Chain A, Crystal Structures Of Human Mek1 With Carboxamide-based Allosteric Inhibitor Xl518 (gdc-0973), Or Related Analogs. >gi|430800798|pdb|4AN9|A Chain A, Crystal Structures Of Human Mek1 With Carboxamide-based Allosteric I…	E	Library
ENSG00000169032	ENST00000307102	ENSP00000302486	MAP2K1	MAP2K1-001	PRINCIPAL:1	133	F	TTC					1						0.337563	3	146			FALSE		2			-14.038	0.122794	Prot_kinase_dom	4AN2	gi|430800796|pdb|4AN2|A Chain A, Crystal Structures Of Human Mek1 With Carboxamide-based Allosteric Inhibitor Xl518 (gdc-0973), Or Related Analogs. >gi|430800797|pdb|4AN3|A Chain A, Crystal Structures Of Human Mek1 With Carboxamide-based Allosteric Inhibitor Xl518 (gdc-0973), Or Related Analogs. >gi|430800798|pdb|4AN9|A Chain A, Crystal Structures Of Human Mek1 With Carboxamide-based Allosteric I…	E	Library
ENSG00000169032	ENST00000307102	ENSP00000302486	MAP2K1	MAP2K1-001	PRINCIPAL:1	91	G	GGC	CTCCCACAAGCCTTCTGGCC	chr15	66727555	+	1	TRUE	39	21	64	67	0.230964	2	210	190	20	TRUE	FALSE	2	1	0.5	-13.385	0.411552	Prot_kinase_dom	4AN2	gi|430800796|pdb|4AN2|A Chain A, Crystal Structures Of Human Mek1 With Carboxamide-based Allosteric Inhibitor Xl518 (gdc-0973), Or Related Analogs. >gi|430800797|pdb|4AN3|A Chain A, Crystal Structures Of Human Mek1 With Carboxamide-based Allosteric Inhibitor Xl518 (gdc-0973), Or Related Analogs. >gi|430800798|pdb|4AN9|A Chain A, Crystal Structures Of Human Mek1 With Carboxamide-based Allosteric I…	C	Library	-1.60351	-1.49787	-1.54869	-6.9532	-4.26118	-5.14038	-0.395094	-0.329013	-0.365755	-1.00833	-1.4239	-1.23698
ENSG00000169032	ENST00000307102	ENSP00000302486	MAP2K1	MAP2K1-001	PRINCIPAL:1	288	P	CCC	CTCCCGGGGGTCCTTGGCCT	chr15	66777501	-	1	FALSE	34	9	11	73	0.730964	7	201	173	28	TRUE	FALSE	2	2	1	-2.85	0.861719	Prot_kinase_dom	4AN2	gi|430800796|pdb|4AN2|A Chain A, Crystal Structures Of Human Mek1 With Carboxamide-based Allosteric Inhibitor Xl518 (gdc-0973), Or Related Analogs. >gi|430800797|pdb|4AN3|A Chain A, Crystal Structures Of Human Mek1 With Carboxamide-based Allosteric Inhibitor Xl518 (gdc-0973), Or Related Analogs. >gi|430800798|pdb|4AN9|A Chain A, Crystal Structures Of Human Mek1 With Carboxamide-based Allosteric I…	C	Library	-1.53017	-1.57349	-1.55209	-0.751696	-3.28275	-1.44257	-0.727007	-0.864774	-0.785783	-0.806183	-0.873423	-0.845179
ENSG00000169032	ENST00000307102	ENSP00000302486	MAP2K1	MAP2K1-001	PRINCIPAL:1	136	D	GAT					1						0.345178	3	146			FALSE		2			-13.972	0.23168	Prot_kinase_dom	4AN2	gi|430800796|pdb|4AN2|A Chain A, Crystal Structures Of Human Mek1 With Carboxamide-based Allosteric Inhibitor Xl518 (gdc-0973), Or Related Analogs. >gi|430800797|pdb|4AN3|A Chain A, Crystal Structures Of Human Mek1 With Carboxamide-based Allosteric Inhibitor Xl518 (gdc-0973), Or Related Analogs. >gi|430800798|pdb|4AN9|A Chain A, Crystal Structures Of Human Mek1 With Carboxamide-based Allosteric I…	C	Library
ENSG00000169032	ENST00000307102	ENSP00000302486	MAP2K1	MAP2K1-001	PRINCIPAL:1	137	G	GGC					1						0.347716	3	146			FALSE		2			-14.052	0.251496	Prot_kinase_dom	4AN2	gi|430800796|pdb|4AN2|A Chain A, Crystal Structures Of Human Mek1 With Carboxamide-based Allosteric Inhibitor Xl518 (gdc-0973), Or Related Analogs. >gi|430800797|pdb|4AN3|A Chain A, Crystal Structures Of Human Mek1 With Carboxamide-based Allosteric Inhibitor Xl518 (gdc-0973), Or Related Analogs. >gi|430800798|pdb|4AN9|A Chain A, Crystal Structures Of Human Mek1 With Carboxamide-based Allosteric I…	C	Library
ENSG00000169032	ENST00000307102	ENSP00000302486	MAP2K1	MAP2K1-001	PRINCIPAL:1	138	E	GAG					1						0.350254	3	146			FALSE		2			-13.178	0.263537	Prot_kinase_dom	4AN2	gi|430800796|pdb|4AN2|A Chain A, Crystal Structures Of Human Mek1 With Carboxamide-based Allosteric Inhibitor Xl518 (gdc-0973), Or Related Analogs. >gi|430800797|pdb|4AN3|A Chain A, Crystal Structures Of Human Mek1 With Carboxamide-based Allosteric Inhibitor Xl518 (gdc-0973), Or Related Analogs. >gi|430800798|pdb|4AN9|A Chain A, Crystal Structures Of Human Mek1 With Carboxamide-based Allosteric I…	E	Library
ENSG00000169032	ENST00000307102	ENSP00000302486	MAP2K1	MAP2K1-001	PRINCIPAL:1	139	I	ATC					1						0.352792	3	146			FALSE		2			-12.318	0.292485	Prot_kinase_dom	4AN2	gi|430800796|pdb|4AN2|A Chain A, Crystal Structures Of Human Mek1 With Carboxamide-based Allosteric Inhibitor Xl518 (gdc-0973), Or Related Analogs. >gi|430800797|pdb|4AN3|A Chain A, Crystal Structures Of Human Mek1 With Carboxamide-based Allosteric Inhibitor Xl518 (gdc-0973), Or Related Analogs. >gi|430800798|pdb|4AN9|A Chain A, Crystal Structures Of Human Mek1 With Carboxamide-based Allosteric I…	E	Library
ENSG00000169032	ENST00000307102	ENSP00000302486	MAP2K1	MAP2K1-001	PRINCIPAL:1	140	S	AGT					1						0.35533	3	146			FALSE		2			-12.112	0.305133	Prot_kinase_dom	4AN2	gi|430800796|pdb|4AN2|A Chain A, Crystal Structures Of Human Mek1 With Carboxamide-based Allosteric Inhibitor Xl518 (gdc-0973), Or Related Analogs. >gi|430800797|pdb|4AN3|A Chain A, Crystal Structures Of Human Mek1 With Carboxamide-based Allosteric Inhibitor Xl518 (gdc-0973), Or Related Analogs. >gi|430800798|pdb|4AN9|A Chain A, Crystal Structures Of Human Mek1 With Carboxamide-based Allosteric I…	E	Library
ENSG00000169032	ENST00000307102	ENSP00000302486	MAP2K1	MAP2K1-001	PRINCIPAL:1	289	R	AGG	CTCCCGGGGGTCCTTGGCCT	chr15	66777501	-	1	FALSE	34	9	11	73	0.733503	7	201	173	28	TRUE	FALSE	2	2	1	-4.595	0.867242	Prot_kinase_dom	4AN2	gi|430800796|pdb|4AN2|A Chain A, Crystal Structures Of Human Mek1 With Carboxamide-based Allosteric Inhibitor Xl518 (gdc-0973), Or Related Analogs. >gi|430800797|pdb|4AN3|A Chain A, Crystal Structures Of Human Mek1 With Carboxamide-based Allosteric Inhibitor Xl518 (gdc-0973), Or Related Analogs. >gi|430800798|pdb|4AN9|A Chain A, Crystal Structures Of Human Mek1 With Carboxamide-based Allosteric I…	C	Library	-1.53017	-1.57349	-1.55209	-0.751696	-3.28275	-1.44257	-0.727007	-0.864774	-0.785783	-0.806183	-0.873423	-0.845179
ENSG00000169032	ENST00000307102	ENSP00000302486	MAP2K1	MAP2K1-001	PRINCIPAL:1	114	E	GAG	CCAGATCATAAGGGAGCTGC	chr15	66729135	+	1	TRUE	39	43	87	55	0.28934	3	146	51	95	FALSE	FALSE	2	1	0.5	-13.296	0.165695	Prot_kinase_dom	4AN2	gi|430800796|pdb|4AN2|A Chain A, Crystal Structures Of Human Mek1 With Carboxamide-based Allosteric Inhibitor Xl518 (gdc-0973), Or Related Analogs. >gi|430800797|pdb|4AN3|A Chain A, Crystal Structures Of Human Mek1 With Carboxamide-based Allosteric Inhibitor Xl518 (gdc-0973), Or Related Analogs. >gi|430800798|pdb|4AN9|A Chain A, Crystal Structures Of Human Mek1 With Carboxamide-based Allosteric I…	H	Library	-3.28303	-0.813307	-1.55443	2.25636	0.393471	1.67076	-1.35529	0.755727	-0.0594083	-2.81891	-1.19894	-1.672
ENSG00000169032	ENST00000307102	ENSP00000302486	MAP2K1	MAP2K1-001	PRINCIPAL:1	143	M	ATG					1						0.362944	3	146			FALSE		2			-13.201	0.348148	Prot_kinase_dom	4AN2	gi|430800796|pdb|4AN2|A Chain A, Crystal Structures Of Human Mek1 With Carboxamide-based Allosteric Inhibitor Xl518 (gdc-0973), Or Related Analogs. >gi|430800797|pdb|4AN3|A Chain A, Crystal Structures Of Human Mek1 With Carboxamide-based Allosteric Inhibitor Xl518 (gdc-0973), Or Related Analogs. >gi|430800798|pdb|4AN9|A Chain A, Crystal Structures Of Human Mek1 With Carboxamide-based Allosteric I…	E	Library
ENSG00000169032	ENST00000307102	ENSP00000302486	MAP2K1	MAP2K1-001	PRINCIPAL:1	115	L	CTG	CCAGATCATAAGGGAGCTGC	chr15	66729135	+	1	TRUE	39	43	87	55	0.291878	3	146	51	95	FALSE	FALSE	2	1	0.5	-12.413	0.165497	Prot_kinase_dom	4AN2	gi|430800796|pdb|4AN2|A Chain A, Crystal Structures Of Human Mek1 With Carboxamide-based Allosteric Inhibitor Xl518 (gdc-0973), Or Related Analogs. >gi|430800797|pdb|4AN3|A Chain A, Crystal Structures Of Human Mek1 With Carboxamide-based Allosteric Inhibitor Xl518 (gdc-0973), Or Related Analogs. >gi|430800798|pdb|4AN9|A Chain A, Crystal Structures Of Human Mek1 With Carboxamide-based Allosteric I…	H	Library	-3.28303	-0.813307	-1.55443	2.25636	0.393471	1.67076	-1.35529	0.755727	-0.0594083	-2.81891	-1.19894	-1.672
ENSG00000169032	ENST00000307102	ENSP00000302486	MAP2K1	MAP2K1-001	PRINCIPAL:1	128	G	GGC	CCGTACATCGTGGGCTTCTA	chr15	66729178	+	1	TRUE		8		47	0.324873	3	146	94	52	FALSE	FALSE	2	1	0.5	-14.058	0.076354	Prot_kinase_dom	4AN2	gi|430800796|pdb|4AN2|A Chain A, Crystal Structures Of Human Mek1 With Carboxamide-based Allosteric Inhibitor Xl518 (gdc-0973), Or Related Analogs. >gi|430800797|pdb|4AN3|A Chain A, Crystal Structures Of Human Mek1 With Carboxamide-based Allosteric Inhibitor Xl518 (gdc-0973), Or Related Analogs. >gi|430800798|pdb|4AN9|A Chain A, Crystal Structures Of Human Mek1 With Carboxamide-based Allosteric I…	E	Library	-1.31119	-1.84026	-1.55673	-1.83395	-2.35049	-2.04899	-0.65729	-0.644489	-0.651665	-1.5347	-1.47084	-1.49696
ENSG00000169032	ENST00000307102	ENSP00000302486	MAP2K1	MAP2K1-001	PRINCIPAL:1	129	F	TTC	CCGTACATCGTGGGCTTCTA	chr15	66729178	+	1	TRUE		8		47	0.327411	3	146	94	52	FALSE	FALSE	2	1	0.5	-13.947	0.078198	Prot_kinase_dom	4AN2	gi|430800796|pdb|4AN2|A Chain A, Crystal Structures Of Human Mek1 With Carboxamide-based Allosteric Inhibitor Xl518 (gdc-0973), Or Related Analogs. >gi|430800797|pdb|4AN3|A Chain A, Crystal Structures Of Human Mek1 With Carboxamide-based Allosteric Inhibitor Xl518 (gdc-0973), Or Related Analogs. >gi|430800798|pdb|4AN9|A Chain A, Crystal Structures Of Human Mek1 With Carboxamide-based Allosteric I…	E	Library	-1.31119	-1.84026	-1.55673	-1.83395	-2.35049	-2.04899	-0.65729	-0.644489	-0.651665	-1.5347	-1.47084	-1.49696
ENSG00000169032	ENST00000307102	ENSP00000302486	MAP2K1	MAP2K1-001	PRINCIPAL:1	383	Q	CAG	CATGGGTTGGTGTGCTGGGC	chr15	66782922	-	1	FALSE	27	6	15	72	0.972081	11	113	82	31	FALSE	TRUE	2	2	1	-3.364	0.554178		4AN2	gi|430800796|pdb|4AN2|A Chain A, Crystal Structures Of Human Mek1 With Carboxamide-based Allosteric Inhibitor Xl518 (gdc-0973), Or Related Analogs. >gi|430800797|pdb|4AN3|A Chain A, Crystal Structures Of Human Mek1 With Carboxamide-based Allosteric Inhibitor Xl518 (gdc-0973), Or Related Analogs. >gi|430800798|pdb|4AN9|A Chain A, Crystal Structures Of Human Mek1 With Carboxamide-based Allosteric I…	C	Library	-0.817341	-3.15994	-1.57677	-0.0923896	-2.09233	-0.703023	-2.2068	-2.82497	-2.44596	-2.53076	-2.44753	-2.48144
ENSG00000169032	ENST00000307102	ENSP00000302486	MAP2K1	MAP2K1-001	PRINCIPAL:1	148	G	GGA					1						0.375635	4	77			FALSE		2			-12.861	0.465832	Prot_kinase_dom	4AN2	gi|430800796|pdb|4AN2|A Chain A, Crystal Structures Of Human Mek1 With Carboxamide-based Allosteric Inhibitor Xl518 (gdc-0973), Or Related Analogs. >gi|430800797|pdb|4AN3|A Chain A, Crystal Structures Of Human Mek1 With Carboxamide-based Allosteric Inhibitor Xl518 (gdc-0973), Or Related Analogs. >gi|430800798|pdb|4AN9|A Chain A, Crystal Structures Of Human Mek1 With Carboxamide-based Allosteric I…	C	Library
ENSG00000169032	ENST00000307102	ENSP00000302486	MAP2K1	MAP2K1-001	PRINCIPAL:1	384	P	CCC	CATGGGTTGGTGTGCTGGGC	chr15	66782922	-	1	FALSE	27	6	15	72	0.974619	11	113	82	31	FALSE	TRUE	2	2	1	-6.234	0.614943		4AN2	gi|430800796|pdb|4AN2|A Chain A, Crystal Structures Of Human Mek1 With Carboxamide-based Allosteric Inhibitor Xl518 (gdc-0973), Or Related Analogs. >gi|430800797|pdb|4AN3|A Chain A, Crystal Structures Of Human Mek1 With Carboxamide-based Allosteric Inhibitor Xl518 (gdc-0973), Or Related Analogs. >gi|430800798|pdb|4AN9|A Chain A, Crystal Structures Of Human Mek1 With Carboxamide-based Allosteric I…	C	Library	-0.817341	-3.15994	-1.57677	-0.0923896	-2.09233	-0.703023	-2.2068	-2.82497	-2.44596	-2.53076	-2.44753	-2.48144
ENSG00000169032	ENST00000307102	ENSP00000302486	MAP2K1	MAP2K1-001	PRINCIPAL:1	19	A	GCA	CCCGACGGCTCTGCAGTTAA	chr15	66679744	+	1	TRUE	90	23	10	63	0.0482234	1	79	58	21	FALSE	FALSE	2	1	0.5	-1.365	0.921109		2Y4I	gi|319443427|pdb|2Y4I|C Chain C, Ksr2-Mek1 Heterodimer	C	Library	-2.03824	-1.28014	-1.60273	-0.954097	-3.1848	-1.60268	-0.409855	-0.17494	-0.302147	-0.908691	-1.36125	-1.15625
ENSG00000169032	ENST00000307102	ENSP00000302486	MAP2K1	MAP2K1-001	PRINCIPAL:1	151	L	CTG					1						0.383249	4	77			FALSE		2			-11.495	0.539565	Prot_kinase_dom	4AN2	gi|430800796|pdb|4AN2|A Chain A, Crystal Structures Of Human Mek1 With Carboxamide-based Allosteric Inhibitor Xl518 (gdc-0973), Or Related Analogs. >gi|430800797|pdb|4AN3|A Chain A, Crystal Structures Of Human Mek1 With Carboxamide-based Allosteric Inhibitor Xl518 (gdc-0973), Or Related Analogs. >gi|430800798|pdb|4AN9|A Chain A, Crystal Structures Of Human Mek1 With Carboxamide-based Allosteric I…	H	Library
ENSG00000169032	ENST00000307102	ENSP00000302486	MAP2K1	MAP2K1-001	PRINCIPAL:1	152	D	GAT					1						0.385787	4	77			FALSE		2			-12.346	0.518527	Prot_kinase_dom	4AN2	gi|430800796|pdb|4AN2|A Chain A, Crystal Structures Of Human Mek1 With Carboxamide-based Allosteric Inhibitor Xl518 (gdc-0973), Or Related Analogs. >gi|430800797|pdb|4AN3|A Chain A, Crystal Structures Of Human Mek1 With Carboxamide-based Allosteric Inhibitor Xl518 (gdc-0973), Or Related Analogs. >gi|430800798|pdb|4AN9|A Chain A, Crystal Structures Of Human Mek1 With Carboxamide-based Allosteric I…	H	Library
ENSG00000169032	ENST00000307102	ENSP00000302486	MAP2K1	MAP2K1-001	PRINCIPAL:1	153	Q	CAA					1						0.388325	4	77			FALSE		2			-9.481	0.474473	Prot_kinase_dom	4AN2	gi|430800796|pdb|4AN2|A Chain A, Crystal Structures Of Human Mek1 With Carboxamide-based Allosteric Inhibitor Xl518 (gdc-0973), Or Related Analogs. >gi|430800797|pdb|4AN3|A Chain A, Crystal Structures Of Human Mek1 With Carboxamide-based Allosteric Inhibitor Xl518 (gdc-0973), Or Related Analogs. >gi|430800798|pdb|4AN9|A Chain A, Crystal Structures Of Human Mek1 With Carboxamide-based Allosteric I…	H	Library
ENSG00000169032	ENST00000307102	ENSP00000302486	MAP2K1	MAP2K1-001	PRINCIPAL:1	154	V	GTC					1						0.390863	4	77			FALSE		2			-10.853	0.466573	Prot_kinase_dom	4AN2	gi|430800796|pdb|4AN2|A Chain A, Crystal Structures Of Human Mek1 With Carboxamide-based Allosteric Inhibitor Xl518 (gdc-0973), Or Related Analogs. >gi|430800797|pdb|4AN3|A Chain A, Crystal Structures Of Human Mek1 With Carboxamide-based Allosteric Inhibitor Xl518 (gdc-0973), Or Related Analogs. >gi|430800798|pdb|4AN9|A Chain A, Crystal Structures Of Human Mek1 With Carboxamide-based Allosteric I…	H	Library
ENSG00000169032	ENST00000307102	ENSP00000302486	MAP2K1	MAP2K1-001	PRINCIPAL:1	20	V	GTT	CCCGACGGCTCTGCAGTTAA	chr15	66679744	+	1	TRUE	90	23	10	63	0.0507614	1	79	58	21	FALSE	FALSE	2	1	0.5	-1.314	0.916978		2Y4I	gi|319443427|pdb|2Y4I|C Chain C, Ksr2-Mek1 Heterodimer	C	Library	-2.03824	-1.28014	-1.60273	-0.954097	-3.1848	-1.60268	-0.409855	-0.17494	-0.302147	-0.908691	-1.36125	-1.15625
ENSG00000169032	ENST00000307102	ENSP00000302486	MAP2K1	MAP2K1-001	PRINCIPAL:1	193	P	CCC	GAGTTGACTAGGATGTTGGA	chr15	66774106	-	1	FALSE	57	91	49	61	0.489848	6	124	13	111	FALSE	FALSE	2	2	1	-14.795	0.469427	Prot_kinase_dom	4AN2	gi|430800796|pdb|4AN2|A Chain A, Crystal Structures Of Human Mek1 With Carboxamide-based Allosteric Inhibitor Xl518 (gdc-0973), Or Related Analogs. >gi|430800797|pdb|4AN3|A Chain A, Crystal Structures Of Human Mek1 With Carboxamide-based Allosteric Inhibitor Xl518 (gdc-0973), Or Related Analogs. >gi|430800798|pdb|4AN9|A Chain A, Crystal Structures Of Human Mek1 With Carboxamide-based Allosteric I…	C	Library	-1.6438	-1.6438	-1.6438	-1.6438	-1.6438	-1.6438	-1.6438	-1.6438	-1.6438	-1.6438	-1.02656	-1.25128
ENSG00000169032	ENST00000307102	ENSP00000302486	MAP2K1	MAP2K1-001	PRINCIPAL:1	194	S	TCC	GAGTTGACTAGGATGTTGGA	chr15	66774106	-	1	FALSE	57	91	49	61	0.492386	6	124	13	111	FALSE	FALSE	2	2	1	-12.167	0.470608	Prot_kinase_dom	4AN2	gi|430800796|pdb|4AN2|A Chain A, Crystal Structures Of Human Mek1 With Carboxamide-based Allosteric Inhibitor Xl518 (gdc-0973), Or Related Analogs. >gi|430800797|pdb|4AN3|A Chain A, Crystal Structures Of Human Mek1 With Carboxamide-based Allosteric Inhibitor Xl518 (gdc-0973), Or Related Analogs. >gi|430800798|pdb|4AN9|A Chain A, Crystal Structures Of Human Mek1 With Carboxamide-based Allosteric I…	C	Library	-1.6438	-1.6438	-1.6438	-1.6438	-1.6438	-1.6438	-1.6438	-1.6438	-1.6438	-1.6438	-1.02656	-1.25128
ENSG00000169032	ENST00000307102	ENSP00000302486	MAP2K1	MAP2K1-001	PRINCIPAL:1	95	A	GCC	TGGCCTGGTCATGGCCAGAA	chr15	66727570	+	1	TRUE	48	63	80	55	0.241117	2	210	205	5	TRUE	FALSE	2	1	0.5	-12.357	0.233885	Prot_kinase_dom	4AN2	gi|430800796|pdb|4AN2|A Chain A, Crystal Structures Of Human Mek1 With Carboxamide-based Allosteric Inhibitor Xl518 (gdc-0973), Or Related Analogs. >gi|430800797|pdb|4AN3|A Chain A, Crystal Structures Of Human Mek1 With Carboxamide-based Allosteric Inhibitor Xl518 (gdc-0973), Or Related Analogs. >gi|430800798|pdb|4AN9|A Chain A, Crystal Structures Of Human Mek1 With Carboxamide-based Allosteric I…	E	Library	-1.73639	-1.64405	-1.68858	-2.77822	-3.88172	-3.18556	-0.425761	-0.724662	-0.549236	-1.41869	-0.785563	-1.01528
ENSG00000169032	ENST00000307102	ENSP00000302486	MAP2K1	MAP2K1-001	PRINCIPAL:1	158	A	GCT					1						0.401015	4	77			FALSE		2			-10.998	0.371429	Prot_kinase_dom	4AN2	gi|430800796|pdb|4AN2|A Chain A, Crystal Structures Of Human Mek1 With Carboxamide-based Allosteric Inhibitor Xl518 (gdc-0973), Or Related Analogs. >gi|430800797|pdb|4AN3|A Chain A, Crystal Structures Of Human Mek1 With Carboxamide-based Allosteric Inhibitor Xl518 (gdc-0973), Or Related Analogs. >gi|430800798|pdb|4AN9|A Chain A, Crystal Structures Of Human Mek1 With Carboxamide-based Allosteric I…	H	Library
ENSG00000169032	ENST00000307102	ENSP00000302486	MAP2K1	MAP2K1-001	PRINCIPAL:1	159	G	GGA					1						0.403553	4	77			FALSE		2			-10.924	0.338471	Prot_kinase_dom	4AN2	gi|430800796|pdb|4AN2|A Chain A, Crystal Structures Of Human Mek1 With Carboxamide-based Allosteric Inhibitor Xl518 (gdc-0973), Or Related Analogs. >gi|430800797|pdb|4AN3|A Chain A, Crystal Structures Of Human Mek1 With Carboxamide-based Allosteric Inhibitor Xl518 (gdc-0973), Or Related Analogs. >gi|430800798|pdb|4AN9|A Chain A, Crystal Structures Of Human Mek1 With Carboxamide-based Allosteric I…	C	Library
ENSG00000169032	ENST00000307102	ENSP00000302486	MAP2K1	MAP2K1-001	PRINCIPAL:1	160	R	AGA					1						0.406091	4	77			FALSE		2			-12.196	0.301726	Prot_kinase_dom	4AN2	gi|430800796|pdb|4AN2|A Chain A, Crystal Structures Of Human Mek1 With Carboxamide-based Allosteric Inhibitor Xl518 (gdc-0973), Or Related Analogs. >gi|430800797|pdb|4AN3|A Chain A, Crystal Structures Of Human Mek1 With Carboxamide-based Allosteric Inhibitor Xl518 (gdc-0973), Or Related Analogs. >gi|430800798|pdb|4AN9|A Chain A, Crystal Structures Of Human Mek1 With Carboxamide-based Allosteric I…	C	Library
ENSG00000169032	ENST00000307102	ENSP00000302486	MAP2K1	MAP2K1-001	PRINCIPAL:1	161	I	ATT					1						0.408629	4	77			FALSE		2			-11.375	0.31899	Prot_kinase_dom	4AN2	gi|430800796|pdb|4AN2|A Chain A, Crystal Structures Of Human Mek1 With Carboxamide-based Allosteric Inhibitor Xl518 (gdc-0973), Or Related Analogs. >gi|430800797|pdb|4AN3|A Chain A, Crystal Structures Of Human Mek1 With Carboxamide-based Allosteric Inhibitor Xl518 (gdc-0973), Or Related Analogs. >gi|430800798|pdb|4AN9|A Chain A, Crystal Structures Of Human Mek1 With Carboxamide-based Allosteric I…	C	Library
ENSG00000169032	ENST00000307102	ENSP00000302486	MAP2K1	MAP2K1-001	PRINCIPAL:1	96	R	AGA	TGGCCTGGTCATGGCCAGAA	chr15	66727570	+	1	TRUE	48	63	80	55	0.243655	2	210	205	5	TRUE	FALSE	2	1	0.5	-12.821	0.188365	Prot_kinase_dom	4AN2	gi|430800796|pdb|4AN2|A Chain A, Crystal Structures Of Human Mek1 With Carboxamide-based Allosteric Inhibitor Xl518 (gdc-0973), Or Related Analogs. >gi|430800797|pdb|4AN3|A Chain A, Crystal Structures Of Human Mek1 With Carboxamide-based Allosteric Inhibitor Xl518 (gdc-0973), Or Related Analogs. >gi|430800798|pdb|4AN9|A Chain A, Crystal Structures Of Human Mek1 With Carboxamide-based Allosteric I…	E	Library	-1.73639	-1.64405	-1.68858	-2.77822	-3.88172	-3.18556	-0.425761	-0.724662	-0.549236	-1.41869	-0.785563	-1.01528
ENSG00000169032	ENST00000307102	ENSP00000302486	MAP2K1	MAP2K1-001	PRINCIPAL:1	11	L	CTG	GACGCCCATCCAGCTGAACC	chr15	66679719	+	1	TRUE	65	69	19	72	0.0279188	1	79	33	46	FALSE	FALSE	2	1	0.5	-2.007	0.928185		2Y4I	gi|319443427|pdb|2Y4I|C Chain C, Ksr2-Mek1 Heterodimer	C	Library	-4.69759	-0.807189	-1.68862	-8.30495	0.203049	-0.912202	-2.87523	-3.47416	-3.10788	-4.31489	-4.00563	-4.12585
ENSG00000169032	ENST00000307102	ENSP00000302486	MAP2K1	MAP2K1-001	PRINCIPAL:1	12	N	AAC	GACGCCCATCCAGCTGAACC	chr15	66679719	+	1	TRUE	65	69	19	72	0.0304569	1	79	33	46	FALSE	FALSE	2	1	0.5	-2.191	0.922774		2Y4I	gi|319443427|pdb|2Y4I|C Chain C, Ksr2-Mek1 Heterodimer	C	Library	-4.69759	-0.807189	-1.68862	-8.30495	0.203049	-0.912202	-2.87523	-3.47416	-3.10788	-4.31489	-4.00563	-4.12585
ENSG00000169032	ENST00000307102	ENSP00000302486	MAP2K1	MAP2K1-001	PRINCIPAL:1	229	Y	TAC	TTCTGTTCATACCGACATGT	chr15	66774212	-	1	FALSE	88	84	77	50	0.581218	6	124	119	5	FALSE	FALSE	2	2	1	-14.718	0.455267	Prot_kinase_dom	4AN2	gi|430800796|pdb|4AN2|A Chain A, Crystal Structures Of Human Mek1 With Carboxamide-based Allosteric Inhibitor Xl518 (gdc-0973), Or Related Analogs. >gi|430800797|pdb|4AN3|A Chain A, Crystal Structures Of Human Mek1 With Carboxamide-based Allosteric Inhibitor Xl518 (gdc-0973), Or Related Analogs. >gi|430800798|pdb|4AN9|A Chain A, Crystal Structures Of Human Mek1 With Carboxamide-based Allosteric I…	C	Library	-2.01861	-1.44148	-1.69582	-2.57941	-1.22008	-1.79666	-0.812586	-0.939098	-0.866681	-1.60227	-1.27695	-1.40299
ENSG00000169032	ENST00000307102	ENSP00000302486	MAP2K1	MAP2K1-001	PRINCIPAL:1	166	L	TTA					1						0.42132	4	77			FALSE		2			-11.455	0.203282	Prot_kinase_dom	4AN2	gi|430800796|pdb|4AN2|A Chain A, Crystal Structures Of Human Mek1 With Carboxamide-based Allosteric Inhibitor Xl518 (gdc-0973), Or Related Analogs. >gi|430800797|pdb|4AN3|A Chain A, Crystal Structures Of Human Mek1 With Carboxamide-based Allosteric Inhibitor Xl518 (gdc-0973), Or Related Analogs. >gi|430800798|pdb|4AN9|A Chain A, Crystal Structures Of Human Mek1 With Carboxamide-based Allosteric I…	H	Library
ENSG00000169032	ENST00000307102	ENSP00000302486	MAP2K1	MAP2K1-001	PRINCIPAL:1	167	G	GGA					1						0.423858	4	77			FALSE		2			-13.056	0.18371	Prot_kinase_dom	4AN2	gi|430800796|pdb|4AN2|A Chain A, Crystal Structures Of Human Mek1 With Carboxamide-based Allosteric Inhibitor Xl518 (gdc-0973), Or Related Analogs. >gi|430800797|pdb|4AN3|A Chain A, Crystal Structures Of Human Mek1 With Carboxamide-based Allosteric Inhibitor Xl518 (gdc-0973), Or Related Analogs. >gi|430800798|pdb|4AN9|A Chain A, Crystal Structures Of Human Mek1 With Carboxamide-based Allosteric I…	H	Library
ENSG00000169032	ENST00000307102	ENSP00000302486	MAP2K1	MAP2K1-001	PRINCIPAL:1	168	K	AAA					1						0.426396	4	77			FALSE		2			-11.543	0.163603	Prot_kinase_dom	4AN2	gi|430800796|pdb|4AN2|A Chain A, Crystal Structures Of Human Mek1 With Carboxamide-based Allosteric Inhibitor Xl518 (gdc-0973), Or Related Analogs. >gi|430800797|pdb|4AN3|A Chain A, Crystal Structures Of Human Mek1 With Carboxamide-based Allosteric Inhibitor Xl518 (gdc-0973), Or Related Analogs. >gi|430800798|pdb|4AN9|A Chain A, Crystal Structures Of Human Mek1 With Carboxamide-based Allosteric I…	H	Library
ENSG00000169032	ENST00000307102	ENSP00000302486	MAP2K1	MAP2K1-001	PRINCIPAL:1	169	V	GTT					1						0.428934	4	77			FALSE		2			-11.177	0.144413	Prot_kinase_dom	4AN2	gi|430800796|pdb|4AN2|A Chain A, Crystal Structures Of Human Mek1 With Carboxamide-based Allosteric Inhibitor Xl518 (gdc-0973), Or Related Analogs. >gi|430800797|pdb|4AN3|A Chain A, Crystal Structures Of Human Mek1 With Carboxamide-based Allosteric Inhibitor Xl518 (gdc-0973), Or Related Analogs. >gi|430800798|pdb|4AN9|A Chain A, Crystal Structures Of Human Mek1 With Carboxamide-based Allosteric I…	H	Library
ENSG00000169032	ENST00000307102	ENSP00000302486	MAP2K1	MAP2K1-001	PRINCIPAL:1	170	S	AGC					1						0.431472	4	77			FALSE		2			-10.306	0.137342	Prot_kinase_dom	4AN2	gi|430800796|pdb|4AN2|A Chain A, Crystal Structures Of Human Mek1 With Carboxamide-based Allosteric Inhibitor Xl518 (gdc-0973), Or Related Analogs. >gi|430800797|pdb|4AN3|A Chain A, Crystal Structures Of Human Mek1 With Carboxamide-based Allosteric Inhibitor Xl518 (gdc-0973), Or Related Analogs. >gi|430800798|pdb|4AN9|A Chain A, Crystal Structures Of Human Mek1 With Carboxamide-based Allosteric I…	H	Library
ENSG00000169032	ENST00000307102	ENSP00000302486	MAP2K1	MAP2K1-001	PRINCIPAL:1	171	I	ATT					1						0.43401	4	77			FALSE		2			-10.407	0.124196	Prot_kinase_dom	4AN2	gi|430800796|pdb|4AN2|A Chain A, Crystal Structures Of Human Mek1 With Carboxamide-based Allosteric Inhibitor Xl518 (gdc-0973), Or Related Analogs. >gi|430800797|pdb|4AN3|A Chain A, Crystal Structures Of Human Mek1 With Carboxamide-based Allosteric Inhibitor Xl518 (gdc-0973), Or Related Analogs. >gi|430800798|pdb|4AN9|A Chain A, Crystal Structures Of Human Mek1 With Carboxamide-based Allosteric I…	H	Library
ENSG00000169032	ENST00000307102	ENSP00000302486	MAP2K1	MAP2K1-001	PRINCIPAL:1	172	A	GCT					1						0.436548	4	77			FALSE		2			-10.885	0.116964	Prot_kinase_dom	4AN2	gi|430800796|pdb|4AN2|A Chain A, Crystal Structures Of Human Mek1 With Carboxamide-based Allosteric Inhibitor Xl518 (gdc-0973), Or Related Analogs. >gi|430800797|pdb|4AN3|A Chain A, Crystal Structures Of Human Mek1 With Carboxamide-based Allosteric Inhibitor Xl518 (gdc-0973), Or Related Analogs. >gi|430800798|pdb|4AN9|A Chain A, Crystal Structures Of Human Mek1 With Carboxamide-based Allosteric I…	H	Library
ENSG00000169032	ENST00000307102	ENSP00000302486	MAP2K1	MAP2K1-001	PRINCIPAL:1	230	M	ATG	TTCTGTTCATACCGACATGT	chr15	66774212	-	1	FALSE	88	84	77	50	0.583756	6	124	119	5	FALSE	FALSE	2	2	1	-12.88	0.489814	Prot_kinase_dom	4AN2	gi|430800796|pdb|4AN2|A Chain A, Crystal Structures Of Human Mek1 With Carboxamide-based Allosteric Inhibitor Xl518 (gdc-0973), Or Related Analogs. >gi|430800797|pdb|4AN3|A Chain A, Crystal Structures Of Human Mek1 With Carboxamide-based Allosteric Inhibitor Xl518 (gdc-0973), Or Related Analogs. >gi|430800798|pdb|4AN9|A Chain A, Crystal Structures Of Human Mek1 With Carboxamide-based Allosteric I…	C	Library	-2.01861	-1.44148	-1.69582	-2.57941	-1.22008	-1.79666	-0.812586	-0.939098	-0.866681	-1.60227	-1.27695	-1.40299
ENSG00000169032	ENST00000307102	ENSP00000302486	MAP2K1	MAP2K1-001	PRINCIPAL:1	321	P	CCT	CCACTGGGCAGTTTTGGAGG	chr15	66781558	-	1	FALSE	36	56	51	51	0.814721	9	61	5	56	FALSE	FALSE	2	2	1	-14.076	0.477696	Prot_kinase_dom	4AN2	gi|430800796|pdb|4AN2|A Chain A, Crystal Structures Of Human Mek1 With Carboxamide-based Allosteric Inhibitor Xl518 (gdc-0973), Or Related Analogs. >gi|430800797|pdb|4AN3|A Chain A, Crystal Structures Of Human Mek1 With Carboxamide-based Allosteric Inhibitor Xl518 (gdc-0973), Or Related Analogs. >gi|430800798|pdb|4AN9|A Chain A, Crystal Structures Of Human Mek1 With Carboxamide-based Allosteric I…	C	Library	-2.80102	-1.25909	-1.81946	-4.27012	-3.22071	-3.69269	-1.51277	-1.59448	-1.54802	-2.41238	-1.86506	-2.06735
ENSG00000169032	ENST00000307102	ENSP00000302486	MAP2K1	MAP2K1-001	PRINCIPAL:1	175	K	AAA					1						0.444162	5	51			TRUE		2			-11.478	0.131058	Prot_kinase_dom	4AN2	gi|430800796|pdb|4AN2|A Chain A, Crystal Structures Of Human Mek1 With Carboxamide-based Allosteric Inhibitor Xl518 (gdc-0973), Or Related Analogs. >gi|430800797|pdb|4AN3|A Chain A, Crystal Structures Of Human Mek1 With Carboxamide-based Allosteric Inhibitor Xl518 (gdc-0973), Or Related Analogs. >gi|430800798|pdb|4AN9|A Chain A, Crystal Structures Of Human Mek1 With Carboxamide-based Allosteric I…	H	Library
ENSG00000169032	ENST00000307102	ENSP00000302486	MAP2K1	MAP2K1-001	PRINCIPAL:1	176	G	GGC					1						0.446701	5	51			TRUE		2			-13.087	0.140636	Prot_kinase_dom	4AN2	gi|430800796|pdb|4AN2|A Chain A, Crystal Structures Of Human Mek1 With Carboxamide-based Allosteric Inhibitor Xl518 (gdc-0973), Or Related Analogs. >gi|430800797|pdb|4AN3|A Chain A, Crystal Structures Of Human Mek1 With Carboxamide-based Allosteric Inhibitor Xl518 (gdc-0973), Or Related Analogs. >gi|430800798|pdb|4AN9|A Chain A, Crystal Structures Of Human Mek1 With Carboxamide-based Allosteric I…	H	Library
ENSG00000169032	ENST00000307102	ENSP00000302486	MAP2K1	MAP2K1-001	PRINCIPAL:1	322	P	CCT	CCACTGGGCAGTTTTGGAGG	chr15	66781558	-	1	FALSE	36	56	51	51	0.817259	9	61	5	56	FALSE	FALSE	2	2	1	-14.076	0.496791	Prot_kinase_dom	4AN2	gi|430800796|pdb|4AN2|A Chain A, Crystal Structures Of Human Mek1 With Carboxamide-based Allosteric Inhibitor Xl518 (gdc-0973), Or Related Analogs. >gi|430800797|pdb|4AN3|A Chain A, Crystal Structures Of Human Mek1 With Carboxamide-based Allosteric Inhibitor Xl518 (gdc-0973), Or Related Analogs. >gi|430800798|pdb|4AN9|A Chain A, Crystal Structures Of Human Mek1 With Carboxamide-based Allosteric I…	C	Library	-2.80102	-1.25909	-1.81946	-4.27012	-3.22071	-3.69269	-1.51277	-1.59448	-1.54802	-2.41238	-1.86506	-2.06735
ENSG00000169032	ENST00000307102	ENSP00000302486	MAP2K1	MAP2K1-001	PRINCIPAL:1	219	M	ATG	GCCCACGAAGGAGTTGGCCA	chr15	66774182	-	1	FALSE		78		53	0.555838	6	124	89	35	FALSE	FALSE	2	2	1	-13.05	0.321763	Prot_kinase_dom	4AN2	gi|430800796|pdb|4AN2|A Chain A, Crystal Structures Of Human Mek1 With Carboxamide-based Allosteric Inhibitor Xl518 (gdc-0973), Or Related Analogs. >gi|430800797|pdb|4AN3|A Chain A, Crystal Structures Of Human Mek1 With Carboxamide-based Allosteric Inhibitor Xl518 (gdc-0973), Or Related Analogs. >gi|430800798|pdb|4AN9|A Chain A, Crystal Structures Of Human Mek1 With Carboxamide-based Allosteric I…	H	Library	-0.997564	-3.76269	-1.82069	1.54502	0.391486	1.12364	-2.09143	-1.61183	-1.86139	-2.80873	-3.41955	-3.13453
ENSG00000169032	ENST00000307102	ENSP00000302486	MAP2K1	MAP2K1-001	PRINCIPAL:1	220	A	GCC	GCCCACGAAGGAGTTGGCCA	chr15	66774182	-	1	FALSE		78		53	0.558376	6	124	89	35	FALSE	FALSE	2	2	1	-12.135	0.314302	Prot_kinase_dom	4AN2	gi|430800796|pdb|4AN2|A Chain A, Crystal Structures Of Human Mek1 With Carboxamide-based Allosteric Inhibitor Xl518 (gdc-0973), Or Related Analogs. >gi|430800797|pdb|4AN3|A Chain A, Crystal Structures Of Human Mek1 With Carboxamide-based Allosteric Inhibitor Xl518 (gdc-0973), Or Related Analogs. >gi|430800798|pdb|4AN9|A Chain A, Crystal Structures Of Human Mek1 With Carboxamide-based Allosteric I…	H	Library	-0.997564	-3.76269	-1.82069	1.54502	0.391486	1.12364	-2.09143	-1.61183	-1.86139	-2.80873	-3.41955	-3.13453
ENSG00000169032	ENST00000307102	ENSP00000302486	MAP2K1	MAP2K1-001	PRINCIPAL:1	221	N	AAC	CCTTGTGCCCACGAAGGAGT	chr15	66774188	-	1	FALSE	69	63	85	43	0.560914	6	124	95	29	FALSE	FALSE	2	2	1	-13.684	0.311116	Prot_kinase_dom	4AN2	gi|430800796|pdb|4AN2|A Chain A, Crystal Structures Of Human Mek1 With Carboxamide-based Allosteric Inhibitor Xl518 (gdc-0973), Or Related Analogs. >gi|430800797|pdb|4AN3|A Chain A, Crystal Structures Of Human Mek1 With Carboxamide-based Allosteric Inhibitor Xl518 (gdc-0973), Or Related Analogs. >gi|430800798|pdb|4AN9|A Chain A, Crystal Structures Of Human Mek1 With Carboxamide-based Allosteric I…	C	Library	-1.26879	-2.68238	-1.82183	-7.40886	-7.67109	-7.52364	-1.3551	-0.921408	-1.14881	-0.491314	-0.949198	-0.741576
ENSG00000169032	ENST00000307102	ENSP00000302486	MAP2K1	MAP2K1-001	PRINCIPAL:1	222	S	TCC	CCTTGTGCCCACGAAGGAGT	chr15	66774188	-	1	FALSE	69	63	85	43	0.563452	6	124	95	29	FALSE	FALSE	2	2	1	-11.973	0.327933	Prot_kinase_dom	4AN2	gi|430800796|pdb|4AN2|A Chain A, Crystal Structures Of Human Mek1 With Carboxamide-based Allosteric Inhibitor Xl518 (gdc-0973), Or Related Analogs. >gi|430800797|pdb|4AN3|A Chain A, Crystal Structures Of Human Mek1 With Carboxamide-based Allosteric Inhibitor Xl518 (gdc-0973), Or Related Analogs. >gi|430800798|pdb|4AN9|A Chain A, Crystal Structures Of Human Mek1 With Carboxamide-based Allosteric I…	C	Library	-1.26879	-2.68238	-1.82183	-7.40886	-7.67109	-7.52364	-1.3551	-0.921408	-1.14881	-0.491314	-0.949198	-0.741576
ENSG00000169032	ENST00000307102	ENSP00000302486	MAP2K1	MAP2K1-001	PRINCIPAL:1	13	P	CCG	CTGCAGAGCCGTCGGGGGCC	chr15	66679726	-	1	FALSE	66	18	3	77	0.0329949	1	79	40	39	FALSE	FALSE	2	1	0.5	-2.924	0.921901		2Y4I	gi|319443427|pdb|2Y4I|C Chain C, Ksr2-Mek1 Heterodimer	C	Library	-0.90968	-4.70894	-1.83423	-10.5137	-8.11641	-8.94621	-2.65357	-3.3545	-2.9201	-2.68064	-3.3537	-3.03601
ENSG00000169032	ENST00000307102	ENSP00000302486	MAP2K1	MAP2K1-001	PRINCIPAL:1	181	R	AGG					1						0.459391	5	51			TRUE		2			-12.3	0.345803	Prot_kinase_dom	4AN2	gi|430800796|pdb|4AN2|A Chain A, Crystal Structures Of Human Mek1 With Carboxamide-based Allosteric Inhibitor Xl518 (gdc-0973), Or Related Analogs. >gi|430800797|pdb|4AN3|A Chain A, Crystal Structures Of Human Mek1 With Carboxamide-based Allosteric Inhibitor Xl518 (gdc-0973), Or Related Analogs. >gi|430800798|pdb|4AN9|A Chain A, Crystal Structures Of Human Mek1 With Carboxamide-based Allosteric I…	H	Library
ENSG00000169032	ENST00000307102	ENSP00000302486	MAP2K1	MAP2K1-001	PRINCIPAL:1	182	E	GAG					1						0.461929	5	51			TRUE		2			-11.684	0.380247	Prot_kinase_dom	4AN2	gi|430800796|pdb|4AN2|A Chain A, Crystal Structures Of Human Mek1 With Carboxamide-based Allosteric Inhibitor Xl518 (gdc-0973), Or Related Analogs. >gi|430800797|pdb|4AN3|A Chain A, Crystal Structures Of Human Mek1 With Carboxamide-based Allosteric Inhibitor Xl518 (gdc-0973), Or Related Analogs. >gi|430800798|pdb|4AN9|A Chain A, Crystal Structures Of Human Mek1 With Carboxamide-based Allosteric I…	H	Library
ENSG00000169032	ENST00000307102	ENSP00000302486	MAP2K1	MAP2K1-001	PRINCIPAL:1	183	K	AAG					1						0.464467	5	51			TRUE		2			-12.134	0.435864	Prot_kinase_dom	4AN2	gi|430800796|pdb|4AN2|A Chain A, Crystal Structures Of Human Mek1 With Carboxamide-based Allosteric Inhibitor Xl518 (gdc-0973), Or Related Analogs. >gi|430800797|pdb|4AN3|A Chain A, Crystal Structures Of Human Mek1 With Carboxamide-based Allosteric Inhibitor Xl518 (gdc-0973), Or Related Analogs. >gi|430800798|pdb|4AN9|A Chain A, Crystal Structures Of Human Mek1 With Carboxamide-based Allosteric I…	H	Library
ENSG00000169032	ENST00000307102	ENSP00000302486	MAP2K1	MAP2K1-001	PRINCIPAL:1	184	H	CAC					1						0.467005	5	51			TRUE		2			-14.939	0.451414	Prot_kinase_dom	4AN2	gi|430800796|pdb|4AN2|A Chain A, Crystal Structures Of Human Mek1 With Carboxamide-based Allosteric Inhibitor Xl518 (gdc-0973), Or Related Analogs. >gi|430800797|pdb|4AN3|A Chain A, Crystal Structures Of Human Mek1 With Carboxamide-based Allosteric Inhibitor Xl518 (gdc-0973), Or Related Analogs. >gi|430800798|pdb|4AN9|A Chain A, Crystal Structures Of Human Mek1 With Carboxamide-based Allosteric I…	H	Library
ENSG00000169032	ENST00000307102	ENSP00000302486	MAP2K1	MAP2K1-001	PRINCIPAL:1	185	K	AAG					1						0.469543	5	51			TRUE		2			-9.788	0.441622	Prot_kinase_dom	4AN2	gi|430800796|pdb|4AN2|A Chain A, Crystal Structures Of Human Mek1 With Carboxamide-based Allosteric Inhibitor Xl518 (gdc-0973), Or Related Analogs. >gi|430800797|pdb|4AN3|A Chain A, Crystal Structures Of Human Mek1 With Carboxamide-based Allosteric Inhibitor Xl518 (gdc-0973), Or Related Analogs. >gi|430800798|pdb|4AN9|A Chain A, Crystal Structures Of Human Mek1 With Carboxamide-based Allosteric I…	H	Library
ENSG00000169032	ENST00000307102	ENSP00000302486	MAP2K1	MAP2K1-001	PRINCIPAL:1	186	I	ATC					1						0.472081	5	51			TRUE		2			-11.762	0.455423	Prot_kinase_dom	4AN2	gi|430800796|pdb|4AN2|A Chain A, Crystal Structures Of Human Mek1 With Carboxamide-based Allosteric Inhibitor Xl518 (gdc-0973), Or Related Analogs. >gi|430800797|pdb|4AN3|A Chain A, Crystal Structures Of Human Mek1 With Carboxamide-based Allosteric Inhibitor Xl518 (gdc-0973), Or Related Analogs. >gi|430800798|pdb|4AN9|A Chain A, Crystal Structures Of Human Mek1 With Carboxamide-based Allosteric I…	H	Library
ENSG00000169032	ENST00000307102	ENSP00000302486	MAP2K1	MAP2K1-001	PRINCIPAL:1	14	A	GCC	CTGCAGAGCCGTCGGGGGCC	chr15	66679726	-	1	FALSE	66	18	3	77	0.035533	1	79	40	39	FALSE	FALSE	2	1	0.5	-1.61	0.9231		2Y4I	gi|319443427|pdb|2Y4I|C Chain C, Ksr2-Mek1 Heterodimer	C	Library	-0.90968	-4.70894	-1.83423	-10.5137	-8.11641	-8.94621	-2.65357	-3.3545	-2.9201	-2.68064	-3.3537	-3.03601
ENSG00000169032	ENST00000307102	ENSP00000302486	MAP2K1	MAP2K1-001	PRINCIPAL:1	234	R	AGA	TGCAGCCAGAAAGACTCCAG	chr15	66777339	+	1	TRUE	35	95	72	71	0.593909	7	201	11	190	TRUE	FALSE	2	2	1	-12.531	0.633036	Prot_kinase_dom	4AN2	gi|430800796|pdb|4AN2|A Chain A, Crystal Structures Of Human Mek1 With Carboxamide-based Allosteric Inhibitor Xl518 (gdc-0973), Or Related Analogs. >gi|430800797|pdb|4AN3|A Chain A, Crystal Structures Of Human Mek1 With Carboxamide-based Allosteric Inhibitor Xl518 (gdc-0973), Or Related Analogs. >gi|430800798|pdb|4AN9|A Chain A, Crystal Structures Of Human Mek1 With Carboxamide-based Allosteric I…	H	Library	-4.04275	-1.03121	-1.84076	-4.04275	-3.64771	-3.84749	-3.71803	-4.04275	-3.85147	-4.04275	-3.19404	-3.4879
ENSG00000169032	ENST00000307102	ENSP00000302486	MAP2K1	MAP2K1-001	PRINCIPAL:1	189	R	AGA					1						0.479695	5	51			TRUE		2			-12.589	0.480337	Prot_kinase_dom	4AN2	gi|430800796|pdb|4AN2|A Chain A, Crystal Structures Of Human Mek1 With Carboxamide-based Allosteric Inhibitor Xl518 (gdc-0973), Or Related Analogs. >gi|430800797|pdb|4AN3|A Chain A, Crystal Structures Of Human Mek1 With Carboxamide-based Allosteric Inhibitor Xl518 (gdc-0973), Or Related Analogs. >gi|430800798|pdb|4AN9|A Chain A, Crystal Structures Of Human Mek1 With Carboxamide-based Allosteric I…	C	Library
ENSG00000169032	ENST00000307102	ENSP00000302486	MAP2K1	MAP2K1-001	PRINCIPAL:1	190	D	GAT					1						0.482234	6	51			TRUE		2			-13.618	0.478681	Prot_kinase_dom	4AN2	gi|430800796|pdb|4AN2|A Chain A, Crystal Structures Of Human Mek1 With Carboxamide-based Allosteric Inhibitor Xl518 (gdc-0973), Or Related Analogs. >gi|430800797|pdb|4AN3|A Chain A, Crystal Structures Of Human Mek1 With Carboxamide-based Allosteric Inhibitor Xl518 (gdc-0973), Or Related Analogs. >gi|430800798|pdb|4AN9|A Chain A, Crystal Structures Of Human Mek1 With Carboxamide-based Allosteric I…	C	Library
ENSG00000169032	ENST00000307102	ENSP00000302486	MAP2K1	MAP2K1-001	PRINCIPAL:1	191	V	GTC					1						0.484772	6	124			FALSE		2			-12.158	0.469164	Prot_kinase_dom	4AN2	gi|430800796|pdb|4AN2|A Chain A, Crystal Structures Of Human Mek1 With Carboxamide-based Allosteric Inhibitor Xl518 (gdc-0973), Or Related Analogs. >gi|430800797|pdb|4AN3|A Chain A, Crystal Structures Of Human Mek1 With Carboxamide-based Allosteric Inhibitor Xl518 (gdc-0973), Or Related Analogs. >gi|430800798|pdb|4AN9|A Chain A, Crystal Structures Of Human Mek1 With Carboxamide-based Allosteric I…	C	Library
ENSG00000169032	ENST00000307102	ENSP00000302486	MAP2K1	MAP2K1-001	PRINCIPAL:1	192	K	AAG					1						0.48731	6	124			FALSE		2			-13.063	0.446977	Prot_kinase_dom	4AN2	gi|430800796|pdb|4AN2|A Chain A, Crystal Structures Of Human Mek1 With Carboxamide-based Allosteric Inhibitor Xl518 (gdc-0973), Or Related Analogs. >gi|430800797|pdb|4AN3|A Chain A, Crystal Structures Of Human Mek1 With Carboxamide-based Allosteric Inhibitor Xl518 (gdc-0973), Or Related Analogs. >gi|430800798|pdb|4AN9|A Chain A, Crystal Structures Of Human Mek1 With Carboxamide-based Allosteric I…	C	Library
ENSG00000169032	ENST00000307102	ENSP00000302486	MAP2K1	MAP2K1-001	PRINCIPAL:1	235	L	CTC	TGCAGCCAGAAAGACTCCAG	chr15	66777339	+	1	TRUE	35	95	72	71	0.596447	7	201	11	190	TRUE	FALSE	2	2	1	-11.725	0.586953	Prot_kinase_dom	4AN2	gi|430800796|pdb|4AN2|A Chain A, Crystal Structures Of Human Mek1 With Carboxamide-based Allosteric Inhibitor Xl518 (gdc-0973), Or Related Analogs. >gi|430800797|pdb|4AN3|A Chain A, Crystal Structures Of Human Mek1 With Carboxamide-based Allosteric Inhibitor Xl518 (gdc-0973), Or Related Analogs. >gi|430800798|pdb|4AN9|A Chain A, Crystal Structures Of Human Mek1 With Carboxamide-based Allosteric I…	H	Library	-4.04275	-1.03121	-1.84076	-4.04275	-3.64771	-3.84749	-3.71803	-4.04275	-3.85147	-4.04275	-3.19404	-3.4879
ENSG00000169032	ENST00000307102	ENSP00000302486	MAP2K1	MAP2K1-001	PRINCIPAL:1	87	H	CAC	TGACCAGGCCAGAAGGCTTG	chr15	66727547	-	1	FALSE	37	59	65	59	0.220812	2	210	182	28	TRUE	FALSE	2	1	0.5	-15.642	0.415842	Prot_kinase_dom	4AN2	gi|430800796|pdb|4AN2|A Chain A, Crystal Structures Of Human Mek1 With Carboxamide-based Allosteric Inhibitor Xl518 (gdc-0973), Or Related Analogs. >gi|430800797|pdb|4AN3|A Chain A, Crystal Structures Of Human Mek1 With Carboxamide-based Allosteric Inhibitor Xl518 (gdc-0973), Or Related Analogs. >gi|430800798|pdb|4AN9|A Chain A, Crystal Structures Of Human Mek1 With Carboxamide-based Allosteric I…	E	Library	-2.19418	-1.67501	-1.90635	-9.50931	-10.1666	-9.77529	-0.880595	-2.13328	-1.30409	0.440618	0.314023	0.367836
ENSG00000169032	ENST00000307102	ENSP00000302486	MAP2K1	MAP2K1-001	PRINCIPAL:1	88	K	AAG	TGACCAGGCCAGAAGGCTTG	chr15	66727547	-	1	FALSE	37	59	65	59	0.22335	2	210	182	28	TRUE	FALSE	2	1	0.5	-11.764	0.444698	Prot_kinase_dom	4AN2	gi|430800796|pdb|4AN2|A Chain A, Crystal Structures Of Human Mek1 With Carboxamide-based Allosteric Inhibitor Xl518 (gdc-0973), Or Related Analogs. >gi|430800797|pdb|4AN3|A Chain A, Crystal Structures Of Human Mek1 With Carboxamide-based Allosteric Inhibitor Xl518 (gdc-0973), Or Related Analogs. >gi|430800798|pdb|4AN9|A Chain A, Crystal Structures Of Human Mek1 With Carboxamide-based Allosteric I…	C	Library	-2.19418	-1.67501	-1.90635	-9.50931	-10.1666	-9.77529	-0.880595	-2.13328	-1.30409	0.440618	0.314023	0.367836
ENSG00000169032	ENST00000307102	ENSP00000302486	MAP2K1	MAP2K1-001	PRINCIPAL:1	72	S	AGT	CTTTGAGAAGATCAGTGAGC	chr15	66727501	+	1	TRUE	37	50	54	61	0.182741	2	210	136	74	TRUE	FALSE	2	1	0.5	-10.174	0.535542	Prot_kinase_dom	4AN2	gi|430800796|pdb|4AN2|A Chain A, Crystal Structures Of Human Mek1 With Carboxamide-based Allosteric Inhibitor Xl518 (gdc-0973), Or Related Analogs. >gi|430800797|pdb|4AN3|A Chain A, Crystal Structures Of Human Mek1 With Carboxamide-based Allosteric Inhibitor Xl518 (gdc-0973), Or Related Analogs. >gi|430800798|pdb|4AN9|A Chain A, Crystal Structures Of Human Mek1 With Carboxamide-based Allosteric I…	H	Library	-1.23293	-3.14973	-1.91046	-7.35706	-7.58511	-7.45754	-1.01443	-1.52702	-1.21714	-2.15211	-2.14733	-2.14931
ENSG00000169032	ENST00000307102	ENSP00000302486	MAP2K1	MAP2K1-001	PRINCIPAL:1	73	E	GAG	CTTTGAGAAGATCAGTGAGC	chr15	66727501	+	1	TRUE	37	50	54	61	0.185279	2	210	136	74	TRUE	FALSE	2	1	0.5	-13.118	0.506927	Prot_kinase_dom	4AN2	gi|430800796|pdb|4AN2|A Chain A, Crystal Structures Of Human Mek1 With Carboxamide-based Allosteric Inhibitor Xl518 (gdc-0973), Or Related Analogs. >gi|430800797|pdb|4AN3|A Chain A, Crystal Structures Of Human Mek1 With Carboxamide-based Allosteric Inhibitor Xl518 (gdc-0973), Or Related Analogs. >gi|430800798|pdb|4AN9|A Chain A, Crystal Structures Of Human Mek1 With Carboxamide-based Allosteric I…	H	Library	-1.23293	-3.14973	-1.91046	-7.35706	-7.58511	-7.45754	-1.01443	-1.52702	-1.21714	-2.15211	-2.14733	-2.14931
ENSG00000169032	ENST00000307102	ENSP00000302486	MAP2K1	MAP2K1-001	PRINCIPAL:1	87	H	CAC	GACCAGGCCAGAAGGCTTGT	chr15	66727546	-	1	FALSE	42	46	59	56	0.220812	2	210	181	29	TRUE	FALSE	2	1	0.5	-15.642	0.415842	Prot_kinase_dom	4AN2	gi|430800796|pdb|4AN2|A Chain A, Crystal Structures Of Human Mek1 With Carboxamide-based Allosteric Inhibitor Xl518 (gdc-0973), Or Related Analogs. >gi|430800797|pdb|4AN3|A Chain A, Crystal Structures Of Human Mek1 With Carboxamide-based Allosteric Inhibitor Xl518 (gdc-0973), Or Related Analogs. >gi|430800798|pdb|4AN9|A Chain A, Crystal Structures Of Human Mek1 With Carboxamide-based Allosteric I…	E	Library	-1.49966	-2.47096	-1.91424	-8.48075	-0.781098	-1.89287	-2.03525	-0.895581	-1.42412	-2.82368	-0.475547	-1.05979
ENSG00000169032	ENST00000307102	ENSP00000302486	MAP2K1	MAP2K1-001	PRINCIPAL:1	88	K	AAG	GACCAGGCCAGAAGGCTTGT	chr15	66727546	-	1	FALSE	42	46	59	56	0.22335	2	210	181	29	TRUE	FALSE	2	1	0.5	-11.764	0.444698	Prot_kinase_dom	4AN2	gi|430800796|pdb|4AN2|A Chain A, Crystal Structures Of Human Mek1 With Carboxamide-based Allosteric Inhibitor Xl518 (gdc-0973), Or Related Analogs. >gi|430800797|pdb|4AN3|A Chain A, Crystal Structures Of Human Mek1 With Carboxamide-based Allosteric Inhibitor Xl518 (gdc-0973), Or Related Analogs. >gi|430800798|pdb|4AN9|A Chain A, Crystal Structures Of Human Mek1 With Carboxamide-based Allosteric I…	C	Library	-1.49966	-2.47096	-1.91424	-8.48075	-0.781098	-1.89287	-2.03525	-0.895581	-1.42412	-2.82368	-0.475547	-1.05979
ENSG00000169032	ENST00000307102	ENSP00000302486	MAP2K1	MAP2K1-001	PRINCIPAL:1	82	V	GTG	CAATGGCGGTGTGGTGTTCA	chr15	66727531	+	1	TRUE	70	38	45	56	0.208122	2	210	166	44	TRUE	FALSE	2	1	0.5	-11.793	0.382923	Prot_kinase_dom	4AN2	gi|430800796|pdb|4AN2|A Chain A, Crystal Structures Of Human Mek1 With Carboxamide-based Allosteric Inhibitor Xl518 (gdc-0973), Or Related Analogs. >gi|430800797|pdb|4AN3|A Chain A, Crystal Structures Of Human Mek1 With Carboxamide-based Allosteric Inhibitor Xl518 (gdc-0973), Or Related Analogs. >gi|430800798|pdb|4AN9|A Chain A, Crystal Structures Of Human Mek1 With Carboxamide-based Allosteric I…	E	Library	-1.54037	-2.43313	-1.92725	-3.14383	-3.42432	-3.26616	-1.08752	-1.6516	-1.30823	-1.94929	-0.746587	-1.13183
ENSG00000169032	ENST00000307102	ENSP00000302486	MAP2K1	MAP2K1-001	PRINCIPAL:1	83	F	TTC	CAATGGCGGTGTGGTGTTCA	chr15	66727531	+	1	TRUE	70	38	45	56	0.21066	2	210	166	44	TRUE	FALSE	2	1	0.5	-9.126	0.392297	Prot_kinase_dom	4AN2	gi|430800796|pdb|4AN2|A Chain A, Crystal Structures Of Human Mek1 With Carboxamide-based Allosteric Inhibitor Xl518 (gdc-0973), Or Related Analogs. >gi|430800797|pdb|4AN3|A Chain A, Crystal Structures Of Human Mek1 With Carboxamide-based Allosteric Inhibitor Xl518 (gdc-0973), Or Related Analogs. >gi|430800798|pdb|4AN9|A Chain A, Crystal Structures Of Human Mek1 With Carboxamide-based Allosteric I…	E	Library	-1.54037	-2.43313	-1.92725	-3.14383	-3.42432	-3.26616	-1.08752	-1.6516	-1.30823	-1.94929	-0.746587	-1.13183
ENSG00000169032	ENST00000307102	ENSP00000302486	MAP2K1	MAP2K1-001	PRINCIPAL:1	389	H	CAT	CACTTAGACGCCAGCAGCAT	chr15	66782939	-	1	FALSE	39	40	0	77	0.98731	11	113	99	14	FALSE	TRUE	2	2	1	-4.456	0.838767		4AN2	gi|430800796|pdb|4AN2|A Chain A, Crystal Structures Of Human Mek1 With Carboxamide-based Allosteric Inhibitor Xl518 (gdc-0973), Or Related Analogs. >gi|430800797|pdb|4AN3|A Chain A, Crystal Structures Of Human Mek1 With Carboxamide-based Allosteric Inhibitor Xl518 (gdc-0973), Or Related Analogs. >gi|430800798|pdb|4AN9|A Chain A, Crystal Structures Of Human Mek1 With Carboxamide-based Allosteric I…	C	Library	-1.84466	-2.02031	-1.93153	-3.17524	-4.08189	-3.5239	-1.21972	-1.10893	-1.17011	-4.69411	0.386637	-0.35548
ENSG00000169032	ENST00000307102	ENSP00000302486	MAP2K1	MAP2K1-001	PRINCIPAL:1	390	A	GCT	CACTTAGACGCCAGCAGCAT	chr15	66782939	-	1	FALSE	39	40	0	77	0.989848	11	113	99	14	FALSE	TRUE	2	2	1	-2.621	0.875344		4AN2	gi|430800796|pdb|4AN2|A Chain A, Crystal Structures Of Human Mek1 With Carboxamide-based Allosteric Inhibitor Xl518 (gdc-0973), Or Related Analogs. >gi|430800797|pdb|4AN3|A Chain A, Crystal Structures Of Human Mek1 With Carboxamide-based Allosteric Inhibitor Xl518 (gdc-0973), Or Related Analogs. >gi|430800798|pdb|4AN9|A Chain A, Crystal Structures Of Human Mek1 With Carboxamide-based Allosteric I…	C	Library	-1.84466	-2.02031	-1.93153	-3.17524	-4.08189	-3.5239	-1.21972	-1.10893	-1.17011	-4.69411	0.386637	-0.35548
ENSG00000169032	ENST00000307102	ENSP00000302486	MAP2K1	MAP2K1-001	PRINCIPAL:1	141	I	ATC	TGGCGAGATCAGTATCTGCA	chr15	66729216	+	1	TRUE	73	84	56	63	0.357868	3	146	132	14	FALSE	FALSE	2	1	0.5	-12.29	0.314333	Prot_kinase_dom	4AN2	gi|430800796|pdb|4AN2|A Chain A, Crystal Structures Of Human Mek1 With Carboxamide-based Allosteric Inhibitor Xl518 (gdc-0973), Or Related Analogs. >gi|430800797|pdb|4AN3|A Chain A, Crystal Structures Of Human Mek1 With Carboxamide-based Allosteric Inhibitor Xl518 (gdc-0973), Or Related Analogs. >gi|430800798|pdb|4AN9|A Chain A, Crystal Structures Of Human Mek1 With Carboxamide-based Allosteric I…	E	Library	-1.50126	-2.53887	-1.93848	0.83409	-7.8646	-0.0522635	-0.803666	-2.72364	-1.36538	1.56962	3.68594	3.13206
ENSG00000169032	ENST00000307102	ENSP00000302486	MAP2K1	MAP2K1-001	PRINCIPAL:1	142	C	TGC	TGGCGAGATCAGTATCTGCA	chr15	66729216	+	1	TRUE	73	84	56	63	0.360406	3	146	132	14	FALSE	FALSE	2	1	0.5	-16.776	0.329848	Prot_kinase_dom	4AN2	gi|430800796|pdb|4AN2|A Chain A, Crystal Structures Of Human Mek1 With Carboxamide-based Allosteric Inhibitor Xl518 (gdc-0973), Or Related Analogs. >gi|430800797|pdb|4AN3|A Chain A, Crystal Structures Of Human Mek1 With Carboxamide-based Allosteric Inhibitor Xl518 (gdc-0973), Or Related Analogs. >gi|430800798|pdb|4AN9|A Chain A, Crystal Structures Of Human Mek1 With Carboxamide-based Allosteric I…	E	Library	-1.50126	-2.53887	-1.93848	0.83409	-7.8646	-0.0522635	-0.803666	-2.72364	-1.36538	1.56962	3.68594	3.13206
ENSG00000169032	ENST00000307102	ENSP00000302486	MAP2K1	MAP2K1-001	PRINCIPAL:1	208	D	GAC	GATCAAGCTCTGTGACTTTG	chr15	66774149	+	1	TRUE	27	69	82	56	0.527919	6	124	56	68	FALSE	FALSE	2	2	1	-13.905	0.180009	Prot_kinase_dom	4AN2	gi|430800796|pdb|4AN2|A Chain A, Crystal Structures Of Human Mek1 With Carboxamide-based Allosteric Inhibitor Xl518 (gdc-0973), Or Related Analogs. >gi|430800797|pdb|4AN3|A Chain A, Crystal Structures Of Human Mek1 With Carboxamide-based Allosteric Inhibitor Xl518 (gdc-0973), Or Related Analogs. >gi|430800798|pdb|4AN9|A Chain A, Crystal Structures Of Human Mek1 With Carboxamide-based Allosteric I…	C	Library	-2.68904	-1.46837	-1.94206	-1.98295	-6.79674	-2.82919	-1.45604	-1.53804	-1.49141	-1.8471	-1.76449	-1.79815
ENSG00000169032	ENST00000307102	ENSP00000302486	MAP2K1	MAP2K1-001	PRINCIPAL:1	209	F	TTT	GATCAAGCTCTGTGACTTTG	chr15	66774149	+	1	TRUE	27	69	82	56	0.530457	6	124	56	68	FALSE	FALSE	2	2	1	-13.923	0.164009	Prot_kinase_dom	4AN2	gi|430800796|pdb|4AN2|A Chain A, Crystal Structures Of Human Mek1 With Carboxamide-based Allosteric Inhibitor Xl518 (gdc-0973), Or Related Analogs. >gi|430800797|pdb|4AN3|A Chain A, Crystal Structures Of Human Mek1 With Carboxamide-based Allosteric Inhibitor Xl518 (gdc-0973), Or Related Analogs. >gi|430800798|pdb|4AN9|A Chain A, Crystal Structures Of Human Mek1 With Carboxamide-based Allosteric I…	C	Library	-2.68904	-1.46837	-1.94206	-1.98295	-6.79674	-2.82919	-1.45604	-1.53804	-1.49141	-1.8471	-1.76449	-1.79815
ENSG00000169032	ENST00000307102	ENSP00000302486	MAP2K1	MAP2K1-001	PRINCIPAL:1	28	T	ACC	ACTTTGGAACAGGACCAACT	chr15	66727369	+	1	TRUE	75	75	24	68	0.071066	2	210	4	206	TRUE	FALSE	2	1	0.5	-4.737	0.904855		2Y4I	gi|319443427|pdb|2Y4I|C Chain C, Ksr2-Mek1 Heterodimer	C	Library	-2.31648	-1.67479	-1.95409	-5.91254	-9.21704	-6.68248	-1.6282	-0.436516	-0.983964	-2.39833	-0.980683	-1.41366
ENSG00000169032	ENST00000307102	ENSP00000302486	MAP2K1	MAP2K1-001	PRINCIPAL:1	29	N	AAC	ACTTTGGAACAGGACCAACT	chr15	66727369	+	1	TRUE	75	75	24	68	0.0736041	2	210	4	206	TRUE	FALSE	2	1	0.5	-7.512	0.907605		2Y4I	gi|319443427|pdb|2Y4I|C Chain C, Ksr2-Mek1 Heterodimer	C	Library	-2.31648	-1.67479	-1.95409	-5.91254	-9.21704	-6.68248	-1.6282	-0.436516	-0.983964	-2.39833	-0.980683	-1.41366
ENSG00000169032	ENST00000307102	ENSP00000302486	MAP2K1	MAP2K1-001	PRINCIPAL:1	312	E	GAG	CATGGCAATTTTTGAGTTGT	chr15	66779607	+	1	TRUE	36	7	73	60	0.791878	8	64	41	23	FALSE	FALSE	2	2	1	-12.804	0.466055	Prot_kinase_dom	4AN2	gi|430800796|pdb|4AN2|A Chain A, Crystal Structures Of Human Mek1 With Carboxamide-based Allosteric Inhibitor Xl518 (gdc-0973), Or Related Analogs. >gi|430800797|pdb|4AN3|A Chain A, Crystal Structures Of Human Mek1 With Carboxamide-based Allosteric Inhibitor Xl518 (gdc-0973), Or Related Analogs. >gi|430800798|pdb|4AN9|A Chain A, Crystal Structures Of Human Mek1 With Carboxamide-based Allosteric I…	H	Library	-1.75886	-2.21353	-1.97277	-2.45198	-5.173	-3.16591	-0.269577	-0.907901	-0.515502	-1.27952	-0.100364	-0.480036
ENSG00000169032	ENST00000307102	ENSP00000302486	MAP2K1	MAP2K1-001	PRINCIPAL:1	203	E	GAG					1						0.515228	6	124			FALSE		2			-12.969	0.221455	Prot_kinase_dom	4AN2	gi|430800796|pdb|4AN2|A Chain A, Crystal Structures Of Human Mek1 With Carboxamide-based Allosteric Inhibitor Xl518 (gdc-0973), Or Related Analogs. >gi|430800797|pdb|4AN3|A Chain A, Crystal Structures Of Human Mek1 With Carboxamide-based Allosteric Inhibitor Xl518 (gdc-0973), Or Related Analogs. >gi|430800798|pdb|4AN9|A Chain A, Crystal Structures Of Human Mek1 With Carboxamide-based Allosteric I…	C	Library
ENSG00000169032	ENST00000307102	ENSP00000302486	MAP2K1	MAP2K1-001	PRINCIPAL:1	204	I	ATC					1						0.517766	6	124			FALSE		2			-12.16	0.212939	Prot_kinase_dom	4AN2	gi|430800796|pdb|4AN2|A Chain A, Crystal Structures Of Human Mek1 With Carboxamide-based Allosteric Inhibitor Xl518 (gdc-0973), Or Related Analogs. >gi|430800797|pdb|4AN3|A Chain A, Crystal Structures Of Human Mek1 With Carboxamide-based Allosteric Inhibitor Xl518 (gdc-0973), Or Related Analogs. >gi|430800798|pdb|4AN9|A Chain A, Crystal Structures Of Human Mek1 With Carboxamide-based Allosteric I…	E	Library
ENSG00000169032	ENST00000307102	ENSP00000302486	MAP2K1	MAP2K1-001	PRINCIPAL:1	205	K	AAG					1						0.520305	6	124			FALSE		2			-13.008	0.215832	Prot_kinase_dom	4AN2	gi|430800796|pdb|4AN2|A Chain A, Crystal Structures Of Human Mek1 With Carboxamide-based Allosteric Inhibitor Xl518 (gdc-0973), Or Related Analogs. >gi|430800797|pdb|4AN3|A Chain A, Crystal Structures Of Human Mek1 With Carboxamide-based Allosteric Inhibitor Xl518 (gdc-0973), Or Related Analogs. >gi|430800798|pdb|4AN9|A Chain A, Crystal Structures Of Human Mek1 With Carboxamide-based Allosteric I…	E	Library
ENSG00000169032	ENST00000307102	ENSP00000302486	MAP2K1	MAP2K1-001	PRINCIPAL:1	206	L	CTC					1						0.522843	6	124			FALSE		2			-11.448	0.208104	Prot_kinase_dom	4AN2	gi|430800796|pdb|4AN2|A Chain A, Crystal Structures Of Human Mek1 With Carboxamide-based Allosteric Inhibitor Xl518 (gdc-0973), Or Related Analogs. >gi|430800797|pdb|4AN3|A Chain A, Crystal Structures Of Human Mek1 With Carboxamide-based Allosteric Inhibitor Xl518 (gdc-0973), Or Related Analogs. >gi|430800798|pdb|4AN9|A Chain A, Crystal Structures Of Human Mek1 With Carboxamide-based Allosteric I…	E	Library
ENSG00000169032	ENST00000307102	ENSP00000302486	MAP2K1	MAP2K1-001	PRINCIPAL:1	313	L	TTG	CATGGCAATTTTTGAGTTGT	chr15	66779607	+	1	TRUE	36	7	73	60	0.794416	8	64	41	23	FALSE	FALSE	2	2	1	-11.936	0.403841	Prot_kinase_dom	4AN2	gi|430800796|pdb|4AN2|A Chain A, Crystal Structures Of Human Mek1 With Carboxamide-based Allosteric Inhibitor Xl518 (gdc-0973), Or Related Analogs. >gi|430800797|pdb|4AN3|A Chain A, Crystal Structures Of Human Mek1 With Carboxamide-based Allosteric Inhibitor Xl518 (gdc-0973), Or Related Analogs. >gi|430800798|pdb|4AN9|A Chain A, Crystal Structures Of Human Mek1 With Carboxamide-based Allosteric I…	H	Library	-1.75886	-2.21353	-1.97277	-2.45198	-5.173	-3.16591	-0.269577	-0.907901	-0.515502	-1.27952	-0.100364	-0.480036
ENSG00000169032	ENST00000307102	ENSP00000302486	MAP2K1	MAP2K1-001	PRINCIPAL:1	305	R	CGA	CAAAAATTGCCATGGGAGGT	chr15	66779587	-	1	FALSE	44	59	38	71	0.774112	8	64	21	43	FALSE	FALSE	2	2	1	-6.192	0.693597	Prot_kinase_dom	4AN2	gi|430800796|pdb|4AN2|A Chain A, Crystal Structures Of Human Mek1 With Carboxamide-based Allosteric Inhibitor Xl518 (gdc-0973), Or Related Analogs. >gi|430800797|pdb|4AN3|A Chain A, Crystal Structures Of Human Mek1 With Carboxamide-based Allosteric Inhibitor Xl518 (gdc-0973), Or Related Analogs. >gi|430800798|pdb|4AN9|A Chain A, Crystal Structures Of Human Mek1 With Carboxamide-based Allosteric I…	C	Library	-2.46011	-1.65845	-1.99668	-5.39653	-9.88782	-6.23218	-2.01928	-2.552	-2.22907	-1.91745	-1.60218	-1.72458
ENSG00000169032	ENST00000307102	ENSP00000302486	MAP2K1	MAP2K1-001	PRINCIPAL:1	306	P	CCT	CAAAAATTGCCATGGGAGGT	chr15	66779587	-	1	FALSE	44	59	38	71	0.77665	8	64	21	43	FALSE	FALSE	2	2	1	-4.82	0.675531	Prot_kinase_dom	4AN2	gi|430800796|pdb|4AN2|A Chain A, Crystal Structures Of Human Mek1 With Carboxamide-based Allosteric Inhibitor Xl518 (gdc-0973), Or Related Analogs. >gi|430800797|pdb|4AN3|A Chain A, Crystal Structures Of Human Mek1 With Carboxamide-based Allosteric Inhibitor Xl518 (gdc-0973), Or Related Analogs. >gi|430800798|pdb|4AN9|A Chain A, Crystal Structures Of Human Mek1 With Carboxamide-based Allosteric I…	C	Library	-2.46011	-1.65845	-1.99668	-5.39653	-9.88782	-6.23218	-2.01928	-2.552	-2.22907	-1.91745	-1.60218	-1.72458
ENSG00000169032	ENST00000307102	ENSP00000302486	MAP2K1	MAP2K1-001	PRINCIPAL:1	323	P	CCA	AACACTCCACTGGGCAGTTT	chr15	66781564	-	1	FALSE	40	3	70	58	0.819797	9	61	11	50	FALSE	FALSE	2	2	1	-14.076	0.48118	Prot_kinase_dom	4AN2	gi|430800796|pdb|4AN2|A Chain A, Crystal Structures Of Human Mek1 With Carboxamide-based Allosteric Inhibitor Xl518 (gdc-0973), Or Related Analogs. >gi|430800797|pdb|4AN3|A Chain A, Crystal Structures Of Human Mek1 With Carboxamide-based Allosteric Inhibitor Xl518 (gdc-0973), Or Related Analogs. >gi|430800798|pdb|4AN9|A Chain A, Crystal Structures Of Human Mek1 With Carboxamide-based Allosteric I…	C	Library	-2.00158	-2.07964	-2.04085	-2.8653	-4.14828	-3.32139	-1.20112	-1.52566	-1.3345	-1.08246	-1.91183	-1.50917
ENSG00000169032	ENST00000307102	ENSP00000302486	MAP2K1	MAP2K1-001	PRINCIPAL:1	324	K	AAA	AACACTCCACTGGGCAGTTT	chr15	66781564	-	1	FALSE	40	3	70	58	0.822335	9	61	11	50	FALSE	FALSE	2	2	1	-11.264	0.491223	Prot_kinase_dom	4AN2	gi|430800796|pdb|4AN2|A Chain A, Crystal Structures Of Human Mek1 With Carboxamide-based Allosteric Inhibitor Xl518 (gdc-0973), Or Related Analogs. >gi|430800797|pdb|4AN3|A Chain A, Crystal Structures Of Human Mek1 With Carboxamide-based Allosteric Inhibitor Xl518 (gdc-0973), Or Related Analogs. >gi|430800798|pdb|4AN9|A Chain A, Crystal Structures Of Human Mek1 With Carboxamide-based Allosteric I…	C	Library	-2.00158	-2.07964	-2.04085	-2.8653	-4.14828	-3.32139	-1.20112	-1.52566	-1.3345	-1.08246	-1.91183	-1.50917
ENSG00000169032	ENST00000307102	ENSP00000302486	MAP2K1	MAP2K1-001	PRINCIPAL:1	290	P	CCA	AGGGGCCTCCCGGGGGTCCT	chr15	66777507	-	1	FALSE	48	13	44	65	0.736041	7	201	179	22	TRUE	FALSE	2	2	1	-6.476	0.871316	Prot_kinase_dom	4AN2	gi|430800796|pdb|4AN2|A Chain A, Crystal Structures Of Human Mek1 With Carboxamide-based Allosteric Inhibitor Xl518 (gdc-0973), Or Related Analogs. >gi|430800797|pdb|4AN3|A Chain A, Crystal Structures Of Human Mek1 With Carboxamide-based Allosteric Inhibitor Xl518 (gdc-0973), Or Related Analogs. >gi|430800798|pdb|4AN9|A Chain A, Crystal Structures Of Human Mek1 With Carboxamide-based Allosteric I…	C	Library	-2.56994	-1.67188	-2.04365	-1.44713	-1.98349	-1.66953	-1.44863	-2.00385	-1.66626	-0.180524	-0.26615	-0.23005
ENSG00000169032	ENST00000307102	ENSP00000302486	MAP2K1	MAP2K1-001	PRINCIPAL:1	291	R	AGG	AGGGGCCTCCCGGGGGTCCT	chr15	66777507	-	1	FALSE	48	13	44	65	0.738579	7	201	179	22	TRUE	FALSE	2	2	1	-5.517	0.872933	Prot_kinase_dom	4AN2	gi|430800796|pdb|4AN2|A Chain A, Crystal Structures Of Human Mek1 With Carboxamide-based Allosteric Inhibitor Xl518 (gdc-0973), Or Related Analogs. >gi|430800797|pdb|4AN3|A Chain A, Crystal Structures Of Human Mek1 With Carboxamide-based Allosteric Inhibitor Xl518 (gdc-0973), Or Related Analogs. >gi|430800798|pdb|4AN9|A Chain A, Crystal Structures Of Human Mek1 With Carboxamide-based Allosteric I…	C	Library	-2.56994	-1.67188	-2.04365	-1.44713	-1.98349	-1.66953	-1.44863	-2.00385	-1.66626	-0.180524	-0.26615	-0.23005
ENSG00000169032	ENST00000307102	ENSP00000302486	MAP2K1	MAP2K1-001	PRINCIPAL:1	162	P	CCT	ACTTTTCCTAAAATTTGTTC	chr15	66735668	-	1	FALSE	30	18	85	61	0.411168	4	77	50	27	FALSE	FALSE	2	1	0.5	-13.831	0.310392	Prot_kinase_dom	4AN2	gi|430800796|pdb|4AN2|A Chain A, Crystal Structures Of Human Mek1 With Carboxamide-based Allosteric Inhibitor Xl518 (gdc-0973), Or Related Analogs. >gi|430800797|pdb|4AN3|A Chain A, Crystal Structures Of Human Mek1 With Carboxamide-based Allosteric Inhibitor Xl518 (gdc-0973), Or Related Analogs. >gi|430800798|pdb|4AN9|A Chain A, Crystal Structures Of Human Mek1 With Carboxamide-based Allosteric I…	C	Library	-3.13194	-1.47183	-2.06065	-5.18444	-5.18444	-5.18444	-0.264095	-0.702436	-0.440106	-2.15439	-0.365253	-0.868502
ENSG00000169032	ENST00000307102	ENSP00000302486	MAP2K1	MAP2K1-001	PRINCIPAL:1	163	E	GAA	ACTTTTCCTAAAATTTGTTC	chr15	66735668	-	1	FALSE	30	18	85	61	0.413706	4	77	50	27	FALSE	FALSE	2	1	0.5	-11.544	0.287453	Prot_kinase_dom	4AN2	gi|430800796|pdb|4AN2|A Chain A, Crystal Structures Of Human Mek1 With Carboxamide-based Allosteric Inhibitor Xl518 (gdc-0973), Or Related Analogs. >gi|430800797|pdb|4AN3|A Chain A, Crystal Structures Of Human Mek1 With Carboxamide-based Allosteric Inhibitor Xl518 (gdc-0973), Or Related Analogs. >gi|430800798|pdb|4AN9|A Chain A, Crystal Structures Of Human Mek1 With Carboxamide-based Allosteric I…	H	Library	-3.13194	-1.47183	-2.06065	-5.18444	-5.18444	-5.18444	-0.264095	-0.702436	-0.440106	-2.15439	-0.365253	-0.868502
ENSG00000169032	ENST00000307102	ENSP00000302486	MAP2K1	MAP2K1-001	PRINCIPAL:1	244	S	TCA	ACTCTGTGCAGTCAGACATC	chr15	66777369	+	1	TRUE	29	38	50	71	0.619289	7	201	41	160	TRUE	FALSE	2	2	1	-11.511	0.33566	Prot_kinase_dom	4AN2	gi|430800796|pdb|4AN2|A Chain A, Crystal Structures Of Human Mek1 With Carboxamide-based Allosteric Inhibitor Xl518 (gdc-0973), Or Related Analogs. >gi|430800797|pdb|4AN3|A Chain A, Crystal Structures Of Human Mek1 With Carboxamide-based Allosteric Inhibitor Xl518 (gdc-0973), Or Related Analogs. >gi|430800798|pdb|4AN9|A Chain A, Crystal Structures Of Human Mek1 With Carboxamide-based Allosteric I…	C	Library	-1.84527	-2.36671	-2.08761	-1.97864	-3.07876	-2.38503	-0.869229	-0.932856	-0.896774	-1.75135	-1.54017	-1.62396
ENSG00000169032	ENST00000307102	ENSP00000302486	MAP2K1	MAP2K1-001	PRINCIPAL:1	212	S	AGC					1						0.538071	6	124			FALSE		2			-12.168	0.194949	Prot_kinase_dom	4AN2	gi|430800796|pdb|4AN2|A Chain A, Crystal Structures Of Human Mek1 With Carboxamide-based Allosteric Inhibitor Xl518 (gdc-0973), Or Related Analogs. >gi|430800797|pdb|4AN3|A Chain A, Crystal Structures Of Human Mek1 With Carboxamide-based Allosteric Inhibitor Xl518 (gdc-0973), Or Related Analogs. >gi|430800798|pdb|4AN9|A Chain A, Crystal Structures Of Human Mek1 With Carboxamide-based Allosteric I…	C	Library
ENSG00000169032	ENST00000307102	ENSP00000302486	MAP2K1	MAP2K1-001	PRINCIPAL:1	213	G	GGG					1						0.540609	6	124			FALSE		2			-13.899	0.234965	Prot_kinase_dom	4AN2	gi|430800796|pdb|4AN2|A Chain A, Crystal Structures Of Human Mek1 With Carboxamide-based Allosteric Inhibitor Xl518 (gdc-0973), Or Related Analogs. >gi|430800797|pdb|4AN3|A Chain A, Crystal Structures Of Human Mek1 With Carboxamide-based Allosteric Inhibitor Xl518 (gdc-0973), Or Related Analogs. >gi|430800798|pdb|4AN9|A Chain A, Crystal Structures Of Human Mek1 With Carboxamide-based Allosteric I…	C	Library
ENSG00000169032	ENST00000307102	ENSP00000302486	MAP2K1	MAP2K1-001	PRINCIPAL:1	214	Q	CAG					1						0.543147	6	124			FALSE		2			-12.946	0.255994	Prot_kinase_dom	4AN2	gi|430800796|pdb|4AN2|A Chain A, Crystal Structures Of Human Mek1 With Carboxamide-based Allosteric Inhibitor Xl518 (gdc-0973), Or Related Analogs. >gi|430800797|pdb|4AN3|A Chain A, Crystal Structures Of Human Mek1 With Carboxamide-based Allosteric Inhibitor Xl518 (gdc-0973), Or Related Analogs. >gi|430800798|pdb|4AN9|A Chain A, Crystal Structures Of Human Mek1 With Carboxamide-based Allosteric I…	C	Library
ENSG00000169032	ENST00000307102	ENSP00000302486	MAP2K1	MAP2K1-001	PRINCIPAL:1	215	L	CTC					1						0.545685	6	124			FALSE		2			-12.188	0.274138	Prot_kinase_dom	4AN2	gi|430800796|pdb|4AN2|A Chain A, Crystal Structures Of Human Mek1 With Carboxamide-based Allosteric Inhibitor Xl518 (gdc-0973), Or Related Analogs. >gi|430800797|pdb|4AN3|A Chain A, Crystal Structures Of Human Mek1 With Carboxamide-based Allosteric Inhibitor Xl518 (gdc-0973), Or Related Analogs. >gi|430800798|pdb|4AN9|A Chain A, Crystal Structures Of Human Mek1 With Carboxamide-based Allosteric I…	H	Library
ENSG00000169032	ENST00000307102	ENSP00000302486	MAP2K1	MAP2K1-001	PRINCIPAL:1	216	I	ATC					1						0.548223	6	124			FALSE		2			-12.178	0.300045	Prot_kinase_dom	4AN2	gi|430800796|pdb|4AN2|A Chain A, Crystal Structures Of Human Mek1 With Carboxamide-based Allosteric Inhibitor Xl518 (gdc-0973), Or Related Analogs. >gi|430800797|pdb|4AN3|A Chain A, Crystal Structures Of Human Mek1 With Carboxamide-based Allosteric Inhibitor Xl518 (gdc-0973), Or Related Analogs. >gi|430800798|pdb|4AN9|A Chain A, Crystal Structures Of Human Mek1 With Carboxamide-based Allosteric I…	H	Library
ENSG00000169032	ENST00000307102	ENSP00000302486	MAP2K1	MAP2K1-001	PRINCIPAL:1	245	D	GAC	ACTCTGTGCAGTCAGACATC	chr15	66777369	+	1	TRUE	29	38	50	71	0.621827	7	201	41	160	TRUE	FALSE	2	2	1	-13.148	0.32065	Prot_kinase_dom	4AN2	gi|430800796|pdb|4AN2|A Chain A, Crystal Structures Of Human Mek1 With Carboxamide-based Allosteric Inhibitor Xl518 (gdc-0973), Or Related Analogs. >gi|430800797|pdb|4AN3|A Chain A, Crystal Structures Of Human Mek1 With Carboxamide-based Allosteric Inhibitor Xl518 (gdc-0973), Or Related Analogs. >gi|430800798|pdb|4AN9|A Chain A, Crystal Structures Of Human Mek1 With Carboxamide-based Allosteric I…	C	Library	-1.84527	-2.36671	-2.08761	-1.97864	-3.07876	-2.38503	-0.869229	-0.932856	-0.896774	-1.75135	-1.54017	-1.62396
ENSG00000169032	ENST00000307102	ENSP00000302486	MAP2K1	MAP2K1-001	PRINCIPAL:1	207	C	TGT	GAGATCAAGCTCTGTGACTT	chr15	66774147	+	1	TRUE	26	6	95	55	0.525381	6	124	54	70	FALSE	FALSE	2	2	1	-16.55	0.196778	Prot_kinase_dom	4AN2	gi|430800796|pdb|4AN2|A Chain A, Crystal Structures Of Human Mek1 With Carboxamide-based Allosteric Inhibitor Xl518 (gdc-0973), Or Related Analogs. >gi|430800797|pdb|4AN3|A Chain A, Crystal Structures Of Human Mek1 With Carboxamide-based Allosteric Inhibitor Xl518 (gdc-0973), Or Related Analogs. >gi|430800798|pdb|4AN9|A Chain A, Crystal Structures Of Human Mek1 With Carboxamide-based Allosteric I…	C	Library	-1.5427	-2.93656	-2.09017	-9.55806	-6.00634	-6.98865	-1.37342	-2.19909	-1.67924	-1.7187	-1.1044	-1.32819
ENSG00000169032	ENST00000307102	ENSP00000302486	MAP2K1	MAP2K1-001	PRINCIPAL:1	208	D	GAC	GAGATCAAGCTCTGTGACTT	chr15	66774147	+	1	TRUE	26	6	95	55	0.527919	6	124	54	70	FALSE	FALSE	2	2	1	-13.905	0.180009	Prot_kinase_dom	4AN2	gi|430800796|pdb|4AN2|A Chain A, Crystal Structures Of Human Mek1 With Carboxamide-based Allosteric Inhibitor Xl518 (gdc-0973), Or Related Analogs. >gi|430800797|pdb|4AN3|A Chain A, Crystal Structures Of Human Mek1 With Carboxamide-based Allosteric Inhibitor Xl518 (gdc-0973), Or Related Analogs. >gi|430800798|pdb|4AN9|A Chain A, Crystal Structures Of Human Mek1 With Carboxamide-based Allosteric I…	C	Library	-1.5427	-2.93656	-2.09017	-9.55806	-6.00634	-6.98865	-1.37342	-2.19909	-1.67924	-1.7187	-1.1044	-1.32819
ENSG00000169032	ENST00000307102	ENSP00000302486	MAP2K1	MAP2K1-001	PRINCIPAL:1	287	P	CCA	CCGGGGGTCCTTGGCCTGGG	chr15	66777498	-	1	FALSE	25	12	9	75	0.728426	7	201	170	31	TRUE	FALSE	2	2	1	-2.85	0.854883	Prot_kinase_dom	4AN2	gi|430800796|pdb|4AN2|A Chain A, Crystal Structures Of Human Mek1 With Carboxamide-based Allosteric Inhibitor Xl518 (gdc-0973), Or Related Analogs. >gi|430800797|pdb|4AN3|A Chain A, Crystal Structures Of Human Mek1 With Carboxamide-based Allosteric Inhibitor Xl518 (gdc-0973), Or Related Analogs. >gi|430800798|pdb|4AN9|A Chain A, Crystal Structures Of Human Mek1 With Carboxamide-based Allosteric I…	C	Library	-1.67204	-2.66718	-2.09484	-0.183148	-0.875136	-0.461222	-1.05027	-1.99381	-1.39112	-1.11291	-1.47356	-1.31304
ENSG00000169032	ENST00000307102	ENSP00000302486	MAP2K1	MAP2K1-001	PRINCIPAL:1	288	P	CCC	CCGGGGGTCCTTGGCCTGGG	chr15	66777498	-	1	FALSE	25	12	9	75	0.730964	7	201	170	31	TRUE	FALSE	2	2	1	-2.85	0.861719	Prot_kinase_dom	4AN2	gi|430800796|pdb|4AN2|A Chain A, Crystal Structures Of Human Mek1 With Carboxamide-based Allosteric Inhibitor Xl518 (gdc-0973), Or Related Analogs. >gi|430800797|pdb|4AN3|A Chain A, Crystal Structures Of Human Mek1 With Carboxamide-based Allosteric Inhibitor Xl518 (gdc-0973), Or Related Analogs. >gi|430800798|pdb|4AN9|A Chain A, Crystal Structures Of Human Mek1 With Carboxamide-based Allosteric I…	C	Library	-1.67204	-2.66718	-2.09484	-0.183148	-0.875136	-0.461222	-1.05027	-1.99381	-1.39112	-1.11291	-1.47356	-1.31304
ENSG00000169032	ENST00000307102	ENSP00000302486	MAP2K1	MAP2K1-001	PRINCIPAL:1	232	P	CCA	TGAGTCCCCTGGAGTCTTTC	chr15	66777333	-	1	FALSE	58	0	71	60	0.588832	7	201	5	196	TRUE	FALSE	2	2	1	-14.167	0.604009	Prot_kinase_dom	4AN2	gi|430800796|pdb|4AN2|A Chain A, Crystal Structures Of Human Mek1 With Carboxamide-based Allosteric Inhibitor Xl518 (gdc-0973), Or Related Analogs. >gi|430800797|pdb|4AN3|A Chain A, Crystal Structures Of Human Mek1 With Carboxamide-based Allosteric Inhibitor Xl518 (gdc-0973), Or Related Analogs. >gi|430800798|pdb|4AN9|A Chain A, Crystal Structures Of Human Mek1 With Carboxamide-based Allosteric I…	C	Library	-2.01899	-2.23172	-2.12351	-3.54412	-1.79318	-2.48161	-1.09627	-1.345	-1.20006	-1.90754	-1.79453	-1.84029
ENSG00000169032	ENST00000307102	ENSP00000302486	MAP2K1	MAP2K1-001	PRINCIPAL:1	233	E	GAA	TGAGTCCCCTGGAGTCTTTC	chr15	66777333	-	1	FALSE	58	0	71	60	0.591371	7	201	5	196	TRUE	FALSE	2	2	1	-12.563	0.650596	Prot_kinase_dom	4AN2	gi|430800796|pdb|4AN2|A Chain A, Crystal Structures Of Human Mek1 With Carboxamide-based Allosteric Inhibitor Xl518 (gdc-0973), Or Related Analogs. >gi|430800797|pdb|4AN3|A Chain A, Crystal Structures Of Human Mek1 With Carboxamide-based Allosteric Inhibitor Xl518 (gdc-0973), Or Related Analogs. >gi|430800798|pdb|4AN9|A Chain A, Crystal Structures Of Human Mek1 With Carboxamide-based Allosteric I…	H	Library	-2.01899	-2.23172	-2.12351	-3.54412	-1.79318	-2.48161	-1.09627	-1.345	-1.20006	-1.90754	-1.79453	-1.84029
ENSG00000169032	ENST00000307102	ENSP00000302486	MAP2K1	MAP2K1-001	PRINCIPAL:1	200	S	TCC	CATCCTAGTCAACTCCCGTG	chr15	66774125	+	1	TRUE	89	100	67	42	0.507614	6	124	32	92	FALSE	FALSE	2	2	1	-12.049	0.277998	Prot_kinase_dom	4AN2	gi|430800796|pdb|4AN2|A Chain A, Crystal Structures Of Human Mek1 With Carboxamide-based Allosteric Inhibitor Xl518 (gdc-0973), Or Related Analogs. >gi|430800797|pdb|4AN3|A Chain A, Crystal Structures Of Human Mek1 With Carboxamide-based Allosteric Inhibitor Xl518 (gdc-0973), Or Related Analogs. >gi|430800798|pdb|4AN9|A Chain A, Crystal Structures Of Human Mek1 With Carboxamide-based Allosteric I…	C	Library	-3.949	-1.39645	-2.14953	-6.3979	-6.3979	-6.3979	-2.86162	-2.16607	-2.51503	-2.19979	-1.52515	-1.76774
ENSG00000169032	ENST00000307102	ENSP00000302486	MAP2K1	MAP2K1-001	PRINCIPAL:1	201	R	CGT	CATCCTAGTCAACTCCCGTG	chr15	66774125	+	1	TRUE	89	100	67	42	0.510152	6	124	32	92	FALSE	FALSE	2	2	1	-11.897	0.25902	Prot_kinase_dom	4AN2	gi|430800796|pdb|4AN2|A Chain A, Crystal Structures Of Human Mek1 With Carboxamide-based Allosteric Inhibitor Xl518 (gdc-0973), Or Related Analogs. >gi|430800797|pdb|4AN3|A Chain A, Crystal Structures Of Human Mek1 With Carboxamide-based Allosteric Inhibitor Xl518 (gdc-0973), Or Related Analogs. >gi|430800798|pdb|4AN9|A Chain A, Crystal Structures Of Human Mek1 With Carboxamide-based Allosteric I…	C	Library	-3.949	-1.39645	-2.14953	-6.3979	-6.3979	-6.3979	-2.86162	-2.16607	-2.51503	-2.19979	-1.52515	-1.76774
ENSG00000169032	ENST00000307102	ENSP00000302486	MAP2K1	MAP2K1-001	PRINCIPAL:1	1	M	ATG	CGGCTTCTTCTTGGGCATTT	chr15	66679686	-	1	FALSE	36	0	21	71	0.00253807	1	79	0	79	FALSE	FALSE	2	1	0.5	-0.409	0.954095		2Y4I	gi|319443427|pdb|2Y4I|C Chain C, Ksr2-Mek1 Heterodimer	C	Library	-2.15938	-2.16484	-2.16216	-2.43065	-2.30394	-2.37096	-0.807722	-1.28805	-0.998937	-1.15718	-1.06824	-1.10443
ENSG00000169032	ENST00000307102	ENSP00000302486	MAP2K1	MAP2K1-001	PRINCIPAL:1	288	P	CCC	CTGAGACCCCACCCAGGCCA	chr15	66777501	+	1	TRUE	28	46	9	65	0.730964	7	201	173	28	TRUE	FALSE	2	2	1	-2.85	0.861719	Prot_kinase_dom	4AN2	gi|430800796|pdb|4AN2|A Chain A, Crystal Structures Of Human Mek1 With Carboxamide-based Allosteric Inhibitor Xl518 (gdc-0973), Or Related Analogs. >gi|430800797|pdb|4AN3|A Chain A, Crystal Structures Of Human Mek1 With Carboxamide-based Allosteric Inhibitor Xl518 (gdc-0973), Or Related Analogs. >gi|430800798|pdb|4AN9|A Chain A, Crystal Structures Of Human Mek1 With Carboxamide-based Allosteric I…	C	Library	-2.12739	-2.2627	-2.19478	-4.80834	-5.21488	-4.98133	-0.960784	-1.78088	-1.2649	-1.07798	-1.25986	-1.18169
ENSG00000169032	ENST00000307102	ENSP00000302486	MAP2K1	MAP2K1-001	PRINCIPAL:1	289	R	AGG	CTGAGACCCCACCCAGGCCA	chr15	66777501	+	1	TRUE	28	46	9	65	0.733503	7	201	173	28	TRUE	FALSE	2	2	1	-4.595	0.867242	Prot_kinase_dom	4AN2	gi|430800796|pdb|4AN2|A Chain A, Crystal Structures Of Human Mek1 With Carboxamide-based Allosteric Inhibitor Xl518 (gdc-0973), Or Related Analogs. >gi|430800797|pdb|4AN3|A Chain A, Crystal Structures Of Human Mek1 With Carboxamide-based Allosteric Inhibitor Xl518 (gdc-0973), Or Related Analogs. >gi|430800798|pdb|4AN9|A Chain A, Crystal Structures Of Human Mek1 With Carboxamide-based Allosteric I…	C	Library	-2.12739	-2.2627	-2.19478	-4.80834	-5.21488	-4.98133	-0.960784	-1.78088	-1.2649	-1.07798	-1.25986	-1.18169
ENSG00000169032	ENST00000307102	ENSP00000302486	MAP2K1	MAP2K1-001	PRINCIPAL:1	384	P	CCC	GCAGCATGGGTTGGTGTGCT	chr15	66782926	-	1	FALSE	42	23	7	70	0.974619	11	113	86	27	FALSE	TRUE	2	2	1	-6.234	0.614943		4AN2	gi|430800796|pdb|4AN2|A Chain A, Crystal Structures Of Human Mek1 With Carboxamide-based Allosteric Inhibitor Xl518 (gdc-0973), Or Related Analogs. >gi|430800797|pdb|4AN3|A Chain A, Crystal Structures Of Human Mek1 With Carboxamide-based Allosteric Inhibitor Xl518 (gdc-0973), Or Related Analogs. >gi|430800798|pdb|4AN9|A Chain A, Crystal Structures Of Human Mek1 With Carboxamide-based Allosteric I…	C	Library	-3.76823	-1.48398	-2.19613	-9.5105	0.962367	-0.156336	1.0357	0.0376688	0.679333	-1.63661	-2.10645	-1.89293
ENSG00000169032	ENST00000307102	ENSP00000302486	MAP2K1	MAP2K1-001	PRINCIPAL:1	385	S	AGC	GCAGCATGGGTTGGTGTGCT	chr15	66782926	-	1	FALSE	42	23	7	70	0.977157	11	113	86	27	FALSE	TRUE	2	2	1	-5.62	0.663964		4AN2	gi|430800796|pdb|4AN2|A Chain A, Crystal Structures Of Human Mek1 With Carboxamide-based Allosteric Inhibitor Xl518 (gdc-0973), Or Related Analogs. >gi|430800797|pdb|4AN3|A Chain A, Crystal Structures Of Human Mek1 With Carboxamide-based Allosteric Inhibitor Xl518 (gdc-0973), Or Related Analogs. >gi|430800798|pdb|4AN9|A Chain A, Crystal Structures Of Human Mek1 With Carboxamide-based Allosteric I…	C	Library	-3.76823	-1.48398	-2.19613	-9.5105	0.962367	-0.156336	1.0357	0.0376688	0.679333	-1.63661	-2.10645	-1.89293
ENSG00000169032	ENST00000307102	ENSP00000302486	MAP2K1	MAP2K1-001	PRINCIPAL:1	226	T	ACA					1						0.573604	6	124			FALSE		2			-12.798	0.456339	Prot_kinase_dom	4AN2	gi|430800796|pdb|4AN2|A Chain A, Crystal Structures Of Human Mek1 With Carboxamide-based Allosteric Inhibitor Xl518 (gdc-0973), Or Related Analogs. >gi|430800797|pdb|4AN3|A Chain A, Crystal Structures Of Human Mek1 With Carboxamide-based Allosteric Inhibitor Xl518 (gdc-0973), Or Related Analogs. >gi|430800798|pdb|4AN9|A Chain A, Crystal Structures Of Human Mek1 With Carboxamide-based Allosteric I…	C	Library
ENSG00000169032	ENST00000307102	ENSP00000302486	MAP2K1	MAP2K1-001	PRINCIPAL:1	227	R	AGG					1						0.576142	6	124			FALSE		2			-12.883	0.455206	Prot_kinase_dom	4AN2	gi|430800796|pdb|4AN2|A Chain A, Crystal Structures Of Human Mek1 With Carboxamide-based Allosteric Inhibitor Xl518 (gdc-0973), Or Related Analogs. >gi|430800797|pdb|4AN3|A Chain A, Crystal Structures Of Human Mek1 With Carboxamide-based Allosteric Inhibitor Xl518 (gdc-0973), Or Related Analogs. >gi|430800798|pdb|4AN9|A Chain A, Crystal Structures Of Human Mek1 With Carboxamide-based Allosteric I…	C	Library
ENSG00000169032	ENST00000307102	ENSP00000302486	MAP2K1	MAP2K1-001	PRINCIPAL:1	228	S	TCC					1						0.57868	6	124			FALSE		2			-12.116	0.436794	Prot_kinase_dom	4AN2	gi|430800796|pdb|4AN2|A Chain A, Crystal Structures Of Human Mek1 With Carboxamide-based Allosteric Inhibitor Xl518 (gdc-0973), Or Related Analogs. >gi|430800797|pdb|4AN3|A Chain A, Crystal Structures Of Human Mek1 With Carboxamide-based Allosteric Inhibitor Xl518 (gdc-0973), Or Related Analogs. >gi|430800798|pdb|4AN9|A Chain A, Crystal Structures Of Human Mek1 With Carboxamide-based Allosteric I…	C	Library
ENSG00000169032	ENST00000307102	ENSP00000302486	MAP2K1	MAP2K1-001	PRINCIPAL:1	29	N	AAC	CTTCTGCAAGGCCTCCAAGT	chr15	66727372	-	1	FALSE	37	59	15	69	0.0736041	2	210	7	203	TRUE	FALSE	2	1	0.5	-7.512	0.907605		2Y4I	gi|319443427|pdb|2Y4I|C Chain C, Ksr2-Mek1 Heterodimer	C	Library	-2.45411	-2.05401	-2.23635	-2.98105	-4.70461	-3.53914	-0.921973	-1.85231	-1.259	-2.21972	-1.37406	-1.66706
ENSG00000169032	ENST00000307102	ENSP00000302486	MAP2K1	MAP2K1-001	PRINCIPAL:1	30	L	TTG	CTTCTGCAAGGCCTCCAAGT	chr15	66727372	-	1	FALSE	37	59	15	69	0.0761421	2	210	7	203	TRUE	FALSE	2	1	0.5	-8.878	0.904344		2Y4I	gi|319443427|pdb|2Y4I|C Chain C, Ksr2-Mek1 Heterodimer	H	Library	-2.45411	-2.05401	-2.23635	-2.98105	-4.70461	-3.53914	-0.921973	-1.85231	-1.259	-2.21972	-1.37406	-1.66706
ENSG00000169032	ENST00000307102	ENSP00000302486	MAP2K1	MAP2K1-001	PRINCIPAL:1	124	P	CCG	CCATAGAAGCCCACGATGTA	chr15	66729167	-	1	FALSE	25	56	56	66	0.314721	3	146	83	63	FALSE	FALSE	2	1	0.5	-14.054	0.114166	Prot_kinase_dom	4AN2	gi|430800796|pdb|4AN2|A Chain A, Crystal Structures Of Human Mek1 With Carboxamide-based Allosteric Inhibitor Xl518 (gdc-0973), Or Related Analogs. >gi|430800797|pdb|4AN3|A Chain A, Crystal Structures Of Human Mek1 With Carboxamide-based Allosteric Inhibitor Xl518 (gdc-0973), Or Related Analogs. >gi|430800798|pdb|4AN9|A Chain A, Crystal Structures Of Human Mek1 With Carboxamide-based Allosteric I…	C	Library	-1.61515	-3.5502	-2.2966	-8.18782	0.748116	-0.368325	-1.74703	-2.01522	-1.85851	-1.23581	-1.27506	-1.25867
ENSG00000169032	ENST00000307102	ENSP00000302486	MAP2K1	MAP2K1-001	PRINCIPAL:1	125	Y	TAC	CCATAGAAGCCCACGATGTA	chr15	66729167	-	1	FALSE	25	56	56	66	0.317259	3	146	83	63	FALSE	FALSE	2	1	0.5	-13.417	0.098606	Prot_kinase_dom	4AN2	gi|430800796|pdb|4AN2|A Chain A, Crystal Structures Of Human Mek1 With Carboxamide-based Allosteric Inhibitor Xl518 (gdc-0973), Or Related Analogs. >gi|430800797|pdb|4AN3|A Chain A, Crystal Structures Of Human Mek1 With Carboxamide-based Allosteric Inhibitor Xl518 (gdc-0973), Or Related Analogs. >gi|430800798|pdb|4AN9|A Chain A, Crystal Structures Of Human Mek1 With Carboxamide-based Allosteric I…	C	Library	-1.61515	-3.5502	-2.2966	-8.18782	0.748116	-0.368325	-1.74703	-2.01522	-1.85851	-1.23581	-1.27506	-1.25867
ENSG00000169032	ENST00000307102	ENSP00000302486	MAP2K1	MAP2K1-001	PRINCIPAL:1	231	S	TCG					1						0.586294	6	124			FALSE		2			-11.585	0.559535	Prot_kinase_dom	4AN2	gi|430800796|pdb|4AN2|A Chain A, Crystal Structures Of Human Mek1 With Carboxamide-based Allosteric Inhibitor Xl518 (gdc-0973), Or Related Analogs. >gi|430800797|pdb|4AN3|A Chain A, Crystal Structures Of Human Mek1 With Carboxamide-based Allosteric Inhibitor Xl518 (gdc-0973), Or Related Analogs. >gi|430800798|pdb|4AN9|A Chain A, Crystal Structures Of Human Mek1 With Carboxamide-based Allosteric I…	C	Library
ENSG00000169032	ENST00000307102	ENSP00000302486	MAP2K1	MAP2K1-001	PRINCIPAL:1	389	H	CAT	AGCACACCAACCCATGCTGC	chr15	66782940	+	1	TRUE	41	46	2	65	0.98731	11	113	100	13	FALSE	TRUE	2	2	1	-4.456	0.838767		4AN2	gi|430800796|pdb|4AN2|A Chain A, Crystal Structures Of Human Mek1 With Carboxamide-based Allosteric Inhibitor Xl518 (gdc-0973), Or Related Analogs. >gi|430800797|pdb|4AN3|A Chain A, Crystal Structures Of Human Mek1 With Carboxamide-based Allosteric Inhibitor Xl518 (gdc-0973), Or Related Analogs. >gi|430800798|pdb|4AN9|A Chain A, Crystal Structures Of Human Mek1 With Carboxamide-based Allosteric I…	C	Library	-3.16569	-1.85912	-2.35737	-4.19385	-7.21583	-4.93921	-0.233551	-1.40319	-0.636108	-1.54757	-2.59483	-2.06677
ENSG00000169032	ENST00000307102	ENSP00000302486	MAP2K1	MAP2K1-001	PRINCIPAL:1	390	A	GCT	AGCACACCAACCCATGCTGC	chr15	66782940	+	1	TRUE	41	46	2	65	0.989848	11	113	100	13	FALSE	TRUE	2	2	1	-2.621	0.875344		4AN2	gi|430800796|pdb|4AN2|A Chain A, Crystal Structures Of Human Mek1 With Carboxamide-based Allosteric Inhibitor Xl518 (gdc-0973), Or Related Analogs. >gi|430800797|pdb|4AN3|A Chain A, Crystal Structures Of Human Mek1 With Carboxamide-based Allosteric Inhibitor Xl518 (gdc-0973), Or Related Analogs. >gi|430800798|pdb|4AN9|A Chain A, Crystal Structures Of Human Mek1 With Carboxamide-based Allosteric I…	C	Library	-3.16569	-1.85912	-2.35737	-4.19385	-7.21583	-4.93921	-0.233551	-1.40319	-0.636108	-1.54757	-2.59483	-2.06677
ENSG00000169032	ENST00000307102	ENSP00000302486	MAP2K1	MAP2K1-001	PRINCIPAL:1	247	W	TGG	CAGTCAGACATCTGGAGCAT	chr15	66777377	+	1	TRUE	30	69	37	78	0.626904	7	201	49	152	TRUE	FALSE	2	2	1	-17.125	0.262942	Prot_kinase_dom	4AN2	gi|430800796|pdb|4AN2|A Chain A, Crystal Structures Of Human Mek1 With Carboxamide-based Allosteric Inhibitor Xl518 (gdc-0973), Or Related Analogs. >gi|430800797|pdb|4AN3|A Chain A, Crystal Structures Of Human Mek1 With Carboxamide-based Allosteric Inhibitor Xl518 (gdc-0973), Or Related Analogs. >gi|430800798|pdb|4AN9|A Chain A, Crystal Structures Of Human Mek1 With Carboxamide-based Allosteric I…	C	Library	-2.48574	-2.24413	-2.35753	-5.30011	-5.30011	-5.30011	-0.701807	-2.83332	-1.29756	-2.48524	-1.4307	-1.77971
ENSG00000169032	ENST00000307102	ENSP00000302486	MAP2K1	MAP2K1-001	PRINCIPAL:1	248	S	AGC	CAGTCAGACATCTGGAGCAT	chr15	66777377	+	1	TRUE	30	69	37	78	0.629442	7	201	49	152	TRUE	FALSE	2	2	1	-11.462	0.230509	Prot_kinase_dom	4AN2	gi|430800796|pdb|4AN2|A Chain A, Crystal Structures Of Human Mek1 With Carboxamide-based Allosteric Inhibitor Xl518 (gdc-0973), Or Related Analogs. >gi|430800797|pdb|4AN3|A Chain A, Crystal Structures Of Human Mek1 With Carboxamide-based Allosteric Inhibitor Xl518 (gdc-0973), Or Related Analogs. >gi|430800798|pdb|4AN9|A Chain A, Crystal Structures Of Human Mek1 With Carboxamide-based Allosteric I…	C	Library	-2.48574	-2.24413	-2.35753	-5.30011	-5.30011	-5.30011	-0.701807	-2.83332	-1.29756	-2.48524	-1.4307	-1.77971
ENSG00000169032	ENST00000307102	ENSP00000302486	MAP2K1	MAP2K1-001	PRINCIPAL:1	251	L	CTG	CTGGAGCATGGGACTGTCTC	chr15	66777388	+	1	TRUE	60	30	31	63	0.637056	7	201	60	141	TRUE	FALSE	2	2	1	-11.692	0.183426	Prot_kinase_dom	4AN2	gi|430800796|pdb|4AN2|A Chain A, Crystal Structures Of Human Mek1 With Carboxamide-based Allosteric Inhibitor Xl518 (gdc-0973), Or Related Analogs. >gi|430800797|pdb|4AN3|A Chain A, Crystal Structures Of Human Mek1 With Carboxamide-based Allosteric Inhibitor Xl518 (gdc-0973), Or Related Analogs. >gi|430800798|pdb|4AN9|A Chain A, Crystal Structures Of Human Mek1 With Carboxamide-based Allosteric I…	C	Library	-2.62007	-2.16143	-2.36816	-7.94509	-2.89765	-3.96724	-2.21376	-0.545716	-1.24686	-2.5381	1.06203	0.371879
ENSG00000169032	ENST00000307102	ENSP00000302486	MAP2K1	MAP2K1-001	PRINCIPAL:1	252	S	TCT	CTGGAGCATGGGACTGTCTC	chr15	66777388	+	1	TRUE	60	30	31	63	0.639594	7	201	60	141	TRUE	FALSE	2	2	1	-11.645	0.186719	Prot_kinase_dom	4AN2	gi|430800796|pdb|4AN2|A Chain A, Crystal Structures Of Human Mek1 With Carboxamide-based Allosteric Inhibitor Xl518 (gdc-0973), Or Related Analogs. >gi|430800797|pdb|4AN3|A Chain A, Crystal Structures Of Human Mek1 With Carboxamide-based Allosteric Inhibitor Xl518 (gdc-0973), Or Related Analogs. >gi|430800798|pdb|4AN9|A Chain A, Crystal Structures Of Human Mek1 With Carboxamide-based Allosteric I…	C	Library	-2.62007	-2.16143	-2.36816	-7.94509	-2.89765	-3.96724	-2.21376	-0.545716	-1.24686	-2.5381	1.06203	0.371879
ENSG00000169032	ENST00000307102	ENSP00000302486	MAP2K1	MAP2K1-001	PRINCIPAL:1	289	R	AGG	CCTCCCGGGGGTCCTTGGCC	chr15	66777502	-	1	FALSE	32	3	19	72	0.733503	7	201	174	27	TRUE	FALSE	2	2	1	-4.595	0.867242	Prot_kinase_dom	4AN2	gi|430800796|pdb|4AN2|A Chain A, Crystal Structures Of Human Mek1 With Carboxamide-based Allosteric Inhibitor Xl518 (gdc-0973), Or Related Analogs. >gi|430800797|pdb|4AN3|A Chain A, Crystal Structures Of Human Mek1 With Carboxamide-based Allosteric Inhibitor Xl518 (gdc-0973), Or Related Analogs. >gi|430800798|pdb|4AN9|A Chain A, Crystal Structures Of Human Mek1 With Carboxamide-based Allosteric I…	C	Library	-2.29418	-2.47976	-2.3858	-5.35262	-2.39048	-3.30803	-0.759532	-1.21547	-0.941947	-1.16412	-1.67713	-1.44208
ENSG00000169032	ENST00000307102	ENSP00000302486	MAP2K1	MAP2K1-001	PRINCIPAL:1	290	P	CCA	CCTCCCGGGGGTCCTTGGCC	chr15	66777502	-	1	FALSE	32	3	19	72	0.736041	7	201	174	27	TRUE	FALSE	2	2	1	-6.476	0.871316	Prot_kinase_dom	4AN2	gi|430800796|pdb|4AN2|A Chain A, Crystal Structures Of Human Mek1 With Carboxamide-based Allosteric Inhibitor Xl518 (gdc-0973), Or Related Analogs. >gi|430800797|pdb|4AN3|A Chain A, Crystal Structures Of Human Mek1 With Carboxamide-based Allosteric Inhibitor Xl518 (gdc-0973), Or Related Analogs. >gi|430800798|pdb|4AN9|A Chain A, Crystal Structures Of Human Mek1 With Carboxamide-based Allosteric I…	C	Library	-2.29418	-2.47976	-2.3858	-5.35262	-2.39048	-3.30803	-0.759532	-1.21547	-0.941947	-1.16412	-1.67713	-1.44208
ENSG00000169032	ENST00000307102	ENSP00000302486	MAP2K1	MAP2K1-001	PRINCIPAL:1	92	L	CTG	TCACCTTTCTGGCCATGACC	chr15	66727562	-	1	FALSE	71	66	65	69	0.233503	2	210	197	13	TRUE	FALSE	2	1	0.5	-12.236	0.3726	Prot_kinase_dom	4AN2	gi|430800796|pdb|4AN2|A Chain A, Crystal Structures Of Human Mek1 With Carboxamide-based Allosteric Inhibitor Xl518 (gdc-0973), Or Related Analogs. >gi|430800797|pdb|4AN3|A Chain A, Crystal Structures Of Human Mek1 With Carboxamide-based Allosteric Inhibitor Xl518 (gdc-0973), Or Related Analogs. >gi|430800798|pdb|4AN9|A Chain A, Crystal Structures Of Human Mek1 With Carboxamide-based Allosteric I…	C	Library	-2.04797	-2.84907	-2.40127	-5.36882	-5.12825	-5.25313	-1.86296	-1.69191	-1.78547	-1.58884	-1.59099	-1.5901
ENSG00000169032	ENST00000307102	ENSP00000302486	MAP2K1	MAP2K1-001	PRINCIPAL:1	93	V	GTC	TCACCTTTCTGGCCATGACC	chr15	66727562	-	1	FALSE	71	66	65	69	0.236041	2	210	197	13	TRUE	FALSE	2	1	0.5	-11.668	0.316789	Prot_kinase_dom	4AN2	gi|430800796|pdb|4AN2|A Chain A, Crystal Structures Of Human Mek1 With Carboxamide-based Allosteric Inhibitor Xl518 (gdc-0973), Or Related Analogs. >gi|430800797|pdb|4AN3|A Chain A, Crystal Structures Of Human Mek1 With Carboxamide-based Allosteric Inhibitor Xl518 (gdc-0973), Or Related Analogs. >gi|430800798|pdb|4AN9|A Chain A, Crystal Structures Of Human Mek1 With Carboxamide-based Allosteric I…	E	Library	-2.04797	-2.84907	-2.40127	-5.36882	-5.12825	-5.25313	-1.86296	-1.69191	-1.78547	-1.58884	-1.59099	-1.5901
ENSG00000169032	ENST00000307102	ENSP00000302486	MAP2K1	MAP2K1-001	PRINCIPAL:1	238	T	ACT					1						0.604061	7	201			TRUE		2			-12.144	0.424683	Prot_kinase_dom	4AN2	gi|430800796|pdb|4AN2|A Chain A, Crystal Structures Of Human Mek1 With Carboxamide-based Allosteric Inhibitor Xl518 (gdc-0973), Or Related Analogs. >gi|430800797|pdb|4AN3|A Chain A, Crystal Structures Of Human Mek1 With Carboxamide-based Allosteric Inhibitor Xl518 (gdc-0973), Or Related Analogs. >gi|430800798|pdb|4AN9|A Chain A, Crystal Structures Of Human Mek1 With Carboxamide-based Allosteric I…	C	Library
ENSG00000169032	ENST00000307102	ENSP00000302486	MAP2K1	MAP2K1-001	PRINCIPAL:1	239	H	CAT					1						0.606599	7	201			TRUE		2			-14.656	0.401781	Prot_kinase_dom	4AN2	gi|430800796|pdb|4AN2|A Chain A, Crystal Structures Of Human Mek1 With Carboxamide-based Allosteric Inhibitor Xl518 (gdc-0973), Or Related Analogs. >gi|430800797|pdb|4AN3|A Chain A, Crystal Structures Of Human Mek1 With Carboxamide-based Allosteric Inhibitor Xl518 (gdc-0973), Or Related Analogs. >gi|430800798|pdb|4AN9|A Chain A, Crystal Structures Of Human Mek1 With Carboxamide-based Allosteric I…	C	Library
ENSG00000169032	ENST00000307102	ENSP00000302486	MAP2K1	MAP2K1-001	PRINCIPAL:1	240	Y	TAC					1						0.609137	7	201			TRUE		2			-14.012	0.349086	Prot_kinase_dom	4AN2	gi|430800796|pdb|4AN2|A Chain A, Crystal Structures Of Human Mek1 With Carboxamide-based Allosteric Inhibitor Xl518 (gdc-0973), Or Related Analogs. >gi|430800797|pdb|4AN3|A Chain A, Crystal Structures Of Human Mek1 With Carboxamide-based Allosteric Inhibitor Xl518 (gdc-0973), Or Related Analogs. >gi|430800798|pdb|4AN9|A Chain A, Crystal Structures Of Human Mek1 With Carboxamide-based Allosteric I…	C	Library
ENSG00000169032	ENST00000307102	ENSP00000302486	MAP2K1	MAP2K1-001	PRINCIPAL:1	241	S	TCT					1						0.611675	7	201			TRUE		2			-11.401	0.328805	Prot_kinase_dom	4AN2	gi|430800796|pdb|4AN2|A Chain A, Crystal Structures Of Human Mek1 With Carboxamide-based Allosteric Inhibitor Xl518 (gdc-0973), Or Related Analogs. >gi|430800797|pdb|4AN3|A Chain A, Crystal Structures Of Human Mek1 With Carboxamide-based Allosteric Inhibitor Xl518 (gdc-0973), Or Related Analogs. >gi|430800798|pdb|4AN9|A Chain A, Crystal Structures Of Human Mek1 With Carboxamide-based Allosteric I…	C	Library
ENSG00000169032	ENST00000307102	ENSP00000302486	MAP2K1	MAP2K1-001	PRINCIPAL:1	242	V	GTG					1						0.614213	7	201			TRUE		2			-11.431	0.321185	Prot_kinase_dom	4AN2	gi|430800796|pdb|4AN2|A Chain A, Crystal Structures Of Human Mek1 With Carboxamide-based Allosteric Inhibitor Xl518 (gdc-0973), Or Related Analogs. >gi|430800797|pdb|4AN3|A Chain A, Crystal Structures Of Human Mek1 With Carboxamide-based Allosteric Inhibitor Xl518 (gdc-0973), Or Related Analogs. >gi|430800798|pdb|4AN9|A Chain A, Crystal Structures Of Human Mek1 With Carboxamide-based Allosteric I…	E	Library
ENSG00000169032	ENST00000307102	ENSP00000302486	MAP2K1	MAP2K1-001	PRINCIPAL:1	243	Q	CAG					1						0.616751	7	201			TRUE		2			-12.352	0.345597	Prot_kinase_dom	4AN2	gi|430800796|pdb|4AN2|A Chain A, Crystal Structures Of Human Mek1 With Carboxamide-based Allosteric Inhibitor Xl518 (gdc-0973), Or Related Analogs. >gi|430800797|pdb|4AN3|A Chain A, Crystal Structures Of Human Mek1 With Carboxamide-based Allosteric Inhibitor Xl518 (gdc-0973), Or Related Analogs. >gi|430800798|pdb|4AN9|A Chain A, Crystal Structures Of Human Mek1 With Carboxamide-based Allosteric I…	E	Library
ENSG00000169032	ENST00000307102	ENSP00000302486	MAP2K1	MAP2K1-001	PRINCIPAL:1	177	L	CTG	GCTTCTCCCTCAGATATGTC	chr15	66737010	-	1	FALSE	43	56	88	67	0.449239	5	51	16	35	TRUE	FALSE	2	1	0.5	-11.296	0.148001	Prot_kinase_dom	4AN2	gi|430800796|pdb|4AN2|A Chain A, Crystal Structures Of Human Mek1 With Carboxamide-based Allosteric Inhibitor Xl518 (gdc-0973), Or Related Analogs. >gi|430800797|pdb|4AN3|A Chain A, Crystal Structures Of Human Mek1 With Carboxamide-based Allosteric Inhibitor Xl518 (gdc-0973), Or Related Analogs. >gi|430800798|pdb|4AN9|A Chain A, Crystal Structures Of Human Mek1 With Carboxamide-based Allosteric I…	H	Library	-1.92443	-3.08461	-2.40171	-2.29478	0.845616	-0.0940485	-1.4361	0.90029	0.0366179	-0.133976	-1.71695	-0.847429
ENSG00000169032	ENST00000307102	ENSP00000302486	MAP2K1	MAP2K1-001	PRINCIPAL:1	178	T	ACA	GCTTCTCCCTCAGATATGTC	chr15	66737010	-	1	FALSE	43	56	88	67	0.451777	5	51	16	35	TRUE	FALSE	2	1	0.5	-9.565	0.157632	Prot_kinase_dom	4AN2	gi|430800796|pdb|4AN2|A Chain A, Crystal Structures Of Human Mek1 With Carboxamide-based Allosteric Inhibitor Xl518 (gdc-0973), Or Related Analogs. >gi|430800797|pdb|4AN3|A Chain A, Crystal Structures Of Human Mek1 With Carboxamide-based Allosteric Inhibitor Xl518 (gdc-0973), Or Related Analogs. >gi|430800798|pdb|4AN9|A Chain A, Crystal Structures Of Human Mek1 With Carboxamide-based Allosteric I…	H	Library	-1.92443	-3.08461	-2.40171	-2.29478	0.845616	-0.0940485	-1.4361	0.90029	0.0366179	-0.133976	-1.71695	-0.847429
ENSG00000169032	ENST00000307102	ENSP00000302486	MAP2K1	MAP2K1-001	PRINCIPAL:1	246	I	ATC					1						0.624365	7	201			TRUE		2			-11.494	0.290411	Prot_kinase_dom	4AN2	gi|430800796|pdb|4AN2|A Chain A, Crystal Structures Of Human Mek1 With Carboxamide-based Allosteric Inhibitor Xl518 (gdc-0973), Or Related Analogs. >gi|430800797|pdb|4AN3|A Chain A, Crystal Structures Of Human Mek1 With Carboxamide-based Allosteric Inhibitor Xl518 (gdc-0973), Or Related Analogs. >gi|430800798|pdb|4AN9|A Chain A, Crystal Structures Of Human Mek1 With Carboxamide-based Allosteric I…	C	Library
ENSG00000169032	ENST00000307102	ENSP00000302486	MAP2K1	MAP2K1-001	PRINCIPAL:1	164	Q	CAA	AGAATTCCTGAACAAATTTT	chr15	66735673	+	1	TRUE	23	1	55	56	0.416244	4	77	55	22	FALSE	FALSE	2	1	0.5	-9.858	0.261188	Prot_kinase_dom	4AN2	gi|430800796|pdb|4AN2|A Chain A, Crystal Structures Of Human Mek1 With Carboxamide-based Allosteric Inhibitor Xl518 (gdc-0973), Or Related Analogs. >gi|430800797|pdb|4AN3|A Chain A, Crystal Structures Of Human Mek1 With Carboxamide-based Allosteric Inhibitor Xl518 (gdc-0973), Or Related Analogs. >gi|430800798|pdb|4AN9|A Chain A, Crystal Structures Of Human Mek1 With Carboxamide-based Allosteric I…	H	Library	-2.65556	-2.20752	-2.40988	-6.9884	-6.9884	-6.9884	-0.608329	-3.1875	-1.26348	-2.35794	-1.49496	-1.79283
ENSG00000169032	ENST00000307102	ENSP00000302486	MAP2K1	MAP2K1-001	PRINCIPAL:1	165	I	ATT	AGAATTCCTGAACAAATTTT	chr15	66735673	+	1	TRUE	23	1	55	56	0.418782	4	77	55	22	FALSE	FALSE	2	1	0.5	-11.392	0.238393	Prot_kinase_dom	4AN2	gi|430800796|pdb|4AN2|A Chain A, Crystal Structures Of Human Mek1 With Carboxamide-based Allosteric Inhibitor Xl518 (gdc-0973), Or Related Analogs. >gi|430800797|pdb|4AN3|A Chain A, Crystal Structures Of Human Mek1 With Carboxamide-based Allosteric Inhibitor Xl518 (gdc-0973), Or Related Analogs. >gi|430800798|pdb|4AN9|A Chain A, Crystal Structures Of Human Mek1 With Carboxamide-based Allosteric I…	H	Library	-2.65556	-2.20752	-2.40988	-6.9884	-6.9884	-6.9884	-0.608329	-3.1875	-1.26348	-2.35794	-1.49496	-1.79283
ENSG00000169032	ENST00000307102	ENSP00000302486	MAP2K1	MAP2K1-001	PRINCIPAL:1	73	E	GAG	TGAGAAGATCAGTGAGCTGG	chr15	66727504	+	1	TRUE	30	81	89	57	0.185279	2	210	139	71	TRUE	FALSE	2	1	0.5	-13.118	0.506927	Prot_kinase_dom	4AN2	gi|430800796|pdb|4AN2|A Chain A, Crystal Structures Of Human Mek1 With Carboxamide-based Allosteric Inhibitor Xl518 (gdc-0973), Or Related Analogs. >gi|430800797|pdb|4AN3|A Chain A, Crystal Structures Of Human Mek1 With Carboxamide-based Allosteric Inhibitor Xl518 (gdc-0973), Or Related Analogs. >gi|430800798|pdb|4AN9|A Chain A, Crystal Structures Of Human Mek1 With Carboxamide-based Allosteric I…	H	Library	-3.33723	-1.8694	-2.41101	-3.33723	-3.33723	-3.33723	-3.33723	-2.93294	-3.14595	-1.33065	-2.48851	-1.89376
ENSG00000169032	ENST00000307102	ENSP00000302486	MAP2K1	MAP2K1-001	PRINCIPAL:1	74	L	CTG	TGAGAAGATCAGTGAGCTGG	chr15	66727504	+	1	TRUE	30	81	89	57	0.187817	2	210	139	71	TRUE	FALSE	2	1	0.5	-12.333	0.478769	Prot_kinase_dom	4AN2	gi|430800796|pdb|4AN2|A Chain A, Crystal Structures Of Human Mek1 With Carboxamide-based Allosteric Inhibitor Xl518 (gdc-0973), Or Related Analogs. >gi|430800797|pdb|4AN3|A Chain A, Crystal Structures Of Human Mek1 With Carboxamide-based Allosteric Inhibitor Xl518 (gdc-0973), Or Related Analogs. >gi|430800798|pdb|4AN9|A Chain A, Crystal Structures Of Human Mek1 With Carboxamide-based Allosteric I…	H	Library	-3.33723	-1.8694	-2.41101	-3.33723	-3.33723	-3.33723	-3.33723	-2.93294	-3.14595	-1.33065	-2.48851	-1.89376
ENSG00000169032	ENST00000307102	ENSP00000302486	MAP2K1	MAP2K1-001	PRINCIPAL:1	249	M	ATG					1						0.63198	7	201			TRUE		2			-11.41	0.203949	Prot_kinase_dom	4AN2	gi|430800796|pdb|4AN2|A Chain A, Crystal Structures Of Human Mek1 With Carboxamide-based Allosteric Inhibitor Xl518 (gdc-0973), Or Related Analogs. >gi|430800797|pdb|4AN3|A Chain A, Crystal Structures Of Human Mek1 With Carboxamide-based Allosteric Inhibitor Xl518 (gdc-0973), Or Related Analogs. >gi|430800798|pdb|4AN9|A Chain A, Crystal Structures Of Human Mek1 With Carboxamide-based Allosteric I…	C	Library
ENSG00000169032	ENST00000307102	ENSP00000302486	MAP2K1	MAP2K1-001	PRINCIPAL:1	250	G	GGA					1						0.634518	7	201			TRUE		2			-13.359	0.197878	Prot_kinase_dom	4AN2	gi|430800796|pdb|4AN2|A Chain A, Crystal Structures Of Human Mek1 With Carboxamide-based Allosteric Inhibitor Xl518 (gdc-0973), Or Related Analogs. >gi|430800797|pdb|4AN3|A Chain A, Crystal Structures Of Human Mek1 With Carboxamide-based Allosteric Inhibitor Xl518 (gdc-0973), Or Related Analogs. >gi|430800798|pdb|4AN9|A Chain A, Crystal Structures Of Human Mek1 With Carboxamide-based Allosteric I…	C	Library
ENSG00000169032	ENST00000307102	ENSP00000302486	MAP2K1	MAP2K1-001	PRINCIPAL:1	155	L	CTG	GAATTCTTCCAGCTTTCTTC	chr15	66735646	-	1	FALSE	25	8	74	70	0.393401	4	77	28	49	FALSE	FALSE	2	1	0.5	-11.335	0.450538	Prot_kinase_dom	4AN2	gi|430800796|pdb|4AN2|A Chain A, Crystal Structures Of Human Mek1 With Carboxamide-based Allosteric Inhibitor Xl518 (gdc-0973), Or Related Analogs. >gi|430800797|pdb|4AN3|A Chain A, Crystal Structures Of Human Mek1 With Carboxamide-based Allosteric Inhibitor Xl518 (gdc-0973), Or Related Analogs. >gi|430800798|pdb|4AN9|A Chain A, Crystal Structures Of Human Mek1 With Carboxamide-based Allosteric I…	H	Library	-2.54516	-2.42548	-2.48291	-1.05289	-2.02518	-1.42175	-1.47912	-2.30525	-1.78508	-0.626425	-1.68587	-1.15057
ENSG00000169032	ENST00000307102	ENSP00000302486	MAP2K1	MAP2K1-001	PRINCIPAL:1	156	K	AAG	GAATTCTTCCAGCTTTCTTC	chr15	66735646	-	1	FALSE	25	8	74	70	0.395939	4	77	28	49	FALSE	FALSE	2	1	0.5	-10.973	0.406799	Prot_kinase_dom	4AN2	gi|430800796|pdb|4AN2|A Chain A, Crystal Structures Of Human Mek1 With Carboxamide-based Allosteric Inhibitor Xl518 (gdc-0973), Or Related Analogs. >gi|430800797|pdb|4AN3|A Chain A, Crystal Structures Of Human Mek1 With Carboxamide-based Allosteric Inhibitor Xl518 (gdc-0973), Or Related Analogs. >gi|430800798|pdb|4AN9|A Chain A, Crystal Structures Of Human Mek1 With Carboxamide-based Allosteric I…	H	Library	-2.54516	-2.42548	-2.48291	-1.05289	-2.02518	-1.42175	-1.47912	-2.30525	-1.78508	-0.626425	-1.68587	-1.15057
ENSG00000169032	ENST00000307102	ENSP00000302486	MAP2K1	MAP2K1-001	PRINCIPAL:1	253	L	CTG					1						0.642132	7	201			TRUE		2			-11.709	0.196129	Prot_kinase_dom	4AN2	gi|430800796|pdb|4AN2|A Chain A, Crystal Structures Of Human Mek1 With Carboxamide-based Allosteric Inhibitor Xl518 (gdc-0973), Or Related Analogs. >gi|430800797|pdb|4AN3|A Chain A, Crystal Structures Of Human Mek1 With Carboxamide-based Allosteric Inhibitor Xl518 (gdc-0973), Or Related Analogs. >gi|430800798|pdb|4AN9|A Chain A, Crystal Structures Of Human Mek1 With Carboxamide-based Allosteric I…	H	Library
ENSG00000169032	ENST00000307102	ENSP00000302486	MAP2K1	MAP2K1-001	PRINCIPAL:1	278	Q	CAG	ATGTTTGGGTGCCAGGTGGA	chr15	66777470	+	1	TRUE	22	75	21	71	0.705584	7	201	142	59	TRUE	FALSE	2	2	1	-3.86	0.730685	Prot_kinase_dom	4AN2	gi|430800796|pdb|4AN2|A Chain A, Crystal Structures Of Human Mek1 With Carboxamide-based Allosteric Inhibitor Xl518 (gdc-0973), Or Related Analogs. >gi|430800797|pdb|4AN3|A Chain A, Crystal Structures Of Human Mek1 With Carboxamide-based Allosteric Inhibitor Xl518 (gdc-0973), Or Related Analogs. >gi|430800798|pdb|4AN9|A Chain A, Crystal Structures Of Human Mek1 With Carboxamide-based Allosteric I…	C	Library	-2.7271	-2.38004	-2.53979	-1.79578	-6.87422	-2.64915	-1.55122	-2.14044	-1.78056	-1.42719	-2.06981	-1.76818
ENSG00000169032	ENST00000307102	ENSP00000302486	MAP2K1	MAP2K1-001	PRINCIPAL:1	279	V	GTG	ATGTTTGGGTGCCAGGTGGA	chr15	66777470	+	1	TRUE	22	75	21	71	0.708122	7	201	142	59	TRUE	FALSE	2	2	1	-3.803	0.747313	Prot_kinase_dom	4AN2	gi|430800796|pdb|4AN2|A Chain A, Crystal Structures Of Human Mek1 With Carboxamide-based Allosteric Inhibitor Xl518 (gdc-0973), Or Related Analogs. >gi|430800797|pdb|4AN3|A Chain A, Crystal Structures Of Human Mek1 With Carboxamide-based Allosteric Inhibitor Xl518 (gdc-0973), Or Related Analogs. >gi|430800798|pdb|4AN9|A Chain A, Crystal Structures Of Human Mek1 With Carboxamide-based Allosteric I…	C	Library	-2.7271	-2.38004	-2.53979	-1.79578	-6.87422	-2.64915	-1.55122	-2.14044	-1.78056	-1.42719	-2.06981	-1.76818
ENSG00000169032	ENST00000307102	ENSP00000302486	MAP2K1	MAP2K1-001	PRINCIPAL:1	146	M	ATG	TATTCTCGATCTTAGGATGG	chr15	66735619	+	1	TRUE	76	84	87	64	0.370558	3	146	1	76	FALSE	FALSE	2	1	0.5	-12.315	0.388156	Prot_kinase_dom	4AN2	gi|430800796|pdb|4AN2|A Chain A, Crystal Structures Of Human Mek1 With Carboxamide-based Allosteric Inhibitor Xl518 (gdc-0973), Or Related Analogs. >gi|430800797|pdb|4AN3|A Chain A, Crystal Structures Of Human Mek1 With Carboxamide-based Allosteric Inhibitor Xl518 (gdc-0973), Or Related Analogs. >gi|430800798|pdb|4AN9|A Chain A, Crystal Structures Of Human Mek1 With Carboxamide-based Allosteric I…	C	Library	-3.72709	-1.99207	-2.59802	-5.09117	-5.09117	-5.09117	-0.336301	-3.12365	-1.01402	-3.38466	-4.24245	-3.82389
ENSG00000169032	ENST00000307102	ENSP00000302486	MAP2K1	MAP2K1-001	PRINCIPAL:1	147	D	GAT	TATTCTCGATCTTAGGATGG	chr15	66735619	+	1	TRUE	76	84	87	64	0.373096	4	77	1	76	FALSE	FALSE	2	1	0.5	-12.752	0.418382	Prot_kinase_dom	4AN2	gi|430800796|pdb|4AN2|A Chain A, Crystal Structures Of Human Mek1 With Carboxamide-based Allosteric Inhibitor Xl518 (gdc-0973), Or Related Analogs. >gi|430800797|pdb|4AN3|A Chain A, Crystal Structures Of Human Mek1 With Carboxamide-based Allosteric Inhibitor Xl518 (gdc-0973), Or Related Analogs. >gi|430800798|pdb|4AN9|A Chain A, Crystal Structures Of Human Mek1 With Carboxamide-based Allosteric I…	C	Library	-3.72709	-1.99207	-2.59802	-5.09117	-5.09117	-5.09117	-0.336301	-3.12365	-1.01402	-3.38466	-4.24245	-3.82389
ENSG00000169032	ENST00000307102	ENSP00000302486	MAP2K1	MAP2K1-001	PRINCIPAL:1	346	P	CCC	TTCAAATCTGCTCTCTCTGC	chr15	66782074	-	1	FALSE	35	12	60	79	0.878173	10	45	18	27	TRUE	TRUE	2	2	1	-13.893	0.335897	Prot_kinase_dom	4AN2	gi|430800796|pdb|4AN2|A Chain A, Crystal Structures Of Human Mek1 With Carboxamide-based Allosteric Inhibitor Xl518 (gdc-0973), Or Related Analogs. >gi|430800797|pdb|4AN3|A Chain A, Crystal Structures Of Human Mek1 With Carboxamide-based Allosteric Inhibitor Xl518 (gdc-0973), Or Related Analogs. >gi|430800798|pdb|4AN9|A Chain A, Crystal Structures Of Human Mek1 With Carboxamide-based Allosteric I…	H	Library	-3.63796	-2.03584	-2.61092	-0.616442	-10.1744	-1.50412	-1.85902	-1.65169	-1.76445	-2.63918	-2.85386	-2.76099
ENSG00000169032	ENST00000307102	ENSP00000302486	MAP2K1	MAP2K1-001	PRINCIPAL:1	347	A	GCA	TTCAAATCTGCTCTCTCTGC	chr15	66782074	-	1	FALSE	35	12	60	79	0.880711	10	45	18	27	TRUE	TRUE	2	2	1	-10.405	0.34525	Prot_kinase_dom	4AN2	gi|430800796|pdb|4AN2|A Chain A, Crystal Structures Of Human Mek1 With Carboxamide-based Allosteric Inhibitor Xl518 (gdc-0973), Or Related Analogs. >gi|430800797|pdb|4AN3|A Chain A, Crystal Structures Of Human Mek1 With Carboxamide-based Allosteric Inhibitor Xl518 (gdc-0973), Or Related Analogs. >gi|430800798|pdb|4AN9|A Chain A, Crystal Structures Of Human Mek1 With Carboxamide-based Allosteric I…	H	Library	-3.63796	-2.03584	-2.61092	-0.616442	-10.1744	-1.50412	-1.85902	-1.65169	-1.76445	-2.63918	-2.85386	-2.76099
ENSG00000169032	ENST00000307102	ENSP00000302486	MAP2K1	MAP2K1-001	PRINCIPAL:1	291	R	AGG	CACCCAGGCCAAGGACCCCC	chr15	66777510	+	1	TRUE	34	46	23	59	0.738579	7	201	182	19	TRUE	FALSE	2	2	1	-5.517	0.872933	Prot_kinase_dom	4AN2	gi|430800796|pdb|4AN2|A Chain A, Crystal Structures Of Human Mek1 With Carboxamide-based Allosteric Inhibitor Xl518 (gdc-0973), Or Related Analogs. >gi|430800797|pdb|4AN3|A Chain A, Crystal Structures Of Human Mek1 With Carboxamide-based Allosteric Inhibitor Xl518 (gdc-0973), Or Related Analogs. >gi|430800798|pdb|4AN9|A Chain A, Crystal Structures Of Human Mek1 With Carboxamide-based Allosteric I…	C	Library	-3.83327	-2.00201	-2.62898	-9.29355	-8.89851	-9.09829	-0.910081	-2.53358	-1.41659	-1.52578	-3.58598	-2.37573
ENSG00000169032	ENST00000307102	ENSP00000302486	MAP2K1	MAP2K1-001	PRINCIPAL:1	292	T	ACC	CACCCAGGCCAAGGACCCCC	chr15	66777510	+	1	TRUE	34	46	23	59	0.741117	7	201	182	19	TRUE	FALSE	2	2	1	-4.321	0.874805	Prot_kinase_dom	4AN2	gi|430800796|pdb|4AN2|A Chain A, Crystal Structures Of Human Mek1 With Carboxamide-based Allosteric Inhibitor Xl518 (gdc-0973), Or Related Analogs. >gi|430800797|pdb|4AN3|A Chain A, Crystal Structures Of Human Mek1 With Carboxamide-based Allosteric Inhibitor Xl518 (gdc-0973), Or Related Analogs. >gi|430800798|pdb|4AN9|A Chain A, Crystal Structures Of Human Mek1 With Carboxamide-based Allosteric I…	C	Library	-3.83327	-2.00201	-2.62898	-9.29355	-8.89851	-9.09829	-0.910081	-2.53358	-1.41659	-1.52578	-3.58598	-2.37573
ENSG00000169032	ENST00000307102	ENSP00000302486	MAP2K1	MAP2K1-001	PRINCIPAL:1	2	P	CCC	ATGGGCGTCGGCTTCTTCTT	chr15	66679694	-	1	FALSE	63	19	30	66	0.00507614	1	79	8	71	FALSE	FALSE	2	1	0.5	-1.906	0.9523		2Y4I	gi|319443427|pdb|2Y4I|C Chain C, Ksr2-Mek1 Heterodimer	C	Library	-3.47776	-2.15138	-2.65515	-3.46566	-2.79234	-3.11669	-1.62347	-2.01737	-1.78308	-2.44373	-2.61244	-2.54012
ENSG00000169032	ENST00000307102	ENSP00000302486	MAP2K1	MAP2K1-001	PRINCIPAL:1	3	K	AAG	ATGGGCGTCGGCTTCTTCTT	chr15	66679694	-	1	FALSE	63	19	30	66	0.00761421	1	79	8	71	FALSE	FALSE	2	1	0.5	-2.044	0.951292		2Y4I	gi|319443427|pdb|2Y4I|C Chain C, Ksr2-Mek1 Heterodimer	C	Library	-3.47776	-2.15138	-2.65515	-3.46566	-2.79234	-3.11669	-1.62347	-2.01737	-1.78308	-2.44373	-2.61244	-2.54012
ENSG00000169032	ENST00000307102	ENSP00000302486	MAP2K1	MAP2K1-001	PRINCIPAL:1	259	G	GGG					1						0.65736	7	201			TRUE		2			-13.272	0.294208	Prot_kinase_dom	4AN2	gi|430800796|pdb|4AN2|A Chain A, Crystal Structures Of Human Mek1 With Carboxamide-based Allosteric Inhibitor Xl518 (gdc-0973), Or Related Analogs. >gi|430800797|pdb|4AN3|A Chain A, Crystal Structures Of Human Mek1 With Carboxamide-based Allosteric Inhibitor Xl518 (gdc-0973), Or Related Analogs. >gi|430800798|pdb|4AN9|A Chain A, Crystal Structures Of Human Mek1 With Carboxamide-based Allosteric I…	C	Library
ENSG00000169032	ENST00000307102	ENSP00000302486	MAP2K1	MAP2K1-001	PRINCIPAL:1	260	R	AGG					1						0.659898	7	201			TRUE		2			-11.561	0.348226	Prot_kinase_dom	4AN2	gi|430800796|pdb|4AN2|A Chain A, Crystal Structures Of Human Mek1 With Carboxamide-based Allosteric Inhibitor Xl518 (gdc-0973), Or Related Analogs. >gi|430800797|pdb|4AN3|A Chain A, Crystal Structures Of Human Mek1 With Carboxamide-based Allosteric Inhibitor Xl518 (gdc-0973), Or Related Analogs. >gi|430800798|pdb|4AN9|A Chain A, Crystal Structures Of Human Mek1 With Carboxamide-based Allosteric I…	C	Library
ENSG00000169032	ENST00000307102	ENSP00000302486	MAP2K1	MAP2K1-001	PRINCIPAL:1	261	Y	TAT					1						0.662437	7	201			TRUE		2			-13.884	0.381545	Prot_kinase_dom	4AN2	gi|430800796|pdb|4AN2|A Chain A, Crystal Structures Of Human Mek1 With Carboxamide-based Allosteric Inhibitor Xl518 (gdc-0973), Or Related Analogs. >gi|430800797|pdb|4AN3|A Chain A, Crystal Structures Of Human Mek1 With Carboxamide-based Allosteric Inhibitor Xl518 (gdc-0973), Or Related Analogs. >gi|430800798|pdb|4AN9|A Chain A, Crystal Structures Of Human Mek1 With Carboxamide-based Allosteric I…	C	Library
ENSG00000169032	ENST00000307102	ENSP00000302486	MAP2K1	MAP2K1-001	PRINCIPAL:1	293	P	CCC	CACAGCTAAGGGGCCTCCCG	chr15	66777515	-	1	FALSE	69	40	18	59	0.743655	7	201	187	14	TRUE	FALSE	2	2	1	-6.181	0.876161	Prot_kinase_dom	4AN2	gi|430800796|pdb|4AN2|A Chain A, Crystal Structures Of Human Mek1 With Carboxamide-based Allosteric Inhibitor Xl518 (gdc-0973), Or Related Analogs. >gi|430800797|pdb|4AN3|A Chain A, Crystal Structures Of Human Mek1 With Carboxamide-based Allosteric Inhibitor Xl518 (gdc-0973), Or Related Analogs. >gi|430800798|pdb|4AN9|A Chain A, Crystal Structures Of Human Mek1 With Carboxamide-based Allosteric I…	C	Library	-2.41297	-2.94165	-2.65834	-6.98766	-5.57158	-6.16573	-1.77416	-2.3725	-2.00661	-2.71735	-2.38238	-2.51189
ENSG00000169032	ENST00000307102	ENSP00000302486	MAP2K1	MAP2K1-001	PRINCIPAL:1	294	G	GGG	CACAGCTAAGGGGCCTCCCG	chr15	66777515	-	1	FALSE	69	40	18	59	0.746193	7	201	187	14	TRUE	FALSE	2	2	1	-6.557	0.873867	Prot_kinase_dom	4AN2	gi|430800796|pdb|4AN2|A Chain A, Crystal Structures Of Human Mek1 With Carboxamide-based Allosteric Inhibitor Xl518 (gdc-0973), Or Related Analogs. >gi|430800797|pdb|4AN3|A Chain A, Crystal Structures Of Human Mek1 With Carboxamide-based Allosteric Inhibitor Xl518 (gdc-0973), Or Related Analogs. >gi|430800798|pdb|4AN9|A Chain A, Crystal Structures Of Human Mek1 With Carboxamide-based Allosteric I…	C	Library	-2.41297	-2.94165	-2.65834	-6.98766	-5.57158	-6.16573	-1.77416	-2.3725	-2.00661	-2.71735	-2.38238	-2.51189
ENSG00000169032	ENST00000307102	ENSP00000302486	MAP2K1	MAP2K1-001	PRINCIPAL:1	76	A	GCT	AGTGAGCTGGGGGCTGGCAA	chr15	66727514	+	1	TRUE	30	35	28	54	0.192893	2	210	149	61	TRUE	FALSE	2	1	0.5	-11.974	0.404324	Prot_kinase_dom	4AN2	gi|430800796|pdb|4AN2|A Chain A, Crystal Structures Of Human Mek1 With Carboxamide-based Allosteric Inhibitor Xl518 (gdc-0973), Or Related Analogs. >gi|430800797|pdb|4AN3|A Chain A, Crystal Structures Of Human Mek1 With Carboxamide-based Allosteric Inhibitor Xl518 (gdc-0973), Or Related Analogs. >gi|430800798|pdb|4AN9|A Chain A, Crystal Structures Of Human Mek1 With Carboxamide-based Allosteric I…	C	Library	-3.66451	-2.1835	-2.72851	-6.94505	-1.00875	-2.10126	-1.59989	-1.33996	-1.48015	-2.55	-1.55059	-1.88539
ENSG00000169032	ENST00000307102	ENSP00000302486	MAP2K1	MAP2K1-001	PRINCIPAL:1	77	G	GGC	AGTGAGCTGGGGGCTGGCAA	chr15	66727514	+	1	TRUE	30	35	28	54	0.195431	2	210	149	61	TRUE	FALSE	2	1	0.5	-14.082	0.387412	Prot_kinase_dom	4AN2	gi|430800796|pdb|4AN2|A Chain A, Crystal Structures Of Human Mek1 With Carboxamide-based Allosteric Inhibitor Xl518 (gdc-0973), Or Related Analogs. >gi|430800797|pdb|4AN3|A Chain A, Crystal Structures Of Human Mek1 With Carboxamide-based Allosteric Inhibitor Xl518 (gdc-0973), Or Related Analogs. >gi|430800798|pdb|4AN9|A Chain A, Crystal Structures Of Human Mek1 With Carboxamide-based Allosteric I…	C	Library	-3.66451	-2.1835	-2.72851	-6.94505	-1.00875	-2.10126	-1.59989	-1.33996	-1.48015	-2.55	-1.55059	-1.88539
ENSG00000169032	ENST00000307102	ENSP00000302486	MAP2K1	MAP2K1-001	PRINCIPAL:1	156	K	AAG	GATCAAGTCCTGAAGAAAGC	chr15	66735649	+	1	TRUE	34	50	68	80	0.395939	4	77	31	46	FALSE	FALSE	2	1	0.5	-10.973	0.406799	Prot_kinase_dom	4AN2	gi|430800796|pdb|4AN2|A Chain A, Crystal Structures Of Human Mek1 With Carboxamide-based Allosteric Inhibitor Xl518 (gdc-0973), Or Related Analogs. >gi|430800797|pdb|4AN3|A Chain A, Crystal Structures Of Human Mek1 With Carboxamide-based Allosteric Inhibitor Xl518 (gdc-0973), Or Related Analogs. >gi|430800798|pdb|4AN9|A Chain A, Crystal Structures Of Human Mek1 With Carboxamide-based Allosteric I…	H	Library	-2.50052	-3.1489	-2.79483	-8.70869	-8.00385	-8.34147	-2.18713	-1.35103	-1.76039	-2.91873	-2.6154	-2.73346
ENSG00000169032	ENST00000307102	ENSP00000302486	MAP2K1	MAP2K1-001	PRINCIPAL:1	157	K	AAA	GATCAAGTCCTGAAGAAAGC	chr15	66735649	+	1	TRUE	34	50	68	80	0.398477	4	77	31	46	FALSE	FALSE	2	1	0.5	-10.973	0.389163	Prot_kinase_dom	4AN2	gi|430800796|pdb|4AN2|A Chain A, Crystal Structures Of Human Mek1 With Carboxamide-based Allosteric Inhibitor Xl518 (gdc-0973), Or Related Analogs. >gi|430800797|pdb|4AN3|A Chain A, Crystal Structures Of Human Mek1 With Carboxamide-based Allosteric Inhibitor Xl518 (gdc-0973), Or Related Analogs. >gi|430800798|pdb|4AN9|A Chain A, Crystal Structures Of Human Mek1 With Carboxamide-based Allosteric I…	H	Library	-2.50052	-3.1489	-2.79483	-8.70869	-8.00385	-8.34147	-2.18713	-1.35103	-1.76039	-2.91873	-2.6154	-2.73346
ENSG00000169032	ENST00000307102	ENSP00000302486	MAP2K1	MAP2K1-001	PRINCIPAL:1	330	F	TTC	GCCCAGTGGAGTGTTCAGTC	chr15	66781583	+	1	TRUE	34	50	30	63	0.837563	9	61	30	31	FALSE	FALSE	2	2	1	-12.765	0.278841	Prot_kinase_dom	4AN2	gi|430800796|pdb|4AN2|A Chain A, Crystal Structures Of Human Mek1 With Carboxamide-based Allosteric Inhibitor Xl518 (gdc-0973), Or Related Analogs. >gi|430800797|pdb|4AN3|A Chain A, Crystal Structures Of Human Mek1 With Carboxamide-based Allosteric Inhibitor Xl518 (gdc-0973), Or Related Analogs. >gi|430800798|pdb|4AN9|A Chain A, Crystal Structures Of Human Mek1 With Carboxamide-based Allosteric I…	C	Library	-2.86461	-2.74634	-2.80311	-3.19998	-5.14431	-3.80069	-1.95705	-1.24389	-1.6006	-2.78575	-2.10481	-2.34934
ENSG00000169032	ENST00000307102	ENSP00000302486	MAP2K1	MAP2K1-001	PRINCIPAL:1	331	S	AGT	GCCCAGTGGAGTGTTCAGTC	chr15	66781583	+	1	TRUE	34	50	30	63	0.840102	9	61	30	31	FALSE	FALSE	2	2	1	-9.787	0.248972	Prot_kinase_dom	4AN2	gi|430800796|pdb|4AN2|A Chain A, Crystal Structures Of Human Mek1 With Carboxamide-based Allosteric Inhibitor Xl518 (gdc-0973), Or Related Analogs. >gi|430800797|pdb|4AN3|A Chain A, Crystal Structures Of Human Mek1 With Carboxamide-based Allosteric Inhibitor Xl518 (gdc-0973), Or Related Analogs. >gi|430800798|pdb|4AN9|A Chain A, Crystal Structures Of Human Mek1 With Carboxamide-based Allosteric I…	C	Library	-2.86461	-2.74634	-2.80311	-3.19998	-5.14431	-3.80069	-1.95705	-1.24389	-1.6006	-2.78575	-2.10481	-2.34934
ENSG00000169032	ENST00000307102	ENSP00000302486	MAP2K1	MAP2K1-001	PRINCIPAL:1	13	P	CCG	ACTGCAGAGCCGTCGGGGGC	chr15	66679727	-	1	FALSE	71	18	4	78	0.0329949	1	79	41	38	FALSE	FALSE	2	1	0.5	-2.924	0.921901		2Y4I	gi|319443427|pdb|2Y4I|C Chain C, Ksr2-Mek1 Heterodimer	C	Library	-3.64559	-2.29547	-2.80579	-6.38445	-3.34238	-4.27014	-2.74367	-2.66074	-2.70673	-1.9352	-3.21607	-2.54477
ENSG00000169032	ENST00000307102	ENSP00000302486	MAP2K1	MAP2K1-001	PRINCIPAL:1	14	A	GCC	ACTGCAGAGCCGTCGGGGGC	chr15	66679727	-	1	FALSE	71	18	4	78	0.035533	1	79	41	38	FALSE	FALSE	2	1	0.5	-1.61	0.9231		2Y4I	gi|319443427|pdb|2Y4I|C Chain C, Ksr2-Mek1 Heterodimer	C	Library	-3.64559	-2.29547	-2.80579	-6.38445	-3.34238	-4.27014	-2.74367	-2.66074	-2.70673	-1.9352	-3.21607	-2.54477
ENSG00000169032	ENST00000307102	ENSP00000302486	MAP2K1	MAP2K1-001	PRINCIPAL:1	9	I	ATC	GGGGGCCGGGTTCAGCTGGA	chr15	66679713	-	1	FALSE	54	19	5	62	0.0228426	1	79	27	52	FALSE	FALSE	2	1	0.5	-1.333	0.933929		2Y4I	gi|319443427|pdb|2Y4I|C Chain C, Ksr2-Mek1 Heterodimer	C	Library	-2.43469	-3.2893	-2.80776	-5.8908	-8.88716	-6.63371	-2.89047	-2.66328	-2.78646	-2.44388	-3.28666	-2.87652
ENSG00000169032	ENST00000307102	ENSP00000302486	MAP2K1	MAP2K1-001	PRINCIPAL:1	10	Q	CAG	GGGGGCCGGGTTCAGCTGGA	chr15	66679713	-	1	FALSE	54	19	5	62	0.0253807	1	79	27	52	FALSE	FALSE	2	1	0.5	-1.267	0.927609		2Y4I	gi|319443427|pdb|2Y4I|C Chain C, Ksr2-Mek1 Heterodimer	C	Library	-2.43469	-3.2893	-2.80776	-5.8908	-8.88716	-6.63371	-2.89047	-2.66328	-2.78646	-2.44388	-3.28666	-2.87652
ENSG00000169032	ENST00000307102	ENSP00000302486	MAP2K1	MAP2K1-001	PRINCIPAL:1	234	R	AGA	CCTGCAGCCAGAAAGACTCC	chr15	66777337	+	1	TRUE	57	59	78	77	0.593909	7	201	9	192	TRUE	FALSE	2	2	1	-12.531	0.633036	Prot_kinase_dom	4AN2	gi|430800796|pdb|4AN2|A Chain A, Crystal Structures Of Human Mek1 With Carboxamide-based Allosteric Inhibitor Xl518 (gdc-0973), Or Related Analogs. >gi|430800797|pdb|4AN3|A Chain A, Crystal Structures Of Human Mek1 With Carboxamide-based Allosteric Inhibitor Xl518 (gdc-0973), Or Related Analogs. >gi|430800798|pdb|4AN9|A Chain A, Crystal Structures Of Human Mek1 With Carboxamide-based Allosteric I…	H	Library	-2.74332	-2.88946	-2.81597	-6.80865	-6.10381	-6.44143	-1.92484	-2.22585	-2.04914	-0.328317	-1.1159	-0.736371
ENSG00000169032	ENST00000307102	ENSP00000302486	MAP2K1	MAP2K1-001	PRINCIPAL:1	235	L	CTC	CCTGCAGCCAGAAAGACTCC	chr15	66777337	+	1	TRUE	57	59	78	77	0.596447	7	201	9	192	TRUE	FALSE	2	2	1	-11.725	0.586953	Prot_kinase_dom	4AN2	gi|430800796|pdb|4AN2|A Chain A, Crystal Structures Of Human Mek1 With Carboxamide-based Allosteric Inhibitor Xl518 (gdc-0973), Or Related Analogs. >gi|430800797|pdb|4AN3|A Chain A, Crystal Structures Of Human Mek1 With Carboxamide-based Allosteric Inhibitor Xl518 (gdc-0973), Or Related Analogs. >gi|430800798|pdb|4AN9|A Chain A, Crystal Structures Of Human Mek1 With Carboxamide-based Allosteric I…	H	Library	-2.74332	-2.88946	-2.81597	-6.80865	-6.10381	-6.44143	-1.92484	-2.22585	-2.04914	-0.328317	-1.1159	-0.736371
ENSG00000169032	ENST00000307102	ENSP00000302486	MAP2K1	MAP2K1-001	PRINCIPAL:1	199	N	AAC	AACATCCTAGTCAACTCCCG	chr15	66774123	+	1	TRUE	92	81	84	41	0.505076	6	124	30	94	FALSE	FALSE	2	2	1	-13.923	0.292007	Prot_kinase_dom	4AN2	gi|430800796|pdb|4AN2|A Chain A, Crystal Structures Of Human Mek1 With Carboxamide-based Allosteric Inhibitor Xl518 (gdc-0973), Or Related Analogs. >gi|430800797|pdb|4AN3|A Chain A, Crystal Structures Of Human Mek1 With Carboxamide-based Allosteric Inhibitor Xl518 (gdc-0973), Or Related Analogs. >gi|430800798|pdb|4AN9|A Chain A, Crystal Structures Of Human Mek1 With Carboxamide-based Allosteric I…	C	Library	-3.75887	-2.27253	-2.81889	-8.05365	-8.05365	-8.05365	-1.84025	-3.70271	-2.39197	-3.74155	-2.80161	-3.12063
ENSG00000169032	ENST00000307102	ENSP00000302486	MAP2K1	MAP2K1-001	PRINCIPAL:1	200	S	TCC	AACATCCTAGTCAACTCCCG	chr15	66774123	+	1	TRUE	92	81	84	41	0.507614	6	124	30	94	FALSE	FALSE	2	2	1	-12.049	0.277998	Prot_kinase_dom	4AN2	gi|430800796|pdb|4AN2|A Chain A, Crystal Structures Of Human Mek1 With Carboxamide-based Allosteric Inhibitor Xl518 (gdc-0973), Or Related Analogs. >gi|430800797|pdb|4AN3|A Chain A, Crystal Structures Of Human Mek1 With Carboxamide-based Allosteric Inhibitor Xl518 (gdc-0973), Or Related Analogs. >gi|430800798|pdb|4AN9|A Chain A, Crystal Structures Of Human Mek1 With Carboxamide-based Allosteric I…	C	Library	-3.75887	-2.27253	-2.81889	-8.05365	-8.05365	-8.05365	-1.84025	-3.70271	-2.39197	-3.74155	-2.80161	-3.12063
ENSG00000169032	ENST00000307102	ENSP00000302486	MAP2K1	MAP2K1-001	PRINCIPAL:1	264	P	CCT	AGCTCCTTGGCATCTGGAGG	chr15	66777429	-	1	FALSE	41	23	74	59	0.670051	7	201	101	100	TRUE	FALSE	2	2	1	-13.808	0.476319	Prot_kinase_dom	4AN2	gi|430800796|pdb|4AN2|A Chain A, Crystal Structures Of Human Mek1 With Carboxamide-based Allosteric Inhibitor Xl518 (gdc-0973), Or Related Analogs. >gi|430800797|pdb|4AN3|A Chain A, Crystal Structures Of Human Mek1 With Carboxamide-based Allosteric Inhibitor Xl518 (gdc-0973), Or Related Analogs. >gi|430800798|pdb|4AN9|A Chain A, Crystal Structures Of Human Mek1 With Carboxamide-based Allosteric I…	C	Library	-2.21212	-4.00883	-2.86285	-9.37924	-1.70566	-2.81728	-2.56778	-2.74985	-2.64478	-2.77066	-2.36939	-2.52238
ENSG00000169032	ENST00000307102	ENSP00000302486	MAP2K1	MAP2K1-001	PRINCIPAL:1	265	P	CCT	AGCTCCTTGGCATCTGGAGG	chr15	66777429	-	1	FALSE	41	23	74	59	0.672589	7	201	101	100	TRUE	FALSE	2	2	1	-13.808	0.503823	Prot_kinase_dom	4AN2	gi|430800796|pdb|4AN2|A Chain A, Crystal Structures Of Human Mek1 With Carboxamide-based Allosteric Inhibitor Xl518 (gdc-0973), Or Related Analogs. >gi|430800797|pdb|4AN3|A Chain A, Crystal Structures Of Human Mek1 With Carboxamide-based Allosteric Inhibitor Xl518 (gdc-0973), Or Related Analogs. >gi|430800798|pdb|4AN9|A Chain A, Crystal Structures Of Human Mek1 With Carboxamide-based Allosteric I…	C	Library	-2.21212	-4.00883	-2.86285	-9.37924	-1.70566	-2.81728	-2.56778	-2.74985	-2.64478	-2.77066	-2.36939	-2.52238
ENSG00000169032	ENST00000307102	ENSP00000302486	MAP2K1	MAP2K1-001	PRINCIPAL:1	271	L	CTG					1						0.687817	7	201			TRUE		2			-10.913	0.53525	Prot_kinase_dom	4AN2	gi|430800796|pdb|4AN2|A Chain A, Crystal Structures Of Human Mek1 With Carboxamide-based Allosteric Inhibitor Xl518 (gdc-0973), Or Related Analogs. >gi|430800797|pdb|4AN3|A Chain A, Crystal Structures Of Human Mek1 With Carboxamide-based Allosteric Inhibitor Xl518 (gdc-0973), Or Related Analogs. >gi|430800798|pdb|4AN9|A Chain A, Crystal Structures Of Human Mek1 With Carboxamide-based Allosteric I…	H	Library
ENSG00000169032	ENST00000307102	ENSP00000302486	MAP2K1	MAP2K1-001	PRINCIPAL:1	272	E	GAG					1						0.690355	7	201			TRUE		2			-9.825	0.520103	Prot_kinase_dom	4AN2	gi|430800796|pdb|4AN2|A Chain A, Crystal Structures Of Human Mek1 With Carboxamide-based Allosteric Inhibitor Xl518 (gdc-0973), Or Related Analogs. >gi|430800797|pdb|4AN3|A Chain A, Crystal Structures Of Human Mek1 With Carboxamide-based Allosteric Inhibitor Xl518 (gdc-0973), Or Related Analogs. >gi|430800798|pdb|4AN9|A Chain A, Crystal Structures Of Human Mek1 With Carboxamide-based Allosteric I…	H	Library
ENSG00000169032	ENST00000307102	ENSP00000302486	MAP2K1	MAP2K1-001	PRINCIPAL:1	125	Y	TAC	GTGCAACTCTCCGTACATCG	chr15	66729168	+	1	TRUE	33	92	100	55	0.317259	3	146	84	62	FALSE	FALSE	2	1	0.5	-13.417	0.098606	Prot_kinase_dom	4AN2	gi|430800796|pdb|4AN2|A Chain A, Crystal Structures Of Human Mek1 With Carboxamide-based Allosteric Inhibitor Xl518 (gdc-0973), Or Related Analogs. >gi|430800797|pdb|4AN3|A Chain A, Crystal Structures Of Human Mek1 With Carboxamide-based Allosteric Inhibitor Xl518 (gdc-0973), Or Related Analogs. >gi|430800798|pdb|4AN9|A Chain A, Crystal Structures Of Human Mek1 With Carboxamide-based Allosteric I…	C	Library	-4.09316	-2.24624	-2.87652	-5.20098	-5.26622	-5.23063	-2.29354	-4.03035	-2.82224	-2.18349	-2.68805	-2.45723
ENSG00000169032	ENST00000307102	ENSP00000302486	MAP2K1	MAP2K1-001	PRINCIPAL:1	126	I	ATC	GTGCAACTCTCCGTACATCG	chr15	66729168	+	1	TRUE	33	92	100	55	0.319797	3	146	84	62	FALSE	FALSE	2	1	0.5	-12.308	0.084372	Prot_kinase_dom	4AN2	gi|430800796|pdb|4AN2|A Chain A, Crystal Structures Of Human Mek1 With Carboxamide-based Allosteric Inhibitor Xl518 (gdc-0973), Or Related Analogs. >gi|430800797|pdb|4AN3|A Chain A, Crystal Structures Of Human Mek1 With Carboxamide-based Allosteric Inhibitor Xl518 (gdc-0973), Or Related Analogs. >gi|430800798|pdb|4AN9|A Chain A, Crystal Structures Of Human Mek1 With Carboxamide-based Allosteric I…	E	Library	-4.09316	-2.24624	-2.87652	-5.20098	-5.26622	-5.23063	-2.29354	-4.03035	-2.82224	-2.18349	-2.68805	-2.45723
ENSG00000169032	ENST00000307102	ENSP00000302486	MAP2K1	MAP2K1-001	PRINCIPAL:1	325	L	CTG	CCTCCTCCAAAACTGCCCAG	chr15	66781569	+	1	TRUE	30	96	49	60	0.824873	9	61	16	45	FALSE	FALSE	2	2	1	-11.238	0.48394	Prot_kinase_dom	4AN2	gi|430800796|pdb|4AN2|A Chain A, Crystal Structures Of Human Mek1 With Carboxamide-based Allosteric Inhibitor Xl518 (gdc-0973), Or Related Analogs. >gi|430800797|pdb|4AN3|A Chain A, Crystal Structures Of Human Mek1 With Carboxamide-based Allosteric Inhibitor Xl518 (gdc-0973), Or Related Analogs. >gi|430800798|pdb|4AN9|A Chain A, Crystal Structures Of Human Mek1 With Carboxamide-based Allosteric I…	C	Library	-4.03051	-2.27372	-2.88452	-7.55334	-7.55334	-7.55334	-2.633	-3.34657	-2.90362	-3.72502	-3.76524	-3.74844
ENSG00000169032	ENST00000307102	ENSP00000302486	MAP2K1	MAP2K1-001	PRINCIPAL:1	326	P	CCC	CCTCCTCCAAAACTGCCCAG	chr15	66781569	+	1	TRUE	30	96	49	60	0.827411	9	61	16	45	FALSE	FALSE	2	2	1	-13.121	0.469412	Prot_kinase_dom	4AN2	gi|430800796|pdb|4AN2|A Chain A, Crystal Structures Of Human Mek1 With Carboxamide-based Allosteric Inhibitor Xl518 (gdc-0973), Or Related Analogs. >gi|430800797|pdb|4AN3|A Chain A, Crystal Structures Of Human Mek1 With Carboxamide-based Allosteric Inhibitor Xl518 (gdc-0973), Or Related Analogs. >gi|430800798|pdb|4AN9|A Chain A, Crystal Structures Of Human Mek1 With Carboxamide-based Allosteric I…	C	Library	-4.03051	-2.27372	-2.88452	-7.55334	-7.55334	-7.55334	-2.633	-3.34657	-2.90362	-3.72502	-3.76524	-3.74844
ENSG00000169032	ENST00000307102	ENSP00000302486	MAP2K1	MAP2K1-001	PRINCIPAL:1	275	F	TTT					1						0.69797	7	201			TRUE		2			-10.416	0.563052	Prot_kinase_dom	4AN2	gi|430800796|pdb|4AN2|A Chain A, Crystal Structures Of Human Mek1 With Carboxamide-based Allosteric Inhibitor Xl518 (gdc-0973), Or Related Analogs. >gi|430800797|pdb|4AN3|A Chain A, Crystal Structures Of Human Mek1 With Carboxamide-based Allosteric Inhibitor Xl518 (gdc-0973), Or Related Analogs. >gi|430800798|pdb|4AN9|A Chain A, Crystal Structures Of Human Mek1 With Carboxamide-based Allosteric I…	H	Library
ENSG00000169032	ENST00000307102	ENSP00000302486	MAP2K1	MAP2K1-001	PRINCIPAL:1	108	R	CGG	GCTCCCTTATGATCTGGTTC	chr15	66729118	-	1	FALSE	41	27	97	55	0.274112	3	146	34	112	FALSE	FALSE	2	1	0.5	-12.955	0.19313	Prot_kinase_dom	4AN2	gi|430800796|pdb|4AN2|A Chain A, Crystal Structures Of Human Mek1 With Carboxamide-based Allosteric Inhibitor Xl518 (gdc-0973), Or Related Analogs. >gi|430800797|pdb|4AN3|A Chain A, Crystal Structures Of Human Mek1 With Carboxamide-based Allosteric Inhibitor Xl518 (gdc-0973), Or Related Analogs. >gi|430800798|pdb|4AN9|A Chain A, Crystal Structures Of Human Mek1 With Carboxamide-based Allosteric I…	H	Library	-2.53612	-3.34233	-2.89133	-7.94458	-8.56461	-8.19739	-3.0353	-3.65247	-3.27412	-1.24416	-0.968549	-1.07645
ENSG00000169032	ENST00000307102	ENSP00000302486	MAP2K1	MAP2K1-001	PRINCIPAL:1	109	N	AAC	GCTCCCTTATGATCTGGTTC	chr15	66729118	-	1	FALSE	41	27	97	55	0.27665	3	146	34	112	FALSE	FALSE	2	1	0.5	-13.068	0.179381	Prot_kinase_dom	4AN2	gi|430800796|pdb|4AN2|A Chain A, Crystal Structures Of Human Mek1 With Carboxamide-based Allosteric Inhibitor Xl518 (gdc-0973), Or Related Analogs. >gi|430800797|pdb|4AN3|A Chain A, Crystal Structures Of Human Mek1 With Carboxamide-based Allosteric Inhibitor Xl518 (gdc-0973), Or Related Analogs. >gi|430800798|pdb|4AN9|A Chain A, Crystal Structures Of Human Mek1 With Carboxamide-based Allosteric I…	H	Library	-2.53612	-3.34233	-2.89133	-7.94458	-8.56461	-8.19739	-3.0353	-3.65247	-3.27412	-1.24416	-0.968549	-1.07645
ENSG00000169032	ENST00000307102	ENSP00000302486	MAP2K1	MAP2K1-001	PRINCIPAL:1	88	K	AAG	AAGGTCTCCCACAAGCCTTC	chr15	66727550	+	1	TRUE	69	23	95	59	0.22335	2	210	185	25	TRUE	FALSE	2	1	0.5	-11.764	0.444698	Prot_kinase_dom	4AN2	gi|430800796|pdb|4AN2|A Chain A, Crystal Structures Of Human Mek1 With Carboxamide-based Allosteric Inhibitor Xl518 (gdc-0973), Or Related Analogs. >gi|430800797|pdb|4AN3|A Chain A, Crystal Structures Of Human Mek1 With Carboxamide-based Allosteric Inhibitor Xl518 (gdc-0973), Or Related Analogs. >gi|430800798|pdb|4AN9|A Chain A, Crystal Structures Of Human Mek1 With Carboxamide-based Allosteric I…	C	Library	-3.29685	-2.61916	-2.91208	-5.43782	-5.43782	-5.43782	0.0187216	-2.73772	-0.655825	-0.00299938	-1.04396	-0.519644
ENSG00000169032	ENST00000307102	ENSP00000302486	MAP2K1	MAP2K1-001	PRINCIPAL:1	89	P	CCT	AAGGTCTCCCACAAGCCTTC	chr15	66727550	+	1	TRUE	69	23	95	59	0.225888	2	210	185	25	TRUE	FALSE	2	1	0.5	-13.37	0.45606	Prot_kinase_dom	4AN2	gi|430800796|pdb|4AN2|A Chain A, Crystal Structures Of Human Mek1 With Carboxamide-based Allosteric Inhibitor Xl518 (gdc-0973), Or Related Analogs. >gi|430800797|pdb|4AN3|A Chain A, Crystal Structures Of Human Mek1 With Carboxamide-based Allosteric Inhibitor Xl518 (gdc-0973), Or Related Analogs. >gi|430800798|pdb|4AN9|A Chain A, Crystal Structures Of Human Mek1 With Carboxamide-based Allosteric I…	C	Library	-3.29685	-2.61916	-2.91208	-5.43782	-5.43782	-5.43782	0.0187216	-2.73772	-0.655825	-0.00299938	-1.04396	-0.519644
ENSG00000169032	ENST00000307102	ENSP00000302486	MAP2K1	MAP2K1-001	PRINCIPAL:1	263	I	ATC	CTTGGCATCTGGAGGAGGGA	chr15	66777424	-	1	FALSE	25	25	78	60	0.667513	7	201	96	105	TRUE	FALSE	2	2	1	-11.205	0.437513	Prot_kinase_dom	4AN2	gi|430800796|pdb|4AN2|A Chain A, Crystal Structures Of Human Mek1 With Carboxamide-based Allosteric Inhibitor Xl518 (gdc-0973), Or Related Analogs. >gi|430800797|pdb|4AN3|A Chain A, Crystal Structures Of Human Mek1 With Carboxamide-based Allosteric Inhibitor Xl518 (gdc-0973), Or Related Analogs. >gi|430800798|pdb|4AN9|A Chain A, Crystal Structures Of Human Mek1 With Carboxamide-based Allosteric I…	C	Library	-3.15723	-2.71394	-2.91433	-8.78761	-8.78761	-8.78761	-0.268919	-2.11185	-0.817169	-0.918584	0.083339	-0.252119
ENSG00000169032	ENST00000307102	ENSP00000302486	MAP2K1	MAP2K1-001	PRINCIPAL:1	264	P	CCT	CTTGGCATCTGGAGGAGGGA	chr15	66777424	-	1	FALSE	25	25	78	60	0.670051	7	201	96	105	TRUE	FALSE	2	2	1	-13.808	0.476319	Prot_kinase_dom	4AN2	gi|430800796|pdb|4AN2|A Chain A, Crystal Structures Of Human Mek1 With Carboxamide-based Allosteric Inhibitor Xl518 (gdc-0973), Or Related Analogs. >gi|430800797|pdb|4AN3|A Chain A, Crystal Structures Of Human Mek1 With Carboxamide-based Allosteric Inhibitor Xl518 (gdc-0973), Or Related Analogs. >gi|430800798|pdb|4AN9|A Chain A, Crystal Structures Of Human Mek1 With Carboxamide-based Allosteric I…	C	Library	-3.15723	-2.71394	-2.91433	-8.78761	-8.78761	-8.78761	-0.268919	-2.11185	-0.817169	-0.918584	0.083339	-0.252119
ENSG00000169032	ENST00000307102	ENSP00000302486	MAP2K1	MAP2K1-001	PRINCIPAL:1	293	P	CCC	TCACAGCTAAGGGGCCTCCC	chr15	66777516	-	1	FALSE	64	16	22	59	0.743655	7	201	188	13	TRUE	FALSE	2	2	1	-6.181	0.876161	Prot_kinase_dom	4AN2	gi|430800796|pdb|4AN2|A Chain A, Crystal Structures Of Human Mek1 With Carboxamide-based Allosteric Inhibitor Xl518 (gdc-0973), Or Related Analogs. >gi|430800797|pdb|4AN3|A Chain A, Crystal Structures Of Human Mek1 With Carboxamide-based Allosteric Inhibitor Xl518 (gdc-0973), Or Related Analogs. >gi|430800798|pdb|4AN9|A Chain A, Crystal Structures Of Human Mek1 With Carboxamide-based Allosteric I…	C	Library	-2.61383	-3.28075	-2.91551	-8.29328	-9.47413	-8.72217	-0.660336	-1.80819	-1.05725	-1.16959	-0.573605	-0.791584
ENSG00000169032	ENST00000307102	ENSP00000302486	MAP2K1	MAP2K1-001	PRINCIPAL:1	294	G	GGG	TCACAGCTAAGGGGCCTCCC	chr15	66777516	-	1	FALSE	64	16	22	59	0.746193	7	201	188	13	TRUE	FALSE	2	2	1	-6.557	0.873867	Prot_kinase_dom	4AN2	gi|430800796|pdb|4AN2|A Chain A, Crystal Structures Of Human Mek1 With Carboxamide-based Allosteric Inhibitor Xl518 (gdc-0973), Or Related Analogs. >gi|430800797|pdb|4AN3|A Chain A, Crystal Structures Of Human Mek1 With Carboxamide-based Allosteric Inhibitor Xl518 (gdc-0973), Or Related Analogs. >gi|430800798|pdb|4AN9|A Chain A, Crystal Structures Of Human Mek1 With Carboxamide-based Allosteric I…	C	Library	-2.61383	-3.28075	-2.91551	-8.29328	-9.47413	-8.72217	-0.660336	-1.80819	-1.05725	-1.16959	-0.573605	-0.791584
ENSG00000169032	ENST00000307102	ENSP00000302486	MAP2K1	MAP2K1-001	PRINCIPAL:1	280	E	GAA					1						0.71066	7	201			TRUE		2			-3.585	0.758056	Prot_kinase_dom	4AN2	gi|430800796|pdb|4AN2|A Chain A, Crystal Structures Of Human Mek1 With Carboxamide-based Allosteric Inhibitor Xl518 (gdc-0973), Or Related Analogs. >gi|430800797|pdb|4AN3|A Chain A, Crystal Structures Of Human Mek1 With Carboxamide-based Allosteric Inhibitor Xl518 (gdc-0973), Or Related Analogs. >gi|430800798|pdb|4AN9|A Chain A, Crystal Structures Of Human Mek1 With Carboxamide-based Allosteric I…	C	Library
ENSG00000169032	ENST00000307102	ENSP00000302486	MAP2K1	MAP2K1-001	PRINCIPAL:1	262	P	CCC	TTGGCATCTGGAGGAGGGAT	chr15	66777423	-	1	FALSE	41	40	69	60	0.664975	7	201	95	106	TRUE	FALSE	2	2	1	-14.001	0.402222	Prot_kinase_dom	4AN2	gi|430800796|pdb|4AN2|A Chain A, Crystal Structures Of Human Mek1 With Carboxamide-based Allosteric Inhibitor Xl518 (gdc-0973), Or Related Analogs. >gi|430800797|pdb|4AN3|A Chain A, Crystal Structures Of Human Mek1 With Carboxamide-based Allosteric Inhibitor Xl518 (gdc-0973), Or Related Analogs. >gi|430800798|pdb|4AN9|A Chain A, Crystal Structures Of Human Mek1 With Carboxamide-based Allosteric I…	C	Library	-4.12969	-2.29356	-2.92156	-7.36163	-7.36163	-7.36163	-3.17855	-4.46076	-3.60928	-2.79865	-2.32737	-2.5044
ENSG00000169032	ENST00000307102	ENSP00000302486	MAP2K1	MAP2K1-001	PRINCIPAL:1	263	I	ATC	TTGGCATCTGGAGGAGGGAT	chr15	66777423	-	1	FALSE	41	40	69	60	0.667513	7	201	95	106	TRUE	FALSE	2	2	1	-11.205	0.437513	Prot_kinase_dom	4AN2	gi|430800796|pdb|4AN2|A Chain A, Crystal Structures Of Human Mek1 With Carboxamide-based Allosteric Inhibitor Xl518 (gdc-0973), Or Related Analogs. >gi|430800797|pdb|4AN3|A Chain A, Crystal Structures Of Human Mek1 With Carboxamide-based Allosteric Inhibitor Xl518 (gdc-0973), Or Related Analogs. >gi|430800798|pdb|4AN9|A Chain A, Crystal Structures Of Human Mek1 With Carboxamide-based Allosteric I…	C	Library	-4.12969	-2.29356	-2.92156	-7.36163	-7.36163	-7.36163	-3.17855	-4.46076	-3.60928	-2.79865	-2.32737	-2.5044
ENSG00000169032	ENST00000307102	ENSP00000302486	MAP2K1	MAP2K1-001	PRINCIPAL:1	283	A	GCG					1						0.718274	7	201			TRUE		2			-2.5	0.817656	Prot_kinase_dom	4AN2	gi|430800796|pdb|4AN2|A Chain A, Crystal Structures Of Human Mek1 With Carboxamide-based Allosteric Inhibitor Xl518 (gdc-0973), Or Related Analogs. >gi|430800797|pdb|4AN3|A Chain A, Crystal Structures Of Human Mek1 With Carboxamide-based Allosteric Inhibitor Xl518 (gdc-0973), Or Related Analogs. >gi|430800798|pdb|4AN9|A Chain A, Crystal Structures Of Human Mek1 With Carboxamide-based Allosteric I…	C	Library
ENSG00000169032	ENST00000307102	ENSP00000302486	MAP2K1	MAP2K1-001	PRINCIPAL:1	284	A	GCT					1						0.720812	7	201			TRUE		2			-2.5	0.826039	Prot_kinase_dom	4AN2	gi|430800796|pdb|4AN2|A Chain A, Crystal Structures Of Human Mek1 With Carboxamide-based Allosteric Inhibitor Xl518 (gdc-0973), Or Related Analogs. >gi|430800797|pdb|4AN3|A Chain A, Crystal Structures Of Human Mek1 With Carboxamide-based Allosteric Inhibitor Xl518 (gdc-0973), Or Related Analogs. >gi|430800798|pdb|4AN9|A Chain A, Crystal Structures Of Human Mek1 With Carboxamide-based Allosteric I…	C	Library
ENSG00000169032	ENST00000307102	ENSP00000302486	MAP2K1	MAP2K1-001	PRINCIPAL:1	285	E	GAG					1						0.72335	7	201			TRUE		2			-2.907	0.839398	Prot_kinase_dom	4AN2	gi|430800796|pdb|4AN2|A Chain A, Crystal Structures Of Human Mek1 With Carboxamide-based Allosteric Inhibitor Xl518 (gdc-0973), Or Related Analogs. >gi|430800797|pdb|4AN3|A Chain A, Crystal Structures Of Human Mek1 With Carboxamide-based Allosteric Inhibitor Xl518 (gdc-0973), Or Related Analogs. >gi|430800798|pdb|4AN9|A Chain A, Crystal Structures Of Human Mek1 With Carboxamide-based Allosteric I…	C	Library
ENSG00000169032	ENST00000307102	ENSP00000302486	MAP2K1	MAP2K1-001	PRINCIPAL:1	229	Y	TAC	GGGCACAAGGTCCTACATGT	chr15	66774212	+	1	TRUE	73	95	92	75	0.581218	6	124	119	5	FALSE	FALSE	2	2	1	-14.718	0.455267	Prot_kinase_dom	4AN2	gi|430800796|pdb|4AN2|A Chain A, Crystal Structures Of Human Mek1 With Carboxamide-based Allosteric Inhibitor Xl518 (gdc-0973), Or Related Analogs. >gi|430800797|pdb|4AN3|A Chain A, Crystal Structures Of Human Mek1 With Carboxamide-based Allosteric Inhibitor Xl518 (gdc-0973), Or Related Analogs. >gi|430800798|pdb|4AN9|A Chain A, Crystal Structures Of Human Mek1 With Carboxamide-based Allosteric I…	C	Library	-3.72263	-2.45262	-2.94055	-7.25163	-7.19966	-7.22749	-2.03419	-2.48044	-2.21309	-2.00493	-1.02123	-1.35191
ENSG00000169032	ENST00000307102	ENSP00000302486	MAP2K1	MAP2K1-001	PRINCIPAL:1	230	M	ATG	GGGCACAAGGTCCTACATGT	chr15	66774212	+	1	TRUE	73	95	92	75	0.583756	6	124	119	5	FALSE	FALSE	2	2	1	-12.88	0.489814	Prot_kinase_dom	4AN2	gi|430800796|pdb|4AN2|A Chain A, Crystal Structures Of Human Mek1 With Carboxamide-based Allosteric Inhibitor Xl518 (gdc-0973), Or Related Analogs. >gi|430800797|pdb|4AN3|A Chain A, Crystal Structures Of Human Mek1 With Carboxamide-based Allosteric Inhibitor Xl518 (gdc-0973), Or Related Analogs. >gi|430800798|pdb|4AN9|A Chain A, Crystal Structures Of Human Mek1 With Carboxamide-based Allosteric I…	C	Library	-3.72263	-2.45262	-2.94055	-7.25163	-7.19966	-7.22749	-2.03419	-2.48044	-2.21309	-2.00493	-1.02123	-1.35191
ENSG00000169032	ENST00000307102	ENSP00000302486	MAP2K1	MAP2K1-001	PRINCIPAL:1	294	G	GGG	CTCACAGCTAAGGGGCCTCC	chr15	66777517	-	1	FALSE	59	21	26	56	0.746193	7	201	189	12	TRUE	FALSE	2	2	1	-6.557	0.873867	Prot_kinase_dom	4AN2	gi|430800796|pdb|4AN2|A Chain A, Crystal Structures Of Human Mek1 With Carboxamide-based Allosteric Inhibitor Xl518 (gdc-0973), Or Related Analogs. >gi|430800797|pdb|4AN3|A Chain A, Crystal Structures Of Human Mek1 With Carboxamide-based Allosteric Inhibitor Xl518 (gdc-0973), Or Related Analogs. >gi|430800798|pdb|4AN9|A Chain A, Crystal Structures Of Human Mek1 With Carboxamide-based Allosteric I…	C	Library	-3.1503	-2.78816	-2.95438	-7.72964	-3.05343	-4.10859	-1.85721	-1.58965	-1.73378	-1.46822	-0.320353	-0.692513
ENSG00000169032	ENST00000307102	ENSP00000302486	MAP2K1	MAP2K1-001	PRINCIPAL:1	295	R	AGG	CTCACAGCTAAGGGGCCTCC	chr15	66777517	-	1	FALSE	59	21	26	56	0.748731	7	201	189	12	TRUE	FALSE	2	2	1	-6.17	0.863868	Prot_kinase_dom	4AN2	gi|430800796|pdb|4AN2|A Chain A, Crystal Structures Of Human Mek1 With Carboxamide-based Allosteric Inhibitor Xl518 (gdc-0973), Or Related Analogs. >gi|430800797|pdb|4AN3|A Chain A, Crystal Structures Of Human Mek1 With Carboxamide-based Allosteric Inhibitor Xl518 (gdc-0973), Or Related Analogs. >gi|430800798|pdb|4AN9|A Chain A, Crystal Structures Of Human Mek1 With Carboxamide-based Allosteric I…	C	Library	-3.1503	-2.78816	-2.95438	-7.72964	-3.05343	-4.10859	-1.85721	-1.58965	-1.73378	-1.46822	-0.320353	-0.692513
ENSG00000169032	ENST00000307102	ENSP00000302486	MAP2K1	MAP2K1-001	PRINCIPAL:1	346	P	CCC	TCAAATCTGCTCTCTCTGCG	chr15	66782073	-	1	FALSE	60	91	35	79	0.878173	10	45	17	28	TRUE	TRUE	2	2	1	-13.893	0.335897	Prot_kinase_dom	4AN2	gi|430800796|pdb|4AN2|A Chain A, Crystal Structures Of Human Mek1 With Carboxamide-based Allosteric Inhibitor Xl518 (gdc-0973), Or Related Analogs. >gi|430800797|pdb|4AN3|A Chain A, Crystal Structures Of Human Mek1 With Carboxamide-based Allosteric Inhibitor Xl518 (gdc-0973), Or Related Analogs. >gi|430800798|pdb|4AN9|A Chain A, Crystal Structures Of Human Mek1 With Carboxamide-based Allosteric I…	H	Library	-2.56514	-3.47956	-2.95976	-6.19436	-7.24666	-6.58698	-2.12462	-3.34866	-2.54099	-3.91684	-3.00735	-3.3181
ENSG00000169032	ENST00000307102	ENSP00000302486	MAP2K1	MAP2K1-001	PRINCIPAL:1	347	A	GCA	TCAAATCTGCTCTCTCTGCG	chr15	66782073	-	1	FALSE	60	91	35	79	0.880711	10	45	17	28	TRUE	TRUE	2	2	1	-10.405	0.34525	Prot_kinase_dom	4AN2	gi|430800796|pdb|4AN2|A Chain A, Crystal Structures Of Human Mek1 With Carboxamide-based Allosteric Inhibitor Xl518 (gdc-0973), Or Related Analogs. >gi|430800797|pdb|4AN3|A Chain A, Crystal Structures Of Human Mek1 With Carboxamide-based Allosteric Inhibitor Xl518 (gdc-0973), Or Related Analogs. >gi|430800798|pdb|4AN9|A Chain A, Crystal Structures Of Human Mek1 With Carboxamide-based Allosteric I…	H	Library	-2.56514	-3.47956	-2.95976	-6.19436	-7.24666	-6.58698	-2.12462	-3.34866	-2.54099	-3.91684	-3.00735	-3.3181
ENSG00000169032	ENST00000307102	ENSP00000302486	MAP2K1	MAP2K1-001	PRINCIPAL:1	3	K	AAG	GATGGGCGTCGGCTTCTTCT	chr15	66679695	-	1	FALSE	71	3	27	67	0.00761421	1	79	9	70	FALSE	FALSE	2	1	0.5	-2.044	0.951292		2Y4I	gi|319443427|pdb|2Y4I|C Chain C, Ksr2-Mek1 Heterodimer	C	Library	-3.20008	-2.80467	-2.98503	-10.5807	-4.76389	-5.85406	-1.72528	-2.53162	-2.02517	-1.93145	-2.25974	-2.11454
ENSG00000169032	ENST00000307102	ENSP00000302486	MAP2K1	MAP2K1-001	PRINCIPAL:1	4	K	AAG	GATGGGCGTCGGCTTCTTCT	chr15	66679695	-	1	FALSE	71	3	27	67	0.0101523	1	79	9	70	FALSE	FALSE	2	1	0.5	-2.044	0.949885		2Y4I	gi|319443427|pdb|2Y4I|C Chain C, Ksr2-Mek1 Heterodimer	C	Library	-3.20008	-2.80467	-2.98503	-10.5807	-4.76389	-5.85406	-1.72528	-2.53162	-2.02517	-1.93145	-2.25974	-2.11454
ENSG00000169032	ENST00000307102	ENSP00000302486	MAP2K1	MAP2K1-001	PRINCIPAL:1	72	S	AGT	TTTGAGAAGATCAGTGAGCT	chr15	66727502	+	1	TRUE	36	59	62	55	0.182741	2	210	137	73	TRUE	FALSE	2	1	0.5	-10.174	0.535542	Prot_kinase_dom	4AN2	gi|430800796|pdb|4AN2|A Chain A, Crystal Structures Of Human Mek1 With Carboxamide-based Allosteric Inhibitor Xl518 (gdc-0973), Or Related Analogs. >gi|430800797|pdb|4AN3|A Chain A, Crystal Structures Of Human Mek1 With Carboxamide-based Allosteric Inhibitor Xl518 (gdc-0973), Or Related Analogs. >gi|430800798|pdb|4AN9|A Chain A, Crystal Structures Of Human Mek1 With Carboxamide-based Allosteric I…	H	Library	-2.972	-3.03218	-3.00236	-5.38265	-5.86441	-5.5846	-1.80434	-2.40508	-2.0376	-1.77061	-1.64865	-1.69794
ENSG00000169032	ENST00000307102	ENSP00000302486	MAP2K1	MAP2K1-001	PRINCIPAL:1	73	E	GAG	TTTGAGAAGATCAGTGAGCT	chr15	66727502	+	1	TRUE	36	59	62	55	0.185279	2	210	137	73	TRUE	FALSE	2	1	0.5	-13.118	0.506927	Prot_kinase_dom	4AN2	gi|430800796|pdb|4AN2|A Chain A, Crystal Structures Of Human Mek1 With Carboxamide-based Allosteric Inhibitor Xl518 (gdc-0973), Or Related Analogs. >gi|430800797|pdb|4AN3|A Chain A, Crystal Structures Of Human Mek1 With Carboxamide-based Allosteric Inhibitor Xl518 (gdc-0973), Or Related Analogs. >gi|430800798|pdb|4AN9|A Chain A, Crystal Structures Of Human Mek1 With Carboxamide-based Allosteric I…	H	Library	-2.972	-3.03218	-3.00236	-5.38265	-5.86441	-5.5846	-1.80434	-2.40508	-2.0376	-1.77061	-1.64865	-1.69794
ENSG00000169032	ENST00000307102	ENSP00000302486	MAP2K1	MAP2K1-001	PRINCIPAL:1	318	V	GTC	GTTGGATTACATAGTCAACG	chr15	66779625	+	1	TRUE	91	100	63	74	0.807107	8	64	59	5	FALSE	FALSE	2	2	1	-11.914	0.433079	Prot_kinase_dom	4AN2	gi|430800796|pdb|4AN2|A Chain A, Crystal Structures Of Human Mek1 With Carboxamide-based Allosteric Inhibitor Xl518 (gdc-0973), Or Related Analogs. >gi|430800797|pdb|4AN3|A Chain A, Crystal Structures Of Human Mek1 With Carboxamide-based Allosteric Inhibitor Xl518 (gdc-0973), Or Related Analogs. >gi|430800798|pdb|4AN9|A Chain A, Crystal Structures Of Human Mek1 With Carboxamide-based Allosteric I…	H	Library	-2.54008	-3.74907	-3.03269	-3.74907	-3.04423	-3.38185	-0.414616	-2.19295	-0.951109	-3.28725	-2.36956	-2.68255
ENSG00000169032	ENST00000307102	ENSP00000302486	MAP2K1	MAP2K1-001	PRINCIPAL:1	319	N	AAC	GTTGGATTACATAGTCAACG	chr15	66779625	+	1	TRUE	91	100	63	74	0.809645	8	64	59	5	FALSE	FALSE	2	2	1	-13.581	0.445905	Prot_kinase_dom	4AN2	gi|430800796|pdb|4AN2|A Chain A, Crystal Structures Of Human Mek1 With Carboxamide-based Allosteric Inhibitor Xl518 (gdc-0973), Or Related Analogs. >gi|430800797|pdb|4AN3|A Chain A, Crystal Structures Of Human Mek1 With Carboxamide-based Allosteric Inhibitor Xl518 (gdc-0973), Or Related Analogs. >gi|430800798|pdb|4AN9|A Chain A, Crystal Structures Of Human Mek1 With Carboxamide-based Allosteric I…	C	Library	-2.54008	-3.74907	-3.03269	-3.74907	-3.04423	-3.38185	-0.414616	-2.19295	-0.951109	-3.28725	-2.36956	-2.68255
ENSG00000169032	ENST00000307102	ENSP00000302486	MAP2K1	MAP2K1-001	PRINCIPAL:1	273	L	CTG	AGGAGCTGGAGCTGATGTTT	chr15	66777456	+	1	TRUE	34	23	43	65	0.692893	7	201	128	73	TRUE	FALSE	2	2	1	-7.403	0.54224	Prot_kinase_dom	4AN2	gi|430800796|pdb|4AN2|A Chain A, Crystal Structures Of Human Mek1 With Carboxamide-based Allosteric Inhibitor Xl518 (gdc-0973), Or Related Analogs. >gi|430800797|pdb|4AN3|A Chain A, Crystal Structures Of Human Mek1 With Carboxamide-based Allosteric Inhibitor Xl518 (gdc-0973), Or Related Analogs. >gi|430800798|pdb|4AN9|A Chain A, Crystal Structures Of Human Mek1 With Carboxamide-based Allosteric I…	H	Library	-2.91079	-3.23241	-3.06579	-0.211653	-7.00252	-1.0899	-1.33633	-1.8909	-1.55374	-1.68986	-1.18076	-1.37046
ENSG00000169032	ENST00000307102	ENSP00000302486	MAP2K1	MAP2K1-001	PRINCIPAL:1	274	M	ATG	AGGAGCTGGAGCTGATGTTT	chr15	66777456	+	1	TRUE	34	23	43	65	0.695431	7	201	128	73	TRUE	FALSE	2	2	1	-6.996	0.557234	Prot_kinase_dom	4AN2	gi|430800796|pdb|4AN2|A Chain A, Crystal Structures Of Human Mek1 With Carboxamide-based Allosteric Inhibitor Xl518 (gdc-0973), Or Related Analogs. >gi|430800797|pdb|4AN3|A Chain A, Crystal Structures Of Human Mek1 With Carboxamide-based Allosteric Inhibitor Xl518 (gdc-0973), Or Related Analogs. >gi|430800798|pdb|4AN9|A Chain A, Crystal Structures Of Human Mek1 With Carboxamide-based Allosteric I…	H	Library	-2.91079	-3.23241	-3.06579	-0.211653	-7.00252	-1.0899	-1.33633	-1.8909	-1.55374	-1.68986	-1.18076	-1.37046
ENSG00000169032	ENST00000307102	ENSP00000302486	MAP2K1	MAP2K1-001	PRINCIPAL:1	125	Y	TAC	TGCAACTCTCCGTACATCGT	chr15	66729169	+	1	TRUE	30	81	92	56	0.317259	3	146	85	61	FALSE	FALSE	2	1	0.5	-13.417	0.098606	Prot_kinase_dom	4AN2	gi|430800796|pdb|4AN2|A Chain A, Crystal Structures Of Human Mek1 With Carboxamide-based Allosteric Inhibitor Xl518 (gdc-0973), Or Related Analogs. >gi|430800797|pdb|4AN3|A Chain A, Crystal Structures Of Human Mek1 With Carboxamide-based Allosteric Inhibitor Xl518 (gdc-0973), Or Related Analogs. >gi|430800798|pdb|4AN9|A Chain A, Crystal Structures Of Human Mek1 With Carboxamide-based Allosteric I…	C	Library	-3.05146	-3.18739	-3.11915	-4.25166	-5.10396	-4.58311	-0.0792426	-3.90625	-0.834243	-2.84911	-0.0120938	-0.647836
ENSG00000169032	ENST00000307102	ENSP00000302486	MAP2K1	MAP2K1-001	PRINCIPAL:1	126	I	ATC	TGCAACTCTCCGTACATCGT	chr15	66729169	+	1	TRUE	30	81	92	56	0.319797	3	146	85	61	FALSE	FALSE	2	1	0.5	-12.308	0.084372	Prot_kinase_dom	4AN2	gi|430800796|pdb|4AN2|A Chain A, Crystal Structures Of Human Mek1 With Carboxamide-based Allosteric Inhibitor Xl518 (gdc-0973), Or Related Analogs. >gi|430800797|pdb|4AN3|A Chain A, Crystal Structures Of Human Mek1 With Carboxamide-based Allosteric Inhibitor Xl518 (gdc-0973), Or Related Analogs. >gi|430800798|pdb|4AN9|A Chain A, Crystal Structures Of Human Mek1 With Carboxamide-based Allosteric I…	E	Library	-3.05146	-3.18739	-3.11915	-4.25166	-5.10396	-4.58311	-0.0792426	-3.90625	-0.834243	-2.84911	-0.0120938	-0.647836
ENSG00000169032	ENST00000307102	ENSP00000302486	MAP2K1	MAP2K1-001	PRINCIPAL:1	74	L	CTG	AAGATCAGTGAGCTGGGGGC	chr15	66727508	+	1	TRUE	27	46	73	63	0.187817	2	210	143	67	TRUE	FALSE	2	1	0.5	-12.333	0.478769	Prot_kinase_dom	4AN2	gi|430800796|pdb|4AN2|A Chain A, Crystal Structures Of Human Mek1 With Carboxamide-based Allosteric Inhibitor Xl518 (gdc-0973), Or Related Analogs. >gi|430800797|pdb|4AN3|A Chain A, Crystal Structures Of Human Mek1 With Carboxamide-based Allosteric Inhibitor Xl518 (gdc-0973), Or Related Analogs. >gi|430800798|pdb|4AN9|A Chain A, Crystal Structures Of Human Mek1 With Carboxamide-based Allosteric I…	H	Library	-2.45665	-4.3504	-3.12917	-3.35922	-9.82271	-4.23466	-1.82586	-2.04795	-1.91903	-2.36899	-2.9344	-2.67278
ENSG00000169032	ENST00000307102	ENSP00000302486	MAP2K1	MAP2K1-001	PRINCIPAL:1	75	G	GGG	AAGATCAGTGAGCTGGGGGC	chr15	66727508	+	1	TRUE	27	46	73	63	0.190355	2	210	143	67	TRUE	FALSE	2	1	0.5	-14.079	0.448713	Prot_kinase_dom	4AN2	gi|430800796|pdb|4AN2|A Chain A, Crystal Structures Of Human Mek1 With Carboxamide-based Allosteric Inhibitor Xl518 (gdc-0973), Or Related Analogs. >gi|430800797|pdb|4AN3|A Chain A, Crystal Structures Of Human Mek1 With Carboxamide-based Allosteric Inhibitor Xl518 (gdc-0973), Or Related Analogs. >gi|430800798|pdb|4AN9|A Chain A, Crystal Structures Of Human Mek1 With Carboxamide-based Allosteric I…	C	Library	-2.45665	-4.3504	-3.12917	-3.35922	-9.82271	-4.23466	-1.82586	-2.04795	-1.91903	-2.36899	-2.9344	-2.67278
ENSG00000169032	ENST00000307102	ENSP00000302486	MAP2K1	MAP2K1-001	PRINCIPAL:1	389	H	CAT	ACACTTAGACGCCAGCAGCA	chr15	66782940	-	1	FALSE	37	72	1	76	0.98731	11	113	100	13	FALSE	TRUE	2	2	1	-4.456	0.838767		4AN2	gi|430800796|pdb|4AN2|A Chain A, Crystal Structures Of Human Mek1 With Carboxamide-based Allosteric Inhibitor Xl518 (gdc-0973), Or Related Analogs. >gi|430800797|pdb|4AN3|A Chain A, Crystal Structures Of Human Mek1 With Carboxamide-based Allosteric Inhibitor Xl518 (gdc-0973), Or Related Analogs. >gi|430800798|pdb|4AN9|A Chain A, Crystal Structures Of Human Mek1 With Carboxamide-based Allosteric I…	C	Library	-4.92153	-2.39589	-3.14516	-8.20625	-8.23095	-8.21756	-0.853304	-4.11094	-1.57237	-1.26124	-1.98501	-1.64021
ENSG00000169032	ENST00000307102	ENSP00000302486	MAP2K1	MAP2K1-001	PRINCIPAL:1	390	A	GCT	ACACTTAGACGCCAGCAGCA	chr15	66782940	-	1	FALSE	37	72	1	76	0.989848	11	113	100	13	FALSE	TRUE	2	2	1	-2.621	0.875344		4AN2	gi|430800796|pdb|4AN2|A Chain A, Crystal Structures Of Human Mek1 With Carboxamide-based Allosteric Inhibitor Xl518 (gdc-0973), Or Related Analogs. >gi|430800797|pdb|4AN3|A Chain A, Crystal Structures Of Human Mek1 With Carboxamide-based Allosteric Inhibitor Xl518 (gdc-0973), Or Related Analogs. >gi|430800798|pdb|4AN9|A Chain A, Crystal Structures Of Human Mek1 With Carboxamide-based Allosteric I…	C	Library	-4.92153	-2.39589	-3.14516	-8.20625	-8.23095	-8.21756	-0.853304	-4.11094	-1.57237	-1.26124	-1.98501	-1.64021
ENSG00000169032	ENST00000307102	ENSP00000302486	MAP2K1	MAP2K1-001	PRINCIPAL:1	179	Y	TAT	AAAAGGCCTGACATATCTGA	chr15	66737015	+	1	TRUE	36	94	71	67	0.454315	5	51	21	30	TRUE	FALSE	2	1	0.5	-13.714	0.200563	Prot_kinase_dom	4AN2	gi|430800796|pdb|4AN2|A Chain A, Crystal Structures Of Human Mek1 With Carboxamide-based Allosteric Inhibitor Xl518 (gdc-0973), Or Related Analogs. >gi|430800797|pdb|4AN3|A Chain A, Crystal Structures Of Human Mek1 With Carboxamide-based Allosteric Inhibitor Xl518 (gdc-0973), Or Related Analogs. >gi|430800798|pdb|4AN9|A Chain A, Crystal Structures Of Human Mek1 With Carboxamide-based Allosteric I…	H	Library	-3.62246	-2.82156	-3.15952	-4.83145	-4.83145	-4.83145	-2.0647	-3.27533	-2.47771	-2.69541	-1.49848	-1.88236
ENSG00000169032	ENST00000307102	ENSP00000302486	MAP2K1	MAP2K1-001	PRINCIPAL:1	180	L	CTG	AAAAGGCCTGACATATCTGA	chr15	66737015	+	1	TRUE	36	94	71	67	0.456853	5	51	21	30	TRUE	FALSE	2	1	0.5	-11.321	0.271582	Prot_kinase_dom	4AN2	gi|430800796|pdb|4AN2|A Chain A, Crystal Structures Of Human Mek1 With Carboxamide-based Allosteric Inhibitor Xl518 (gdc-0973), Or Related Analogs. >gi|430800797|pdb|4AN3|A Chain A, Crystal Structures Of Human Mek1 With Carboxamide-based Allosteric Inhibitor Xl518 (gdc-0973), Or Related Analogs. >gi|430800798|pdb|4AN9|A Chain A, Crystal Structures Of Human Mek1 With Carboxamide-based Allosteric I…	H	Library	-3.62246	-2.82156	-3.15952	-4.83145	-4.83145	-4.83145	-2.0647	-3.27533	-2.47771	-2.69541	-1.49848	-1.88236
ENSG00000169032	ENST00000307102	ENSP00000302486	MAP2K1	MAP2K1-001	PRINCIPAL:1	92	L	CTG	CAAGCCTTCTGGCCTGGTCA	chr15	66727561	+	1	TRUE	54	27	58	55	0.233503	2	210	196	14	TRUE	FALSE	2	1	0.5	-12.236	0.3726	Prot_kinase_dom	4AN2	gi|430800796|pdb|4AN2|A Chain A, Crystal Structures Of Human Mek1 With Carboxamide-based Allosteric Inhibitor Xl518 (gdc-0973), Or Related Analogs. >gi|430800797|pdb|4AN3|A Chain A, Crystal Structures Of Human Mek1 With Carboxamide-based Allosteric Inhibitor Xl518 (gdc-0973), Or Related Analogs. >gi|430800798|pdb|4AN9|A Chain A, Crystal Structures Of Human Mek1 With Carboxamide-based Allosteric I…	C	Library	-2.87938	-3.5199	-3.17055	-8.78066	-5.63099	-6.57174	-2.42707	-0.192243	-1.03478	-1.99391	-2.01087	-2.00382
ENSG00000169032	ENST00000307102	ENSP00000302486	MAP2K1	MAP2K1-001	PRINCIPAL:1	93	V	GTC	CAAGCCTTCTGGCCTGGTCA	chr15	66727561	+	1	TRUE	54	27	58	55	0.236041	2	210	196	14	TRUE	FALSE	2	1	0.5	-11.668	0.316789	Prot_kinase_dom	4AN2	gi|430800796|pdb|4AN2|A Chain A, Crystal Structures Of Human Mek1 With Carboxamide-based Allosteric Inhibitor Xl518 (gdc-0973), Or Related Analogs. >gi|430800797|pdb|4AN3|A Chain A, Crystal Structures Of Human Mek1 With Carboxamide-based Allosteric Inhibitor Xl518 (gdc-0973), Or Related Analogs. >gi|430800798|pdb|4AN9|A Chain A, Crystal Structures Of Human Mek1 With Carboxamide-based Allosteric I…	E	Library	-2.87938	-3.5199	-3.17055	-8.78066	-5.63099	-6.57174	-2.42707	-0.192243	-1.03478	-1.99391	-2.01087	-2.00382
ENSG00000169032	ENST00000307102	ENSP00000302486	MAP2K1	MAP2K1-001	PRINCIPAL:1	291	R	AGG	CCACCCAGGCCAAGGACCCC	chr15	66777509	+	1	TRUE	23	30	32	59	0.738579	7	201	181	20	TRUE	FALSE	2	2	1	-5.517	0.872933	Prot_kinase_dom	4AN2	gi|430800796|pdb|4AN2|A Chain A, Crystal Structures Of Human Mek1 With Carboxamide-based Allosteric Inhibitor Xl518 (gdc-0973), Or Related Analogs. >gi|430800797|pdb|4AN3|A Chain A, Crystal Structures Of Human Mek1 With Carboxamide-based Allosteric Inhibitor Xl518 (gdc-0973), Or Related Analogs. >gi|430800798|pdb|4AN9|A Chain A, Crystal Structures Of Human Mek1 With Carboxamide-based Allosteric I…	C	Library	-2.85775	-3.67019	-3.21528	-4.18513	-8.08834	-4.99452	-1.8677	-2.37033	-2.06688	-0.263449	-2.60467	-1.17952
ENSG00000169032	ENST00000307102	ENSP00000302486	MAP2K1	MAP2K1-001	PRINCIPAL:1	292	T	ACC	CCACCCAGGCCAAGGACCCC	chr15	66777509	+	1	TRUE	23	30	32	59	0.741117	7	201	181	20	TRUE	FALSE	2	2	1	-4.321	0.874805	Prot_kinase_dom	4AN2	gi|430800796|pdb|4AN2|A Chain A, Crystal Structures Of Human Mek1 With Carboxamide-based Allosteric Inhibitor Xl518 (gdc-0973), Or Related Analogs. >gi|430800797|pdb|4AN3|A Chain A, Crystal Structures Of Human Mek1 With Carboxamide-based Allosteric Inhibitor Xl518 (gdc-0973), Or Related Analogs. >gi|430800798|pdb|4AN9|A Chain A, Crystal Structures Of Human Mek1 With Carboxamide-based Allosteric I…	C	Library	-2.85775	-3.67019	-3.21528	-4.18513	-8.08834	-4.99452	-1.8677	-2.37033	-2.06688	-0.263449	-2.60467	-1.17952
ENSG00000169032	ENST00000307102	ENSP00000302486	MAP2K1	MAP2K1-001	PRINCIPAL:1	79	G	GGC	GGGGGCTGGCAATGGCGGTG	chr15	66727522	+	1	TRUE	29	78	63	74	0.200508	2	210	157	53	TRUE	FALSE	2	1	0.5	-14.121	0.358838	Prot_kinase_dom	4AN2	gi|430800796|pdb|4AN2|A Chain A, Crystal Structures Of Human Mek1 With Carboxamide-based Allosteric Inhibitor Xl518 (gdc-0973), Or Related Analogs. >gi|430800797|pdb|4AN3|A Chain A, Crystal Structures Of Human Mek1 With Carboxamide-based Allosteric Inhibitor Xl518 (gdc-0973), Or Related Analogs. >gi|430800798|pdb|4AN9|A Chain A, Crystal Structures Of Human Mek1 With Carboxamide-based Allosteric I…	C	Library	-2.79654	-3.83808	-3.23508	-9.09884	-9.09884	-9.09884	-2.59323	-2.77838	-2.67148	-0.698329	-2.67433	-1.5265
ENSG00000169032	ENST00000307102	ENSP00000302486	MAP2K1	MAP2K1-001	PRINCIPAL:1	80	G	GGT	GGGGGCTGGCAATGGCGGTG	chr15	66727522	+	1	TRUE	29	78	63	74	0.203046	2	210	157	53	TRUE	FALSE	2	1	0.5	-14.121	0.352452	Prot_kinase_dom	4AN2	gi|430800796|pdb|4AN2|A Chain A, Crystal Structures Of Human Mek1 With Carboxamide-based Allosteric Inhibitor Xl518 (gdc-0973), Or Related Analogs. >gi|430800797|pdb|4AN3|A Chain A, Crystal Structures Of Human Mek1 With Carboxamide-based Allosteric Inhibitor Xl518 (gdc-0973), Or Related Analogs. >gi|430800798|pdb|4AN9|A Chain A, Crystal Structures Of Human Mek1 With Carboxamide-based Allosteric I…	C	Library	-2.79654	-3.83808	-3.23508	-9.09884	-9.09884	-9.09884	-2.59323	-2.77838	-2.67148	-0.698329	-2.67433	-1.5265
ENSG00000169032	ENST00000307102	ENSP00000302486	MAP2K1	MAP2K1-001	PRINCIPAL:1	77	G	GGC	GAGCTGGGGGCTGGCAATGG	chr15	66727517	+	1	TRUE	28	50	69	56	0.195431	2	210	152	58	TRUE	FALSE	2	1	0.5	-14.082	0.387412	Prot_kinase_dom	4AN2	gi|430800796|pdb|4AN2|A Chain A, Crystal Structures Of Human Mek1 With Carboxamide-based Allosteric Inhibitor Xl518 (gdc-0973), Or Related Analogs. >gi|430800797|pdb|4AN3|A Chain A, Crystal Structures Of Human Mek1 With Carboxamide-based Allosteric Inhibitor Xl518 (gdc-0973), Or Related Analogs. >gi|430800798|pdb|4AN9|A Chain A, Crystal Structures Of Human Mek1 With Carboxamide-based Allosteric I…	C	Library	-2.76235	-3.9322	-3.2427	-5.0361	-6.40901	-5.51498	-1.24842	-1.94668	-1.51408	-0.81518	-2.35029	-1.51312
ENSG00000169032	ENST00000307102	ENSP00000302486	MAP2K1	MAP2K1-001	PRINCIPAL:1	78	N	AAT	GAGCTGGGGGCTGGCAATGG	chr15	66727517	+	1	TRUE	28	50	69	56	0.19797	2	210	152	58	TRUE	FALSE	2	1	0.5	-14.122	0.379089	Prot_kinase_dom	4AN2	gi|430800796|pdb|4AN2|A Chain A, Crystal Structures Of Human Mek1 With Carboxamide-based Allosteric Inhibitor Xl518 (gdc-0973), Or Related Analogs. >gi|430800797|pdb|4AN3|A Chain A, Crystal Structures Of Human Mek1 With Carboxamide-based Allosteric Inhibitor Xl518 (gdc-0973), Or Related Analogs. >gi|430800798|pdb|4AN9|A Chain A, Crystal Structures Of Human Mek1 With Carboxamide-based Allosteric I…	C	Library	-2.76235	-3.9322	-3.2427	-5.0361	-6.40901	-5.51498	-1.24842	-1.94668	-1.51408	-0.81518	-2.35029	-1.51312
ENSG00000169032	ENST00000307102	ENSP00000302486	MAP2K1	MAP2K1-001	PRINCIPAL:1	297	L	CTT	CACCAGGCTACTCACAGCTA	chr15	66777527	-	1	FALSE	72	53	28	69	0.753807	7	201	199	2	TRUE	FALSE	2	2	1	-3.939	0.844084	Prot_kinase_dom	4AN2	gi|430800796|pdb|4AN2|A Chain A, Crystal Structures Of Human Mek1 With Carboxamide-based Allosteric Inhibitor Xl518 (gdc-0973), Or Related Analogs. >gi|430800797|pdb|4AN3|A Chain A, Crystal Structures Of Human Mek1 With Carboxamide-based Allosteric Inhibitor Xl518 (gdc-0973), Or Related Analogs. >gi|430800798|pdb|4AN9|A Chain A, Crystal Structures Of Human Mek1 With Carboxamide-based Allosteric I…	C	Library	-3.32084	-3.18712	-3.25112	-2.10866	-6.68985	-2.94749	-1.88305	-1.01377	-1.4369	-1.24298	-2.81885	-1.95415
ENSG00000169032	ENST00000307102	ENSP00000302486	MAP2K1	MAP2K1-001	PRINCIPAL:1	298	S	AGC	CACCAGGCTACTCACAGCTA	chr15	66777527	-	1	FALSE	72	53	28	69	0.756345	7	201	199	2	TRUE	FALSE	2	2	1	-4.71	0.835971	Prot_kinase_dom	4AN2	gi|430800796|pdb|4AN2|A Chain A, Crystal Structures Of Human Mek1 With Carboxamide-based Allosteric Inhibitor Xl518 (gdc-0973), Or Related Analogs. >gi|430800797|pdb|4AN3|A Chain A, Crystal Structures Of Human Mek1 With Carboxamide-based Allosteric Inhibitor Xl518 (gdc-0973), Or Related Analogs. >gi|430800798|pdb|4AN9|A Chain A, Crystal Structures Of Human Mek1 With Carboxamide-based Allosteric I…	C	Library	-3.32084	-3.18712	-3.25112	-2.10866	-6.68985	-2.94749	-1.88305	-1.01377	-1.4369	-1.24298	-2.81885	-1.95415
ENSG00000169032	ENST00000307102	ENSP00000302486	MAP2K1	MAP2K1-001	PRINCIPAL:1	347	A	GCA	CTTCAAATCTGCTCTCTCTG	chr15	66782075	-	1	FALSE	23	75	16	77	0.880711	10	45	19	26	TRUE	TRUE	2	2	1	-10.405	0.34525	Prot_kinase_dom	4AN2	gi|430800796|pdb|4AN2|A Chain A, Crystal Structures Of Human Mek1 With Carboxamide-based Allosteric Inhibitor Xl518 (gdc-0973), Or Related Analogs. >gi|430800797|pdb|4AN3|A Chain A, Crystal Structures Of Human Mek1 With Carboxamide-based Allosteric Inhibitor Xl518 (gdc-0973), Or Related Analogs. >gi|430800798|pdb|4AN9|A Chain A, Crystal Structures Of Human Mek1 With Carboxamide-based Allosteric I…	H	Library	-3.33301	-3.26729	-3.29914	-8.1106	-8.76785	-8.37658	-1.43652	-2.29112	-1.75112	-2.71337	-2.02173	-2.26953
ENSG00000169032	ENST00000307102	ENSP00000302486	MAP2K1	MAP2K1-001	PRINCIPAL:1	348	E	GAG	CTTCAAATCTGCTCTCTCTG	chr15	66782075	-	1	FALSE	23	75	16	77	0.883249	10	45	19	26	TRUE	TRUE	2	2	1	-11.813	0.351677	Prot_kinase_dom	4AN2	gi|430800796|pdb|4AN2|A Chain A, Crystal Structures Of Human Mek1 With Carboxamide-based Allosteric Inhibitor Xl518 (gdc-0973), Or Related Analogs. >gi|430800797|pdb|4AN3|A Chain A, Crystal Structures Of Human Mek1 With Carboxamide-based Allosteric Inhibitor Xl518 (gdc-0973), Or Related Analogs. >gi|430800798|pdb|4AN9|A Chain A, Crystal Structures Of Human Mek1 With Carboxamide-based Allosteric I…	H	Library	-3.33301	-3.26729	-3.29914	-8.1106	-8.76785	-8.37658	-1.43652	-2.29112	-1.75112	-2.71337	-2.02173	-2.26953
ENSG00000169032	ENST00000307102	ENSP00000302486	MAP2K1	MAP2K1-001	PRINCIPAL:1	144	E	GAG	CAGTATCTGCATGGAGCACA	chr15	66729225	+	1	TRUE	38	59	83	64	0.365482	3	146	141	5	FALSE	FALSE	2	1	0.5	-13.168	0.370231	Prot_kinase_dom	4AN2	gi|430800796|pdb|4AN2|A Chain A, Crystal Structures Of Human Mek1 With Carboxamide-based Allosteric Inhibitor Xl518 (gdc-0973), Or Related Analogs. >gi|430800797|pdb|4AN3|A Chain A, Crystal Structures Of Human Mek1 With Carboxamide-based Allosteric Inhibitor Xl518 (gdc-0973), Or Related Analogs. >gi|430800798|pdb|4AN9|A Chain A, Crystal Structures Of Human Mek1 With Carboxamide-based Allosteric I…	E	Library	-3.67077	-3.05882	-3.32671	-8.32332	-9.37562	-8.71594	-2.22481	-0.95272	-1.52855	-2.71231	-1.28406	-1.71926
ENSG00000169032	ENST00000307102	ENSP00000302486	MAP2K1	MAP2K1-001	PRINCIPAL:1	145	H	CAC	CAGTATCTGCATGGAGCACA	chr15	66729225	+	1	TRUE	38	59	83	64	0.36802	3	146	141	5	FALSE	FALSE	2	1	0.5	-12.87	0.39415	Prot_kinase_dom	4AN2	gi|430800796|pdb|4AN2|A Chain A, Crystal Structures Of Human Mek1 With Carboxamide-based Allosteric Inhibitor Xl518 (gdc-0973), Or Related Analogs. >gi|430800797|pdb|4AN3|A Chain A, Crystal Structures Of Human Mek1 With Carboxamide-based Allosteric Inhibitor Xl518 (gdc-0973), Or Related Analogs. >gi|430800798|pdb|4AN9|A Chain A, Crystal Structures Of Human Mek1 With Carboxamide-based Allosteric I…	C	Library	-3.67077	-3.05882	-3.32671	-8.32332	-9.37562	-8.71594	-2.22481	-0.95272	-1.52855	-2.71231	-1.28406	-1.71926
ENSG00000169032	ENST00000307102	ENSP00000302486	MAP2K1	MAP2K1-001	PRINCIPAL:1	278	Q	CAG	CAGCCGCATCTCCTTCCACC	chr15	66777470	-	1	FALSE	51	63	31	71	0.705584	7	201	142	59	TRUE	FALSE	2	2	1	-3.86	0.730685	Prot_kinase_dom	4AN2	gi|430800796|pdb|4AN2|A Chain A, Crystal Structures Of Human Mek1 With Carboxamide-based Allosteric Inhibitor Xl518 (gdc-0973), Or Related Analogs. >gi|430800797|pdb|4AN3|A Chain A, Crystal Structures Of Human Mek1 With Carboxamide-based Allosteric Inhibitor Xl518 (gdc-0973), Or Related Analogs. >gi|430800798|pdb|4AN9|A Chain A, Crystal Structures Of Human Mek1 With Carboxamide-based Allosteric I…	C	Library	-3.6452	-3.21983	-3.41277	-2.17469	-2.16918	-2.17215	-2.11071	-3.11063	-2.4676	-1.58048	-2.40453	-2.00484
ENSG00000169032	ENST00000307102	ENSP00000302486	MAP2K1	MAP2K1-001	PRINCIPAL:1	279	V	GTG	CAGCCGCATCTCCTTCCACC	chr15	66777470	-	1	FALSE	51	63	31	71	0.708122	7	201	142	59	TRUE	FALSE	2	2	1	-3.803	0.747313	Prot_kinase_dom	4AN2	gi|430800796|pdb|4AN2|A Chain A, Crystal Structures Of Human Mek1 With Carboxamide-based Allosteric Inhibitor Xl518 (gdc-0973), Or Related Analogs. >gi|430800797|pdb|4AN3|A Chain A, Crystal Structures Of Human Mek1 With Carboxamide-based Allosteric Inhibitor Xl518 (gdc-0973), Or Related Analogs. >gi|430800798|pdb|4AN9|A Chain A, Crystal Structures Of Human Mek1 With Carboxamide-based Allosteric I…	C	Library	-3.6452	-3.21983	-3.41277	-2.17469	-2.16918	-2.17215	-2.11071	-3.11063	-2.4676	-1.58048	-2.40453	-2.00484
ENSG00000169032	ENST00000307102	ENSP00000302486	MAP2K1	MAP2K1-001	PRINCIPAL:1	256	M	ATG	CTCTGGTAGAGATGGCGGTT	chr15	66777405	+	1	TRUE	61	25	22	82	0.649746	7	201	77	124	TRUE	FALSE	2	2	1	-11.963	0.233497	Prot_kinase_dom	4AN2	gi|430800796|pdb|4AN2|A Chain A, Crystal Structures Of Human Mek1 With Carboxamide-based Allosteric Inhibitor Xl518 (gdc-0973), Or Related Analogs. >gi|430800797|pdb|4AN3|A Chain A, Crystal Structures Of Human Mek1 With Carboxamide-based Allosteric Inhibitor Xl518 (gdc-0973), Or Related Analogs. >gi|430800798|pdb|4AN9|A Chain A, Crystal Structures Of Human Mek1 With Carboxamide-based Allosteric I…	H	Library	-3.71867	-3.18711	-3.42341	-5.81109	-8.72825	-6.54617	-1.88296	-2.37071	-2.07683	-3.14793	-1.7863	-2.20737
ENSG00000169032	ENST00000307102	ENSP00000302486	MAP2K1	MAP2K1-001	PRINCIPAL:1	257	A	GCG	CTCTGGTAGAGATGGCGGTT	chr15	66777405	+	1	TRUE	61	25	22	82	0.652284	7	201	77	124	TRUE	FALSE	2	2	1	-11.076	0.26259	Prot_kinase_dom	4AN2	gi|430800796|pdb|4AN2|A Chain A, Crystal Structures Of Human Mek1 With Carboxamide-based Allosteric Inhibitor Xl518 (gdc-0973), Or Related Analogs. >gi|430800797|pdb|4AN3|A Chain A, Crystal Structures Of Human Mek1 With Carboxamide-based Allosteric Inhibitor Xl518 (gdc-0973), Or Related Analogs. >gi|430800798|pdb|4AN9|A Chain A, Crystal Structures Of Human Mek1 With Carboxamide-based Allosteric I…	H	Library	-3.71867	-3.18711	-3.42341	-5.81109	-8.72825	-6.54617	-1.88296	-2.37071	-2.07683	-3.14793	-1.7863	-2.20737
ENSG00000169032	ENST00000307102	ENSP00000302486	MAP2K1	MAP2K1-001	PRINCIPAL:1	302	M	ATG					1						0.766497	8	64			FALSE		2			-4.926	0.773619	Prot_kinase_dom	4AN2	gi|430800796|pdb|4AN2|A Chain A, Crystal Structures Of Human Mek1 With Carboxamide-based Allosteric Inhibitor Xl518 (gdc-0973), Or Related Analogs. >gi|430800797|pdb|4AN3|A Chain A, Crystal Structures Of Human Mek1 With Carboxamide-based Allosteric Inhibitor Xl518 (gdc-0973), Or Related Analogs. >gi|430800798|pdb|4AN9|A Chain A, Crystal Structures Of Human Mek1 With Carboxamide-based Allosteric I…	C	Library
ENSG00000169032	ENST00000307102	ENSP00000302486	MAP2K1	MAP2K1-001	PRINCIPAL:1	303	D	GAC					1						0.769036	8	64			FALSE		2			-7.326	0.754481	Prot_kinase_dom	4AN2	gi|430800796|pdb|4AN2|A Chain A, Crystal Structures Of Human Mek1 With Carboxamide-based Allosteric Inhibitor Xl518 (gdc-0973), Or Related Analogs. >gi|430800797|pdb|4AN3|A Chain A, Crystal Structures Of Human Mek1 With Carboxamide-based Allosteric Inhibitor Xl518 (gdc-0973), Or Related Analogs. >gi|430800798|pdb|4AN9|A Chain A, Crystal Structures Of Human Mek1 With Carboxamide-based Allosteric I…	C	Library
ENSG00000169032	ENST00000307102	ENSP00000302486	MAP2K1	MAP2K1-001	PRINCIPAL:1	304	S	AGC					1						0.771574	8	64			FALSE		2			-6.163	0.727433	Prot_kinase_dom	4AN2	gi|430800796|pdb|4AN2|A Chain A, Crystal Structures Of Human Mek1 With Carboxamide-based Allosteric Inhibitor Xl518 (gdc-0973), Or Related Analogs. >gi|430800797|pdb|4AN3|A Chain A, Crystal Structures Of Human Mek1 With Carboxamide-based Allosteric Inhibitor Xl518 (gdc-0973), Or Related Analogs. >gi|430800798|pdb|4AN9|A Chain A, Crystal Structures Of Human Mek1 With Carboxamide-based Allosteric I…	C	Library
ENSG00000169032	ENST00000307102	ENSP00000302486	MAP2K1	MAP2K1-001	PRINCIPAL:1	293	P	CCC	ACAGCTAAGGGGCCTCCCGG	chr15	66777514	-	1	FALSE	78	86	13	60	0.743655	7	201	186	15	TRUE	FALSE	2	2	1	-6.181	0.876161	Prot_kinase_dom	4AN2	gi|430800796|pdb|4AN2|A Chain A, Crystal Structures Of Human Mek1 With Carboxamide-based Allosteric Inhibitor Xl518 (gdc-0973), Or Related Analogs. >gi|430800797|pdb|4AN3|A Chain A, Crystal Structures Of Human Mek1 With Carboxamide-based Allosteric Inhibitor Xl518 (gdc-0973), Or Related Analogs. >gi|430800798|pdb|4AN9|A Chain A, Crystal Structures Of Human Mek1 With Carboxamide-based Allosteric I…	C	Library	-2.87872	-4.28682	-3.43021	-9.86958	-9.86958	-9.86958	-1.86845	-3.23549	-2.31933	-3.53675	-1.23303	-1.81178
ENSG00000169032	ENST00000307102	ENSP00000302486	MAP2K1	MAP2K1-001	PRINCIPAL:1	294	G	GGG	ACAGCTAAGGGGCCTCCCGG	chr15	66777514	-	1	FALSE	78	86	13	60	0.746193	7	201	186	15	TRUE	FALSE	2	2	1	-6.557	0.873867	Prot_kinase_dom	4AN2	gi|430800796|pdb|4AN2|A Chain A, Crystal Structures Of Human Mek1 With Carboxamide-based Allosteric Inhibitor Xl518 (gdc-0973), Or Related Analogs. >gi|430800797|pdb|4AN3|A Chain A, Crystal Structures Of Human Mek1 With Carboxamide-based Allosteric Inhibitor Xl518 (gdc-0973), Or Related Analogs. >gi|430800798|pdb|4AN9|A Chain A, Crystal Structures Of Human Mek1 With Carboxamide-based Allosteric I…	C	Library	-2.87872	-4.28682	-3.43021	-9.86958	-9.86958	-9.86958	-1.86845	-3.23549	-2.31933	-3.53675	-1.23303	-1.81178
ENSG00000169032	ENST00000307102	ENSP00000302486	MAP2K1	MAP2K1-001	PRINCIPAL:1	72	S	AGT	TTGAGAAGATCAGTGAGCTG	chr15	66727503	+	1	TRUE	26	84	62	55	0.182741	2	210	138	72	TRUE	FALSE	2	1	0.5	-10.174	0.535542	Prot_kinase_dom	4AN2	gi|430800796|pdb|4AN2|A Chain A, Crystal Structures Of Human Mek1 With Carboxamide-based Allosteric Inhibitor Xl518 (gdc-0973), Or Related Analogs. >gi|430800797|pdb|4AN3|A Chain A, Crystal Structures Of Human Mek1 With Carboxamide-based Allosteric Inhibitor Xl518 (gdc-0973), Or Related Analogs. >gi|430800798|pdb|4AN9|A Chain A, Crystal Structures Of Human Mek1 With Carboxamide-based Allosteric I…	H	Library	-3.40554	-3.53423	-3.46971	-6.71588	-6.71588	-6.71588	-1.50267	-2.98354	-1.9792	-3.0496	-4.11362	-3.57559
ENSG00000169032	ENST00000307102	ENSP00000302486	MAP2K1	MAP2K1-001	PRINCIPAL:1	73	E	GAG	TTGAGAAGATCAGTGAGCTG	chr15	66727503	+	1	TRUE	26	84	62	55	0.185279	2	210	138	72	TRUE	FALSE	2	1	0.5	-13.118	0.506927	Prot_kinase_dom	4AN2	gi|430800796|pdb|4AN2|A Chain A, Crystal Structures Of Human Mek1 With Carboxamide-based Allosteric Inhibitor Xl518 (gdc-0973), Or Related Analogs. >gi|430800797|pdb|4AN3|A Chain A, Crystal Structures Of Human Mek1 With Carboxamide-based Allosteric Inhibitor Xl518 (gdc-0973), Or Related Analogs. >gi|430800798|pdb|4AN9|A Chain A, Crystal Structures Of Human Mek1 With Carboxamide-based Allosteric I…	H	Library	-3.40554	-3.53423	-3.46971	-6.71588	-6.71588	-6.71588	-1.50267	-2.98354	-1.9792	-3.0496	-4.11362	-3.57559
ENSG00000169032	ENST00000307102	ENSP00000302486	MAP2K1	MAP2K1-001	PRINCIPAL:1	199	N	AAC	ACATCCTAGTCAACTCCCGT	chr15	66774124	+	1	TRUE	92	84	86	42	0.505076	6	124	31	93	FALSE	FALSE	2	2	1	-13.923	0.292007	Prot_kinase_dom	4AN2	gi|430800796|pdb|4AN2|A Chain A, Crystal Structures Of Human Mek1 With Carboxamide-based Allosteric Inhibitor Xl518 (gdc-0973), Or Related Analogs. >gi|430800797|pdb|4AN3|A Chain A, Crystal Structures Of Human Mek1 With Carboxamide-based Allosteric Inhibitor Xl518 (gdc-0973), Or Related Analogs. >gi|430800798|pdb|4AN9|A Chain A, Crystal Structures Of Human Mek1 With Carboxamide-based Allosteric I…	C	Library	-4.85067	-2.88774	-3.54173	-7.91174	-7.91174	-7.91174	-2.29077	-3.83719	-2.78137	-1.93733	-3.86874	-2.75358
ENSG00000169032	ENST00000307102	ENSP00000302486	MAP2K1	MAP2K1-001	PRINCIPAL:1	200	S	TCC	ACATCCTAGTCAACTCCCGT	chr15	66774124	+	1	TRUE	92	84	86	42	0.507614	6	124	31	93	FALSE	FALSE	2	2	1	-12.049	0.277998	Prot_kinase_dom	4AN2	gi|430800796|pdb|4AN2|A Chain A, Crystal Structures Of Human Mek1 With Carboxamide-based Allosteric Inhibitor Xl518 (gdc-0973), Or Related Analogs. >gi|430800797|pdb|4AN3|A Chain A, Crystal Structures Of Human Mek1 With Carboxamide-based Allosteric Inhibitor Xl518 (gdc-0973), Or Related Analogs. >gi|430800798|pdb|4AN9|A Chain A, Crystal Structures Of Human Mek1 With Carboxamide-based Allosteric I…	C	Library	-4.85067	-2.88774	-3.54173	-7.91174	-7.91174	-7.91174	-2.29077	-3.83719	-2.78137	-1.93733	-3.86874	-2.75358
ENSG00000169032	ENST00000307102	ENSP00000302486	MAP2K1	MAP2K1-001	PRINCIPAL:1	273	L	CTG	AAGGAGCTGGAGCTGATGTT	chr15	66777455	+	1	TRUE	34	18	33	68	0.692893	7	201	127	74	TRUE	FALSE	2	2	1	-7.403	0.54224	Prot_kinase_dom	4AN2	gi|430800796|pdb|4AN2|A Chain A, Crystal Structures Of Human Mek1 With Carboxamide-based Allosteric Inhibitor Xl518 (gdc-0973), Or Related Analogs. >gi|430800797|pdb|4AN3|A Chain A, Crystal Structures Of Human Mek1 With Carboxamide-based Allosteric Inhibitor Xl518 (gdc-0973), Or Related Analogs. >gi|430800798|pdb|4AN9|A Chain A, Crystal Structures Of Human Mek1 With Carboxamide-based Allosteric I…	H	Library	-3.48931	-3.63112	-3.55986	-7.13105	-6.07044	-6.54646	-1.6892	-2.03792	-1.83181	-3.03722	-1.40238	-1.87822
ENSG00000169032	ENST00000307102	ENSP00000302486	MAP2K1	MAP2K1-001	PRINCIPAL:1	274	M	ATG	AAGGAGCTGGAGCTGATGTT	chr15	66777455	+	1	TRUE	34	18	33	68	0.695431	7	201	127	74	TRUE	FALSE	2	2	1	-6.996	0.557234	Prot_kinase_dom	4AN2	gi|430800796|pdb|4AN2|A Chain A, Crystal Structures Of Human Mek1 With Carboxamide-based Allosteric Inhibitor Xl518 (gdc-0973), Or Related Analogs. >gi|430800797|pdb|4AN3|A Chain A, Crystal Structures Of Human Mek1 With Carboxamide-based Allosteric Inhibitor Xl518 (gdc-0973), Or Related Analogs. >gi|430800798|pdb|4AN9|A Chain A, Crystal Structures Of Human Mek1 With Carboxamide-based Allosteric I…	H	Library	-3.48931	-3.63112	-3.55986	-7.13105	-6.07044	-6.54646	-1.6892	-2.03792	-1.83181	-3.03722	-1.40238	-1.87822
ENSG00000169032	ENST00000307102	ENSP00000302486	MAP2K1	MAP2K1-001	PRINCIPAL:1	16	D	GAC	CCCGTTAACTGCAGAGCCGT	chr15	66679734	-	1	FALSE	64	38	13	67	0.0406091	1	79	48	31	FALSE	FALSE	2	1	0.5	-2.933	0.92642		2Y4I	gi|319443427|pdb|2Y4I|C Chain C, Ksr2-Mek1 Heterodimer	C	Library	-4.72695	-2.99009	-3.59645	-9.3773	-3.52045	-4.61143	-3.01365	-2.50028	-2.76592	-2.68269	-3.91209	-3.27312
ENSG00000169032	ENST00000307102	ENSP00000302486	MAP2K1	MAP2K1-001	PRINCIPAL:1	17	G	GGC	CCCGTTAACTGCAGAGCCGT	chr15	66679734	-	1	FALSE	64	38	13	67	0.0431472	1	79	48	31	FALSE	FALSE	2	1	0.5	-2.698	0.924879		2Y4I	gi|319443427|pdb|2Y4I|C Chain C, Ksr2-Mek1 Heterodimer	C	Library	-4.72695	-2.99009	-3.59645	-9.3773	-3.52045	-4.61143	-3.01365	-2.50028	-2.76592	-2.68269	-3.91209	-3.27312
ENSG00000169032	ENST00000307102	ENSP00000302486	MAP2K1	MAP2K1-001	PRINCIPAL:1	310	I	ATT					1						0.786802	8	64			FALSE		2			-11.276	0.553898	Prot_kinase_dom	4AN2	gi|430800796|pdb|4AN2|A Chain A, Crystal Structures Of Human Mek1 With Carboxamide-based Allosteric Inhibitor Xl518 (gdc-0973), Or Related Analogs. >gi|430800797|pdb|4AN3|A Chain A, Crystal Structures Of Human Mek1 With Carboxamide-based Allosteric Inhibitor Xl518 (gdc-0973), Or Related Analogs. >gi|430800798|pdb|4AN9|A Chain A, Crystal Structures Of Human Mek1 With Carboxamide-based Allosteric I…	H	Library
ENSG00000169032	ENST00000307102	ENSP00000302486	MAP2K1	MAP2K1-001	PRINCIPAL:1	311	F	TTT					1						0.78934	8	64			FALSE		2			-13.454	0.500999	Prot_kinase_dom	4AN2	gi|430800796|pdb|4AN2|A Chain A, Crystal Structures Of Human Mek1 With Carboxamide-based Allosteric Inhibitor Xl518 (gdc-0973), Or Related Analogs. >gi|430800797|pdb|4AN3|A Chain A, Crystal Structures Of Human Mek1 With Carboxamide-based Allosteric Inhibitor Xl518 (gdc-0973), Or Related Analogs. >gi|430800798|pdb|4AN9|A Chain A, Crystal Structures Of Human Mek1 With Carboxamide-based Allosteric I…	H	Library
ENSG00000169032	ENST00000307102	ENSP00000302486	MAP2K1	MAP2K1-001	PRINCIPAL:1	385	S	AGC	AGCAGCATGGGTTGGTGTGC	chr15	66782927	-	1	FALSE	39	7	6	68	0.977157	11	113	87	26	FALSE	TRUE	2	2	1	-5.62	0.663964		4AN2	gi|430800796|pdb|4AN2|A Chain A, Crystal Structures Of Human Mek1 With Carboxamide-based Allosteric Inhibitor Xl518 (gdc-0973), Or Related Analogs. >gi|430800797|pdb|4AN3|A Chain A, Crystal Structures Of Human Mek1 With Carboxamide-based Allosteric Inhibitor Xl518 (gdc-0973), Or Related Analogs. >gi|430800798|pdb|4AN9|A Chain A, Crystal Structures Of Human Mek1 With Carboxamide-based Allosteric I…	C	Library	-3.44796	-3.83793	-3.6336	-8.41594	-11.087	-9.12407	-2.44927	0.429199	-0.528948	-2.43309	-2.26545	-2.33257
ENSG00000169032	ENST00000307102	ENSP00000302486	MAP2K1	MAP2K1-001	PRINCIPAL:1	386	T	ACA	AGCAGCATGGGTTGGTGTGC	chr15	66782927	-	1	FALSE	39	7	6	68	0.979695	11	113	87	26	FALSE	TRUE	2	2	1	-7.128	0.692206		4AN2	gi|430800796|pdb|4AN2|A Chain A, Crystal Structures Of Human Mek1 With Carboxamide-based Allosteric Inhibitor Xl518 (gdc-0973), Or Related Analogs. >gi|430800797|pdb|4AN3|A Chain A, Crystal Structures Of Human Mek1 With Carboxamide-based Allosteric Inhibitor Xl518 (gdc-0973), Or Related Analogs. >gi|430800798|pdb|4AN9|A Chain A, Crystal Structures Of Human Mek1 With Carboxamide-based Allosteric I…	C	Library	-3.44796	-3.83793	-3.6336	-8.41594	-11.087	-9.12407	-2.44927	0.429199	-0.528948	-2.43309	-2.26545	-2.33257
ENSG00000169032	ENST00000307102	ENSP00000302486	MAP2K1	MAP2K1-001	PRINCIPAL:1	314	L	TTG					1						0.796954	8	64			FALSE		2			-11.936	0.414547	Prot_kinase_dom	4AN2	gi|430800796|pdb|4AN2|A Chain A, Crystal Structures Of Human Mek1 With Carboxamide-based Allosteric Inhibitor Xl518 (gdc-0973), Or Related Analogs. >gi|430800797|pdb|4AN3|A Chain A, Crystal Structures Of Human Mek1 With Carboxamide-based Allosteric Inhibitor Xl518 (gdc-0973), Or Related Analogs. >gi|430800798|pdb|4AN9|A Chain A, Crystal Structures Of Human Mek1 With Carboxamide-based Allosteric I…	H	Library
ENSG00000169032	ENST00000307102	ENSP00000302486	MAP2K1	MAP2K1-001	PRINCIPAL:1	315	D	GAT					1						0.799492	8	64			FALSE		2			-13.258	0.425628	Prot_kinase_dom	4AN2	gi|430800796|pdb|4AN2|A Chain A, Crystal Structures Of Human Mek1 With Carboxamide-based Allosteric Inhibitor Xl518 (gdc-0973), Or Related Analogs. >gi|430800797|pdb|4AN3|A Chain A, Crystal Structures Of Human Mek1 With Carboxamide-based Allosteric Inhibitor Xl518 (gdc-0973), Or Related Analogs. >gi|430800798|pdb|4AN9|A Chain A, Crystal Structures Of Human Mek1 With Carboxamide-based Allosteric I…	H	Library
ENSG00000169032	ENST00000307102	ENSP00000302486	MAP2K1	MAP2K1-001	PRINCIPAL:1	316	Y	TAC					1						0.80203	8	64			FALSE		2			-14.377	0.436455	Prot_kinase_dom	4AN2	gi|430800796|pdb|4AN2|A Chain A, Crystal Structures Of Human Mek1 With Carboxamide-based Allosteric Inhibitor Xl518 (gdc-0973), Or Related Analogs. >gi|430800797|pdb|4AN3|A Chain A, Crystal Structures Of Human Mek1 With Carboxamide-based Allosteric Inhibitor Xl518 (gdc-0973), Or Related Analogs. >gi|430800798|pdb|4AN9|A Chain A, Crystal Structures Of Human Mek1 With Carboxamide-based Allosteric I…	H	Library
ENSG00000169032	ENST00000307102	ENSP00000302486	MAP2K1	MAP2K1-001	PRINCIPAL:1	317	I	ATA					1						0.804569	8	64			FALSE		2			-11.909	0.432298	Prot_kinase_dom	4AN2	gi|430800796|pdb|4AN2|A Chain A, Crystal Structures Of Human Mek1 With Carboxamide-based Allosteric Inhibitor Xl518 (gdc-0973), Or Related Analogs. >gi|430800797|pdb|4AN3|A Chain A, Crystal Structures Of Human Mek1 With Carboxamide-based Allosteric Inhibitor Xl518 (gdc-0973), Or Related Analogs. >gi|430800798|pdb|4AN9|A Chain A, Crystal Structures Of Human Mek1 With Carboxamide-based Allosteric I…	H	Library
ENSG00000169032	ENST00000307102	ENSP00000302486	MAP2K1	MAP2K1-001	PRINCIPAL:1	8	P	CCC	GGGGCCGGGTTCAGCTGGAT	chr15	66679712	-	1	FALSE	74	40	18	61	0.0203046	1	79	26	53	FALSE	FALSE	2	1	0.5	-2.31	0.936718		2Y4I	gi|319443427|pdb|2Y4I|C Chain C, Ksr2-Mek1 Heterodimer	C	Library	-3.68048	-3.60497	-3.64149	-3.27354	0.8477	-0.178064	-3.39934	-1.70972	-2.41703	-0.125971	-2.48935	-1.04684
ENSG00000169032	ENST00000307102	ENSP00000302486	MAP2K1	MAP2K1-001	PRINCIPAL:1	9	I	ATC	GGGGCCGGGTTCAGCTGGAT	chr15	66679712	-	1	FALSE	74	40	18	61	0.0228426	1	79	26	53	FALSE	FALSE	2	1	0.5	-1.333	0.933929		2Y4I	gi|319443427|pdb|2Y4I|C Chain C, Ksr2-Mek1 Heterodimer	C	Library	-3.68048	-3.60497	-3.64149	-3.27354	0.8477	-0.178064	-3.39934	-1.70972	-2.41703	-0.125971	-2.48935	-1.04684
ENSG00000169032	ENST00000307102	ENSP00000302486	MAP2K1	MAP2K1-001	PRINCIPAL:1	320	E	GAG					1						0.812183	8	64			FALSE		2			-12.694	0.463202	Prot_kinase_dom	4AN2	gi|430800796|pdb|4AN2|A Chain A, Crystal Structures Of Human Mek1 With Carboxamide-based Allosteric Inhibitor Xl518 (gdc-0973), Or Related Analogs. >gi|430800797|pdb|4AN3|A Chain A, Crystal Structures Of Human Mek1 With Carboxamide-based Allosteric Inhibitor Xl518 (gdc-0973), Or Related Analogs. >gi|430800798|pdb|4AN9|A Chain A, Crystal Structures Of Human Mek1 With Carboxamide-based Allosteric I…	C	Library
ENSG00000169032	ENST00000307102	ENSP00000302486	MAP2K1	MAP2K1-001	PRINCIPAL:1	178	T	ACA	TAAAAGGCCTGACATATCTG	chr15	66737014	+	1	TRUE	40	81	54	72	0.451777	5	51	20	31	TRUE	FALSE	2	1	0.5	-9.565	0.157632	Prot_kinase_dom	4AN2	gi|430800796|pdb|4AN2|A Chain A, Crystal Structures Of Human Mek1 With Carboxamide-based Allosteric Inhibitor Xl518 (gdc-0973), Or Related Analogs. >gi|430800797|pdb|4AN3|A Chain A, Crystal Structures Of Human Mek1 With Carboxamide-based Allosteric Inhibitor Xl518 (gdc-0973), Or Related Analogs. >gi|430800798|pdb|4AN9|A Chain A, Crystal Structures Of Human Mek1 With Carboxamide-based Allosteric I…	H	Library	-3.62094	-3.73737	-3.67912	-6.06985	-4.53883	-5.16712	-2.41318	-5.09142	-3.07943	-2.58614	-0.966735	-1.43969
ENSG00000169032	ENST00000307102	ENSP00000302486	MAP2K1	MAP2K1-001	PRINCIPAL:1	179	Y	TAT	TAAAAGGCCTGACATATCTG	chr15	66737014	+	1	TRUE	40	81	54	72	0.454315	5	51	20	31	TRUE	FALSE	2	1	0.5	-13.714	0.200563	Prot_kinase_dom	4AN2	gi|430800796|pdb|4AN2|A Chain A, Crystal Structures Of Human Mek1 With Carboxamide-based Allosteric Inhibitor Xl518 (gdc-0973), Or Related Analogs. >gi|430800797|pdb|4AN3|A Chain A, Crystal Structures Of Human Mek1 With Carboxamide-based Allosteric Inhibitor Xl518 (gdc-0973), Or Related Analogs. >gi|430800798|pdb|4AN9|A Chain A, Crystal Structures Of Human Mek1 With Carboxamide-based Allosteric I…	H	Library	-3.62094	-3.73737	-3.67912	-6.06985	-4.53883	-5.16712	-2.41318	-5.09142	-3.07943	-2.58614	-0.966735	-1.43969
ENSG00000169032	ENST00000307102	ENSP00000302486	MAP2K1	MAP2K1-001	PRINCIPAL:1	267	D	GAT	CATCCCTCCTCCAGATGCCA	chr15	66777436	+	1	TRUE	28	78	53	82	0.677665	7	201	108	93	TRUE	FALSE	2	2	1	-12.387	0.53574	Prot_kinase_dom	4AN2	gi|430800796|pdb|4AN2|A Chain A, Crystal Structures Of Human Mek1 With Carboxamide-based Allosteric Inhibitor Xl518 (gdc-0973), Or Related Analogs. >gi|430800797|pdb|4AN3|A Chain A, Crystal Structures Of Human Mek1 With Carboxamide-based Allosteric Inhibitor Xl518 (gdc-0973), Or Related Analogs. >gi|430800798|pdb|4AN9|A Chain A, Crystal Structures Of Human Mek1 With Carboxamide-based Allosteric I…	C	Library	-3.60514	-3.89175	-3.74413	-3.23962	-9.23552	-4.10979	-2.43383	-3.64391	-2.8467	-4.40053	-3.43519	-3.76101
ENSG00000169032	ENST00000307102	ENSP00000302486	MAP2K1	MAP2K1-001	PRINCIPAL:1	268	A	GCC	CATCCCTCCTCCAGATGCCA	chr15	66777436	+	1	TRUE	28	78	53	82	0.680203	7	201	108	93	TRUE	FALSE	2	2	1	-9.303	0.534025	Prot_kinase_dom	4AN2	gi|430800796|pdb|4AN2|A Chain A, Crystal Structures Of Human Mek1 With Carboxamide-based Allosteric Inhibitor Xl518 (gdc-0973), Or Related Analogs. >gi|430800797|pdb|4AN3|A Chain A, Crystal Structures Of Human Mek1 With Carboxamide-based Allosteric Inhibitor Xl518 (gdc-0973), Or Related Analogs. >gi|430800798|pdb|4AN9|A Chain A, Crystal Structures Of Human Mek1 With Carboxamide-based Allosteric I…	H	Library	-3.60514	-3.89175	-3.74413	-3.23962	-9.23552	-4.10979	-2.43383	-3.64391	-2.8467	-4.40053	-3.43519	-3.76101
ENSG00000169032	ENST00000307102	ENSP00000302486	MAP2K1	MAP2K1-001	PRINCIPAL:1	222	S	TCC	TCCATGGCCAACTCCTTCGT	chr15	66774192	+	1	TRUE		59		52	0.563452	6	124	99	25	FALSE	FALSE	2	2	1	-11.973	0.327933	Prot_kinase_dom	4AN2	gi|430800796|pdb|4AN2|A Chain A, Crystal Structures Of Human Mek1 With Carboxamide-based Allosteric Inhibitor Xl518 (gdc-0973), Or Related Analogs. >gi|430800797|pdb|4AN3|A Chain A, Crystal Structures Of Human Mek1 With Carboxamide-based Allosteric Inhibitor Xl518 (gdc-0973), Or Related Analogs. >gi|430800798|pdb|4AN9|A Chain A, Crystal Structures Of Human Mek1 With Carboxamide-based Allosteric I…	C	Library	-3.59634	-3.91142	-3.74837	-7.24521	-7.24521	-7.24521	-2.02222	-2.91732	-2.34892	-1.60001	-2.27095	-1.95439
ENSG00000169032	ENST00000307102	ENSP00000302486	MAP2K1	MAP2K1-001	PRINCIPAL:1	223	F	TTC	TCCATGGCCAACTCCTTCGT	chr15	66774192	+	1	TRUE		59		52	0.56599	6	124	99	25	FALSE	FALSE	2	2	1	-13.771	0.368297	Prot_kinase_dom	4AN2	gi|430800796|pdb|4AN2|A Chain A, Crystal Structures Of Human Mek1 With Carboxamide-based Allosteric Inhibitor Xl518 (gdc-0973), Or Related Analogs. >gi|430800797|pdb|4AN3|A Chain A, Crystal Structures Of Human Mek1 With Carboxamide-based Allosteric Inhibitor Xl518 (gdc-0973), Or Related Analogs. >gi|430800798|pdb|4AN9|A Chain A, Crystal Structures Of Human Mek1 With Carboxamide-based Allosteric I…	C	Library	-3.59634	-3.91142	-3.74837	-7.24521	-7.24521	-7.24521	-2.02222	-2.91732	-2.34892	-1.60001	-2.27095	-1.95439
ENSG00000169032	ENST00000307102	ENSP00000302486	MAP2K1	MAP2K1-001	PRINCIPAL:1	257	A	GCG	TGGTAGAGATGGCGGTTGGG	chr15	66777408	+	1	TRUE	48	81	60	69	0.652284	7	201	80	121	TRUE	FALSE	2	2	1	-11.076	0.26259	Prot_kinase_dom	4AN2	gi|430800796|pdb|4AN2|A Chain A, Crystal Structures Of Human Mek1 With Carboxamide-based Allosteric Inhibitor Xl518 (gdc-0973), Or Related Analogs. >gi|430800797|pdb|4AN3|A Chain A, Crystal Structures Of Human Mek1 With Carboxamide-based Allosteric Inhibitor Xl518 (gdc-0973), Or Related Analogs. >gi|430800798|pdb|4AN9|A Chain A, Crystal Structures Of Human Mek1 With Carboxamide-based Allosteric I…	H	Library	-3.40721	-4.22867	-3.76808	-7.79532	-7.09048	-7.4281	-3.51534	-1.17066	-2.036	-2.53412	-1.51697	-1.85639
ENSG00000169032	ENST00000307102	ENSP00000302486	MAP2K1	MAP2K1-001	PRINCIPAL:1	258	V	GTT	TGGTAGAGATGGCGGTTGGG	chr15	66777408	+	1	TRUE	48	81	60	69	0.654822	7	201	80	121	TRUE	FALSE	2	2	1	-10.948	0.271038	Prot_kinase_dom	4AN2	gi|430800796|pdb|4AN2|A Chain A, Crystal Structures Of Human Mek1 With Carboxamide-based Allosteric Inhibitor Xl518 (gdc-0973), Or Related Analogs. >gi|430800797|pdb|4AN3|A Chain A, Crystal Structures Of Human Mek1 With Carboxamide-based Allosteric Inhibitor Xl518 (gdc-0973), Or Related Analogs. >gi|430800798|pdb|4AN9|A Chain A, Crystal Structures Of Human Mek1 With Carboxamide-based Allosteric I…	H	Library	-3.40721	-4.22867	-3.76808	-7.79532	-7.09048	-7.4281	-3.51534	-1.17066	-2.036	-2.53412	-1.51697	-1.85639
ENSG00000169032	ENST00000307102	ENSP00000302486	MAP2K1	MAP2K1-001	PRINCIPAL:1	306	P	CCT	AATGGACAGCCGACCTCCCA	chr15	66779589	+	1	TRUE	62	59	26	62	0.77665	8	64	23	41	FALSE	FALSE	2	2	1	-4.82	0.675531	Prot_kinase_dom	4AN2	gi|430800796|pdb|4AN2|A Chain A, Crystal Structures Of Human Mek1 With Carboxamide-based Allosteric Inhibitor Xl518 (gdc-0973), Or Related Analogs. >gi|430800797|pdb|4AN3|A Chain A, Crystal Structures Of Human Mek1 With Carboxamide-based Allosteric Inhibitor Xl518 (gdc-0973), Or Related Analogs. >gi|430800798|pdb|4AN9|A Chain A, Crystal Structures Of Human Mek1 With Carboxamide-based Allosteric I…	C	Library	-4.90942	-3.2113	-3.80889	-6.39875	-7.21957	-6.72003	-4.02879	1.01519	-0.119711	3.06314	1.83421	2.47289
ENSG00000169032	ENST00000307102	ENSP00000302486	MAP2K1	MAP2K1-001	PRINCIPAL:1	307	P	CCC	AATGGACAGCCGACCTCCCA	chr15	66779589	+	1	TRUE	62	59	26	62	0.779188	8	64	23	41	FALSE	FALSE	2	2	1	-4.82	0.639365	Prot_kinase_dom	4AN2	gi|430800796|pdb|4AN2|A Chain A, Crystal Structures Of Human Mek1 With Carboxamide-based Allosteric Inhibitor Xl518 (gdc-0973), Or Related Analogs. >gi|430800797|pdb|4AN3|A Chain A, Crystal Structures Of Human Mek1 With Carboxamide-based Allosteric Inhibitor Xl518 (gdc-0973), Or Related Analogs. >gi|430800798|pdb|4AN9|A Chain A, Crystal Structures Of Human Mek1 With Carboxamide-based Allosteric I…	C	Library	-4.90942	-3.2113	-3.80889	-6.39875	-7.21957	-6.72003	-4.02879	1.01519	-0.119711	3.06314	1.83421	2.47289
ENSG00000169032	ENST00000307102	ENSP00000302486	MAP2K1	MAP2K1-001	PRINCIPAL:1	134	Y	TAC	TATGGTGCGTTCTACAGCGA	chr15	66729196	+	1	TRUE	88	81	89	43	0.340102	3	146	112	34	FALSE	FALSE	2	1	0.5	-14.856	0.139173	Prot_kinase_dom	4AN2	gi|430800796|pdb|4AN2|A Chain A, Crystal Structures Of Human Mek1 With Carboxamide-based Allosteric Inhibitor Xl518 (gdc-0973), Or Related Analogs. >gi|430800797|pdb|4AN3|A Chain A, Crystal Structures Of Human Mek1 With Carboxamide-based Allosteric Inhibitor Xl518 (gdc-0973), Or Related Analogs. >gi|430800798|pdb|4AN9|A Chain A, Crystal Structures Of Human Mek1 With Carboxamide-based Allosteric I…	E	Library	-4.22444	-3.52682	-3.8272	-4.90978	-7.23943	-5.57314	-2.99743	-0.806677	-1.63967	-3.1651	-4.25009	-3.69951
ENSG00000169032	ENST00000307102	ENSP00000302486	MAP2K1	MAP2K1-001	PRINCIPAL:1	135	S	AGC	TATGGTGCGTTCTACAGCGA	chr15	66729196	+	1	TRUE	88	81	89	43	0.34264	3	146	112	34	FALSE	FALSE	2	1	0.5	-12.317	0.181038	Prot_kinase_dom	4AN2	gi|430800796|pdb|4AN2|A Chain A, Crystal Structures Of Human Mek1 With Carboxamide-based Allosteric Inhibitor Xl518 (gdc-0973), Or Related Analogs. >gi|430800797|pdb|4AN3|A Chain A, Crystal Structures Of Human Mek1 With Carboxamide-based Allosteric Inhibitor Xl518 (gdc-0973), Or Related Analogs. >gi|430800798|pdb|4AN9|A Chain A, Crystal Structures Of Human Mek1 With Carboxamide-based Allosteric I…	C	Library	-4.22444	-3.52682	-3.8272	-4.90978	-7.23943	-5.57314	-2.99743	-0.806677	-1.63967	-3.1651	-4.25009	-3.69951
ENSG00000169032	ENST00000307102	ENSP00000302486	MAP2K1	MAP2K1-001	PRINCIPAL:1	329	V	GTG					1						0.835025	9	61			FALSE		2			-10.093	0.335603	Prot_kinase_dom	4AN2	gi|430800796|pdb|4AN2|A Chain A, Crystal Structures Of Human Mek1 With Carboxamide-based Allosteric Inhibitor Xl518 (gdc-0973), Or Related Analogs. >gi|430800797|pdb|4AN3|A Chain A, Crystal Structures Of Human Mek1 With Carboxamide-based Allosteric Inhibitor Xl518 (gdc-0973), Or Related Analogs. >gi|430800798|pdb|4AN9|A Chain A, Crystal Structures Of Human Mek1 With Carboxamide-based Allosteric I…	C	Library
ENSG00000169032	ENST00000307102	ENSP00000302486	MAP2K1	MAP2K1-001	PRINCIPAL:1	194	S	TCC	GGAGTTGACTAGGATGTTGG	chr15	66774107	-	1	FALSE	59	69	97	57	0.492386	6	124	14	110	FALSE	FALSE	2	2	1	-12.167	0.470608	Prot_kinase_dom	4AN2	gi|430800796|pdb|4AN2|A Chain A, Crystal Structures Of Human Mek1 With Carboxamide-based Allosteric Inhibitor Xl518 (gdc-0973), Or Related Analogs. >gi|430800797|pdb|4AN3|A Chain A, Crystal Structures Of Human Mek1 With Carboxamide-based Allosteric Inhibitor Xl518 (gdc-0973), Or Related Analogs. >gi|430800798|pdb|4AN9|A Chain A, Crystal Structures Of Human Mek1 With Carboxamide-based Allosteric I…	C	Library	-3.95418	-3.80713	-3.87735	-6.40308	-6.40308	-6.40308	-3.34645	-4.43557	-3.72783	-5.31098	-4.33146	-4.66103
ENSG00000169032	ENST00000307102	ENSP00000302486	MAP2K1	MAP2K1-001	PRINCIPAL:1	195	N	AAC	GGAGTTGACTAGGATGTTGG	chr15	66774107	-	1	FALSE	59	69	97	57	0.494924	6	124	14	110	FALSE	FALSE	2	2	1	-13.892	0.43512	Prot_kinase_dom	4AN2	gi|430800796|pdb|4AN2|A Chain A, Crystal Structures Of Human Mek1 With Carboxamide-based Allosteric Inhibitor Xl518 (gdc-0973), Or Related Analogs. >gi|430800797|pdb|4AN3|A Chain A, Crystal Structures Of Human Mek1 With Carboxamide-based Allosteric Inhibitor Xl518 (gdc-0973), Or Related Analogs. >gi|430800798|pdb|4AN9|A Chain A, Crystal Structures Of Human Mek1 With Carboxamide-based Allosteric I…	C	Library	-3.95418	-3.80713	-3.87735	-6.40308	-6.40308	-6.40308	-3.34645	-4.43557	-3.72783	-5.31098	-4.33146	-4.66103
ENSG00000169032	ENST00000307102	ENSP00000302486	MAP2K1	MAP2K1-001	PRINCIPAL:1	332	L	CTG					1						0.84264	9	61			FALSE		2			-6.607	0.223493	Prot_kinase_dom	4AN2	gi|430800796|pdb|4AN2|A Chain A, Crystal Structures Of Human Mek1 With Carboxamide-based Allosteric Inhibitor Xl518 (gdc-0973), Or Related Analogs. >gi|430800797|pdb|4AN3|A Chain A, Crystal Structures Of Human Mek1 With Carboxamide-based Allosteric Inhibitor Xl518 (gdc-0973), Or Related Analogs. >gi|430800798|pdb|4AN9|A Chain A, Crystal Structures Of Human Mek1 With Carboxamide-based Allosteric I…	H	Library
ENSG00000169032	ENST00000307102	ENSP00000302486	MAP2K1	MAP2K1-001	PRINCIPAL:1	333	E	GAA					1						0.845178	9	61			FALSE		2			-10.756	0.206495	Prot_kinase_dom	4AN2	gi|430800796|pdb|4AN2|A Chain A, Crystal Structures Of Human Mek1 With Carboxamide-based Allosteric Inhibitor Xl518 (gdc-0973), Or Related Analogs. >gi|430800797|pdb|4AN3|A Chain A, Crystal Structures Of Human Mek1 With Carboxamide-based Allosteric Inhibitor Xl518 (gdc-0973), Or Related Analogs. >gi|430800798|pdb|4AN9|A Chain A, Crystal Structures Of Human Mek1 With Carboxamide-based Allosteric I…	H	Library
ENSG00000169032	ENST00000307102	ENSP00000302486	MAP2K1	MAP2K1-001	PRINCIPAL:1	334	F	TTT					1						0.847716	9	61			FALSE		2			-13.463	0.192515	Prot_kinase_dom	4AN2	gi|430800796|pdb|4AN2|A Chain A, Crystal Structures Of Human Mek1 With Carboxamide-based Allosteric Inhibitor Xl518 (gdc-0973), Or Related Analogs. >gi|430800797|pdb|4AN3|A Chain A, Crystal Structures Of Human Mek1 With Carboxamide-based Allosteric Inhibitor Xl518 (gdc-0973), Or Related Analogs. >gi|430800798|pdb|4AN9|A Chain A, Crystal Structures Of Human Mek1 With Carboxamide-based Allosteric I…	H	Library
ENSG00000169032	ENST00000307102	ENSP00000302486	MAP2K1	MAP2K1-001	PRINCIPAL:1	335	Q	CAA					1						0.850254	9	61			FALSE		2			-10.66	0.178224	Prot_kinase_dom	4AN2	gi|430800796|pdb|4AN2|A Chain A, Crystal Structures Of Human Mek1 With Carboxamide-based Allosteric Inhibitor Xl518 (gdc-0973), Or Related Analogs. >gi|430800797|pdb|4AN3|A Chain A, Crystal Structures Of Human Mek1 With Carboxamide-based Allosteric Inhibitor Xl518 (gdc-0973), Or Related Analogs. >gi|430800798|pdb|4AN9|A Chain A, Crystal Structures Of Human Mek1 With Carboxamide-based Allosteric I…	H	Library
ENSG00000169032	ENST00000307102	ENSP00000302486	MAP2K1	MAP2K1-001	PRINCIPAL:1	336	D	GAT					1						0.852792	9	61			FALSE		2			-12.206	0.154228	Prot_kinase_dom	4AN2	gi|430800796|pdb|4AN2|A Chain A, Crystal Structures Of Human Mek1 With Carboxamide-based Allosteric Inhibitor Xl518 (gdc-0973), Or Related Analogs. >gi|430800797|pdb|4AN3|A Chain A, Crystal Structures Of Human Mek1 With Carboxamide-based Allosteric Inhibitor Xl518 (gdc-0973), Or Related Analogs. >gi|430800798|pdb|4AN9|A Chain A, Crystal Structures Of Human Mek1 With Carboxamide-based Allosteric I…	H	Library
ENSG00000169032	ENST00000307102	ENSP00000302486	MAP2K1	MAP2K1-001	PRINCIPAL:1	337	F	TTT					1						0.85533	9	61			FALSE		2			-13.329	0.139452	Prot_kinase_dom	4AN2	gi|430800796|pdb|4AN2|A Chain A, Crystal Structures Of Human Mek1 With Carboxamide-based Allosteric Inhibitor Xl518 (gdc-0973), Or Related Analogs. >gi|430800797|pdb|4AN3|A Chain A, Crystal Structures Of Human Mek1 With Carboxamide-based Allosteric Inhibitor Xl518 (gdc-0973), Or Related Analogs. >gi|430800798|pdb|4AN9|A Chain A, Crystal Structures Of Human Mek1 With Carboxamide-based Allosteric I…	H	Library
ENSG00000169032	ENST00000307102	ENSP00000302486	MAP2K1	MAP2K1-001	PRINCIPAL:1	256	M	ATG	TCTCTGGTAGAGATGGCGGT	chr15	66777404	+	1	TRUE	37	53	57	83	0.649746	7	201	76	125	TRUE	FALSE	2	2	1	-11.963	0.233497	Prot_kinase_dom	4AN2	gi|430800796|pdb|4AN2|A Chain A, Crystal Structures Of Human Mek1 With Carboxamide-based Allosteric Inhibitor Xl518 (gdc-0973), Or Related Analogs. >gi|430800797|pdb|4AN3|A Chain A, Crystal Structures Of Human Mek1 With Carboxamide-based Allosteric Inhibitor Xl518 (gdc-0973), Or Related Analogs. >gi|430800798|pdb|4AN9|A Chain A, Crystal Structures Of Human Mek1 With Carboxamide-based Allosteric I…	H	Library	-3.59098	-4.30537	-3.91126	-6.90132	-6.90132	-6.90132	-2.69834	-2.79934	-2.74175	-4.08646	-2.27138	-2.77901
ENSG00000169032	ENST00000307102	ENSP00000302486	MAP2K1	MAP2K1-001	PRINCIPAL:1	257	A	GCG	TCTCTGGTAGAGATGGCGGT	chr15	66777404	+	1	TRUE	37	53	57	83	0.652284	7	201	76	125	TRUE	FALSE	2	2	1	-11.076	0.26259	Prot_kinase_dom	4AN2	gi|430800796|pdb|4AN2|A Chain A, Crystal Structures Of Human Mek1 With Carboxamide-based Allosteric Inhibitor Xl518 (gdc-0973), Or Related Analogs. >gi|430800797|pdb|4AN3|A Chain A, Crystal Structures Of Human Mek1 With Carboxamide-based Allosteric Inhibitor Xl518 (gdc-0973), Or Related Analogs. >gi|430800798|pdb|4AN9|A Chain A, Crystal Structures Of Human Mek1 With Carboxamide-based Allosteric I…	H	Library	-3.59098	-4.30537	-3.91126	-6.90132	-6.90132	-6.90132	-2.69834	-2.79934	-2.74175	-4.08646	-2.27138	-2.77901
ENSG00000169032	ENST00000307102	ENSP00000302486	MAP2K1	MAP2K1-001	PRINCIPAL:1	340	K	AAA					1						0.862944	9	61			FALSE		2			-11.354	0.147782	Prot_kinase_dom	4AN2	gi|430800796|pdb|4AN2|A Chain A, Crystal Structures Of Human Mek1 With Carboxamide-based Allosteric Inhibitor Xl518 (gdc-0973), Or Related Analogs. >gi|430800797|pdb|4AN3|A Chain A, Crystal Structures Of Human Mek1 With Carboxamide-based Allosteric Inhibitor Xl518 (gdc-0973), Or Related Analogs. >gi|430800798|pdb|4AN9|A Chain A, Crystal Structures Of Human Mek1 With Carboxamide-based Allosteric I…	H	Library
ENSG00000169032	ENST00000307102	ENSP00000302486	MAP2K1	MAP2K1-001	PRINCIPAL:1	341	C	TGC					1						0.865482	10	61			FALSE		2			-15.313	0.159368	Prot_kinase_dom	4AN2	gi|430800796|pdb|4AN2|A Chain A, Crystal Structures Of Human Mek1 With Carboxamide-based Allosteric Inhibitor Xl518 (gdc-0973), Or Related Analogs. >gi|430800797|pdb|4AN3|A Chain A, Crystal Structures Of Human Mek1 With Carboxamide-based Allosteric Inhibitor Xl518 (gdc-0973), Or Related Analogs. >gi|430800798|pdb|4AN9|A Chain A, Crystal Structures Of Human Mek1 With Carboxamide-based Allosteric I…	H	Library
ENSG00000169032	ENST00000307102	ENSP00000302486	MAP2K1	MAP2K1-001	PRINCIPAL:1	342	L	TTA					1						0.86802	10	45			TRUE		2			-9.64	0.180329	Prot_kinase_dom	4AN2	gi|430800796|pdb|4AN2|A Chain A, Crystal Structures Of Human Mek1 With Carboxamide-based Allosteric Inhibitor Xl518 (gdc-0973), Or Related Analogs. >gi|430800797|pdb|4AN3|A Chain A, Crystal Structures Of Human Mek1 With Carboxamide-based Allosteric Inhibitor Xl518 (gdc-0973), Or Related Analogs. >gi|430800798|pdb|4AN9|A Chain A, Crystal Structures Of Human Mek1 With Carboxamide-based Allosteric I…	H	Library
ENSG00000169032	ENST00000307102	ENSP00000302486	MAP2K1	MAP2K1-001	PRINCIPAL:1	343	I	ATA					1						0.870558	10	45			TRUE		2			-8.87	0.203689	Prot_kinase_dom	4AN2	gi|430800796|pdb|4AN2|A Chain A, Crystal Structures Of Human Mek1 With Carboxamide-based Allosteric Inhibitor Xl518 (gdc-0973), Or Related Analogs. >gi|430800797|pdb|4AN3|A Chain A, Crystal Structures Of Human Mek1 With Carboxamide-based Allosteric Inhibitor Xl518 (gdc-0973), Or Related Analogs. >gi|430800798|pdb|4AN9|A Chain A, Crystal Structures Of Human Mek1 With Carboxamide-based Allosteric I…	C	Library
ENSG00000169032	ENST00000307102	ENSP00000302486	MAP2K1	MAP2K1-001	PRINCIPAL:1	344	K	AAA					1						0.873096	10	45			TRUE		2			-12.146	0.257582	Prot_kinase_dom	4AN2	gi|430800796|pdb|4AN2|A Chain A, Crystal Structures Of Human Mek1 With Carboxamide-based Allosteric Inhibitor Xl518 (gdc-0973), Or Related Analogs. >gi|430800797|pdb|4AN3|A Chain A, Crystal Structures Of Human Mek1 With Carboxamide-based Allosteric Inhibitor Xl518 (gdc-0973), Or Related Analogs. >gi|430800798|pdb|4AN9|A Chain A, Crystal Structures Of Human Mek1 With Carboxamide-based Allosteric I…	C	Library
ENSG00000169032	ENST00000307102	ENSP00000302486	MAP2K1	MAP2K1-001	PRINCIPAL:1	345	N	AAC					1						0.875635	10	45			TRUE		2			-12.397	0.304531	Prot_kinase_dom	4AN2	gi|430800796|pdb|4AN2|A Chain A, Crystal Structures Of Human Mek1 With Carboxamide-based Allosteric Inhibitor Xl518 (gdc-0973), Or Related Analogs. >gi|430800797|pdb|4AN3|A Chain A, Crystal Structures Of Human Mek1 With Carboxamide-based Allosteric Inhibitor Xl518 (gdc-0973), Or Related Analogs. >gi|430800798|pdb|4AN9|A Chain A, Crystal Structures Of Human Mek1 With Carboxamide-based Allosteric I…	C	Library
ENSG00000169032	ENST00000307102	ENSP00000302486	MAP2K1	MAP2K1-001	PRINCIPAL:1	255	E	GAG	ACTGTCTCTGGTAGAGATGG	chr15	66777400	+	1	TRUE	24	95	80	67	0.647208	7	201	72	129	TRUE	FALSE	2	2	1	-12.49	0.222182	Prot_kinase_dom	4AN2	gi|430800796|pdb|4AN2|A Chain A, Crystal Structures Of Human Mek1 With Carboxamide-based Allosteric Inhibitor Xl518 (gdc-0973), Or Related Analogs. >gi|430800797|pdb|4AN3|A Chain A, Crystal Structures Of Human Mek1 With Carboxamide-based Allosteric Inhibitor Xl518 (gdc-0973), Or Related Analogs. >gi|430800798|pdb|4AN9|A Chain A, Crystal Structures Of Human Mek1 With Carboxamide-based Allosteric I…	H	Library	-3.71957	-4.12712	-3.91296	-1.23048	-5.9439	-2.07367	-3.23167	-3.65664	-3.40278	-3.80785	-5.09518	-4.41979
ENSG00000169032	ENST00000307102	ENSP00000302486	MAP2K1	MAP2K1-001	PRINCIPAL:1	256	M	ATG	ACTGTCTCTGGTAGAGATGG	chr15	66777400	+	1	TRUE	24	95	80	67	0.649746	7	201	72	129	TRUE	FALSE	2	2	1	-11.963	0.233497	Prot_kinase_dom	4AN2	gi|430800796|pdb|4AN2|A Chain A, Crystal Structures Of Human Mek1 With Carboxamide-based Allosteric Inhibitor Xl518 (gdc-0973), Or Related Analogs. >gi|430800797|pdb|4AN3|A Chain A, Crystal Structures Of Human Mek1 With Carboxamide-based Allosteric Inhibitor Xl518 (gdc-0973), Or Related Analogs. >gi|430800798|pdb|4AN9|A Chain A, Crystal Structures Of Human Mek1 With Carboxamide-based Allosteric I…	H	Library	-3.71957	-4.12712	-3.91296	-1.23048	-5.9439	-2.07367	-3.23167	-3.65664	-3.40278	-3.80785	-5.09518	-4.41979
ENSG00000169032	ENST00000307102	ENSP00000302486	MAP2K1	MAP2K1-001	PRINCIPAL:1	327	S	AGT	TTCCAGACTGAACACTCCAC	chr15	66781574	-	1	FALSE	33	53	39	57	0.829949	9	61	21	40	FALSE	FALSE	2	2	1	-8.744	0.455387	Prot_kinase_dom	4AN2	gi|430800796|pdb|4AN2|A Chain A, Crystal Structures Of Human Mek1 With Carboxamide-based Allosteric Inhibitor Xl518 (gdc-0973), Or Related Analogs. >gi|430800797|pdb|4AN3|A Chain A, Crystal Structures Of Human Mek1 With Carboxamide-based Allosteric Inhibitor Xl518 (gdc-0973), Or Related Analogs. >gi|430800798|pdb|4AN9|A Chain A, Crystal Structures Of Human Mek1 With Carboxamide-based Allosteric I…	C	Library	-4.51424	-3.61315	-3.98595	2.53479	-8.10147	1.64626	-2.85911	-4.55631	-3.38021	-2.44543	-4.7685	-3.35752
ENSG00000169032	ENST00000307102	ENSP00000302486	MAP2K1	MAP2K1-001	PRINCIPAL:1	328	G	GGA	TTCCAGACTGAACACTCCAC	chr15	66781574	-	1	FALSE	33	53	39	57	0.832487	9	61	21	40	FALSE	FALSE	2	2	1	-10.746	0.403968	Prot_kinase_dom	4AN2	gi|430800796|pdb|4AN2|A Chain A, Crystal Structures Of Human Mek1 With Carboxamide-based Allosteric Inhibitor Xl518 (gdc-0973), Or Related Analogs. >gi|430800797|pdb|4AN3|A Chain A, Crystal Structures Of Human Mek1 With Carboxamide-based Allosteric Inhibitor Xl518 (gdc-0973), Or Related Analogs. >gi|430800798|pdb|4AN9|A Chain A, Crystal Structures Of Human Mek1 With Carboxamide-based Allosteric I…	C	Library	-4.51424	-3.61315	-3.98595	2.53479	-8.10147	1.64626	-2.85911	-4.55631	-3.38021	-2.44543	-4.7685	-3.35752
ENSG00000169032	ENST00000307102	ENSP00000302486	MAP2K1	MAP2K1-001	PRINCIPAL:1	387	P	CCA	TAGACGCCAGCAGCATGGGT	chr15	66782935	-	1	FALSE	42	92	12	73	0.982234	11	113	95	18	FALSE	TRUE	2	2	1	-8.852	0.720954		4AN2	gi|430800796|pdb|4AN2|A Chain A, Crystal Structures Of Human Mek1 With Carboxamide-based Allosteric Inhibitor Xl518 (gdc-0973), Or Related Analogs. >gi|430800797|pdb|4AN3|A Chain A, Crystal Structures Of Human Mek1 With Carboxamide-based Allosteric Inhibitor Xl518 (gdc-0973), Or Related Analogs. >gi|430800798|pdb|4AN9|A Chain A, Crystal Structures Of Human Mek1 With Carboxamide-based Allosteric I…	C	Library	-4.7676	-3.50657	-3.99193	-9.08093	-9.93322	-9.41238	-3.76976	-4.29402	-3.97658	-2.73347	-3.92115	-3.30806
ENSG00000169032	ENST00000307102	ENSP00000302486	MAP2K1	MAP2K1-001	PRINCIPAL:1	388	T	ACC	TAGACGCCAGCAGCATGGGT	chr15	66782935	-	1	FALSE	42	92	12	73	0.984772	11	113	95	18	FALSE	TRUE	2	2	1	-6.29	0.755703		4AN2	gi|430800796|pdb|4AN2|A Chain A, Crystal Structures Of Human Mek1 With Carboxamide-based Allosteric Inhibitor Xl518 (gdc-0973), Or Related Analogs. >gi|430800797|pdb|4AN3|A Chain A, Crystal Structures Of Human Mek1 With Carboxamide-based Allosteric Inhibitor Xl518 (gdc-0973), Or Related Analogs. >gi|430800798|pdb|4AN9|A Chain A, Crystal Structures Of Human Mek1 With Carboxamide-based Allosteric I…	C	Library	-4.7676	-3.50657	-3.99193	-9.08093	-9.93322	-9.41238	-3.76976	-4.29402	-3.97658	-2.73347	-3.92115	-3.30806
ENSG00000169032	ENST00000307102	ENSP00000302486	MAP2K1	MAP2K1-001	PRINCIPAL:1	349	R	AGA					1						0.885787	10	45			TRUE		2			-12.249	0.370154	Prot_kinase_dom	4AN2	gi|430800796|pdb|4AN2|A Chain A, Crystal Structures Of Human Mek1 With Carboxamide-based Allosteric Inhibitor Xl518 (gdc-0973), Or Related Analogs. >gi|430800797|pdb|4AN3|A Chain A, Crystal Structures Of Human Mek1 With Carboxamide-based Allosteric Inhibitor Xl518 (gdc-0973), Or Related Analogs. >gi|430800798|pdb|4AN9|A Chain A, Crystal Structures Of Human Mek1 With Carboxamide-based Allosteric I…	C	Library
ENSG00000169032	ENST00000307102	ENSP00000302486	MAP2K1	MAP2K1-001	PRINCIPAL:1	350	A	GCA					1						0.888325	10	45			TRUE		2			-11.005	0.375415	Prot_kinase_dom	4AN2	gi|430800796|pdb|4AN2|A Chain A, Crystal Structures Of Human Mek1 With Carboxamide-based Allosteric Inhibitor Xl518 (gdc-0973), Or Related Analogs. >gi|430800797|pdb|4AN3|A Chain A, Crystal Structures Of Human Mek1 With Carboxamide-based Allosteric Inhibitor Xl518 (gdc-0973), Or Related Analogs. >gi|430800798|pdb|4AN9|A Chain A, Crystal Structures Of Human Mek1 With Carboxamide-based Allosteric I…	C	Library
ENSG00000169032	ENST00000307102	ENSP00000302486	MAP2K1	MAP2K1-001	PRINCIPAL:1	351	D	GAT					1						0.890863	10	45			TRUE		2			-12.74	0.383205	Prot_kinase_dom	4AN2	gi|430800796|pdb|4AN2|A Chain A, Crystal Structures Of Human Mek1 With Carboxamide-based Allosteric Inhibitor Xl518 (gdc-0973), Or Related Analogs. >gi|430800797|pdb|4AN3|A Chain A, Crystal Structures Of Human Mek1 With Carboxamide-based Allosteric Inhibitor Xl518 (gdc-0973), Or Related Analogs. >gi|430800798|pdb|4AN9|A Chain A, Crystal Structures Of Human Mek1 With Carboxamide-based Allosteric I…	C	Library
ENSG00000169032	ENST00000307102	ENSP00000302486	MAP2K1	MAP2K1-001	PRINCIPAL:1	352	L	TTG					1						0.893401	10	45			TRUE		2			-11.101	0.35235	Prot_kinase_dom	4AN2	gi|430800796|pdb|4AN2|A Chain A, Crystal Structures Of Human Mek1 With Carboxamide-based Allosteric Inhibitor Xl518 (gdc-0973), Or Related Analogs. >gi|430800797|pdb|4AN3|A Chain A, Crystal Structures Of Human Mek1 With Carboxamide-based Allosteric Inhibitor Xl518 (gdc-0973), Or Related Analogs. >gi|430800798|pdb|4AN9|A Chain A, Crystal Structures Of Human Mek1 With Carboxamide-based Allosteric I…	H	Library
ENSG00000169032	ENST00000307102	ENSP00000302486	MAP2K1	MAP2K1-001	PRINCIPAL:1	353	K	AAG					1						0.895939	10	45			TRUE		2			-9.934	0.315787	Prot_kinase_dom	4AN2	gi|430800796|pdb|4AN2|A Chain A, Crystal Structures Of Human Mek1 With Carboxamide-based Allosteric Inhibitor Xl518 (gdc-0973), Or Related Analogs. >gi|430800797|pdb|4AN3|A Chain A, Crystal Structures Of Human Mek1 With Carboxamide-based Allosteric Inhibitor Xl518 (gdc-0973), Or Related Analogs. >gi|430800798|pdb|4AN9|A Chain A, Crystal Structures Of Human Mek1 With Carboxamide-based Allosteric I…	H	Library
ENSG00000169032	ENST00000307102	ENSP00000302486	MAP2K1	MAP2K1-001	PRINCIPAL:1	195	N	AAC	ACGGGAGTTGACTAGGATGT	chr15	66774110	-	1	FALSE	70	66	86	55	0.494924	6	124	17	107	FALSE	FALSE	2	2	1	-13.892	0.43512	Prot_kinase_dom	4AN2	gi|430800796|pdb|4AN2|A Chain A, Crystal Structures Of Human Mek1 With Carboxamide-based Allosteric Inhibitor Xl518 (gdc-0973), Or Related Analogs. >gi|430800797|pdb|4AN3|A Chain A, Crystal Structures Of Human Mek1 With Carboxamide-based Allosteric Inhibitor Xl518 (gdc-0973), Or Related Analogs. >gi|430800798|pdb|4AN9|A Chain A, Crystal Structures Of Human Mek1 With Carboxamide-based Allosteric I…	C	Library	-4.09285	-3.94879	-4.01762	-4.53735	-7.4279	-5.2697	0.38031	-1.43829	-0.163562	-0.284823	-2.95531	-1.26656
ENSG00000169032	ENST00000307102	ENSP00000302486	MAP2K1	MAP2K1-001	PRINCIPAL:1	196	I	ATC	ACGGGAGTTGACTAGGATGT	chr15	66774110	-	1	FALSE	70	66	86	55	0.497462	6	124	17	107	FALSE	FALSE	2	2	1	-12.088	0.393619	Prot_kinase_dom	4AN2	gi|430800796|pdb|4AN2|A Chain A, Crystal Structures Of Human Mek1 With Carboxamide-based Allosteric Inhibitor Xl518 (gdc-0973), Or Related Analogs. >gi|430800797|pdb|4AN3|A Chain A, Crystal Structures Of Human Mek1 With Carboxamide-based Allosteric Inhibitor Xl518 (gdc-0973), Or Related Analogs. >gi|430800798|pdb|4AN9|A Chain A, Crystal Structures Of Human Mek1 With Carboxamide-based Allosteric I…	E	Library	-4.09285	-3.94879	-4.01762	-4.53735	-7.4279	-5.2697	0.38031	-1.43829	-0.163562	-0.284823	-2.95531	-1.26656
ENSG00000169032	ENST00000307102	ENSP00000302486	MAP2K1	MAP2K1-001	PRINCIPAL:1	356	M	ATG					1						0.903553	10	45			TRUE		2			-8.575	0.137801	Prot_kinase_dom	4AN2	gi|430800796|pdb|4AN2|A Chain A, Crystal Structures Of Human Mek1 With Carboxamide-based Allosteric Inhibitor Xl518 (gdc-0973), Or Related Analogs. >gi|430800797|pdb|4AN3|A Chain A, Crystal Structures Of Human Mek1 With Carboxamide-based Allosteric Inhibitor Xl518 (gdc-0973), Or Related Analogs. >gi|430800798|pdb|4AN9|A Chain A, Crystal Structures Of Human Mek1 With Carboxamide-based Allosteric I…	H	Library
ENSG00000169032	ENST00000307102	ENSP00000302486	MAP2K1	MAP2K1-001	PRINCIPAL:1	357	V	GTT					1						0.906091	11	113			FALSE		2			-6.962	0.124435	Prot_kinase_dom	4AN2	gi|430800796|pdb|4AN2|A Chain A, Crystal Structures Of Human Mek1 With Carboxamide-based Allosteric Inhibitor Xl518 (gdc-0973), Or Related Analogs. >gi|430800797|pdb|4AN3|A Chain A, Crystal Structures Of Human Mek1 With Carboxamide-based Allosteric Inhibitor Xl518 (gdc-0973), Or Related Analogs. >gi|430800798|pdb|4AN9|A Chain A, Crystal Structures Of Human Mek1 With Carboxamide-based Allosteric I…	H	Library
ENSG00000169032	ENST00000307102	ENSP00000302486	MAP2K1	MAP2K1-001	PRINCIPAL:1	358	H	CAT					1						0.908629	11	113			FALSE		2			-13.545	0.128523	Prot_kinase_dom	4AN2	gi|430800796|pdb|4AN2|A Chain A, Crystal Structures Of Human Mek1 With Carboxamide-based Allosteric Inhibitor Xl518 (gdc-0973), Or Related Analogs. >gi|430800797|pdb|4AN3|A Chain A, Crystal Structures Of Human Mek1 With Carboxamide-based Allosteric Inhibitor Xl518 (gdc-0973), Or Related Analogs. >gi|430800798|pdb|4AN9|A Chain A, Crystal Structures Of Human Mek1 With Carboxamide-based Allosteric I…	C	Library
ENSG00000169032	ENST00000307102	ENSP00000302486	MAP2K1	MAP2K1-001	PRINCIPAL:1	359	A	GCT					1						0.911168	11	113			FALSE		2			-7.985	0.152256	Prot_kinase_dom	4AN2	gi|430800796|pdb|4AN2|A Chain A, Crystal Structures Of Human Mek1 With Carboxamide-based Allosteric Inhibitor Xl518 (gdc-0973), Or Related Analogs. >gi|430800797|pdb|4AN3|A Chain A, Crystal Structures Of Human Mek1 With Carboxamide-based Allosteric Inhibitor Xl518 (gdc-0973), Or Related Analogs. >gi|430800798|pdb|4AN9|A Chain A, Crystal Structures Of Human Mek1 With Carboxamide-based Allosteric I…	H	Library
ENSG00000169032	ENST00000307102	ENSP00000302486	MAP2K1	MAP2K1-001	PRINCIPAL:1	360	F	TTT					1						0.913706	11	113			FALSE		2			-11.404	0.183041	Prot_kinase_dom	4AN2	gi|430800796|pdb|4AN2|A Chain A, Crystal Structures Of Human Mek1 With Carboxamide-based Allosteric Inhibitor Xl518 (gdc-0973), Or Related Analogs. >gi|430800797|pdb|4AN3|A Chain A, Crystal Structures Of Human Mek1 With Carboxamide-based Allosteric Inhibitor Xl518 (gdc-0973), Or Related Analogs. >gi|430800798|pdb|4AN9|A Chain A, Crystal Structures Of Human Mek1 With Carboxamide-based Allosteric I…	H	Library
ENSG00000169032	ENST00000307102	ENSP00000302486	MAP2K1	MAP2K1-001	PRINCIPAL:1	361	I	ATC					1						0.916244	11	113			FALSE		2			-10.583	0.239907	Prot_kinase_dom	4AN2	gi|430800796|pdb|4AN2|A Chain A, Crystal Structures Of Human Mek1 With Carboxamide-based Allosteric Inhibitor Xl518 (gdc-0973), Or Related Analogs. >gi|430800797|pdb|4AN3|A Chain A, Crystal Structures Of Human Mek1 With Carboxamide-based Allosteric Inhibitor Xl518 (gdc-0973), Or Related Analogs. >gi|430800798|pdb|4AN9|A Chain A, Crystal Structures Of Human Mek1 With Carboxamide-based Allosteric I…	H	Library
ENSG00000169032	ENST00000307102	ENSP00000302486	MAP2K1	MAP2K1-001	PRINCIPAL:1	362	K	AAG					1						0.918782	11	113			FALSE		2			-10.37	0.30405		4AN2	gi|430800796|pdb|4AN2|A Chain A, Crystal Structures Of Human Mek1 With Carboxamide-based Allosteric Inhibitor Xl518 (gdc-0973), Or Related Analogs. >gi|430800797|pdb|4AN3|A Chain A, Crystal Structures Of Human Mek1 With Carboxamide-based Allosteric Inhibitor Xl518 (gdc-0973), Or Related Analogs. >gi|430800798|pdb|4AN9|A Chain A, Crystal Structures Of Human Mek1 With Carboxamide-based Allosteric I…	H	Library
ENSG00000169032	ENST00000307102	ENSP00000302486	MAP2K1	MAP2K1-001	PRINCIPAL:1	363	R	AGA					1						0.92132	11	113			FALSE		2			-9.667	0.371175		4AN2	gi|430800796|pdb|4AN2|A Chain A, Crystal Structures Of Human Mek1 With Carboxamide-based Allosteric Inhibitor Xl518 (gdc-0973), Or Related Analogs. >gi|430800797|pdb|4AN3|A Chain A, Crystal Structures Of Human Mek1 With Carboxamide-based Allosteric Inhibitor Xl518 (gdc-0973), Or Related Analogs. >gi|430800798|pdb|4AN9|A Chain A, Crystal Structures Of Human Mek1 With Carboxamide-based Allosteric I…	H	Library
ENSG00000169032	ENST00000307102	ENSP00000302486	MAP2K1	MAP2K1-001	PRINCIPAL:1	364	S	TCT					1						0.923858	11	113			FALSE		2			-9.748	0.423306		4AN2	gi|430800796|pdb|4AN2|A Chain A, Crystal Structures Of Human Mek1 With Carboxamide-based Allosteric Inhibitor Xl518 (gdc-0973), Or Related Analogs. >gi|430800797|pdb|4AN3|A Chain A, Crystal Structures Of Human Mek1 With Carboxamide-based Allosteric Inhibitor Xl518 (gdc-0973), Or Related Analogs. >gi|430800798|pdb|4AN9|A Chain A, Crystal Structures Of Human Mek1 With Carboxamide-based Allosteric I…	C	Library
ENSG00000169032	ENST00000307102	ENSP00000302486	MAP2K1	MAP2K1-001	PRINCIPAL:1	269	K	AAG	TCCTCCAGATGCCAAGGAGC	chr15	66777442	+	1	TRUE	35	23	66	60	0.682741	7	201	114	87	TRUE	FALSE	2	2	1	-11.196	0.536155	Prot_kinase_dom	4AN2	gi|430800796|pdb|4AN2|A Chain A, Crystal Structures Of Human Mek1 With Carboxamide-based Allosteric Inhibitor Xl518 (gdc-0973), Or Related Analogs. >gi|430800797|pdb|4AN3|A Chain A, Crystal Structures Of Human Mek1 With Carboxamide-based Allosteric Inhibitor Xl518 (gdc-0973), Or Related Analogs. >gi|430800798|pdb|4AN9|A Chain A, Crystal Structures Of Human Mek1 With Carboxamide-based Allosteric I…	H	Library	-4.95987	-3.58736	-4.10377	-9.15485	-8.45001	-8.78763	-1.1007	-4.61152	-1.83739	-5.62329	-3.55434	-4.10147
ENSG00000169032	ENST00000307102	ENSP00000302486	MAP2K1	MAP2K1-001	PRINCIPAL:1	270	E	GAG	TCCTCCAGATGCCAAGGAGC	chr15	66777442	+	1	TRUE	35	23	66	60	0.685279	7	201	114	87	TRUE	FALSE	2	2	1	-10.677	0.52817	Prot_kinase_dom	4AN2	gi|430800796|pdb|4AN2|A Chain A, Crystal Structures Of Human Mek1 With Carboxamide-based Allosteric Inhibitor Xl518 (gdc-0973), Or Related Analogs. >gi|430800797|pdb|4AN3|A Chain A, Crystal Structures Of Human Mek1 With Carboxamide-based Allosteric Inhibitor Xl518 (gdc-0973), Or Related Analogs. >gi|430800798|pdb|4AN9|A Chain A, Crystal Structures Of Human Mek1 With Carboxamide-based Allosteric I…	H	Library	-4.95987	-3.58736	-4.10377	-9.15485	-8.45001	-8.78763	-1.1007	-4.61152	-1.83739	-5.62329	-3.55434	-4.10147
ENSG00000169032	ENST00000307102	ENSP00000302486	MAP2K1	MAP2K1-001	PRINCIPAL:1	300	Y	TAC	AAAATTTGTAGCATACGGAA	chr15	66779571	+	1	TRUE	80	63	24	70	0.761421	8	64	5	59	FALSE	FALSE	2	2	1	-5.9	0.809048	Prot_kinase_dom	4AN2	gi|430800796|pdb|4AN2|A Chain A, Crystal Structures Of Human Mek1 With Carboxamide-based Allosteric Inhibitor Xl518 (gdc-0973), Or Related Analogs. >gi|430800797|pdb|4AN3|A Chain A, Crystal Structures Of Human Mek1 With Carboxamide-based Allosteric Inhibitor Xl518 (gdc-0973), Or Related Analogs. >gi|430800798|pdb|4AN9|A Chain A, Crystal Structures Of Human Mek1 With Carboxamide-based Allosteric I…	C	Library	-3.99918	-4.22989	-4.11218	-7.14821	-7.14821	-7.14821	-2.74264	-2.73025	-2.7372	-4.11816	-3.85397	-3.95765
ENSG00000169032	ENST00000307102	ENSP00000302486	MAP2K1	MAP2K1-001	PRINCIPAL:1	301	G	GGA	AAAATTTGTAGCATACGGAA	chr15	66779571	+	1	TRUE	80	63	24	70	0.763959	8	64	5	59	FALSE	FALSE	2	2	1	-7.645	0.795677	Prot_kinase_dom	4AN2	gi|430800796|pdb|4AN2|A Chain A, Crystal Structures Of Human Mek1 With Carboxamide-based Allosteric Inhibitor Xl518 (gdc-0973), Or Related Analogs. >gi|430800797|pdb|4AN3|A Chain A, Crystal Structures Of Human Mek1 With Carboxamide-based Allosteric Inhibitor Xl518 (gdc-0973), Or Related Analogs. >gi|430800798|pdb|4AN9|A Chain A, Crystal Structures Of Human Mek1 With Carboxamide-based Allosteric I…	C	Library	-3.99918	-4.22989	-4.11218	-7.14821	-7.14821	-7.14821	-2.74264	-2.73025	-2.7372	-4.11816	-3.85397	-3.95765
ENSG00000169032	ENST00000307102	ENSP00000302486	MAP2K1	MAP2K1-001	PRINCIPAL:1	369	V	GTG					1						0.936548	11	113			FALSE		2			-10.43	0.238979		4AN2	gi|430800796|pdb|4AN2|A Chain A, Crystal Structures Of Human Mek1 With Carboxamide-based Allosteric Inhibitor Xl518 (gdc-0973), Or Related Analogs. >gi|430800797|pdb|4AN3|A Chain A, Crystal Structures Of Human Mek1 With Carboxamide-based Allosteric Inhibitor Xl518 (gdc-0973), Or Related Analogs. >gi|430800798|pdb|4AN9|A Chain A, Crystal Structures Of Human Mek1 With Carboxamide-based Allosteric I…	C	Library
ENSG00000169032	ENST00000307102	ENSP00000302486	MAP2K1	MAP2K1-001	PRINCIPAL:1	223	F	TTC	GTAGGACCTTGTGCCCACGA	chr15	66774194	-	1	FALSE	80	99	79	49	0.56599	6	124	101	23	FALSE	FALSE	2	2	1	-13.771	0.368297	Prot_kinase_dom	4AN2	gi|430800796|pdb|4AN2|A Chain A, Crystal Structures Of Human Mek1 With Carboxamide-based Allosteric Inhibitor Xl518 (gdc-0973), Or Related Analogs. >gi|430800797|pdb|4AN3|A Chain A, Crystal Structures Of Human Mek1 With Carboxamide-based Allosteric Inhibitor Xl518 (gdc-0973), Or Related Analogs. >gi|430800798|pdb|4AN9|A Chain A, Crystal Structures Of Human Mek1 With Carboxamide-based Allosteric I…	C	Library	-3.85725	-4.46578	-4.13553	-4.46578	-4.46578	-4.46578	-4.14106	-4.06149	-4.10564	-4.46578	-1.62981	-2.26546
ENSG00000169032	ENST00000307102	ENSP00000302486	MAP2K1	MAP2K1-001	PRINCIPAL:1	224	V	GTG	GTAGGACCTTGTGCCCACGA	chr15	66774194	-	1	FALSE	80	99	79	49	0.568528	6	124	101	23	FALSE	FALSE	2	2	1	-12.084	0.391175	Prot_kinase_dom	4AN2	gi|430800796|pdb|4AN2|A Chain A, Crystal Structures Of Human Mek1 With Carboxamide-based Allosteric Inhibitor Xl518 (gdc-0973), Or Related Analogs. >gi|430800797|pdb|4AN3|A Chain A, Crystal Structures Of Human Mek1 With Carboxamide-based Allosteric Inhibitor Xl518 (gdc-0973), Or Related Analogs. >gi|430800798|pdb|4AN9|A Chain A, Crystal Structures Of Human Mek1 With Carboxamide-based Allosteric I…	C	Library	-3.85725	-4.46578	-4.13553	-4.46578	-4.46578	-4.46578	-4.14106	-4.06149	-4.10564	-4.46578	-1.62981	-2.26546
ENSG00000169032	ENST00000307102	ENSP00000302486	MAP2K1	MAP2K1-001	PRINCIPAL:1	173	V	GTA	CCTTTCCTCTAGGTAATAAA	chr15	66736998	+	1	TRUE	57	6	76	64	0.439086	5	51	4	47	TRUE	FALSE	2	1	0.5	-10.476	0.121443	Prot_kinase_dom	4AN2	gi|430800796|pdb|4AN2|A Chain A, Crystal Structures Of Human Mek1 With Carboxamide-based Allosteric Inhibitor Xl518 (gdc-0973), Or Related Analogs. >gi|430800797|pdb|4AN3|A Chain A, Crystal Structures Of Human Mek1 With Carboxamide-based Allosteric Inhibitor Xl518 (gdc-0973), Or Related Analogs. >gi|430800798|pdb|4AN9|A Chain A, Crystal Structures Of Human Mek1 With Carboxamide-based Allosteric I…	H	Library	-4.14531	-4.14531	-4.14531	-4.14531	-4.14531	-4.14531	-2.81501	-4.14531	-3.25727	-4.14531	-2.7658	-3.19071
ENSG00000169032	ENST00000307102	ENSP00000302486	MAP2K1	MAP2K1-001	PRINCIPAL:1	174	I	ATA	CCTTTCCTCTAGGTAATAAA	chr15	66736998	+	1	TRUE	57	6	76	64	0.441624	5	51	4	47	TRUE	FALSE	2	1	0.5	-9.868	0.117942	Prot_kinase_dom	4AN2	gi|430800796|pdb|4AN2|A Chain A, Crystal Structures Of Human Mek1 With Carboxamide-based Allosteric Inhibitor Xl518 (gdc-0973), Or Related Analogs. >gi|430800797|pdb|4AN3|A Chain A, Crystal Structures Of Human Mek1 With Carboxamide-based Allosteric Inhibitor Xl518 (gdc-0973), Or Related Analogs. >gi|430800798|pdb|4AN9|A Chain A, Crystal Structures Of Human Mek1 With Carboxamide-based Allosteric I…	H	Library	-4.14531	-4.14531	-4.14531	-4.14531	-4.14531	-4.14531	-2.81501	-4.14531	-3.25727	-4.14531	-2.7658	-3.19071
ENSG00000169032	ENST00000307102	ENSP00000302486	MAP2K1	MAP2K1-001	PRINCIPAL:1	373	G	GGT					1						0.946701	11	113			FALSE		2			-11.1	0.079092		4AN2	gi|430800796|pdb|4AN2|A Chain A, Crystal Structures Of Human Mek1 With Carboxamide-based Allosteric Inhibitor Xl518 (gdc-0973), Or Related Analogs. >gi|430800797|pdb|4AN3|A Chain A, Crystal Structures Of Human Mek1 With Carboxamide-based Allosteric Inhibitor Xl518 (gdc-0973), Or Related Analogs. >gi|430800798|pdb|4AN9|A Chain A, Crystal Structures Of Human Mek1 With Carboxamide-based Allosteric I…	H	Library
ENSG00000169032	ENST00000307102	ENSP00000302486	MAP2K1	MAP2K1-001	PRINCIPAL:1	374	W	TGG					1						0.949239	11	113			FALSE		2			-15.984	0.055864		4AN2	gi|430800796|pdb|4AN2|A Chain A, Crystal Structures Of Human Mek1 With Carboxamide-based Allosteric Inhibitor Xl518 (gdc-0973), Or Related Analogs. >gi|430800797|pdb|4AN3|A Chain A, Crystal Structures Of Human Mek1 With Carboxamide-based Allosteric Inhibitor Xl518 (gdc-0973), Or Related Analogs. >gi|430800798|pdb|4AN9|A Chain A, Crystal Structures Of Human Mek1 With Carboxamide-based Allosteric I…	H	Library
ENSG00000169032	ENST00000307102	ENSP00000302486	MAP2K1	MAP2K1-001	PRINCIPAL:1	375	L	CTC					1						0.951777	11	113			FALSE		2			-9.468	0.053424		4AN2	gi|430800796|pdb|4AN2|A Chain A, Crystal Structures Of Human Mek1 With Carboxamide-based Allosteric Inhibitor Xl518 (gdc-0973), Or Related Analogs. >gi|430800797|pdb|4AN3|A Chain A, Crystal Structures Of Human Mek1 With Carboxamide-based Allosteric Inhibitor Xl518 (gdc-0973), Or Related Analogs. >gi|430800798|pdb|4AN9|A Chain A, Crystal Structures Of Human Mek1 With Carboxamide-based Allosteric I…	H	Library
ENSG00000169032	ENST00000307102	ENSP00000302486	MAP2K1	MAP2K1-001	PRINCIPAL:1	376	C	TGC					1						0.954315	11	113			FALSE		2			-13.501	0.059041		4AN2	gi|430800796|pdb|4AN2|A Chain A, Crystal Structures Of Human Mek1 With Carboxamide-based Allosteric Inhibitor Xl518 (gdc-0973), Or Related Analogs. >gi|430800797|pdb|4AN3|A Chain A, Crystal Structures Of Human Mek1 With Carboxamide-based Allosteric Inhibitor Xl518 (gdc-0973), Or Related Analogs. >gi|430800798|pdb|4AN9|A Chain A, Crystal Structures Of Human Mek1 With Carboxamide-based Allosteric I…	H	Library
ENSG00000169032	ENST00000307102	ENSP00000302486	MAP2K1	MAP2K1-001	PRINCIPAL:1	265	P	CCT	TCCAGCTCCTTGGCATCTGG	chr15	66777432	-	1	FALSE	33	59	79	63	0.672589	7	201	104	97	TRUE	FALSE	2	2	1	-13.808	0.503823	Prot_kinase_dom	4AN2	gi|430800796|pdb|4AN2|A Chain A, Crystal Structures Of Human Mek1 With Carboxamide-based Allosteric Inhibitor Xl518 (gdc-0973), Or Related Analogs. >gi|430800797|pdb|4AN3|A Chain A, Crystal Structures Of Human Mek1 With Carboxamide-based Allosteric Inhibitor Xl518 (gdc-0973), Or Related Analogs. >gi|430800798|pdb|4AN9|A Chain A, Crystal Structures Of Human Mek1 With Carboxamide-based Allosteric I…	C	Library	-3.97388	-4.40154	-4.17608	-7.62275	-7.62275	-7.62275	-2.98004	0.00641272	-0.967255	1.36827	-2.88784	0.200246
ENSG00000169032	ENST00000307102	ENSP00000302486	MAP2K1	MAP2K1-001	PRINCIPAL:1	266	P	CCA	TCCAGCTCCTTGGCATCTGG	chr15	66777432	-	1	FALSE	33	59	79	63	0.675127	7	201	104	97	TRUE	FALSE	2	2	1	-13.808	0.50804	Prot_kinase_dom	4AN2	gi|430800796|pdb|4AN2|A Chain A, Crystal Structures Of Human Mek1 With Carboxamide-based Allosteric Inhibitor Xl518 (gdc-0973), Or Related Analogs. >gi|430800797|pdb|4AN3|A Chain A, Crystal Structures Of Human Mek1 With Carboxamide-based Allosteric Inhibitor Xl518 (gdc-0973), Or Related Analogs. >gi|430800798|pdb|4AN9|A Chain A, Crystal Structures Of Human Mek1 With Carboxamide-based Allosteric I…	C	Library	-3.97388	-4.40154	-4.17608	-7.62275	-7.62275	-7.62275	-2.98004	0.00641272	-0.967255	1.36827	-2.88784	0.200246
ENSG00000169032	ENST00000307102	ENSP00000302486	MAP2K1	MAP2K1-001	PRINCIPAL:1	277	C	TGC	GCTGATGTTTGGGTGCCAGG	chr15	66777466	+	1	TRUE	33	94	29	66	0.703046	7	201	138	63	TRUE	FALSE	2	2	1	-3.363	0.678237	Prot_kinase_dom	4AN2	gi|430800796|pdb|4AN2|A Chain A, Crystal Structures Of Human Mek1 With Carboxamide-based Allosteric Inhibitor Xl518 (gdc-0973), Or Related Analogs. >gi|430800797|pdb|4AN3|A Chain A, Crystal Structures Of Human Mek1 With Carboxamide-based Allosteric Inhibitor Xl518 (gdc-0973), Or Related Analogs. >gi|430800798|pdb|4AN9|A Chain A, Crystal Structures Of Human Mek1 With Carboxamide-based Allosteric I…	C	Library	-4.16784	-4.39605	-4.27966	-8.53776	-8.53776	-8.53776	-3.37449	-3.80703	-3.54838	-4.56378	-3.17863	-3.60474
ENSG00000169032	ENST00000307102	ENSP00000302486	MAP2K1	MAP2K1-001	PRINCIPAL:1	278	Q	CAG	GCTGATGTTTGGGTGCCAGG	chr15	66777466	+	1	TRUE	33	94	29	66	0.705584	7	201	138	63	TRUE	FALSE	2	2	1	-3.86	0.730685	Prot_kinase_dom	4AN2	gi|430800796|pdb|4AN2|A Chain A, Crystal Structures Of Human Mek1 With Carboxamide-based Allosteric Inhibitor Xl518 (gdc-0973), Or Related Analogs. >gi|430800797|pdb|4AN3|A Chain A, Crystal Structures Of Human Mek1 With Carboxamide-based Allosteric Inhibitor Xl518 (gdc-0973), Or Related Analogs. >gi|430800798|pdb|4AN9|A Chain A, Crystal Structures Of Human Mek1 With Carboxamide-based Allosteric I…	C	Library	-4.16784	-4.39605	-4.27966	-8.53776	-8.53776	-8.53776	-3.37449	-3.80703	-3.54838	-4.56378	-3.17863	-3.60474
ENSG00000169032	ENST00000307102	ENSP00000302486	MAP2K1	MAP2K1-001	PRINCIPAL:1	236	Q	CAG	GCACAGAGTAATGAGTCCCC	chr15	66777344	-	1	FALSE	31	75	66	72	0.598985	7	201	16	185	TRUE	FALSE	2	2	1	-12.484	0.550495	Prot_kinase_dom	4AN2	gi|430800796|pdb|4AN2|A Chain A, Crystal Structures Of Human Mek1 With Carboxamide-based Allosteric Inhibitor Xl518 (gdc-0973), Or Related Analogs. >gi|430800797|pdb|4AN3|A Chain A, Crystal Structures Of Human Mek1 With Carboxamide-based Allosteric Inhibitor Xl518 (gdc-0973), Or Related Analogs. >gi|430800798|pdb|4AN9|A Chain A, Crystal Structures Of Human Mek1 With Carboxamide-based Allosteric I…	C	Library	-4.27578	-4.29494	-4.28551	-4.88431	-4.88431	-4.88431	-3.17422	-3.17764	-3.17572	-4.88431	-4.03559	-4.32945
ENSG00000169032	ENST00000307102	ENSP00000302486	MAP2K1	MAP2K1-001	PRINCIPAL:1	237	G	GGG	GCACAGAGTAATGAGTCCCC	chr15	66777344	-	1	FALSE	31	75	66	72	0.601523	7	201	16	185	TRUE	FALSE	2	2	1	-13.124	0.481007	Prot_kinase_dom	4AN2	gi|430800796|pdb|4AN2|A Chain A, Crystal Structures Of Human Mek1 With Carboxamide-based Allosteric Inhibitor Xl518 (gdc-0973), Or Related Analogs. >gi|430800797|pdb|4AN3|A Chain A, Crystal Structures Of Human Mek1 With Carboxamide-based Allosteric Inhibitor Xl518 (gdc-0973), Or Related Analogs. >gi|430800798|pdb|4AN9|A Chain A, Crystal Structures Of Human Mek1 With Carboxamide-based Allosteric I…	C	Library	-4.27578	-4.29494	-4.28551	-4.88431	-4.88431	-4.88431	-3.17422	-3.17764	-3.17572	-4.88431	-4.03559	-4.32945
ENSG00000169032	ENST00000307102	ENSP00000302486	MAP2K1	MAP2K1-001	PRINCIPAL:1	15	P	CCC	GTTAACTGCAGAGCCGTCGG	chr15	66679731	-	1	FALSE	90	91	10	79	0.0380711	1	79	45	34	FALSE	FALSE	2	1	0.5	-2.572	0.924482		2Y4I	gi|319443427|pdb|2Y4I|C Chain C, Ksr2-Mek1 Heterodimer	C	Library	-4.58136	-4.12013	-4.32793	-8.57112	-8.91419	-8.71893	-2.78154	-5.36903	-3.43764	-3.81823	-1.74333	-2.29132
ENSG00000169032	ENST00000307102	ENSP00000302486	MAP2K1	MAP2K1-001	PRINCIPAL:1	16	D	GAC	GTTAACTGCAGAGCCGTCGG	chr15	66679731	-	1	FALSE	90	91	10	79	0.0406091	1	79	45	34	FALSE	FALSE	2	1	0.5	-2.933	0.92642		2Y4I	gi|319443427|pdb|2Y4I|C Chain C, Ksr2-Mek1 Heterodimer	C	Library	-4.58136	-4.12013	-4.32793	-8.57112	-8.91419	-8.71893	-2.78154	-5.36903	-3.43764	-3.81823	-1.74333	-2.29132
ENSG00000169032	ENST00000307102	ENSP00000302486	MAP2K1	MAP2K1-001	PRINCIPAL:1	234	R	AGA	CTGCAGCCAGAAAGACTCCA	chr15	66777338	+	1	TRUE	49	81	42	72	0.593909	7	201	10	191	TRUE	FALSE	2	2	1	-12.531	0.633036	Prot_kinase_dom	4AN2	gi|430800796|pdb|4AN2|A Chain A, Crystal Structures Of Human Mek1 With Carboxamide-based Allosteric Inhibitor Xl518 (gdc-0973), Or Related Analogs. >gi|430800797|pdb|4AN3|A Chain A, Crystal Structures Of Human Mek1 With Carboxamide-based Allosteric Inhibitor Xl518 (gdc-0973), Or Related Analogs. >gi|430800798|pdb|4AN9|A Chain A, Crystal Structures Of Human Mek1 With Carboxamide-based Allosteric I…	H	Library	-4.71328	-4.33511	-4.50817	-6.34501	-4.18641	-4.96969	-1.64513	-2.5441	-1.97297	-2.40608	-2.34951	-2.37268
ENSG00000169032	ENST00000307102	ENSP00000302486	MAP2K1	MAP2K1-001	PRINCIPAL:1	235	L	CTC	CTGCAGCCAGAAAGACTCCA	chr15	66777338	+	1	TRUE	49	81	42	72	0.596447	7	201	10	191	TRUE	FALSE	2	2	1	-11.725	0.586953	Prot_kinase_dom	4AN2	gi|430800796|pdb|4AN2|A Chain A, Crystal Structures Of Human Mek1 With Carboxamide-based Allosteric Inhibitor Xl518 (gdc-0973), Or Related Analogs. >gi|430800797|pdb|4AN3|A Chain A, Crystal Structures Of Human Mek1 With Carboxamide-based Allosteric Inhibitor Xl518 (gdc-0973), Or Related Analogs. >gi|430800798|pdb|4AN9|A Chain A, Crystal Structures Of Human Mek1 With Carboxamide-based Allosteric I…	H	Library	-4.71328	-4.33511	-4.50817	-6.34501	-4.18641	-4.96969	-1.64513	-2.5441	-1.97297	-2.40608	-2.34951	-2.37268
ENSG00000169032	ENST00000307102	ENSP00000302486	MAP2K1	MAP2K1-001	PRINCIPAL:1	14	A	GCC	CAGCTGAACCCGGCCCCCGA	chr15	66679729	+	1	TRUE	75	46	1	69	0.035533	1	79	43	36	FALSE	FALSE	2	1	0.5	-1.61	0.9231		2Y4I	gi|319443427|pdb|2Y4I|C Chain C, Ksr2-Mek1 Heterodimer	C	Library	-5.04634	-4.17977	-4.54074	-8.60172	-2.53927	-3.63406	-5.94617	-3.50099	-4.38603	-5.86636	-6.2785	-6.09324
ENSG00000169032	ENST00000307102	ENSP00000302486	MAP2K1	MAP2K1-001	PRINCIPAL:1	15	P	CCC	CAGCTGAACCCGGCCCCCGA	chr15	66679729	+	1	TRUE	75	46	1	69	0.0380711	1	79	43	36	FALSE	FALSE	2	1	0.5	-2.572	0.924482		2Y4I	gi|319443427|pdb|2Y4I|C Chain C, Ksr2-Mek1 Heterodimer	C	Library	-5.04634	-4.17977	-4.54074	-8.60172	-2.53927	-3.63406	-5.94617	-3.50099	-4.38603	-5.86636	-6.2785	-6.09324
ENSG00000169032	ENST00000307102	ENSP00000302486	MAP2K1	MAP2K1-001	PRINCIPAL:1	281	G	GGA	GTGCCAGGTGGAAGGAGATG	chr15	66777478	+	1	TRUE	28	84	8	69	0.713198	7	201	150	51	TRUE	FALSE	2	2	1	-2.724	0.773334	Prot_kinase_dom	4AN2	gi|430800796|pdb|4AN2|A Chain A, Crystal Structures Of Human Mek1 With Carboxamide-based Allosteric Inhibitor Xl518 (gdc-0973), Or Related Analogs. >gi|430800797|pdb|4AN3|A Chain A, Crystal Structures Of Human Mek1 With Carboxamide-based Allosteric Inhibitor Xl518 (gdc-0973), Or Related Analogs. >gi|430800798|pdb|4AN9|A Chain A, Crystal Structures Of Human Mek1 With Carboxamide-based Allosteric I…	C	Library	-4.54132	-4.65223	-4.5968	-7.4897	-8.47911	-7.86372	-2.87177	-3.3827	-3.07389	-4.56206	-1.5853	-2.23309
ENSG00000169032	ENST00000307102	ENSP00000302486	MAP2K1	MAP2K1-001	PRINCIPAL:1	282	D	GAT	GTGCCAGGTGGAAGGAGATG	chr15	66777478	+	1	TRUE	28	84	8	69	0.715736	7	201	150	51	TRUE	FALSE	2	2	1	-3.272	0.806509	Prot_kinase_dom	4AN2	gi|430800796|pdb|4AN2|A Chain A, Crystal Structures Of Human Mek1 With Carboxamide-based Allosteric Inhibitor Xl518 (gdc-0973), Or Related Analogs. >gi|430800797|pdb|4AN3|A Chain A, Crystal Structures Of Human Mek1 With Carboxamide-based Allosteric Inhibitor Xl518 (gdc-0973), Or Related Analogs. >gi|430800798|pdb|4AN9|A Chain A, Crystal Structures Of Human Mek1 With Carboxamide-based Allosteric I…	C	Library	-4.54132	-4.65223	-4.5968	-7.4897	-8.47911	-7.86372	-2.87177	-3.3827	-3.07389	-4.56206	-1.5853	-2.23309
ENSG00000169032	ENST00000307102	ENSP00000302486	MAP2K1	MAP2K1-001	PRINCIPAL:1	326	P	CCC	TCCAGACTGAACACTCCACT	chr15	66781573	-	1	FALSE	41	75	45	61	0.827411	9	61	20	41	FALSE	FALSE	2	2	1	-13.121	0.469412	Prot_kinase_dom	4AN2	gi|430800796|pdb|4AN2|A Chain A, Crystal Structures Of Human Mek1 With Carboxamide-based Allosteric Inhibitor Xl518 (gdc-0973), Or Related Analogs. >gi|430800797|pdb|4AN3|A Chain A, Crystal Structures Of Human Mek1 With Carboxamide-based Allosteric Inhibitor Xl518 (gdc-0973), Or Related Analogs. >gi|430800798|pdb|4AN9|A Chain A, Crystal Structures Of Human Mek1 With Carboxamide-based Allosteric I…	C	Library	-4.71417	-4.58629	-4.64756	-8.02451	-8.02451	-8.02451	-4.58562	-4.29217	-4.44959	-6.318	-3.84772	-4.44632
ENSG00000169032	ENST00000307102	ENSP00000302486	MAP2K1	MAP2K1-001	PRINCIPAL:1	327	S	AGT	TCCAGACTGAACACTCCACT	chr15	66781573	-	1	FALSE	41	75	45	61	0.829949	9	61	20	41	FALSE	FALSE	2	2	1	-8.744	0.455387	Prot_kinase_dom	4AN2	gi|430800796|pdb|4AN2|A Chain A, Crystal Structures Of Human Mek1 With Carboxamide-based Allosteric Inhibitor Xl518 (gdc-0973), Or Related Analogs. >gi|430800797|pdb|4AN3|A Chain A, Crystal Structures Of Human Mek1 With Carboxamide-based Allosteric Inhibitor Xl518 (gdc-0973), Or Related Analogs. >gi|430800798|pdb|4AN9|A Chain A, Crystal Structures Of Human Mek1 With Carboxamide-based Allosteric I…	C	Library	-4.71417	-4.58629	-4.64756	-8.02451	-8.02451	-8.02451	-4.58562	-4.29217	-4.44959	-6.318	-3.84772	-4.44632
ENSG00000169032	ENST00000307102	ENSP00000302486	MAP2K1	MAP2K1-001	PRINCIPAL:1	24	S	AGC	CCATACTTACTCCGCAGAGC	chr15	66679758	-	1	FALSE	89	63	20	68	0.0609137	1	79	72	7	FALSE	FALSE	2	1	0.5	-2.431	0.905538		2Y4I	gi|319443427|pdb|2Y4I|C Chain C, Ksr2-Mek1 Heterodimer	C	Library	-4.29335	-5.115	-4.6543	-9.39428	-2.32564	-3.43298	-3.997	-3.1704	-3.57578	-5.35264	-3.85872	-4.30734
ENSG00000169032	ENST00000307102	ENSP00000302486	MAP2K1	MAP2K1-001	PRINCIPAL:1	25	S	TCT	CCATACTTACTCCGCAGAGC	chr15	66679758	-	1	FALSE	89	63	20	68	0.0634518	1	79	72	7	FALSE	FALSE	2	1	0.5	-2.431	0.902955		2Y4I	gi|319443427|pdb|2Y4I|C Chain C, Ksr2-Mek1 Heterodimer	C	Library	-4.29335	-5.115	-4.6543	-9.39428	-2.32564	-3.43298	-3.997	-3.1704	-3.57578	-5.35264	-3.85872	-4.30734
ENSG00000169032	ENST00000307102	ENSP00000302486	MAP2K1	MAP2K1-001	PRINCIPAL:1	29	N	AAC	TTGGAACAGGACCAACTTGG	chr15	66727372	+	1	TRUE	75	53	20	52	0.0736041	2	210	7	203	TRUE	FALSE	2	1	0.5	-7.512	0.907605		2Y4I	gi|319443427|pdb|2Y4I|C Chain C, Ksr2-Mek1 Heterodimer	C	Library	-4.64474	-4.74525	-4.6951	-9.7122	-1.22129	-2.33649	-0.838001	-3.23163	-1.47046	-0.643098	-0.79829	-0.731944
ENSG00000169032	ENST00000307102	ENSP00000302486	MAP2K1	MAP2K1-001	PRINCIPAL:1	30	L	TTG	TTGGAACAGGACCAACTTGG	chr15	66727372	+	1	TRUE	75	53	20	52	0.0761421	2	210	7	203	TRUE	FALSE	2	1	0.5	-8.878	0.904344		2Y4I	gi|319443427|pdb|2Y4I|C Chain C, Ksr2-Mek1 Heterodimer	H	Library	-4.64474	-4.74525	-4.6951	-9.7122	-1.22129	-2.33649	-0.838001	-3.23163	-1.47046	-0.643098	-0.79829	-0.731944
ENSG00000169032	ENST00000307102	ENSP00000302486	MAP2K1	MAP2K1-001	PRINCIPAL:1	15	P	CCC	CGTTAACTGCAGAGCCGTCG	chr15	66679732	-	1	FALSE	98	66	3	83	0.0380711	1	79	46	33	FALSE	FALSE	2	1	0.5	-2.572	0.924482		2Y4I	gi|319443427|pdb|2Y4I|C Chain C, Ksr2-Mek1 Heterodimer	C	Library	-5.16673	-5.45901	-5.30833	-9.13688	-8.3924	-8.74648	-4.32548	-3.36248	-3.82351	-4.55364	-3.99156	-4.19864
ENSG00000169032	ENST00000307102	ENSP00000302486	MAP2K1	MAP2K1-001	PRINCIPAL:1	16	D	GAC	CGTTAACTGCAGAGCCGTCG	chr15	66679732	-	1	FALSE	98	66	3	83	0.0406091	1	79	46	33	FALSE	FALSE	2	1	0.5	-2.933	0.92642		2Y4I	gi|319443427|pdb|2Y4I|C Chain C, Ksr2-Mek1 Heterodimer	C	Library	-5.16673	-5.45901	-5.30833	-9.13688	-8.3924	-8.74648	-4.32548	-3.36248	-3.82351	-4.55364	-3.99156	-4.19864
ENSG00000169032	ENST00000307102	ENSP00000302486	MAP2K1	MAP2K1-001	PRINCIPAL:1	391	A	GCT					1						0.992386	11	113			FALSE		2			-2.621	0.884574		4AN2	gi|430800796|pdb|4AN2|A Chain A, Crystal Structures Of Human Mek1 With Carboxamide-based Allosteric Inhibitor Xl518 (gdc-0973), Or Related Analogs. >gi|430800797|pdb|4AN3|A Chain A, Crystal Structures Of Human Mek1 With Carboxamide-based Allosteric Inhibitor Xl518 (gdc-0973), Or Related Analogs. >gi|430800798|pdb|4AN9|A Chain A, Crystal Structures Of Human Mek1 With Carboxamide-based Allosteric I…	C	Library
ENSG00000169032	ENST00000307102	ENSP00000302486	MAP2K1	MAP2K1-001	PRINCIPAL:1	392	G	GGC					1						0.994924	11	113			FALSE		2			-1.173	0.854066		4AN2	gi|430800796|pdb|4AN2|A Chain A, Crystal Structures Of Human Mek1 With Carboxamide-based Allosteric Inhibitor Xl518 (gdc-0973), Or Related Analogs. >gi|430800797|pdb|4AN3|A Chain A, Crystal Structures Of Human Mek1 With Carboxamide-based Allosteric Inhibitor Xl518 (gdc-0973), Or Related Analogs. >gi|430800798|pdb|4AN9|A Chain A, Crystal Structures Of Human Mek1 With Carboxamide-based Allosteric I…	C	Library
ENSG00000169032	ENST00000307102	ENSP00000302486	MAP2K1	MAP2K1-001	PRINCIPAL:1	393	V	GTC					1						0.997462	11	113			FALSE		2			-0.62	0.874091		4AN2	gi|430800796|pdb|4AN2|A Chain A, Crystal Structures Of Human Mek1 With Carboxamide-based Allosteric Inhibitor Xl518 (gdc-0973), Or Related Analogs. >gi|430800797|pdb|4AN3|A Chain A, Crystal Structures Of Human Mek1 With Carboxamide-based Allosteric Inhibitor Xl518 (gdc-0973), Or Related Analogs. >gi|430800798|pdb|4AN9|A Chain A, Crystal Structures Of Human Mek1 With Carboxamide-based Allosteric I…	C	Library
ENSG00000169032	ENST00000307102	ENSP00000302486	MAP2K1	MAP2K1-001	PRINCIPAL:1	394	*	TAA					1						1	11	113			FALSE		2						1S9I	gi|56966000|pdb|1S9I|A Chain A, X-Ray Structure Of The Human Mitogen-Activated Protein Kinase Kinase 2 (Mek2)in A Complex With Ligand And Mgatp >gi|56966001|pdb|1S9I|B Chain B, X-Ray Structure Of The Human Mitogen-Activated Protein Kinase Kinase 2 (Mek2)in A Complex With Ligand And Mgatp		Library
