# Supplementary material for: The identification of functional regions of MEK1 using CRISPR tiling screens
Source: Commun Biol. 2025 Apr 24;8:656. doi: 10.1038/s42003-025-07966-4 (PMC12022096; doi:10.1038/s42003-025-07966-4)
Supplement: Supplementary file 3 — Supplementary Data 1-18 [file 42003_2025_7966_MOESM3_ESM.zip › Supplementary_Data_final/Supplementary Data 8_CRISPR tiling screen datasets with LFC values.xlsx]

## Sheet: SupData6_PARPARLFCvalues
sgRNA	Gene	ctrl_counts	ctrl_rpm	D7_rep1_LFC	D7_rep2_LFC	D14_rep1_LFC	D14_rep2_LFC
TGAGTCCCCTGGAGTCTTTC	MAP2K1	18516	6908.95	0.150632	0.00225583	0.127113	0.11244
TCTGCGGAGTAAGTATGGGG	MAP2K1	6305	2352.61	0.214272	0.150126	0.41702	0.281564
TGGAGATCAAACCCGCAATC	MAP2K1	14532	5422.38	0.0391212	-0.0495459	0.0770995	-0.026778
GGGCTGGTTAAGGCCGATGG	MAP2K1	6846	2554.47	0.195157	0.206429	0.27932	0.34803
GCTGCTGGCGTCTAAGTGTT	MAP2K1	6531	2436.94	-0.018316	-0.24828	-0.157591	-0.375312
GCTCCCTTATGATCTGGTTC	MAP2K1	10318	3850	0.0879238	-0.135084	-0.056151	-0.142751
TCTGTGACTTTGGGGTCAGC	MAP2K1	11948	4458.2	-0.0559041	-0.0261367	-0.221095	-0.163684
GGGGGCCGGGTTCAGCTGGA	MAP2K1	3081	1149.63	0.195129	-0.158791	0.0603148	-0.129306
TCCATGGCCAACTCCTTCGT	MAP2K1	15980	5962.68	-0.104768	-0.086945	-0.0670245	-0.182184
ATGTTTGGGTGCCAGGTGGA	MAP2K1	10124	3777.61	0.0477931	0.124186	0.268885	0.331581
GCATGGCCGTGGCATTCACA	LAMA1 (Avana)	13354	4982.83	-0.0878505	0.0647899	0.106923	0.119621
TCACTTGTCTATACGGGGTA	EGFP	8679	3238.43	0.122801	-0.175439	-0.00285252	-0.271069
ACAGCTAAGGGGCCTCCCGG	MAP2K1	4230	1578.36	0.115045	0.194612	0.381832	0.26442
CCTCTCGTTTCCTTACATGC	MAP2K1	12916	4819.4	0.0253596	-0.00752783	-0.0691486	0.0134267
TATGGTGCGTTCTACAGCGA	MAP2K1	13702	5112.68	-0.0838935	-0.0610955	-0.110547	-0.229537
GTCTACCGTGAAGTTCACCT	EEF2 (Avana)	10567	3942.91	0.263386	0.143021	0.32996	0.0933993
GTTTGCCGTACTTCACATCA	VCP (Brunello)	9876	3685.07	0.134396	0.0767591	0.282969	0.132128
GCTTTCATAGGCATACAGGT	DCC (Avana)	6510	2429.1	-0.144496	-0.114612	-0.275432	-0.300826
GGGCACAAGGTCCTACATGT	MAP2K1	8899	3320.52	0.050861	-0.0348064	0.143948	-0.131082
CCTGCAGCTCCCTTATGATC	MAP2K1	12098	4514.17	-0.00812414	-0.0555182	-0.115371	-0.182574
GATCAAGTCCTGAAGAAAGC	MAP2K1	7272	2713.43	0.324514	0.388259	0.765334	0.585363
CAGCTCTGCGGAGTAAGTAT	MAP2K1	5559	2074.25	-0.137656	-0.126701	-0.42006	-0.331299
GGTTGGCTCTGCTCCACCAT	MAP2K1	12438	4641.04	-0.17959	-0.104584	-0.110704	-0.263189
TCGGGCAGTGAGTACAATAC	EGFP	14098	5260.44	0.0339295	0.0740083	0.0713817	-0.0397232
CTGCAGAGCCGTCGGGGGCC	MAP2K1	10738	4006.71	0.0602924	-0.0788979	-0.014743	-0.0558183
AGCTCCAGCTCCTTGGCATC	MAP2K1	13211	4929.47	0.211879	0.216334	0.196096	0.253077
GGCTTACGTGGGGGGCAAAA	EGFP	7685	2867.53	-0.186016	-0.139404	-0.246555	-0.117767
CTTCGACGCCATCGTGCTCA	EGFP	17535	6542.9	0.0544134	0.0486355	0.032663	0.103195
GATCAAGCTCTGTGACTTTG	MAP2K1	5513	2057.09	0.134912	0.368693	0.304909	0.642204
GGGGGCTGGCAATGGCGGTG	MAP2K1	7994	2982.83	-0.0293154	-0.0985015	-0.159691	0.00772648
TTGACTTGTGCTCCCCACTT	MAP2K1	25715	9595.14	-0.124422	-0.129283	-0.188456	-0.177429
GAGGGGGCTTCAAACATGTG	EGFP	8779	3275.74	0.227135	0.0738719	0.0971776	0.221402
CGTCGGGGGCCGGGTTCAGC	MAP2K1	9025	3367.53	0.0767995	0.0469689	0.142116	0.198836
CAAGCCTTCTGGCCTGGTCA	MAP2K1	9976	3722.38	-0.0731923	-0.0019195	-0.507365	-0.338473
GCAGCATGGGTTGGTGTGCT	MAP2K1	7568	2823.88	-0.013239	-0.0740018	0.0701005	-0.211822
CTGAGACCCCACCCAGGCCA	MAP2K1	9293	3467.53	-0.0349096	-0.172037	-0.193518	-0.205614
GCAGTCAGACATCTGGAGCA	MAP2K1	5577	2080.97	0.0192166	-0.0963706	0.0364242	-0.131483
GTTCTCCCACCTTCTGCTTC	MAP2K1	6990	2608.21	0.0930098	0.103347	0.294624	0.138348
CAGCCGCATCTCCTTCCACC	MAP2K1	23272	8683.57	-0.158715	-0.152669	-0.292211	-0.267229
GGAGTTGGAAGCGCGTTACC	MAP2K1	6249	2331.71	0.297744	0.205874	0.303802	0.136478
GCTTCTCCCTCAGATATGTC	MAP2K1	9199	3432.46	0.52801	0.0526588	0.612959	0.14611
TGATCTCCAGATGAATTAGC	MAP2K1	9113	3400.37	0.161504	0.0675482	0.312645	0.0926357
AGCAGATTTGAAGCAACTCA	MAP2K1	8972	3347.76	-0.203231	-0.236725	-0.434032	-0.433773
CCTGCAGCCAGAAAGACTCC	MAP2K1	6476	2416.42	-0.237213	-0.29312	-0.410178	-0.500816
TTCTGTTCATACCGACATGT	MAP2K1	17678	6596.26	-0.0890418	-0.024259	-0.146287	-0.0769649
CATCCTAGTCAACTCCCGTG	MAP2K1	7380	2753.73	-0.131185	0.046155	0.0312853	0.09744
CCCGACGGCTCTGCAGTTAA	MAP2K1	6075	2266.79	-0.427434	-0.271051	-0.631991	-0.591832
AGCTCTGCGGAGTAAGTATG	MAP2K1	4523	1687.68	0.0948934	0.188001	0.506426	0.529818
AAAACAGGACGATGTGCGGC	EGFP	11038	4118.65	-0.000873383	0.0654348	-0.089734	0.118929
AGGAAGTGGATTTTGCAGGT	MAP2K1	5625	2098.88	0.0405793	-0.00189325	-0.163309	0.053489
TCCAGCTCCTTGGCATCTGG	MAP2K1	11241	4194.4	-0.123265	-0.036177	-0.154871	-0.0961207
CCAGATCATAAGGGAGCTGC	MAP2K1	7968	2973.13	-0.226619	-0.153913	-0.292547	-0.389806
TGGCCTGGTCATGGCCAGAA	MAP2K1	7946	2964.92	-0.154779	-0.194793	-0.129331	-0.491734
TCAACGAGGTAAGTACTGCC	MAP2K1	15823	5904.1	-0.039846	0.173372	-0.0800063	0.207852
CTGGTGGTGGTTGGAGCAGG	NRAS	11944	4456.71	0.110119	0.00723644	0.0764353	0.118286
CTTGGCATCTGGAGGAGGGA	MAP2K1	7622	2844.03	-0.160677	-0.223461	-0.46682	-0.193811
GAGTTGGAAGCGCGTTACCC	MAP2K1	5899	2201.12	-0.0503987	0.225967	-0.156975	-0.0399975
CCAACTCCTTCGTGGGCACA	MAP2K1	14694	5482.83	0.0301775	0.0274413	-0.0430543	-0.0170666
AAGCACAAGATCATGCACAG	MAP2K1	12925	4822.76	0.0360004	0.15609	-0.0527896	0.079227
GGTCAGCATCAACAACACCG	LAMA1 (Avana)	11568	4316.41	0.0869791	0.261466	0.0762651	0.196359
GGAGTTGACTAGGATGTTGG	MAP2K1	3987	1487.68	0.108021	-0.36088	0.04983	-0.664395
CGTTAACTGCAGAGCCGTCG	MAP2K1	4630	1727.61	-0.196465	0.19092	-0.240955	0.256811
GCCCAGTGGAGTGTTCAGTC	MAP2K1	10264	3829.85	0.107715	0.122576	0.0443607	0.0654402
TTGGCATCTGGAGGAGGGAT	MAP2K1	10045	3748.13	-0.099112	-0.0990338	-0.0792534	-0.0442098
TGTCCTCCTCGACTGCTCCG	DCC (Avana)	23726	8852.98	-0.0529287	-0.0369998	-0.216262	-0.162677
GCCATGGTAGACAACCTGCA	BACE2 (Avana)	9034	3370.89	-0.130629	-0.288288	-0.203959	-0.36062
CTCCCACAAGCCTTCTGGCC	MAP2K1	11578	4320.14	-0.156073	0.0653681	-0.118094	0.0958147
CGGCTTCTTCTTGGGCATTT	MAP2K1	14695	5483.2	0.0987209	0.101683	0.113472	0.214202
ATCGTTGCTGACAGGATCTA	EGFP	13368	4988.05	0.157393	0.116351	0.235759	0.140509
ATGCGGCTGAGACCCCACCC	MAP2K1	4028	1502.98	-0.154707	-0.458243	-0.326834	-0.66448
ATGGGCGTCGGCTTCTTCTT	MAP2K1	9495	3542.91	0.228098	0.0209629	0.251873	0.113286
CAGATGAATTAGCTGGAGAA	MAP2K1	2521	940.671	0.0226331	-0.12218	-0.0863503	-0.216065
GTCCAAGATGGGGACACACC	MAP2K1	10077	3760.07	0.039549	-0.0717111	0.185621	-0.0461885
CAAAAATTGCCATGGGAGGT	MAP2K1	7684	2867.16	-0.0346411	-0.0824314	-0.108778	-0.00714849
ACACTTAGACGCCAGCAGCA	MAP2K1	5055	1886.19	0.274173	0.101288	0.523941	0.183022
AGGAGCTGGAGCTGATGTTT	MAP2K1	7975	2975.74	1.15762	1.4192	2.42959	3.04363
TCTGATGCCGTCACAATGCG	DCC (Avana)	20094	7497.75	-0.161918	-0.1065	-0.208655	-0.336912
GCACAGAGTAATGAGTCCCC	MAP2K1	11558	4312.68	-0.0711916	-0.273915	-0.0400244	-0.327688
GTAGGGTACAGCGTCAGCTT	EGFP	7170	2675.37	-0.167648	-0.238223	-0.167711	-0.339785
TCACCTCCGAACGAACACCT	EGFP	21570	8048.5	-0.11341	0.00677691	-0.10441	-0.0900999
GAGATCTGATGCTGAGGAAG	MAP2K1	7219	2693.65	-0.328445	-0.267799	-0.375389	-0.421516
GCTGCAGCTCCAGCAGGGCG	EEF2 (Avana)	6694	2497.76	0.0283203	-0.0314074	-0.00186081	-0.16351
ACTAAGGGCCGAAGATAACG	PCNA (Avana)	10136	3782.09	-0.168031	-0.226845	-0.220627	-0.322589
CGGGCAGCTCATCGACTCCA	MAP2K1	16368	6107.46	0.172939	0.133777	0.372451	0.373691
CCGAACGTGCTACTCGACAC	EEF2K (GeCKOv2)	11994	4475.37	-0.00943138	-0.0400202	-0.0581651	-0.118939
CTGGAGCATGGGACTGTCTC	MAP2K1	19075	7117.53	0.153052	0.0990283	0.116616	0.148464
ACACGTACTTTGACACAGAG	BACE2 (Avana)	12438	4641.04	-0.181603	-0.200133	-0.288491	-0.271394
CTCCATGGCCAACTCCTTCG	MAP2K1	10701	3992.91	0.235277	0.253507	0.310372	0.34536
CAAGTGAGCATAAGCGATGT	EGFP	12385	4621.26	-0.24959	-0.104317	-0.337904	-0.0677203
TGCTTCAAATACTAGCGCCA	PCNA (GeCKOv2, Brunello)	9364	3494.03	0.208394	0.0825488	0.2388	0.0661529
CTTCTGCTTCTGGGTAAGAA	MAP2K1	5009	1869.03	-0.160592	-0.572031	-0.149807	-0.828819
ATGATCTGGTTCCGGATTGC	MAP2K1	8870	3309.7	0.00398822	0.191014	0.167353	0.177029
TGCAACTCTCCGTACATCGT	MAP2K1	15125	5643.65	0.13576	0.00645712	0.16573	-0.142464
TTGACATTCTGGTTCGAGCT	EEF2K (GeCKOv2)	21200	7910.44	0.0218038	0.039222	0.0068521	0.106854
GTATACGCTTCCAGAGAACA	MAP2K1	6725	2509.33	0.137792	9.12e-05	0.142935	-0.125826
CTCACAGCTAAGGGGCCTCC	MAP2K1	8766	3270.89	0.242409	0.281465	0.326604	0.37963
CCCCTTAGCTGTGAGTAGCC	MAP2K1	13115	4893.65	0.0641366	-0.049279	0.031498	-0.214145
CACTTAGACGCCAGCAGCAT	MAP2K1	7065	2636.19	0.12532	0.00794584	0.176037	-0.0589909
GAAGACGTGCTGGCGTCACC	EGFP	10553	3937.68	-0.156623	-0.0887679	-0.308401	-0.29741
CTTACCCAGAAGCAGAAGGT	MAP2K1	7259	2708.58	-0.150924	-0.1816	-0.0563213	-0.240152
TGTGCTCCCCACTTTGGAAC	MAP2K1	20202	7538.05	0.0361712	0.119465	0.0178215	0.0916953
TTGGTGTGCTGGGCTGGTTA	MAP2K1	18799	7014.54	-0.0744062	-0.110227	-0.0721395	-0.146241
CATCCCCTAGGCGTACACGA	VCP (Avana)	14440	5388.05	0.00144235	0.172408	0.0578414	0.0355595
GAGATCAAGCTCTGTGACTT	MAP2K1	4623	1725	0.151267	0.220617	0.103046	0.216821
ATGACATTGCGCGTCTACGG	EGFP	15073	5624.25	-0.170077	-0.0493357	-0.455415	-0.359854
GCAACCTAACAAAAAGTGAG	EEF2K (Avana)	3309	1234.7	-0.248052	0.0886479	-0.279184	0.0140099
TTCAAATCTGCTCTCTCTGC	MAP2K1	8130	3033.58	-0.154548	0.0864345	-0.159767	0.344849
TATGATCTGGTTCCGGATTG	MAP2K1	6647	2480.22	0.039805	-0.191794	0.187109	-0.131529
TGGTAGAGATGGCGGTTGGG	MAP2K1	12465	4651.11	-0.20419	-0.215146	-0.313766	-0.316684
AACACTCCACTGGGCAGTTT	MAP2K1	11498	4290.29	-0.0360106	-0.00175728	0.14447	-0.0493162
CACAGAGCTTGATCTCCCCA	MAP2K1	9219	3439.92	0.108296	-0.150147	-0.0277563	-0.179558
TCCAGACTGAACACTCCACT	MAP2K1	10778	4021.64	0.0887144	0.0973387	-0.0191651	0.0398473
CCTCCCGGGGGTCCTTGGCC	MAP2K1	5638	2103.73	-0.00735056	-0.119444	-0.277558	-0.218416
AAAGCATGAACCTGCATGTA	MAP2K1	10816	4035.82	-0.0311538	0.168356	-0.0295413	0.20025
CGAGCAAAGATTGTTGGATA	EGFP	9265	3457.09	-0.257593	-0.206195	-0.218698	-0.164001
CAATGGCGGTGTGGTGTTCA	MAP2K1	17830	6652.98	-0.0229273	0.115106	-0.130803	0.00570805
CAAAGAGTATTCCATCCACG	LAMA1 (Avana)	7483	2792.16	-0.232419	-0.0915555	-0.283004	-0.263267
CTGGCCATGACCAGGCCAGA	MAP2K1	7245	2703.36	0.0442969	0.237495	-0.108846	0.25792
CTTTCTTACCCAGAAGCAGA	MAP2K1	4718	1760.45	0.119785	0.369665	-0.0377151	0.606879
TTCCAGACTGAACACTCCAC	MAP2K1	9972	3720.89	-0.130873	-0.245818	-0.26102	-0.42126
GCAGCAGCGAAAGCGCCTTG	MAP2K1	7729	2883.95	-0.240942	0.0511758	-0.186562	-0.116456
AAACATCAGCTCCAGCTCCT	MAP2K1	6725	2509.33	0.0739573	0.171368	-0.0351343	0.00162912
TTGGAGGGCTTGACATCTGC	MAP2K1	12601	4701.86	0.0401901	0.09282	0.190553	0.0854084
ACTCAAGGACCTCATCAACG	PCNA (Avana)	12598	4700.74	-0.292234	-0.171986	-0.286446	-0.169697
TAAGTTGGCTCCTTGTTCTC	MAP2K1	16333	6094.4	-0.0280274	-0.0638807	0.0195305	0.00397818
TCTGGGTAAGAAAGGCCTCA	MAP2K1	7523	2807.09	-0.109053	-0.106984	-0.123867	-0.307623
GCTCCTTGGCATCTGGAGGA	MAP2K1	3508	1308.95	0.00404115	0.133466	0.219743	0.121332
TTGTACGGTACTGGCTTTGT	EGFP	20084	7494.02	-0.161312	-0.0173313	-0.315555	-0.0893821
AGCACACCAACCCATGCTGC	MAP2K1	11323	4225	0.146992	0.0989542	0.456768	0.0421738
CAACAACTCAAAAATTGCCA	MAP2K1	4206	1569.4	0.0573225	-0.0161236	-0.168404	0.0297432
GTTGGTCCTGTTCCAAAGTG	MAP2K1	5462	2038.06	0.213354	0.15058	0.222704	0.135815
GTGGTTGGAGCAGGTGGTGT	NRAS	7315	2729.47	-0.100503	-0.171436	-0.115659	-0.316129
ATATTTCGGCAGTTGCAGCA	EGFP	11115	4147.38	-0.364758	-0.163505	-0.599356	-0.371259
TTTGAGAAGATCAGTGAGCT	MAP2K1	3966	1479.85	0.266379	0.05693	0.445422	0.296644
ACAGAGCTTGATCTCCCCAC	MAP2K1	12122	4523.13	0.0622793	0.0425812	0.0670619	0.0601854
CACAGTGATCCACTGCGAAG	VCP (Brunello)	11384	4247.76	-0.0643658	-0.0141549	-0.15587	-0.263731
TCTCTGGTAGAGATGGCGGT	MAP2K1	7008	2614.92	0.290193	0.333127	0.484651	0.326291
ACTCTGTGCAGTCAGACATC	MAP2K1	15648	5838.8	-0.0192422	-0.0229863	-0.0506605	-0.00240266
AGCTTTCGAAATTGAGTGTC	EGFP	12564	4688.05	-0.0669046	0.00600413	-0.105728	0.0153891
CCATTCTCAACCGGTCCAAT	EGFP	20221	7545.14	0.0707858	0.0509408	0.066929	0.0384546
GGTCTGGTATTCTCGATCTT	MAP2K1	6563	2448.88	0.0188083	0.0791306	0.424083	0.723752
TCAAGGCAAACTCACCTTTC	MAP2K1	12844	4792.53	-0.0142019	-0.0813001	0.12244	-0.164011
CCACCCAGGCCAAGGACCCC	MAP2K1	6634	2475.37	-0.0858074	-0.131859	-0.00978387	-0.2441
AATGGACAGCCGACCTCCCA	MAP2K1	14884	5553.73	0.233676	0.0401634	0.328377	0.101144
ACCAGGCTACTCACAGCTAA	MAP2K1	4545	1695.89	0.0778841	-0.0343319	0.0574321	-0.074636
GGTATTCCGAAGTCCTCCGC	EGFP	10635	3968.28	0.0654649	-0.0174087	-0.00874443	-0.081862
CCACATCTCTGGGAGCCGAA	DCC (Avana)	12070	4503.73	0.0542825	0.07344	0.150332	0.0524816
GCTGCCCATTGATGACACAG	VCP (Avana)	12912	4817.91	0.0447112	0.0301794	0.142372	-0.00321976
GCTGATGTTTGGGTGCCAGG	MAP2K1	8842	3299.25	0.00107535	0.252173	-0.188683	0.246176
CCAGGCCAAGGACCCCCGGG	MAP2K1	3814	1423.13	0.058247	-0.00643316	-0.068339	-0.0506686
AAAAAGCTTCCGCCTGATGG	EGFP	8797	3282.46	-0.131775	0.058168	-0.36168	0.00585307
GCTGGGCTGGTTAAGGCCGA	MAP2K1	6097	2275	-0.00415739	0.0422965	0.268227	0.131786
ACACAGAAAGACGACCCGCA	DCC (Avana)	9707	3622.01	-0.0883907	-0.204628	-0.169508	-0.330005
ATCTTAGGATGGAGGTTCTC	MAP2K1	9594	3579.85	0.127841	0.102364	0.000613276	0.0753376
TGGAGGGCTTGACATCTGCA	MAP2K1	9478	3536.56	-0.128231	-0.125266	-0.28677	-0.255776
GGGACTGTCTCTGGTAGAGA	MAP2K1	5243	1956.34	-0.162003	-0.106221	-0.234592	-0.156059
TCACTGTGACTCAGTCACCG	LAMA1 (Avana)	12140	4529.85	-0.130049	-0.102355	-0.273417	-0.1411
GCAGAAGGTGGGAGAACTGA	MAP2K1	5574	2079.85	-0.329118	-0.162089	-0.20625	-0.283134
AGTCAGCCACCAGCCCCGAA	EEF2 (Avana)	12131	4526.49	-0.102866	-0.14177	-0.280212	-0.412868
TTGGACATACTGGATACAGC	NRAS	12635	4714.55	0.0751615	-0.035798	0.0779846	0.0332344
TGGAAGCAGTAACTTTGCCG	BACE2 (Avana)	13657	5095.89	0.162148	0.0190269	0.140833	-0.115402
CCATTGCTCCAGAGGCTGAG	MAP2K1	11010	4108.2	-0.0177536	-0.0698318	-0.235289	-0.287278
AGCCAGTCTCTGCATGACCG	LAMA1 (Avana)	14244	5314.92	0.0528445	0.100916	0.0859319	0.100325
ACTCCACTGGGCAGTTTTGG	MAP2K1	8910	3324.62	0.127129	0.175345	0.18957	0.287231
GCATCTCCAGGTAGTAGCCG	BACE2 (Avana)	7704	2874.62	-0.304189	0.0514107	-0.337843	0.148507
CTGGATTTCGAGCTGAGCAT	DCC (Avana)	17607	6569.77	-0.0291356	0.0211481	-0.0597259	-0.121093
GCTGGAGCTAATATCCCAGC	PCNA (Brunello)	5724	2135.82	0.0720987	0.11961	-0.145078	0.125545
GGCCTTGCAGAAGAAGCTGG	MAP2K1	6127	2286.19	-0.0879093	-0.034238	-0.0874513	-0.0647087
CGATGCCCGTCTATGGCCCG	EGFP	16938	6320.14	0.0406475	0.01231	0.0690405	-0.0311179
ACGTCAACTGCTGGAGTGGG	EGFP	16141	6022.75	-0.0148639	-0.0124127	0.0138256	-0.0643474
CTCCTCCAGCTTCTTCTGCA	MAP2K1	13222	4933.58	-0.0204631	-0.017562	-0.128953	-0.0529082
TTAGCTCTCACCTTTCCGGA	VCP (Avana)	14751	5504.1	-0.181468	-0.133603	-0.137505	-0.276421
TCAAATCTGCTCTCTCTGCG	MAP2K1	9989	3727.23	0.161795	0.0328346	0.252024	0.113269
AAGATCAGTGAGCTGGGGGC	MAP2K1	7940	2962.68	0.110708	-0.132824	-0.0394743	-0.0693213
TATTCTCGATCTTAGGATGG	MAP2K1	2157	804.85	-0.103198	-0.00559744	-0.335727	0.0500109
CTCCCGGGGGTCCTTGGCCT	MAP2K1	5975	2229.48	0.0730802	-0.23154	0.00239462	-0.217214
GTCCTCATCCGGTCAGGCTG	EGFP	11555	4311.56	-0.191113	-0.157103	-0.347712	-0.22321
CAACCGGCGGGCCCCTACAA	EGFP	7327	2733.95	0.0586612	-0.0865146	0.0867212	0.0400979
CCAGGTGGAACTCAGCCCAG	EEF2K (Avana)	13050	4869.4	0.246341	0.116379	0.282904	0.292081
AGCAGCATGGGTTGGTGTGC	MAP2K1	9417	3513.8	-0.289251	-0.158428	-0.450805	-0.448952
CCGGGGGTCCTTGGCCTGGG	MAP2K1	4402	1642.54	0.197236	0.119122	0.161033	0.114382
CAGTATCTGCATGGAGCACA	MAP2K1	12363	4613.05	-0.0494331	-0.0415103	0.0392576	0.088688
AGATCAAGCTCTGTGACTTT	MAP2K1	6428	2398.5	0.0711148	-0.0546522	0.173657	-8.01e-05
CTTCTGCAAGGCCTCCAAGT	MAP2K1	12655	4722.01	-0.0774816	-0.148833	-0.179065	-0.406927
TGGCCAGGTTGCGGTCGCAG	PCNA (Avana, Brunello)	7344	2740.3	0.000592006	-0.133207	-0.200921	-0.606874
CAATCCGGAACCAGATCATA	MAP2K1	4862	1814.18	-0.126634	-0.0376448	-0.238666	-0.0412066
TGGTTGGAGCAGGTGGTGTT	NRAS	9959	3716.04	0.136342	-0.00173693	0.0221332	-0.175727
CGGGGGTCCTTGGCCTGGGT	MAP2K1	5213	1945.15	-0.0258397	-0.401235	-0.19414	-0.643186
TCTCCCCACGGGAGTTGACT	MAP2K1	13090	4884.32	0.0728842	0.034894	-0.037562	-0.0199274
CATGGGTTGGTGTGCTGGGC	MAP2K1	11080	4134.32	-0.135838	-0.177147	-0.263674	-0.489053
GGGGCCGGGTTCAGCTGGAT	MAP2K1	4816	1797.01	-0.0665519	-0.167071	-0.129598	-0.0954508
CGAAGATCTCATCTTCCGCC	EEF2K (GeCKOv2)	13943	5202.61	0.00168108	0.137713	0.107363	0.421854
GTAGGACCTTGTGCCCACGA	MAP2K1	8063	3008.58	0.214773	0.311254	0.309688	0.0856719
AAGGAGCTGGAGCTGATGTT	MAP2K1	7389	2757.09	0.214666	0.11507	0.471413	0.275526
TGACCAGGCCAGAAGGCTTG	MAP2K1	4811	1795.15	0.0818116	0.0907482	-0.060432	0.00351815
GACGCCCATCCAGCTGAACC	MAP2K1	9715	3625	-0.0126703	0.0819885	0.0976623	0.0655205
TAGACGCCAGCAGCATGGGT	MAP2K1	13115	4893.65	0.24707	0.134972	0.264908	0.0491452
TTGAGAAGATCAGTGAGCTG	MAP2K1	4916	1834.33	0.252104	0.17366	0.42752	0.0719134
GCTGAGGAAGTGGATTTTGC	MAP2K1	7433	2773.5	-0.0555764	-0.0536752	-0.0617593	-0.327889
TCCTCCAGATGCCAAGGAGC	MAP2K1	8193	3057.09	-0.223338	-0.213332	-0.252533	-0.428748
AGTGAGCTGGGGGCTGGCAA	MAP2K1	8341	3112.31	0.0391812	0.0117692	0.0431352	-0.08785
TTCTCCCACCTTCTGCTTCT	MAP2K1	15430	5757.46	0.0610176	0.0481261	0.0684105	0.0431898
ACATCCTAGTCAACTCCCGT	MAP2K1	6536	2438.8	-0.245221	-0.218352	-0.260183	-0.390161
TGGCAGTGGAAAATCTGCGG	EGFP	9561	3567.53	-0.0820186	-0.0576486	-0.184328	-0.0495037
ATACGTGCAAATTCACCAGA	PCNA (GeCKOv2, Brunello)	10168	3794.03	-0.170686	-0.0151397	-0.254504	-0.119589
CCAGGCTACTCACAGCTAAG	MAP2K1	7010	2615.67	0.216576	0.13654	0.319375	0.1932
CCTGGAGTCTTTCTGGCTGC	MAP2K1	9014	3363.43	0.00228355	-0.00622044	-0.0631149	0.137969
GTACACACAAGGAAGCTGGA	BACE2 (Avana)	7849	2928.73	-0.185578	-0.0100903	-0.390812	-0.132002
AGGGGCCTCCCGGGGGTCCT	MAP2K1	6252	2332.83	0.125211	-0.368549	-0.137098	-0.265553
CCTTGTGCCCACGAAGGAGT	MAP2K1	12980	4843.28	-0.271806	-0.119161	-0.391238	-0.255524
AAGAATTAGGCACGGTTACT	EGFP	8510	3175.37	-0.216448	-0.127588	0.115456	0.336317
CCTCCTCCAAAACTGCCCAG	MAP2K1	10957	4088.43	-0.149528	-0.0620264	0.000273751	0.0542275
ACTGTCTCTGGTAGAGATGG	MAP2K1	6775	2527.98	0.0309916	0.280262	0.0599267	0.382393
TGCAGCCAGAAAGACTCCAG	MAP2K1	4536	1692.54	0.00907363	-0.0554282	-0.0574994	-0.250857
AGCTCCTTGGCATCTGGAGG	MAP2K1	6901	2575	-0.00694483	0.074735	-0.109629	0.0953414
CTCTGTGACTTTGGGGTCAG	MAP2K1	9946	3711.19	-0.0709686	-0.245338	-0.0208094	-0.0536176
GAGCTGGGGGCTGGCAATGG	MAP2K1	7077	2640.67	0.0125333	-0.294438	-0.207645	-0.438202
CCAGCTCTGCGGAGTAAGTA	MAP2K1	7457	2782.46	-0.052522	-0.00814871	-0.208728	-0.0837904
CCGTTAACTGCAGAGCCGTC	MAP2K1	5167	1927.98	0.17824	0.446287	0.465086	0.526366
TCTTACCCAGAAGCAGAAGG	MAP2K1	4764	1777.61	0.0652696	0.0516162	-0.0178406	-0.0458812
GACGCCCTAATGCCCATCGT	EGFP	17673	6594.4	-0.0525777	-0.0252126	-0.060836	-0.180184
CATCCCTCCTCCAGATGCCA	MAP2K1	9557	3566.04	-0.0855357	0.0693357	-0.113258	0.0321806
CGGAGTAAGTATGGGGCGGG	MAP2K1	8659	3230.97	-0.054467	-0.147695	-0.0604043	-0.00165602
GGGTTCAGCTGGATGGGCGT	MAP2K1	8608	3211.94	-0.0268002	-0.0150418	-0.270441	-0.00853521
ACTTTGGAACAGGACCAACT	MAP2K1	5744	2143.28	0.00552214	-0.0151649	0.0571613	-0.103755
CCTCGTACAGGAGCTCGCAG	EEF2 (Avana)	5551	2071.27	0.0853116	0.0682166	0.220425	0.134934
TGCCGCTATACTAAAACCTT	EGFP	6051	2257.83	-0.07113	-0.111734	-0.165815	-0.167977
CCCGTTAACTGCAGAGCCGT	MAP2K1	8023	2993.65	-0.0802636	-0.0726435	-0.156205	-0.232877
AGTTGGTCCTGTTCCAAAGT	MAP2K1	6853	2557.09	-0.222643	-0.0961345	-0.17417	-0.2179
GTTGGATTACATAGTCAACG	MAP2K1	1416	528.358	-0.083931	-0.377532	-0.492683	-1.02967
AGTTAACGGGACCAGCTCTG	MAP2K1	11954	4460.44	-0.167308	-0.0994784	-0.305437	-0.206349
CAGGGTTGCGCAGAGGACTC	EGFP	12571	4690.67	-0.153722	0.0956712	-0.132246	-0.123438
GCCCACGAAGGAGTTGGCCA	MAP2K1	5637	2103.36	-0.236581	0.0142028	-0.342164	-0.180605
CATGGCAATTTTTGAGTTGT	MAP2K1	5674	2117.16	-0.207695	-0.434128	-0.404565	-0.351265
CCGACGGCTCTGCAGTTAAC	MAP2K1	7227	2696.64	0.280442	0.416958	0.508865	0.422794
GAATTCTTCCAGCTTTCTTC	MAP2K1	4913	1833.21	0.159999	-0.20921	0.269894	0.238254
CAGCTGAACCCGGCCCCCGA	MAP2K1	4504	1680.6	0.00268667	-0.160549	0.00591204	0.0537436
AACTCAAAAATTGCCATGGG	MAP2K1	3109	1160.07	-0.212522	-0.256355	-0.2665	0.0277189
ACGGGAGTTGACTAGGATGT	MAP2K1	6824	2546.27	-0.137336	-0.379272	-0.389415	-0.621935
GTGCAACTCTCCGTACATCG	MAP2K1	6835	2550.37	0.0047185	-0.138895	0.146061	-0.125689
GTTAACTGCAGAGCCGTCGG	MAP2K1	3086	1151.49	-0.167069	0.0549312	-0.24712	-0.0547619
ATTCCAAGGTGAAGGAAACC	MAP2K1	6796	2535.82	0.115844	-0.0899428	0.0469417	-0.0834994
GGAGGCCTTGCAGAAGAAGC	MAP2K1	6057	2260.07	-0.072908	-0.109472	-0.35035	-0.190214
GTGCCAGGTGGAAGGAGATG	MAP2K1	8697	3245.15	-0.0715441	0.0189249	-0.233147	-0.198838
CACCCAGGCCAAGGACCCCC	MAP2K1	4321	1612.31	0.0154447	0.207825	-0.102961	0.0184686
AACATCCTAGTCAACTCCCG	MAP2K1	4914	1833.58	-0.530656	-0.455393	-0.559639	-0.664035
CCATACTTACTCCGCAGAGC	MAP2K1	6917	2580.97	0.0173815	-0.0848492	0.0658523	-0.157167
TCACCTTTCTGGCCATGACC	MAP2K1	19859	7410.07	-0.0540148	0.0274494	-0.113173	-0.0237843
CTGCAGCCAGAAAGACTCCA	MAP2K1	4361	1627.24	0.0375876	0.00558194	0.0100839	0.176838
CTTTCTCCAGCTAATTCATC	MAP2K1	4882	1821.64	-0.106409	-0.223223	-0.341824	-0.406902
CGCCGGGCTGACAATTAACG	EGFP	11781	4395.89	-0.0449838	-0.0123174	-0.279893	-0.166116
CATCATCTCCACCTACGGCG	EEF2 (Avana)	15670	5847.01	0.0800968	0.0050128	0.0573103	0.0642058
AATCCGGAACCAGATCATAA	MAP2K1	2969	1107.83	-0.194038	-0.0171548	-0.615108	0.104126
TTGGAACAGGACCAACTTGG	MAP2K1	7215	2692.16	0.111481	0.13508	0.3256	0.158491
CTCTGGTAGAGATGGCGGTT	MAP2K1	9107	3398.13	-0.0972958	0.0395159	-0.155156	0.00300181
CACCAGGCTACTCACAGCTA	MAP2K1	7932	2959.7	-0.0808542	-0.0227341	-0.162506	-0.0345053
CATTGCTCCAGAGGCTGAGA	MAP2K1	6756	2520.89	-0.123703	-0.124831	-0.176851	-0.062811
GGAGAAGTCGACATGCCCGG	EEF2 (Avana)	8365	3121.27	-0.192622	-0.168688	-0.524378	-0.273347
CCGTACATCGTGGGCTTCTA	MAP2K1	12852	4795.52	0.0284685	0.0742401	-0.00444374	0.0717093
GATGAATTGCAGTTGTTCCG	VCP (GeCKOv2, Avana)	9876	3685.07	0.0506514	0.200041	-0.071047	0.337767
CCATAGAAGCCCACGATGTA	MAP2K1	9337	3483.95	-0.170318	0.0501696	-0.156389	0.100487
CTTTGAGAAGATCAGTGAGC	MAP2K1	4594	1714.18	-0.352905	-0.0620567	-0.486743	0.226289
GGGGGTCCTTGGCCTGGGTG	MAP2K1	3889	1451.12	0.240164	0.380664	0.118938	0.445237
GGAGCTGATGTTTGGGTGCC	MAP2K1	10523	3926.49	-0.00920747	-0.0722984	-0.0937529	-0.0646945
GCCTGCCCTGGCGTCCCCCG	BACE2 (Avana)	13073	4877.98	0.0268371	-0.0437971	-0.0545361	-0.158855
GACCAGGCCAGAAGGCTTGT	MAP2K1	4443	1657.83	0.310828	0.0598978	0.632832	0.0207831
CTTCAAATCTGCTCTCTCTG	MAP2K1	6237	2327.24	0.0741924	0.0827035	-0.0815917	0.281631
CTGCTGGCGTCTAAGTGTTT	MAP2K1	6711	2504.1	0.157265	0.291912	0.313598	0.195574
CCACTGGGCAGTTTTGGAGG	MAP2K1	8741	3261.56	0.122598	0.0935064	0.0636137	0.180721
TGAGAAGATCAGTGAGCTGG	MAP2K1	5000	1865.67	0.192075	-0.17635	0.208258	-0.218357
GATGGGCGTCGGCTTCTTCT	MAP2K1	6380	2380.59	0.00447351	0.0894572	-0.181577	0.09836
ACTGCAGAGCCGTCGGGGGC	MAP2K1	4920	1835.82	-0.00352324	-0.235582	-0.201881	-0.311879
GTGAGTTTGCCTTGATTAAC	MAP2K1	8197	3058.58	0.0757373	-0.0155086	0.126417	-0.192794
GTGTCGAGTAGCACGTTCGG	EEF2K (Brunello)	8475	3162.31	-0.0340085	0.008688	-0.0827975	-0.0469147
TATCAAGAGATCTGATGCTG	MAP2K1	5194	1938.06	-0.00866008	0.207438	0.099355	0.294716
CAGTCAGACATCTGGAGCAT	MAP2K1	9504	3546.26	-0.0921994	-0.0984671	0.0645138	-0.11177
TAAAAGGCCTGACATATCTG	MAP2K1	4754	1773.88	-0.275663	0.00386969	-0.282576	-0.0625001
AAAAGGCCTGACATATCTGA	MAP2K1	4313	1609.33	-0.0298036	0.00319234	-0.250082	0.0170193
AAAATTTGTAGCATACGGAA	MAP2K1	260	97.0148	-0.477699	-0.893402	-0.397196	-1.16292
TCACAGCTAAGGGGCCTCCC	MAP2K1	5989	2234.7	0.0756053	-0.0236287	0.183283	-0.0147748
AACAACTCAAAAATTGCCAT	MAP2K1	2580	962.685	-0.296747	-0.18603	-0.272156	-0.394019
TGGCGAGATCAGTATCTGCA	MAP2K1	13026	4860.44	0.0313532	0.0213828	0.131359	0.040018
CCTGCATGTAAGGAAACGAG	MAP2K1	6579	2454.85	0.197674	-0.0342194	0.371183	-0.0596839
AAGTTGGTCCTGTTCCAAAG	MAP2K1	3973	1482.46	-0.0695114	-0.352322	-0.305845	-0.531256
GAGTTGACTAGGATGTTGGA	MAP2K1	4286	1599.25	0.246049	-0.031258	0.454673	0.332643
CACAGCTAAGGGGCCTCCCG	MAP2K1	4280	1597.01	-0.33001	-0.521077	-0.553966	-0.510683
CTGCGGAGTAAGTATGGGGC	MAP2K1	6548	2443.28	0.145525	-0.121531	0.199136	0.117618
AGCTTAAAGGAAGAAAGACA	MAP2K1	75	27.985	-0.464207	0.418532	0.115705	0.0788315
TGGTATTCTCGATCTTAGGA	MAP2K1	2029	757.089	0.366509	0.28291	-0.0277073	0.0370149
ATGAATTAGCTGGAGAAAGG	MAP2K1	2390	891.79	-0.0589786	0.0171326	-0.275634	-0.355094
CATGGTGAGTCTATTTATTC	MAP2K1	143	53.3581	0.290608	0.102871	-0.172702	-1.63914
AGAATTCCTGAACAAATTTT	MAP2K1	158	58.9552	0.466802	-0.502869	1.09918	0.765244
TTTATAAAATTTGTAGCATA	MAP2K1	207	77.2387	-3.15292	-1.81958	-2.55737	-1.46101
TTTGTGAATAAATGGTAAGT	MAP2K1	40	14.9254	-0.133931	1.01171	1.03793	1.93213
ATCCAATTACCTGTTAATCA	MAP2K1	149	55.597	0.658864	-0.9002	0.324405	-1.39206
ACTTTTCCTAAAATTTGTTC	MAP2K1	76	28.3582	-1.8727	-1.2645	-1.74425	-4.24492
TTATGAAGAGTACCTAAACG	LAMA1 (Avana)	51	19.0298	-0.81375	-1.39238	-0.861068	-2.42029
TTCAAGATTTTGTGAATAAA	MAP2K1	10	3.73134	1.16583	-1.64769	1.91318	-2.24225
CCTTTCCTCTAGGTAATAAA	MAP2K1	25	9.32835	-3.36854	-3.36854	-3.36854	-3.36854
AAGGTCTCCCACAAGCCTTC	MAP2K1	35	13.0597	-1.966	-1.54295	-2.61572	-3.81349

## Sheet: SupData7_Cas9Cas9LFCvalues
sgRNA	Gene	ctrl_counts	ctrl_rpm	D7_rep1_LFC	D7_rep2_LFC	D14_rep1_LFC	D14_rep2_LFC
CCGTACATCGTGGGCTTCTA	MAP2K1	22890	5893.15	0.277404	0.472191	0.526535	0.322778
ATGATCTGGTTCCGGATTGC	MAP2K1	14693	3782.79	-0.421776	-0.112252	-0.638635	-0.82292
CTGCAGAGCCGTCGGGGGCC	MAP2K1	7166	1844.92	1.18149	0.199419	1.4084	1.16043
TCTTACCCAGAAGCAGAAGG	MAP2K1	5660	1457.2	-1.40814	-1.14023	-4.5641	-3.65896
AGCTTTCGAAATTGAGTGTC	EGFP	17682	4552.33	0.960489	0.820203	1.40653	1.32514
CCTGCATGTAAGGAAACGAG	MAP2K1	14409	3709.67	-0.557456	0.142249	-0.126006	-0.523683
AGCAGCATGGGTTGGTGTGC	MAP2K1	20047	5161.21	-0.834897	-0.338338	-1.05785	-1.15646
CCATACTTACTCCGCAGAGC	MAP2K1	8141	2095.94	-0.649704	-1.03795	-1.44214	-1.69861
AGCTCCAGCTCCTTGGCATC	MAP2K1	23695	6100.4	0.404185	0.335165	0.270451	0.166256
CTCCATGGCCAACTCCTTCG	MAP2K1	15453	3978.46	0.642613	0.464553	0.944854	0.772927
TGGTAGAGATGGCGGTTGGG	MAP2K1	13124	3378.84	-0.970905	-1.44158	-3.30303	-2.81714
AGTCAGCCACCAGCCCCGAA	EEF2 (Avana)	12988	3343.83	-1.02656	-1.54137	-2.04407	-1.57252
AACACTCCACTGGGCAGTTT	MAP2K1	15165	3904.31	0.905041	0.35518	0.791266	1.07825
CGAGCAAAGATTGTTGGATA	EGFP	11954	3077.62	0.994302	0.650483	1.36541	1.33514
GGGGGTCCTTGGCCTGGGTG	MAP2K1	3447	887.449	1.12587	0.101516	1.1078	1.10427
CCTTGTGCCCACGAAGGAGT	MAP2K1	24266	6247.41	-1.17658	-0.626849	-2.27865	-2.24616
TGTCCTCCTCGACTGCTCCG	DCC (Avana)	55414	14266.6	-0.221758	0.368474	0.0540853	-0.0550037
CTGGATTTCGAGCTGAGCAT	DCC (Avana)	31249	8045.22	-0.0578067	0.189161	0.295229	0.121058
GACGCCCTAATGCCCATCGT	EGFP	43371	11166.1	0.152497	0.725143	0.452337	0.449333
ACTAAGGGCCGAAGATAACG	PCNA (Avana)	9234	2377.34	-2.89345	-2.46036	-3.17452	-3.74112
TCTGATGCCGTCACAATGCG	DCC (Avana)	54854	14122.5	-0.491742	0.0879782	-0.596645	-0.205149
CACCAGGCTACTCACAGCTA	MAP2K1	12598	3243.42	-0.480208	-0.26249	-0.995769	-0.998428
CCAGCTCTGCGGAGTAAGTA	MAP2K1	8789	2262.77	0.170446	-0.159198	-0.184558	-0.135431
CCATAGAAGCCCACGATGTA	MAP2K1	12715	3273.54	0.105876	-0.182817	-0.528266	-0.522631
CACAGTGATCCACTGCGAAG	VCP (Brunello)	7537	1940.44	-1.91488	-2.53444	-3.57345	-3.04588
CTCTGTGACTTTGGGGTCAG	MAP2K1	14589	3756.02	0.257037	0.138027	-0.145628	-0.0509317
TTGGTGTGCTGGGCTGGTTA	MAP2K1	25761	6632.31	-0.3336	-0.305114	-0.579379	-0.435077
TTGTACGGTACTGGCTTTGT	EGFP	46301	11920.4	0.16425	0.537536	0.223707	0.394354
TTCTCCCACCTTCTGCTTCT	MAP2K1	30058	7738.59	0.274761	0.513026	0.381785	0.462529
TGTGCTCCCCACTTTGGAAC	MAP2K1	35729	9198.62	-0.0871854	0.0643354	-0.137654	-0.293284
GGGACTGTCTCTGGTAGAGA	MAP2K1	3092	796.052	0.415807	-1.05497	-1.31817	-1.00793
CGAAGATCTCATCTTCCGCC	EEF2K (GeCKOv2)	24563	6323.88	0.0029062	0.112966	-0.0804338	0.156488
CCCCTTAGCTGTGAGTAGCC	MAP2K1	27525	7086.46	0.118182	0.529412	0.291017	0.118568
CCATTCTCAACCGGTCCAAT	EGFP	35305	9089.46	0.36682	0.523272	0.680766	0.699138
TCACCTCCGAACGAACACCT	EGFP	49418	12722.9	0.127555	0.550248	0.470834	0.45681
TAAGTTGGCTCCTTGTTCTC	MAP2K1	32965	8487.01	-0.409458	-0.0486105	-0.125816	-0.302377
TTAGCTCTCACCTTTCCGGA	VCP (Avana)	14415	3711.22	-1.32096	-1.70971	-2.38048	-2.01803
CCACCCAGGCCAAGGACCCC	MAP2K1	8703	2240.63	-0.494432	-0.118245	-0.230718	-0.58042
GTCTACCGTGAAGTTCACCT	EEF2 (Avana)	17460	4495.17	-3.97323	-3.50793	-5.22661	-6.40605
GCTGCTGGCGTCTAAGTGTT	MAP2K1	5844	1504.57	0.644443	0.225378	1.04915	0.709217
CTTACCCAGAAGCAGAAGGT	MAP2K1	9992	2572.49	-1.47627	-1.06372	-1.56916	-2.521
CTCCCACAAGCCTTCTGGCC	MAP2K1	23664	6092.42	0.291471	0.574584	0.47688	0.358844
CTGGCCATGACCAGGCCAGA	MAP2K1	9208	2370.65	0.70247	0.320075	0.747787	0.939159
CCTGGAGTCTTTCTGGCTGC	MAP2K1	8701	2240.12	0.157003	-0.30825	-0.198543	-0.813207
TCTGTGACTTTGGGGTCAGC	MAP2K1	20062	5165.07	-1.03559	-1.08237	-2.7238	-1.98318
TGCAACTCTCCGTACATCGT	MAP2K1	22649	5831.11	-3.79041	-2.89281	-5.81061	-6.30374
AATCCGGAACCAGATCATAA	MAP2K1	2960	762.068	0.356113	-0.219794	0.324427	-0.0551234
TCTCCCCACGGGAGTTGACT	MAP2K1	22355	5755.41	0.454545	0.389221	0.364473	0.542881
GCTGATGTTTGGGTGCCAGG	MAP2K1	7992	2057.58	-0.55857	-1.45383	-2.38846	-1.81858
AGCCAGTCTCTGCATGACCG	LAMA1 (Avana)	20153	5188.5	0.366579	0.189035	0.217189	0.631219
CCAGGCTACTCACAGCTAAG	MAP2K1	11116	2861.87	0.37004	0.518323	0.380863	0.129859
CCACATCTCTGGGAGCCGAA	DCC (Avana)	17603	4531.99	0.802911	0.521058	0.929941	0.979457
TCAACGAGGTAAGTACTGCC	MAP2K1	35374	9107.22	-0.37982	0.39339	-0.0156398	-0.314299
CAGCCGCATCTCCTTCCACC	MAP2K1	39623	10201.2	-0.692553	-0.206811	-0.41698	-0.774926
TTGACATTCTGGTTCGAGCT	EEF2K (GeCKOv2)	34780	8954.3	0.639539	0.675928	0.968395	1.08544
CAAGTGAGCATAAGCGATGT	EGFP	28703	7389.74	0.0802816	0.729155	0.294378	0.26831
TCTGGGTAAGAAAGGCCTCA	MAP2K1	13429	3457.37	-0.422333	-0.189341	-0.853485	-0.928971
CTTTCTCCAGCTAATTCATC	MAP2K1	8537	2197.9	0.329042	0.347916	0.217167	0.207769
GTGTCGAGTAGCACGTTCGG	EEF2K (Brunello)	12159	3130.4	0.0612575	0.20054	0.276338	-0.0285236
CCAACTCCTTCGTGGGCACA	MAP2K1	31537	8119.37	-0.676487	-0.348076	-1.62932	-1.65064
GTGGTTGGAGCAGGTGGTGT	NRAS	8278	2131.22	-0.421056	-0.352776	-0.42981	-0.717995
GTGCAACTCTCCGTACATCG	MAP2K1	12172	3133.75	-0.607476	-0.790909	-2.26155	-1.87586
CATCCCTCCTCCAGATGCCA	MAP2K1	15749	4054.66	-1.13671	-1.13422	-2.36252	-2.02782
TCAAGGCAAACTCACCTTTC	MAP2K1	26325	6777.51	0.0581778	0.539796	0.385271	0.266241
GCATCTCCAGGTAGTAGCCG	BACE2 (Avana)	10499	2703.02	0.523134	0.19076	0.539403	0.682371
GGCCTTGCAGAAGAAGCTGG	MAP2K1	4130	1063.29	-1.29245	-1.36144	-1.75704	-2.66801
CCTCCTCCAAAACTGCCCAG	MAP2K1	9999	2574.3	-1.27583	-1.61748	-3.97134	-3.94285
CTGGAGCATGGGACTGTCTC	MAP2K1	33479	8619.35	-1.58441	-1.30354	-3.54193	-3.71502
AAGCACAAGATCATGCACAG	MAP2K1	21173	5451.1	-1.86693	-1.55924	-4.07083	-4.05189
ATTCCAAGGTGAAGGAAACC	MAP2K1	10007	2576.36	-0.0173046	-0.204219	-0.581359	0.0867974
CCGAACGTGCTACTCGACAC	EEF2K (GeCKOv2)	25625	6597.29	-0.777626	-0.119324	-0.926478	-0.736733
GCATGGCCGTGGCATTCACA	LAMA1 (Avana)	24671	6351.68	0.373118	0.486661	0.382858	0.56621
ATGGGCGTCGGCTTCTTCTT	MAP2K1	9862	2539.02	1.03804	0.35877	1.21936	1.24481
ACCAGGCTACTCACAGCTAA	MAP2K1	7789	2005.32	0.211427	0.362806	0.390298	0.213443
CTGGTGGTGGTTGGAGCAGG	NRAS	10996	2830.98	0.298008	0.0332452	0.348796	-0.0300557
CGGAGTAAGTATGGGGCGGG	MAP2K1	6746	1736.79	1.0689	0.0824773	1.28047	1.36785
CAGTCAGACATCTGGAGCAT	MAP2K1	9457	2434.76	-3.672	-4.21089	-6.9739	-6.24067
ACTCTGTGCAGTCAGACATC	MAP2K1	36590	9420.29	0.00195101	0.620818	0.163496	0.0910993
AAAGCATGAACCTGCATGTA	MAP2K1	18131	4667.92	0.0291046	0.0947828	0.0231382	0.0715611
AAGGAGCTGGAGCTGATGTT	MAP2K1	11480	2955.59	-0.436024	0.00805956	-0.28339	-0.9403
AACATCCTAGTCAACTCCCG	MAP2K1	6804	1751.73	-1.08515	-0.949058	-2.01398	-1.96687
CAGCTCTGCGGAGTAAGTAT	MAP2K1	7199	1853.42	-0.591097	-0.626303	-1.03946	-1.60499
CTTCGACGCCATCGTGCTCA	EGFP	48453	12474.5	-0.207255	0.68029	0.222713	0.0663758
TATGGTGCGTTCTACAGCGA	MAP2K1	24342	6266.98	-1.58469	-1.10431	-3.46563	-3.96437
TCACTGTGACTCAGTCACCG	LAMA1 (Avana)	23156	5961.64	-0.323677	0.196272	0.108026	-0.148419
CAAGCCTTCTGGCCTGGTCA	MAP2K1	16382	4217.63	-1.13223	-0.73726	-2.56423	-2.36715
CAATGGCGGTGTGGTGTTCA	MAP2K1	30315	7804.76	0.28506	0.30315	-0.012993	0.066348
GATCAAGCTCTGTGACTTTG	MAP2K1	8419	2167.52	0.550123	0.627897	0.981964	0.727389
TGCTTCAAATACTAGCGCCA	PCNA (GeCKOv2, Brunello)	9625	2478.01	-2.14934	-2.58314	-3.99945	-3.84375
CATGGCAATTTTTGAGTTGT	MAP2K1	5752	1480.88	1.31133	0.393112	1.53483	1.71029
GAGATCTGATGCTGAGGAAG	MAP2K1	9411	2422.91	0.0809402	-0.224965	-0.149047	0.00994073
ACACGTACTTTGACACAGAG	BACE2 (Avana)	25178	6482.21	0.196016	0.457959	0.355178	0.447168
GTACACACAAGGAAGCTGGA	BACE2 (Avana)	14602	3759.36	0.171534	0.635508	0.751658	0.183947
TGATCTCCAGATGAATTAGC	MAP2K1	16438	4232.05	-0.360943	-0.00142064	-0.546867	-0.577834
TGGTTGGAGCAGGTGGTGTT	NRAS	16814	4328.85	0.13488	0.482929	0.567677	0.414218
AGATCAAGCTCTGTGACTTT	MAP2K1	9837	2532.59	0.692759	0.679027	0.952212	0.685283
CGATGCCCGTCTATGGCCCG	EGFP	27090	6974.46	0.77058	0.629471	0.866728	1.10491
GTTTGCCGTACTTCACATCA	VCP (Brunello)	11757	3026.9	-2.6848	-2.01608	-3.43882	-3.27357
GTAGGACCTTGTGCCCACGA	MAP2K1	14588	3755.76	-2.2223	-1.79768	-5.24935	-5.77463
CTCCTCCAGCTTCTTCTGCA	MAP2K1	18078	4654.28	0.0656439	-0.192668	-0.387501	-0.385259
AGGAGCTGGAGCTGATGTTT	MAP2K1	10255	2640.2	0.275527	0.0282142	0.329279	0.255678
TCCAGCTCCTTGGCATCTGG	MAP2K1	16770	4317.53	-1.29648	-1.15332	-2.87586	-2.6728
CATCATCTCCACCTACGGCG	EEF2 (Avana)	17507	4507.27	-1.5688	-1.71549	-1.89603	-2.04377
GTTCTCCCACCTTCTGCTTC	MAP2K1	11740	3022.53	0.410148	0.545166	0.711156	0.562168
CCATTGCTCCAGAGGCTGAG	MAP2K1	18074	4653.25	0.0672715	0.205783	0.259958	0.0761028
ACGGGAGTTGACTAGGATGT	MAP2K1	8421	2168.03	-0.746411	-1.01975	-2.59656	-2.81647
CGGGCAGCTCATCGACTCCA	MAP2K1	17626	4537.91	-0.203684	-0.631102	-1.388	-1.096
CAACAACTCAAAAATTGCCA	MAP2K1	3879	998.669	0.059803	-0.580123	-0.521584	-1.10743
GTCCTCATCCGGTCAGGCTG	EGFP	19986	5145.5	0.413318	0.520406	0.535039	0.6516
TTGGCATCTGGAGGAGGGAT	MAP2K1	13717	3531.51	-1.82806	-1.49405	-3.90248	-3.59515
TTGGACATACTGGATACAGC	NRAS	22910	5898.3	-0.0577703	0.223325	0.0364528	0.0340897
AAAAGGCCTGACATATCTGA	MAP2K1	4055	1043.98	-0.955702	-1.29695	-2.63498	-3.72497
TGGAGGGCTTGACATCTGCA	MAP2K1	13835	3561.89	-0.227897	-0.312109	-1.44939	-1.0791
CATTGCTCCAGAGGCTGAGA	MAP2K1	8980	2311.95	0.298778	0.372587	0.737537	0.425561
TCGGGCAGTGAGTACAATAC	EGFP	34181	8800.08	-0.0843045	0.397724	-0.00443585	0.0397638
CCTCTCGTTTCCTTACATGC	MAP2K1	26395	6795.53	-0.675324	0.00223455	-0.544849	-0.831542
GTGAGTTTGCCTTGATTAAC	MAP2K1	16192	4168.72	0.179431	0.696933	0.62188	0.246887
GCACAGAGTAATGAGTCCCC	MAP2K1	9469	2437.84	-1.75278	-1.888	-4.50265	-3.90984
CGGCTTCTTCTTGGGCATTT	MAP2K1	10497	2702.51	2.09366	0.73017	2.27305	2.62955
GGAGTTGACTAGGATGTTGG	MAP2K1	4863	1252.01	-1.15427	-1.12822	-2.91913	-3.37658
AGTTAACGGGACCAGCTCTG	MAP2K1	12613	3247.28	-0.584529	-0.553907	-0.935294	-1.04235
ACAGAGCTTGATCTCCCCAC	MAP2K1	16429	4229.73	-1.84427	-1.53542	-3.09979	-3.98981
TCCATGGCCAACTCCTTCGT	MAP2K1	20001	5149.36	-3.16452	-3.20515	-4.28121	-3.31928
TCTCTGGTAGAGATGGCGGT	MAP2K1	10145	2611.88	-1.55528	-1.58718	-3.6014	-2.77878
TTGACTTGTGCTCCCCACTT	MAP2K1	50902	13105	0.207995	0.460412	0.346153	0.482936
GAAGACGTGCTGGCGTCACC	EGFP	24676	6352.97	0.11357	0.821877	0.374477	0.286868
AATGGACAGCCGACCTCCCA	MAP2K1	16514	4251.62	-1.43388	-1.34195	-2.89574	-3.83736
GGTATTCCGAAGTCCTCCGC	EGFP	12222	3146.62	1.29857	0.801893	1.65261	1.64482
CCAGGTGGAACTCAGCCCAG	EEF2K (Avana)	10054	2588.46	1.40201	0.0550652	1.15542	1.42343
TTCTGTTCATACCGACATGT	MAP2K1	38788	9986.18	0.0823856	0.463494	0.0218311	0.134272
CTGCGGAGTAAGTATGGGGC	MAP2K1	3496	900.064	1.42514	0.262109	1.9253	1.64087
AGCACACCAACCCATGCTGC	MAP2K1	20611	5306.41	-1.07557	-0.60021	-1.36156	-1.49018
TCACCTTTCTGGCCATGACC	MAP2K1	43086	11092.7	-1.36476	-1.01212	-3.02052	-2.88254
GCCTGCCCTGGCGTCCCCCG	BACE2 (Avana)	20206	5202.14	0.209159	0.526963	0.532272	0.237443
GGGTTCAGCTGGATGGGCGT	MAP2K1	8554	2202.27	-1.83496	-2.06645	-5.21212	-5.00479
CCGTTAACTGCAGAGCCGTC	MAP2K1	9283	2389.96	-1.23916	-0.623879	-1.38855	-1.98398
TCCTCCAGATGCCAAGGAGC	MAP2K1	11197	2882.73	-1.54059	-1.30895	-2.6985	-2.86312
TGGAAGCAGTAACTTTGCCG	BACE2 (Avana)	19006	4893.2	0.296285	0.215694	0.581587	0.50284
GTAGGGTACAGCGTCAGCTT	EGFP	14898	3835.57	0.34053	0.440108	0.387676	0.394065
CCCGTTAACTGCAGAGCCGT	MAP2K1	13683	3522.76	-1.14182	-0.77968	-1.72127	-1.58247
AGTGAGCTGGGGGCTGGCAA	MAP2K1	7298	1878.91	-0.863631	-1.2648	-2.87606	-2.90669
ATCGTTGCTGACAGGATCTA	EGFP	29492	7592.87	0.0859329	0.40418	0.0819149	0.337962
AGTTGGTCCTGTTCCAAAGT	MAP2K1	8693	2238.06	-0.0475709	0.12723	0.265835	-0.0244805
GCAGCATGGGTTGGTGTGCT	MAP2K1	12545	3229.78	-0.478651	-0.088249	-0.940668	-0.898427
TTCCAGACTGAACACTCCAC	MAP2K1	18531	4770.9	-1.99895	-1.62872	-3.93695	-4.02902
CTTCAAATCTGCTCTCTCTG	MAP2K1	7537	1940.44	0.191574	-0.393503	-0.571438	-0.318956
CTTTGAGAAGATCAGTGAGC	MAP2K1	7768	1999.91	0.174701	-0.0665516	-0.191708	0.0821506
TAGACGCCAGCAGCATGGGT	MAP2K1	12978	3341.26	-1.18626	-1.37291	-1.62576	-1.29861
CTGAGACCCCACCCAGGCCA	MAP2K1	6736	1734.22	1.05562	-0.0864	1.13054	1.05107
GCTTCTCCCTCAGATATGTC	MAP2K1	11835	3046.98	-0.315599	-0.482343	-0.795277	-0.917594
AAAACAGGACGATGTGCGGC	EGFP	18488	4759.83	0.481508	0.605313	0.80227	0.742468
CACAGCTAAGGGGCCTCCCG	MAP2K1	5105	1314.31	0.302967	0.223768	0.759327	0.257163
TGGAGATCAAACCCGCAATC	MAP2K1	15022	3867.49	0.0252701	-0.658852	-0.984197	-1.04191
TGCCGCTATACTAAAACCTT	EGFP	10127	2607.25	0.52576	0.807648	1.08817	0.606063
CCTGCAGCTCCCTTATGATC	MAP2K1	14561	3748.81	0.0790613	-0.30381	-0.214225	-0.456872
GCCATGGTAGACAACCTGCA	BACE2 (Avana)	15648	4028.66	0.222032	0.30584	0.381191	0.254633
CCTGCAGCCAGAAAGACTCC	MAP2K1	7428	1912.38	-0.842638	-1.11897	-2.48685	-3.05716
GGTTGGCTCTGCTCCACCAT	MAP2K1	17775	4576.27	-0.722566	-0.677263	-1.40075	-1.34581
TGGCCTGGTCATGGCCAGAA	MAP2K1	12822	3301.09	1.00306	0.8282	1.38782	1.53315
AGCAGATTTGAAGCAACTCA	MAP2K1	9132	2351.08	-1.25114	-1.68356	-2.98606	-2.95794
ATATTTCGGCAGTTGCAGCA	EGFP	20698	5328.81	0.578981	0.500711	0.597474	0.902432
GCCCACGAAGGAGTTGGCCA	MAP2K1	8512	2191.46	-0.813305	-0.403492	-0.790954	-1.48864
CAGGGTTGCGCAGAGGACTC	EGFP	23592	6073.89	0.264951	0.443754	0.609977	0.438095
CATCCTAGTCAACTCCCGTG	MAP2K1	10660	2744.47	-1.81771	-1.4679	-3.97291	-5.21678
ATACGTGCAAATTCACCAGA	PCNA (GeCKOv2, Brunello)	10154	2614.2	-2.01517	-2.90637	-4.66891	-3.4441
GCCCAGTGGAGTGTTCAGTC	MAP2K1	10636	2738.29	-0.202253	-0.919827	-1.66352	-1.21916
TCAAATCTGCTCTCTCTGCG	MAP2K1	10923	2812.18	-0.524642	-0.913727	-2.44289	-1.88724
ACTCAAGGACCTCATCAACG	PCNA (Avana)	14665	3775.58	-4.53865	-4.92389	-7.02824	-4.96827
GTATACGCTTCCAGAGAACA	MAP2K1	6873	1769.49	0.778165	-0.00673463	0.684832	1.01366
GACCAGGCCAGAAGGCTTGT	MAP2K1	7020	1807.34	-0.190925	-0.271862	-1.45736	-1.61879
GTTGGATTACATAGTCAACG	MAP2K1	1853	477.065	-1.71532	-1.37126	-5.14658	-3.67559
TCCAGACTGAACACTCCACT	MAP2K1	17709	4559.28	-1.49214	-1.29192	-2.6662	-2.54521
ACGTCAACTGCTGGAGTGGG	EGFP	26108	6721.64	0.388439	0.411948	0.524778	0.458786
ATCTTAGGATGGAGGTTCTC	MAP2K1	17773	4575.75	0.0478335	-0.0137971	-0.531902	-0.118961
GATGAATTGCAGTTGTTCCG	VCP (GeCKOv2, Avana)	4999	1287.02	-1.60356	-2.22912	-2.66458	-2.27406
TCACAGCTAAGGGGCCTCCC	MAP2K1	10939	2816.3	-0.393264	-0.0422021	-0.438906	-0.576483
CTTTCTTACCCAGAAGCAGA	MAP2K1	4682	1205.41	-0.318226	-1.18455	-1.6108	-1.23994
AACTCAAAAATTGCCATGGG	MAP2K1	1267	326.196	1.23123	-0.964636	-0.122593	0.567154
ATGTTTGGGTGCCAGGTGGA	MAP2K1	9733	2505.81	0.668617	-0.00937172	0.379151	0.613286
ATGCGGCTGAGACCCCACCC	MAP2K1	6319	1626.86	-0.245076	0.0050425	-0.404275	-0.169796
GCTGCAGCTCCAGCAGGGCG	EEF2 (Avana)	4734	1218.79	-3.4312	-3.85899	-2.45634	-4.15178
TTGGAGGGCTTGACATCTGC	MAP2K1	18425	4743.61	-1.00549	-1.15126	-3.17057	-2.28467
AAGATCAGTGAGCTGGGGGC	MAP2K1	5795	1491.95	0.82874	-0.433295	-0.00403698	0.525743
GGTCAGCATCAACAACACCG	LAMA1 (Avana)	23044	5932.8	0.244704	0.648777	0.574886	0.569816
AAACATCAGCTCCAGCTCCT	MAP2K1	11243	2894.57	-0.162605	-0.247463	-0.518011	-0.640048
TATGATCTGGTTCCGGATTG	MAP2K1	10921	2811.67	-0.377138	-0.751679	-1.62697	-1.201
ACATCCTAGTCAACTCCCGT	MAP2K1	11409	2937.31	-1.79864	-1.46911	-4.3734	-5.31471
TTGGAACAGGACCAACTTGG	MAP2K1	12200	3140.95	-0.823373	-0.87942	-1.70685	-1.52285
GGAGGCCTTGCAGAAGAAGC	MAP2K1	7868	2025.66	-0.664218	-0.813585	-1.59785	-1.19484
GGAGTTGGAAGCGCGTTACC	MAP2K1	9154	2356.75	-0.569414	-0.087003	-0.3237	-0.409725
CCAGATCATAAGGGAGCTGC	MAP2K1	14857	3825.01	-0.695998	-0.668613	-1.61278	-1.34173
TGAGTCCCCTGGAGTCTTTC	MAP2K1	19944	5134.69	1.05582	0.569043	1.21406	1.21142
CCGACGGCTCTGCAGTTAAC	MAP2K1	11967	3080.97	0.577449	0.682914	0.924573	0.911173
CTCTGGTAGAGATGGCGGTT	MAP2K1	11766	3029.22	-0.323341	-0.735906	-1.6409	-1.05077
CACAGAGCTTGATCTCCCCA	MAP2K1	13426	3456.6	-1.25139	-1.3189	-3.00273	-2.54121
CATGGGTTGGTGTGCTGGGC	MAP2K1	10995	2830.72	0.266657	-0.417558	-0.11269	0.350755
GTTGGTCCTGTTCCAAAGTG	MAP2K1	7136	1837.2	-0.0727932	-0.114317	0.0544275	-0.0805175
GGGCTGGTTAAGGCCGATGG	MAP2K1	6406	1649.26	-0.608957	-0.960555	-1.13625	-0.864913
TAAAAGGCCTGACATATCTG	MAP2K1	5307	1366.32	-1.18544	-1.45692	-3.407	-3.85285
GACGCCCATCCAGCTGAACC	MAP2K1	14412	3710.45	-0.904982	-0.573515	-1.52426	-1.90742
GCTGAGGAAGTGGATTTTGC	MAP2K1	11278	2903.58	0.578822	0.498384	0.732717	0.703354
ACACAGAAAGACGACCCGCA	DCC (Avana)	10578	2723.36	0.609393	0.247143	0.827653	0.541335
TCTGCGGAGTAAGTATGGGG	MAP2K1	4471	1151.08	0.750599	0.0309889	0.872941	0.558577
CAGATGAATTAGCTGGAGAA	MAP2K1	1058	272.388	1.81452	0.319549	2.25505	1.97905
AAGAATTAGGCACGGTTACT	EGFP	12268	3158.46	0.922362	0.722583	1.14	1.08917
CAAAAATTGCCATGGGAGGT	MAP2K1	4421	1138.21	1.3752	-0.360982	0.994761	1.32375
CCACTGGGCAGTTTTGGAGG	MAP2K1	5432	1398.5	1.70279	0.167801	1.6683	1.67853
TGGCGAGATCAGTATCTGCA	MAP2K1	19900	5123.36	-1.29694	-1.20286	-3.05406	-2.79243
TTGAGAAGATCAGTGAGCTG	MAP2K1	6189	1593.39	-2.37267	-1.83068	-4.59322	-4.65187
GCTGGAGCTAATATCCCAGC	PCNA (Brunello)	3751	965.715	-5.04188	-5.45124	-7.29742	-9.91695
CACCCAGGCCAAGGACCCCC	MAP2K1	5511	1418.84	-0.977499	-0.879934	-1.50752	-1.113
ACACTTAGACGCCAGCAGCA	MAP2K1	5045	1298.86	0.388639	-0.306167	0.152389	0.0803284
CATCCCCTAGGCGTACACGA	VCP (Avana)	20013	5152.45	-2.59637	-1.97336	-3.69359	-3.92567
ATGACATTGCGCGTCTACGG	EGFP	27229	7010.25	0.569398	0.559256	0.703905	1.08193
CCTCGTACAGGAGCTCGCAG	EEF2 (Avana)	6056	1559.15	-3.8752	-4.85955	-4.79676	-3.82298
CTTCTGCAAGGCCTCCAAGT	MAP2K1	20382	5247.45	0.0947726	0.125743	0.0638864	-0.145456
TGGCAGTGGAAAATCTGCGG	EGFP	6328	1629.18	1.60671	0.547107	2.1236	1.78929
CGTTAACTGCAGAGCCGTCG	MAP2K1	8260	2126.58	-0.674284	0.311522	0.53605	-0.545698
CTCACAGCTAAGGGGCCTCC	MAP2K1	12076	3109.03	0.256445	0.362879	0.352748	0.0458901
CTGCTGGCGTCTAAGTGTTT	MAP2K1	6733	1733.45	1.43262	0.55134	1.67688	1.5805
CTTGGCATCTGGAGGAGGGA	MAP2K1	8949	2303.97	-0.519617	-0.634445	-1.36444	-1.54175
GCTGGGCTGGTTAAGGCCGA	MAP2K1	5253	1352.41	0.0801725	-0.657516	-0.883016	-0.0507111
AGGAAGTGGATTTTGCAGGT	MAP2K1	2486	640.034	1.3979	-0.197586	1.27941	1.05585
GCAGAAGGTGGGAGAACTGA	MAP2K1	4962	1277.49	-0.78064	-1.49609	-3.40356	-3.17608
CAATCCGGAACCAGATCATA	MAP2K1	6122	1576.14	0.338368	-0.0538311	-0.0764286	0.429036
CAGTATCTGCATGGAGCACA	MAP2K1	23765	6118.43	-1.02861	-0.705286	-2.43887	-2.10111
TATCAAGAGATCTGATGCTG	MAP2K1	5466	1407.25	-0.127623	-0.6342	-0.466648	-0.0461804
GGGGGCCGGGTTCAGCTGGA	MAP2K1	815	209.826	2.89701	-0.0602543	2.10734	2.66582
GTCCAAGATGGGGACACACC	MAP2K1	24227	6237.37	-0.0710821	0.462939	0.0506248	0.153824
TGGTATTCTCGATCTTAGGA	MAP2K1	1988	511.821	-0.632746	-0.907438	-2.13021	-2.60605
CACTTAGACGCCAGCAGCAT	MAP2K1	9872	2541.6	-1.23674	-1.08513	-1.70716	-2.09774
GTGCCAGGTGGAAGGAGATG	MAP2K1	9426	2426.77	-1.50783	-1.27637	-1.75598	-1.72487
TGGCCAGGTTGCGGTCGCAG	PCNA (Avana, Brunello)	4539	1168.59	-3.9708	-3.37069	-3.53927	-5.74504
GGGCACAAGGTCCTACATGT	MAP2K1	14910	3838.66	-1.64324	-1.3355	-3.59472	-4.02973
GCAGCAGCGAAAGCGCCTTG	MAP2K1	9486	2442.22	-0.106135	-0.710307	-1.37797	-0.920228
CGCCGGGCTGACAATTAACG	EGFP	17392	4477.66	0.850677	0.662506	1.35144	1.25874
GCTGCCCATTGATGACACAG	VCP (Avana)	12385	3188.58	-2.1949	-2.02896	-2.72047	-2.65736
CTTCTGCTTCTGGGTAAGAA	MAP2K1	5787	1489.89	0.988203	0.669555	1.19867	1.09491
TCACTTGTCTATACGGGGTA	EGFP	11962	3079.68	1.02486	0.776853	1.45015	1.4714
AGCTCTGCGGAGTAAGTATG	MAP2K1	5735	1476.51	-0.000199815	-0.162602	0.0781192	0.0309436
ACTCCACTGGGCAGTTTTGG	MAP2K1	7215	1857.54	-0.191645	-0.946233	-0.706078	-1.07841
TATTCTCGATCTTAGGATGG	MAP2K1	3437	884.874	-1.64552	-1.48543	-3.76968	-5.34421
CCTCCCGGGGGTCCTTGGCC	MAP2K1	3681	947.693	1.97661	0.351693	2.06192	1.90326
GCAACCTAACAAAAAGTGAG	EEF2K (Avana)	3417	879.725	0.729085	0.372831	0.962218	0.59192
ATGAATTAGCTGGAGAAAGG	MAP2K1	1879	483.759	0.613922	-0.209537	0.14334	0.504398
GGAGCTGATGTTTGGGTGCC	MAP2K1	14315	3685.47	0.853357	0.465385	0.925789	0.895347
TGACCAGGCCAGAAGGCTTG	MAP2K1	8691	2237.54	-0.33914	0.204354	-0.347871	-1.29652
AGCTCCTTGGCATCTGGAGG	MAP2K1	6830	1758.42	-0.520113	-0.370264	-0.0529027	-0.700085
ACTTTGGAACAGGACCAACT	MAP2K1	10613	2732.37	0.201423	0.0744936	0.235662	0.300611
GATCAAGTCCTGAAGAAAGC	MAP2K1	7158	1842.87	-0.252537	-0.435105	-1.57341	-1.41212
GAGATCAAGCTCTGTGACTT	MAP2K1	7155	1842.09	0.790952	0.687559	0.614691	0.741036
CCCGACGGCTCTGCAGTTAA	MAP2K1	6288	1618.88	1.22846	0.534687	1.40711	1.52984
TTCAAATCTGCTCTCTCTGC	MAP2K1	13510	3478.22	0.0481203	-0.0022023	-0.531818	-0.552024
AAAAAGCTTCCGCCTGATGG	EGFP	6440	1658.01	1.72015	0.742907	2.08827	2.18991
TTTGAGAAGATCAGTGAGCT	MAP2K1	6169	1588.24	0.305349	0.44386	0.0151561	-0.231662
CTGCAGCCAGAAAGACTCCA	MAP2K1	4621	1189.7	-0.953817	-1.38843	-3.4732	-4.01154
GTTAACTGCAGAGCCGTCGG	MAP2K1	2546	655.481	0.0770018	-1.12709	-0.902211	-0.550097
CATGGTGAGTCTATTTATTC	MAP2K1	208	53.5507	-0.206098	0.151623	0.201923	-1.32278
CAAAGAGTATTCCATCCACG	LAMA1 (Avana)	7952	2047.28	1.10266	0.369198	1.33308	1.38332
CAACCGGCGGGCCCCTACAA	EGFP	2877	740.699	2.67966	0.417559	2.87279	3.10783
AAGTTGGTCCTGTTCCAAAG	MAP2K1	5160	1328.47	0.708103	0.126539	0.434855	0.951321
GGGGCCGGGTTCAGCTGGAT	MAP2K1	1460	375.885	1.43546	-0.572936	-0.239277	0.0726195
ACTGCAGAGCCGTCGGGGGC	MAP2K1	1932	497.404	1.61381	-0.177891	1.54159	1.12654
GAATTCTTCCAGCTTTCTTC	MAP2K1	1700	437.674	2.89224	0.703392	3.35315	3.23355
ACTGTCTCTGGTAGAGATGG	MAP2K1	7004	1803.22	-1.87625	-1.85009	-5.36977	-4.6111
GGCTTACGTGGGGGGCAAAA	EGFP	7773	2001.2	1.29244	0.565664	1.36386	1.54247
GAGTTGACTAGGATGTTGGA	MAP2K1	5078	1307.36	-1.45367	-1.54289	-3.85085	-5.59816
GCTCCCTTATGATCTGGTTC	MAP2K1	8925	2297.79	-0.412214	-0.864851	-1.20784	-1.27042
TGAGAAGATCAGTGAGCTGG	MAP2K1	5318	1369.15	-2.32318	-2.1924	-7.29608	-5.41063
CGTCGGGGGCCGGGTTCAGC	MAP2K1	6053	1558.38	1.24876	0.0331176	0.995935	0.925045
CAGCTGAACCCGGCCCCCGA	MAP2K1	1406	361.982	1.327	-1.16754	-0.101181	1.12502
CCGGGGGTCCTTGGCCTGGG	MAP2K1	2498	643.123	1.34516	0.0454316	1.26735	0.580714
GAGTTGGAAGCGCGTTACCC	MAP2K1	7695	1981.12	-0.467649	-0.199733	-0.451898	-0.555922
CTCCCGGGGGTCCTTGGCCT	MAP2K1	3357	864.278	2.13479	0.698725	2.64077	2.45994
GCAGTCAGACATCTGGAGCA	MAP2K1	3670	944.861	-1.42365	-2.20714	-4.71894	-4.4722
GAGGGGGCTTCAAACATGTG	EGFP	7890	2031.32	1.62354	0.31202	1.30362	1.82181
ACAGCTAAGGGGCCTCCCGG	MAP2K1	3354	863.505	1.11107	0.211038	1.37333	1.26062
TGCAGCCAGAAAGACTCCAG	MAP2K1	3933	1012.57	-1.48352	-1.89733	-5.34775	-5.53848
GATGGGCGTCGGCTTCTTCT	MAP2K1	3882	999.442	2.11522	0.890014	2.71452	2.56006
GGAGAAGTCGACATGCCCGG	EEF2 (Avana)	6670	1717.23	0.291515	-0.565538	0.0481672	-0.572013
GGTCTGGTATTCTCGATCTT	MAP2K1	5408	1392.32	0.786359	0.160569	0.998812	0.80259
GCTTTCATAGGCATACAGGT	DCC (Avana)	6929	1783.91	0.857906	0.336159	0.869968	0.818643
GGGGGCTGGCAATGGCGGTG	MAP2K1	3984	1025.7	1.09503	-0.420138	0.371421	0.252922
GAGCTGGGGGCTGGCAATGG	MAP2K1	2869	738.639	0.515875	-1.29159	-0.393787	-0.808381
CGGGGGTCCTTGGCCTGGGT	MAP2K1	4634	1193.05	0.961409	-0.287948	0.224087	0.896124
GCTCCTTGGCATCTGGAGGA	MAP2K1	2502	644.153	-0.357891	-0.814843	-0.621814	-2.08696
CCAGGCCAAGGACCCCCGGG	MAP2K1	2757	709.804	1.10167	0.0908879	1.07796	0.783415
AACAACTCAAAAATTGCCAT	MAP2K1	3266	840.849	1.1142	0.712635	1.18525	1.49194
AGCTTAAAGGAAGAAAGACA	MAP2K1	17	4.37674	-2.42673	-0.463003	-2.42673	-2.42673
AGGGGCCTCCCGGGGGTCCT	MAP2K1	986	253.851	4.05981	0.21118	4.43788	4.61817
AAGGTCTCCCACAAGCCTTC	MAP2K1	264	67.9682	0.167419	0.622996	0.611597	-0.00721496
AAAATTTGTAGCATACGGAA	MAP2K1	197	50.7187	0.922074	0.754131	1.40142	1.45154
ACTTTTCCTAAAATTTGTTC	MAP2K1	87	22.3986	0.0911453	-2.31821	-1.92882	-4.54835
AGAATTCCTGAACAAATTTT	MAP2K1	54	13.9026	0.514198	-1.58847	-1.56324	-0.386059
TTTATAAAATTTGTAGCATA	MAP2K1	91	23.4284	2.71513	0.0024056	1.77024	2.30411
ATCCAATTACCTGTTAATCA	MAP2K1	182	46.8569	1.93121	0.921702	2.21304	2.93161
TTCAAGATTTTGTGAATAAA	MAP2K1	7	1.80219	2.08901	1.27927	-1.48655	3.52293
TTTGTGAATAAATGGTAAGT	MAP2K1	25	6.43638	-2.8946	-2.8946	-2.8946	-2.8946
CCTTTCCTCTAGGTAATAAA	MAP2K1	2	0.514911	-0.599233	-0.599233	-0.599233	-0.599233
TTATGAAGAGTACCTAAACG	LAMA1 (Avana)	17	4.37674	1.93108	-1.21354	-2.42673	-2.42673

## Sheet: SupData8_PARCas9LFCvalues
sgRNA	Gene	ctrl_counts	ctrl_rpm	D14_rep1_LFC	D14_rep2_LFC
TGAGTCCCCTGGAGTCTTTC	MAP2K1	18516	6908.95	0.785945	0.783299
TCTGCGGAGTAAGTATGGGG	MAP2K1	6305	2352.61	-0.157689	-0.472053
TGGAGATCAAACCCGCAATC	MAP2K1	14532	5422.38	-1.47162	-1.52933
GGGCTGGTTAAGGCCGATGG	MAP2K1	6846	2554.47	-1.76715	-1.49581
GCTGCTGGCGTCTAAGTGTT	MAP2K1	6531	2436.94	0.353799	0.0138642
GCTCCCTTATGATCTGGTTC	MAP2K1	10318	3850	-1.9522	-2.01477
TCTGTGACTTTGGGGTCAGC	MAP2K1	11948	4458.2	-2.51152	-1.7709
GGGGGCCGGGTTCAGCTGGA	MAP2K1	3081	1149.63	-0.340949	0.217528
TCCATGGCCAACTCCTTCGT	MAP2K1	15980	5962.68	-4.49274	-3.5308
ATGTTTGGGTGCCAGGTGGA	MAP2K1	10124	3777.61	-0.21285	0.0212851
GCATGGCCGTGGCATTCACA	LAMA1 (Avana)	13354	4982.83	0.732969	0.91632
TCACTTGTCTATACGGGGTA	EGFP	8679	3238.43	1.37766	1.39891
ACAGCTAAGGGGCCTCCCGG	MAP2K1	4230	1578.36	0.50394	0.391227
CCTCTCGTTTCCTTACATGC	MAP2K1	12916	4819.4	-0.0492025	-0.335895
TATGGTGCGTTCTACAGCGA	MAP2K1	13702	5112.68	-3.172	-3.67074
GTCTACCGTGAAGTTCACCT	EEF2 (Avana)	10567	3942.91	-5.03754	-6.21698
GTTTGCCGTACTTCACATCA	VCP (Brunello)	9876	3685.07	-3.72259	-3.55734
GCTTTCATAGGCATACAGGT	DCC (Avana)	6510	2429.1	0.424801	0.373476
GGGCACAAGGTCCTACATGT	MAP2K1	8899	3320.52	-3.38558	-3.8206
CCTGCAGCTCCCTTATGATC	MAP2K1	12098	4514.17	-0.48219	-0.724837
GATCAAGTCCTGAAGAAAGC	MAP2K1	7272	2713.43	-2.13133	-1.97004
CAGCTCTGCGGAGTAAGTAT	MAP2K1	5559	2074.25	-1.20177	-1.76731
GGTTGGCTCTGCTCCACCAT	MAP2K1	12438	4641.04	-1.42102	-1.36609
TCGGGCAGTGAGTACAATAC	EGFP	14098	5260.44	0.737787	0.781986
CTGCAGAGCCGTCGGGGGCC	MAP2K1	10738	4006.71	0.289966	0.0419907
AGCTCCAGCTCCTTGGCATC	MAP2K1	13211	4929.47	0.577866	0.473671
GGCTTACGTGGGGGGCAAAA	EGFP	7685	2867.53	0.845129	1.02375
CTTCGACGCCATCGTGCTCA	EGFP	17535	6542.9	1.15358	0.997248
GATCAAGCTCTGTGACTTTG	MAP2K1	5513	2057.09	1.05737	0.802793
GGGGGCTGGCAATGGCGGTG	MAP2K1	7994	2982.83	-1.16773	-1.28623
TTGACTTGTGCTCCCCACTT	MAP2K1	25715	9595.14	0.795853	0.932637
GAGGGGGCTTCAAACATGTG	EGFP	8779	3275.74	0.614491	1.13268
CGTCGGGGGCCGGGTTCAGC	MAP2K1	9025	3367.53	-0.115216	-0.186106
CAAGCCTTCTGGCCTGGTCA	MAP2K1	9976	3722.38	-2.38407	-2.18699
GCAGCATGGGTTGGTGTGCT	MAP2K1	7568	2823.88	-0.746975	-0.704735
CTGAGACCCCACCCAGGCCA	MAP2K1	9293	3467.53	0.131335	0.0518602
GCAGTCAGACATCTGGAGCA	MAP2K1	5577	2080.97	-5.85718	-5.61045
GTTCTCCCACCTTCTGCTTC	MAP2K1	6990	2608.21	0.923777	0.774789
CAGCCGCATCTCCTTCCACC	MAP2K1	23272	8683.57	-0.184633	-0.542579
GGAGTTGGAAGCGCGTTACC	MAP2K1	6249	2331.71	-0.308301	-0.394326
GCTTCTCCCTCAGATATGTC	MAP2K1	9199	3432.46	-0.967084	-1.0894
TGATCTCCAGATGAATTAGC	MAP2K1	9113	3400.37	-0.231285	-0.262252
AGCAGATTTGAAGCAACTCA	MAP2K1	8972	3347.76	-3.49574	-3.46763
CCTGCAGCCAGAAAGACTCC	MAP2K1	6476	2416.42	-2.82419	-3.3945
TTCTGTTCATACCGACATGT	MAP2K1	17678	6596.26	0.620041	0.732482
CATCCTAGTCAACTCCCGTG	MAP2K1	7380	2753.73	-3.97777	-5.22164
CCCGACGGCTCTGCAGTTAA	MAP2K1	6075	2266.79	0.921713	1.04444
AGCTCTGCGGAGTAAGTATG	MAP2K1	4523	1687.68	-0.114616	-0.161792
AAAACAGGACGATGTGCGGC	EGFP	11038	4118.65	1.01096	0.95116
AGGAAGTGGATTTTGCAGGT	MAP2K1	5625	2098.88	-0.432426	-0.65598
TCCAGCTCCTTGGCATCTGG	MAP2K1	11241	4194.4	-2.83413	-2.63107
CCAGATCATAAGGGAGCTGC	MAP2K1	7968	2973.13	-1.2494	-0.97836
TGGCCTGGTCATGGCCAGAA	MAP2K1	7946	2964.92	1.54272	1.68805
TCAACGAGGTAAGTACTGCC	MAP2K1	15823	5904.1	0.609569	0.31091
CTGGTGGTGGTTGGAGCAGG	NRAS	11944	4456.71	-0.305696	-0.684548
CTTGGCATCTGGAGGAGGGA	MAP2K1	7622	2844.03	-1.66814	-1.84545
GAGTTGGAAGCGCGTTACCC	MAP2K1	5899	2201.12	-0.603746	-0.70777
CCAACTCCTTCGTGGGCACA	MAP2K1	14694	5482.83	-1.06296	-1.08428
AAGCACAAGATCATGCACAG	MAP2K1	12925	4822.76	-3.89417	-3.87524
GGTCAGCATCAACAACACCG	LAMA1 (Avana)	11568	4316.41	1.03367	1.02861
GGAGTTGACTAGGATGTTGG	MAP2K1	3987	1487.68	-3.16778	-3.62523
CGTTAACTGCAGAGCCGTCG	MAP2K1	4630	1727.61	0.835652	-0.246096
GCCCAGTGGAGTGTTCAGTC	MAP2K1	10264	3829.85	-2.14738	-1.70301
TTGGCATCTGGAGGAGGGAT	MAP2K1	10045	3748.13	-3.98834	-3.68101
TGTCCTCCTCGACTGCTCCG	DCC (Avana)	23726	8852.98	0.742434	0.633345
GCCATGGTAGACAACCTGCA	BACE2 (Avana)	9034	3370.89	0.638291	0.511734
CTCCCACAAGCCTTCTGGCC	MAP2K1	11578	4320.14	0.972719	0.854683
CGGCTTCTTCTTGGGCATTT	MAP2K1	14695	5483.2	1.2526	1.6091
ATCGTTGCTGACAGGATCTA	EGFP	13368	4988.05	0.687984	0.944032
ATGCGGCTGAGACCCCACCC	MAP2K1	4028	1502.98	-0.290087	-0.0556075
ATGGGCGTCGGCTTCTTCTT	MAP2K1	9495	3542.91	0.73886	0.764315
CAGATGAATTAGCTGGAGAA	MAP2K1	2521	940.671	0.470771	0.194775
GTCCAAGATGGGGACACACC	MAP2K1	10077	3760.07	0.780651	0.88385
CAAAAATTGCCATGGGAGGT	MAP2K1	7684	2867.16	-0.337331	-0.00834514
ACACTTAGACGCCAGCAGCA	MAP2K1	5055	1886.19	-0.385494	-0.457554
AGGAGCTGGAGCTGATGTTT	MAP2K1	7975	2975.74	0.156741	0.0831397
TCTGATGCCGTCACAATGCG	DCC (Avana)	20094	7497.75	0.316725	0.708221
GCACAGAGTAATGAGTCCCC	MAP2K1	11558	4312.68	-5.32537	-4.73256
GTAGGGTACAGCGTCAGCTT	EGFP	7170	2675.37	0.907215	0.913604
TCACCTCCGAACGAACACCT	EGFP	21570	8048.5	1.13141	1.11738
GAGATCTGATGCTGAGGAAG	MAP2K1	7219	2693.65	-0.301809	-0.142822
GCTGCAGCTCCAGCAGGGCG	EEF2 (Avana)	6694	2497.76	-3.49092	-5.18635
ACTAAGGGCCGAAGATAACG	PCNA (Avana)	10136	3782.09	-3.84413	-4.41072
CGGGCAGCTCATCGACTCCA	MAP2K1	16368	6107.46	-1.81646	-1.52446
CCGAACGTGCTACTCGACAC	EEF2K (GeCKOv2)	11994	4475.37	-0.366714	-0.176969
CTGGAGCATGGGACTGTCTC	MAP2K1	19075	7117.53	-3.26576	-3.43886
ACACGTACTTTGACACAGAG	BACE2 (Avana)	12438	4641.04	0.837128	0.929117
CTCCATGGCCAACTCCTTCG	MAP2K1	10701	3992.91	0.939625	0.767698
CAAGTGAGCATAAGCGATGT	EGFP	12385	4621.26	0.971497	0.945429
TGCTTCAAATACTAGCGCCA	PCNA (GeCKOv2, Brunello)	9364	3494.03	-4.49499	-4.33929
CTTCTGCTTCTGGGTAAGAA	MAP2K1	5009	1869.03	0.871787	0.768024
ATGATCTGGTTCCGGATTGC	MAP2K1	8870	3309.7	-0.445938	-0.630223
TGCAACTCTCCGTACATCGT	MAP2K1	15125	5643.65	-5.76348	-6.25661
TTGACATTCTGGTTCGAGCT	EEF2K (GeCKOv2)	21200	7910.44	1.1472	1.26424
GTATACGCTTCCAGAGAACA	MAP2K1	6725	2509.33	0.181106	0.509938
CTCACAGCTAAGGGGCCTCC	MAP2K1	8766	3270.89	0.279552	-0.0273062
CCCCTTAGCTGTGAGTAGCC	MAP2K1	13115	4893.65	0.825079	0.652631
CACTTAGACGCCAGCAGCAT	MAP2K1	7065	2636.19	-1.75985	-2.15044
GAAGACGTGCTGGCGTCACC	EGFP	10553	3937.68	1.06442	0.976812
CTTACCCAGAAGCAGAAGGT	MAP2K1	7259	2708.58	-1.6435	-2.59534
TGTGCTCCCCACTTTGGAAC	MAP2K1	20202	7538.05	0.149538	-0.00609245
TTGGTGTGCTGGGCTGGTTA	MAP2K1	18799	7014.54	-0.660206	-0.515904
CATCCCCTAGGCGTACACGA	VCP (Avana)	14440	5388.05	-3.75809	-3.99016
GAGATCAAGCTCTGTGACTT	MAP2K1	4623	1725	0.709389	0.835734
ATGACATTGCGCGTCTACGG	EGFP	15073	5624.25	1.02166	1.39969
GCAACCTAACAAAAAGTGAG	EEF2K (Avana)	3309	1234.7	0.473652	0.103355
TTCAAATCTGCTCTCTCTGC	MAP2K1	8130	3033.58	-0.33455	-0.354755
TATGATCTGGTTCCGGATTG	MAP2K1	6647	2480.22	-1.44608	-1.02011
TGGTAGAGATGGCGGTTGGG	MAP2K1	12465	4651.11	-3.76396	-3.27807
AACACTCCACTGGGCAGTTT	MAP2K1	11498	4290.29	0.65529	0.942272
CACAGAGCTTGATCTCCCCA	MAP2K1	9219	3439.92	-2.99575	-2.53423
TCCAGACTGAACACTCCACT	MAP2K1	10778	4021.64	-2.48523	-2.36423
CCTCCCGGGGGTCCTTGGCC	MAP2K1	5638	2103.73	0.912299	0.753643
AAAGCATGAACCTGCATGTA	MAP2K1	10816	4035.82	0.23301	0.281433
CGAGCAAAGATTGTTGGATA	EGFP	9265	3457.09	1.19772	1.16745
CAATGGCGGTGTGGTGTTCA	MAP2K1	17830	6652.98	0.217329	0.29667
CAAAGAGTATTCCATCCACG	LAMA1 (Avana)	7483	2792.16	0.8856	0.935834
CTGGCCATGACCAGGCCAGA	MAP2K1	7245	2703.36	0.558392	0.749765
CTTTCTTACCCAGAAGCAGA	MAP2K1	4718	1760.45	-2.15684	-1.78598
TTCCAGACTGAACACTCCAC	MAP2K1	9972	3720.89	-3.57842	-3.67049
GCAGCAGCGAAAGCGCCTTG	MAP2K1	7729	2883.95	-1.61773	-1.15999
AAACATCAGCTCCAGCTCCT	MAP2K1	6725	2509.33	-0.312038	-0.434075
TTGGAGGGCTTGACATCTGC	MAP2K1	12601	4701.86	-3.15782	-2.27192
ACTCAAGGACCTCATCAACG	PCNA (Avana)	12598	4700.74	-7.34435	-5.28438
TAAGTTGGCTCCTTGTTCTC	MAP2K1	16333	6094.4	0.351891	0.17533
TCTGGGTAAGAAAGGCCTCA	MAP2K1	7523	2807.09	-0.552982	-0.628467
GCTCCTTGGCATCTGGAGGA	MAP2K1	3508	1308.95	-1.64362	-3.10876
TTGTACGGTACTGGCTTTGT	EGFP	20084	7494.02	0.893261	1.06391
AGCACACCAACCCATGCTGC	MAP2K1	11323	4225	-1.03284	-1.16146
CAACAACTCAAAAATTGCCA	MAP2K1	4206	1569.4	-1.17319	-1.75904
GTTGGTCCTGTTCCAAAGTG	MAP2K1	5462	2038.06	-0.0951802	-0.230125
GTGGTTGGAGCAGGTGGTGT	NRAS	7315	2729.47	-0.786608	-1.07479
ATATTTCGGCAGTTGCAGCA	EGFP	11115	4147.38	0.959009	1.26397
TTTGAGAAGATCAGTGAGCT	MAP2K1	3966	1479.85	0.11707	-0.129748
ACAGAGCTTGATCTCCCCAC	MAP2K1	12122	4523.13	-3.19653	-4.08654
CACAGTGATCCACTGCGAAG	VCP (Brunello)	11384	4247.76	-4.70336	-4.17579
TCTCTGGTAGAGATGGCGGT	MAP2K1	7008	2614.92	-3.60308	-2.78046
ACTCTGTGCAGTCAGACATC	MAP2K1	15648	5838.8	0.853502	0.781105
AGCTTTCGAAATTGAGTGTC	EGFP	12564	4688.05	1.36416	1.28276
CCATTCTCAACCGGTCCAAT	EGFP	20221	7545.14	0.949381	0.967752
GGTCTGGTATTCTCGATCTT	MAP2K1	6563	2448.88	0.184627	-0.0115946
TCAAGGCAAACTCACCTTTC	MAP2K1	12844	4792.53	0.885151	0.76612
CCACCCAGGCCAAGGACCCC	MAP2K1	6634	2475.37	-0.374394	-0.724097
AATGGACAGCCGACCTCCCA	MAP2K1	14884	5553.73	-3.28111	-4.22273
ACCAGGCTACTCACAGCTAA	MAP2K1	4545	1695.89	0.631953	0.455098
GGTATTCCGAAGTCCTCCGC	EGFP	10635	3968.28	1.31799	1.31021
CCACATCTCTGGGAGCCGAA	DCC (Avana)	12070	4503.73	0.938963	0.988479
GCTGCCCATTGATGACACAG	VCP (Avana)	12912	4817.91	-3.3158	-3.25269
GCTGATGTTTGGGTGCCAGG	MAP2K1	8842	3299.25	-3.06939	-2.4995
CCAGGCCAAGGACCCCCGGG	MAP2K1	3814	1423.13	0.075401	-0.219144
AAAAAGCTTCCGCCTGATGG	EGFP	8797	3282.46	1.10337	1.20502
GCTGGGCTGGTTAAGGCCGA	MAP2K1	6097	2275	-1.63291	-0.800608
ACACAGAAAGACGACCCGCA	DCC (Avana)	9707	3622.01	0.416383	0.130065
ATCTTAGGATGGAGGTTCTC	MAP2K1	9594	3579.85	-0.177878	0.235062
TGGAGGGCTTGACATCTGCA	MAP2K1	9478	3536.56	-1.4391	-1.06881
GGGACTGTCTCTGGTAGAGA	MAP2K1	5243	1956.34	-2.61432	-2.30408
TCACTGTGACTCAGTCACCG	LAMA1 (Avana)	12140	4529.85	0.504196	0.247751
GCAGAAGGTGGGAGAACTGA	MAP2K1	5574	2079.85	-4.10628	-3.87881
AGTCAGCCACCAGCCCCGAA	EEF2 (Avana)	12131	4526.49	-2.48085	-2.0093
TTGGACATACTGGATACAGC	NRAS	12635	4714.55	0.359572	0.357209
TGGAAGCAGTAACTTTGCCG	BACE2 (Avana)	13657	5095.89	0.523041	0.444295
CCATTGCTCCAGAGGCTGAG	MAP2K1	11010	4108.2	0.439647	0.255792
AGCCAGTCTCTGCATGACCG	LAMA1 (Avana)	14244	5314.92	0.182465	0.596494
ACTCCACTGGGCAGTTTTGG	MAP2K1	8910	3324.62	-1.54553	-1.91786
GCATCTCCAGGTAGTAGCCG	BACE2 (Avana)	7704	2874.62	0.450636	0.593604
CTGGATTTCGAGCTGAGCAT	DCC (Avana)	17607	6569.77	0.587479	0.413307
GCTGGAGCTAATATCCCAGC	PCNA (Brunello)	5724	2135.82	-8.44172	-11.0612
GGCCTTGCAGAAGAAGCTGG	MAP2K1	6127	2286.19	-2.86073	-3.77169
CGATGCCCGTCTATGGCCCG	EGFP	16938	6320.14	1.00883	1.24701
ACGTCAACTGCTGGAGTGGG	EGFP	16141	6022.75	0.683144	0.617152
CTCCTCCAGCTTCTTCTGCA	MAP2K1	13222	4933.58	-0.47156	-0.469319
TTAGCTCTCACCTTTCCGGA	VCP (Avana)	14751	5504.1	-2.94897	-2.58652
TCAAATCTGCTCTCTCTGCG	MAP2K1	9989	3727.23	-2.84918	-2.29353
AAGATCAGTGAGCTGGGGGC	MAP2K1	7940	2962.68	-0.993259	-0.463479
TATTCTCGATCTTAGGATGG	MAP2K1	2157	804.85	-3.63309	-5.20762
CTCCCGGGGGTCCTTGGCCT	MAP2K1	5975	2229.48	1.27465	1.09382
GTCCTCATCCGGTCAGGCTG	EGFP	11555	4311.56	0.790086	0.906647
CAACCGGCGGGCCCCTACAA	EGFP	7327	2733.95	0.99018	1.22522
CCAGGTGGAACTCAGCCCAG	EEF2K (Avana)	13050	4869.4	0.24403	0.512035
AGCAGCATGGGTTGGTGTGC	MAP2K1	9417	3513.8	-0.503303	-0.601916
CCGGGGGTCCTTGGCCTGGG	MAP2K1	4402	1642.54	-0.0840433	-0.77068
CAGTATCTGCATGGAGCACA	MAP2K1	12363	4613.05	-2.0315	-1.69375
AGATCAAGCTCTGTGACTTT	MAP2K1	6428	2398.5	1.03066	0.763729
CTTCTGCAAGGCCTCCAAGT	MAP2K1	12655	4722.01	0.216073	0.00673037
TGGCCAGGTTGCGGTCGCAG	PCNA (Avana, Brunello)	7344	2740.3	-4.76813	-6.97389
CAATCCGGAACCAGATCATA	MAP2K1	4862	1814.18	-0.279227	0.226237
TGGTTGGAGCAGGTGGTGTT	NRAS	9959	3716.04	0.78784	0.634382
CGGGGGTCCTTGGCCTGGGT	MAP2K1	5213	1945.15	-0.480673	0.191364
TCTCCCCACGGGAGTTGACT	MAP2K1	13090	4884.32	0.60119	0.779597
CATGGGTTGGTGTGCTGGGC	MAP2K1	11080	4134.32	-0.659011	-0.195566
GGGGCCGGGTTCAGCTGGAT	MAP2K1	4816	1797.01	-2.49349	-2.18159
CGAAGATCTCATCTTCCGCC	EEF2K (GeCKOv2)	13943	5202.61	0.201091	0.438013
GTAGGACCTTGTGCCCACGA	MAP2K1	8063	3008.58	-4.92943	-5.4547
AAGGAGCTGGAGCTGATGTT	MAP2K1	7389	2757.09	-0.183125	-0.840035
TGACCAGGCCAGAAGGCTTG	MAP2K1	4811	1795.15	-0.0302157	-0.978868
GACGCCCATCCAGCTGAACC	MAP2K1	9715	3625	-1.49066	-1.87382
TAGACGCCAGCAGCATGGGT	MAP2K1	13115	4893.65	-2.17614	-1.849
TTGAGAAGATCAGTGAGCTG	MAP2K1	4916	1834.33	-4.79625	-4.8549
GCTGAGGAAGTGGATTTTGC	MAP2K1	7433	2773.5	0.798818	0.769454
TCCTCCAGATGCCAAGGAGC	MAP2K1	8193	3057.09	-2.78319	-2.94781
AGTGAGCTGGGGGCTGGCAA	MAP2K1	8341	3112.31	-3.60384	-3.63448
TTCTCCCACCTTCTGCTTCT	MAP2K1	15430	5757.46	0.80836	0.889104
ACATCCTAGTCAACTCCCGT	MAP2K1	6536	2438.8	-4.10518	-5.04649
TGGCAGTGGAAAATCTGCGG	EGFP	9561	3567.53	0.993297	0.658985
ATACGTGCAAATTCACCAGA	PCNA (GeCKOv2, Brunello)	10168	3794.03	-5.2061	-3.98129
CCAGGCTACTCACAGCTAAG	MAP2K1	7010	2615.67	0.510595	0.259592
CCTGGAGTCTTTCTGGCTGC	MAP2K1	9014	3363.43	-0.784686	-1.39935
GTACACACAAGGAAGCTGGA	BACE2 (Avana)	7849	2928.73	1.11176	0.544052
AGGGGCCTCCCGGGGGTCCT	MAP2K1	6252	2332.83	1.2429	1.42319
CCTTGTGCCCACGAAGGAGT	MAP2K1	12980	4843.28	-1.91144	-1.87895
AAGAATTAGGCACGGTTACT	EGFP	8510	3175.37	1.1323	1.08147
CCTCCTCCAAAACTGCCCAG	MAP2K1	10957	4088.43	-4.6385	-4.61002
ACTGTCTCTGGTAGAGATGG	MAP2K1	6775	2527.98	-5.85696	-5.09828
TGCAGCCAGAAAGACTCCAG	MAP2K1	4536	1692.54	-6.08834	-6.27907
AGCTCCTTGGCATCTGGAGG	MAP2K1	6901	2575	-0.602934	-1.25012
CTCTGTGACTTTGGGGTCAG	MAP2K1	9946	3711.19	-0.128311	-0.033615
GAGCTGGGGGCTGGCAATGG	MAP2K1	7077	2640.67	-2.23034	-2.64494
CCAGCTCTGCGGAGTAAGTA	MAP2K1	7457	2782.46	-0.482707	-0.43358
CCGTTAACTGCAGAGCCGTC	MAP2K1	5167	1927.98	-1.0788	-1.67423
TCTTACCCAGAAGCAGAAGG	MAP2K1	4764	1777.61	-4.85066	-3.94552
GACGCCCTAATGCCCATCGT	EGFP	17673	6594.4	1.21206	1.20906
CATCCCTCCTCCAGATGCCA	MAP2K1	9557	3566.04	-2.17731	-1.8426
CGGAGTAAGTATGGGGCGGG	MAP2K1	8659	3230.97	0.385311	0.472696
GGGTTCAGCTGGATGGGCGT	MAP2K1	8608	3211.94	-5.75636	-5.54903
ACTTTGGAACAGGACCAACT	MAP2K1	5744	2143.28	0.58585	0.650799
CCTCGTACAGGAGCTCGCAG	EEF2 (Avana)	5551	2071.27	-5.20629	-4.2325
TGCCGCTATACTAAAACCTT	EGFP	6051	2257.83	1.29568	0.813568
CCCGTTAACTGCAGAGCCGT	MAP2K1	8023	2993.65	-1.48655	-1.34774
AGTTGGTCCTGTTCCAAAGT	MAP2K1	6853	2557.09	0.0736623	-0.216653
GTTGGATTACATAGTCAACG	MAP2K1	1416	528.358	-5.29362	-3.82263
AGTTAACGGGACCAGCTCTG	MAP2K1	11954	4460.44	-1.39313	-1.50018
CAGGGTTGCGCAGAGGACTC	EGFP	12571	4690.67	0.982734	0.810852
GCCCACGAAGGAGTTGGCCA	MAP2K1	5637	2103.36	-0.731782	-1.42947
CATGGCAATTTTTGAGTTGT	MAP2K1	5674	2117.16	1.01945	1.19491
CCGACGGCTCTGCAGTTAAC	MAP2K1	7227	2696.64	1.11673	1.10333
GAATTCTTCCAGCTTTCTTC	MAP2K1	4913	1833.21	1.28922	1.16961
CAGCTGAACCCGGCCCCCGA	MAP2K1	4504	1680.6	-2.31304	-1.08684
AACTCAAAAATTGCCATGGG	MAP2K1	3109	1160.07	-1.94983	-1.26008
ACGGGAGTTGACTAGGATGT	MAP2K1	6824	2546.27	-2.82846	-3.04837
GTGCAACTCTCCGTACATCG	MAP2K1	6835	2550.37	-1.96448	-1.57879
GTTAACTGCAGAGCCGTCGG	MAP2K1	3086	1151.49	-1.71414	-1.36203
ATTCCAAGGTGAAGGAAACC	MAP2K1	6796	2535.82	-0.558487	0.109669
GGAGGCCTTGCAGAAGAAGC	MAP2K1	6057	2260.07	-1.75575	-1.35274
GTGCCAGGTGGAAGGAGATG	MAP2K1	8697	3245.15	-2.17507	-2.14397
CACCCAGGCCAAGGACCCCC	MAP2K1	4321	1612.31	-1.69182	-1.2973
AACATCCTAGTCAACTCCCG	MAP2K1	4914	1833.58	-2.07983	-2.03272
CCATACTTACTCCGCAGAGC	MAP2K1	6917	2580.97	-1.74232	-1.9988
TCACCTTTCTGGCCATGACC	MAP2K1	19859	7410.07	-2.43853	-2.30055
CTGCAGCCAGAAAGACTCCA	MAP2K1	4361	1627.24	-3.9247	-4.46304
CTTTCTCCAGCTAATTCATC	MAP2K1	4882	1821.64	0.487917	0.478519
CGCCGGGCTGACAATTAACG	EGFP	11781	4395.89	1.37802	1.28532
CATCATCTCCACCTACGGCG	EEF2 (Avana)	15670	5847.01	-2.2714	-2.41914
AATCCGGAACCAGATCATAA	MAP2K1	2969	1107.83	-0.214734	-0.594284
TTGGAACAGGACCAACTTGG	MAP2K1	7215	2692.16	-1.48448	-1.30049
CTCTGGTAGAGATGGCGGTT	MAP2K1	9107	3398.13	-1.80664	-1.21651
CACCAGGCTACTCACAGCTA	MAP2K1	7932	2959.7	-0.863745	-0.866404
CATTGCTCCAGAGGCTGAGA	MAP2K1	6756	2520.89	0.612764	0.300787
GGAGAAGTCGACATGCCCGG	EEF2 (Avana)	8365	3121.27	-0.813505	-1.43369
CCGTACATCGTGGGCTTCTA	MAP2K1	12852	4795.52	0.823832	0.620075
GATGAATTGCAGTTGTTCCG	VCP (GeCKOv2, Avana)	9876	3685.07	-4.18151	-3.79099
CCATAGAAGCCCACGATGTA	MAP2K1	9337	3483.95	-0.61811	-0.612476
CTTTGAGAAGATCAGTGAGC	MAP2K1	4594	1714.18	0.0305932	0.304451
GGGGGTCCTTGGCCTGGGTG	MAP2K1	3889	1451.12	0.399001	0.395476
GGAGCTGATGTTTGGGTGCC	MAP2K1	10523	3926.49	0.834423	0.803981
GCCTGCCCTGGCGTCCCCCG	BACE2 (Avana)	13073	4877.98	0.625076	0.330247
GACCAGGCCAGAAGGCTTGT	MAP2K1	4443	1657.83	-1.33287	-1.4943
CTTCAAATCTGCTCTCTCTG	MAP2K1	6237	2327.24	-0.833547	-0.581066
CTGCTGGCGTCTAAGTGTTT	MAP2K1	6711	2504.1	1.14648	1.0501
CCACTGGGCAGTTTTGGAGG	MAP2K1	8741	3261.56	0.447207	0.457428
TGAGAAGATCAGTGAGCTGG	MAP2K1	5000	1865.67	-7.74221	-5.85676
GATGGGCGTCGGCTTCTTCT	MAP2K1	6380	2380.59	1.46323	1.30876
ACTGCAGAGCCGTCGGGGGC	MAP2K1	4920	1835.82	-0.340236	-0.755281
GTGAGTTTGCCTTGATTAAC	MAP2K1	8197	3058.58	1.0685	0.693503
GTGTCGAGTAGCACGTTCGG	EEF2K (Brunello)	8475	3162.31	0.261711	-0.043151
TATCAAGAGATCTGATGCTG	MAP2K1	5194	1938.06	-0.9281	-0.507632
CAGTCAGACATCTGGAGCAT	MAP2K1	9504	3546.26	-7.51624	-6.783
TAAAAGGCCTGACATATCTG	MAP2K1	4754	1773.88	-3.78337	-4.22923
AAAAGGCCTGACATATCTGA	MAP2K1	4313	1609.33	-3.25886	-4.34885
AAAATTTGTAGCATACGGAA	MAP2K1	260	97.0148	0.479101	0.529222
TCACAGCTAAGGGGCCTCCC	MAP2K1	5989	2234.7	-0.105316	-0.242894
AACAACTCAAAAATTGCCAT	MAP2K1	2580	962.685	0.990249	1.29694
TGGCGAGATCAGTATCTGCA	MAP2K1	13026	4860.44	-2.97807	-2.71644
CCTGCATGTAAGGAAACGAG	MAP2K1	6579	2454.85	0.469454	0.0717769
AAGTTGGTCCTGTTCCAAAG	MAP2K1	3973	1482.46	0.276739	0.793204
GAGTTGACTAGGATGTTGGA	MAP2K1	4286	1599.25	-4.14139	-5.8887
CACAGCTAAGGGGCCTCCCG	MAP2K1	4280	1597.01	0.47845	-0.0237137
CTGCGGAGTAAGTATGGGGC	MAP2K1	6548	2443.28	0.485591	0.201162
AGCTTAAAGGAAGAAAGACA	MAP2K1	75	27.985	-4.85724	-4.85724
TGGTATTCTCGATCTTAGGA	MAP2K1	2029	757.089	-2.69412	-3.16997
ATGAATTAGCTGGAGAAAGG	MAP2K1	2390	891.79	-0.737715	-0.376656
CATGGTGAGTCTATTTATTC	MAP2K1	143	53.3581	0.207025	-1.31768
AGAATTCCTGAACAAATTTT	MAP2K1	158	58.9552	-3.57156	-2.39438
TTTATAAAATTTGTAGCATA	MAP2K1	207	77.2387	0.090916	0.624786
TTTGTGAATAAATGGTAAGT	MAP2K1	40	14.9254	-3.99325	-3.99325
ATCCAATTACCTGTTAATCA	MAP2K1	149	55.597	1.97104	2.68961
ACTTTTCCTAAAATTTGTTC	MAP2K1	76	28.3582	-2.25616	-4.87569
TTATGAAGAGTACCTAAACG	LAMA1 (Avana)	51	19.0298	-4.32408	-4.32408
TTCAAGATTTTGTGAATAAA	MAP2K1	10	3.73134	-2.24225	2.76724
CCTTTCCTCTAGGTAATAAA	MAP2K1	25	9.32835	-3.36854	-3.36854
AAGGTCTCCCACAAGCCTTC	MAP2K1	35	13.0597	2.90596	2.28715

## Sheet: SupData9_EnrichScreenLFCvalues
sgRNA	Gene	ctrl_counts	ctrl_rpm	DMSO_rep1_LFC	DMSO_rep2_LFC	sel_rep1_LFC	sel_rep2_LFC	tra_rep1_LFC	tra_rep2_LFC	cobi_rep1_LFC	cobi_rep2_LFC	bini_rep1_LFC	bini_rep2_LFC
GTCCTCATCCGGTCAGGCTG	EGFP	64352	9767.15	-0.017048	0.0157766	-1.22702	0.105407	-1.37101	-2.72818	-0.101284	-0.271854	-0.734163	-0.50956
TTCTGTTCATACCGACATGT	MAP2K1	61592	9348.24	0.0335586	-0.0321347	-2.01861	-1.44148	-2.57941	-1.22008	-0.812586	-0.939098	-1.60227	-1.27695
AGCCAGTCTCTGCATGACCG	LAMA1 (Avana)	55269	8388.56	-0.0374132	0.0341613	-2.30217	-2.28164	-4.13499	-2.44419	-0.156328	-0.620894	-1.33726	-1.30328
CTCCCACAAGCCTTCTGGCC	MAP2K1	62836	9537.05	0.0441621	-0.0425982	-1.60351	-1.49787	-6.9532	-4.26118	-0.395094	-0.329013	-1.00833	-1.4239
CAGGGTTGCGCAGAGGACTC	EGFP	75979	11531.9	0.00580523	-0.005455	-2.06004	-1.35012	-1.80296	-2.32483	-0.0690638	-0.417614	-1.27922	-1.12168
CTGAGACCCCACCCAGGCCA	MAP2K1	23669	3592.41	-0.0295859	0.0271536	-2.12739	-2.2627	-4.80834	-5.21488	-0.960784	-1.78088	-1.07798	-1.25986
TAGACGCCAGCAGCATGGGT	MAP2K1	6435	976.684	0.0888565	-0.0884416	-4.7676	-3.50657	-9.08093	-9.93322	-3.76976	-4.29402	-2.73347	-3.92115
AAAGCATGAACCTGCATGTA	MAP2K1	41277	6264.9	0.0208563	-0.0197988	-3.038	-2.52667	-7.8279	-7.67745	-1.25621	-1.40528	-2.10234	-2.01456
GGCCTTGCAGAAGAAGCTGG	MAP2K1	1543	234.192	0.243912	-0.273016	2.66097	0.290258	-2.62799	-3.00249	0.902719	-0.0363037	0.229064	-0.852978
CTTCGACGCCATCGTGCTCA	EGFP	106627	16183.5	0.0314612	-0.0300829	-0.252893	-0.72657	-2.7857	-2.94786	-0.164458	-0.0313876	-0.669932	-1.0342
GGCTTACGTGGGGGGCAAAA	EGFP	34552	5244.2	-0.0661677	0.0592994	-0.507498	-1.75888	-1.70527	-0.933795	-0.444173	-0.597324	-1.05686	-0.249361
ACACGTACTTTGACACAGAG	BACE2 (Avana)	58317	8851.17	-0.0480009	0.0435269	-1.38684	-1.35833	-0.985935	-1.79634	-0.143388	-0.679382	-1.23	-0.980762
TATGATCTGGTTCCGGATTG	MAP2K1	3295	500.105	-0.165547	0.139434	2.12901	-1.64072	0.391014	2.32259	0.74667	0.473446	0.129223	0.498488
AAGAATTAGGCACGGTTACT	EGFP	43334	6577.1	-0.0585856	0.0527616	-1.59258	-1.24402	-2.42218	-2.42338	-0.240855	-0.457017	-0.972311	-0.573768
CCGTACATCGTGGGCTTCTA	MAP2K1	61467	9329.27	-0.0392008	0.0357517	-1.31119	-1.84026	-1.83395	-2.35049	-0.65729	-0.644489	-1.5347	-1.47084
CGATGCCCGTCTATGGCCCG	EGFP	96583	14659.1	0.077893	-0.0769279	-1.64753	-1.52215	-1.35654	-2.6769	-0.265029	-0.583725	-1.11397	-0.866165
AGTCAGCCACCAGCCCCGAA	EEF2 (Avana)	6453	979.416	-0.0321651	0.0294707	-2.446	-2.51264	-2.24068	-8.57273	-0.474723	-0.307658	-1.36818	-1.95264
GGTATTCCGAAGTCCTCCGC	EGFP	60382	9164.59	-0.0509005	0.0460693	-1.67724	-0.964503	-2.13561	-1.80039	-0.238909	-0.925289	-1.43104	-1.26166
CAAGTGAGCATAAGCGATGT	EGFP	71142	10797.7	0.0398619	-0.0383363	-0.608274	-0.394758	-0.998775	-2.27241	0.139119	-0.190117	-0.905716	-0.468988
CCCCTTAGCTGTGAGTAGCC	MAP2K1	67830	10295	0.0285695	-0.0272639	-0.228395	-0.852014	-5.53927	-3.27272	-0.345646	-0.678767	-1.11395	-1.32192
TTGACATTCTGGTTCGAGCT	EEF2K (GeCKOv2)	115662	17554.8	0.0439897	-0.0424268	-1.4568	-1.17922	-1.7932	-1.8919	-0.19138	-0.544384	-0.736483	-0.627594
CGGCTTCTTCTTGGGCATTT	MAP2K1	78453	11907.4	-0.134099	0.115142	-2.15938	-2.16484	-2.43065	-2.30394	-0.807722	-1.28805	-1.15718	-1.06824
TGGCAGTGGAAAATCTGCGG	EGFP	53361	8098.97	-0.105932	0.0925668	-1.54346	-1.97617	-3.1137	-5.60822	-0.374646	-1.0399	-0.937526	-1.01171
TGACCAGGCCAGAAGGCTTG	MAP2K1	9951	1510.33	0.021697	-0.0206086	-2.19418	-1.67501	-9.50931	-10.1666	-0.880595	-2.13328	0.440618	0.314023
TTGACTTGTGCTCCCCACTT	MAP2K1	111588	16936.5	-0.0448895	0.0407881	-2.31437	-0.760048	-3.6917	-3.93521	-0.446211	-1.26399	-1.74851	-1.64887
CTGCGGAGTAAGTATGGGGC	MAP2K1	16759	2543.63	-0.116639	0.101242	-4.21627	-2.7067	-6.85778	-1.42187	-2.28324	-1.69429	-2.4059	-2.79042
CTTCTGCAAGGCCTCCAAGT	MAP2K1	32850	4985.87	-0.0532956	0.0481622	-2.45411	-2.05401	-2.98105	-4.70461	-0.921973	-1.85231	-2.21972	-1.37406
GTTCTCCCACCTTCTGCTTC	MAP2K1	38232	5802.73	-0.0665295	0.0596097	0.229864	-0.130251	0.453531	1.62403	-0.0437087	-0.288354	-0.686756	-0.227292
ACACAGAAAGACGACCCGCA	DCC (Avana)	39069	5929.77	0.031584	-0.0302029	-1.46816	-2.42709	-2.10827	-2.72332	-0.409364	-0.392905	-0.895266	-1.13796
CCATTCTCAACCGGTCCAAT	EGFP	109821	16668.3	0.0396718	-0.0381485	-1.15635	-1.61072	-0.930373	-0.968161	-0.181466	-0.392641	-1.002	-0.842267
GAGGGGGCTTCAAACATGTG	EGFP	50760	7704.2	-0.0961298	0.0845214	-1.49915	-0.50023	-4.35073	-6.64061	-0.38305	-0.998584	-0.830099	-0.746199
CTCACAGCTAAGGGGCCTCC	MAP2K1	24668	3744.03	0.0401502	-0.0386212	-3.1503	-2.78816	-7.72964	-3.05343	-1.85721	-1.58965	-1.46822	-0.320353
TCACCTCCGAACGAACACCT	EGFP	124665	18921.3	0.0277757	-0.026492	-1.37014	-0.758298	-2.04927	-1.53543	0.0444287	-0.13379	-0.303335	-0.633737
GTAGGGTACAGCGTCAGCTT	EGFP	42691	6479.51	0.0331624	-0.0317466	-1.55154	-1.70017	-2.51006	-2.50472	-0.210161	-0.623763	-1.27912	-0.613533
ATCGTTGCTGACAGGATCTA	EGFP	78476	11910.8	-0.0163699	0.0151559	-0.613527	-0.855723	-2.61603	-3.59982	0.0280341	-0.292362	-1.21766	-0.383766
ACGTCAACTGCTGGAGTGGG	EGFP	99440	15092.7	0.0277965	-0.0265122	-1.27699	-1.76413	-3.55317	-1.43749	-0.0290817	-0.315529	-1.20865	-1.12294
GAGATCTGATGCTGAGGAAG	MAP2K1	11893	1805.08	0.05584	-0.0543007	-1.39657	0.250824	-6.96837	-2.50778	-0.437056	-0.45837	-0.373315	-0.0140276
TGCCGCTATACTAAAACCTT	EGFP	32663	4957.49	-0.0107922	0.010029	-1.6607	-0.861764	-3.48142	-7.17185	-0.145835	-0.372487	-0.391996	-1.34634
TGGCCTGGTCATGGCCAGAA	MAP2K1	43805	6648.59	0.0629318	-0.0615009	-1.73639	-1.64405	-2.77822	-3.88172	-0.425761	-0.724662	-1.41869	-0.785563
GTGAGTTTGCCTTGATTAAC	MAP2K1	45259	6869.27	0.00292707	-0.00274516	-1.53146	-0.723409	-4.35024	-3.44762	0.0552056	-0.000902739	-1.12562	-1.20566
TGTCCTCCTCGACTGCTCCG	DCC (Avana)	98479	14946.8	0.0790259	-0.0781094	-0.021947	-0.737437	-1.68385	-2.62139	0.0929203	-0.288498	-0.815032	-0.941328
ACTCTGTGCAGTCAGACATC	MAP2K1	65854	9995.12	-0.0372535	0.0340191	-1.84527	-2.36671	-1.97864	-3.07876	-0.869229	-0.932856	-1.75135	-1.54017
GCCATGGTAGACAACCTGCA	BACE2 (Avana)	44765	6794.29	0.0493523	-0.0477759	-0.165082	-1.43638	-5.49128	-1.52793	-0.215316	-0.624145	-1.26765	-1.1919
CCACATCTCTGGGAGCCGAA	DCC (Avana)	57953	8795.93	0.0177161	-0.0167819	-1.58692	-1.08092	-4.36728	-2.21625	0.0745438	-0.763087	-1.014	-1.14264
TTGGTGTGCTGGGCTGGTTA	MAP2K1	28727	4360.09	-0.0364685	0.0333194	0.596105	-1.5292	-7.43736	-9.35286	-0.837265	-0.377104	-0.949221	0.087381
TCACTTGTCTATACGGGGTA	EGFP	47730	7244.31	-0.0188264	0.0174019	-1.81077	-1.00522	-0.818103	-0.157652	-0.413117	-0.726534	-1.47346	-1.25684
GCAGAAGGTGGGAGAACTGA	MAP2K1	587	89.093	-0.548756	0.374227	6.71957	6.76924	7.18086	7.14703	5.08424	5.67244	6.22746	5.95148
AAAACAGGACGATGTGCGGC	EGFP	61301	9304.08	0.0363616	-0.0348859	-1.20744	-2.11467	-6.48588	-0.813329	-0.239244	-0.525604	-0.455764	-0.967074
AGCTTTCGAAATTGAGTGTC	EGFP	71189	10804.8	0.00677247	-0.00636804	-0.206313	-1.58636	-2.11706	-1.67438	-0.0843286	-0.556981	-0.399423	-0.692574
TCAAATCTGCTCTCTCTGCG	MAP2K1	994	150.866	0.289323	-0.336167	-2.56514	-3.47956	-6.19436	-7.24666	-2.12462	-3.34866	-3.91684	-3.00735
ATGTTTGGGTGCCAGGTGGA	MAP2K1	23408	3552.79	-0.0730811	0.0652051	-2.7271	-2.38004	-1.79578	-6.87422	-1.55122	-2.14044	-1.42719	-2.06981
TCGGGCAGTGAGTACAATAC	EGFP	86199	13083	0.0901036	-0.0897628	-0.908544	-2.24938	-2.05968	-4.31208	-0.178008	-0.655594	-0.606466	-0.81086
TTGTACGGTACTGGCTTTGT	EGFP	111862	16978.1	0.13328	-0.136999	-1.43603	-0.686283	-0.0970192	-3.99696	-0.10048	0.0346618	-0.932617	-0.850432
CGCCGGGCTGACAATTAACG	EGFP	70538	10706	0.087226	-0.0867179	-1.1507	-1.21939	-2.25221	-1.31693	-0.241788	-0.756727	-0.475022	-0.883627
GCTTCTCCCTCAGATATGTC	MAP2K1	6127	929.937	-0.0617489	0.0554969	-1.92443	-3.08461	-2.29478	0.845616	-1.4361	0.90029	-0.133976	-1.71695
CATCATCTCCACCTACGGCG	EEF2 (Avana)	5824	883.949	-0.0901478	0.0795624	-1.67847	3.25073	-4.24603	-5.83626	0.255809	2.13983	-2.21659	2.29305
GCTGGGCTGGTTAAGGCCGA	MAP2K1	7961	1208.3	0.1016	-0.102054	1.83375	1.31347	-9.18766	-10.24	-0.207154	-0.0808582	0.262781	1.41329
ATGACATTGCGCGTCTACGG	EGFP	96663	14671.2	0.07371	-0.0725818	-0.797707	-0.838182	-1.66384	-1.17024	0.389635	-0.119607	-0.654175	-0.800911
GACGCCCTAATGCCCATCGT	EGFP	100041	15183.9	0.0712483	-0.0700362	-1.23359	-1.19281	-0.306308	-1.93025	0.0670856	-0.0360102	-0.817251	-1.00473
TCTCCCCACGGGAGTTGACT	MAP2K1	54638	8292.79	-0.0505722	0.045782	-0.64012	-1.20384	-0.722247	-1.62967	-0.983097	0.641678	-1.1783	-0.822362
ATCTTAGGATGGAGGTTCTC	MAP2K1	36500	5539.86	-0.0146072	0.0135398	-1.01071	-2.22428	-6.82752	-0.93448	-0.537716	-1.13635	-1.40972	-1.84937
TTCTCCCACCTTCTGCTTCT	MAP2K1	72125	10946.9	0.020229	-0.0191951	1.34161	1.1076	3.3553	3.48017	0.902801	1.00311	0.669635	1.25045
CTGGATTTCGAGCTGAGCAT	DCC (Avana)	68569	10407.2	0.00341904	-0.00320762	-1.9814	-1.85134	-2.15178	-1.00129	-0.0301644	-0.308418	-0.606046	-0.558263
CTTTCTCCAGCTAATTCATC	MAP2K1	20976	3183.67	-0.070431	0.0629474	-1.3782	-0.698388	-6.83755	-7.71338	-0.613192	-0.297945	-0.90633	-0.0132878
CGAGCAAAGATTGTTGGATA	EGFP	56652	8598.46	-0.00992344	0.00922701	-1.81344	-0.759795	-7.22093	-1.22381	-0.240484	-0.730515	-0.6861	-1.35408
CCAGGTGGAACTCAGCCCAG	EEF2K (Avana)	43836	6653.29	-0.027802	0.0255463	-1.53727	0.0390597	-4.37244	-1.37447	0.0609878	-0.488311	-1.28604	-0.946152
GAAGACGTGCTGGCGTCACC	EGFP	61478	9330.94	0.102824	-0.103374	-1.75003	-1.21135	-0.437762	-1.856	-0.147222	-0.173384	-0.854497	-0.873628
TGGTTGGAGCAGGTGGTGTT	NRAS	41877	6355.96	0.056006	-0.0544684	-1.43529	-1.79818	-3.20397	-4.73439	0.265536	-0.255875	-0.641437	-1.25345
CCATTGCTCCAGAGGCTGAG	MAP2K1	53703	8150.87	0.0459835	-0.0444109	-1.90673	-0.802242	-5.11747	-2.98707	-0.67166	-0.817618	-0.911149	-0.769246
AGGGGCCTCCCGGGGGTCCT	MAP2K1	33626	5103.65	-0.539652	0.369712	-2.56994	-1.67188	-1.44713	-1.98349	-1.44863	-2.00385	-0.180524	-0.26615
CTTCTGCTTCTGGGTAAGAA	MAP2K1	21218	3220.4	-0.0665133	0.0595958	2.26223	2.1701	1.24546	1.30906	2.16993	2.79384	2.05259	2.54345
GTTGGTCCTGTTCCAAAGTG	MAP2K1	16113	2445.58	0.0159761	-0.0151158	-2.09104	-0.77654	-8.03589	-0.981732	-1.60875	0.633551	-2.08479	-2.05346
ATGGGCGTCGGCTTCTTCTT	MAP2K1	30647	4651.51	-0.0609456	0.0548035	-3.47776	-2.15138	-3.46566	-2.79234	-1.62347	-2.01737	-2.44373	-2.61244
CTGCTGGCGTCTAAGTGTTT	MAP2K1	30093	4567.42	-0.0737467	0.0657709	-2.17172	-1.63503	-3.71852	-4.06896	-0.731794	-1.3773	-1.75896	-1.30188
GCTGAGGAAGTGGATTTTGC	MAP2K1	35248	5349.83	-0.0353437	0.0323156	1.04717	1.06824	-2.30883	-0.420896	0.958233	1.04215	1.15424	1.15102
CAAAAATTGCCATGGGAGGT	MAP2K1	16066	2438.45	-0.243205	0.195608	-2.46011	-1.65845	-5.39653	-9.88782	-2.01928	-2.552	-1.91745	-1.60218
TCAACGAGGTAAGTACTGCC	MAP2K1	50868	7720.59	0.0953551	-0.0953519	-2.83359	-2.07675	-1.27766	-1.24425	-1.30575	-1.57516	-1.95583	-2.56825
CATGGCAATTTTTGAGTTGT	MAP2K1	30254	4591.86	-0.067529	0.0604664	-1.75886	-2.21353	-2.45198	-5.173	-0.269577	-0.907901	-1.27952	-0.100364
GTATACGCTTCCAGAGAACA	MAP2K1	20316	3083.5	0.0580966	-0.0565842	-1.42195	-2.53327	-1.6962	-7.96563	-1.1654	-1.69272	-1.42315	-1.54308
AGATCAAGCTCTGTGACTTT	MAP2K1	29844	4529.63	0.0187905	-0.0178126	-0.302278	-0.405038	-2.78964	-3.7311	-0.81842	-0.458489	-0.605847	-1.47104
AGCTCCAGCTCCTTGGCATC	MAP2K1	45782	6948.65	-0.0349874	0.0319972	-0.748813	-3.04005	-2.26665	-5.09808	-1.66334	-2.0142	-1.85395	-2.32488
CAATGGCGGTGTGGTGTTCA	MAP2K1	56676	8602.11	-0.0106935	0.00993795	-1.54037	-2.43313	-3.14383	-3.42432	-1.08752	-1.6516	-1.94929	-0.746587
CTCCATGGCCAACTCCTTCG	MAP2K1	48351	7338.56	-0.0612269	0.0550464	-1.7325	-1.30266	-2.24444	0.100877	-0.782575	-0.622362	-1.78867	-1.3041
TAAGTTGGCTCCTTGTTCTC	MAP2K1	51398	7801.03	0.0287025	-0.0273934	-2.70403	-1.61439	-2.4609	-4.17826	-1.18144	-1.37535	-1.89151	-2.29
TGAGTCCCCTGGAGTCTTTC	MAP2K1	83550	12681	-0.0148345	0.0137484	-2.01899	-2.23172	-3.54412	-1.79318	-1.09627	-1.345	-1.90754	-1.79453
CGAAGATCTCATCTTCCGCC	EEF2K (GeCKOv2)	39031	5924	-0.0594137	0.0534788	-1.95453	-0.175822	-3.77994	-4.74563	-0.146027	-0.204201	-0.151319	-0.664242
AAGGAGCTGGAGCTGATGTT	MAP2K1	14801	2246.45	0.0182426	-0.0172869	-3.48931	-3.63112	-7.13105	-6.07044	-1.6892	-2.03792	-3.03722	-1.40238
TGGAAGCAGTAACTTTGCCG	BACE2 (Avana)	42639	6471.62	-0.0106647	0.00991137	-1.40261	-0.706735	-2.21899	-2.77981	-0.321407	-0.829	-1.64971	-0.602982
CAACCGGCGGGCCCCTACAA	EGFP	42613	6467.67	-0.297645	0.232036	-1.23008	-0.518727	-1.16234	-4.5943	-0.790571	-1.19179	-1.01813	-1.34464
TCCTCCAGATGCCAAGGAGC	MAP2K1	3749	569.012	0.27445	-0.314958	-4.95987	-3.58736	-9.15485	-8.45001	-1.1007	-4.61152	-5.62329	-3.55434
GGAGCTGATGTTTGGGTGCC	MAP2K1	56585	8588.3	-0.0294783	0.0270568	-1.18468	-1.73477	-1.83006	-1.12313	-0.777124	-0.891312	-1.62957	-1.12901
CATTGCTCCAGAGGCTGAGA	MAP2K1	18206	2763.25	-0.0505408	0.0457544	-2.96134	-0.0946147	-11.0896	-10.0682	-1.16669	-0.956482	-2.63481	-2.19408
GTACACACAAGGAAGCTGGA	BACE2 (Avana)	36685	5567.94	0.0726942	-0.0715304	-1.59105	-0.307263	-2.18696	-3.02758	-0.160366	0.281322	-0.115746	-0.465646
TCACAGCTAAGGGGCCTCCC	MAP2K1	16487	2502.35	-0.0455876	0.0414035	-2.61383	-3.28075	-8.29328	-9.47413	-0.660336	-1.80819	-1.16959	-0.573605
CCGGGGGTCCTTGGCCTGGG	MAP2K1	12072	1832.25	-0.095884	0.0843183	-1.67204	-2.66718	-0.183148	-0.875136	-1.05027	-1.99381	-1.11291	-1.47356
TTCCAGACTGAACACTCCAC	MAP2K1	1803	273.654	0.231524	-0.25659	-4.51424	-3.61315	2.53479	-8.10147	-2.85911	-4.55631	-2.44543	-4.7685
TCAAGGCAAACTCACCTTTC	MAP2K1	71372	10832.6	0.00989431	-0.00932307	-0.101157	-0.704973	-1.94364	-1.12059	-0.286723	-0.241823	-1.20164	-1.06571
GCTGCTGGCGTCTAAGTGTT	MAP2K1	20777	3153.47	-0.106978	0.0934189	-1.6891	-2.3776	-3.87706	-5.80462	-1.63057	-2.1956	-1.34399	-0.639376
AGGAAGTGGATTTTGCAGGT	MAP2K1	7482	1135.59	-0.248254	0.199084	5.64448	5.86547	-0.714744	-0.214846	4.58763	4.54221	6.60386	5.88036
CAGCCGCATCTCCTTCCACC	MAP2K1	23022	3494.21	0.03488	-0.0334302	-3.6452	-3.21983	-2.17469	-2.16918	-2.11071	-3.11063	-1.58048	-2.40453
CTGGCCATGACCAGGCCAGA	MAP2K1	40437	6137.4	0.0187481	-0.017772	0.600158	-0.634754	-1.3641	-0.148317	-0.463091	-0.552526	-1.32001	-0.0883886
AGGAGCTGGAGCTGATGTTT	MAP2K1	16006	2429.34	-0.0668393	0.0598754	-2.91079	-3.23241	-0.211653	-7.00252	-1.33633	-1.8909	-1.68986	-1.18076
CATGGGTTGGTGTGCTGGGC	MAP2K1	13721	2082.53	-0.15831	0.133926	-0.817341	-3.15994	-0.0923896	-2.09233	-2.2068	-2.82497	-2.53076	-2.44753
CCGTTAACTGCAGAGCCGTC	MAP2K1	5423	823.086	0.0577021	-0.0561844	-0.253037	-4.19803	-9.34358	-9.29161	-2.88823	-3.16488	-1.77179	-4.22782
TCACTGTGACTCAGTCACCG	LAMA1 (Avana)	37939	5758.26	0.0477587	-0.0461822	-1.34915	-1.19512	-2.27624	-3.31035	-0.316546	-0.158107	-0.479615	-1.09719
ATATTTCGGCAGTTGCAGCA	EGFP	68873	10453.3	-0.0139437	0.0129305	-1.04877	-1.37773	-0.593876	-1.16563	-0.127989	-0.0793333	-1.25158	-0.604084
GCATGGCCGTGGCATTCACA	LAMA1 (Avana)	52700	7998.64	-0.0035192	0.00328625	-1.21042	-1.6127	-2.5	-2.54884	-0.0903801	0.240959	-1.53957	-1.06185
TGGTAGAGATGGCGGTTGGG	MAP2K1	1457	221.139	0.0938823	-0.0937801	-3.40721	-4.22867	-7.79532	-7.09048	-3.51534	-1.17066	-2.53412	-1.51697
CCCGTTAACTGCAGAGCCGT	MAP2K1	7904	1199.64	0.115097	-0.116744	-4.72695	-2.99009	-9.3773	-3.52045	-3.01365	-2.50028	-2.68269	-3.91209
GATGGGCGTCGGCTTCTTCT	MAP2K1	23628	3586.18	-0.426165	0.309638	-3.20008	-2.80467	-10.5807	-4.76389	-1.72528	-2.53162	-1.93145	-2.25974
AAAAAGCTTCCGCCTGATGG	EGFP	46882	7115.6	-0.0719094	0.0642078	-1.40366	-1.73565	-0.45912	-0.23015	-0.714871	-0.848326	-1.45744	-1.19634
CCTCCCGGGGGTCCTTGGCC	MAP2K1	27003	4098.43	-0.0436583	0.0397013	-2.29418	-2.47976	-5.35262	-2.39048	-0.759532	-1.21547	-1.16412	-1.67713
GCAACCTAACAAAAAGTGAG	EEF2K (Avana)	11653	1768.66	0.0163065	-0.0154319	-0.689759	-1.49474	-8.11816	0.396261	-0.00571473	0.313647	-0.129562	-0.314943
TGTGCTCCCCACTTTGGAAC	MAP2K1	57108	8667.68	0.0125762	-0.0118716	-0.499902	-1.67382	-3.2337	-3.61243	-1.41305	-1.44984	-1.1026	-2.37567
CGGGCAGCTCATCGACTCCA	MAP2K1	5561	844.031	0.112052	-0.113405	-1.50123	2.34263	-1.33965	-2.51247	-2.39615	-2.06569	-1.98793	-3.15749
CTCCCGGGGGTCCTTGGCCT	MAP2K1	32413	4919.54	-0.12299	0.106333	-1.53017	-1.57349	-0.751696	-3.28275	-0.727007	-0.864774	-0.806183	-0.873423
GTCCAAGATGGGGACACACC	MAP2K1	38871	5899.72	0.0462904	-0.0447168	-0.00325554	-0.92713	-3.67177	-3.48152	-0.609729	-0.932003	-2.00494	-1.18257
GCATCTCCAGGTAGTAGCCG	BACE2 (Avana)	25309	3841.32	0.0637263	-0.062312	-2.06141	0.0930327	-2.51745	-0.162358	-0.505701	-0.576364	-0.592377	-1.25204
ATTCCAAGGTGAAGGAAACC	MAP2K1	22811	3462.18	-0.057159	0.0515244	-3.23728	-1.53526	-1.32009	-2.78233	-1.05857	-1.69497	-1.363	-0.94104
CAATCCGGAACCAGATCATA	MAP2K1	14728	2235.37	0.0727413	-0.071579	4.17268	4.63616	4.1311	4.55467	3.30096	4.14557	3.73195	4.48174
GCCTGCCCTGGCGTCCCCCG	BACE2 (Avana)	38945	5910.95	0.0613503	-0.0598891	-1.76378	0.820231	-3.10039	-1.01801	-0.372362	-0.233593	-0.978116	-0.723587
CCACTGGGCAGTTTTGGAGG	MAP2K1	32132	4876.9	-0.23876	0.192531	-2.80102	-1.25909	-4.27012	-3.22071	-1.51277	-1.59448	-2.41238	-1.86506
CCTGCAGCTCCCTTATGATC	MAP2K1	14720	2234.16	-0.0733059	0.0653962	5.88559	5.73624	5.80336	5.72741	4.6886	5.17647	5.58259	5.51819
CGGAGTAAGTATGGGGCGGG	MAP2K1	33259	5047.95	-0.0294396	0.0270219	-2.89746	-1.83971	-1.62519	-3.1861	-1.29103	-1.06117	-1.88005	-0.821613
CCGACGGCTCTGCAGTTAAC	MAP2K1	36653	5563.08	0.063008	-0.0615787	-2.06491	-1.10345	-2.73939	-0.529368	-0.245077	-0.612588	-1.56348	-1.20785
CCTGCATGTAAGGAAACGAG	MAP2K1	22745	3452.17	0.125459	-0.128221	-1.86881	-2.77116	-4.70338	-4.12075	-1.63881	-1.26837	-2.61054	-2.70424
GGTTGGCTCTGCTCCACCAT	MAP2K1	11266	1709.92	0.0624718	-0.0610317	4.56061	4.95144	-6.91738	-5.83471	3.22696	3.50975	5.18008	4.85005
GCTTTCATAGGCATACAGGT	DCC (Avana)	24450	3710.95	0.0244455	-0.0232628	-0.811131	-1.97173	0.937725	-1.70357	0.20248	0.612382	-1.01968	-0.887721
CCAGGCTACTCACAGCTAAG	MAP2K1	19496	2959.04	0.0312083	-0.0298359	-1.6298	-0.4867	-1.36669	-2.79167	-1.61099	-2.6619	-1.88807	-1.38114
CCTCTCGTTTCCTTACATGC	MAP2K1	21976	3335.45	0.0537161	-0.0521582	-1.43459	-2.82908	0.562994	-2.80168	-2.5316	-2.51468	-2.14196	-2.2231
CCATAGAAGCCCACGATGTA	MAP2K1	9651	1464.8	0.0132229	-0.0124875	-1.61515	-3.5502	-8.18782	0.748116	-1.74703	-2.01522	-1.23581	-1.27506
CACAGCTAAGGGGCCTCCCG	MAP2K1	9584	1454.63	-0.00393055	0.00366936	-2.41297	-2.94165	-6.98766	-5.57158	-1.77416	-2.3725	-2.71735	-2.38238
GTGGTTGGAGCAGGTGGTGT	NRAS	12316	1869.28	0.0447127	-0.0431456	-1.52636	-1.4449	-5.27664	-3.18659	0.555982	-0.38958	-1.17358	-0.512879
CCGAACGTGCTACTCGACAC	EEF2K (GeCKOv2)	29331	4451.77	0.0123783	-0.0116833	-0.960327	-2.34494	-4.18527	-4.76707	-0.515054	-0.44856	-1.69441	-1.45881
GATCAAGTCCTGAAGAAAGC	MAP2K1	2750	417.386	-0.0412358	0.0375576	-2.50052	-3.1489	-8.70869	-8.00385	-2.18713	-1.35103	-2.91873	-2.6154
GGGCTGGTTAAGGCCGATGG	MAP2K1	5444	826.273	0.14517	-0.150541	3.15661	3.78678	-2.09616	-7.63917	1.66626	2.22371	2.35331	2.99799
ACCAGGCTACTCACAGCTAA	MAP2K1	10819	1642.07	-0.0159947	0.0148122	-1.10193	-0.366089	-2.53131	-4.36485	-1.04577	-0.618837	-1.71055	-1.99991
GGGGGTCCTTGGCCTGGGTG	MAP2K1	13557	2057.64	-0.072051	0.0643285	-0.845198	-1.19422	-3.06437	-7.38228	-1.52546	-1.57989	-1.33584	-0.913187
CCCGACGGCTCTGCAGTTAA	MAP2K1	33965	5155.1	-0.0180488	0.0166917	-2.03824	-1.28014	-0.954097	-3.1848	-0.409855	-0.17494	-0.908691	-1.36125
GGAGAAGTCGACATGCCCGG	EEF2 (Avana)	8300	1259.75	0.0186189	-0.0176479	-1.45503	-2.15765	0.248671	0.644572	-1.07733	-1.13564	-1.83344	-1.47338
GAATTCTTCCAGCTTTCTTC	MAP2K1	23166	3516.06	-0.511478	0.355463	-2.54516	-2.42548	-1.05289	-2.02518	-1.47912	-2.30525	-0.626425	-1.68587
GTGCAACTCTCCGTACATCG	MAP2K1	2643	401.146	-0.239337	0.192931	-4.09316	-2.24624	-5.20098	-5.26622	-2.29354	-4.03035	-2.18349	-2.68805
CCAACTCCTTCGTGGGCACA	MAP2K1	10190	1546.61	0.00245591	-0.00230256	-1.07667	-1.49256	-2.63551	-7.16762	-1.86941	-2.06933	-1.88362	-2.89794
TCTGATGCCGTCACAATGCG	DCC (Avana)	79967	12137.1	0.0546959	-0.0531459	-1.23942	-0.56491	-1.42784	-1.92158	-0.0826236	-0.416796	-0.690549	-0.708397
TGGAGGGCTTGACATCTGCA	MAP2K1	5446	826.577	-0.0142995	0.0132572	-1.47112	-0.608133	-2.17483	-9.69275	-1.85394	-0.659328	-1.35647	-1.53767
ACAGCTAAGGGGCCTCCCGG	MAP2K1	6157	934.49	0.0774053	-0.0764198	-2.87872	-4.28682	-9.86958	-9.86958	-1.86845	-3.23549	-3.53675	-1.23303
TCTGCGGAGTAAGTATGGGG	MAP2K1	9651	1464.8	-0.128537	0.110747	-4.63532	-1.95647	-9.13302	-9.81263	-2.73875	-3.49812	-1.83278	-3.09688
CTGCAGAGCCGTCGGGGGCC	MAP2K1	22555	3423.33	-0.236889	0.191231	-0.90968	-4.70894	-10.5137	-8.11641	-2.65357	-3.3545	-2.68064	-3.3537
AGTGAGCTGGGGGCTGGCAA	MAP2K1	1677	254.53	-0.137091	0.117494	-3.66451	-2.1835	-6.94505	-1.00875	-1.59989	-1.33996	-2.55	-1.55059
AATCCGGAACCAGATCATAA	MAP2K1	4299	652.489	-0.159176	0.134587	2.24073	1.83951	1.83965	-0.0967073	2.17006	1.45002	1.85702	2.90728
GGAGTTGGAAGCGCGTTACC	MAP2K1	10306	1564.21	-0.0716847	0.0640164	-4.05548	-2.66385	-6.47102	1.88029	-1.40904	-2.51421	-2.79285	-2.70404
CACCCAGGCCAAGGACCCCC	MAP2K1	4128	626.535	-0.0267928	0.0246354	-3.83327	-2.00201	-9.29355	-8.89851	-0.910081	-2.53358	-1.52578	-3.58598
AGCAGCATGGGTTGGTGTGC	MAP2K1	14326	2174.36	-0.00443093	0.0041351	-3.44796	-3.83793	-8.41594	-11.087	-2.44927	0.429199	-2.43309	-2.26545
CTCTGTGACTTTGGGGTCAG	MAP2K1	19726	2993.95	0.128812	-0.131973	0.4481	0.873654	-0.744746	1.72562	0.416333	-0.684879	-1.41512	-0.908925
CGGGGGTCCTTGGCCTGGGT	MAP2K1	14570	2211.39	-0.0394751	0.0359954	-1.01846	-1.47892	-8.1644	-2.14036	-0.331575	-0.951888	-0.41548	-0.731909
ACAGAGCTTGATCTCCCCAC	MAP2K1	2147	325.865	0.316019	-0.37561	2.77888	1.97718	-5.50968	-6.67228	2.82154	2.21779	1.75965	1.63273
CTGGTGGTGGTTGGAGCAGG	NRAS	29693	4506.71	0.00172754	-0.00161887	-1.56085	-1.59827	0.00278697	-1.39726	-0.0672064	-0.850722	-0.522846	-0.670755
CCATACTTACTCCGCAGAGC	MAP2K1	4427	671.916	-0.105633	0.092323	-4.29335	-5.115	-9.39428	-2.32564	-3.997	-3.1704	-5.35264	-3.85872
GAGATCAAGCTCTGTGACTT	MAP2K1	18293	2776.45	-0.0353568	0.0323272	-1.5427	-2.93656	-9.55806	-6.00634	-1.37342	-2.19909	-1.7187	-1.1044
AGCACACCAACCCATGCTGC	MAP2K1	15781	2395.19	0.149823	-0.155906	-3.16569	-1.85912	-4.19385	-7.21583	-0.233551	-1.40319	-1.54757	-2.59483
AGCTCTGCGGAGTAAGTATG	MAP2K1	10795	1638.43	0.0512626	-0.0496911	-4.73404	-4.69447	-7.68262	-2.83354	-2.65809	-2.64014	-2.45836	-2.56362
CAAAGAGTATTCCATCCACG	LAMA1 (Avana)	27276	4139.87	-0.0425375	0.0387103	-1.31114	-1.63459	-0.547222	-1.91909	-0.23932	-0.561825	-1.32507	-1.18126
GCCCACGAAGGAGTTGGCCA	MAP2K1	3941	598.153	0.0690935	-0.0678151	-0.997564	-3.76269	1.54502	0.391486	-2.09143	-1.61183	-2.80873	-3.41955
TTAGCTCTCACCTTTCCGGA	VCP (Avana)	2465	374.13	0.093758	-0.0936476	-1.83129	-0.511595	-0.999909	-3.63032	-0.445947	-1.33705	-0.863052	-1.83174
TTGGACATACTGGATACAGC	NRAS	41863	6353.84	0.0991635	-0.0994315	0.356846	-0.0750151	-3.42909	-1.0954	0.961976	0.992179	1.9271	0.601631
ACTCAAGGACCTCATCAACG	PCNA (Avana)	1007	152.839	0.390079	-0.495327	0.98522	-1.98566	-6.92221	-6.30555	0.0591602	1.35313	-0.580651	-0.724519
AAGTTGGTCCTGTTCCAAAG	MAP2K1	13341	2024.86	0.0687514	-0.0674632	-2.40713	-1.14938	-6.15739	-0.284332	-0.586167	-2.33536	-2.61803	-1.31228
TTCAAATCTGCTCTCTCTGC	MAP2K1	7607	1154.57	0.00047522	-0.000444953	-3.63796	-2.03584	-0.616442	-10.1744	-1.85902	-1.65169	-2.63918	-2.85386
CGTCGGGGGCCGGGTTCAGC	MAP2K1	12482	1894.48	-0.0835464	0.074046	-1.88669	-0.612203	-3.31244	-3.15375	-1.14101	-2.31946	-0.764879	-0.181268
AACACTCCACTGGGCAGTTT	MAP2K1	45925	6970.35	0.022526	-0.0214081	-2.00158	-2.07964	-2.8653	-4.14828	-1.20112	-1.52566	-1.08246	-1.91183
CACTTAGACGCCAGCAGCAT	MAP2K1	4990	757.367	0.178129	-0.189363	-1.84466	-2.02031	-3.17524	-4.08189	-1.21972	-1.10893	-4.69411	0.386637
GGTCAGCATCAACAACACCG	LAMA1 (Avana)	52199	7922.6	0.0557883	-0.0542485	-1.30212	-0.749094	-2.31714	-3.72517	-0.467877	-0.513273	-0.969847	-1.43387
TGATCTCCAGATGAATTAGC	MAP2K1	19556	2968.15	0.0714466	-0.070241	-0.534071	-0.104543	0.352858	0.301975	0.508228	-0.473381	-0.931008	-1.04751
CTTCAAATCTGCTCTCTCTG	MAP2K1	3770	572.199	0.0182958	-0.0173379	-3.33301	-3.26729	-8.1106	-8.76785	-1.43652	-2.29112	-2.71337	-2.02173
ACTTTGGAACAGGACCAACT	MAP2K1	16265	2468.65	-0.0471039	0.0427385	-2.31648	-1.67479	-5.91254	-9.21704	-1.6282	-0.436516	-2.39833	-0.980683
GATCAAGCTCTGTGACTTTG	MAP2K1	15954	2421.45	-0.0572751	0.0516251	-2.68904	-1.46837	-1.98295	-6.79674	-1.45604	-1.53804	-1.8471	-1.76449
GCAGCATGGGTTGGTGTGCT	MAP2K1	6089	924.17	0.130553	-0.133928	-3.76823	-1.48398	-9.5105	0.962367	1.0357	0.0376688	-1.63661	-2.10645
ATGCGGCTGAGACCCCACCC	MAP2K1	4474	679.05	-0.113623	0.09881	-0.843248	-1.54151	1.70409	-3.16222	-1.41264	0.521486	0.193808	1.16116
CTCCTCCAGCTTCTTCTGCA	MAP2K1	18486	2805.75	-0.00590209	0.00550263	-0.521919	-0.122684	-2.16722	-0.109037	-1.04417	-0.782743	-0.244495	-0.855943
GTGTCGAGTAGCACGTTCGG	EEF2K (Brunello)	26205	3977.31	0.112164	-0.113528	-1.29641	-1.27234	-4.15522	-3.13659	-0.506929	-0.390225	-1.56995	-0.77911
AGTTGGTCCTGTTCCAAAGT	MAP2K1	12642	1918.76	0.105494	-0.106263	-0.726056	-2.56827	-0.079714	-4.7143	-0.0979834	0.248684	-0.186401	-0.268287
GGGGGCCGGGTTCAGCTGGA	MAP2K1	3113	472.481	-0.205299	0.168839	-2.43469	-3.2893	-5.8908	-8.88716	-2.89047	-2.66328	-2.44388	-3.28666
CATGGTGAGTCTATTTATTC	MAP2K1	947	143.733	-0.364171	0.273587	-3.18139	-1.38952	-7.17725	-2.81766	-1.35622	-0.358223	-0.188419	-0.928987
CCTTGTGCCCACGAAGGAGT	MAP2K1	4720	716.387	0.248741	-0.27951	-1.26879	-2.68238	-7.40886	-7.67109	-1.3551	-0.921408	-0.491314	-0.949198
CTTTGAGAAGATCAGTGAGC	MAP2K1	8033	1219.22	0.102863	-0.103415	-1.23293	-3.14973	-7.35706	-7.58511	-1.01443	-1.52702	-2.15211	-2.14733
GACGCCCATCCAGCTGAACC	MAP2K1	4874	739.761	0.0531472	-0.0515854	-4.69759	-0.807189	-8.30495	0.203049	-2.87523	-3.47416	-4.31489	-4.00563
TATCAAGAGATCTGATGCTG	MAP2K1	5692	863.914	0.0026501	-0.00248494	0.526824	0.950463	-3.5104	-7.4074	2.78057	1.90446	1.48873	1.18748
CAGCTCTGCGGAGTAAGTAT	MAP2K1	4848	735.814	0.154398	-0.161216	-4.85847	-5.34278	-9.52516	-8.56543	-4.2732	-1.28618	-4.18123	-5.18733
AGTTAACGGGACCAGCTCTG	MAP2K1	4540	689.067	0.147144	-0.152812	0.483621	-1.46182	-4.24329	0.312231	-4.41711	-2.2741	-2.38298	-2.93607
TCCAGACTGAACACTCCACT	MAP2K1	1709	259.387	0.0625337	-0.0610949	-4.71417	-4.58629	-8.02451	-8.02451	-4.58562	-4.29217	-6.318	-3.84772
GTTAACTGCAGAGCCGTCGG	MAP2K1	3172	481.436	-0.234537	0.189592	-4.58136	-4.12013	-8.57112	-8.91419	-2.78154	-5.36903	-3.81823	-1.74333
GCAGCAGCGAAAGCGCCTTG	MAP2K1	7135	1082.93	0.0205	-0.0194558	6.63095	6.48272	5.84667	6.02949	5.60547	6.14297	6.17946	6.40884
CCAGGCCAAGGACCCCCGGG	MAP2K1	3578	543.058	-0.00489502	0.0045668	-2.28735	-0.338066	-0.550518	-7.91134	1.97937	-2.38025	-2.38197	-2.06586
ACACTTAGACGCCAGCAGCA	MAP2K1	8208	1245.78	-0.164245	0.138446	-4.92153	-2.39589	-8.20625	-8.23095	-0.853304	-4.11094	-1.26124	-1.98501
CAGTATCTGCATGGAGCACA	MAP2K1	4370	663.265	0.114147	-0.115701	-3.67077	-3.05882	-8.32332	-9.37562	-2.22481	-0.95272	-2.71231	-1.28406
CCAGATCATAAGGGAGCTGC	MAP2K1	3776	573.11	-0.141279	0.120771	-3.28303	-0.813307	2.25636	0.393471	-1.35529	0.755727	-2.81891	-1.19894
CACCAGGCTACTCACAGCTA	MAP2K1	12029	1825.72	0.0377553	-0.0362577	-3.32084	-3.18712	-2.10866	-6.68985	-1.88305	-1.01377	-1.24298	-2.81885
CCACCCAGGCCAAGGACCCC	MAP2K1	6870	1042.71	0.0480242	-0.0464475	-2.85775	-3.67019	-4.18513	-8.08834	-1.8677	-2.37033	-0.263449	-2.60467
ATGATCTGGTTCCGGATTGC	MAP2K1	6056	919.161	-0.194633	0.161087	-0.637369	0.164603	3.69092	0.676241	-1.02934	1.39524	0.011042	-0.775346
CAACAACTCAAAAATTGCCA	MAP2K1	3635	551.709	-0.181777	0.15161	1.51303	-3.08059	-6.78073	-7.05733	-1.50595	-1.1631	1.94012	1.28692
ATGAATTAGCTGGAGAAAGG	MAP2K1	5980	907.626	0.0206985	-0.0196469	-4.3083	-3.65973	-8.59963	-8.65127	-1.71039	-3.68719	-2.34006	-2.71115
ACGGGAGTTGACTAGGATGT	MAP2K1	2200	333.909	0.214899	-0.235051	-4.09285	-3.94879	-4.53735	-7.4279	0.38031	-1.43829	-0.284823	-2.95531
CAGCTGAACCCGGCCCCCGA	MAP2K1	2553	387.486	0.0262136	-0.0249755	-5.04634	-4.17977	-8.60172	-2.53927	-5.94617	-3.50099	-5.86636	-6.2785
TTGGAGGGCTTGACATCTGC	MAP2K1	3253	493.73	-0.0884744	0.0781684	-2.35418	-3.17601	-8.60742	-8.9505	-1.37632	-2.18194	-3.07461	-2.53499
AGCTCCTTGGCATCTGGAGG	MAP2K1	4381	664.935	0.0539972	-0.0524415	-2.21212	-4.00883	-9.37924	-1.70566	-2.56778	-2.74985	-2.77066	-2.36939
TGGAGATCAAACCCGCAATC	MAP2K1	5422	822.934	-0.166698	0.140305	1.4291	1.78237	1.54352	0.867689	0.547896	0.39989	1.46878	0.194102
GCTGATGTTTGGGTGCCAGG	MAP2K1	2442	370.639	-0.140218	0.119942	-4.16784	-4.39605	-8.53776	-8.53776	-3.37449	-3.80703	-4.56378	-3.17863
TTTGAGAAGATCAGTGAGCT	MAP2K1	9566	1451.9	-0.10535	0.0920916	-2.972	-3.03218	-5.38265	-5.86441	-1.80434	-2.40508	-1.77061	-1.64865
AACAACTCAAAAATTGCCAT	MAP2K1	11035	1674.86	-0.0570941	0.051468	-1.62512	-1.46811	-4.15785	-8.65764	-0.738955	-1.10605	-1.55219	-1.3599
GGGCACAAGGTCCTACATGT	MAP2K1	1267	192.301	0.203825	-0.221014	-3.72263	-2.45262	-7.25163	-7.19966	-2.03419	-2.48044	-2.00493	-1.02123
GCCCAGTGGAGTGTTCAGTC	MAP2K1	4410	669.336	-0.0349593	0.0319721	-2.86461	-2.74634	-3.19998	-5.14431	-1.95705	-1.24389	-2.78575	-2.10481
CACAGAGCTTGATCTCCCCA	MAP2K1	1510	229.183	-0.162365	0.137018	4.9937	5.17938	3.47267	3.15784	4.22662	2.32059	5.36923	4.73566
CATCCCTCCTCCAGATGCCA	MAP2K1	3965	601.795	-0.0257551	0.0236975	-3.60514	-3.89175	-3.23962	-9.23552	-2.43383	-3.64391	-4.40053	-3.43519
TCTGGGTAAGAAAGGCCTCA	MAP2K1	4329	657.042	0.169327	-0.178804	6.6066	6.45099	6.41696	6.12375	5.19903	5.79104	5.88216	6.21474
GAGTTGGAAGCGCGTTACCC	MAP2K1	10620	1611.87	-0.0259238	0.0238501	-0.719399	-1.66212	-5.54451	-10.2604	-1.53758	-0.216388	-1.4846	-2.81628
GCTCCTTGGCATCTGGAGGA	MAP2K1	1801	273.35	0.0379013	-0.0364015	0.771264	-6.50611	-8.09987	-8.09987	-5.13355	-5.55105	-3.24593	-4.62159
CGTTAACTGCAGAGCCGTCG	MAP2K1	5694	864.218	-0.124519	0.107553	-5.16673	-5.45901	-9.13688	-8.3924	-4.32548	-3.36248	-4.55364	-3.99156
ACTGCAGAGCCGTCGGGGGC	MAP2K1	8080	1226.36	-0.283037	0.222486	-3.64559	-2.29547	-6.38445	-3.34238	-2.74367	-2.66074	-1.9352	-3.21607
AAACATCAGCTCCAGCTCCT	MAP2K1	13986	2122.75	-0.052746	0.0476825	0.864907	-3.36156	-3.75065	-8.70338	-0.614328	0.0532559	-2.24114	-0.075457
GCTGCCCATTGATGACACAG	VCP (Avana)	3756	570.074	-0.0623378	0.056005	-0.114389	0.812008	-7.63187	-7.21837	1.00707	0.433857	1.42971	0.395985
GGAGTTGACTAGGATGTTGG	MAP2K1	551	83.6291	-0.359049	0.270497	-3.95418	-3.80713	-6.40308	-6.40308	-3.34645	-4.43557	-5.31098	-4.33146
CTGGAGCATGGGACTGTCTC	MAP2K1	2053	311.598	-0.166559	0.1402	-2.62007	-2.16143	-7.94509	-2.89765	-2.21376	-0.545716	-2.5381	1.06203
CTCTGGTAGAGATGGCGGTT	MAP2K1	5428	823.845	0.0221777	-0.0210721	-3.71867	-3.18711	-5.81109	-8.72825	-1.88296	-2.37071	-3.14793	-1.7863
AAGATCAGTGAGCTGGGGGC	MAP2K1	5960	904.59	-0.242017	0.194788	-2.45665	-4.3504	-3.35922	-9.82271	-1.82586	-2.04795	-2.36899	-2.9344
TGCAACTCTCCGTACATCGT	MAP2K1	220	33.3909	0.18091	-0.192727	-3.05146	-3.18739	-4.25166	-5.10396	-0.0792426	-3.90625	-2.84911	-0.0120938
CAGATGAATTAGCTGGAGAA	MAP2K1	7963	1208.6	-0.194473	0.160969	-2.66529	-3.62364	-9.89724	-9.06404	-1.60255	-3.24271	-2.86638	-2.53872
TTGGCATCTGGAGGAGGGAT	MAP2K1	1077	163.464	0.0468673	-0.0452922	-4.12969	-2.29356	-7.36163	-7.36163	-3.17855	-4.46076	-2.79865	-2.32737
CATCCCCTAGGCGTACACGA	VCP (Avana)	2756	418.297	0.067056	-0.0657211	-2.06553	-1.37006	-0.164342	-7.7521	-0.46434	-0.884752	-0.57382	-1.38409
ACATCCTAGTCAACTCCCGT	MAP2K1	1580	239.807	-0.0889964	0.0786036	-4.85067	-2.88774	-7.91174	-7.91174	-2.29077	-3.83719	-1.93733	-3.86874
CCAGCTCTGCGGAGTAAGTA	MAP2K1	9254	1404.54	0.0384503	-0.0369428	-0.751697	-0.417914	-7.27841	-5.91071	-2.17392	-2.45583	-0.727066	-2.14574
ACTCCACTGGGCAGTTTTGG	MAP2K1	2359	358.042	0.0922079	-0.0919973	-0.92695	-1.04236	-7.86797	-2.73534	0.000588734	-0.37314	0.268923	-1.02097
TCTCTGGTAGAGATGGCGGT	MAP2K1	781	118.538	0.469358	-0.643608	-3.59098	-4.30537	-6.90132	-6.90132	-2.69834	-2.79934	-4.08646	-2.27138
GGAGGCCTTGCAGAAGAAGC	MAP2K1	2990	453.813	0.163107	-0.171428	1.99279	2.18299	-5.65063	-8.43409	-1.43809	1.82786	1.42488	0.721824
TCCATGGCCAACTCCTTCGT	MAP2K1	993	150.714	-0.272176	0.21528	-3.59634	-3.91142	-7.24521	-7.24521	-2.02222	-2.91732	-1.60001	-2.27095
AGCAGATTTGAAGCAACTCA	MAP2K1	1925	292.171	0.0400866	-0.0385584	-0.654721	1.28568	-8.1956	-6.66458	-0.280872	0.318189	0.132242	-0.816052
GTGCCAGGTGGAAGGAGATG	MAP2K1	3085	468.232	0.245671	-0.275376	-4.54132	-4.65223	-7.4897	-8.47911	-2.87177	-3.3827	-4.56206	-1.5853
TTGGAACAGGACCAACTTGG	MAP2K1	5520	837.808	0.00658467	-0.00619068	-4.64474	-4.74525	-9.7122	-1.22129	-0.838001	-3.23163	-0.643098	-0.79829
GACCAGGCCAGAAGGCTTGT	MAP2K1	2979	452.143	0.0851232	-0.0845008	-1.49966	-2.47096	-8.48075	-0.781098	-2.03525	-0.89558	-2.82368	-0.475547
TTGAGAAGATCAGTGAGCTG	MAP2K1	686	104.119	-0.110378	0.0961832	-3.40554	-3.53423	-6.71588	-6.71588	-1.50267	-2.98354	-3.0496	-4.11362
GGGGGCTGGCAATGGCGGTG	MAP2K1	3606	547.307	-0.0363079	0.0331761	-2.79654	-3.83808	-9.09884	-9.09884	-2.59323	-2.77838	-0.698329	-2.67433
AAGCACAAGATCATGCACAG	MAP2K1	874	132.653	0.583997	-0.907972	-0.135371	1.63292	-4.06599	-7.06235	-1.68245	-1.33243	-0.175614	-1.54349
AATGGACAGCCGACCTCCCA	MAP2K1	1594	241.932	-0.150499	0.127927	-4.90942	-3.2113	-6.39875	-7.21957	-4.02879	1.01519	3.06314	1.83421
GGTCTGGTATTCTCGATCTT	MAP2K1	13718	2082.08	-0.0932439	0.0821337	-3.58901	-1.4824	-5.62047	-1.58514	-1.89882	-3.33985	-2.00069	-2.10183
CACAGTGATCCACTGCGAAG	VCP (Brunello)	535	81.2006	0.0182936	-0.0173358	-1.44837	-2.3043	-5.13316	-5.96603	-1.97279	1.07143	2.18633	-0.919871
CAAGCCTTCTGGCCTGGTCA	MAP2K1	2891	438.787	-0.0574861	0.0518082	-2.87938	-3.5199	-8.78066	-5.63099	-2.42707	-0.192243	-1.99391	-2.01087
GGGACTGTCTCTGGTAGAGA	MAP2K1	1223	185.623	-0.0576551	0.0519549	-4.19598	0.148611	-7.54398	-7.54398	-2.50813	-3.33721	-2.84906	-4.60398
AACATCCTAGTCAACTCCCG	MAP2K1	1744	264.699	-0.0054287	0.00506288	-3.75887	-2.27253	-8.05365	-8.05365	-1.84025	-3.70271	-3.74155	-2.80161
CTTACCCAGAAGCAGAAGGT	MAP2K1	439	66.6301	0.18665	-0.19972	7.5591	5.54218	8.39218	8.61889	4.74348	5.2874	5.99096	5.53904
ATACGTGCAAATTCACCAGA	PCNA (GeCKOv2, Brunello)	964	146.313	-0.135508	0.11625	-1.54961	-1.30104	-6.85967	-6.8077	-0.205941	3.05188	-1.12802	-0.14296
CCTGGAGTCTTTCTGGCTGC	MAP2K1	4256	645.962	-0.199911	0.164936	-1.24031	-3.51081	-1.41664	-3.85268	-2.23626	-4.10685	-3.39819	-1.85534
ACTTTTCCTAAAATTTGTTC	MAP2K1	233	35.364	-0.722826	0.452989	-3.13194	-1.47183	-5.18444	-5.18444	-0.264095	-0.702436	-2.15439	-0.365253
TCTGTGACTTTGGGGTCAGC	MAP2K1	3566	541.236	0.0976293	-0.0977853	-2.31688	2.32526	1.18228	1.95882	-0.448678	-1.99666	1.08915	-0.332745
CTTGGCATCTGGAGGAGGGA	MAP2K1	2905	440.912	-0.0655119	0.0587364	-3.15723	-2.71394	-8.78761	-8.78761	-0.268919	-2.11185	-0.918584	0.083339
TAAAAGGCCTGACATATCTG	MAP2K1	436	66.1747	0.293111	-0.341654	-3.62094	-3.73737	-6.06985	-4.53883	-2.41318	-5.09142	-2.58614	-0.966735
TCCAGCTCCTTGGCATCTGG	MAP2K1	1292	196.096	-0.00149097	0.00139417	-3.97388	-4.40154	-7.62275	-7.62275	-2.98004	0.00641272	1.36827	-2.88784
GATGAATTGCAGTTGTTCCG	VCP (GeCKOv2, Avana)	689	104.574	0.221791	-0.243911	-2.26345	-1.3517	-6.72211	-3.62458	-0.0826307	0.204388	0.488708	-0.0247014
TCACCTTTCTGGCCATGACC	MAP2K1	4724	716.994	0.170586	-0.180305	-2.04797	-2.84907	-5.36882	-5.12825	-1.86296	-1.69191	-1.58884	-1.59099
GTTTGCCGTACTTCACATCA	VCP (Brunello)	1866	283.216	-0.187181	0.155612	-0.891901	-1.43043	-8.15084	-6.33533	-0.440026	0.288277	1.03874	1.12302
TGGTATTCTCGATCTTAGGA	MAP2K1	1074	163.008	-0.435962	0.315115	-5.99355	-4.53897	-7.35763	-7.35763	-3.98751	-0.614977	-6.54651	-0.45636
GAGCTGGGGGCTGGCAATGG	MAP2K1	906	137.51	-0.0842487	0.0746351	-2.76235	-3.9322	-5.0361	-6.40901	-1.24842	-1.94668	-0.81518	-2.35029
TGGCGAGATCAGTATCTGCA	MAP2K1	1529	232.067	0.181908	-0.193938	-1.50126	-2.53887	0.83409	-7.8646	-0.803666	-2.72364	1.56962	3.68594
GCTCCCTTATGATCTGGTTC	MAP2K1	2488	377.621	0.179841	-0.191432	-2.53612	-3.34233	-7.94458	-8.56461	-3.0353	-3.65247	-1.24416	-0.968549
CATCCTAGTCAACTCCCGTG	MAP2K1	549	83.3255	-0.299973	0.233544	-3.949	-1.39645	-6.3979	-6.3979	-2.86162	-2.16607	-2.19979	-1.52515
ATCCAATTACCTGTTAATCA	MAP2K1	1279	194.123	-0.248545	0.199284	-2.089	-3.05646	-7.60824	-0.337744	-1.85311	-2.80887	0.191644	-2.33613
GTCTACCGTGAAGTTCACCT	EEF2 (Avana)	852	129.314	-0.0528089	0.0477374	-0.0469368	-4.20719	-6.17355	-4.09708	0.536816	0.41205	0.863987	-1.46559
ACTAAGGGCCGAAGATAACG	PCNA (Avana)	1167	177.124	-0.26807	0.212532	-1.91681	2.05262	1.00402	0.862475	0.683063	-0.699642	-0.487907	1.69864
CTGCAGCCAGAAAGACTCCA	MAP2K1	529	80.29	-0.102493	0.0897553	-4.71328	-4.33511	-6.34501	-4.18641	-1.64513	-2.5441	-2.40608	-2.34951
GGGTTCAGCTGGATGGGCGT	MAP2K1	215	32.632	0.324834	-0.389039	-3.70769	0.592206	-5.07176	-5.07176	-1.4151	-3.36509	-1.58806	-2.82763
TATGGTGCGTTCTACAGCGA	MAP2K1	989	150.107	-0.317766	0.244935	-4.22444	-3.52682	-4.90978	-7.23943	-2.99743	-0.806677	-3.1651	-4.25009
TGCTTCAAATACTAGCGCCA	PCNA (GeCKOv2, Brunello)	699	106.092	-0.299486	0.233229	-0.388594	-0.258001	-6.74271	-6.74271	-0.345254	-0.902793	-1.19886	-1.53168
CTTTCTTACCCAGAAGCAGA	MAP2K1	1188	180.311	-0.0466257	0.0423177	6.95116	6.49048	10.0513	9.89815	5.29034	5.34694	5.9897	5.59077
GCTGCAGCTCCAGCAGGGCG	EEF2 (Avana)	420	63.7463	-0.41969	0.305985	-2.59623	-3.68424	-6.01673	-6.01673	-0.208644	0.297888	-2.63377	-3.02738
GTAGGACCTTGTGCCCACGA	MAP2K1	139	21.097	-0.0458727	0.0416547	-3.85725	-4.46578	-4.46578	-4.46578	-4.14106	-4.06149	-4.46578	-1.62981
GGGGCCGGGTTCAGCTGGAT	MAP2K1	1186	180.007	-0.322188	0.24773	-3.68048	-3.60497	-3.27354	0.8477	-3.39934	-1.70972	-0.125971	-2.48935
CCTCCTCCAAAACTGCCCAG	MAP2K1	1231	186.837	0.273395	-0.313473	-4.03051	-2.27372	-7.55334	-7.55334	-2.633	-3.34657	-3.72502	-3.76524
CAGTCAGACATCTGGAGCAT	MAP2K1	253	38.3996	0.757588	-1.50008	-2.48574	-2.24413	-5.30011	-5.30011	-0.701807	-2.83332	-2.48524	-1.4307
CCTCGTACAGGAGCTCGCAG	EEF2 (Avana)	279	42.3458	0.679807	-1.19565	-3.38532	-3.10534	-5.43782	-5.43782	-2.25552	-5.03353	-3.73131	0.284414
TTTATAAAATTTGTAGCATA	MAP2K1	739	112.163	0.301272	-0.353598	0.550673	-1.4	0.590485	-6.82226	-0.231061	-2.92426	-2.23644	0.559595
ACTGTCTCTGGTAGAGATGG	MAP2K1	399	60.559	-0.536588	0.368182	-3.71957	-4.12712	-1.23048	-5.9439	-3.23167	-3.65664	-3.80785	-5.09518
AAAATTTGTAGCATACGGAA	MAP2K1	928	140.849	-0.505974	0.35263	-3.99918	-4.22989	-7.14821	-7.14821	-2.74264	-2.73025	-4.11816	-3.85397
CCTGCAGCCAGAAAGACTCC	MAP2K1	732	111.101	0.138928	-0.143402	-2.74332	-2.88946	-6.80865	-6.10381	-1.92484	-2.22585	-0.328317	-1.1159
TCTTACCCAGAAGCAGAAGG	MAP2K1	453	68.7549	-0.136175	0.116774	8.19769	7.25637	10.2529	10.3322	6.27069	6.09362	6.43633	6.73868
TGGCCAGGTTGCGGTCGCAG	PCNA (Avana, Brunello)	205	31.1143	0.0401624	-0.0386333	-3.0469	-3.53731	-5.00514	-4.3003	-0.468267	-2.45632	-0.56216	-0.119304
AGAATTCCTGAACAAATTTT	MAP2K1	830	125.975	-0.39223	0.290208	-2.65556	-2.20752	-6.9884	-6.9884	-0.608329	-3.1875	-2.35794	-1.49496
GCAGTCAGACATCTGGAGCA	MAP2K1	135	20.4899	0.365396	-0.45362	2.03551	-2.50902	-4.42559	-4.42559	-1.45926	-0.840997	-0.894025	0.710757
AAAAGGCCTGACATATCTGA	MAP2K1	181	27.4716	-0.10744	0.0937958	-3.62246	-2.82156	-4.83145	-4.83145	-2.0647	-3.27533	-2.69541	-1.49848
AACTCAAAAATTGCCATGGG	MAP2K1	1265	191.998	-0.549044	0.37437	-4.2821	-0.213019	-7.59244	-5.15688	-0.504486	-3.11044	-4.15823	-2.88675
TGCAGCCAGAAAGACTCCAG	MAP2K1	102	15.4812	0.355837	-0.437972	-4.04275	-1.03121	-4.04275	-3.64771	-3.71803	-4.04275	-4.04275	-3.19404
TATTCTCGATCTTAGGATGG	MAP2K1	218	33.0874	-0.0186865	0.0172742	-3.72709	-1.99207	-5.09117	-5.09117	-0.336301	-3.12365	-3.38466	-4.24245
GCACAGAGTAATGAGTCCCC	MAP2K1	188	28.5341	0.34127	-0.414642	-4.27578	-4.29494	-4.88431	-4.88431	-3.17422	-3.17764	-4.88431	-4.03559
AGCTTAAAGGAAGAAAGACA	MAP2K1	78	11.8386	0.799608	-1.7048	-2.64721	-2.8694	-3.68242	-3.68242	-3.68242	-2.2944	-3.68242	-3.68242
TTATGAAGAGTACCTAAACG	LAMA1 (Avana)	17	2.58021	0.823713	-1.84004	-1.84004	-1.51547	-1.84004	-1.84004	2.59949	2.2345	0.721817	-1.84004
GCTGGAGCTAATATCCCAGC	PCNA (Brunello)	131	19.8828	-0.435569	0.314897	-2.75252	-2.46767	-4.38424	-4.38424	-1.46528	-0.964279	-0.0721451	-2.50859
GTTGGATTACATAGTCAACG	MAP2K1	82	12.4457	0.169965	-0.179565	-2.54008	-3.74907	-3.74907	-3.04423	-0.414616	-2.19295	-3.28725	-2.36956
AAGGTCTCCCACAAGCCTTC	MAP2K1	279	42.3458	-0.477249	0.337575	-3.29685	-2.61916	-5.43782	-5.43782	0.0187216	-2.73772	-0.00299938	-1.04396
TGAGAAGATCAGTGAGCTGG	MAP2K1	60	9.10661	-0.000378474	0.000354166	-3.33723	-1.8694	-3.33723	-3.33723	-3.33723	-2.93294	-1.33065	-2.48851
GAGTTGACTAGGATGTTGGA	MAP2K1	14	2.12488	0.168263	-0.177537	-1.6438	-1.6438	-1.6438	-1.6438	-1.6438	-1.6438	-1.6438	-1.02656
TTTGTGAATAAATGGTAAGT	MAP2K1	18	2.73198	0.0356556	-0.0341919	-1.89994	-1.89994	-1.89994	-1.89994	-0.305689	-1.89994	-1.89994	-1.89994
CCTTTCCTCTAGGTAATAAA	MAP2K1	110	16.6955	-3.75142	0.900343	-4.14531	-4.14531	-4.14531	-4.14531	-2.81501	-4.14531	-4.14531	-2.7658
TTCAAGATTTTGTGAATAAA	MAP2K1	16	2.42843	-1.77755	0.733785	0.363424	-0.447698	-1.77755	-1.77755	1.09244	-0.579839	-1.77755	-1.77755
