# Supplementary material for: The identification of functional regions of MEK1 using CRISPR tiling screens
Source: Commun Biol. 2025 Apr 24;8:656. doi: 10.1038/s42003-025-07966-4 (PMC12022096; doi:10.1038/s42003-025-07966-4)
Supplement: Supplementary file 3 — Supplementary Data 1-18 [file 42003_2025_7966_MOESM3_ESM.zip › Supplementary_Data_final/Supplementary Data 9_MEK1_WT_ranked_0.pdb]

MODEL     1                                                                     
ATOM      1  N   MET A   1      -0.244  34.101   3.741  1.00 35.62           N  
ATOM      2  CA  MET A   1       1.124  33.659   3.995  1.00 35.62           C  
ATOM      3  C   MET A   1       1.606  32.720   2.895  1.00 35.62           C  
ATOM      4  CB  MET A   1       1.221  32.964   5.355  1.00 35.62           C  
ATOM      5  O   MET A   1       0.892  31.794   2.506  1.00 35.62           O  
ATOM      6  CG  MET A   1       1.254  33.924   6.533  1.00 35.62           C  
ATOM      7  SD  MET A   1       2.325  33.326   7.897  1.00 35.62           S  
ATOM      8  CE  MET A   1       2.259  34.759   9.008  1.00 35.62           C  
ATOM      9  N   PRO A   2       2.521  33.125   1.960  1.00 36.44           N  
ATOM     10  CA  PRO A   2       2.848  32.158   0.909  1.00 36.44           C  
ATOM     11  C   PRO A   2       3.515  30.897   1.454  1.00 36.44           C  
ATOM     12  CB  PRO A   2       3.808  32.935   0.003  1.00 36.44           C  
ATOM     13  O   PRO A   2       4.165  30.942   2.501  1.00 36.44           O  
ATOM     14  CG  PRO A   2       4.335  34.039   0.861  1.00 36.44           C  
ATOM     15  CD  PRO A   2       3.579  34.036   2.159  1.00 36.44           C  
ATOM     16  N   LYS A   3       2.856  29.640   1.202  1.00 39.36           N  
ATOM     17  CA  LYS A   3       3.034  28.193   1.270  1.00 39.36           C  
ATOM     18  C   LYS A   3       4.511  27.817   1.211  1.00 39.36           C  
ATOM     19  CB  LYS A   3       2.273  27.504   0.136  1.00 39.36           C  
ATOM     20  O   LYS A   3       5.224  28.220   0.290  1.00 39.36           O  
ATOM     21  CG  LYS A   3       0.765  27.465   0.336  1.00 39.36           C  
ATOM     22  CD  LYS A   3       0.080  26.630  -0.738  1.00 39.36           C  
ATOM     23  CE  LYS A   3      -1.429  26.587  -0.535  1.00 39.36           C  
ATOM     24  NZ  LYS A   3      -2.112  25.820  -1.621  1.00 39.36           N  
ATOM     25  N   LYS A   4       5.283  27.856   2.319  1.00 34.99           N  
ATOM     26  CA  LYS A   4       6.667  27.404   2.425  1.00 34.99           C  
ATOM     27  C   LYS A   4       6.822  25.979   1.903  1.00 34.99           C  
ATOM     28  CB  LYS A   4       7.149  27.486   3.875  1.00 34.99           C  
ATOM     29  O   LYS A   4       6.063  25.086   2.286  1.00 34.99           O  
ATOM     30  CG  LYS A   4       8.057  28.673   4.159  1.00 34.99           C  
ATOM     31  CD  LYS A   4       8.574  28.651   5.592  1.00 34.99           C  
ATOM     32  CE  LYS A   4       9.472  29.846   5.882  1.00 34.99           C  
ATOM     33  NZ  LYS A   4       9.960  29.843   7.293  1.00 34.99           N  
ATOM     34  N   LYS A   5       7.281  25.720   0.694  1.00 35.61           N  
ATOM     35  CA  LYS A   5       7.807  24.548   0.001  1.00 35.61           C  
ATOM     36  C   LYS A   5       8.672  23.702   0.930  1.00 35.61           C  
ATOM     37  CB  LYS A   5       8.615  24.969  -1.228  1.00 35.61           C  
ATOM     38  O   LYS A   5       9.461  24.238   1.712  1.00 35.61           O  
ATOM     39  CG  LYS A   5       7.766  25.270  -2.454  1.00 35.61           C  
ATOM     40  CD  LYS A   5       8.629  25.639  -3.654  1.00 35.61           C  
ATOM     41  CE  LYS A   5       7.779  26.023  -4.858  1.00 35.61           C  
ATOM     42  NZ  LYS A   5       8.620  26.360  -6.045  1.00 35.61           N  
ATOM     43  N   PRO A   6       8.340  22.372   1.140  1.00 34.47           N  
ATOM     44  CA  PRO A   6       9.174  21.488   1.959  1.00 34.47           C  
ATOM     45  C   PRO A   6      10.593  21.345   1.415  1.00 34.47           C  
ATOM     46  CB  PRO A   6       8.430  20.151   1.903  1.00 34.47           C  
ATOM     47  O   PRO A   6      10.794  21.329   0.198  1.00 34.47           O  
ATOM     48  CG  PRO A   6       7.240  20.411   1.037  1.00 34.47           C  
ATOM     49  CD  PRO A   6       7.313  21.826   0.539  1.00 34.47           C  
ATOM     50  N   THR A   7      11.622  21.592   2.299  1.00 30.31           N  
ATOM     51  CA  THR A   7      13.077  21.576   2.199  1.00 30.31           C  
ATOM     52  C   THR A   7      13.570  20.223   1.695  1.00 30.31           C  
ATOM     53  CB  THR A   7      13.734  21.893   3.555  1.00 30.31           C  
ATOM     54  O   THR A   7      13.114  19.177   2.163  1.00 30.31           O  
ATOM     55  CG2 THR A   7      14.602  23.144   3.467  1.00 30.31           C  
ATOM     56  OG1 THR A   7      12.712  22.102   4.537  1.00 30.31           O  
ATOM     57  N   PRO A   8      14.319  20.108   0.526  1.00 31.35           N  
ATOM     58  CA  PRO A   8      14.976  18.883   0.065  1.00 31.35           C  
ATOM     59  C   PRO A   8      16.080  18.413   1.011  1.00 31.35           C  
ATOM     60  CB  PRO A   8      15.556  19.283  -1.294  1.00 31.35           C  
ATOM     61  O   PRO A   8      16.705  19.232   1.690  1.00 31.35           O  
ATOM     62  CG  PRO A   8      15.150  20.710  -1.476  1.00 31.35           C  
ATOM     63  CD  PRO A   8      14.506  21.189  -0.207  1.00 31.35           C  
ATOM     64  N   ILE A   9      16.028  17.032   1.310  1.00 34.35           N  
ATOM     65  CA  ILE A   9      16.957  16.216   2.084  1.00 34.35           C  
ATOM     66  C   ILE A   9      18.375  16.402   1.549  1.00 34.35           C  
ATOM     67  CB  ILE A   9      16.563  14.722   2.048  1.00 34.35           C  
ATOM     68  O   ILE A   9      18.610  16.299   0.343  1.00 34.35           O  
ATOM     69  CG1 ILE A   9      15.175  14.521   2.667  1.00 34.35           C  
ATOM     70  CG2 ILE A   9      17.613  13.869   2.766  1.00 34.35           C  
ATOM     71  CD1 ILE A   9      14.578  13.143   2.414  1.00 34.35           C  
ATOM     72  N   GLN A  10      19.306  17.093   2.269  1.00 25.12           N  
ATOM     73  CA  GLN A  10      20.733  17.317   2.059  1.00 25.12           C  
ATOM     74  C   GLN A  10      21.533  16.044   2.315  1.00 25.12           C  
ATOM     75  CB  GLN A  10      21.238  18.445   2.959  1.00 25.12           C  
ATOM     76  O   GLN A  10      21.427  15.442   3.386  1.00 25.12           O  
ATOM     77  CG  GLN A  10      21.102  19.831   2.344  1.00 25.12           C  
ATOM     78  CD  GLN A  10      21.692  20.922   3.218  1.00 25.12           C  
ATOM     79  NE2 GLN A  10      21.325  22.168   2.940  1.00 25.12           N  
ATOM     80  OE1 GLN A  10      22.472  20.647   4.135  1.00 25.12           O  
ATOM     81  N   LEU A  11      22.025  15.292   1.233  1.00 33.82           N  
ATOM     82  CA  LEU A  11      22.875  14.106   1.247  1.00 33.82           C  
ATOM     83  C   LEU A  11      24.347  14.495   1.345  1.00 33.82           C  
ATOM     84  CB  LEU A  11      22.640  13.263  -0.008  1.00 33.82           C  
ATOM     85  O   LEU A  11      24.798  15.414   0.658  1.00 33.82           O  
ATOM     86  CG  LEU A  11      21.306  12.519  -0.085  1.00 33.82           C  
ATOM     87  CD1 LEU A  11      20.924  12.265  -1.540  1.00 33.82           C  
ATOM     88  CD2 LEU A  11      21.379  11.208   0.690  1.00 33.82           C  
ATOM     89  N   ASN A  12      25.043  14.178   2.533  1.00 30.33           N  
ATOM     90  CA  ASN A  12      26.494  14.210   2.678  1.00 30.33           C  
ATOM     91  C   ASN A  12      27.181  13.324   1.643  1.00 30.33           C  
ATOM     92  CB  ASN A  12      26.902  13.787   4.092  1.00 30.33           C  
ATOM     93  O   ASN A  12      26.780  12.178   1.436  1.00 30.33           O  
ATOM     94  CG  ASN A  12      26.974  14.958   5.053  1.00 30.33           C  
ATOM     95  ND2 ASN A  12      27.338  14.680   6.299  1.00 30.33           N  
ATOM     96  OD1 ASN A  12      26.703  16.102   4.679  1.00 30.33           O  
ATOM     97  N   PRO A  13      28.100  13.852   0.747  1.00 28.47           N  
ATOM     98  CA  PRO A  13      28.833  13.074  -0.253  1.00 28.47           C  
ATOM     99  C   PRO A  13      29.835  12.105   0.371  1.00 28.47           C  
ATOM    100  CB  PRO A  13      29.551  14.146  -1.078  1.00 28.47           C  
ATOM    101  O   PRO A  13      30.390  12.386   1.437  1.00 28.47           O  
ATOM    102  CG  PRO A  13      29.453  15.389  -0.255  1.00 28.47           C  
ATOM    103  CD  PRO A  13      28.498  15.139   0.877  1.00 28.47           C  
ATOM    104  N   ALA A  14      29.674  10.764   0.087  1.00 33.75           N  
ATOM    105  CA  ALA A  14      30.592   9.652   0.319  1.00 33.75           C  
ATOM    106  C   ALA A  14      32.008  10.007  -0.129  1.00 33.75           C  
ATOM    107  CB  ALA A  14      30.106   8.401  -0.408  1.00 33.75           C  
ATOM    108  O   ALA A  14      32.193  10.690  -1.139  1.00 33.75           O  
ATOM    109  N   PRO A  15      33.072   9.749   0.762  1.00 31.04           N  
ATOM    110  CA  PRO A  15      34.471  10.117   0.532  1.00 31.04           C  
ATOM    111  C   PRO A  15      35.127   9.283  -0.567  1.00 31.04           C  
ATOM    112  CB  PRO A  15      35.133   9.852   1.886  1.00 31.04           C  
ATOM    113  O   PRO A  15      34.734   8.136  -0.794  1.00 31.04           O  
ATOM    114  CG  PRO A  15      34.169   8.973   2.617  1.00 31.04           C  
ATOM    115  CD  PRO A  15      32.928   8.830   1.783  1.00 31.04           C  
ATOM    116  N   ASP A  16      35.619   9.964  -1.680  1.00 29.84           N  
ATOM    117  CA  ASP A  16      36.694   9.935  -2.666  1.00 29.84           C  
ATOM    118  C   ASP A  16      37.707   8.840  -2.343  1.00 29.84           C  
ATOM    119  CB  ASP A  16      37.393  11.294  -2.738  1.00 29.84           C  
ATOM    120  O   ASP A  16      38.165   8.728  -1.204  1.00 29.84           O  
ATOM    121  CG  ASP A  16      36.731  12.252  -3.713  1.00 29.84           C  
ATOM    122  OD1 ASP A  16      35.872  11.814  -4.509  1.00 29.84           O  
ATOM    123  OD2 ASP A  16      37.072  13.454  -3.686  1.00 29.84           O  
ATOM    124  N   GLY A  17      37.747   7.700  -3.104  1.00 27.72           N  
ATOM    125  CA  GLY A  17      38.817   7.145  -3.916  1.00 27.72           C  
ATOM    126  C   GLY A  17      39.883   6.440  -3.099  1.00 27.72           C  
ATOM    127  O   GLY A  17      40.430   7.014  -2.155  1.00 27.72           O  
ATOM    128  N   SER A  18      39.875   5.111  -3.121  1.00 28.01           N  
ATOM    129  CA  SER A  18      41.085   4.325  -3.343  1.00 28.01           C  
ATOM    130  C   SER A  18      40.752   2.865  -3.628  1.00 28.01           C  
ATOM    131  CB  SER A  18      42.014   4.418  -2.131  1.00 28.01           C  
ATOM    132  O   SER A  18      39.897   2.276  -2.962  1.00 28.01           O  
ATOM    133  OG  SER A  18      41.345   4.003  -0.952  1.00 28.01           O  
ATOM    134  N   ALA A  19      40.814   2.377  -4.902  1.00 26.79           N  
ATOM    135  CA  ALA A  19      41.272   1.222  -5.670  1.00 26.79           C  
ATOM    136  C   ALA A  19      41.990   0.218  -4.773  1.00 26.79           C  
ATOM    137  CB  ALA A  19      42.190   1.668  -6.805  1.00 26.79           C  
ATOM    138  O   ALA A  19      42.973   0.558  -4.111  1.00 26.79           O  
ATOM    139  N   VAL A  20      41.258  -0.837  -4.175  1.00 29.99           N  
ATOM    140  CA  VAL A  20      41.932  -2.018  -3.647  1.00 29.99           C  
ATOM    141  C   VAL A  20      41.193  -3.278  -4.094  1.00 29.99           C  
ATOM    142  CB  VAL A  20      42.029  -1.975  -2.106  1.00 29.99           C  
ATOM    143  O   VAL A  20      39.963  -3.341  -4.023  1.00 29.99           O  
ATOM    144  CG1 VAL A  20      43.151  -2.887  -1.610  1.00 29.99           C  
ATOM    145  CG2 VAL A  20      42.250  -0.542  -1.625  1.00 29.99           C  
ATOM    146  N   ASN A  21      41.696  -4.079  -5.144  1.00 28.23           N  
ATOM    147  CA  ASN A  21      41.960  -5.472  -5.489  1.00 28.23           C  
ATOM    148  C   ASN A  21      40.740  -6.353  -5.233  1.00 28.23           C  
ATOM    149  CB  ASN A  21      43.168  -5.999  -4.712  1.00 28.23           C  
ATOM    150  O   ASN A  21      40.153  -6.309  -4.151  1.00 28.23           O  
ATOM    151  CG  ASN A  21      44.480  -5.742  -5.427  1.00 28.23           C  
ATOM    152  ND2 ASN A  21      45.588  -6.024  -4.752  1.00 28.23           N  
ATOM    153  OD1 ASN A  21      44.497  -5.294  -6.576  1.00 28.23           O  
ATOM    154  N   GLY A  22      39.841  -6.564  -6.189  1.00 33.89           N  
ATOM    155  CA  GLY A  22      38.803  -7.340  -6.849  1.00 33.89           C  
ATOM    156  C   GLY A  22      38.555  -8.685  -6.194  1.00 33.89           C  
ATOM    157  O   GLY A  22      37.506  -9.299  -6.402  1.00 33.89           O  
ATOM    158  N   THR A  23      38.725  -8.858  -4.823  1.00 33.22           N  
ATOM    159  CA  THR A  23      38.163  -9.935  -4.015  1.00 33.22           C  
ATOM    160  C   THR A  23      37.691  -9.407  -2.663  1.00 33.22           C  
ATOM    161  CB  THR A  23      39.187 -11.064  -3.800  1.00 33.22           C  
ATOM    162  O   THR A  23      36.743  -9.937  -2.081  1.00 33.22           O  
ATOM    163  CG2 THR A  23      39.016 -12.168  -4.838  1.00 33.22           C  
ATOM    164  OG1 THR A  23      40.511 -10.527  -3.904  1.00 33.22           O  
ATOM    165  N   SER A  24      37.962  -8.073  -2.307  1.00 32.75           N  
ATOM    166  CA  SER A  24      37.646  -7.410  -1.046  1.00 32.75           C  
ATOM    167  C   SER A  24      36.312  -6.676  -1.127  1.00 32.75           C  
ATOM    168  CB  SER A  24      38.755  -6.427  -0.665  1.00 32.75           C  
ATOM    169  O   SER A  24      35.570  -6.617  -0.144  1.00 32.75           O  
ATOM    170  OG  SER A  24      38.421  -5.111  -1.070  1.00 32.75           O  
ATOM    171  N   SER A  25      35.800  -6.374  -2.410  1.00 39.56           N  
ATOM    172  CA  SER A  25      34.577  -5.600  -2.599  1.00 39.56           C  
ATOM    173  C   SER A  25      33.339  -6.471  -2.419  1.00 39.56           C  
ATOM    174  CB  SER A  25      34.560  -4.954  -3.985  1.00 39.56           C  
ATOM    175  O   SER A  25      32.338  -6.027  -1.853  1.00 39.56           O  
ATOM    176  OG  SER A  25      34.276  -5.917  -4.985  1.00 39.56           O  
ATOM    177  N   ALA A  26      33.468  -7.793  -2.763  1.00 37.90           N  
ATOM    178  CA  ALA A  26      32.328  -8.696  -2.635  1.00 37.90           C  
ATOM    179  C   ALA A  26      32.153  -9.156  -1.190  1.00 37.90           C  
ATOM    180  CB  ALA A  26      32.497  -9.901  -3.557  1.00 37.90           C  
ATOM    181  O   ALA A  26      31.028  -9.246  -0.693  1.00 37.90           O  
ATOM    182  N   GLU A  27      33.342  -9.440  -0.452  1.00 44.81           N  
ATOM    183  CA  GLU A  27      33.319  -9.820   0.957  1.00 44.81           C  
ATOM    184  C   GLU A  27      32.913  -8.644   1.840  1.00 44.81           C  
ATOM    185  CB  GLU A  27      34.686 -10.357   1.392  1.00 44.81           C  
ATOM    186  O   GLU A  27      32.171  -8.816   2.809  1.00 44.81           O  
ATOM    187  CG  GLU A  27      34.965 -11.779   0.927  1.00 44.81           C  
ATOM    188  CD  GLU A  27      36.346 -12.278   1.320  1.00 44.81           C  
ATOM    189  OE1 GLU A  27      36.662 -13.460   1.054  1.00 44.81           O  
ATOM    190  OE2 GLU A  27      37.117 -11.482   1.900  1.00 44.81           O  
ATOM    191  N   THR A  28      33.447  -7.379   1.500  1.00 50.99           N  
ATOM    192  CA  THR A  28      33.107  -6.139   2.189  1.00 50.99           C  
ATOM    193  C   THR A  28      31.628  -5.807   2.009  1.00 50.99           C  
ATOM    194  CB  THR A  28      33.965  -4.965   1.682  1.00 50.99           C  
ATOM    195  O   THR A  28      30.968  -5.361   2.949  1.00 50.99           O  
ATOM    196  CG2 THR A  28      34.626  -4.226   2.841  1.00 50.99           C  
ATOM    197  OG1 THR A  28      34.982  -5.467   0.807  1.00 50.99           O  
ATOM    198  N   ASN A  29      31.105  -6.287   0.912  1.00 64.53           N  
ATOM    199  CA  ASN A  29      29.708  -6.004   0.599  1.00 64.53           C  
ATOM    200  C   ASN A  29      28.766  -6.956   1.330  1.00 64.53           C  
ATOM    201  CB  ASN A  29      29.471  -6.078  -0.911  1.00 64.53           C  
ATOM    202  O   ASN A  29      27.729  -6.536   1.846  1.00 64.53           O  
ATOM    203  CG  ASN A  29      29.751  -4.762  -1.611  1.00 64.53           C  
ATOM    204  ND2 ASN A  29      29.692  -4.772  -2.937  1.00 64.53           N  
ATOM    205  OD1 ASN A  29      30.018  -3.746  -0.965  1.00 64.53           O  
ATOM    206  N   LEU A  30      29.214  -8.215   1.432  1.00 65.92           N  
ATOM    207  CA  LEU A  30      28.408  -9.204   2.141  1.00 65.92           C  
ATOM    208  C   LEU A  30      28.395  -8.921   3.639  1.00 65.92           C  
ATOM    209  CB  LEU A  30      28.941 -10.615   1.880  1.00 65.92           C  
ATOM    210  O   LEU A  30      27.354  -9.045   4.289  1.00 65.92           O  
ATOM    211  CG  LEU A  30      28.054 -11.771   2.345  1.00 65.92           C  
ATOM    212  CD1 LEU A  30      26.784 -11.836   1.504  1.00 65.92           C  
ATOM    213  CD2 LEU A  30      28.815 -13.091   2.277  1.00 65.92           C  
ATOM    214  N   GLU A  31      29.566  -8.579   4.190  1.00 71.37           N  
ATOM    215  CA  GLU A  31      29.667  -8.230   5.604  1.00 71.37           C  
ATOM    216  C   GLU A  31      28.817  -7.006   5.932  1.00 71.37           C  
ATOM    217  CB  GLU A  31      31.126  -7.976   5.993  1.00 71.37           C  
ATOM    218  O   GLU A  31      28.139  -6.972   6.961  1.00 71.37           O  
ATOM    219  CG  GLU A  31      31.953  -9.245   6.139  1.00 71.37           C  
ATOM    220  CD  GLU A  31      33.416  -8.975   6.454  1.00 71.37           C  
ATOM    221  OE1 GLU A  31      34.196  -9.945   6.588  1.00 71.37           O  
ATOM    222  OE2 GLU A  31      33.784  -7.785   6.567  1.00 71.37           O  
ATOM    223  N   ALA A  32      28.934  -5.996   5.088  1.00 71.74           N  
ATOM    224  CA  ALA A  32      28.139  -4.783   5.260  1.00 71.74           C  
ATOM    225  C   ALA A  32      26.646  -5.095   5.211  1.00 71.74           C  
ATOM    226  CB  ALA A  32      28.499  -3.754   4.191  1.00 71.74           C  
ATOM    227  O   ALA A  32      25.865  -4.551   5.995  1.00 71.74           O  
ATOM    228  N   LEU A  33      26.339  -5.997   4.332  1.00 69.03           N  
ATOM    229  CA  LEU A  33      24.954  -6.433   4.199  1.00 69.03           C  
ATOM    230  C   LEU A  33      24.492  -7.168   5.453  1.00 69.03           C  
ATOM    231  CB  LEU A  33      24.792  -7.337   2.974  1.00 69.03           C  
ATOM    232  O   LEU A  33      23.387  -6.930   5.946  1.00 69.03           O  
ATOM    233  CG  LEU A  33      23.361  -7.740   2.614  1.00 69.03           C  
ATOM    234  CD1 LEU A  33      22.594  -6.540   2.069  1.00 69.03           C  
ATOM    235  CD2 LEU A  33      23.365  -8.882   1.603  1.00 69.03           C  
ATOM    236  N   GLN A  34      25.341  -7.994   5.936  1.00 71.51           N  
ATOM    237  CA  GLN A  34      25.029  -8.766   7.134  1.00 71.51           C  
ATOM    238  C   GLN A  34      24.841  -7.854   8.343  1.00 71.51           C  
ATOM    239  CB  GLN A  34      26.130  -9.790   7.415  1.00 71.51           C  
ATOM    240  O   GLN A  34      23.942  -8.073   9.158  1.00 71.51           O  
ATOM    241  CG  GLN A  34      25.931 -11.119   6.700  1.00 71.51           C  
ATOM    242  CD  GLN A  34      27.066 -12.095   6.948  1.00 71.51           C  
ATOM    243  NE2 GLN A  34      26.937 -13.303   6.410  1.00 71.51           N  
ATOM    244  OE1 GLN A  34      28.050 -11.766   7.618  1.00 71.51           O  
ATOM    245  N   LYS A  35      25.694  -6.879   8.441  1.00 75.53           N  
ATOM    246  CA  LYS A  35      25.596  -5.917   9.535  1.00 75.53           C  
ATOM    247  C   LYS A  35      24.285  -5.139   9.467  1.00 75.53           C  
ATOM    248  CB  LYS A  35      26.781  -4.950   9.507  1.00 75.53           C  
ATOM    249  O   LYS A  35      23.639  -4.910  10.492  1.00 75.53           O  
ATOM    250  CG  LYS A  35      26.925  -4.111  10.768  1.00 75.53           C  
ATOM    251  CD  LYS A  35      28.146  -3.203  10.698  1.00 75.53           C  
ATOM    252  CE  LYS A  35      28.219  -2.270  11.900  1.00 75.53           C  
ATOM    253  NZ  LYS A  35      29.407  -1.367  11.829  1.00 75.53           N  
ATOM    254  N   LYS A  36      23.909  -4.784   8.224  1.00 72.66           N  
ATOM    255  CA  LYS A  36      22.661  -4.057   8.010  1.00 72.66           C  
ATOM    256  C   LYS A  36      21.456  -4.902   8.416  1.00 72.66           C  
ATOM    257  CB  LYS A  36      22.532  -3.630   6.547  1.00 72.66           C  
ATOM    258  O   LYS A  36      20.511  -4.393   9.023  1.00 72.66           O  
ATOM    259  CG  LYS A  36      23.331  -2.384   6.194  1.00 72.66           C  
ATOM    260  CD  LYS A  36      23.093  -1.958   4.751  1.00 72.66           C  
ATOM    261  CE  LYS A  36      23.936  -0.745   4.379  1.00 72.66           C  
ATOM    262  NZ  LYS A  36      23.714  -0.330   2.962  1.00 72.66           N  
ATOM    263  N   LEU A  37      21.569  -6.174   8.150  1.00 74.95           N  
ATOM    264  CA  LEU A  37      20.478  -7.100   8.433  1.00 74.95           C  
ATOM    265  C   LEU A  37      20.368  -7.368   9.931  1.00 74.95           C  
ATOM    266  CB  LEU A  37      20.685  -8.418   7.682  1.00 74.95           C  
ATOM    267  O   LEU A  37      19.267  -7.558  10.452  1.00 74.95           O  
ATOM    268  CG  LEU A  37      20.436  -8.384   6.173  1.00 74.95           C  
ATOM    269  CD1 LEU A  37      20.832  -9.714   5.541  1.00 74.95           C  
ATOM    270  CD2 LEU A  37      18.975  -8.060   5.879  1.00 74.95           C  
ATOM    271  N   GLU A  38      21.485  -7.346  10.616  1.00 74.28           N  
ATOM    272  CA  GLU A  38      21.519  -7.601  12.053  1.00 74.28           C  
ATOM    273  C   GLU A  38      20.840  -6.476  12.829  1.00 74.28           C  
ATOM    274  CB  GLU A  38      22.961  -7.775  12.535  1.00 74.28           C  
ATOM    275  O   GLU A  38      20.276  -6.706  13.901  1.00 74.28           O  
ATOM    276  CG  GLU A  38      23.571  -9.123  12.176  1.00 74.28           C  
ATOM    277  CD  GLU A  38      25.041  -9.235  12.548  1.00 74.28           C  
ATOM    278  OE1 GLU A  38      25.661 -10.284  12.261  1.00 74.28           O  
ATOM    279  OE2 GLU A  38      25.576  -8.267  13.132  1.00 74.28           O  
ATOM    280  N   GLU A  39      20.839  -5.313  12.221  1.00 75.72           N  
ATOM    281  CA  GLU A  39      20.216  -4.155  12.856  1.00 75.72           C  
ATOM    282  C   GLU A  39      18.694  -4.246  12.798  1.00 75.72           C  
ATOM    283  CB  GLU A  39      20.691  -2.859  12.195  1.00 75.72           C  
ATOM    284  O   GLU A  39      18.000  -3.660  13.630  1.00 75.72           O  
ATOM    285  CG  GLU A  39      22.139  -2.505  12.504  1.00 75.72           C  
ATOM    286  CD  GLU A  39      22.616  -1.251  11.790  1.00 75.72           C  
ATOM    287  OE1 GLU A  39      23.801  -0.878  11.944  1.00 75.72           O  
ATOM    288  OE2 GLU A  39      21.798  -0.635  11.071  1.00 75.72           O  
ATOM    289  N   LEU A  40      18.256  -5.124  11.884  1.00 75.57           N  
ATOM    290  CA  LEU A  40      16.820  -5.271  11.679  1.00 75.57           C  
ATOM    291  C   LEU A  40      16.264  -6.413  12.523  1.00 75.57           C  
ATOM    292  CB  LEU A  40      16.513  -5.518  10.199  1.00 75.57           C  
ATOM    293  O   LEU A  40      16.924  -7.439  12.698  1.00 75.57           O  
ATOM    294  CG  LEU A  40      16.872  -4.388   9.234  1.00 75.57           C  
ATOM    295  CD1 LEU A  40      16.677  -4.841   7.791  1.00 75.57           C  
ATOM    296  CD2 LEU A  40      16.037  -3.147   9.528  1.00 75.57           C  
ATOM    297  N   GLU A  41      15.531  -6.262  13.507  1.00 78.55           N  
ATOM    298  CA  GLU A  41      14.899  -7.300  14.315  1.00 78.55           C  
ATOM    299  C   GLU A  41      14.080  -8.253  13.448  1.00 78.55           C  
ATOM    300  CB  GLU A  41      14.011  -6.676  15.394  1.00 78.55           C  
ATOM    301  O   GLU A  41      12.851  -8.281  13.539  1.00 78.55           O  
ATOM    302  CG  GLU A  41      14.773  -5.828  16.403  1.00 78.55           C  
ATOM    303  CD  GLU A  41      13.887  -5.261  17.500  1.00 78.55           C  
ATOM    304  OE1 GLU A  41      14.413  -4.592  18.419  1.00 78.55           O  
ATOM    305  OE2 GLU A  41      12.658  -5.488  17.442  1.00 78.55           O  
ATOM    306  N   LEU A  42      14.761  -9.164  12.603  1.00 83.01           N  
ATOM    307  CA  LEU A  42      14.108 -10.062  11.658  1.00 83.01           C  
ATOM    308  C   LEU A  42      14.125 -11.498  12.171  1.00 83.01           C  
ATOM    309  CB  LEU A  42      14.790  -9.988  10.289  1.00 83.01           C  
ATOM    310  O   LEU A  42      15.065 -11.905  12.856  1.00 83.01           O  
ATOM    311  CG  LEU A  42      14.831  -8.611   9.625  1.00 83.01           C  
ATOM    312  CD1 LEU A  42      15.697  -8.653   8.371  1.00 83.01           C  
ATOM    313  CD2 LEU A  42      13.421  -8.136   9.292  1.00 83.01           C  
ATOM    314  N   ASP A  43      13.100 -12.213  11.865  1.00 86.09           N  
ATOM    315  CA  ASP A  43      13.192 -13.648  12.115  1.00 86.09           C  
ATOM    316  C   ASP A  43      14.025 -14.341  11.038  1.00 86.09           C  
ATOM    317  CB  ASP A  43      11.796 -14.272  12.182  1.00 86.09           C  
ATOM    318  O   ASP A  43      14.447 -13.706  10.069  1.00 86.09           O  
ATOM    319  CG  ASP A  43      11.020 -14.128  10.885  1.00 86.09           C  
ATOM    320  OD1 ASP A  43      11.584 -14.399   9.803  1.00 86.09           O  
ATOM    321  OD2 ASP A  43       9.834 -13.738  10.945  1.00 86.09           O  
ATOM    322  N   GLU A  44      14.401 -15.586  11.275  1.00 84.87           N  
ATOM    323  CA  GLU A  44      15.328 -16.328  10.426  1.00 84.87           C  
ATOM    324  C   GLU A  44      14.844 -16.364   8.979  1.00 84.87           C  
ATOM    325  CB  GLU A  44      15.516 -17.753  10.953  1.00 84.87           C  
ATOM    326  O   GLU A  44      15.627 -16.145   8.052  1.00 84.87           O  
ATOM    327  CG  GLU A  44      16.634 -18.522  10.264  1.00 84.87           C  
ATOM    328  CD  GLU A  44      16.895 -19.886  10.883  1.00 84.87           C  
ATOM    329  OE1 GLU A  44      17.887 -20.546  10.500  1.00 84.87           O  
ATOM    330  OE2 GLU A  44      16.101 -20.297  11.758  1.00 84.87           O  
ATOM    331  N   GLN A  45      13.590 -16.553   8.778  1.00 85.99           N  
ATOM    332  CA  GLN A  45      13.030 -16.650   7.434  1.00 85.99           C  
ATOM    333  C   GLN A  45      13.070 -15.301   6.722  1.00 85.99           C  
ATOM    334  CB  GLN A  45      11.593 -17.173   7.488  1.00 85.99           C  
ATOM    335  O   GLN A  45      13.391 -15.230   5.534  1.00 85.99           O  
ATOM    336  CG  GLN A  45      11.052 -17.623   6.138  1.00 85.99           C  
ATOM    337  CD  GLN A  45       9.655 -18.208   6.231  1.00 85.99           C  
ATOM    338  NE2 GLN A  45       9.090 -18.579   5.087  1.00 85.99           N  
ATOM    339  OE1 GLN A  45       9.088 -18.325   7.322  1.00 85.99           O  
ATOM    340  N   GLN A  46      12.730 -14.271   7.447  1.00 89.51           N  
ATOM    341  CA  GLN A  46      12.783 -12.927   6.881  1.00 89.51           C  
ATOM    342  C   GLN A  46      14.206 -12.557   6.475  1.00 89.51           C  
ATOM    343  CB  GLN A  46      12.238 -11.903   7.879  1.00 89.51           C  
ATOM    344  O   GLN A  46      14.422 -11.978   5.408  1.00 89.51           O  
ATOM    345  CG  GLN A  46      10.727 -11.961   8.057  1.00 89.51           C  
ATOM    346  CD  GLN A  46      10.231 -11.050   9.164  1.00 89.51           C  
ATOM    347  NE2 GLN A  46       9.203 -10.263   8.868  1.00 89.51           N  
ATOM    348  OE1 GLN A  46      10.767 -11.055  10.277  1.00 89.51           O  
ATOM    349  N   ARG A  47      15.141 -12.920   7.302  1.00 88.04           N  
ATOM    350  CA  ARG A  47      16.545 -12.638   7.023  1.00 88.04           C  
ATOM    351  C   ARG A  47      17.009 -13.360   5.761  1.00 88.04           C  
ATOM    352  CB  ARG A  47      17.422 -13.043   8.210  1.00 88.04           C  
ATOM    353  O   ARG A  47      17.676 -12.767   4.911  1.00 88.04           O  
ATOM    354  CG  ARG A  47      18.876 -12.623   8.073  1.00 88.04           C  
ATOM    355  CD  ARG A  47      19.711 -13.085   9.260  1.00 88.04           C  
ATOM    356  NE  ARG A  47      19.673 -12.119  10.354  1.00 88.04           N  
ATOM    357  NH1 ARG A  47      21.915 -11.576  10.225  1.00 88.04           N  
ATOM    358  NH2 ARG A  47      20.575 -10.571  11.791  1.00 88.04           N  
ATOM    359  CZ  ARG A  47      20.721 -11.424  10.788  1.00 88.04           C  
ATOM    360  N   LYS A  48      16.741 -14.584   5.616  1.00 89.00           N  
ATOM    361  CA  LYS A  48      17.123 -15.384   4.456  1.00 89.00           C  
ATOM    362  C   LYS A  48      16.547 -14.798   3.171  1.00 89.00           C  
ATOM    363  CB  LYS A  48      16.658 -16.832   4.626  1.00 89.00           C  
ATOM    364  O   LYS A  48      17.248 -14.690   2.163  1.00 89.00           O  
ATOM    365  CG  LYS A  48      17.520 -17.650   5.577  1.00 89.00           C  
ATOM    366  CD  LYS A  48      17.097 -19.114   5.595  1.00 89.00           C  
ATOM    367  CE  LYS A  48      17.943 -19.930   6.563  1.00 89.00           C  
ATOM    368  NZ  LYS A  48      17.500 -21.355   6.619  1.00 89.00           N  
ATOM    369  N   ARG A  49      15.489 -14.315   3.221  1.00 87.27           N  
ATOM    370  CA  ARG A  49      14.820 -13.789   2.036  1.00 87.27           C  
ATOM    371  C   ARG A  49      15.397 -12.436   1.636  1.00 87.27           C  
ATOM    372  CB  ARG A  49      13.314 -13.665   2.279  1.00 87.27           C  
ATOM    373  O   ARG A  49      15.591 -12.163   0.449  1.00 87.27           O  
ATOM    374  CG  ARG A  49      12.586 -14.999   2.326  1.00 87.27           C  
ATOM    375  CD  ARG A  49      11.100 -14.821   2.607  1.00 87.27           C  
ATOM    376  NE  ARG A  49      10.410 -16.105   2.691  1.00 87.27           N  
ATOM    377  NH1 ARG A  49       8.418 -15.218   3.453  1.00 87.27           N  
ATOM    378  NH2 ARG A  49       8.622 -17.479   3.129  1.00 87.27           N  
ATOM    379  CZ  ARG A  49       9.151 -16.264   3.091  1.00 87.27           C  
ATOM    380  N   LEU A  50      15.431 -11.699   2.664  1.00 89.78           N  
ATOM    381  CA  LEU A  50      16.028 -10.397   2.390  1.00 89.78           C  
ATOM    382  C   LEU A  50      17.442 -10.552   1.840  1.00 89.78           C  
ATOM    383  CB  LEU A  50      16.053  -9.541   3.659  1.00 89.78           C  
ATOM    384  O   LEU A  50      17.834  -9.838   0.914  1.00 89.78           O  
ATOM    385  CG  LEU A  50      16.513  -8.092   3.491  1.00 89.78           C  
ATOM    386  CD1 LEU A  50      15.654  -7.380   2.452  1.00 89.78           C  
ATOM    387  CD2 LEU A  50      16.465  -7.357   4.826  1.00 89.78           C  
ATOM    388  N   GLU A  51      18.172 -11.481   2.367  1.00 89.56           N  
ATOM    389  CA  GLU A  51      19.510 -11.766   1.856  1.00 89.56           C  
ATOM    390  C   GLU A  51      19.457 -12.241   0.407  1.00 89.56           C  
ATOM    391  CB  GLU A  51      20.207 -12.813   2.728  1.00 89.56           C  
ATOM    392  O   GLU A  51      20.260 -11.809  -0.423  1.00 89.56           O  
ATOM    393  CG  GLU A  51      20.758 -12.259   4.034  1.00 89.56           C  
ATOM    394  CD  GLU A  51      21.387 -13.323   4.919  1.00 89.56           C  
ATOM    395  OE1 GLU A  51      21.807 -12.998   6.053  1.00 89.56           O  
ATOM    396  OE2 GLU A  51      21.461 -14.490   4.476  1.00 89.56           O  
ATOM    397  N   ALA A  52      18.514 -13.124   0.147  1.00 89.99           N  
ATOM    398  CA  ALA A  52      18.336 -13.606  -1.220  1.00 89.99           C  
ATOM    399  C   ALA A  52      18.026 -12.454  -2.172  1.00 89.99           C  
ATOM    400  CB  ALA A  52      17.225 -14.651  -1.275  1.00 89.99           C  
ATOM    401  O   ALA A  52      18.573 -12.388  -3.275  1.00 89.99           O  
ATOM    402  N   PHE A  53      17.115 -11.628  -1.737  1.00 91.38           N  
ATOM    403  CA  PHE A  53      16.758 -10.480  -2.562  1.00 91.38           C  
ATOM    404  C   PHE A  53      17.978  -9.609  -2.835  1.00 91.38           C  
ATOM    405  CB  PHE A  53      15.661  -9.650  -1.887  1.00 91.38           C  
ATOM    406  O   PHE A  53      18.216  -9.205  -3.976  1.00 91.38           O  
ATOM    407  CG  PHE A  53      15.361  -8.354  -2.589  1.00 91.38           C  
ATOM    408  CD1 PHE A  53      15.916  -7.161  -2.143  1.00 91.38           C  
ATOM    409  CD2 PHE A  53      14.523  -8.328  -3.697  1.00 91.38           C  
ATOM    410  CE1 PHE A  53      15.640  -5.959  -2.791  1.00 91.38           C  
ATOM    411  CE2 PHE A  53      14.243  -7.131  -4.350  1.00 91.38           C  
ATOM    412  CZ  PHE A  53      14.802  -5.948  -3.895  1.00 91.38           C  
ATOM    413  N   LEU A  54      18.742  -9.284  -1.858  1.00 89.87           N  
ATOM    414  CA  LEU A  54      19.889  -8.391  -1.984  1.00 89.87           C  
ATOM    415  C   LEU A  54      20.959  -9.003  -2.881  1.00 89.87           C  
ATOM    416  CB  LEU A  54      20.479  -8.078  -0.607  1.00 89.87           C  
ATOM    417  O   LEU A  54      21.631  -8.290  -3.630  1.00 89.87           O  
ATOM    418  CG  LEU A  54      19.609  -7.235   0.328  1.00 89.87           C  
ATOM    419  CD1 LEU A  54      20.297  -7.059   1.677  1.00 89.87           C  
ATOM    420  CD2 LEU A  54      19.302  -5.881  -0.303  1.00 89.87           C  
ATOM    421  N   THR A  55      21.143 -10.273  -2.765  1.00 89.80           N  
ATOM    422  CA  THR A  55      22.086 -10.976  -3.628  1.00 89.80           C  
ATOM    423  C   THR A  55      21.660 -10.877  -5.089  1.00 89.80           C  
ATOM    424  CB  THR A  55      22.214 -12.458  -3.226  1.00 89.80           C  
ATOM    425  O   THR A  55      22.486 -10.614  -5.966  1.00 89.80           O  
ATOM    426  CG2 THR A  55      23.199 -13.190  -4.131  1.00 89.80           C  
ATOM    427  OG1 THR A  55      22.672 -12.542  -1.871  1.00 89.80           O  
ATOM    428  N   GLN A  56      20.369 -11.074  -5.310  1.00 90.18           N  
ATOM    429  CA  GLN A  56      19.827 -10.954  -6.660  1.00 90.18           C  
ATOM    430  C   GLN A  56      19.969  -9.527  -7.184  1.00 90.18           C  
ATOM    431  CB  GLN A  56      18.359 -11.381  -6.690  1.00 90.18           C  
ATOM    432  O   GLN A  56      20.293  -9.320  -8.355  1.00 90.18           O  
ATOM    433  CG  GLN A  56      18.149 -12.876  -6.493  1.00 90.18           C  
ATOM    434  CD  GLN A  56      16.683 -13.263  -6.455  1.00 90.18           C  
ATOM    435  NE2 GLN A  56      16.391 -14.514  -6.796  1.00 90.18           N  
ATOM    436  OE1 GLN A  56      15.820 -12.446  -6.121  1.00 90.18           O  
ATOM    437  N   LYS A  57      19.668  -8.669  -6.297  1.00 90.82           N  
ATOM    438  CA  LYS A  57      19.739  -7.251  -6.637  1.00 90.82           C  
ATOM    439  C   LYS A  57      21.134  -6.872  -7.126  1.00 90.82           C  
ATOM    440  CB  LYS A  57      19.354  -6.390  -5.433  1.00 90.82           C  
ATOM    441  O   LYS A  57      21.277  -6.066  -8.048  1.00 90.82           O  
ATOM    442  CG  LYS A  57      19.333  -4.896  -5.721  1.00 90.82           C  
ATOM    443  CD  LYS A  57      18.928  -4.095  -4.491  1.00 90.82           C  
ATOM    444  CE  LYS A  57      18.991  -2.596  -4.752  1.00 90.82           C  
ATOM    445  NZ  LYS A  57      18.556  -1.807  -3.562  1.00 90.82           N  
ATOM    446  N   GLN A  58      22.200  -7.401  -6.637  1.00 88.69           N  
ATOM    447  CA  GLN A  58      23.582  -7.106  -6.998  1.00 88.69           C  
ATOM    448  C   GLN A  58      23.893  -7.578  -8.415  1.00 88.69           C  
ATOM    449  CB  GLN A  58      24.548  -7.755  -6.005  1.00 88.69           C  
ATOM    450  O   GLN A  58      24.779  -7.032  -9.077  1.00 88.69           O  
ATOM    451  CG  GLN A  58      24.584  -7.070  -4.645  1.00 88.69           C  
ATOM    452  CD  GLN A  58      25.522  -7.754  -3.668  1.00 88.69           C  
ATOM    453  NE2 GLN A  58      25.830  -7.075  -2.568  1.00 88.69           N  
ATOM    454  OE1 GLN A  58      25.965  -8.883  -3.900  1.00 88.69           O  
ATOM    455  N   LYS A  59      23.110  -8.520  -8.933  1.00 88.58           N  
ATOM    456  CA  LYS A  59      23.328  -9.099 -10.256  1.00 88.58           C  
ATOM    457  C   LYS A  59      22.694  -8.237 -11.344  1.00 88.58           C  
ATOM    458  CB  LYS A  59      22.767 -10.520 -10.319  1.00 88.58           C  
ATOM    459  O   LYS A  59      23.006  -8.392 -12.527  1.00 88.58           O  
ATOM    460  CG  LYS A  59      23.485 -11.510  -9.413  1.00 88.58           C  
ATOM    461  CD  LYS A  59      22.877 -12.903  -9.515  1.00 88.58           C  
ATOM    462  CE  LYS A  59      23.562 -13.883  -8.571  1.00 88.58           C  
ATOM    463  NZ  LYS A  59      22.928 -15.234  -8.621  1.00 88.58           N  
ATOM    464  N   VAL A  60      21.802  -7.284 -11.043  1.00 91.07           N  
ATOM    465  CA  VAL A  60      20.955  -6.567 -11.990  1.00 91.07           C  
ATOM    466  C   VAL A  60      21.782  -5.523 -12.737  1.00 91.07           C  
ATOM    467  CB  VAL A  60      19.757  -5.893 -11.284  1.00 91.07           C  
ATOM    468  O   VAL A  60      21.651  -5.372 -13.954  1.00 91.07           O  
ATOM    469  CG1 VAL A  60      19.025  -4.953 -12.240  1.00 91.07           C  
ATOM    470  CG2 VAL A  60      18.802  -6.949 -10.731  1.00 91.07           C  
ATOM    471  N   GLY A  61      22.814  -4.910 -12.097  1.00 90.24           N  
ATOM    472  CA  GLY A  61      23.564  -3.830 -12.718  1.00 90.24           C  
ATOM    473  C   GLY A  61      22.684  -2.689 -13.193  1.00 90.24           C  
ATOM    474  O   GLY A  61      21.602  -2.463 -12.647  1.00 90.24           O  
ATOM    475  N   GLU A  62      23.157  -1.919 -14.177  1.00 91.99           N  
ATOM    476  CA  GLU A  62      22.415  -0.785 -14.720  1.00 91.99           C  
ATOM    477  C   GLU A  62      21.236  -1.252 -15.569  1.00 91.99           C  
ATOM    478  CB  GLU A  62      23.337   0.114 -15.548  1.00 91.99           C  
ATOM    479  O   GLU A  62      21.381  -2.152 -16.400  1.00 91.99           O  
ATOM    480  CG  GLU A  62      22.708   1.442 -15.943  1.00 91.99           C  
ATOM    481  CD  GLU A  62      23.644   2.335 -16.742  1.00 91.99           C  
ATOM    482  OE1 GLU A  62      23.222   3.438 -17.159  1.00 91.99           O  
ATOM    483  OE2 GLU A  62      24.808   1.928 -16.954  1.00 91.99           O  
ATOM    484  N   LEU A  63      20.116  -0.645 -15.369  1.00 94.63           N  
ATOM    485  CA  LEU A  63      18.903  -1.007 -16.094  1.00 94.63           C  
ATOM    486  C   LEU A  63      18.735  -0.143 -17.340  1.00 94.63           C  
ATOM    487  CB  LEU A  63      17.675  -0.864 -15.191  1.00 94.63           C  
ATOM    488  O   LEU A  63      18.946   1.071 -17.291  1.00 94.63           O  
ATOM    489  CG  LEU A  63      17.627  -1.775 -13.963  1.00 94.63           C  
ATOM    490  CD1 LEU A  63      16.476  -1.370 -13.047  1.00 94.63           C  
ATOM    491  CD2 LEU A  63      17.493  -3.235 -14.385  1.00 94.63           C  
ATOM    492  N   LYS A  64      18.352  -0.844 -18.485  1.00 93.83           N  
ATOM    493  CA  LYS A  64      18.036  -0.191 -19.752  1.00 93.83           C  
ATOM    494  C   LYS A  64      16.736  -0.732 -20.340  1.00 93.83           C  
ATOM    495  CB  LYS A  64      19.179  -0.374 -20.751  1.00 93.83           C  
ATOM    496  O   LYS A  64      16.348  -1.868 -20.060  1.00 93.83           O  
ATOM    497  CG  LYS A  64      20.516   0.166 -20.267  1.00 93.83           C  
ATOM    498  CD  LYS A  64      21.625  -0.101 -21.277  1.00 93.83           C  
ATOM    499  CE  LYS A  64      22.978   0.370 -20.761  1.00 93.83           C  
ATOM    500  NZ  LYS A  64      24.069   0.107 -21.746  1.00 93.83           N  
ATOM    501  N   ASP A  65      16.146   0.093 -21.141  1.00 94.29           N  
ATOM    502  CA  ASP A  65      14.830  -0.249 -21.674  1.00 94.29           C  
ATOM    503  C   ASP A  65      14.888  -1.536 -22.494  1.00 94.29           C  
ATOM    504  CB  ASP A  65      14.282   0.896 -22.528  1.00 94.29           C  
ATOM    505  O   ASP A  65      13.999  -2.384 -22.392  1.00 94.29           O  
ATOM    506  CG  ASP A  65      12.824   0.707 -22.908  1.00 94.29           C  
ATOM    507  OD1 ASP A  65      11.970   0.581 -22.004  1.00 94.29           O  
ATOM    508  OD2 ASP A  65      12.527   0.680 -24.122  1.00 94.29           O  
ATOM    509  N   ASP A  66      15.900  -1.867 -23.259  1.00 95.36           N  
ATOM    510  CA  ASP A  66      15.999  -3.017 -24.153  1.00 95.36           C  
ATOM    511  C   ASP A  66      16.259  -4.301 -23.369  1.00 95.36           C  
ATOM    512  CB  ASP A  66      17.106  -2.798 -25.187  1.00 95.36           C  
ATOM    513  O   ASP A  66      16.202  -5.398 -23.928  1.00 95.36           O  
ATOM    514  CG  ASP A  66      16.750  -1.748 -26.224  1.00 95.36           C  
ATOM    515  OD1 ASP A  66      15.551  -1.431 -26.384  1.00 95.36           O  
ATOM    516  OD2 ASP A  66      17.675  -1.236 -26.890  1.00 95.36           O  
ATOM    517  N   ASP A  67      16.440  -4.173 -22.072  1.00 94.81           N  
ATOM    518  CA  ASP A  67      16.775  -5.322 -21.237  1.00 94.81           C  
ATOM    519  C   ASP A  67      15.520  -6.098 -20.843  1.00 94.81           C  
ATOM    520  CB  ASP A  67      17.531  -4.873 -19.984  1.00 94.81           C  
ATOM    521  O   ASP A  67      15.611  -7.186 -20.270  1.00 94.81           O  
ATOM    522  CG  ASP A  67      18.927  -4.359 -20.287  1.00 94.81           C  
ATOM    523  OD1 ASP A  67      19.463  -4.654 -21.377  1.00 94.81           O  
ATOM    524  OD2 ASP A  67      19.498  -3.654 -19.427  1.00 94.81           O  
ATOM    525  N   PHE A  68      14.397  -5.574 -21.212  1.00 96.94           N  
ATOM    526  CA  PHE A  68      13.196  -6.151 -20.621  1.00 96.94           C  
ATOM    527  C   PHE A  68      12.324  -6.799 -21.691  1.00 96.94           C  
ATOM    528  CB  PHE A  68      12.397  -5.082 -19.870  1.00 96.94           C  
ATOM    529  O   PHE A  68      12.167  -6.254 -22.785  1.00 96.94           O  
ATOM    530  CG  PHE A  68      13.116  -4.513 -18.677  1.00 96.94           C  
ATOM    531  CD1 PHE A  68      13.120  -5.189 -17.463  1.00 96.94           C  
ATOM    532  CD2 PHE A  68      13.790  -3.302 -18.770  1.00 96.94           C  
ATOM    533  CE1 PHE A  68      13.786  -4.665 -16.357  1.00 96.94           C  
ATOM    534  CE2 PHE A  68      14.457  -2.772 -17.669  1.00 96.94           C  
ATOM    535  CZ  PHE A  68      14.452  -3.454 -16.463  1.00 96.94           C  
ATOM    536  N   GLU A  69      11.864  -7.957 -21.295  1.00 97.53           N  
ATOM    537  CA  GLU A  69      10.800  -8.642 -22.023  1.00 97.53           C  
ATOM    538  C   GLU A  69       9.479  -8.573 -21.263  1.00 97.53           C  
ATOM    539  CB  GLU A  69      11.180 -10.102 -22.284  1.00 97.53           C  
ATOM    540  O   GLU A  69       9.378  -9.063 -20.136  1.00 97.53           O  
ATOM    541  CG  GLU A  69      10.167 -10.859 -23.130  1.00 97.53           C  
ATOM    542  CD  GLU A  69      10.539 -12.317 -23.349  1.00 97.53           C  
ATOM    543  OE1 GLU A  69       9.789 -13.036 -24.048  1.00 97.53           O  
ATOM    544  OE2 GLU A  69      11.587 -12.744 -22.816  1.00 97.53           O  
ATOM    545  N   LYS A  70       8.506  -8.007 -21.935  1.00 97.09           N  
ATOM    546  CA  LYS A  70       7.190  -7.866 -21.320  1.00 97.09           C  
ATOM    547  C   LYS A  70       6.479  -9.213 -21.227  1.00 97.09           C  
ATOM    548  CB  LYS A  70       6.332  -6.875 -22.109  1.00 97.09           C  
ATOM    549  O   LYS A  70       6.428  -9.963 -22.204  1.00 97.09           O  
ATOM    550  CG  LYS A  70       5.033  -6.492 -21.415  1.00 97.09           C  
ATOM    551  CD  LYS A  70       4.284  -5.414 -22.188  1.00 97.09           C  
ATOM    552  CE  LYS A  70       2.944  -5.089 -21.540  1.00 97.09           C  
ATOM    553  NZ  LYS A  70       2.206  -4.032 -22.294  1.00 97.09           N  
ATOM    554  N   ILE A  71       5.917  -9.557 -20.033  1.00 97.62           N  
ATOM    555  CA  ILE A  71       5.212 -10.816 -19.814  1.00 97.62           C  
ATOM    556  C   ILE A  71       3.708 -10.562 -19.758  1.00 97.62           C  
ATOM    557  CB  ILE A  71       5.687 -11.511 -18.518  1.00 97.62           C  
ATOM    558  O   ILE A  71       2.948 -11.120 -20.553  1.00 97.62           O  
ATOM    559  CG1 ILE A  71       7.175 -11.869 -18.619  1.00 97.62           C  
ATOM    560  CG2 ILE A  71       4.842 -12.756 -18.232  1.00 97.62           C  
ATOM    561  CD1 ILE A  71       7.775 -12.390 -17.320  1.00 97.62           C  
ATOM    562  N   SER A  72       3.291  -9.783 -18.795  1.00 96.82           N  
ATOM    563  CA  SER A  72       1.874  -9.462 -18.663  1.00 96.82           C  
ATOM    564  C   SER A  72       1.672  -8.128 -17.952  1.00 96.82           C  
ATOM    565  CB  SER A  72       1.142 -10.569 -17.903  1.00 96.82           C  
ATOM    566  O   SER A  72       2.589  -7.620 -17.302  1.00 96.82           O  
ATOM    567  OG  SER A  72       1.629 -10.676 -16.577  1.00 96.82           O  
ATOM    568  N   GLU A  73       0.446  -7.557 -18.110  1.00 96.65           N  
ATOM    569  CA  GLU A  73       0.075  -6.347 -17.383  1.00 96.65           C  
ATOM    570  C   GLU A  73      -0.439  -6.679 -15.985  1.00 96.65           C  
ATOM    571  CB  GLU A  73      -0.982  -5.557 -18.158  1.00 96.65           C  
ATOM    572  O   GLU A  73      -1.301  -7.546 -15.824  1.00 96.65           O  
ATOM    573  CG  GLU A  73      -1.372  -4.241 -17.500  1.00 96.65           C  
ATOM    574  CD  GLU A  73      -2.409  -3.459 -18.290  1.00 96.65           C  
ATOM    575  OE1 GLU A  73      -3.255  -2.775 -17.671  1.00 96.65           O  
ATOM    576  OE2 GLU A  73      -2.376  -3.532 -19.539  1.00 96.65           O  
ATOM    577  N   LEU A  74       0.114  -6.026 -14.964  1.00 93.98           N  
ATOM    578  CA  LEU A  74      -0.274  -6.299 -13.585  1.00 93.98           C  
ATOM    579  C   LEU A  74      -1.365  -5.337 -13.127  1.00 93.98           C  
ATOM    580  CB  LEU A  74       0.938  -6.195 -12.655  1.00 93.98           C  
ATOM    581  O   LEU A  74      -2.234  -5.709 -12.334  1.00 93.98           O  
ATOM    582  CG  LEU A  74       2.045  -7.229 -12.866  1.00 93.98           C  
ATOM    583  CD1 LEU A  74       3.233  -6.925 -11.960  1.00 93.98           C  
ATOM    584  CD2 LEU A  74       1.518  -8.637 -12.612  1.00 93.98           C  
ATOM    585  N   GLY A  75      -1.344  -4.063 -13.656  1.00 89.70           N  
ATOM    586  CA  GLY A  75      -2.307  -3.041 -13.275  1.00 89.70           C  
ATOM    587  C   GLY A  75      -2.018  -1.689 -13.898  1.00 89.70           C  
ATOM    588  O   GLY A  75      -0.920  -1.456 -14.408  1.00 89.70           O  
ATOM    589  N   ALA A  76      -3.142  -0.889 -13.995  1.00 88.48           N  
ATOM    590  CA  ALA A  76      -3.032   0.462 -14.540  1.00 88.48           C  
ATOM    591  C   ALA A  76      -3.814   1.461 -13.692  1.00 88.48           C  
ATOM    592  CB  ALA A  76      -3.525   0.494 -15.985  1.00 88.48           C  
ATOM    593  O   ALA A  76      -4.866   1.128 -13.142  1.00 88.48           O  
ATOM    594  N   GLY A  77      -3.144   2.680 -13.378  1.00 78.80           N  
ATOM    595  CA  GLY A  77      -3.784   3.762 -12.648  1.00 78.80           C  
ATOM    596  C   GLY A  77      -3.228   5.130 -12.998  1.00 78.80           C  
ATOM    597  O   GLY A  77      -2.603   5.301 -14.047  1.00 78.80           O  
ATOM    598  N   ASN A  78      -3.605   6.063 -12.113  1.00 72.11           N  
ATOM    599  CA  ASN A  78      -3.180   7.442 -12.329  1.00 72.11           C  
ATOM    600  C   ASN A  78      -1.660   7.573 -12.284  1.00 72.11           C  
ATOM    601  CB  ASN A  78      -3.823   8.371 -11.297  1.00 72.11           C  
ATOM    602  O   ASN A  78      -1.093   8.482 -12.892  1.00 72.11           O  
ATOM    603  CG  ASN A  78      -5.315   8.537 -11.511  1.00 72.11           C  
ATOM    604  ND2 ASN A  78      -6.043   8.800 -10.433  1.00 72.11           N  
ATOM    605  OD1 ASN A  78      -5.809   8.429 -12.637  1.00 72.11           O  
ATOM    606  N   GLY A  79      -1.065   6.616 -11.725  1.00 76.89           N  
ATOM    607  CA  GLY A  79       0.371   6.654 -11.498  1.00 76.89           C  
ATOM    608  C   GLY A  79       1.163   5.917 -12.561  1.00 76.89           C  
ATOM    609  O   GLY A  79       2.395   5.900 -12.524  1.00 76.89           O  
ATOM    610  N   GLY A  80       0.453   5.400 -13.573  1.00 87.56           N  
ATOM    611  CA  GLY A  80       1.092   4.678 -14.662  1.00 87.56           C  
ATOM    612  C   GLY A  80       0.630   3.238 -14.775  1.00 87.56           C  
ATOM    613  O   GLY A  80      -0.386   2.858 -14.189  1.00 87.56           O  
ATOM    614  N   VAL A  81       1.308   2.522 -15.660  1.00 93.23           N  
ATOM    615  CA  VAL A  81       0.991   1.119 -15.902  1.00 93.23           C  
ATOM    616  C   VAL A  81       2.116   0.235 -15.370  1.00 93.23           C  
ATOM    617  CB  VAL A  81       0.760   0.840 -17.405  1.00 93.23           C  
ATOM    618  O   VAL A  81       3.293   0.589 -15.471  1.00 93.23           O  
ATOM    619  CG1 VAL A  81       0.297  -0.599 -17.622  1.00 93.23           C  
ATOM    620  CG2 VAL A  81      -0.257   1.825 -17.979  1.00 93.23           C  
ATOM    621  N   VAL A  82       1.706  -0.833 -14.761  1.00 96.15           N  
ATOM    622  CA  VAL A  82       2.677  -1.764 -14.194  1.00 96.15           C  
ATOM    623  C   VAL A  82       2.647  -3.078 -14.972  1.00 96.15           C  
ATOM    624  CB  VAL A  82       2.405  -2.025 -12.696  1.00 96.15           C  
ATOM    625  O   VAL A  82       1.578  -3.649 -15.197  1.00 96.15           O  
ATOM    626  CG1 VAL A  82       3.506  -2.894 -12.091  1.00 96.15           C  
ATOM    627  CG2 VAL A  82       2.285  -0.704 -11.938  1.00 96.15           C  
ATOM    628  N   PHE A  83       3.848  -3.493 -15.365  1.00 97.68           N  
ATOM    629  CA  PHE A  83       3.985  -4.742 -16.105  1.00 97.68           C  
ATOM    630  C   PHE A  83       4.837  -5.740 -15.330  1.00 97.68           C  
ATOM    631  CB  PHE A  83       4.600  -4.487 -17.484  1.00 97.68           C  
ATOM    632  O   PHE A  83       5.779  -5.352 -14.635  1.00 97.68           O  
ATOM    633  CG  PHE A  83       3.708  -3.705 -18.411  1.00 97.68           C  
ATOM    634  CD1 PHE A  83       2.721  -4.344 -19.152  1.00 97.68           C  
ATOM    635  CD2 PHE A  83       3.857  -2.331 -18.542  1.00 97.68           C  
ATOM    636  CE1 PHE A  83       1.895  -3.623 -20.011  1.00 97.68           C  
ATOM    637  CE2 PHE A  83       3.035  -1.604 -19.398  1.00 97.68           C  
ATOM    638  CZ  PHE A  83       2.055  -2.252 -20.132  1.00 97.68           C  
ATOM    639  N   LYS A  84       4.437  -6.952 -15.487  1.00 98.09           N  
ATOM    640  CA  LYS A  84       5.368  -8.036 -15.185  1.00 98.09           C  
ATOM    641  C   LYS A  84       6.370  -8.232 -16.319  1.00 98.09           C  
ATOM    642  CB  LYS A  84       4.609  -9.338 -14.925  1.00 98.09           C  
ATOM    643  O   LYS A  84       5.981  -8.458 -17.466  1.00 98.09           O  
ATOM    644  CG  LYS A  84       5.492 -10.487 -14.460  1.00 98.09           C  
ATOM    645  CD  LYS A  84       4.679 -11.750 -14.209  1.00 98.09           C  
ATOM    646  CE  LYS A  84       5.562 -12.900 -13.742  1.00 98.09           C  
ATOM    647  NZ  LYS A  84       4.762 -14.124 -13.438  1.00 98.09           N  
ATOM    648  N   VAL A  85       7.692  -8.182 -15.914  1.00 97.99           N  
ATOM    649  CA  VAL A  85       8.705  -8.223 -16.963  1.00 97.99           C  
ATOM    650  C   VAL A  85       9.829  -9.175 -16.560  1.00 97.99           C  
ATOM    651  CB  VAL A  85       9.276  -6.818 -17.256  1.00 97.99           C  
ATOM    652  O   VAL A  85      10.005  -9.472 -15.376  1.00 97.99           O  
ATOM    653  CG1 VAL A  85       8.185  -5.893 -17.792  1.00 97.99           C  
ATOM    654  CG2 VAL A  85       9.912  -6.228 -15.998  1.00 97.99           C  
ATOM    655  N   SER A  86      10.462  -9.691 -17.549  1.00 97.62           N  
ATOM    656  CA  SER A  86      11.684 -10.468 -17.367  1.00 97.62           C  
ATOM    657  C   SER A  86      12.917  -9.657 -17.753  1.00 97.62           C  
ATOM    658  CB  SER A  86      11.630 -11.753 -18.194  1.00 97.62           C  
ATOM    659  O   SER A  86      13.006  -9.146 -18.871  1.00 97.62           O  
ATOM    660  OG  SER A  86      12.801 -12.527 -17.998  1.00 97.62           O  
ATOM    661  N   HIS A  87      13.839  -9.487 -16.795  1.00 97.22           N  
ATOM    662  CA  HIS A  87      15.122  -8.849 -17.068  1.00 97.22           C  
ATOM    663  C   HIS A  87      16.109  -9.837 -17.681  1.00 97.22           C  
ATOM    664  CB  HIS A  87      15.706  -8.251 -15.786  1.00 97.22           C  
ATOM    665  O   HIS A  87      16.591 -10.744 -16.998  1.00 97.22           O  
ATOM    666  CG  HIS A  87      16.946  -7.446 -16.011  1.00 97.22           C  
ATOM    667  CD2 HIS A  87      17.186  -6.391 -16.824  1.00 97.22           C  
ATOM    668  ND1 HIS A  87      18.130  -7.704 -15.353  1.00 97.22           N  
ATOM    669  CE1 HIS A  87      19.046  -6.838 -15.753  1.00 97.22           C  
ATOM    670  NE2 HIS A  87      18.499  -6.030 -16.646  1.00 97.22           N  
ATOM    671  N   LYS A  88      16.472  -9.625 -18.947  1.00 96.14           N  
ATOM    672  CA  LYS A  88      17.180 -10.598 -19.774  1.00 96.14           C  
ATOM    673  C   LYS A  88      18.569 -10.890 -19.212  1.00 96.14           C  
ATOM    674  CB  LYS A  88      17.292 -10.099 -21.215  1.00 96.14           C  
ATOM    675  O   LYS A  88      18.945 -12.052 -19.043  1.00 96.14           O  
ATOM    676  CG  LYS A  88      15.963 -10.033 -21.952  1.00 96.14           C  
ATOM    677  CD  LYS A  88      16.146  -9.578 -23.395  1.00 96.14           C  
ATOM    678  CE  LYS A  88      15.571  -8.186 -23.620  1.00 96.14           C  
ATOM    679  NZ  LYS A  88      15.731  -7.744 -25.038  1.00 96.14           N  
ATOM    680  N   PRO A  89      19.269  -9.863 -18.799  1.00 95.71           N  
ATOM    681  CA  PRO A  89      20.644 -10.103 -18.355  1.00 95.71           C  
ATOM    682  C   PRO A  89      20.714 -10.917 -17.065  1.00 95.71           C  
ATOM    683  CB  PRO A  89      21.196  -8.691 -18.140  1.00 95.71           C  
ATOM    684  O   PRO A  89      21.548 -11.818 -16.944  1.00 95.71           O  
ATOM    685  CG  PRO A  89      20.433  -7.833 -19.097  1.00 95.71           C  
ATOM    686  CD  PRO A  89      19.020  -8.338 -19.168  1.00 95.71           C  
ATOM    687  N   SER A  90      19.818 -10.595 -16.124  1.00 95.02           N  
ATOM    688  CA  SER A  90      19.887 -11.247 -14.821  1.00 95.02           C  
ATOM    689  C   SER A  90      18.944 -12.444 -14.751  1.00 95.02           C  
ATOM    690  CB  SER A  90      19.548 -10.255 -13.707  1.00 95.02           C  
ATOM    691  O   SER A  90      19.087 -13.303 -13.878  1.00 95.02           O  
ATOM    692  OG  SER A  90      18.186  -9.870 -13.773  1.00 95.02           O  
ATOM    693  N   GLY A  91      17.930 -12.514 -15.639  1.00 93.87           N  
ATOM    694  CA  GLY A  91      16.927 -13.566 -15.624  1.00 93.87           C  
ATOM    695  C   GLY A  91      15.870 -13.369 -14.554  1.00 93.87           C  
ATOM    696  O   GLY A  91      15.038 -14.249 -14.326  1.00 93.87           O  
ATOM    697  N   LEU A  92      15.854 -12.270 -13.903  1.00 95.14           N  
ATOM    698  CA  LEU A  92      14.939 -11.992 -12.802  1.00 95.14           C  
ATOM    699  C   LEU A  92      13.587 -11.520 -13.325  1.00 95.14           C  
ATOM    700  CB  LEU A  92      15.533 -10.938 -11.864  1.00 95.14           C  
ATOM    701  O   LEU A  92      13.520 -10.795 -14.320  1.00 95.14           O  
ATOM    702  CG  LEU A  92      16.789 -11.347 -11.092  1.00 95.14           C  
ATOM    703  CD1 LEU A  92      17.377 -10.144 -10.362  1.00 95.14           C  
ATOM    704  CD2 LEU A  92      16.472 -12.471 -10.112  1.00 95.14           C  
ATOM    705  N   VAL A  93      12.614 -11.955 -12.663  1.00 96.45           N  
ATOM    706  CA  VAL A  93      11.275 -11.424 -12.895  1.00 96.45           C  
ATOM    707  C   VAL A  93      11.037 -10.213 -11.996  1.00 96.45           C  
ATOM    708  CB  VAL A  93      10.189 -12.494 -12.646  1.00 96.45           C  
ATOM    709  O   VAL A  93      11.296 -10.265 -10.791  1.00 96.45           O  
ATOM    710  CG1 VAL A  93       8.793 -11.886 -12.771  1.00 96.45           C  
ATOM    711  CG2 VAL A  93      10.357 -13.660 -13.618  1.00 96.45           C  
ATOM    712  N   MET A  94      10.492  -9.100 -12.642  1.00 97.12           N  
ATOM    713  CA  MET A  94      10.294  -7.839 -11.932  1.00 97.12           C  
ATOM    714  C   MET A  94       8.918  -7.255 -12.235  1.00 97.12           C  
ATOM    715  CB  MET A  94      11.383  -6.833 -12.307  1.00 97.12           C  
ATOM    716  O   MET A  94       8.241  -7.699 -13.165  1.00 97.12           O  
ATOM    717  CG  MET A  94      12.795  -7.329 -12.038  1.00 97.12           C  
ATOM    718  SD  MET A  94      14.075  -6.120 -12.553  1.00 97.12           S  
ATOM    719  CE  MET A  94      15.578  -7.068 -12.185  1.00 97.12           C  
ATOM    720  N   ALA A  95       8.531  -6.374 -11.374  1.00 97.72           N  
ATOM    721  CA  ALA A  95       7.446  -5.450 -11.694  1.00 97.72           C  
ATOM    722  C   ALA A  95       7.991  -4.110 -12.179  1.00 97.72           C  
ATOM    723  CB  ALA A  95       6.544  -5.247 -10.479  1.00 97.72           C  
ATOM    724  O   ALA A  95       8.810  -3.484 -11.502  1.00 97.72           O  
ATOM    725  N   ARG A  96       7.563  -3.778 -13.399  1.00 97.16           N  
ATOM    726  CA  ARG A  96       8.027  -2.530 -13.997  1.00 97.16           C  
ATOM    727  C   ARG A  96       6.881  -1.536 -14.148  1.00 97.16           C  
ATOM    728  CB  ARG A  96       8.675  -2.794 -15.357  1.00 97.16           C  
ATOM    729  O   ARG A  96       5.935  -1.780 -14.900  1.00 97.16           O  
ATOM    730  CG  ARG A  96       9.254  -1.551 -16.015  1.00 97.16           C  
ATOM    731  CD  ARG A  96       9.828  -1.857 -17.391  1.00 97.16           C  
ATOM    732  NE  ARG A  96      10.389  -0.664 -18.018  1.00 97.16           N  
ATOM    733  NH1 ARG A  96      10.878  -1.697 -20.026  1.00 97.16           N  
ATOM    734  NH2 ARG A  96      11.361   0.524 -19.727  1.00 97.16           N  
ATOM    735  CZ  ARG A  96      10.875  -0.615 -19.256  1.00 97.16           C  
ATOM    736  N   LYS A  97       7.068  -0.442 -13.383  1.00 95.09           N  
ATOM    737  CA  LYS A  97       6.088   0.636 -13.470  1.00 95.09           C  
ATOM    738  C   LYS A  97       6.532   1.704 -14.465  1.00 95.09           C  
ATOM    739  CB  LYS A  97       5.859   1.265 -12.094  1.00 95.09           C  
ATOM    740  O   LYS A  97       7.617   2.273 -14.331  1.00 95.09           O  
ATOM    741  CG  LYS A  97       4.740   2.295 -12.063  1.00 95.09           C  
ATOM    742  CD  LYS A  97       4.465   2.779 -10.645  1.00 95.09           C  
ATOM    743  CE  LYS A  97       3.279   3.733 -10.599  1.00 95.09           C  
ATOM    744  NZ  LYS A  97       2.960   4.154  -9.202  1.00 95.09           N  
ATOM    745  N   LEU A  98       5.596   2.042 -15.352  1.00 94.39           N  
ATOM    746  CA  LEU A  98       5.860   3.047 -16.376  1.00 94.39           C  
ATOM    747  C   LEU A  98       5.043   4.309 -16.121  1.00 94.39           C  
ATOM    748  CB  LEU A  98       5.542   2.491 -17.767  1.00 94.39           C  
ATOM    749  O   LEU A  98       3.812   4.256 -16.063  1.00 94.39           O  
ATOM    750  CG  LEU A  98       6.542   1.487 -18.341  1.00 94.39           C  
ATOM    751  CD1 LEU A  98       6.383   0.131 -17.661  1.00 94.39           C  
ATOM    752  CD2 LEU A  98       6.365   1.358 -19.850  1.00 94.39           C  
ATOM    753  N   ILE A  99       5.743   5.389 -16.004  1.00 91.56           N  
ATOM    754  CA  ILE A  99       5.088   6.674 -15.784  1.00 91.56           C  
ATOM    755  C   ILE A  99       5.402   7.618 -16.942  1.00 91.56           C  
ATOM    756  CB  ILE A  99       5.521   7.307 -14.443  1.00 91.56           C  
ATOM    757  O   ILE A  99       6.559   7.994 -17.148  1.00 91.56           O  
ATOM    758  CG1 ILE A  99       5.290   6.324 -13.289  1.00 91.56           C  
ATOM    759  CG2 ILE A  99       4.773   8.621 -14.200  1.00 91.56           C  
ATOM    760  CD1 ILE A  99       5.916   6.759 -11.971  1.00 91.56           C  
ATOM    761  N   HIS A 100       4.370   7.934 -17.616  1.00 88.95           N  
ATOM    762  CA  HIS A 100       4.541   8.867 -18.724  1.00 88.95           C  
ATOM    763  C   HIS A 100       4.682  10.300 -18.222  1.00 88.95           C  
ATOM    764  CB  HIS A 100       3.364   8.765 -19.696  1.00 88.95           C  
ATOM    765  O   HIS A 100       3.797  10.810 -17.532  1.00 88.95           O  
ATOM    766  CG  HIS A 100       3.502   9.642 -20.900  1.00 88.95           C  
ATOM    767  CD2 HIS A 100       2.955  10.845 -21.191  1.00 88.95           C  
ATOM    768  ND1 HIS A 100       4.284   9.301 -21.983  1.00 88.95           N  
ATOM    769  CE1 HIS A 100       4.211  10.261 -22.890  1.00 88.95           C  
ATOM    770  NE2 HIS A 100       3.411  11.209 -22.434  1.00 88.95           N  
ATOM    771  N   LEU A 101       5.833  10.860 -18.513  1.00 85.70           N  
ATOM    772  CA  LEU A 101       6.097  12.225 -18.069  1.00 85.70           C  
ATOM    773  C   LEU A 101       6.904  12.989 -19.114  1.00 85.70           C  
ATOM    774  CB  LEU A 101       6.845  12.219 -16.733  1.00 85.70           C  
ATOM    775  O   LEU A 101       8.023  12.595 -19.450  1.00 85.70           O  
ATOM    776  CG  LEU A 101       6.053  11.742 -15.515  1.00 85.70           C  
ATOM    777  CD1 LEU A 101       7.001  11.347 -14.388  1.00 85.70           C  
ATOM    778  CD2 LEU A 101       5.083  12.823 -15.051  1.00 85.70           C  
ATOM    779  N   GLU A 102       6.262  14.039 -19.653  1.00 84.08           N  
ATOM    780  CA  GLU A 102       7.024  14.934 -20.519  1.00 84.08           C  
ATOM    781  C   GLU A 102       7.629  16.088 -19.724  1.00 84.08           C  
ATOM    782  CB  GLU A 102       6.139  15.477 -21.644  1.00 84.08           C  
ATOM    783  O   GLU A 102       6.952  17.079 -19.446  1.00 84.08           O  
ATOM    784  CG  GLU A 102       5.738  14.429 -22.671  1.00 84.08           C  
ATOM    785  CD  GLU A 102       4.966  15.006 -23.847  1.00 84.08           C  
ATOM    786  OE1 GLU A 102       4.626  14.245 -24.782  1.00 84.08           O  
ATOM    787  OE2 GLU A 102       4.700  16.228 -23.834  1.00 84.08           O  
ATOM    788  N   ILE A 103       8.881  15.859 -19.335  1.00 86.56           N  
ATOM    789  CA  ILE A 103       9.517  16.856 -18.480  1.00 86.56           C  
ATOM    790  C   ILE A 103      10.892  17.215 -19.040  1.00 86.56           C  
ATOM    791  CB  ILE A 103       9.645  16.354 -17.025  1.00 86.56           C  
ATOM    792  O   ILE A 103      11.453  16.472 -19.849  1.00 86.56           O  
ATOM    793  CG1 ILE A 103      10.366  15.001 -16.988  1.00 86.56           C  
ATOM    794  CG2 ILE A 103       8.268  16.258 -16.363  1.00 86.56           C  
ATOM    795  CD1 ILE A 103      10.695  14.513 -15.584  1.00 86.56           C  
ATOM    796  N   LYS A 104      11.371  18.428 -18.643  1.00 90.52           N  
ATOM    797  CA  LYS A 104      12.700  18.892 -19.031  1.00 90.52           C  
ATOM    798  C   LYS A 104      13.787  17.975 -18.476  1.00 90.52           C  
ATOM    799  CB  LYS A 104      12.930  20.326 -18.551  1.00 90.52           C  
ATOM    800  O   LYS A 104      13.621  17.384 -17.407  1.00 90.52           O  
ATOM    801  CG  LYS A 104      12.022  21.353 -19.211  1.00 90.52           C  
ATOM    802  CD  LYS A 104      12.318  22.762 -18.716  1.00 90.52           C  
ATOM    803  CE  LYS A 104      11.392  23.787 -19.356  1.00 90.52           C  
ATOM    804  NZ  LYS A 104      11.642  25.164 -18.832  1.00 90.52           N  
ATOM    805  N   PRO A 105      14.828  17.818 -19.240  1.00 90.66           N  
ATOM    806  CA  PRO A 105      15.922  16.933 -18.831  1.00 90.66           C  
ATOM    807  C   PRO A 105      16.414  17.219 -17.414  1.00 90.66           C  
ATOM    808  CB  PRO A 105      17.017  17.229 -19.859  1.00 90.66           C  
ATOM    809  O   PRO A 105      16.725  16.289 -16.665  1.00 90.66           O  
ATOM    810  CG  PRO A 105      16.283  17.671 -21.084  1.00 90.66           C  
ATOM    811  CD  PRO A 105      15.065  18.440 -20.658  1.00 90.66           C  
ATOM    812  N   ALA A 106      16.443  18.477 -17.003  1.00 91.85           N  
ATOM    813  CA  ALA A 106      16.904  18.843 -15.667  1.00 91.85           C  
ATOM    814  C   ALA A 106      15.997  18.252 -14.592  1.00 91.85           C  
ATOM    815  CB  ALA A 106      16.972  20.362 -15.525  1.00 91.85           C  
ATOM    816  O   ALA A 106      16.477  17.739 -13.579  1.00 91.85           O  
ATOM    817  N   ILE A 107      14.670  18.322 -14.765  1.00 91.55           N  
ATOM    818  CA  ILE A 107      13.687  17.789 -13.828  1.00 91.55           C  
ATOM    819  C   ILE A 107      13.760  16.263 -13.817  1.00 91.55           C  
ATOM    820  CB  ILE A 107      12.257  18.254 -14.182  1.00 91.55           C  
ATOM    821  O   ILE A 107      13.706  15.641 -12.754  1.00 91.55           O  
ATOM    822  CG1 ILE A 107      12.152  19.780 -14.078  1.00 91.55           C  
ATOM    823  CG2 ILE A 107      11.227  17.571 -13.278  1.00 91.55           C  
ATOM    824  CD1 ILE A 107      10.787  20.334 -14.464  1.00 91.55           C  
ATOM    825  N   ARG A 108      13.944  15.752 -14.982  1.00 91.67           N  
ATOM    826  CA  ARG A 108      14.105  14.308 -15.122  1.00 91.67           C  
ATOM    827  C   ARG A 108      15.270  13.802 -14.278  1.00 91.67           C  
ATOM    828  CB  ARG A 108      14.317  13.930 -16.589  1.00 91.67           C  
ATOM    829  O   ARG A 108      15.127  12.832 -13.532  1.00 91.67           O  
ATOM    830  CG  ARG A 108      14.673  12.468 -16.804  1.00 91.67           C  
ATOM    831  CD  ARG A 108      15.216  12.218 -18.204  1.00 91.67           C  
ATOM    832  NE  ARG A 108      15.835  10.901 -18.315  1.00 91.67           N  
ATOM    833  NH1 ARG A 108      16.697  11.257 -20.429  1.00 91.67           N  
ATOM    834  NH2 ARG A 108      17.045   9.256 -19.366  1.00 91.67           N  
ATOM    835  CZ  ARG A 108      16.524  10.474 -19.370  1.00 91.67           C  
ATOM    836  N   ASN A 109      16.442  14.366 -14.434  1.00 91.76           N  
ATOM    837  CA  ASN A 109      17.640  13.960 -13.708  1.00 91.76           C  
ATOM    838  C   ASN A 109      17.466  14.129 -12.201  1.00 91.76           C  
ATOM    839  CB  ASN A 109      18.856  14.750 -14.194  1.00 91.76           C  
ATOM    840  O   ASN A 109      17.979  13.326 -11.419  1.00 91.76           O  
ATOM    841  CG  ASN A 109      19.280  14.365 -15.598  1.00 91.76           C  
ATOM    842  ND2 ASN A 109      19.994  15.261 -16.269  1.00 91.76           N  
ATOM    843  OD1 ASN A 109      18.969  13.271 -16.075  1.00 91.76           O  
ATOM    844  N   GLN A 110      16.744  15.130 -11.873  1.00 92.69           N  
ATOM    845  CA  GLN A 110      16.466  15.348 -10.457  1.00 92.69           C  
ATOM    846  C   GLN A 110      15.586  14.236  -9.892  1.00 92.69           C  
ATOM    847  CB  GLN A 110      15.796  16.706 -10.244  1.00 92.69           C  
ATOM    848  O   GLN A 110      15.834  13.740  -8.791  1.00 92.69           O  
ATOM    849  CG  GLN A 110      15.623  17.083  -8.779  1.00 92.69           C  
ATOM    850  CD  GLN A 110      15.070  18.484  -8.594  1.00 92.69           C  
ATOM    851  NE2 GLN A 110      14.698  18.817  -7.363  1.00 92.69           N  
ATOM    852  OE1 GLN A 110      14.980  19.261  -9.550  1.00 92.69           O  
ATOM    853  N   ILE A 111      14.547  13.837 -10.620  1.00 92.27           N  
ATOM    854  CA  ILE A 111      13.654  12.764 -10.194  1.00 92.27           C  
ATOM    855  C   ILE A 111      14.448  11.472 -10.017  1.00 92.27           C  
ATOM    856  CB  ILE A 111      12.504  12.552 -11.204  1.00 92.27           C  
ATOM    857  O   ILE A 111      14.323  10.795  -8.994  1.00 92.27           O  
ATOM    858  CG1 ILE A 111      11.534  13.739 -11.166  1.00 92.27           C  
ATOM    859  CG2 ILE A 111      11.772  11.237 -10.922  1.00 92.27           C  
ATOM    860  CD1 ILE A 111      10.461  13.697 -12.245  1.00 92.27           C  
ATOM    861  N   ILE A 112      15.266  11.103 -11.017  1.00 92.15           N  
ATOM    862  CA  ILE A 112      16.050   9.874 -10.989  1.00 92.15           C  
ATOM    863  C   ILE A 112      17.006   9.898  -9.799  1.00 92.15           C  
ATOM    864  CB  ILE A 112      16.836   9.675 -12.304  1.00 92.15           C  
ATOM    865  O   ILE A 112      17.170   8.891  -9.106  1.00 92.15           O  
ATOM    866  CG1 ILE A 112      15.871   9.461 -13.476  1.00 92.15           C  
ATOM    867  CG2 ILE A 112      17.812   8.502 -12.178  1.00 92.15           C  
ATOM    868  CD1 ILE A 112      14.989   8.228 -13.335  1.00 92.15           C  
ATOM    869  N   ARG A 113      17.578  11.059  -9.568  1.00 91.48           N  
ATOM    870  CA  ARG A 113      18.484  11.209  -8.433  1.00 91.48           C  
ATOM    871  C   ARG A 113      17.753  10.979  -7.115  1.00 91.48           C  
ATOM    872  CB  ARG A 113      19.129  12.597  -8.440  1.00 91.48           C  
ATOM    873  O   ARG A 113      18.263  10.292  -6.228  1.00 91.48           O  
ATOM    874  CG  ARG A 113      20.241  12.764  -7.416  1.00 91.48           C  
ATOM    875  CD  ARG A 113      20.870  14.149  -7.488  1.00 91.48           C  
ATOM    876  NE  ARG A 113      21.471  14.401  -8.794  1.00 91.48           N  
ATOM    877  NH1 ARG A 113      21.560  16.695  -8.540  1.00 91.48           N  
ATOM    878  NH2 ARG A 113      22.328  15.721 -10.467  1.00 91.48           N  
ATOM    879  CZ  ARG A 113      21.785  15.605  -9.264  1.00 91.48           C  
ATOM    880  N   GLU A 114      16.607  11.536  -6.984  1.00 92.21           N  
ATOM    881  CA  GLU A 114      15.831  11.410  -5.754  1.00 92.21           C  
ATOM    882  C   GLU A 114      15.360   9.974  -5.542  1.00 92.21           C  
ATOM    883  CB  GLU A 114      14.630  12.360  -5.776  1.00 92.21           C  
ATOM    884  O   GLU A 114      15.312   9.492  -4.408  1.00 92.21           O  
ATOM    885  CG  GLU A 114      15.005  13.829  -5.645  1.00 92.21           C  
ATOM    886  CD  GLU A 114      13.804  14.760  -5.676  1.00 92.21           C  
ATOM    887  OE1 GLU A 114      13.993  15.997  -5.634  1.00 92.21           O  
ATOM    888  OE2 GLU A 114      12.664  14.248  -5.743  1.00 92.21           O  
ATOM    889  N   LEU A 115      15.050   9.294  -6.625  1.00 92.36           N  
ATOM    890  CA  LEU A 115      14.575   7.918  -6.537  1.00 92.36           C  
ATOM    891  C   LEU A 115      15.695   6.983  -6.093  1.00 92.36           C  
ATOM    892  CB  LEU A 115      14.013   7.457  -7.885  1.00 92.36           C  
ATOM    893  O   LEU A 115      15.434   5.873  -5.625  1.00 92.36           O  
ATOM    894  CG  LEU A 115      12.639   8.008  -8.271  1.00 92.36           C  
ATOM    895  CD1 LEU A 115      12.252   7.533  -9.667  1.00 92.36           C  
ATOM    896  CD2 LEU A 115      11.589   7.590  -7.247  1.00 92.36           C  
ATOM    897  N   GLN A 116      16.958   7.395  -6.175  1.00 88.66           N  
ATOM    898  CA  GLN A 116      18.102   6.579  -5.783  1.00 88.66           C  
ATOM    899  C   GLN A 116      18.041   6.221  -4.301  1.00 88.66           C  
ATOM    900  CB  GLN A 116      19.411   7.307  -6.094  1.00 88.66           C  
ATOM    901  O   GLN A 116      18.603   5.208  -3.879  1.00 88.66           O  
ATOM    902  CG  GLN A 116      19.744   7.369  -7.578  1.00 88.66           C  
ATOM    903  CD  GLN A 116      21.029   8.124  -7.861  1.00 88.66           C  
ATOM    904  NE2 GLN A 116      21.619   7.875  -9.026  1.00 88.66           N  
ATOM    905  OE1 GLN A 116      21.488   8.924  -7.040  1.00 88.66           O  
ATOM    906  N   VAL A 117      17.358   7.062  -3.526  1.00 88.11           N  
ATOM    907  CA  VAL A 117      17.197   6.823  -2.095  1.00 88.11           C  
ATOM    908  C   VAL A 117      16.508   5.479  -1.871  1.00 88.11           C  
ATOM    909  CB  VAL A 117      16.393   7.954  -1.417  1.00 88.11           C  
ATOM    910  O   VAL A 117      16.754   4.809  -0.865  1.00 88.11           O  
ATOM    911  CG1 VAL A 117      16.023   7.571   0.014  1.00 88.11           C  
ATOM    912  CG2 VAL A 117      17.188   9.259  -1.436  1.00 88.11           C  
ATOM    913  N   LEU A 118      15.728   5.064  -2.808  1.00 90.47           N  
ATOM    914  CA  LEU A 118      14.960   3.829  -2.690  1.00 90.47           C  
ATOM    915  C   LEU A 118      15.883   2.615  -2.675  1.00 90.47           C  
ATOM    916  CB  LEU A 118      13.958   3.709  -3.841  1.00 90.47           C  
ATOM    917  O   LEU A 118      15.514   1.556  -2.163  1.00 90.47           O  
ATOM    918  CG  LEU A 118      12.791   4.697  -3.830  1.00 90.47           C  
ATOM    919  CD1 LEU A 118      11.920   4.503  -5.067  1.00 90.47           C  
ATOM    920  CD2 LEU A 118      11.965   4.534  -2.558  1.00 90.47           C  
ATOM    921  N   HIS A 119      17.118   2.718  -3.287  1.00 89.39           N  
ATOM    922  CA  HIS A 119      18.101   1.641  -3.258  1.00 89.39           C  
ATOM    923  C   HIS A 119      18.514   1.309  -1.828  1.00 89.39           C  
ATOM    924  CB  HIS A 119      19.331   2.018  -4.086  1.00 89.39           C  
ATOM    925  O   HIS A 119      18.879   0.170  -1.532  1.00 89.39           O  
ATOM    926  CG  HIS A 119      19.200   1.689  -5.539  1.00 89.39           C  
ATOM    927  CD2 HIS A 119      19.099   2.490  -6.626  1.00 89.39           C  
ATOM    928  ND1 HIS A 119      19.159   0.394  -6.008  1.00 89.39           N  
ATOM    929  CE1 HIS A 119      19.038   0.413  -7.325  1.00 89.39           C  
ATOM    930  NE2 HIS A 119      18.999   1.673  -7.725  1.00 89.39           N  
ATOM    931  N   GLU A 120      18.373   2.288  -0.996  1.00 88.23           N  
ATOM    932  CA  GLU A 120      18.846   2.140   0.377  1.00 88.23           C  
ATOM    933  C   GLU A 120      17.743   1.602   1.285  1.00 88.23           C  
ATOM    934  CB  GLU A 120      19.364   3.477   0.915  1.00 88.23           C  
ATOM    935  O   GLU A 120      17.996   1.261   2.442  1.00 88.23           O  
ATOM    936  CG  GLU A 120      20.573   4.014   0.164  1.00 88.23           C  
ATOM    937  CD  GLU A 120      20.981   5.411   0.603  1.00 88.23           C  
ATOM    938  OE1 GLU A 120      21.935   5.977   0.022  1.00 88.23           O  
ATOM    939  OE2 GLU A 120      20.341   5.945   1.537  1.00 88.23           O  
ATOM    940  N   CYS A 121      16.581   1.514   0.715  1.00 89.96           N  
ATOM    941  CA  CYS A 121      15.469   1.004   1.510  1.00 89.96           C  
ATOM    942  C   CYS A 121      15.432  -0.520   1.482  1.00 89.96           C  
ATOM    943  CB  CYS A 121      14.142   1.564   0.997  1.00 89.96           C  
ATOM    944  O   CYS A 121      14.963  -1.116   0.511  1.00 89.96           O  
ATOM    945  SG  CYS A 121      13.958   3.343   1.249  1.00 89.96           S  
ATOM    946  N   ASN A 122      15.936  -1.142   2.508  1.00 90.48           N  
ATOM    947  CA  ASN A 122      15.992  -2.595   2.626  1.00 90.48           C  
ATOM    948  C   ASN A 122      15.259  -3.086   3.871  1.00 90.48           C  
ATOM    949  CB  ASN A 122      17.444  -3.077   2.640  1.00 90.48           C  
ATOM    950  O   ASN A 122      15.809  -3.054   4.973  1.00 90.48           O  
ATOM    951  CG  ASN A 122      18.217  -2.641   1.411  1.00 90.48           C  
ATOM    952  ND2 ASN A 122      19.344  -1.972   1.626  1.00 90.48           N  
ATOM    953  OD1 ASN A 122      17.804  -2.902   0.278  1.00 90.48           O  
ATOM    954  N   SER A 123      13.995  -3.451   3.676  1.00 93.19           N  
ATOM    955  CA  SER A 123      13.111  -3.918   4.739  1.00 93.19           C  
ATOM    956  C   SER A 123      12.189  -5.027   4.243  1.00 93.19           C  
ATOM    957  CB  SER A 123      12.279  -2.761   5.293  1.00 93.19           C  
ATOM    958  O   SER A 123      11.754  -5.010   3.089  1.00 93.19           O  
ATOM    959  OG  SER A 123      11.303  -3.235   6.205  1.00 93.19           O  
ATOM    960  N   PRO A 124      11.915  -5.997   5.174  1.00 94.22           N  
ATOM    961  CA  PRO A 124      10.969  -7.050   4.799  1.00 94.22           C  
ATOM    962  C   PRO A 124       9.546  -6.526   4.614  1.00 94.22           C  
ATOM    963  CB  PRO A 124      11.043  -8.027   5.975  1.00 94.22           C  
ATOM    964  O   PRO A 124       8.672  -7.256   4.139  1.00 94.22           O  
ATOM    965  CG  PRO A 124      11.529  -7.204   7.124  1.00 94.22           C  
ATOM    966  CD  PRO A 124      12.461  -6.152   6.597  1.00 94.22           C  
ATOM    967  N   TYR A 125       9.341  -5.299   4.926  1.00 96.59           N  
ATOM    968  CA  TYR A 125       7.986  -4.761   4.893  1.00 96.59           C  
ATOM    969  C   TYR A 125       7.854  -3.678   3.829  1.00 96.59           C  
ATOM    970  CB  TYR A 125       7.599  -4.195   6.264  1.00 96.59           C  
ATOM    971  O   TYR A 125       6.847  -2.967   3.779  1.00 96.59           O  
ATOM    972  CG  TYR A 125       7.708  -5.198   7.387  1.00 96.59           C  
ATOM    973  CD1 TYR A 125       6.820  -6.267   7.481  1.00 96.59           C  
ATOM    974  CD2 TYR A 125       8.698  -5.078   8.356  1.00 96.59           C  
ATOM    975  CE1 TYR A 125       6.915  -7.192   8.515  1.00 96.59           C  
ATOM    976  CE2 TYR A 125       8.802  -5.997   9.395  1.00 96.59           C  
ATOM    977  OH  TYR A 125       8.007  -7.963  10.491  1.00 96.59           O  
ATOM    978  CZ  TYR A 125       7.908  -7.050   9.465  1.00 96.59           C  
ATOM    979  N   ILE A 126       8.983  -3.470   3.063  1.00 96.51           N  
ATOM    980  CA  ILE A 126       9.002  -2.533   1.945  1.00 96.51           C  
ATOM    981  C   ILE A 126       9.370  -3.271   0.660  1.00 96.51           C  
ATOM    982  CB  ILE A 126       9.990  -1.372   2.197  1.00 96.51           C  
ATOM    983  O   ILE A 126      10.338  -4.035   0.630  1.00 96.51           O  
ATOM    984  CG1 ILE A 126       9.651  -0.658   3.511  1.00 96.51           C  
ATOM    985  CG2 ILE A 126       9.980  -0.390   1.022  1.00 96.51           C  
ATOM    986  CD1 ILE A 126       8.256  -0.050   3.542  1.00 96.51           C  
ATOM    987  N   VAL A 127       8.650  -3.060  -0.395  1.00 96.93           N  
ATOM    988  CA  VAL A 127       8.926  -3.689  -1.683  1.00 96.93           C  
ATOM    989  C   VAL A 127      10.331  -3.317  -2.149  1.00 96.93           C  
ATOM    990  CB  VAL A 127       7.885  -3.281  -2.749  1.00 96.93           C  
ATOM    991  O   VAL A 127      10.722  -2.149  -2.092  1.00 96.93           O  
ATOM    992  CG1 VAL A 127       8.322  -3.746  -4.137  1.00 96.93           C  
ATOM    993  CG2 VAL A 127       6.511  -3.851  -2.399  1.00 96.93           C  
ATOM    994  N   GLY A 128      11.036  -4.342  -2.557  1.00 95.35           N  
ATOM    995  CA  GLY A 128      12.406  -4.147  -3.003  1.00 95.35           C  
ATOM    996  C   GLY A 128      12.508  -3.344  -4.286  1.00 95.35           C  
ATOM    997  O   GLY A 128      11.703  -3.523  -5.202  1.00 95.35           O  
ATOM    998  N   PHE A 129      13.508  -2.516  -4.319  1.00 95.53           N  
ATOM    999  CA  PHE A 129      13.764  -1.621  -5.441  1.00 95.53           C  
ATOM   1000  C   PHE A 129      15.008  -2.056  -6.207  1.00 95.53           C  
ATOM   1001  CB  PHE A 129      13.926  -0.178  -4.953  1.00 95.53           C  
ATOM   1002  O   PHE A 129      16.087  -2.185  -5.627  1.00 95.53           O  
ATOM   1003  CG  PHE A 129      14.141   0.817  -6.061  1.00 95.53           C  
ATOM   1004  CD1 PHE A 129      15.394   1.379  -6.276  1.00 95.53           C  
ATOM   1005  CD2 PHE A 129      13.090   1.191  -6.888  1.00 95.53           C  
ATOM   1006  CE1 PHE A 129      15.596   2.300  -7.301  1.00 95.53           C  
ATOM   1007  CE2 PHE A 129      13.285   2.112  -7.914  1.00 95.53           C  
ATOM   1008  CZ  PHE A 129      14.538   2.665  -8.118  1.00 95.53           C  
ATOM   1009  N   TYR A 130      14.780  -2.312  -7.528  1.00 95.24           N  
ATOM   1010  CA  TYR A 130      15.925  -2.702  -8.342  1.00 95.24           C  
ATOM   1011  C   TYR A 130      16.567  -1.485  -8.999  1.00 95.24           C  
ATOM   1012  CB  TYR A 130      15.504  -3.712  -9.414  1.00 95.24           C  
ATOM   1013  O   TYR A 130      17.793  -1.407  -9.111  1.00 95.24           O  
ATOM   1014  CG  TYR A 130      15.183  -5.081  -8.865  1.00 95.24           C  
ATOM   1015  CD1 TYR A 130      16.163  -5.851  -8.244  1.00 95.24           C  
ATOM   1016  CD2 TYR A 130      13.900  -5.607  -8.967  1.00 95.24           C  
ATOM   1017  CE1 TYR A 130      15.872  -7.114  -7.738  1.00 95.24           C  
ATOM   1018  CE2 TYR A 130      13.597  -6.868  -8.465  1.00 95.24           C  
ATOM   1019  OH  TYR A 130      14.295  -8.862  -7.354  1.00 95.24           O  
ATOM   1020  CZ  TYR A 130      14.588  -7.613  -7.853  1.00 95.24           C  
ATOM   1021  N   GLY A 131      15.751  -0.527  -9.414  1.00 94.68           N  
ATOM   1022  CA  GLY A 131      16.294   0.651 -10.071  1.00 94.68           C  
ATOM   1023  C   GLY A 131      15.260   1.415 -10.876  1.00 94.68           C  
ATOM   1024  O   GLY A 131      14.116   0.975 -11.004  1.00 94.68           O  
ATOM   1025  N   ALA A 132      15.629   2.602 -11.289  1.00 94.54           N  
ATOM   1026  CA  ALA A 132      14.792   3.478 -12.105  1.00 94.54           C  
ATOM   1027  C   ALA A 132      15.592   4.090 -13.251  1.00 94.54           C  
ATOM   1028  CB  ALA A 132      14.175   4.578 -11.245  1.00 94.54           C  
ATOM   1029  O   ALA A 132      16.793   4.335 -13.116  1.00 94.54           O  
ATOM   1030  N   PHE A 133      14.960   4.255 -14.383  1.00 94.44           N  
ATOM   1031  CA  PHE A 133      15.602   4.907 -15.518  1.00 94.44           C  
ATOM   1032  C   PHE A 133      14.570   5.602 -16.398  1.00 94.44           C  
ATOM   1033  CB  PHE A 133      16.397   3.890 -16.344  1.00 94.44           C  
ATOM   1034  O   PHE A 133      13.372   5.336 -16.287  1.00 94.44           O  
ATOM   1035  CG  PHE A 133      15.543   2.836 -16.995  1.00 94.44           C  
ATOM   1036  CD1 PHE A 133      15.144   1.710 -16.286  1.00 94.44           C  
ATOM   1037  CD2 PHE A 133      15.139   2.972 -18.317  1.00 94.44           C  
ATOM   1038  CE1 PHE A 133      14.354   0.732 -16.887  1.00 94.44           C  
ATOM   1039  CE2 PHE A 133      14.349   2.000 -18.923  1.00 94.44           C  
ATOM   1040  CZ  PHE A 133      13.958   0.880 -18.207  1.00 94.44           C  
ATOM   1041  N   TYR A 134      15.038   6.512 -17.216  1.00 93.02           N  
ATOM   1042  CA  TYR A 134      14.204   7.277 -18.136  1.00 93.02           C  
ATOM   1043  C   TYR A 134      14.488   6.888 -19.582  1.00 93.02           C  
ATOM   1044  CB  TYR A 134      14.431   8.779 -17.945  1.00 93.02           C  
ATOM   1045  O   TYR A 134      15.647   6.843 -20.002  1.00 93.02           O  
ATOM   1046  CG  TYR A 134      13.589   9.641 -18.855  1.00 93.02           C  
ATOM   1047  CD1 TYR A 134      14.065  10.044 -20.101  1.00 93.02           C  
ATOM   1048  CD2 TYR A 134      12.318  10.055 -18.471  1.00 93.02           C  
ATOM   1049  CE1 TYR A 134      13.294  10.839 -20.942  1.00 93.02           C  
ATOM   1050  CE2 TYR A 134      11.539  10.850 -19.304  1.00 93.02           C  
ATOM   1051  OH  TYR A 134      11.267  12.024 -21.365  1.00 93.02           O  
ATOM   1052  CZ  TYR A 134      12.034  11.236 -20.536  1.00 93.02           C  
ATOM   1053  N   SER A 135      13.433   6.574 -20.277  1.00 92.83           N  
ATOM   1054  CA  SER A 135      13.551   6.209 -21.685  1.00 92.83           C  
ATOM   1055  C   SER A 135      12.268   6.524 -22.447  1.00 92.83           C  
ATOM   1056  CB  SER A 135      13.886   4.724 -21.828  1.00 92.83           C  
ATOM   1057  O   SER A 135      11.175   6.155 -22.012  1.00 92.83           O  
ATOM   1058  OG  SER A 135      14.062   4.377 -23.191  1.00 92.83           O  
ATOM   1059  N   ASP A 136      12.460   7.219 -23.571  1.00 89.62           N  
ATOM   1060  CA  ASP A 136      11.377   7.503 -24.507  1.00 89.62           C  
ATOM   1061  C   ASP A 136      10.213   8.200 -23.806  1.00 89.62           C  
ATOM   1062  CB  ASP A 136      10.893   6.214 -25.175  1.00 89.62           C  
ATOM   1063  O   ASP A 136       9.057   7.802 -23.966  1.00 89.62           O  
ATOM   1064  CG  ASP A 136      10.074   6.467 -26.429  1.00 89.62           C  
ATOM   1065  OD1 ASP A 136      10.157   7.576 -26.998  1.00 89.62           O  
ATOM   1066  OD2 ASP A 136       9.336   5.549 -26.849  1.00 89.62           O  
ATOM   1067  N   GLY A 137      10.484   9.280 -22.983  1.00 89.99           N  
ATOM   1068  CA  GLY A 137       9.453  10.101 -22.367  1.00 89.99           C  
ATOM   1069  C   GLY A 137       8.785   9.429 -21.181  1.00 89.99           C  
ATOM   1070  O   GLY A 137       7.710   9.849 -20.749  1.00 89.99           O  
ATOM   1071  N   GLU A 138       9.354   8.304 -20.713  1.00 92.19           N  
ATOM   1072  CA  GLU A 138       8.764   7.574 -19.595  1.00 92.19           C  
ATOM   1073  C   GLU A 138       9.802   7.286 -18.515  1.00 92.19           C  
ATOM   1074  CB  GLU A 138       8.132   6.267 -20.080  1.00 92.19           C  
ATOM   1075  O   GLU A 138      10.941   6.927 -18.821  1.00 92.19           O  
ATOM   1076  CG  GLU A 138       6.966   6.466 -21.037  1.00 92.19           C  
ATOM   1077  CD  GLU A 138       6.444   5.165 -21.626  1.00 92.19           C  
ATOM   1078  OE1 GLU A 138       5.286   5.134 -22.100  1.00 92.19           O  
ATOM   1079  OE2 GLU A 138       7.200   4.167 -21.612  1.00 92.19           O  
ATOM   1080  N   ILE A 139       9.332   7.470 -17.280  1.00 93.00           N  
ATOM   1081  CA  ILE A 139      10.121   7.002 -16.146  1.00 93.00           C  
ATOM   1082  C   ILE A 139       9.758   5.552 -15.829  1.00 93.00           C  
ATOM   1083  CB  ILE A 139       9.905   7.892 -14.902  1.00 93.00           C  
ATOM   1084  O   ILE A 139       8.582   5.221 -15.665  1.00 93.00           O  
ATOM   1085  CG1 ILE A 139      10.427   9.310 -15.163  1.00 93.00           C  
ATOM   1086  CG2 ILE A 139      10.582   7.277 -13.674  1.00 93.00           C  
ATOM   1087  CD1 ILE A 139      10.176  10.282 -14.018  1.00 93.00           C  
ATOM   1088  N   SER A 140      10.782   4.699 -15.810  1.00 95.13           N  
ATOM   1089  CA  SER A 140      10.611   3.288 -15.481  1.00 95.13           C  
ATOM   1090  C   SER A 140      11.163   2.972 -14.095  1.00 95.13           C  
ATOM   1091  CB  SER A 140      11.299   2.407 -16.525  1.00 95.13           C  
ATOM   1092  O   SER A 140      12.331   3.241 -13.810  1.00 95.13           O  
ATOM   1093  OG  SER A 140      10.688   2.561 -17.794  1.00 95.13           O  
ATOM   1094  N   ILE A 141      10.278   2.410 -13.285  1.00 95.02           N  
ATOM   1095  CA  ILE A 141      10.663   1.965 -11.950  1.00 95.02           C  
ATOM   1096  C   ILE A 141      10.547   0.445 -11.860  1.00 95.02           C  
ATOM   1097  CB  ILE A 141       9.797   2.634 -10.859  1.00 95.02           C  
ATOM   1098  O   ILE A 141       9.458  -0.112 -12.024  1.00 95.02           O  
ATOM   1099  CG1 ILE A 141       9.865   4.160 -10.985  1.00 95.02           C  
ATOM   1100  CG2 ILE A 141      10.239   2.180  -9.465  1.00 95.02           C  
ATOM   1101  CD1 ILE A 141       8.910   4.901 -10.060  1.00 95.02           C  
ATOM   1102  N   CYS A 142      11.655  -0.199 -11.584  1.00 96.63           N  
ATOM   1103  CA  CYS A 142      11.699  -1.655 -11.508  1.00 96.63           C  
ATOM   1104  C   CYS A 142      11.772  -2.124 -10.060  1.00 96.63           C  
ATOM   1105  CB  CYS A 142      12.895  -2.197 -12.289  1.00 96.63           C  
ATOM   1106  O   CYS A 142      12.682  -1.740  -9.323  1.00 96.63           O  
ATOM   1107  SG  CYS A 142      12.890  -1.741 -14.037  1.00 96.63           S  
ATOM   1108  N   MET A 143      10.854  -3.018  -9.678  1.00 96.49           N  
ATOM   1109  CA  MET A 143      10.713  -3.434  -8.285  1.00 96.49           C  
ATOM   1110  C   MET A 143      10.490  -4.940  -8.187  1.00 96.49           C  
ATOM   1111  CB  MET A 143       9.557  -2.689  -7.615  1.00 96.49           C  
ATOM   1112  O   MET A 143      10.257  -5.604  -9.198  1.00 96.49           O  
ATOM   1113  CG  MET A 143       8.211  -2.918  -8.284  1.00 96.49           C  
ATOM   1114  SD  MET A 143       6.941  -1.713  -7.737  1.00 96.49           S  
ATOM   1115  CE  MET A 143       7.377  -0.292  -8.778  1.00 96.49           C  
ATOM   1116  N   GLU A 144      10.622  -5.340  -6.945  1.00 95.96           N  
ATOM   1117  CA  GLU A 144      10.287  -6.718  -6.599  1.00 95.96           C  
ATOM   1118  C   GLU A 144       8.871  -7.070  -7.045  1.00 95.96           C  
ATOM   1119  CB  GLU A 144      10.436  -6.945  -5.092  1.00 95.96           C  
ATOM   1120  O   GLU A 144       7.940  -6.286  -6.851  1.00 95.96           O  
ATOM   1121  CG  GLU A 144      10.060  -8.349  -4.642  1.00 95.96           C  
ATOM   1122  CD  GLU A 144      10.073  -8.519  -3.132  1.00 95.96           C  
ATOM   1123  OE1 GLU A 144       9.868  -9.655  -2.646  1.00 95.96           O  
ATOM   1124  OE2 GLU A 144      10.289  -7.507  -2.427  1.00 95.96           O  
ATOM   1125  N   HIS A 145       8.749  -8.214  -7.701  1.00 96.67           N  
ATOM   1126  CA  HIS A 145       7.431  -8.692  -8.103  1.00 96.67           C  
ATOM   1127  C   HIS A 145       6.737  -9.422  -6.958  1.00 96.67           C  
ATOM   1128  CB  HIS A 145       7.542  -9.611  -9.321  1.00 96.67           C  
ATOM   1129  O   HIS A 145       7.262 -10.407  -6.436  1.00 96.67           O  
ATOM   1130  CG  HIS A 145       6.253 -10.268  -9.697  1.00 96.67           C  
ATOM   1131  CD2 HIS A 145       5.080  -9.745 -10.127  1.00 96.67           C  
ATOM   1132  ND1 HIS A 145       6.071 -11.633  -9.645  1.00 96.67           N  
ATOM   1133  CE1 HIS A 145       4.839 -11.922 -10.030  1.00 96.67           C  
ATOM   1134  NE2 HIS A 145       4.217 -10.794 -10.327  1.00 96.67           N  
ATOM   1135  N   MET A 146       5.569  -8.933  -6.611  1.00 96.99           N  
ATOM   1136  CA  MET A 146       4.722  -9.532  -5.584  1.00 96.99           C  
ATOM   1137  C   MET A 146       3.558 -10.291  -6.213  1.00 96.99           C  
ATOM   1138  CB  MET A 146       4.192  -8.460  -4.630  1.00 96.99           C  
ATOM   1139  O   MET A 146       2.530  -9.698  -6.544  1.00 96.99           O  
ATOM   1140  CG  MET A 146       5.282  -7.618  -3.988  1.00 96.99           C  
ATOM   1141  SD  MET A 146       6.398  -8.607  -2.919  1.00 96.99           S  
ATOM   1142  CE  MET A 146       5.271  -8.993  -1.550  1.00 96.99           C  
ATOM   1143  N   ASP A 147       3.598 -11.643  -6.339  1.00 95.31           N  
ATOM   1144  CA  ASP A 147       2.726 -12.463  -7.173  1.00 95.31           C  
ATOM   1145  C   ASP A 147       1.317 -12.539  -6.588  1.00 95.31           C  
ATOM   1146  CB  ASP A 147       3.304 -13.870  -7.334  1.00 95.31           C  
ATOM   1147  O   ASP A 147       0.395 -13.034  -7.238  1.00 95.31           O  
ATOM   1148  CG  ASP A 147       3.557 -14.563  -6.007  1.00 95.31           C  
ATOM   1149  OD1 ASP A 147       3.599 -13.880  -4.961  1.00 95.31           O  
ATOM   1150  OD2 ASP A 147       3.717 -15.803  -6.007  1.00 95.31           O  
ATOM   1151  N   GLY A 148       1.115 -12.089  -5.395  1.00 96.13           N  
ATOM   1152  CA  GLY A 148      -0.207 -12.024  -4.792  1.00 96.13           C  
ATOM   1153  C   GLY A 148      -0.949 -10.742  -5.117  1.00 96.13           C  
ATOM   1154  O   GLY A 148      -2.138 -10.614  -4.820  1.00 96.13           O  
ATOM   1155  N   GLY A 149      -0.259  -9.814  -5.686  1.00 96.00           N  
ATOM   1156  CA  GLY A 149      -0.862  -8.545  -6.061  1.00 96.00           C  
ATOM   1157  C   GLY A 149      -1.148  -7.647  -4.872  1.00 96.00           C  
ATOM   1158  O   GLY A 149      -0.559  -7.816  -3.803  1.00 96.00           O  
ATOM   1159  N   SER A 150      -2.051  -6.633  -5.051  1.00 96.83           N  
ATOM   1160  CA  SER A 150      -2.395  -5.663  -4.016  1.00 96.83           C  
ATOM   1161  C   SER A 150      -3.584  -6.137  -3.187  1.00 96.83           C  
ATOM   1162  CB  SER A 150      -2.707  -4.302  -4.639  1.00 96.83           C  
ATOM   1163  O   SER A 150      -4.372  -6.969  -3.642  1.00 96.83           O  
ATOM   1164  OG  SER A 150      -3.862  -4.376  -5.457  1.00 96.83           O  
ATOM   1165  N   LEU A 151      -3.728  -5.647  -2.010  1.00 98.06           N  
ATOM   1166  CA  LEU A 151      -4.797  -6.062  -1.107  1.00 98.06           C  
ATOM   1167  C   LEU A 151      -6.156  -5.612  -1.631  1.00 98.06           C  
ATOM   1168  CB  LEU A 151      -4.564  -5.494   0.296  1.00 98.06           C  
ATOM   1169  O   LEU A 151      -7.183  -6.206  -1.294  1.00 98.06           O  
ATOM   1170  CG  LEU A 151      -3.518  -6.210   1.152  1.00 98.06           C  
ATOM   1171  CD1 LEU A 151      -3.458  -5.590   2.544  1.00 98.06           C  
ATOM   1172  CD2 LEU A 151      -3.826  -7.701   1.238  1.00 98.06           C  
ATOM   1173  N   ASP A 152      -6.233  -4.564  -2.445  1.00 96.18           N  
ATOM   1174  CA  ASP A 152      -7.515  -4.211  -3.046  1.00 96.18           C  
ATOM   1175  C   ASP A 152      -7.996  -5.305  -3.996  1.00 96.18           C  
ATOM   1176  CB  ASP A 152      -7.410  -2.878  -3.789  1.00 96.18           C  
ATOM   1177  O   ASP A 152      -9.190  -5.608  -4.049  1.00 96.18           O  
ATOM   1178  CG  ASP A 152      -6.417  -2.915  -4.937  1.00 96.18           C  
ATOM   1179  OD1 ASP A 152      -5.334  -3.520  -4.787  1.00 96.18           O  
ATOM   1180  OD2 ASP A 152      -6.718  -2.330  -6.000  1.00 96.18           O  
ATOM   1181  N   GLN A 153      -7.099  -5.899  -4.736  1.00 96.04           N  
ATOM   1182  CA  GLN A 153      -7.443  -7.020  -5.604  1.00 96.04           C  
ATOM   1183  C   GLN A 153      -7.849  -8.243  -4.787  1.00 96.04           C  
ATOM   1184  CB  GLN A 153      -6.270  -7.368  -6.522  1.00 96.04           C  
ATOM   1185  O   GLN A 153      -8.801  -8.943  -5.140  1.00 96.04           O  
ATOM   1186  CG  GLN A 153      -5.926  -6.273  -7.523  1.00 96.04           C  
ATOM   1187  CD  GLN A 153      -4.653  -6.562  -8.295  1.00 96.04           C  
ATOM   1188  NE2 GLN A 153      -4.630  -6.177  -9.567  1.00 96.04           N  
ATOM   1189  OE1 GLN A 153      -3.697  -7.126  -7.753  1.00 96.04           O  
ATOM   1190  N   VAL A 154      -7.098  -8.472  -3.728  1.00 97.72           N  
ATOM   1191  CA  VAL A 154      -7.423  -9.584  -2.841  1.00 97.72           C  
ATOM   1192  C   VAL A 154      -8.806  -9.371  -2.231  1.00 97.72           C  
ATOM   1193  CB  VAL A 154      -6.367  -9.746  -1.724  1.00 97.72           C  
ATOM   1194  O   VAL A 154      -9.601 -10.309  -2.136  1.00 97.72           O  
ATOM   1195  CG1 VAL A 154      -6.786 -10.837  -0.740  1.00 97.72           C  
ATOM   1196  CG2 VAL A 154      -4.999 -10.061  -2.325  1.00 97.72           C  
ATOM   1197  N   LEU A 155      -9.110  -8.204  -1.783  1.00 97.83           N  
ATOM   1198  CA  LEU A 155     -10.392  -7.838  -1.192  1.00 97.83           C  
ATOM   1199  C   LEU A 155     -11.536  -8.109  -2.163  1.00 97.83           C  
ATOM   1200  CB  LEU A 155     -10.392  -6.362  -0.783  1.00 97.83           C  
ATOM   1201  O   LEU A 155     -12.593  -8.603  -1.762  1.00 97.83           O  
ATOM   1202  CG  LEU A 155     -11.691  -5.827  -0.177  1.00 97.83           C  
ATOM   1203  CD1 LEU A 155     -12.047  -6.606   1.084  1.00 97.83           C  
ATOM   1204  CD2 LEU A 155     -11.565  -4.337   0.125  1.00 97.83           C  
ATOM   1205  N   LYS A 156     -11.355  -7.822  -3.442  1.00 96.17           N  
ATOM   1206  CA  LYS A 156     -12.373  -8.055  -4.463  1.00 96.17           C  
ATOM   1207  C   LYS A 156     -12.722  -9.537  -4.562  1.00 96.17           C  
ATOM   1208  CB  LYS A 156     -11.898  -7.536  -5.821  1.00 96.17           C  
ATOM   1209  O   LYS A 156     -13.891  -9.895  -4.722  1.00 96.17           O  
ATOM   1210  CG  LYS A 156     -11.919  -6.020  -5.946  1.00 96.17           C  
ATOM   1211  CD  LYS A 156     -11.431  -5.565  -7.316  1.00 96.17           C  
ATOM   1212  CE  LYS A 156     -11.370  -4.047  -7.413  1.00 96.17           C  
ATOM   1213  NZ  LYS A 156     -10.763  -3.598  -8.702  1.00 96.17           N  
ATOM   1214  N   LYS A 157     -11.760 -10.363  -4.369  1.00 95.93           N  
ATOM   1215  CA  LYS A 157     -11.956 -11.807  -4.461  1.00 95.93           C  
ATOM   1216  C   LYS A 157     -12.528 -12.368  -3.162  1.00 95.93           C  
ATOM   1217  CB  LYS A 157     -10.639 -12.507  -4.799  1.00 95.93           C  
ATOM   1218  O   LYS A 157     -13.384 -13.255  -3.187  1.00 95.93           O  
ATOM   1219  CG  LYS A 157     -10.071 -12.132  -6.160  1.00 95.93           C  
ATOM   1220  CD  LYS A 157     -10.848 -12.792  -7.292  1.00 95.93           C  
ATOM   1221  CE  LYS A 157     -10.179 -12.561  -8.640  1.00 95.93           C  
ATOM   1222  NZ  LYS A 157     -10.991 -13.116  -9.764  1.00 95.93           N  
ATOM   1223  N   ALA A 158     -12.072 -11.843  -2.105  1.00 96.18           N  
ATOM   1224  CA  ALA A 158     -12.417 -12.376  -0.789  1.00 96.18           C  
ATOM   1225  C   ALA A 158     -13.766 -11.839  -0.317  1.00 96.18           C  
ATOM   1226  CB  ALA A 158     -11.328 -12.036   0.225  1.00 96.18           C  
ATOM   1227  O   ALA A 158     -14.454 -12.485   0.476  1.00 96.18           O  
ATOM   1228  N   GLY A 159     -14.170 -10.670  -0.862  1.00 95.21           N  
ATOM   1229  CA  GLY A 159     -15.341  -9.983  -0.340  1.00 95.21           C  
ATOM   1230  C   GLY A 159     -15.058  -9.200   0.927  1.00 95.21           C  
ATOM   1231  O   GLY A 159     -15.328  -7.999   0.994  1.00 95.21           O  
ATOM   1232  N   ARG A 160     -14.412  -9.832   1.876  1.00 95.34           N  
ATOM   1233  CA  ARG A 160     -13.917  -9.262   3.125  1.00 95.34           C  
ATOM   1234  C   ARG A 160     -12.679 -10.007   3.614  1.00 95.34           C  
ATOM   1235  CB  ARG A 160     -15.005  -9.294   4.200  1.00 95.34           C  
ATOM   1236  O   ARG A 160     -12.530 -11.205   3.364  1.00 95.34           O  
ATOM   1237  CG  ARG A 160     -16.249  -8.496   3.842  1.00 95.34           C  
ATOM   1238  CD  ARG A 160     -17.296  -8.557   4.945  1.00 95.34           C  
ATOM   1239  NE  ARG A 160     -18.338  -9.535   4.646  1.00 95.34           N  
ATOM   1240  NH1 ARG A 160     -19.974  -7.965   4.207  1.00 95.34           N  
ATOM   1241  NH2 ARG A 160     -20.453 -10.202   4.052  1.00 95.34           N  
ATOM   1242  CZ  ARG A 160     -19.586  -9.232   4.302  1.00 95.34           C  
ATOM   1243  N   ILE A 161     -11.895  -9.196   4.355  1.00 98.03           N  
ATOM   1244  CA  ILE A 161     -10.699  -9.830   4.899  1.00 98.03           C  
ATOM   1245  C   ILE A 161     -10.883 -10.081   6.394  1.00 98.03           C  
ATOM   1246  CB  ILE A 161      -9.440  -8.970   4.651  1.00 98.03           C  
ATOM   1247  O   ILE A 161     -11.192  -9.158   7.151  1.00 98.03           O  
ATOM   1248  CG1 ILE A 161      -9.238  -8.740   3.148  1.00 98.03           C  
ATOM   1249  CG2 ILE A 161      -8.206  -9.626   5.276  1.00 98.03           C  
ATOM   1250  CD1 ILE A 161      -8.012  -7.903   2.810  1.00 98.03           C  
ATOM   1251  N   PRO A 162     -10.665 -11.326   6.806  1.00 97.36           N  
ATOM   1252  CA  PRO A 162     -10.856 -11.704   8.208  1.00 97.36           C  
ATOM   1253  C   PRO A 162      -9.950 -10.923   9.158  1.00 97.36           C  
ATOM   1254  CB  PRO A 162     -10.507 -13.194   8.222  1.00 97.36           C  
ATOM   1255  O   PRO A 162      -8.821 -10.580   8.797  1.00 97.36           O  
ATOM   1256  CG  PRO A 162     -10.736 -13.654   6.819  1.00 97.36           C  
ATOM   1257  CD  PRO A 162     -10.374 -12.535   5.885  1.00 97.36           C  
ATOM   1258  N   GLU A 163     -10.456 -10.743  10.321  1.00 97.95           N  
ATOM   1259  CA  GLU A 163      -9.781  -9.954  11.347  1.00 97.95           C  
ATOM   1260  C   GLU A 163      -8.389 -10.506  11.641  1.00 97.95           C  
ATOM   1261  CB  GLU A 163     -10.613  -9.916  12.631  1.00 97.95           C  
ATOM   1262  O   GLU A 163      -7.428  -9.745  11.768  1.00 97.95           O  
ATOM   1263  CG  GLU A 163      -9.954  -9.150  13.769  1.00 97.95           C  
ATOM   1264  CD  GLU A 163     -10.851  -8.996  14.988  1.00 97.95           C  
ATOM   1265  OE1 GLU A 163     -10.326  -8.784  16.104  1.00 97.95           O  
ATOM   1266  OE2 GLU A 163     -12.088  -9.090  14.825  1.00 97.95           O  
ATOM   1267  N   GLN A 164      -8.266 -11.786  11.748  1.00 97.41           N  
ATOM   1268  CA  GLN A 164      -6.980 -12.397  12.071  1.00 97.41           C  
ATOM   1269  C   GLN A 164      -5.941 -12.092  10.996  1.00 97.41           C  
ATOM   1270  CB  GLN A 164      -7.131 -13.909  12.242  1.00 97.41           C  
ATOM   1271  O   GLN A 164      -4.763 -11.896  11.301  1.00 97.41           O  
ATOM   1272  CG  GLN A 164      -7.949 -14.312  13.461  1.00 97.41           C  
ATOM   1273  CD  GLN A 164      -8.200 -15.806  13.532  1.00 97.41           C  
ATOM   1274  NE2 GLN A 164      -9.183 -16.205  14.332  1.00 97.41           N  
ATOM   1275  OE1 GLN A 164      -7.517 -16.596  12.872  1.00 97.41           O  
ATOM   1276  N   ILE A 165      -6.369 -12.067   9.760  1.00 98.24           N  
ATOM   1277  CA  ILE A 165      -5.501 -11.735   8.636  1.00 98.24           C  
ATOM   1278  C   ILE A 165      -5.131 -10.255   8.689  1.00 98.24           C  
ATOM   1279  CB  ILE A 165      -6.171 -12.072   7.285  1.00 98.24           C  
ATOM   1280  O   ILE A 165      -3.969  -9.891   8.493  1.00 98.24           O  
ATOM   1281  CG1 ILE A 165      -6.460 -13.575   7.192  1.00 98.24           C  
ATOM   1282  CG2 ILE A 165      -5.295 -11.610   6.117  1.00 98.24           C  
ATOM   1283  CD1 ILE A 165      -5.220 -14.451   7.293  1.00 98.24           C  
ATOM   1284  N   LEU A 166      -6.123  -9.442   9.037  1.00 98.62           N  
ATOM   1285  CA  LEU A 166      -5.904  -8.003   9.130  1.00 98.62           C  
ATOM   1286  C   LEU A 166      -4.925  -7.673  10.252  1.00 98.62           C  
ATOM   1287  CB  LEU A 166      -7.230  -7.273   9.363  1.00 98.62           C  
ATOM   1288  O   LEU A 166      -4.216  -6.667  10.187  1.00 98.62           O  
ATOM   1289  CG  LEU A 166      -8.174  -7.182   8.163  1.00 98.62           C  
ATOM   1290  CD1 LEU A 166      -9.507  -6.573   8.583  1.00 98.62           C  
ATOM   1291  CD2 LEU A 166      -7.537  -6.367   7.042  1.00 98.62           C  
ATOM   1292  N   GLY A 167      -4.928  -8.490  11.255  1.00 98.38           N  
ATOM   1293  CA  GLY A 167      -3.910  -8.351  12.284  1.00 98.38           C  
ATOM   1294  C   GLY A 167      -2.496  -8.459  11.744  1.00 98.38           C  
ATOM   1295  O   GLY A 167      -1.631  -7.652  12.090  1.00 98.38           O  
ATOM   1296  N   LYS A 168      -2.256  -9.439  10.826  1.00 97.85           N  
ATOM   1297  CA  LYS A 168      -0.942  -9.608  10.212  1.00 97.85           C  
ATOM   1298  C   LYS A 168      -0.611  -8.438   9.290  1.00 97.85           C  
ATOM   1299  CB  LYS A 168      -0.879 -10.923   9.433  1.00 97.85           C  
ATOM   1300  O   LYS A 168       0.528  -7.969   9.259  1.00 97.85           O  
ATOM   1301  CG  LYS A 168      -1.092 -12.162  10.291  1.00 97.85           C  
ATOM   1302  CD  LYS A 168      -0.088 -12.228  11.435  1.00 97.85           C  
ATOM   1303  CE  LYS A 168      -0.314 -13.456  12.307  1.00 97.85           C  
ATOM   1304  NZ  LYS A 168       0.632 -13.496  13.463  1.00 97.85           N  
ATOM   1305  N   VAL A 169      -1.604  -7.969   8.643  1.00 98.57           N  
ATOM   1306  CA  VAL A 169      -1.450  -6.827   7.747  1.00 98.57           C  
ATOM   1307  C   VAL A 169      -1.069  -5.586   8.551  1.00 98.57           C  
ATOM   1308  CB  VAL A 169      -2.739  -6.563   6.937  1.00 98.57           C  
ATOM   1309  O   VAL A 169      -0.139  -4.864   8.186  1.00 98.57           O  
ATOM   1310  CG1 VAL A 169      -2.634  -5.247   6.169  1.00 98.57           C  
ATOM   1311  CG2 VAL A 169      -3.015  -7.722   5.981  1.00 98.57           C  
ATOM   1312  N   SER A 170      -1.776  -5.408   9.674  1.00 98.66           N  
ATOM   1313  CA  SER A 170      -1.529  -4.254  10.533  1.00 98.66           C  
ATOM   1314  C   SER A 170      -0.093  -4.245  11.047  1.00 98.66           C  
ATOM   1315  CB  SER A 170      -2.502  -4.244  11.712  1.00 98.66           C  
ATOM   1316  O   SER A 170       0.578  -3.211  11.013  1.00 98.66           O  
ATOM   1317  OG  SER A 170      -3.842  -4.163  11.259  1.00 98.66           O  
ATOM   1318  N   ILE A 171       0.392  -5.324  11.439  1.00 97.72           N  
ATOM   1319  CA  ILE A 171       1.753  -5.455  11.947  1.00 97.72           C  
ATOM   1320  C   ILE A 171       2.751  -5.075  10.855  1.00 97.72           C  
ATOM   1321  CB  ILE A 171       2.032  -6.888  12.453  1.00 97.72           C  
ATOM   1322  O   ILE A 171       3.657  -4.272  11.085  1.00 97.72           O  
ATOM   1323  CG1 ILE A 171       1.245  -7.163  13.740  1.00 97.72           C  
ATOM   1324  CG2 ILE A 171       3.533  -7.100  12.674  1.00 97.72           C  
ATOM   1325  CD1 ILE A 171       1.222  -8.628  14.150  1.00 97.72           C  
ATOM   1326  N   ALA A 172       2.569  -5.625   9.688  1.00 97.68           N  
ATOM   1327  CA  ALA A 172       3.476  -5.374   8.571  1.00 97.68           C  
ATOM   1328  C   ALA A 172       3.490  -3.894   8.198  1.00 97.68           C  
ATOM   1329  CB  ALA A 172       3.081  -6.220   7.364  1.00 97.68           C  
ATOM   1330  O   ALA A 172       4.556  -3.310   7.990  1.00 97.68           O  
ATOM   1331  N   VAL A 173       2.331  -3.288   8.128  1.00 98.57           N  
ATOM   1332  CA  VAL A 173       2.212  -1.893   7.718  1.00 98.57           C  
ATOM   1333  C   VAL A 173       2.863  -0.989   8.763  1.00 98.57           C  
ATOM   1334  CB  VAL A 173       0.736  -1.487   7.506  1.00 98.57           C  
ATOM   1335  O   VAL A 173       3.613  -0.072   8.419  1.00 98.57           O  
ATOM   1336  CG1 VAL A 173       0.619   0.016   7.263  1.00 98.57           C  
ATOM   1337  CG2 VAL A 173       0.130  -2.269   6.343  1.00 98.57           C  
ATOM   1338  N   ILE A 174       2.642  -1.248  10.083  1.00 98.29           N  
ATOM   1339  CA  ILE A 174       3.232  -0.451  11.153  1.00 98.29           C  
ATOM   1340  C   ILE A 174       4.753  -0.571  11.107  1.00 98.29           C  
ATOM   1341  CB  ILE A 174       2.702  -0.883  12.538  1.00 98.29           C  
ATOM   1342  O   ILE A 174       5.464   0.433  11.188  1.00 98.29           O  
ATOM   1343  CG1 ILE A 174       1.219  -0.522  12.679  1.00 98.29           C  
ATOM   1344  CG2 ILE A 174       3.530  -0.244  13.657  1.00 98.29           C  
ATOM   1345  CD1 ILE A 174       0.535  -1.168  13.876  1.00 98.29           C  
ATOM   1346  N   LYS A 175       5.220  -1.761  10.915  1.00 96.93           N  
ATOM   1347  CA  LYS A 175       6.661  -1.987  10.839  1.00 96.93           C  
ATOM   1348  C   LYS A 175       7.260  -1.303   9.614  1.00 96.93           C  
ATOM   1349  CB  LYS A 175       6.968  -3.484  10.807  1.00 96.93           C  
ATOM   1350  O   LYS A 175       8.356  -0.742   9.683  1.00 96.93           O  
ATOM   1351  CG  LYS A 175       6.780  -4.184  12.145  1.00 96.93           C  
ATOM   1352  CD  LYS A 175       7.214  -5.643  12.079  1.00 96.93           C  
ATOM   1353  CE  LYS A 175       7.226  -6.286  13.459  1.00 96.93           C  
ATOM   1354  NZ  LYS A 175       7.643  -7.719  13.398  1.00 96.93           N  
ATOM   1355  N   GLY A 176       6.550  -1.412   8.498  1.00 96.88           N  
ATOM   1356  CA  GLY A 176       6.994  -0.716   7.301  1.00 96.88           C  
ATOM   1357  C   GLY A 176       7.047   0.790   7.472  1.00 96.88           C  
ATOM   1358  O   GLY A 176       8.034   1.428   7.098  1.00 96.88           O  
ATOM   1359  N   LEU A 177       6.017   1.361   8.054  1.00 97.42           N  
ATOM   1360  CA  LEU A 177       5.964   2.801   8.286  1.00 97.42           C  
ATOM   1361  C   LEU A 177       7.039   3.231   9.278  1.00 97.42           C  
ATOM   1362  CB  LEU A 177       4.582   3.210   8.802  1.00 97.42           C  
ATOM   1363  O   LEU A 177       7.659   4.283   9.109  1.00 97.42           O  
ATOM   1364  CG  LEU A 177       3.422   3.080   7.814  1.00 97.42           C  
ATOM   1365  CD1 LEU A 177       2.106   3.446   8.490  1.00 97.42           C  
ATOM   1366  CD2 LEU A 177       3.662   3.957   6.590  1.00 97.42           C  
ATOM   1367  N   THR A 178       7.202   2.433  10.336  1.00 96.41           N  
ATOM   1368  CA  THR A 178       8.236   2.717  11.325  1.00 96.41           C  
ATOM   1369  C   THR A 178       9.615   2.747  10.673  1.00 96.41           C  
ATOM   1370  CB  THR A 178       8.224   1.676  12.460  1.00 96.41           C  
ATOM   1371  O   THR A 178      10.408   3.656  10.929  1.00 96.41           O  
ATOM   1372  CG2 THR A 178       9.354   1.931  13.452  1.00 96.41           C  
ATOM   1373  OG1 THR A 178       6.971   1.745  13.151  1.00 96.41           O  
ATOM   1374  N   TYR A 179       9.866   1.789   9.817  1.00 94.75           N  
ATOM   1375  CA  TYR A 179      11.133   1.698   9.100  1.00 94.75           C  
ATOM   1376  C   TYR A 179      11.365   2.938   8.245  1.00 94.75           C  
ATOM   1377  CB  TYR A 179      11.165   0.444   8.221  1.00 94.75           C  
ATOM   1378  O   TYR A 179      12.440   3.542   8.294  1.00 94.75           O  
ATOM   1379  CG  TYR A 179      12.369   0.370   7.314  1.00 94.75           C  
ATOM   1380  CD1 TYR A 179      12.268   0.691   5.962  1.00 94.75           C  
ATOM   1381  CD2 TYR A 179      13.610  -0.023   7.806  1.00 94.75           C  
ATOM   1382  CE1 TYR A 179      13.374   0.622   5.122  1.00 94.75           C  
ATOM   1383  CE2 TYR A 179      14.723  -0.096   6.974  1.00 94.75           C  
ATOM   1384  OH  TYR A 179      15.694   0.158   4.809  1.00 94.75           O  
ATOM   1385  CZ  TYR A 179      14.595   0.228   5.636  1.00 94.75           C  
ATOM   1386  N   LEU A 180      10.418   3.303   7.477  1.00 94.11           N  
ATOM   1387  CA  LEU A 180      10.533   4.468   6.608  1.00 94.11           C  
ATOM   1388  C   LEU A 180      10.805   5.729   7.421  1.00 94.11           C  
ATOM   1389  CB  LEU A 180       9.258   4.647   5.779  1.00 94.11           C  
ATOM   1390  O   LEU A 180      11.661   6.538   7.054  1.00 94.11           O  
ATOM   1391  CG  LEU A 180       9.008   3.605   4.687  1.00 94.11           C  
ATOM   1392  CD1 LEU A 180       7.641   3.824   4.049  1.00 94.11           C  
ATOM   1393  CD2 LEU A 180      10.110   3.659   3.634  1.00 94.11           C  
ATOM   1394  N   ARG A 181      10.156   5.871   8.472  1.00 94.09           N  
ATOM   1395  CA  ARG A 181      10.265   7.067   9.301  1.00 94.09           C  
ATOM   1396  C   ARG A 181      11.605   7.112  10.026  1.00 94.09           C  
ATOM   1397  CB  ARG A 181       9.119   7.125  10.313  1.00 94.09           C  
ATOM   1398  O   ARG A 181      12.325   8.109   9.950  1.00 94.09           O  
ATOM   1399  CG  ARG A 181       9.177   8.329  11.241  1.00 94.09           C  
ATOM   1400  CD  ARG A 181       8.110   8.257  12.325  1.00 94.09           C  
ATOM   1401  NE  ARG A 181       8.493   9.022  13.509  1.00 94.09           N  
ATOM   1402  NH1 ARG A 181       6.547   8.583  14.674  1.00 94.09           N  
ATOM   1403  NH2 ARG A 181       8.187   9.877  15.618  1.00 94.09           N  
ATOM   1404  CZ  ARG A 181       7.741   9.159  14.598  1.00 94.09           C  
ATOM   1405  N   GLU A 182      11.947   6.056  10.692  1.00 93.29           N  
ATOM   1406  CA  GLU A 182      13.084   6.057  11.608  1.00 93.29           C  
ATOM   1407  C   GLU A 182      14.403   5.933  10.851  1.00 93.29           C  
ATOM   1408  CB  GLU A 182      12.954   4.923  12.628  1.00 93.29           C  
ATOM   1409  O   GLU A 182      15.382   6.603  11.187  1.00 93.29           O  
ATOM   1410  CG  GLU A 182      11.801   5.103  13.605  1.00 93.29           C  
ATOM   1411  CD  GLU A 182      11.771   4.048  14.699  1.00 93.29           C  
ATOM   1412  OE1 GLU A 182      10.968   4.182  15.650  1.00 93.29           O  
ATOM   1413  OE2 GLU A 182      12.558   3.079  14.605  1.00 93.29           O  
ATOM   1414  N   LYS A 183      14.383   5.173   9.746  1.00 91.43           N  
ATOM   1415  CA  LYS A 183      15.641   4.887   9.063  1.00 91.43           C  
ATOM   1416  C   LYS A 183      15.885   5.872   7.923  1.00 91.43           C  
ATOM   1417  CB  LYS A 183      15.647   3.454   8.527  1.00 91.43           C  
ATOM   1418  O   LYS A 183      17.033   6.189   7.605  1.00 91.43           O  
ATOM   1419  CG  LYS A 183      15.613   2.388   9.612  1.00 91.43           C  
ATOM   1420  CD  LYS A 183      16.845   2.459  10.505  1.00 91.43           C  
ATOM   1421  CE  LYS A 183      16.808   1.398  11.597  1.00 91.43           C  
ATOM   1422  NZ  LYS A 183      17.970   1.520  12.527  1.00 91.43           N  
ATOM   1423  N   HIS A 184      14.760   6.391   7.396  1.00 90.57           N  
ATOM   1424  CA  HIS A 184      14.968   7.178   6.185  1.00 90.57           C  
ATOM   1425  C   HIS A 184      14.298   8.543   6.294  1.00 90.57           C  
ATOM   1426  CB  HIS A 184      14.436   6.428   4.962  1.00 90.57           C  
ATOM   1427  O   HIS A 184      14.393   9.361   5.376  1.00 90.57           O  
ATOM   1428  CG  HIS A 184      15.186   5.171   4.655  1.00 90.57           C  
ATOM   1429  CD2 HIS A 184      14.886   3.874   4.902  1.00 90.57           C  
ATOM   1430  ND1 HIS A 184      16.409   5.171   4.019  1.00 90.57           N  
ATOM   1431  CE1 HIS A 184      16.828   3.923   3.886  1.00 90.57           C  
ATOM   1432  NE2 HIS A 184      15.923   3.118   4.414  1.00 90.57           N  
ATOM   1433  N   LYS A 185      13.537   8.814   7.356  1.00 91.85           N  
ATOM   1434  CA  LYS A 185      12.828  10.072   7.571  1.00 91.85           C  
ATOM   1435  C   LYS A 185      11.846  10.350   6.435  1.00 91.85           C  
ATOM   1436  CB  LYS A 185      13.817  11.231   7.704  1.00 91.85           C  
ATOM   1437  O   LYS A 185      11.771  11.474   5.934  1.00 91.85           O  
ATOM   1438  CG  LYS A 185      14.866  11.027   8.786  1.00 91.85           C  
ATOM   1439  CD  LYS A 185      14.232  10.916  10.167  1.00 91.85           C  
ATOM   1440  CE  LYS A 185      15.284  10.745  11.254  1.00 91.85           C  
ATOM   1441  NZ  LYS A 185      15.144   9.435  11.959  1.00 91.85           N  
ATOM   1442  N   ILE A 186      11.187   9.265   6.023  1.00 91.37           N  
ATOM   1443  CA  ILE A 186      10.239   9.345   4.917  1.00 91.37           C  
ATOM   1444  C   ILE A 186       8.826   9.073   5.427  1.00 91.37           C  
ATOM   1445  CB  ILE A 186      10.601   8.353   3.789  1.00 91.37           C  
ATOM   1446  O   ILE A 186       8.609   8.144   6.209  1.00 91.37           O  
ATOM   1447  CG1 ILE A 186      11.917   8.764   3.118  1.00 91.37           C  
ATOM   1448  CG2 ILE A 186       9.468   8.264   2.763  1.00 91.37           C  
ATOM   1449  CD1 ILE A 186      12.498   7.704   2.192  1.00 91.37           C  
ATOM   1450  N   MET A 187       7.902   9.873   4.970  1.00 91.07           N  
ATOM   1451  CA  MET A 187       6.481   9.560   5.085  1.00 91.07           C  
ATOM   1452  C   MET A 187       5.983   8.826   3.845  1.00 91.07           C  
ATOM   1453  CB  MET A 187       5.664  10.835   5.301  1.00 91.07           C  
ATOM   1454  O   MET A 187       6.341   9.184   2.721  1.00 91.07           O  
ATOM   1455  CG  MET A 187       6.053  11.608   6.551  1.00 91.07           C  
ATOM   1456  SD  MET A 187       4.990  13.078   6.828  1.00 91.07           S  
ATOM   1457  CE  MET A 187       5.587  14.159   5.499  1.00 91.07           C  
ATOM   1458  N   HIS A 188       5.086   7.826   4.075  1.00 93.23           N  
ATOM   1459  CA  HIS A 188       4.584   7.100   2.914  1.00 93.23           C  
ATOM   1460  C   HIS A 188       3.695   7.988   2.051  1.00 93.23           C  
ATOM   1461  CB  HIS A 188       3.814   5.854   3.354  1.00 93.23           C  
ATOM   1462  O   HIS A 188       3.885   8.070   0.835  1.00 93.23           O  
ATOM   1463  CG  HIS A 188       3.433   4.953   2.222  1.00 93.23           C  
ATOM   1464  CD2 HIS A 188       3.954   3.773   1.811  1.00 93.23           C  
ATOM   1465  ND1 HIS A 188       2.396   5.239   1.361  1.00 93.23           N  
ATOM   1466  CE1 HIS A 188       2.296   4.270   0.466  1.00 93.23           C  
ATOM   1467  NE2 HIS A 188       3.230   3.369   0.717  1.00 93.23           N  
ATOM   1468  N   ARG A 189       2.598   8.591   2.550  1.00 91.70           N  
ATOM   1469  CA  ARG A 189       1.721   9.606   1.974  1.00 91.70           C  
ATOM   1470  C   ARG A 189       0.585   8.963   1.186  1.00 91.70           C  
ATOM   1471  CB  ARG A 189       2.514  10.553   1.071  1.00 91.70           C  
ATOM   1472  O   ARG A 189      -0.317   9.656   0.709  1.00 91.70           O  
ATOM   1473  CG  ARG A 189       3.543  11.393   1.812  1.00 91.70           C  
ATOM   1474  CD  ARG A 189       4.284  12.334   0.874  1.00 91.70           C  
ATOM   1475  NE  ARG A 189       5.291  13.119   1.582  1.00 91.70           N  
ATOM   1476  NH1 ARG A 189       6.062  14.214  -0.301  1.00 91.70           N  
ATOM   1477  NH2 ARG A 189       6.992  14.654   1.748  1.00 91.70           N  
ATOM   1478  CZ  ARG A 189       6.113  13.994   1.008  1.00 91.70           C  
ATOM   1479  N   ASP A 190       0.611   7.688   1.018  1.00 90.85           N  
ATOM   1480  CA  ASP A 190      -0.438   7.111   0.182  1.00 90.85           C  
ATOM   1481  C   ASP A 190      -0.763   5.684   0.617  1.00 90.85           C  
ATOM   1482  CB  ASP A 190      -0.022   7.131  -1.290  1.00 90.85           C  
ATOM   1483  O   ASP A 190      -0.869   4.784  -0.219  1.00 90.85           O  
ATOM   1484  CG  ASP A 190      -1.196   6.965  -2.240  1.00 90.85           C  
ATOM   1485  OD1 ASP A 190      -2.340   7.292  -1.858  1.00 90.85           O  
ATOM   1486  OD2 ASP A 190      -0.975   6.501  -3.379  1.00 90.85           O  
ATOM   1487  N   VAL A 191      -0.815   5.513   1.915  1.00 95.50           N  
ATOM   1488  CA  VAL A 191      -1.171   4.189   2.416  1.00 95.50           C  
ATOM   1489  C   VAL A 191      -2.612   3.862   2.032  1.00 95.50           C  
ATOM   1490  CB  VAL A 191      -0.993   4.094   3.948  1.00 95.50           C  
ATOM   1491  O   VAL A 191      -3.532   4.624   2.340  1.00 95.50           O  
ATOM   1492  CG1 VAL A 191      -1.451   2.731   4.461  1.00 95.50           C  
ATOM   1493  CG2 VAL A 191       0.463   4.353   4.332  1.00 95.50           C  
ATOM   1494  N   LYS A 192      -2.831   2.764   1.376  1.00 95.20           N  
ATOM   1495  CA  LYS A 192      -4.121   2.227   0.953  1.00 95.20           C  
ATOM   1496  C   LYS A 192      -3.983   0.789   0.459  1.00 95.20           C  
ATOM   1497  CB  LYS A 192      -4.732   3.101  -0.143  1.00 95.20           C  
ATOM   1498  O   LYS A 192      -2.876   0.332   0.166  1.00 95.20           O  
ATOM   1499  CG  LYS A 192      -3.866   3.231  -1.387  1.00 95.20           C  
ATOM   1500  CD  LYS A 192      -4.468   4.208  -2.388  1.00 95.20           C  
ATOM   1501  CE  LYS A 192      -3.593   4.352  -3.626  1.00 95.20           C  
ATOM   1502  NZ  LYS A 192      -4.143   5.362  -4.579  1.00 95.20           N  
ATOM   1503  N   PRO A 193      -5.097   0.139   0.360  1.00 96.69           N  
ATOM   1504  CA  PRO A 193      -5.030  -1.281   0.005  1.00 96.69           C  
ATOM   1505  C   PRO A 193      -4.290  -1.527  -1.307  1.00 96.69           C  
ATOM   1506  CB  PRO A 193      -6.502  -1.684  -0.115  1.00 96.69           C  
ATOM   1507  O   PRO A 193      -3.555  -2.510  -1.431  1.00 96.69           O  
ATOM   1508  CG  PRO A 193      -7.214  -0.831   0.885  1.00 96.69           C  
ATOM   1509  CD  PRO A 193      -6.589   0.534   0.879  1.00 96.69           C  
ATOM   1510  N   SER A 194      -4.377  -0.705  -2.283  1.00 93.72           N  
ATOM   1511  CA  SER A 194      -3.741  -0.904  -3.581  1.00 93.72           C  
ATOM   1512  C   SER A 194      -2.230  -0.719  -3.491  1.00 93.72           C  
ATOM   1513  CB  SER A 194      -4.320   0.063  -4.615  1.00 93.72           C  
ATOM   1514  O   SER A 194      -1.501  -1.062  -4.424  1.00 93.72           O  
ATOM   1515  OG  SER A 194      -4.136   1.407  -4.205  1.00 93.72           O  
ATOM   1516  N   ASN A 195      -1.733  -0.113  -2.375  1.00 94.92           N  
ATOM   1517  CA  ASN A 195      -0.298   0.086  -2.199  1.00 94.92           C  
ATOM   1518  C   ASN A 195       0.274  -0.858  -1.145  1.00 94.92           C  
ATOM   1519  CB  ASN A 195       0.001   1.540  -1.829  1.00 94.92           C  
ATOM   1520  O   ASN A 195       1.387  -0.651  -0.660  1.00 94.92           O  
ATOM   1521  CG  ASN A 195      -0.081   2.475  -3.019  1.00 94.92           C  
ATOM   1522  ND2 ASN A 195      -0.201   3.770  -2.749  1.00 94.92           N  
ATOM   1523  OD1 ASN A 195      -0.039   2.038  -4.172  1.00 94.92           O  
ATOM   1524  N   ILE A 196      -0.513  -1.825  -0.703  1.00 98.15           N  
ATOM   1525  CA  ILE A 196      -0.077  -2.929   0.146  1.00 98.15           C  
ATOM   1526  C   ILE A 196      -0.047  -4.223  -0.665  1.00 98.15           C  
ATOM   1527  CB  ILE A 196      -0.993  -3.089   1.379  1.00 98.15           C  
ATOM   1528  O   ILE A 196      -1.097  -4.771  -1.008  1.00 98.15           O  
ATOM   1529  CG1 ILE A 196      -1.101  -1.763   2.141  1.00 98.15           C  
ATOM   1530  CG2 ILE A 196      -0.478  -4.205   2.293  1.00 98.15           C  
ATOM   1531  CD1 ILE A 196      -2.190  -1.747   3.205  1.00 98.15           C  
ATOM   1532  N   LEU A 197       1.163  -4.725  -0.935  1.00 98.35           N  
ATOM   1533  CA  LEU A 197       1.338  -5.872  -1.819  1.00 98.35           C  
ATOM   1534  C   LEU A 197       1.621  -7.138  -1.018  1.00 98.35           C  
ATOM   1535  CB  LEU A 197       2.475  -5.616  -2.811  1.00 98.35           C  
ATOM   1536  O   LEU A 197       2.182  -7.071   0.079  1.00 98.35           O  
ATOM   1537  CG  LEU A 197       2.308  -4.411  -3.739  1.00 98.35           C  
ATOM   1538  CD1 LEU A 197       3.475  -4.329  -4.716  1.00 98.35           C  
ATOM   1539  CD2 LEU A 197       0.982  -4.493  -4.487  1.00 98.35           C  
ATOM   1540  N   VAL A 198       1.181  -8.271  -1.580  1.00 97.99           N  
ATOM   1541  CA  VAL A 198       1.376  -9.561  -0.925  1.00 97.99           C  
ATOM   1542  C   VAL A 198       1.870 -10.587  -1.941  1.00 97.99           C  
ATOM   1543  CB  VAL A 198       0.076 -10.059  -0.254  1.00 97.99           C  
ATOM   1544  O   VAL A 198       1.713 -10.399  -3.150  1.00 97.99           O  
ATOM   1545  CG1 VAL A 198      -0.333  -9.129   0.887  1.00 97.99           C  
ATOM   1546  CG2 VAL A 198      -1.046 -10.172  -1.284  1.00 97.99           C  
ATOM   1547  N   ASN A 199       2.497 -11.648  -1.449  1.00 95.77           N  
ATOM   1548  CA  ASN A 199       2.912 -12.726  -2.341  1.00 95.77           C  
ATOM   1549  C   ASN A 199       2.585 -14.096  -1.755  1.00 95.77           C  
ATOM   1550  CB  ASN A 199       4.408 -12.623  -2.647  1.00 95.77           C  
ATOM   1551  O   ASN A 199       2.011 -14.191  -0.669  1.00 95.77           O  
ATOM   1552  CG  ASN A 199       5.272 -12.849  -1.422  1.00 95.77           C  
ATOM   1553  ND2 ASN A 199       6.535 -12.448  -1.505  1.00 95.77           N  
ATOM   1554  OD1 ASN A 199       4.808 -13.382  -0.410  1.00 95.77           O  
ATOM   1555  N   SER A 200       2.751 -15.111  -2.528  1.00 93.97           N  
ATOM   1556  CA  SER A 200       2.330 -16.474  -2.221  1.00 93.97           C  
ATOM   1557  C   SER A 200       3.102 -17.036  -1.032  1.00 93.97           C  
ATOM   1558  CB  SER A 200       2.520 -17.381  -3.437  1.00 93.97           C  
ATOM   1559  O   SER A 200       2.704 -18.047  -0.449  1.00 93.97           O  
ATOM   1560  OG  SER A 200       3.869 -17.361  -3.873  1.00 93.97           O  
ATOM   1561  N   ARG A 201       4.127 -16.339  -0.655  1.00 92.06           N  
ATOM   1562  CA  ARG A 201       4.920 -16.784   0.487  1.00 92.06           C  
ATOM   1563  C   ARG A 201       4.402 -16.174   1.785  1.00 92.06           C  
ATOM   1564  CB  ARG A 201       6.394 -16.424   0.291  1.00 92.06           C  
ATOM   1565  O   ARG A 201       4.939 -16.442   2.861  1.00 92.06           O  
ATOM   1566  CG  ARG A 201       7.057 -17.152  -0.868  1.00 92.06           C  
ATOM   1567  CD  ARG A 201       8.491 -16.686  -1.080  1.00 92.06           C  
ATOM   1568  NE  ARG A 201       9.104 -17.337  -2.235  1.00 92.06           N  
ATOM   1569  NH1 ARG A 201      11.218 -16.489  -1.851  1.00 92.06           N  
ATOM   1570  NH2 ARG A 201      10.838 -17.864  -3.646  1.00 92.06           N  
ATOM   1571  CZ  ARG A 201      10.385 -17.229  -2.575  1.00 92.06           C  
ATOM   1572  N   GLY A 202       3.542 -15.232   1.717  1.00 93.37           N  
ATOM   1573  CA  GLY A 202       2.925 -14.637   2.891  1.00 93.37           C  
ATOM   1574  C   GLY A 202       3.555 -13.317   3.292  1.00 93.37           C  
ATOM   1575  O   GLY A 202       3.363 -12.847   4.416  1.00 93.37           O  
ATOM   1576  N   GLU A 203       4.437 -12.726   2.389  1.00 95.55           N  
ATOM   1577  CA  GLU A 203       5.018 -11.418   2.677  1.00 95.55           C  
ATOM   1578  C   GLU A 203       4.020 -10.298   2.400  1.00 95.55           C  
ATOM   1579  CB  GLU A 203       6.293 -11.203   1.857  1.00 95.55           C  
ATOM   1580  O   GLU A 203       3.299 -10.335   1.401  1.00 95.55           O  
ATOM   1581  CG  GLU A 203       7.391 -12.214   2.150  1.00 95.55           C  
ATOM   1582  CD  GLU A 203       8.575 -12.106   1.202  1.00 95.55           C  
ATOM   1583  OE1 GLU A 203       9.717 -11.913   1.677  1.00 95.55           O  
ATOM   1584  OE2 GLU A 203       8.359 -12.213  -0.026  1.00 95.55           O  
ATOM   1585  N   ILE A 204       4.001  -9.327   3.329  1.00 97.87           N  
ATOM   1586  CA  ILE A 204       3.201  -8.114   3.205  1.00 97.87           C  
ATOM   1587  C   ILE A 204       4.118  -6.895   3.137  1.00 97.87           C  
ATOM   1588  CB  ILE A 204       2.206  -7.971   4.378  1.00 97.87           C  
ATOM   1589  O   ILE A 204       4.849  -6.606   4.088  1.00 97.87           O  
ATOM   1590  CG1 ILE A 204       1.343  -9.231   4.504  1.00 97.87           C  
ATOM   1591  CG2 ILE A 204       1.333  -6.725   4.197  1.00 97.87           C  
ATOM   1592  CD1 ILE A 204       0.665  -9.386   5.859  1.00 97.87           C  
ATOM   1593  N   LYS A 205       4.033  -6.154   2.024  1.00 98.26           N  
ATOM   1594  CA  LYS A 205       4.987  -5.064   1.847  1.00 98.26           C  
ATOM   1595  C   LYS A 205       4.297  -3.810   1.317  1.00 98.26           C  
ATOM   1596  CB  LYS A 205       6.111  -5.483   0.898  1.00 98.26           C  
ATOM   1597  O   LYS A 205       3.357  -3.900   0.524  1.00 98.26           O  
ATOM   1598  CG  LYS A 205       6.942  -6.654   1.402  1.00 98.26           C  
ATOM   1599  CD  LYS A 205       8.156  -6.901   0.516  1.00 98.26           C  
ATOM   1600  CE  LYS A 205       8.935  -8.130   0.963  1.00 98.26           C  
ATOM   1601  NZ  LYS A 205      10.337  -8.115   0.447  1.00 98.26           N  
ATOM   1602  N   LEU A 206       4.814  -2.674   1.783  1.00 97.97           N  
ATOM   1603  CA  LEU A 206       4.358  -1.389   1.264  1.00 97.97           C  
ATOM   1604  C   LEU A 206       5.111  -1.019  -0.009  1.00 97.97           C  
ATOM   1605  CB  LEU A 206       4.540  -0.291   2.316  1.00 97.97           C  
ATOM   1606  O   LEU A 206       6.284  -1.365  -0.165  1.00 97.97           O  
ATOM   1607  CG  LEU A 206       3.677  -0.406   3.573  1.00 97.97           C  
ATOM   1608  CD1 LEU A 206       4.130   0.605   4.621  1.00 97.97           C  
ATOM   1609  CD2 LEU A 206       2.204  -0.207   3.231  1.00 97.97           C  
ATOM   1610  N   CYS A 207       4.384  -0.458  -0.895  1.00 94.72           N  
ATOM   1611  CA  CYS A 207       4.987   0.062  -2.118  1.00 94.72           C  
ATOM   1612  C   CYS A 207       4.521   1.487  -2.391  1.00 94.72           C  
ATOM   1613  CB  CYS A 207       4.643  -0.833  -3.308  1.00 94.72           C  
ATOM   1614  O   CYS A 207       3.721   2.040  -1.634  1.00 94.72           O  
ATOM   1615  SG  CYS A 207       2.911  -0.743  -3.811  1.00 94.72           S  
ATOM   1616  N   ASP A 208       5.187   2.140  -3.355  1.00 87.56           N  
ATOM   1617  CA  ASP A 208       4.777   3.430  -3.901  1.00 87.56           C  
ATOM   1618  C   ASP A 208       4.741   4.501  -2.812  1.00 87.56           C  
ATOM   1619  CB  ASP A 208       3.407   3.318  -4.573  1.00 87.56           C  
ATOM   1620  O   ASP A 208       3.720   5.163  -2.619  1.00 87.56           O  
ATOM   1621  CG  ASP A 208       3.466   2.639  -5.930  1.00 87.56           C  
ATOM   1622  OD1 ASP A 208       4.571   2.509  -6.500  1.00 87.56           O  
ATOM   1623  OD2 ASP A 208       2.398   2.233  -6.436  1.00 87.56           O  
ATOM   1624  N   PHE A 209       5.824   4.739  -2.105  1.00 85.29           N  
ATOM   1625  CA  PHE A 209       5.905   5.813  -1.122  1.00 85.29           C  
ATOM   1626  C   PHE A 209       6.622   7.025  -1.703  1.00 85.29           C  
ATOM   1627  CB  PHE A 209       6.626   5.332   0.142  1.00 85.29           C  
ATOM   1628  O   PHE A 209       7.345   6.910  -2.695  1.00 85.29           O  
ATOM   1629  CG  PHE A 209       7.940   4.651  -0.131  1.00 85.29           C  
ATOM   1630  CD1 PHE A 209       7.995   3.283  -0.364  1.00 85.29           C  
ATOM   1631  CD2 PHE A 209       9.122   5.381  -0.153  1.00 85.29           C  
ATOM   1632  CE1 PHE A 209       9.210   2.650  -0.617  1.00 85.29           C  
ATOM   1633  CE2 PHE A 209      10.340   4.756  -0.405  1.00 85.29           C  
ATOM   1634  CZ  PHE A 209      10.382   3.390  -0.636  1.00 85.29           C  
ATOM   1635  N   GLY A 210       6.212   8.251  -1.220  1.00 80.38           N  
ATOM   1636  CA  GLY A 210       6.592   9.530  -1.800  1.00 80.38           C  
ATOM   1637  C   GLY A 210       8.031   9.912  -1.508  1.00 80.38           C  
ATOM   1638  O   GLY A 210       8.329  10.470  -0.450  1.00 80.38           O  
ATOM   1639  N   VAL A 211       8.947   9.514  -2.365  1.00 81.96           N  
ATOM   1640  CA  VAL A 211      10.352   9.851  -2.159  1.00 81.96           C  
ATOM   1641  C   VAL A 211      10.707  11.100  -2.962  1.00 81.96           C  
ATOM   1642  CB  VAL A 211      11.280   8.681  -2.556  1.00 81.96           C  
ATOM   1643  O   VAL A 211      11.512  11.923  -2.519  1.00 81.96           O  
ATOM   1644  CG1 VAL A 211      12.746   9.102  -2.470  1.00 81.96           C  
ATOM   1645  CG2 VAL A 211      11.017   7.467  -1.667  1.00 81.96           C  
ATOM   1646  N   SER A 212      10.009  11.340  -4.100  1.00 83.57           N  
ATOM   1647  CA  SER A 212      10.345  12.441  -4.997  1.00 83.57           C  
ATOM   1648  C   SER A 212       9.232  13.482  -5.035  1.00 83.57           C  
ATOM   1649  CB  SER A 212      10.616  11.919  -6.409  1.00 83.57           C  
ATOM   1650  O   SER A 212       8.153  13.226  -5.572  1.00 83.57           O  
ATOM   1651  OG  SER A 212      10.755  12.993  -7.324  1.00 83.57           O  
ATOM   1652  N   GLY A 213       9.552  14.641  -4.426  1.00 81.97           N  
ATOM   1653  CA  GLY A 213       8.606  15.743  -4.496  1.00 81.97           C  
ATOM   1654  C   GLY A 213       8.304  16.181  -5.916  1.00 81.97           C  
ATOM   1655  O   GLY A 213       7.171  16.554  -6.228  1.00 81.97           O  
ATOM   1656  N   GLN A 214       9.365  16.092  -6.734  1.00 82.74           N  
ATOM   1657  CA  GLN A 214       9.229  16.473  -8.136  1.00 82.74           C  
ATOM   1658  C   GLN A 214       8.275  15.537  -8.871  1.00 82.74           C  
ATOM   1659  CB  GLN A 214      10.594  16.479  -8.826  1.00 82.74           C  
ATOM   1660  O   GLN A 214       7.468  15.982  -9.690  1.00 82.74           O  
ATOM   1661  CG  GLN A 214      11.511  17.605  -8.368  1.00 82.74           C  
ATOM   1662  CD  GLN A 214      10.963  18.980  -8.703  1.00 82.74           C  
ATOM   1663  NE2 GLN A 214      11.328  19.975  -7.901  1.00 82.74           N  
ATOM   1664  OE1 GLN A 214      10.219  19.147  -9.675  1.00 82.74           O  
ATOM   1665  N   LEU A 215       8.513  14.232  -8.566  1.00 83.96           N  
ATOM   1666  CA  LEU A 215       7.628  13.254  -9.189  1.00 83.96           C  
ATOM   1667  C   LEU A 215       6.187  13.454  -8.731  1.00 83.96           C  
ATOM   1668  CB  LEU A 215       8.086  11.830  -8.862  1.00 83.96           C  
ATOM   1669  O   LEU A 215       5.263  13.436  -9.547  1.00 83.96           O  
ATOM   1670  CG  LEU A 215       7.305  10.696  -9.526  1.00 83.96           C  
ATOM   1671  CD1 LEU A 215       7.363  10.831 -11.044  1.00 83.96           C  
ATOM   1672  CD2 LEU A 215       7.846   9.341  -9.083  1.00 83.96           C  
ATOM   1673  N   ILE A 216       6.074  13.737  -7.550  1.00 81.79           N  
ATOM   1674  CA  ILE A 216       4.753  13.978  -6.978  1.00 81.79           C  
ATOM   1675  C   ILE A 216       4.132  15.217  -7.619  1.00 81.79           C  
ATOM   1676  CB  ILE A 216       4.823  14.145  -5.444  1.00 81.79           C  
ATOM   1677  O   ILE A 216       2.963  15.199  -8.013  1.00 81.79           O  
ATOM   1678  CG1 ILE A 216       5.268  12.835  -4.784  1.00 81.79           C  
ATOM   1679  CG2 ILE A 216       3.473  14.607  -4.889  1.00 81.79           C  
ATOM   1680  CD1 ILE A 216       5.590  12.967  -3.301  1.00 81.79           C  
ATOM   1681  N   ASP A 217       4.842  16.278  -7.724  1.00 81.95           N  
ATOM   1682  CA  ASP A 217       4.372  17.530  -8.308  1.00 81.95           C  
ATOM   1683  C   ASP A 217       4.002  17.347  -9.778  1.00 81.95           C  
ATOM   1684  CB  ASP A 217       5.435  18.621  -8.165  1.00 81.95           C  
ATOM   1685  O   ASP A 217       3.016  17.914 -10.251  1.00 81.95           O  
ATOM   1686  CG  ASP A 217       5.570  19.136  -6.742  1.00 81.95           C  
ATOM   1687  OD1 ASP A 217       4.650  18.915  -5.924  1.00 81.95           O  
ATOM   1688  OD2 ASP A 217       6.602  19.770  -6.437  1.00 81.95           O  
ATOM   1689  N   SER A 218       4.806  16.504 -10.393  1.00 80.60           N  
ATOM   1690  CA  SER A 218       4.586  16.298 -11.821  1.00 80.60           C  
ATOM   1691  C   SER A 218       3.350  15.440 -12.072  1.00 80.60           C  
ATOM   1692  CB  SER A 218       5.809  15.643 -12.463  1.00 80.60           C  
ATOM   1693  O   SER A 218       2.732  15.528 -13.135  1.00 80.60           O  
ATOM   1694  OG  SER A 218       6.940  16.493 -12.371  1.00 80.60           O  
ATOM   1695  N   MET A 219       2.984  14.675 -11.041  1.00 77.95           N  
ATOM   1696  CA  MET A 219       1.846  13.769 -11.167  1.00 77.95           C  
ATOM   1697  C   MET A 219       0.599  14.369 -10.527  1.00 77.95           C  
ATOM   1698  CB  MET A 219       2.162  12.416 -10.528  1.00 77.95           C  
ATOM   1699  O   MET A 219      -0.465  13.748 -10.529  1.00 77.95           O  
ATOM   1700  CG  MET A 219       3.229  11.623 -11.267  1.00 77.95           C  
ATOM   1701  SD  MET A 219       3.360   9.893 -10.669  1.00 77.95           S  
ATOM   1702  CE  MET A 219       3.799  10.188  -8.933  1.00 77.95           C  
ATOM   1703  N   ALA A 220       0.689  15.508  -9.897  1.00 67.95           N  
ATOM   1704  CA  ALA A 220      -0.341  16.114  -9.057  1.00 67.95           C  
ATOM   1705  C   ALA A 220      -1.633  16.327  -9.841  1.00 67.95           C  
ATOM   1706  CB  ALA A 220       0.154  17.438  -8.482  1.00 67.95           C  
ATOM   1707  O   ALA A 220      -2.728  16.221  -9.285  1.00 67.95           O  
ATOM   1708  N   ASN A 221      -1.535  16.509 -11.211  1.00 57.52           N  
ATOM   1709  CA  ASN A 221      -2.756  16.717 -11.982  1.00 57.52           C  
ATOM   1710  C   ASN A 221      -3.501  15.406 -12.216  1.00 57.52           C  
ATOM   1711  CB  ASN A 221      -2.438  17.392 -13.318  1.00 57.52           C  
ATOM   1712  O   ASN A 221      -4.723  15.402 -12.375  1.00 57.52           O  
ATOM   1713  CG  ASN A 221      -2.025  18.842 -13.156  1.00 57.52           C  
ATOM   1714  ND2 ASN A 221      -1.262  19.352 -14.115  1.00 57.52           N  
ATOM   1715  OD1 ASN A 221      -2.388  19.498 -12.176  1.00 57.52           O  
ATOM   1716  N   SER A 222      -2.844  14.187 -12.020  1.00 57.26           N  
ATOM   1717  CA  SER A 222      -3.432  12.864 -12.206  1.00 57.26           C  
ATOM   1718  C   SER A 222      -3.925  12.287 -10.884  1.00 57.26           C  
ATOM   1719  CB  SER A 222      -2.419  11.912 -12.842  1.00 57.26           C  
ATOM   1720  O   SER A 222      -4.679  11.311 -10.869  1.00 57.26           O  
ATOM   1721  OG  SER A 222      -1.254  11.809 -12.042  1.00 57.26           O  
ATOM   1722  N   PHE A 223      -3.647  12.933  -9.707  1.00 51.18           N  
ATOM   1723  CA  PHE A 223      -3.842  12.485  -8.333  1.00 51.18           C  
ATOM   1724  C   PHE A 223      -5.280  12.721  -7.887  1.00 51.18           C  
ATOM   1725  CB  PHE A 223      -2.875  13.205  -7.389  1.00 51.18           C  
ATOM   1726  O   PHE A 223      -5.658  12.354  -6.772  1.00 51.18           O  
ATOM   1727  CG  PHE A 223      -2.602  12.456  -6.112  1.00 51.18           C  
ATOM   1728  CD1 PHE A 223      -3.271  12.786  -4.940  1.00 51.18           C  
ATOM   1729  CD2 PHE A 223      -1.677  11.421  -6.085  1.00 51.18           C  
ATOM   1730  CE1 PHE A 223      -3.021  12.095  -3.757  1.00 51.18           C  
ATOM   1731  CE2 PHE A 223      -1.422  10.725  -4.906  1.00 51.18           C  
ATOM   1732  CZ  PHE A 223      -2.094  11.064  -3.743  1.00 51.18           C  
ATOM   1733  N   VAL A 224      -6.267  13.205  -8.729  1.00 48.62           N  
ATOM   1734  CA  VAL A 224      -7.640  13.444  -8.298  1.00 48.62           C  
ATOM   1735  C   VAL A 224      -8.261  12.139  -7.803  1.00 48.62           C  
ATOM   1736  CB  VAL A 224      -8.497  14.044  -9.435  1.00 48.62           C  
ATOM   1737  O   VAL A 224      -9.019  12.134  -6.830  1.00 48.62           O  
ATOM   1738  CG1 VAL A 224      -9.945  14.225  -8.983  1.00 48.62           C  
ATOM   1739  CG2 VAL A 224      -7.908  15.375  -9.899  1.00 48.62           C  
ATOM   1740  N   GLY A 225      -7.581  10.876  -7.935  1.00 51.50           N  
ATOM   1741  CA  GLY A 225      -8.213   9.602  -7.632  1.00 51.50           C  
ATOM   1742  C   GLY A 225      -7.665   8.946  -6.379  1.00 51.50           C  
ATOM   1743  O   GLY A 225      -8.376   8.202  -5.700  1.00 51.50           O  
ATOM   1744  N   THR A 226      -6.881   9.722  -5.372  1.00 66.47           N  
ATOM   1745  CA  THR A 226      -6.332   9.078  -4.184  1.00 66.47           C  
ATOM   1746  C   THR A 226      -6.634   9.901  -2.935  1.00 66.47           C  
ATOM   1747  CB  THR A 226      -4.812   8.872  -4.312  1.00 66.47           C  
ATOM   1748  O   THR A 226      -6.092   9.630  -1.861  1.00 66.47           O  
ATOM   1749  CG2 THR A 226      -4.261   8.090  -3.124  1.00 66.47           C  
ATOM   1750  OG1 THR A 226      -4.533   8.148  -5.517  1.00 66.47           O  
ATOM   1751  N   ARG A 227      -7.583  10.742  -2.971  1.00 81.99           N  
ATOM   1752  CA  ARG A 227      -7.770  11.626  -1.824  1.00 81.99           C  
ATOM   1753  C   ARG A 227      -8.717  11.005  -0.803  1.00 81.99           C  
ATOM   1754  CB  ARG A 227      -8.305  12.986  -2.276  1.00 81.99           C  
ATOM   1755  O   ARG A 227      -8.829  11.492   0.324  1.00 81.99           O  
ATOM   1756  CG  ARG A 227      -7.288  13.829  -3.030  1.00 81.99           C  
ATOM   1757  CD  ARG A 227      -7.764  15.264  -3.207  1.00 81.99           C  
ATOM   1758  NE  ARG A 227      -6.781  16.074  -3.920  1.00 81.99           N  
ATOM   1759  NH1 ARG A 227      -8.032  18.015  -3.860  1.00 81.99           N  
ATOM   1760  NH2 ARG A 227      -5.972  18.004  -4.866  1.00 81.99           N  
ATOM   1761  CZ  ARG A 227      -6.931  17.363  -4.214  1.00 81.99           C  
ATOM   1762  N   SER A 228      -9.331   9.821  -1.186  1.00 88.98           N  
ATOM   1763  CA  SER A 228     -10.372   9.264  -0.328  1.00 88.98           C  
ATOM   1764  C   SER A 228      -9.781   8.683   0.953  1.00 88.98           C  
ATOM   1765  CB  SER A 228     -11.158   8.184  -1.072  1.00 88.98           C  
ATOM   1766  O   SER A 228     -10.483   8.536   1.955  1.00 88.98           O  
ATOM   1767  OG  SER A 228     -11.708   8.698  -2.272  1.00 88.98           O  
ATOM   1768  N   TYR A 229      -8.404   8.487   0.954  1.00 93.89           N  
ATOM   1769  CA  TYR A 229      -7.785   7.912   2.143  1.00 93.89           C  
ATOM   1770  C   TYR A 229      -6.996   8.967   2.911  1.00 93.89           C  
ATOM   1771  CB  TYR A 229      -6.866   6.748   1.762  1.00 93.89           C  
ATOM   1772  O   TYR A 229      -6.371   8.664   3.930  1.00 93.89           O  
ATOM   1773  CG  TYR A 229      -7.595   5.572   1.159  1.00 93.89           C  
ATOM   1774  CD1 TYR A 229      -8.081   4.542   1.961  1.00 93.89           C  
ATOM   1775  CD2 TYR A 229      -7.798   5.488  -0.214  1.00 93.89           C  
ATOM   1776  CE1 TYR A 229      -8.752   3.456   1.409  1.00 93.89           C  
ATOM   1777  CE2 TYR A 229      -8.468   4.406  -0.777  1.00 93.89           C  
ATOM   1778  OH  TYR A 229      -9.604   2.324  -0.511  1.00 93.89           O  
ATOM   1779  CZ  TYR A 229      -8.940   3.397   0.041  1.00 93.89           C  
ATOM   1780  N   MET A 230      -7.030  10.219   2.369  1.00 93.12           N  
ATOM   1781  CA  MET A 230      -6.253  11.305   2.960  1.00 93.12           C  
ATOM   1782  C   MET A 230      -6.818  11.700   4.320  1.00 93.12           C  
ATOM   1783  CB  MET A 230      -6.231  12.520   2.030  1.00 93.12           C  
ATOM   1784  O   MET A 230      -8.032  11.666   4.527  1.00 93.12           O  
ATOM   1785  CG  MET A 230      -5.285  12.371   0.850  1.00 93.12           C  
ATOM   1786  SD  MET A 230      -5.174  13.900  -0.159  1.00 93.12           S  
ATOM   1787  CE  MET A 230      -4.140  13.307  -1.527  1.00 93.12           C  
ATOM   1788  N   SER A 231      -5.927  11.992   5.195  1.00 94.91           N  
ATOM   1789  CA  SER A 231      -6.322  12.459   6.519  1.00 94.91           C  
ATOM   1790  C   SER A 231      -7.000  13.824   6.444  1.00 94.91           C  
ATOM   1791  CB  SER A 231      -5.108  12.535   7.446  1.00 94.91           C  
ATOM   1792  O   SER A 231      -6.781  14.580   5.496  1.00 94.91           O  
ATOM   1793  OG  SER A 231      -4.191  13.518   6.996  1.00 94.91           O  
ATOM   1794  N   PRO A 232      -7.828  14.185   7.383  1.00 95.20           N  
ATOM   1795  CA  PRO A 232      -8.517  15.477   7.398  1.00 95.20           C  
ATOM   1796  C   PRO A 232      -7.552  16.661   7.368  1.00 95.20           C  
ATOM   1797  CB  PRO A 232      -9.300  15.444   8.713  1.00 95.20           C  
ATOM   1798  O   PRO A 232      -7.781  17.630   6.639  1.00 95.20           O  
ATOM   1799  CG  PRO A 232      -9.538  13.993   8.979  1.00 95.20           C  
ATOM   1800  CD  PRO A 232      -8.355  13.215   8.477  1.00 95.20           C  
ATOM   1801  N   GLU A 233      -6.504  16.567   8.149  1.00 95.01           N  
ATOM   1802  CA  GLU A 233      -5.553  17.673   8.206  1.00 95.01           C  
ATOM   1803  C   GLU A 233      -4.872  17.886   6.857  1.00 95.01           C  
ATOM   1804  CB  GLU A 233      -4.503  17.424   9.291  1.00 95.01           C  
ATOM   1805  O   GLU A 233      -4.536  19.016   6.496  1.00 95.01           O  
ATOM   1806  CG  GLU A 233      -3.634  16.201   9.037  1.00 95.01           C  
ATOM   1807  CD  GLU A 233      -4.197  14.927   9.646  1.00 95.01           C  
ATOM   1808  OE1 GLU A 233      -3.408  14.018   9.990  1.00 95.01           O  
ATOM   1809  OE2 GLU A 233      -5.438  14.838   9.780  1.00 95.01           O  
ATOM   1810  N   ARG A 234      -4.604  16.825   6.159  1.00 92.23           N  
ATOM   1811  CA  ARG A 234      -4.015  16.932   4.828  1.00 92.23           C  
ATOM   1812  C   ARG A 234      -4.996  17.559   3.843  1.00 92.23           C  
ATOM   1813  CB  ARG A 234      -3.573  15.557   4.323  1.00 92.23           C  
ATOM   1814  O   ARG A 234      -4.610  18.388   3.016  1.00 92.23           O  
ATOM   1815  CG  ARG A 234      -2.773  15.604   3.030  1.00 92.23           C  
ATOM   1816  CD  ARG A 234      -2.219  14.235   2.661  1.00 92.23           C  
ATOM   1817  NE  ARG A 234      -1.588  14.246   1.344  1.00 92.23           N  
ATOM   1818  NH1 ARG A 234      -1.328  11.954   1.220  1.00 92.23           N  
ATOM   1819  NH2 ARG A 234      -0.619  13.288  -0.504  1.00 92.23           N  
ATOM   1820  CZ  ARG A 234      -1.180  13.163   0.690  1.00 92.23           C  
ATOM   1821  N   LEU A 235      -6.216  17.150   3.896  1.00 91.36           N  
ATOM   1822  CA  LEU A 235      -7.253  17.679   3.017  1.00 91.36           C  
ATOM   1823  C   LEU A 235      -7.472  19.168   3.268  1.00 91.36           C  
ATOM   1824  CB  LEU A 235      -8.566  16.918   3.218  1.00 91.36           C  
ATOM   1825  O   LEU A 235      -7.840  19.908   2.353  1.00 91.36           O  
ATOM   1826  CG  LEU A 235      -8.595  15.473   2.718  1.00 91.36           C  
ATOM   1827  CD1 LEU A 235      -9.885  14.786   3.155  1.00 91.36           C  
ATOM   1828  CD2 LEU A 235      -8.448  15.429   1.201  1.00 91.36           C  
ATOM   1829  N   GLN A 236      -7.295  19.577   4.468  1.00 91.32           N  
ATOM   1830  CA  GLN A 236      -7.500  20.970   4.854  1.00 91.32           C  
ATOM   1831  C   GLN A 236      -6.271  21.816   4.533  1.00 91.32           C  
ATOM   1832  CB  GLN A 236      -7.832  21.070   6.344  1.00 91.32           C  
ATOM   1833  O   GLN A 236      -6.303  23.041   4.667  1.00 91.32           O  
ATOM   1834  CG  GLN A 236      -9.193  20.496   6.711  1.00 91.32           C  
ATOM   1835  CD  GLN A 236      -9.416  20.425   8.210  1.00 91.32           C  
ATOM   1836  NE2 GLN A 236     -10.577  20.890   8.659  1.00 91.32           N  
ATOM   1837  OE1 GLN A 236      -8.552  19.956   8.958  1.00 91.32           O  
ATOM   1838  N   GLY A 237      -5.171  21.155   4.148  1.00 87.69           N  
ATOM   1839  CA  GLY A 237      -3.956  21.854   3.761  1.00 87.69           C  
ATOM   1840  C   GLY A 237      -3.127  22.312   4.946  1.00 87.69           C  
ATOM   1841  O   GLY A 237      -2.335  23.249   4.831  1.00 87.69           O  
ATOM   1842  N   THR A 238      -3.435  21.732   6.117  1.00 88.83           N  
ATOM   1843  CA  THR A 238      -2.640  22.043   7.301  1.00 88.83           C  
ATOM   1844  C   THR A 238      -1.397  21.160   7.365  1.00 88.83           C  
ATOM   1845  CB  THR A 238      -3.465  21.868   8.589  1.00 88.83           C  
ATOM   1846  O   THR A 238      -1.223  20.263   6.537  1.00 88.83           O  
ATOM   1847  CG2 THR A 238      -4.722  22.731   8.560  1.00 88.83           C  
ATOM   1848  OG1 THR A 238      -3.846  20.493   8.722  1.00 88.83           O  
ATOM   1849  N   HIS A 239      -0.509  21.410   8.350  1.00 88.64           N  
ATOM   1850  CA  HIS A 239       0.696  20.607   8.521  1.00 88.64           C  
ATOM   1851  C   HIS A 239       0.352  19.138   8.744  1.00 88.64           C  
ATOM   1852  CB  HIS A 239       1.531  21.134   9.689  1.00 88.64           C  
ATOM   1853  O   HIS A 239      -0.604  18.821   9.455  1.00 88.64           O  
ATOM   1854  CG  HIS A 239       2.113  22.490   9.446  1.00 88.64           C  
ATOM   1855  CD2 HIS A 239       1.804  23.698   9.975  1.00 88.64           C  
ATOM   1856  ND1 HIS A 239       3.144  22.709   8.559  1.00 88.64           N  
ATOM   1857  CE1 HIS A 239       3.446  23.997   8.553  1.00 88.64           C  
ATOM   1858  NE2 HIS A 239       2.647  24.619   9.404  1.00 88.64           N  
ATOM   1859  N   TYR A 240       1.007  18.267   7.971  1.00 89.69           N  
ATOM   1860  CA  TYR A 240       0.764  16.845   8.185  1.00 89.69           C  
ATOM   1861  C   TYR A 240       2.069  16.100   8.434  1.00 89.69           C  
ATOM   1862  CB  TYR A 240       0.037  16.236   6.981  1.00 89.69           C  
ATOM   1863  O   TYR A 240       3.152  16.624   8.162  1.00 89.69           O  
ATOM   1864  CG  TYR A 240       0.840  16.277   5.704  1.00 89.69           C  
ATOM   1865  CD1 TYR A 240       0.874  17.426   4.916  1.00 89.69           C  
ATOM   1866  CD2 TYR A 240       1.566  15.169   5.282  1.00 89.69           C  
ATOM   1867  CE1 TYR A 240       1.611  17.468   3.737  1.00 89.69           C  
ATOM   1868  CE2 TYR A 240       2.306  15.199   4.104  1.00 89.69           C  
ATOM   1869  OH  TYR A 240       3.054  16.387   2.174  1.00 89.69           O  
ATOM   1870  CZ  TYR A 240       2.323  16.351   3.340  1.00 89.69           C  
ATOM   1871  N   SER A 241       1.939  14.961   9.008  1.00 92.61           N  
ATOM   1872  CA  SER A 241       3.058  14.131   9.443  1.00 92.61           C  
ATOM   1873  C   SER A 241       2.768  12.650   9.221  1.00 92.61           C  
ATOM   1874  CB  SER A 241       3.371  14.381  10.918  1.00 92.61           C  
ATOM   1875  O   SER A 241       1.807  12.297   8.534  1.00 92.61           O  
ATOM   1876  OG  SER A 241       2.354  13.844  11.746  1.00 92.61           O  
ATOM   1877  N   VAL A 242       3.598  11.869   9.792  1.00 94.04           N  
ATOM   1878  CA  VAL A 242       3.440  10.421   9.702  1.00 94.04           C  
ATOM   1879  C   VAL A 242       2.082  10.013  10.269  1.00 94.04           C  
ATOM   1880  CB  VAL A 242       4.573   9.679  10.447  1.00 94.04           C  
ATOM   1881  O   VAL A 242       1.574   8.932   9.962  1.00 94.04           O  
ATOM   1882  CG1 VAL A 242       4.442   9.870  11.957  1.00 94.04           C  
ATOM   1883  CG2 VAL A 242       4.562   8.194  10.090  1.00 94.04           C  
ATOM   1884  N   GLN A 243       1.464  10.901  11.030  1.00 97.21           N  
ATOM   1885  CA  GLN A 243       0.135  10.664  11.584  1.00 97.21           C  
ATOM   1886  C   GLN A 243      -0.908  10.543  10.477  1.00 97.21           C  
ATOM   1887  CB  GLN A 243      -0.252  11.785  12.550  1.00 97.21           C  
ATOM   1888  O   GLN A 243      -1.912   9.845  10.636  1.00 97.21           O  
ATOM   1889  CG  GLN A 243       0.530  11.768  13.856  1.00 97.21           C  
ATOM   1890  CD  GLN A 243       0.363  10.470  14.624  1.00 97.21           C  
ATOM   1891  NE2 GLN A 243      -0.757  10.336  15.326  1.00 97.21           N  
ATOM   1892  OE1 GLN A 243       1.233   9.595  14.586  1.00 97.21           O  
ATOM   1893  N   SER A 244      -0.656  11.184   9.423  1.00 95.65           N  
ATOM   1894  CA  SER A 244      -1.543  11.075   8.269  1.00 95.65           C  
ATOM   1895  C   SER A 244      -1.520   9.666   7.686  1.00 95.65           C  
ATOM   1896  CB  SER A 244      -1.151  12.088   7.193  1.00 95.65           C  
ATOM   1897  O   SER A 244      -2.547   9.160   7.231  1.00 95.65           O  
ATOM   1898  OG  SER A 244      -1.328  13.414   7.662  1.00 95.65           O  
ATOM   1899  N   ASP A 245      -0.397   9.008   7.717  1.00 96.70           N  
ATOM   1900  CA  ASP A 245      -0.286   7.620   7.277  1.00 96.70           C  
ATOM   1901  C   ASP A 245      -1.107   6.693   8.169  1.00 96.70           C  
ATOM   1902  CB  ASP A 245       1.179   7.177   7.264  1.00 96.70           C  
ATOM   1903  O   ASP A 245      -1.719   5.739   7.686  1.00 96.70           O  
ATOM   1904  CG  ASP A 245       1.980   7.808   6.139  1.00 96.70           C  
ATOM   1905  OD1 ASP A 245       1.391   8.162   5.094  1.00 96.70           O  
ATOM   1906  OD2 ASP A 245       3.211   7.951   6.297  1.00 96.70           O  
ATOM   1907  N   ILE A 246      -1.132   7.001   9.444  1.00 98.36           N  
ATOM   1908  CA  ILE A 246      -1.863   6.191  10.412  1.00 98.36           C  
ATOM   1909  C   ILE A 246      -3.363   6.298  10.146  1.00 98.36           C  
ATOM   1910  CB  ILE A 246      -1.545   6.619  11.863  1.00 98.36           C  
ATOM   1911  O   ILE A 246      -4.080   5.296  10.187  1.00 98.36           O  
ATOM   1912  CG1 ILE A 246      -0.085   6.301  12.205  1.00 98.36           C  
ATOM   1913  CG2 ILE A 246      -2.499   5.939  12.849  1.00 98.36           C  
ATOM   1914  CD1 ILE A 246       0.369   6.847  13.552  1.00 98.36           C  
ATOM   1915  N   TRP A 247      -3.810   7.497   9.835  1.00 98.05           N  
ATOM   1916  CA  TRP A 247      -5.199   7.671   9.422  1.00 98.05           C  
ATOM   1917  C   TRP A 247      -5.518   6.805   8.208  1.00 98.05           C  
ATOM   1918  CB  TRP A 247      -5.486   9.142   9.105  1.00 98.05           C  
ATOM   1919  O   TRP A 247      -6.486   6.041   8.220  1.00 98.05           O  
ATOM   1920  CG  TRP A 247      -6.821   9.377   8.465  1.00 98.05           C  
ATOM   1921  CD1 TRP A 247      -7.139   9.232   7.143  1.00 98.05           C  
ATOM   1922  CD2 TRP A 247      -8.019   9.805   9.121  1.00 98.05           C  
ATOM   1923  CE2 TRP A 247      -9.025   9.898   8.135  1.00 98.05           C  
ATOM   1924  CE3 TRP A 247      -8.339  10.118  10.449  1.00 98.05           C  
ATOM   1925  NE1 TRP A 247      -8.463   9.544   6.938  1.00 98.05           N  
ATOM   1926  CH2 TRP A 247     -10.618  10.592   9.742  1.00 98.05           C  
ATOM   1927  CZ2 TRP A 247     -10.331  10.292   8.435  1.00 98.05           C  
ATOM   1928  CZ3 TRP A 247      -9.639  10.510  10.746  1.00 98.05           C  
ATOM   1929  N   SER A 248      -4.695   6.910   7.225  1.00 96.95           N  
ATOM   1930  CA  SER A 248      -4.903   6.168   5.985  1.00 96.95           C  
ATOM   1931  C   SER A 248      -4.927   4.664   6.239  1.00 96.95           C  
ATOM   1932  CB  SER A 248      -3.812   6.505   4.969  1.00 96.95           C  
ATOM   1933  O   SER A 248      -5.712   3.938   5.625  1.00 96.95           O  
ATOM   1934  OG  SER A 248      -3.841   7.882   4.638  1.00 96.95           O  
ATOM   1935  N   MET A 249      -4.075   4.218   7.093  1.00 98.10           N  
ATOM   1936  CA  MET A 249      -4.062   2.811   7.481  1.00 98.10           C  
ATOM   1937  C   MET A 249      -5.379   2.416   8.141  1.00 98.10           C  
ATOM   1938  CB  MET A 249      -2.896   2.524   8.429  1.00 98.10           C  
ATOM   1939  O   MET A 249      -5.952   1.374   7.818  1.00 98.10           O  
ATOM   1940  CG  MET A 249      -2.822   1.078   8.890  1.00 98.10           C  
ATOM   1941  SD  MET A 249      -1.431   0.780  10.050  1.00 98.10           S  
ATOM   1942  CE  MET A 249      -2.130   1.475  11.573  1.00 98.10           C  
ATOM   1943  N   GLY A 250      -5.875   3.236   9.108  1.00 98.23           N  
ATOM   1944  CA  GLY A 250      -7.141   2.978   9.776  1.00 98.23           C  
ATOM   1945  C   GLY A 250      -8.306   2.840   8.815  1.00 98.23           C  
ATOM   1946  O   GLY A 250      -9.097   1.901   8.921  1.00 98.23           O  
ATOM   1947  N   LEU A 251      -8.340   3.763   7.876  1.00 97.25           N  
ATOM   1948  CA  LEU A 251      -9.398   3.739   6.872  1.00 97.25           C  
ATOM   1949  C   LEU A 251      -9.294   2.492   6.001  1.00 97.25           C  
ATOM   1950  CB  LEU A 251      -9.335   4.994   5.997  1.00 97.25           C  
ATOM   1951  O   LEU A 251     -10.308   1.865   5.684  1.00 97.25           O  
ATOM   1952  CG  LEU A 251     -10.565   5.281   5.135  1.00 97.25           C  
ATOM   1953  CD1 LEU A 251     -11.808   5.407   6.010  1.00 97.25           C  
ATOM   1954  CD2 LEU A 251     -10.356   6.546   4.309  1.00 97.25           C  
ATOM   1955  N   SER A 252      -8.083   2.129   5.612  1.00 97.94           N  
ATOM   1956  CA  SER A 252      -7.834   0.933   4.815  1.00 97.94           C  
ATOM   1957  C   SER A 252      -8.286  -0.325   5.550  1.00 97.94           C  
ATOM   1958  CB  SER A 252      -6.350   0.821   4.463  1.00 97.94           C  
ATOM   1959  O   SER A 252      -8.895  -1.215   4.952  1.00 97.94           O  
ATOM   1960  OG  SER A 252      -5.957   1.874   3.600  1.00 97.94           O  
ATOM   1961  N   LEU A 253      -8.062  -0.379   6.821  1.00 98.63           N  
ATOM   1962  CA  LEU A 253      -8.429  -1.545   7.618  1.00 98.63           C  
ATOM   1963  C   LEU A 253      -9.944  -1.686   7.710  1.00 98.63           C  
ATOM   1964  CB  LEU A 253      -7.827  -1.446   9.022  1.00 98.63           C  
ATOM   1965  O   LEU A 253     -10.477  -2.792   7.599  1.00 98.63           O  
ATOM   1966  CG  LEU A 253      -6.310  -1.611   9.123  1.00 98.63           C  
ATOM   1967  CD1 LEU A 253      -5.837  -1.307  10.540  1.00 98.63           C  
ATOM   1968  CD2 LEU A 253      -5.896  -3.019   8.706  1.00 98.63           C  
ATOM   1969  N   VAL A 254     -10.603  -0.621   7.870  1.00 98.04           N  
ATOM   1970  CA  VAL A 254     -12.061  -0.659   7.922  1.00 98.04           C  
ATOM   1971  C   VAL A 254     -12.613  -1.148   6.585  1.00 98.04           C  
ATOM   1972  CB  VAL A 254     -12.653   0.725   8.270  1.00 98.04           C  
ATOM   1973  O   VAL A 254     -13.494  -2.011   6.548  1.00 98.04           O  
ATOM   1974  CG1 VAL A 254     -14.180   0.683   8.234  1.00 98.04           C  
ATOM   1975  CG2 VAL A 254     -12.159   1.187   9.639  1.00 98.04           C  
ATOM   1976  N   GLU A 255     -12.062  -0.621   5.518  1.00 96.99           N  
ATOM   1977  CA  GLU A 255     -12.479  -1.005   4.173  1.00 96.99           C  
ATOM   1978  C   GLU A 255     -12.324  -2.508   3.955  1.00 96.99           C  
ATOM   1979  CB  GLU A 255     -11.676  -0.236   3.120  1.00 96.99           C  
ATOM   1980  O   GLU A 255     -13.246  -3.169   3.473  1.00 96.99           O  
ATOM   1981  CG  GLU A 255     -11.968  -0.665   1.690  1.00 96.99           C  
ATOM   1982  CD  GLU A 255     -11.132   0.077   0.659  1.00 96.99           C  
ATOM   1983  OE1 GLU A 255     -11.193  -0.277  -0.541  1.00 96.99           O  
ATOM   1984  OE2 GLU A 255     -10.411   1.020   1.054  1.00 96.99           O  
ATOM   1985  N   MET A 256     -11.202  -2.987   4.334  1.00 98.31           N  
ATOM   1986  CA  MET A 256     -10.906  -4.398   4.100  1.00 98.31           C  
ATOM   1987  C   MET A 256     -11.731  -5.287   5.025  1.00 98.31           C  
ATOM   1988  CB  MET A 256      -9.416  -4.676   4.300  1.00 98.31           C  
ATOM   1989  O   MET A 256     -12.146  -6.380   4.636  1.00 98.31           O  
ATOM   1990  CG  MET A 256      -8.529  -4.066   3.226  1.00 98.31           C  
ATOM   1991  SD  MET A 256      -6.763  -4.521   3.430  1.00 98.31           S  
ATOM   1992  CE  MET A 256      -6.314  -3.448   4.822  1.00 98.31           C  
ATOM   1993  N   ALA A 257     -12.042  -4.803   6.202  1.00 97.63           N  
ATOM   1994  CA  ALA A 257     -12.828  -5.564   7.169  1.00 97.63           C  
ATOM   1995  C   ALA A 257     -14.294  -5.635   6.751  1.00 97.63           C  
ATOM   1996  CB  ALA A 257     -12.703  -4.947   8.560  1.00 97.63           C  
ATOM   1997  O   ALA A 257     -14.918  -6.695   6.830  1.00 97.63           O  
ATOM   1998  N   VAL A 258     -14.756  -4.536   6.273  1.00 95.21           N  
ATOM   1999  CA  VAL A 258     -16.172  -4.417   5.944  1.00 95.21           C  
ATOM   2000  C   VAL A 258     -16.415  -4.913   4.520  1.00 95.21           C  
ATOM   2001  CB  VAL A 258     -16.670  -2.962   6.094  1.00 95.21           C  
ATOM   2002  O   VAL A 258     -17.495  -5.421   4.209  1.00 95.21           O  
ATOM   2003  CG1 VAL A 258     -18.069  -2.806   5.502  1.00 95.21           C  
ATOM   2004  CG2 VAL A 258     -16.658  -2.544   7.563  1.00 95.21           C  
ATOM   2005  N   GLY A 259     -15.340  -4.790   3.657  1.00 94.36           N  
ATOM   2006  CA  GLY A 259     -15.433  -5.281   2.291  1.00 94.36           C  
ATOM   2007  C   GLY A 259     -15.826  -4.206   1.296  1.00 94.36           C  
ATOM   2008  O   GLY A 259     -16.095  -4.501   0.130  1.00 94.36           O  
ATOM   2009  N   ARG A 260     -15.993  -3.021   1.734  1.00 92.99           N  
ATOM   2010  CA  ARG A 260     -16.279  -1.857   0.902  1.00 92.99           C  
ATOM   2011  C   ARG A 260     -15.750  -0.580   1.546  1.00 92.99           C  
ATOM   2012  CB  ARG A 260     -17.783  -1.732   0.649  1.00 92.99           C  
ATOM   2013  O   ARG A 260     -15.522  -0.538   2.757  1.00 92.99           O  
ATOM   2014  CG  ARG A 260     -18.584  -1.343   1.881  1.00 92.99           C  
ATOM   2015  CD  ARG A 260     -20.027  -1.005   1.531  1.00 92.99           C  
ATOM   2016  NE  ARG A 260     -20.776  -0.561   2.703  1.00 92.99           N  
ATOM   2017  NH1 ARG A 260     -20.382   1.689   2.359  1.00 92.99           N  
ATOM   2018  NH2 ARG A 260     -21.629   1.001   4.155  1.00 92.99           N  
ATOM   2019  CZ  ARG A 260     -20.927   0.709   3.070  1.00 92.99           C  
ATOM   2020  N   TYR A 261     -15.553   0.376   0.745  1.00 92.82           N  
ATOM   2021  CA  TYR A 261     -15.096   1.652   1.283  1.00 92.82           C  
ATOM   2022  C   TYR A 261     -16.076   2.189   2.320  1.00 92.82           C  
ATOM   2023  CB  TYR A 261     -14.913   2.676   0.159  1.00 92.82           C  
ATOM   2024  O   TYR A 261     -17.289   2.190   2.094  1.00 92.82           O  
ATOM   2025  CG  TYR A 261     -14.195   3.931   0.592  1.00 92.82           C  
ATOM   2026  CD1 TYR A 261     -14.891   5.121   0.791  1.00 92.82           C  
ATOM   2027  CD2 TYR A 261     -12.821   3.930   0.801  1.00 92.82           C  
ATOM   2028  CE1 TYR A 261     -14.234   6.281   1.188  1.00 92.82           C  
ATOM   2029  CE2 TYR A 261     -12.153   5.084   1.199  1.00 92.82           C  
ATOM   2030  OH  TYR A 261     -12.211   7.398   1.782  1.00 92.82           O  
ATOM   2031  CZ  TYR A 261     -12.867   6.252   1.389  1.00 92.82           C  
ATOM   2032  N   PRO A 262     -15.522   2.681   3.599  1.00 90.99           N  
ATOM   2033  CA  PRO A 262     -16.359   2.882   4.784  1.00 90.99           C  
ATOM   2034  C   PRO A 262     -17.102   4.216   4.763  1.00 90.99           C  
ATOM   2035  CB  PRO A 262     -15.353   2.836   5.938  1.00 90.99           C  
ATOM   2036  O   PRO A 262     -17.995   4.442   5.583  1.00 90.99           O  
ATOM   2037  CG  PRO A 262     -14.053   3.251   5.327  1.00 90.99           C  
ATOM   2038  CD  PRO A 262     -14.029   2.790   3.898  1.00 90.99           C  
ATOM   2039  N   ILE A 263     -16.923   5.085   3.749  1.00 90.58           N  
ATOM   2040  CA  ILE A 263     -17.569   6.393   3.724  1.00 90.58           C  
ATOM   2041  C   ILE A 263     -18.405   6.531   2.453  1.00 90.58           C  
ATOM   2042  CB  ILE A 263     -16.534   7.537   3.811  1.00 90.58           C  
ATOM   2043  O   ILE A 263     -17.878   6.435   1.342  1.00 90.58           O  
ATOM   2044  CG1 ILE A 263     -15.704   7.410   5.094  1.00 90.58           C  
ATOM   2045  CG2 ILE A 263     -17.228   8.900   3.740  1.00 90.58           C  
ATOM   2046  CD1 ILE A 263     -14.543   8.390   5.179  1.00 90.58           C  
ATOM   2047  N   PRO A 264     -19.650   6.823   2.809  1.00 87.57           N  
ATOM   2048  CA  PRO A 264     -20.293   6.905   4.122  1.00 87.57           C  
ATOM   2049  C   PRO A 264     -20.478   5.538   4.776  1.00 87.57           C  
ATOM   2050  CB  PRO A 264     -21.647   7.550   3.811  1.00 87.57           C  
ATOM   2051  O   PRO A 264     -20.438   4.512   4.092  1.00 87.57           O  
ATOM   2052  CG  PRO A 264     -21.977   7.096   2.426  1.00 87.57           C  
ATOM   2053  CD  PRO A 264     -20.698   6.961   1.651  1.00 87.57           C  
ATOM   2054  N   PRO A 265     -20.670   5.545   6.108  1.00 87.42           N  
ATOM   2055  CA  PRO A 265     -20.838   4.252   6.776  1.00 87.42           C  
ATOM   2056  C   PRO A 265     -22.110   3.526   6.342  1.00 87.42           C  
ATOM   2057  CB  PRO A 265     -20.902   4.627   8.258  1.00 87.42           C  
ATOM   2058  O   PRO A 265     -23.128   4.166   6.067  1.00 87.42           O  
ATOM   2059  CG  PRO A 265     -20.311   5.998   8.332  1.00 87.42           C  
ATOM   2060  CD  PRO A 265     -20.533   6.684   7.014  1.00 87.42           C  
ATOM   2061  N   PRO A 266     -22.024   2.157   6.320  1.00 86.49           N  
ATOM   2062  CA  PRO A 266     -23.243   1.396   6.034  1.00 86.49           C  
ATOM   2063  C   PRO A 266     -24.313   1.569   7.110  1.00 86.49           C  
ATOM   2064  CB  PRO A 266     -22.750  -0.052   5.982  1.00 86.49           C  
ATOM   2065  O   PRO A 266     -23.989   1.686   8.295  1.00 86.49           O  
ATOM   2066  CG  PRO A 266     -21.262   0.053   5.898  1.00 86.49           C  
ATOM   2067  CD  PRO A 266     -20.845   1.382   6.462  1.00 86.49           C  
ATOM   2068  N   ASP A 267     -25.617   1.666   6.663  1.00 86.08           N  
ATOM   2069  CA  ASP A 267     -26.684   1.728   7.657  1.00 86.08           C  
ATOM   2070  C   ASP A 267     -26.961   0.349   8.252  1.00 86.08           C  
ATOM   2071  CB  ASP A 267     -27.961   2.300   7.038  1.00 86.08           C  
ATOM   2072  O   ASP A 267     -26.369  -0.646   7.828  1.00 86.08           O  
ATOM   2073  CG  ASP A 267     -28.490   1.461   5.887  1.00 86.08           C  
ATOM   2074  OD1 ASP A 267     -28.214   0.243   5.843  1.00 86.08           O  
ATOM   2075  OD2 ASP A 267     -29.186   2.024   5.015  1.00 86.08           O  
ATOM   2076  N   ALA A 268     -27.763   0.258   9.286  1.00 82.75           N  
ATOM   2077  CA  ALA A 268     -28.031  -0.954  10.056  1.00 82.75           C  
ATOM   2078  C   ALA A 268     -28.549  -2.072   9.155  1.00 82.75           C  
ATOM   2079  CB  ALA A 268     -29.033  -0.666  11.171  1.00 82.75           C  
ATOM   2080  O   ALA A 268     -28.153  -3.230   9.302  1.00 82.75           O  
ATOM   2081  N   LYS A 269     -29.431  -1.680   8.232  1.00 85.08           N  
ATOM   2082  CA  LYS A 269     -29.997  -2.664   7.314  1.00 85.08           C  
ATOM   2083  C   LYS A 269     -28.916  -3.274   6.426  1.00 85.08           C  
ATOM   2084  CB  LYS A 269     -31.087  -2.028   6.450  1.00 85.08           C  
ATOM   2085  O   LYS A 269     -28.898  -4.487   6.206  1.00 85.08           O  
ATOM   2086  CG  LYS A 269     -31.880  -3.026   5.620  1.00 85.08           C  
ATOM   2087  CD  LYS A 269     -33.037  -2.353   4.891  1.00 85.08           C  
ATOM   2088  CE  LYS A 269     -33.841  -3.354   4.073  1.00 85.08           C  
ATOM   2089  NZ  LYS A 269     -35.001  -2.706   3.390  1.00 85.08           N  
ATOM   2090  N   GLU A 270     -28.068  -2.424   5.988  1.00 86.34           N  
ATOM   2091  CA  GLU A 270     -26.964  -2.868   5.143  1.00 86.34           C  
ATOM   2092  C   GLU A 270     -26.010  -3.777   5.914  1.00 86.34           C  
ATOM   2093  CB  GLU A 270     -26.203  -1.667   4.576  1.00 86.34           C  
ATOM   2094  O   GLU A 270     -25.551  -4.793   5.387  1.00 86.34           O  
ATOM   2095  CG  GLU A 270     -25.161  -2.037   3.530  1.00 86.34           C  
ATOM   2096  CD  GLU A 270     -24.454  -0.829   2.934  1.00 86.34           C  
ATOM   2097  OE1 GLU A 270     -23.526  -1.013   2.114  1.00 86.34           O  
ATOM   2098  OE2 GLU A 270     -24.832   0.309   3.291  1.00 86.34           O  
ATOM   2099  N   LEU A 271     -25.741  -3.385   7.096  1.00 87.06           N  
ATOM   2100  CA  LEU A 271     -24.844  -4.180   7.926  1.00 87.06           C  
ATOM   2101  C   LEU A 271     -25.426  -5.566   8.184  1.00 87.06           C  
ATOM   2102  CB  LEU A 271     -24.575  -3.471   9.256  1.00 87.06           C  
ATOM   2103  O   LEU A 271     -24.696  -6.559   8.191  1.00 87.06           O  
ATOM   2104  CG  LEU A 271     -23.629  -2.270   9.205  1.00 87.06           C  
ATOM   2105  CD1 LEU A 271     -23.577  -1.578  10.564  1.00 87.06           C  
ATOM   2106  CD2 LEU A 271     -22.235  -2.705   8.767  1.00 87.06           C  
ATOM   2107  N   GLU A 272     -26.693  -5.567   8.462  1.00 86.38           N  
ATOM   2108  CA  GLU A 272     -27.381  -6.836   8.683  1.00 86.38           C  
ATOM   2109  C   GLU A 272     -27.265  -7.746   7.464  1.00 86.38           C  
ATOM   2110  CB  GLU A 272     -28.854  -6.596   9.023  1.00 86.38           C  
ATOM   2111  O   GLU A 272     -27.021  -8.947   7.600  1.00 86.38           O  
ATOM   2112  CG  GLU A 272     -29.575  -7.833   9.538  1.00 86.38           C  
ATOM   2113  CD  GLU A 272     -30.953  -7.532  10.105  1.00 86.38           C  
ATOM   2114  OE1 GLU A 272     -31.543  -8.415  10.769  1.00 86.38           O  
ATOM   2115  OE2 GLU A 272     -31.448  -6.404   9.883  1.00 86.38           O  
ATOM   2116  N   LEU A 273     -27.350  -7.171   6.329  1.00 87.45           N  
ATOM   2117  CA  LEU A 273     -27.231  -7.934   5.091  1.00 87.45           C  
ATOM   2118  C   LEU A 273     -25.793  -8.389   4.868  1.00 87.45           C  
ATOM   2119  CB  LEU A 273     -27.706  -7.099   3.899  1.00 87.45           C  
ATOM   2120  O   LEU A 273     -25.555  -9.502   4.395  1.00 87.45           O  
ATOM   2121  CG  LEU A 273     -29.216  -6.892   3.774  1.00 87.45           C  
ATOM   2122  CD1 LEU A 273     -29.523  -5.862   2.693  1.00 87.45           C  
ATOM   2123  CD2 LEU A 273     -29.914  -8.214   3.473  1.00 87.45           C  
ATOM   2124  N   MET A 274     -24.961  -7.589   5.251  1.00 88.11           N  
ATOM   2125  CA  MET A 274     -23.545  -7.862   5.024  1.00 88.11           C  
ATOM   2126  C   MET A 274     -23.038  -8.937   5.980  1.00 88.11           C  
ATOM   2127  CB  MET A 274     -22.718  -6.586   5.187  1.00 88.11           C  
ATOM   2128  O   MET A 274     -22.276  -9.820   5.581  1.00 88.11           O  
ATOM   2129  CG  MET A 274     -22.943  -5.565   4.084  1.00 88.11           C  
ATOM   2130  SD  MET A 274     -22.000  -4.015   4.358  1.00 88.11           S  
ATOM   2131  CE  MET A 274     -20.314  -4.605   4.038  1.00 88.11           C  
ATOM   2132  N   PHE A 275     -23.520  -8.932   7.253  1.00 88.55           N  
ATOM   2133  CA  PHE A 275     -22.919  -9.794   8.264  1.00 88.55           C  
ATOM   2134  C   PHE A 275     -23.913 -10.848   8.737  1.00 88.55           C  
ATOM   2135  CB  PHE A 275     -22.428  -8.965   9.455  1.00 88.55           C  
ATOM   2136  O   PHE A 275     -23.534 -11.809   9.409  1.00 88.55           O  
ATOM   2137  CG  PHE A 275     -21.228  -8.110   9.145  1.00 88.55           C  
ATOM   2138  CD1 PHE A 275     -19.954  -8.663   9.109  1.00 88.55           C  
ATOM   2139  CD2 PHE A 275     -21.375  -6.753   8.891  1.00 88.55           C  
ATOM   2140  CE1 PHE A 275     -18.842  -7.875   8.823  1.00 88.55           C  
ATOM   2141  CE2 PHE A 275     -20.268  -5.959   8.604  1.00 88.55           C  
ATOM   2142  CZ  PHE A 275     -19.003  -6.521   8.572  1.00 88.55           C  
ATOM   2143  N   GLY A 276     -25.191 -10.782   8.289  1.00 81.94           N  
ATOM   2144  CA  GLY A 276     -26.190 -11.787   8.614  1.00 81.94           C  
ATOM   2145  C   GLY A 276     -26.590 -11.780  10.077  1.00 81.94           C  
ATOM   2146  O   GLY A 276     -27.152 -12.756  10.577  1.00 81.94           O  
ATOM   2147  N   CYS A 277     -26.137 -10.791  10.931  1.00 75.22           N  
ATOM   2148  CA  CYS A 277     -26.498 -10.702  12.342  1.00 75.22           C  
ATOM   2149  C   CYS A 277     -26.988  -9.302  12.692  1.00 75.22           C  
ATOM   2150  CB  CYS A 277     -25.305 -11.070  13.224  1.00 75.22           C  
ATOM   2151  O   CYS A 277     -26.792  -8.360  11.922  1.00 75.22           O  
ATOM   2152  SG  CYS A 277     -23.886  -9.970  13.026  1.00 75.22           S  
ATOM   2153  N   GLN A 278     -27.991  -9.237  13.764  1.00 66.00           N  
ATOM   2154  CA  GLN A 278     -28.413  -7.924  14.241  1.00 66.00           C  
ATOM   2155  C   GLN A 278     -27.223  -7.114  14.747  1.00 66.00           C  
ATOM   2156  CB  GLN A 278     -29.461  -8.065  15.347  1.00 66.00           C  
ATOM   2157  O   GLN A 278     -26.487  -7.566  15.626  1.00 66.00           O  
ATOM   2158  CG  GLN A 278     -30.817  -8.546  14.851  1.00 66.00           C  
ATOM   2159  CD  GLN A 278     -31.910  -8.397  15.893  1.00 66.00           C  
ATOM   2160  NE2 GLN A 278     -33.158  -8.570  15.472  1.00 66.00           N  
ATOM   2161  OE1 GLN A 278     -31.634  -8.130  17.067  1.00 66.00           O  
ATOM   2162  N   VAL A 279     -26.802  -6.118  13.956  1.00 64.45           N  
ATOM   2163  CA  VAL A 279     -25.685  -5.266  14.352  1.00 64.45           C  
ATOM   2164  C   VAL A 279     -26.211  -4.024  15.069  1.00 64.45           C  
ATOM   2165  CB  VAL A 279     -24.825  -4.856  13.136  1.00 64.45           C  
ATOM   2166  O   VAL A 279     -27.181  -3.407  14.624  1.00 64.45           O  
ATOM   2167  CG1 VAL A 279     -23.588  -4.081  13.586  1.00 64.45           C  
ATOM   2168  CG2 VAL A 279     -24.423  -6.088  12.328  1.00 64.45           C  
ATOM   2169  N   GLU A 280     -25.990  -3.840  16.453  1.00 58.10           N  
ATOM   2170  CA  GLU A 280     -26.302  -2.597  17.152  1.00 58.10           C  
ATOM   2171  C   GLU A 280     -25.578  -1.412  16.519  1.00 58.10           C  
ATOM   2172  CB  GLU A 280     -25.936  -2.706  18.634  1.00 58.10           C  
ATOM   2173  O   GLU A 280     -24.353  -1.429  16.379  1.00 58.10           O  
ATOM   2174  CG  GLU A 280     -26.944  -3.492  19.460  1.00 58.10           C  
ATOM   2175  CD  GLU A 280     -26.643  -3.475  20.950  1.00 58.10           C  
ATOM   2176  OE1 GLU A 280     -27.443  -4.030  21.737  1.00 58.10           O  
ATOM   2177  OE2 GLU A 280     -25.600  -2.901  21.333  1.00 58.10           O  
ATOM   2178  N   GLY A 281     -26.038  -0.775  15.430  1.00 51.07           N  
ATOM   2179  CA  GLY A 281     -25.456   0.321  14.671  1.00 51.07           C  
ATOM   2180  C   GLY A 281     -25.441   1.633  15.433  1.00 51.07           C  
ATOM   2181  O   GLY A 281     -26.423   1.986  16.090  1.00 51.07           O  
ATOM   2182  N   ASP A 282     -24.448   1.951  16.249  1.00 50.85           N  
ATOM   2183  CA  ASP A 282     -24.273   3.370  16.543  1.00 50.85           C  
ATOM   2184  C   ASP A 282     -24.194   4.191  15.258  1.00 50.85           C  
ATOM   2185  CB  ASP A 282     -23.017   3.592  17.387  1.00 50.85           C  
ATOM   2186  O   ASP A 282     -23.743   5.338  15.275  1.00 50.85           O  
ATOM   2187  CG  ASP A 282     -23.317   3.746  18.868  1.00 50.85           C  
ATOM   2188  OD1 ASP A 282     -24.500   3.912  19.236  1.00 50.85           O  
ATOM   2189  OD2 ASP A 282     -22.362   3.705  19.673  1.00 50.85           O  
ATOM   2190  N   ALA A 283     -24.544   3.618  13.995  1.00 52.31           N  
ATOM   2191  CA  ALA A 283     -24.371   4.273  12.701  1.00 52.31           C  
ATOM   2192  C   ALA A 283     -24.973   5.674  12.711  1.00 52.31           C  
ATOM   2193  CB  ALA A 283     -25.000   3.434  11.592  1.00 52.31           C  
ATOM   2194  O   ALA A 283     -26.041   5.894  13.287  1.00 52.31           O  
ATOM   2195  N   ALA A 284     -24.339   6.671  13.316  1.00 48.96           N  
ATOM   2196  CA  ALA A 284     -24.589   8.100  13.141  1.00 48.96           C  
ATOM   2197  C   ALA A 284     -26.017   8.353  12.666  1.00 48.96           C  
ATOM   2198  CB  ALA A 284     -23.589   8.698  12.154  1.00 48.96           C  
ATOM   2199  O   ALA A 284     -26.454   7.786  11.662  1.00 48.96           O  
ATOM   2200  N   GLU A 285     -27.101   7.940  13.347  1.00 43.20           N  
ATOM   2201  CA  GLU A 285     -28.398   8.595  13.202  1.00 43.20           C  
ATOM   2202  C   GLU A 285     -28.263   9.933  12.481  1.00 43.20           C  
ATOM   2203  CB  GLU A 285     -29.053   8.799  14.571  1.00 43.20           C  
ATOM   2204  O   GLU A 285     -28.864  10.928  12.890  1.00 43.20           O  
ATOM   2205  CG  GLU A 285     -29.772   7.566  15.098  1.00 43.20           C  
ATOM   2206  CD  GLU A 285     -30.517   7.817  16.400  1.00 43.20           C  
ATOM   2207  OE1 GLU A 285     -31.171   6.882  16.915  1.00 43.20           O  
ATOM   2208  OE2 GLU A 285     -30.446   8.958  16.909  1.00 43.20           O  
ATOM   2209  N   THR A 286     -27.119  10.159  11.623  1.00 45.63           N  
ATOM   2210  CA  THR A 286     -27.196  11.429  10.910  1.00 45.63           C  
ATOM   2211  C   THR A 286     -28.203  11.348   9.767  1.00 45.63           C  
ATOM   2212  CB  THR A 286     -25.819  11.842  10.356  1.00 45.63           C  
ATOM   2213  O   THR A 286     -28.214  10.375   9.009  1.00 45.63           O  
ATOM   2214  CG2 THR A 286     -25.396  13.205  10.895  1.00 45.63           C  
ATOM   2215  OG1 THR A 286     -24.844  10.865  10.739  1.00 45.63           O  
ATOM   2216  N   PRO A 287     -29.475  12.003   9.916  1.00 41.74           N  
ATOM   2217  CA  PRO A 287     -30.401  12.041   8.782  1.00 41.74           C  
ATOM   2218  C   PRO A 287     -29.690  12.249   7.447  1.00 41.74           C  
ATOM   2219  CB  PRO A 287     -31.310  13.228   9.108  1.00 41.74           C  
ATOM   2220  O   PRO A 287     -28.639  12.893   7.397  1.00 41.74           O  
ATOM   2221  CG  PRO A 287     -30.677  13.880  10.295  1.00 41.74           C  
ATOM   2222  CD  PRO A 287     -29.465  13.083  10.686  1.00 41.74           C  
ATOM   2223  N   PRO A 288     -29.994  11.321   6.407  1.00 48.69           N  
ATOM   2224  CA  PRO A 288     -29.442  11.574   5.074  1.00 48.69           C  
ATOM   2225  C   PRO A 288     -29.566  13.036   4.652  1.00 48.69           C  
ATOM   2226  CB  PRO A 288     -30.282  10.670   4.168  1.00 48.69           C  
ATOM   2227  O   PRO A 288     -30.505  13.723   5.062  1.00 48.69           O  
ATOM   2228  CG  PRO A 288     -31.375  10.156   5.048  1.00 48.69           C  
ATOM   2229  CD  PRO A 288     -31.100  10.598   6.457  1.00 48.69           C  
ATOM   2230  N   ARG A 289     -28.467  13.833   4.565  1.00 51.29           N  
ATOM   2231  CA  ARG A 289     -28.510  15.113   3.865  1.00 51.29           C  
ATOM   2232  C   ARG A 289     -29.546  15.091   2.747  1.00 51.29           C  
ATOM   2233  CB  ARG A 289     -27.133  15.461   3.297  1.00 51.29           C  
ATOM   2234  O   ARG A 289     -29.755  14.058   2.107  1.00 51.29           O  
ATOM   2235  CG  ARG A 289     -26.542  16.745   3.857  1.00 51.29           C  
ATOM   2236  CD  ARG A 289     -25.173  17.043   3.262  1.00 51.29           C  
ATOM   2237  NE  ARG A 289     -24.400  17.944   4.112  1.00 51.29           N  
ATOM   2238  NH1 ARG A 289     -23.293  18.975   2.366  1.00 51.29           N  
ATOM   2239  NH2 ARG A 289     -22.876  19.611   4.529  1.00 51.29           N  
ATOM   2240  CZ  ARG A 289     -23.525  18.842   3.667  1.00 51.29           C  
ATOM   2241  N   PRO A 290     -30.535  16.078   2.741  1.00 43.49           N  
ATOM   2242  CA  PRO A 290     -31.482  16.150   1.626  1.00 43.49           C  
ATOM   2243  C   PRO A 290     -30.796  16.087   0.263  1.00 43.49           C  
ATOM   2244  CB  PRO A 290     -32.164  17.505   1.831  1.00 43.49           C  
ATOM   2245  O   PRO A 290     -29.664  16.554   0.115  1.00 43.49           O  
ATOM   2246  CG  PRO A 290     -31.504  18.087   3.039  1.00 43.49           C  
ATOM   2247  CD  PRO A 290     -30.408  17.158   3.477  1.00 43.49           C  
ATOM   2248  N   ARG A 291     -31.196  15.076  -0.553  1.00 46.57           N  
ATOM   2249  CA  ARG A 291     -30.948  14.835  -1.970  1.00 46.57           C  
ATOM   2250  C   ARG A 291     -30.663  16.140  -2.706  1.00 46.57           C  
ATOM   2251  CB  ARG A 291     -32.142  14.122  -2.611  1.00 46.57           C  
ATOM   2252  O   ARG A 291     -31.251  17.177  -2.393  1.00 46.57           O  
ATOM   2253  CG  ARG A 291     -32.272  12.661  -2.213  1.00 46.57           C  
ATOM   2254  CD  ARG A 291     -33.370  11.958  -2.999  1.00 46.57           C  
ATOM   2255  NE  ARG A 291     -32.879  10.744  -3.643  1.00 46.57           N  
ATOM   2256  NH1 ARG A 291     -34.717   9.458  -3.089  1.00 46.57           N  
ATOM   2257  NH2 ARG A 291     -32.990   8.542  -4.286  1.00 46.57           N  
ATOM   2258  CZ  ARG A 291     -33.530   9.584  -3.672  1.00 46.57           C  
ATOM   2259  N   THR A 292     -29.501  16.256  -3.408  1.00 54.29           N  
ATOM   2260  CA  THR A 292     -29.391  17.290  -4.431  1.00 54.29           C  
ATOM   2261  C   THR A 292     -30.379  17.036  -5.566  1.00 54.29           C  
ATOM   2262  CB  THR A 292     -27.961  17.365  -4.999  1.00 54.29           C  
ATOM   2263  O   THR A 292     -30.512  15.905  -6.038  1.00 54.29           O  
ATOM   2264  CG2 THR A 292     -27.026  18.093  -4.040  1.00 54.29           C  
ATOM   2265  OG1 THR A 292     -27.468  16.036  -5.213  1.00 54.29           O  
ATOM   2266  N   PRO A 293     -31.402  17.814  -5.772  1.00 46.25           N  
ATOM   2267  CA  PRO A 293     -32.365  17.635  -6.861  1.00 46.25           C  
ATOM   2268  C   PRO A 293     -31.691  17.417  -8.214  1.00 46.25           C  
ATOM   2269  CB  PRO A 293     -33.157  18.946  -6.851  1.00 46.25           C  
ATOM   2270  O   PRO A 293     -30.731  18.114  -8.549  1.00 46.25           O  
ATOM   2271  CG  PRO A 293     -32.704  19.656  -5.616  1.00 46.25           C  
ATOM   2272  CD  PRO A 293     -31.416  19.037  -5.155  1.00 46.25           C  
ATOM   2273  N   GLY A 294     -31.913  16.146  -8.916  1.00 56.57           N  
ATOM   2274  CA  GLY A 294     -31.612  15.902 -10.317  1.00 56.57           C  
ATOM   2275  C   GLY A 294     -30.585  14.804 -10.524  1.00 56.57           C  
ATOM   2276  O   GLY A 294     -30.108  14.596 -11.641  1.00 56.57           O  
ATOM   2277  N   ARG A 295     -30.359  13.930  -9.486  1.00 52.44           N  
ATOM   2278  CA  ARG A 295     -29.368  12.883  -9.710  1.00 52.44           C  
ATOM   2279  C   ARG A 295     -30.038  11.528  -9.912  1.00 52.44           C  
ATOM   2280  CB  ARG A 295     -28.386  12.812  -8.538  1.00 52.44           C  
ATOM   2281  O   ARG A 295     -30.985  11.186  -9.200  1.00 52.44           O  
ATOM   2282  CG  ARG A 295     -26.945  12.567  -8.955  1.00 52.44           C  
ATOM   2283  CD  ARG A 295     -26.013  12.503  -7.753  1.00 52.44           C  
ATOM   2284  NE  ARG A 295     -24.613  12.423  -8.160  1.00 52.44           N  
ATOM   2285  NH1 ARG A 295     -23.858  11.598  -6.139  1.00 52.44           N  
ATOM   2286  NH2 ARG A 295     -22.384  11.962  -7.856  1.00 52.44           N  
ATOM   2287  CZ  ARG A 295     -23.621  11.994  -7.384  1.00 52.44           C  
ATOM   2288  N   PRO A 296     -29.600  10.746 -10.981  1.00 45.30           N  
ATOM   2289  CA  PRO A 296     -30.113   9.399 -11.241  1.00 45.30           C  
ATOM   2290  C   PRO A 296     -29.651   8.380 -10.202  1.00 45.30           C  
ATOM   2291  CB  PRO A 296     -29.545   9.066 -12.623  1.00 45.30           C  
ATOM   2292  O   PRO A 296     -28.591   8.551  -9.594  1.00 45.30           O  
ATOM   2293  CG  PRO A 296     -28.665  10.226 -12.964  1.00 45.30           C  
ATOM   2294  CD  PRO A 296     -28.733  11.221 -11.842  1.00 45.30           C  
ATOM   2295  N   LEU A 297     -30.609   7.480  -9.714  1.00 49.79           N  
ATOM   2296  CA  LEU A 297     -30.439   6.309  -8.861  1.00 49.79           C  
ATOM   2297  C   LEU A 297     -29.356   5.387  -9.412  1.00 49.79           C  
ATOM   2298  CB  LEU A 297     -31.759   5.544  -8.731  1.00 49.79           C  
ATOM   2299  O   LEU A 297     -29.232   5.227 -10.629  1.00 49.79           O  
ATOM   2300  CG  LEU A 297     -32.547   5.766  -7.439  1.00 49.79           C  
ATOM   2301  CD1 LEU A 297     -33.601   6.849  -7.642  1.00 49.79           C  
ATOM   2302  CD2 LEU A 297     -33.192   4.465  -6.976  1.00 49.79           C  
ATOM   2303  N   SER A 298     -28.192   5.194  -8.654  1.00 47.00           N  
ATOM   2304  CA  SER A 298     -27.196   4.196  -9.031  1.00 47.00           C  
ATOM   2305  C   SER A 298     -27.832   2.823  -9.216  1.00 47.00           C  
ATOM   2306  CB  SER A 298     -26.090   4.118  -7.978  1.00 47.00           C  
ATOM   2307  O   SER A 298     -28.702   2.426  -8.438  1.00 47.00           O  
ATOM   2308  OG  SER A 298     -26.517   3.366  -6.856  1.00 47.00           O  
ATOM   2309  N   SER A 299     -27.989   2.301 -10.458  1.00 45.92           N  
ATOM   2310  CA  SER A 299     -28.379   0.983 -10.948  1.00 45.92           C  
ATOM   2311  C   SER A 299     -27.356  -0.078 -10.557  1.00 45.92           C  
ATOM   2312  CB  SER A 299     -28.549   1.004 -12.467  1.00 45.92           C  
ATOM   2313  O   SER A 299     -27.705  -1.244 -10.363  1.00 45.92           O  
ATOM   2314  OG  SER A 299     -29.031  -0.243 -12.937  1.00 45.92           O  
ATOM   2315  N   TYR A 300     -26.267   0.231  -9.779  1.00 42.47           N  
ATOM   2316  CA  TYR A 300     -25.332  -0.861  -9.529  1.00 42.47           C  
ATOM   2317  C   TYR A 300     -24.805  -0.811  -8.100  1.00 42.47           C  
ATOM   2318  CB  TYR A 300     -24.165  -0.806 -10.519  1.00 42.47           C  
ATOM   2319  O   TYR A 300     -23.974   0.038  -7.767  1.00 42.47           O  
ATOM   2320  CG  TYR A 300     -24.409  -1.584 -11.789  1.00 42.47           C  
ATOM   2321  CD1 TYR A 300     -24.169  -2.955 -11.847  1.00 42.47           C  
ATOM   2322  CD2 TYR A 300     -24.879  -0.950 -12.934  1.00 42.47           C  
ATOM   2323  CE1 TYR A 300     -24.390  -3.675 -13.016  1.00 42.47           C  
ATOM   2324  CE2 TYR A 300     -25.104  -1.660 -14.109  1.00 42.47           C  
ATOM   2325  OH  TYR A 300     -25.079  -3.729 -15.300  1.00 42.47           O  
ATOM   2326  CZ  TYR A 300     -24.858  -3.020 -14.140  1.00 42.47           C  
ATOM   2327  N   GLY A 301     -25.684  -0.790  -7.073  1.00 46.75           N  
ATOM   2328  CA  GLY A 301     -25.145  -1.011  -5.740  1.00 46.75           C  
ATOM   2329  C   GLY A 301     -26.213  -1.059  -4.665  1.00 46.75           C  
ATOM   2330  O   GLY A 301     -27.369  -0.712  -4.915  1.00 46.75           O  
ATOM   2331  N   MET A 302     -26.225  -2.100  -3.855  1.00 55.34           N  
ATOM   2332  CA  MET A 302     -26.969  -2.529  -2.674  1.00 55.34           C  
ATOM   2333  C   MET A 302     -27.347  -1.334  -1.806  1.00 55.34           C  
ATOM   2334  CB  MET A 302     -26.151  -3.531  -1.858  1.00 55.34           C  
ATOM   2335  O   MET A 302     -28.224  -1.438  -0.946  1.00 55.34           O  
ATOM   2336  CG  MET A 302     -26.287  -4.968  -2.337  1.00 55.34           C  
ATOM   2337  SD  MET A 302     -25.272  -6.136  -1.352  1.00 55.34           S  
ATOM   2338  CE  MET A 302     -26.560  -6.890  -0.320  1.00 55.34           C  
ATOM   2339  N   ASP A 303     -26.778  -0.067  -2.079  1.00 51.25           N  
ATOM   2340  CA  ASP A 303     -27.012   1.171  -1.343  1.00 51.25           C  
ATOM   2341  C   ASP A 303     -28.072   2.028  -2.032  1.00 51.25           C  
ATOM   2342  CB  ASP A 303     -25.710   1.963  -1.196  1.00 51.25           C  
ATOM   2343  O   ASP A 303     -28.010   2.244  -3.244  1.00 51.25           O  
ATOM   2344  CG  ASP A 303     -25.398   2.328   0.244  1.00 51.25           C  
ATOM   2345  OD1 ASP A 303     -26.276   2.167   1.119  1.00 51.25           O  
ATOM   2346  OD2 ASP A 303     -24.264   2.783   0.507  1.00 51.25           O  
ATOM   2347  N   SER A 304     -29.318   2.129  -1.498  1.00 55.01           N  
ATOM   2348  CA  SER A 304     -30.384   2.980  -2.016  1.00 55.01           C  
ATOM   2349  C   SER A 304     -29.949   4.441  -2.068  1.00 55.01           C  
ATOM   2350  CB  SER A 304     -31.643   2.845  -1.159  1.00 55.01           C  
ATOM   2351  O   SER A 304     -30.594   5.263  -2.723  1.00 55.01           O  
ATOM   2352  OG  SER A 304     -31.432   1.931  -0.096  1.00 55.01           O  
ATOM   2353  N   ARG A 305     -28.648   4.720  -1.530  1.00 66.23           N  
ATOM   2354  CA  ARG A 305     -28.190   6.105  -1.549  1.00 66.23           C  
ATOM   2355  C   ARG A 305     -27.299   6.371  -2.758  1.00 66.23           C  
ATOM   2356  CB  ARG A 305     -27.438   6.441  -0.260  1.00 66.23           C  
ATOM   2357  O   ARG A 305     -26.552   5.490  -3.190  1.00 66.23           O  
ATOM   2358  CG  ARG A 305     -28.327   6.512   0.972  1.00 66.23           C  
ATOM   2359  CD  ARG A 305     -27.516   6.736   2.240  1.00 66.23           C  
ATOM   2360  NE  ARG A 305     -26.776   5.537   2.626  1.00 66.23           N  
ATOM   2361  NH1 ARG A 305     -25.755   6.506   4.458  1.00 66.23           N  
ATOM   2362  NH2 ARG A 305     -25.334   4.315   3.931  1.00 66.23           N  
ATOM   2363  CZ  ARG A 305     -25.957   5.456   3.671  1.00 66.23           C  
ATOM   2364  N   PRO A 306     -27.442   7.474  -3.436  1.00 64.96           N  
ATOM   2365  CA  PRO A 306     -26.549   7.841  -4.538  1.00 64.96           C  
ATOM   2366  C   PRO A 306     -25.089   7.948  -4.103  1.00 64.96           C  
ATOM   2367  CB  PRO A 306     -27.086   9.202  -4.989  1.00 64.96           C  
ATOM   2368  O   PRO A 306     -24.808   8.276  -2.947  1.00 64.96           O  
ATOM   2369  CG  PRO A 306     -28.149   9.542  -3.994  1.00 64.96           C  
ATOM   2370  CD  PRO A 306     -28.301   8.388  -3.046  1.00 64.96           C  
ATOM   2371  N   PRO A 307     -24.130   7.463  -5.011  1.00 73.28           N  
ATOM   2372  CA  PRO A 307     -22.708   7.628  -4.703  1.00 73.28           C  
ATOM   2373  C   PRO A 307     -22.319   9.087  -4.475  1.00 73.28           C  
ATOM   2374  CB  PRO A 307     -22.011   7.066  -5.945  1.00 73.28           C  
ATOM   2375  O   PRO A 307     -22.862   9.984  -5.126  1.00 73.28           O  
ATOM   2376  CG  PRO A 307     -23.071   7.036  -6.998  1.00 73.28           C  
ATOM   2377  CD  PRO A 307     -24.412   7.120  -6.327  1.00 73.28           C  
ATOM   2378  N   MET A 308     -21.556   9.385  -3.337  1.00 80.24           N  
ATOM   2379  CA  MET A 308     -21.061  10.726  -3.037  1.00 80.24           C  
ATOM   2380  C   MET A 308     -20.105  11.208  -4.122  1.00 80.24           C  
ATOM   2381  CB  MET A 308     -20.363  10.750  -1.676  1.00 80.24           C  
ATOM   2382  O   MET A 308     -19.252  10.449  -4.586  1.00 80.24           O  
ATOM   2383  CG  MET A 308     -21.320  10.714  -0.496  1.00 80.24           C  
ATOM   2384  SD  MET A 308     -20.470  10.988   1.107  1.00 80.24           S  
ATOM   2385  CE  MET A 308     -19.654   9.380   1.315  1.00 80.24           C  
ATOM   2386  N   ALA A 309     -20.359  12.386  -4.549  1.00 86.45           N  
ATOM   2387  CA  ALA A 309     -19.334  13.030  -5.366  1.00 86.45           C  
ATOM   2388  C   ALA A 309     -18.044  13.225  -4.575  1.00 86.45           C  
ATOM   2389  CB  ALA A 309     -19.839  14.371  -5.893  1.00 86.45           C  
ATOM   2390  O   ALA A 309     -18.061  13.233  -3.342  1.00 86.45           O  
ATOM   2391  N   ILE A 310     -16.914  13.415  -5.325  1.00 84.90           N  
ATOM   2392  CA  ILE A 310     -15.596  13.456  -4.701  1.00 84.90           C  
ATOM   2393  C   ILE A 310     -15.547  14.582  -3.671  1.00 84.90           C  
ATOM   2394  CB  ILE A 310     -14.479  13.642  -5.752  1.00 84.90           C  
ATOM   2395  O   ILE A 310     -15.043  14.395  -2.561  1.00 84.90           O  
ATOM   2396  CG1 ILE A 310     -13.110  13.729  -5.067  1.00 84.90           C  
ATOM   2397  CG2 ILE A 310     -14.743  14.884  -6.608  1.00 84.90           C  
ATOM   2398  CD1 ILE A 310     -12.682  12.443  -4.373  1.00 84.90           C  
ATOM   2399  N   PHE A 311     -16.108  15.791  -3.897  1.00 87.55           N  
ATOM   2400  CA  PHE A 311     -16.054  16.916  -2.970  1.00 87.55           C  
ATOM   2401  C   PHE A 311     -16.910  16.644  -1.739  1.00 87.55           C  
ATOM   2402  CB  PHE A 311     -16.517  18.204  -3.658  1.00 87.55           C  
ATOM   2403  O   PHE A 311     -16.557  17.048  -0.629  1.00 87.55           O  
ATOM   2404  CG  PHE A 311     -15.540  18.735  -4.672  1.00 87.55           C  
ATOM   2405  CD1 PHE A 311     -14.317  19.258  -4.272  1.00 87.55           C  
ATOM   2406  CD2 PHE A 311     -15.847  18.711  -6.027  1.00 87.55           C  
ATOM   2407  CE1 PHE A 311     -13.411  19.750  -5.209  1.00 87.55           C  
ATOM   2408  CE2 PHE A 311     -14.947  19.201  -6.969  1.00 87.55           C  
ATOM   2409  CZ  PHE A 311     -13.730  19.721  -6.558  1.00 87.55           C  
ATOM   2410  N   GLU A 312     -17.969  15.927  -1.949  1.00 89.90           N  
ATOM   2411  CA  GLU A 312     -18.818  15.534  -0.828  1.00 89.90           C  
ATOM   2412  C   GLU A 312     -18.105  14.538   0.082  1.00 89.90           C  
ATOM   2413  CB  GLU A 312     -20.134  14.937  -1.333  1.00 89.90           C  
ATOM   2414  O   GLU A 312     -18.203  14.628   1.308  1.00 89.90           O  
ATOM   2415  CG  GLU A 312     -21.067  15.956  -1.971  1.00 89.90           C  
ATOM   2416  CD  GLU A 312     -22.359  15.344  -2.489  1.00 89.90           C  
ATOM   2417  OE1 GLU A 312     -23.275  16.102  -2.880  1.00 89.90           O  
ATOM   2418  OE2 GLU A 312     -22.456  14.097  -2.503  1.00 89.90           O  
ATOM   2419  N   LEU A 313     -17.499  13.694  -0.594  1.00 90.21           N  
ATOM   2420  CA  LEU A 313     -16.732  12.697   0.145  1.00 90.21           C  
ATOM   2421  C   LEU A 313     -15.640  13.359   0.978  1.00 90.21           C  
ATOM   2422  CB  LEU A 313     -16.111  11.679  -0.815  1.00 90.21           C  
ATOM   2423  O   LEU A 313     -15.513  13.084   2.174  1.00 90.21           O  
ATOM   2424  CG  LEU A 313     -15.165  10.651  -0.194  1.00 90.21           C  
ATOM   2425  CD1 LEU A 313     -15.893   9.833   0.867  1.00 90.21           C  
ATOM   2426  CD2 LEU A 313     -14.582   9.741  -1.270  1.00 90.21           C  
ATOM   2427  N   LEU A 314     -14.899  14.257   0.366  1.00 90.45           N  
ATOM   2428  CA  LEU A 314     -13.819  14.942   1.068  1.00 90.45           C  
ATOM   2429  C   LEU A 314     -14.365  15.781   2.218  1.00 90.45           C  
ATOM   2430  CB  LEU A 314     -13.031  15.831   0.102  1.00 90.45           C  
ATOM   2431  O   LEU A 314     -13.781  15.807   3.305  1.00 90.45           O  
ATOM   2432  CG  LEU A 314     -12.378  15.126  -1.088  1.00 90.45           C  
ATOM   2433  CD1 LEU A 314     -11.560  16.118  -1.908  1.00 90.45           C  
ATOM   2434  CD2 LEU A 314     -11.505  13.969  -0.613  1.00 90.45           C  
ATOM   2435  N   ASP A 315     -15.477  16.436   1.923  1.00 91.08           N  
ATOM   2436  CA  ASP A 315     -16.150  17.203   2.967  1.00 91.08           C  
ATOM   2437  C   ASP A 315     -16.581  16.300   4.121  1.00 91.08           C  
ATOM   2438  CB  ASP A 315     -17.362  17.940   2.394  1.00 91.08           C  
ATOM   2439  O   ASP A 315     -16.423  16.660   5.289  1.00 91.08           O  
ATOM   2440  CG  ASP A 315     -18.036  18.849   3.407  1.00 91.08           C  
ATOM   2441  OD1 ASP A 315     -17.440  19.876   3.797  1.00 91.08           O  
ATOM   2442  OD2 ASP A 315     -19.173  18.533   3.821  1.00 91.08           O  
ATOM   2443  N   TYR A 316     -17.039  15.165   3.870  1.00 92.78           N  
ATOM   2444  CA  TYR A 316     -17.451  14.201   4.885  1.00 92.78           C  
ATOM   2445  C   TYR A 316     -16.274  13.802   5.767  1.00 92.78           C  
ATOM   2446  CB  TYR A 316     -18.057  12.957   4.229  1.00 92.78           C  
ATOM   2447  O   TYR A 316     -16.393  13.771   6.994  1.00 92.78           O  
ATOM   2448  CG  TYR A 316     -18.792  12.059   5.195  1.00 92.78           C  
ATOM   2449  CD1 TYR A 316     -18.096  11.212   6.056  1.00 92.78           C  
ATOM   2450  CD2 TYR A 316     -20.181  12.054   5.249  1.00 92.78           C  
ATOM   2451  CE1 TYR A 316     -18.768  10.382   6.946  1.00 92.78           C  
ATOM   2452  CE2 TYR A 316     -20.864  11.228   6.135  1.00 92.78           C  
ATOM   2453  OH  TYR A 316     -20.821   9.576   7.858  1.00 92.78           O  
ATOM   2454  CZ  TYR A 316     -20.150  10.397   6.979  1.00 92.78           C  
ATOM   2455  N   ILE A 317     -15.230  13.488   5.097  1.00 93.21           N  
ATOM   2456  CA  ILE A 317     -14.036  13.046   5.809  1.00 93.21           C  
ATOM   2457  C   ILE A 317     -13.592  14.126   6.793  1.00 93.21           C  
ATOM   2458  CB  ILE A 317     -12.889  12.706   4.832  1.00 93.21           C  
ATOM   2459  O   ILE A 317     -13.249  13.827   7.940  1.00 93.21           O  
ATOM   2460  CG1 ILE A 317     -13.229  11.448   4.025  1.00 93.21           C  
ATOM   2461  CG2 ILE A 317     -11.569  12.530   5.589  1.00 93.21           C  
ATOM   2462  CD1 ILE A 317     -12.242  11.145   2.906  1.00 93.21           C  
ATOM   2463  N   VAL A 318     -13.733  15.335   6.450  1.00 93.36           N  
ATOM   2464  CA  VAL A 318     -13.240  16.454   7.247  1.00 93.36           C  
ATOM   2465  C   VAL A 318     -14.247  16.792   8.343  1.00 93.36           C  
ATOM   2466  CB  VAL A 318     -12.967  17.697   6.371  1.00 93.36           C  
ATOM   2467  O   VAL A 318     -13.869  17.020   9.494  1.00 93.36           O  
ATOM   2468  CG1 VAL A 318     -12.647  18.911   7.242  1.00 93.36           C  
ATOM   2469  CG2 VAL A 318     -11.827  17.421   5.393  1.00 93.36           C  
ATOM   2470  N   ASN A 319     -15.468  16.640   8.078  1.00 93.65           N  
ATOM   2471  CA  ASN A 319     -16.436  17.295   8.951  1.00 93.65           C  
ATOM   2472  C   ASN A 319     -17.301  16.279   9.691  1.00 93.65           C  
ATOM   2473  CB  ASN A 319     -17.315  18.258   8.151  1.00 93.65           C  
ATOM   2474  O   ASN A 319     -17.865  16.586  10.743  1.00 93.65           O  
ATOM   2475  CG  ASN A 319     -16.534  19.427   7.584  1.00 93.65           C  
ATOM   2476  ND2 ASN A 319     -16.660  19.648   6.281  1.00 93.65           N  
ATOM   2477  OD1 ASN A 319     -15.822  20.125   8.311  1.00 93.65           O  
ATOM   2478  N   GLU A 320     -17.370  15.040   9.253  1.00 93.73           N  
ATOM   2479  CA  GLU A 320     -18.197  14.023   9.896  1.00 93.73           C  
ATOM   2480  C   GLU A 320     -17.353  13.091  10.761  1.00 93.73           C  
ATOM   2481  CB  GLU A 320     -18.966  13.214   8.847  1.00 93.73           C  
ATOM   2482  O   GLU A 320     -16.136  13.007  10.588  1.00 93.73           O  
ATOM   2483  CG  GLU A 320     -19.890  14.055   7.979  1.00 93.73           C  
ATOM   2484  CD  GLU A 320     -21.024  14.700   8.759  1.00 93.73           C  
ATOM   2485  OE1 GLU A 320     -21.504  15.782   8.351  1.00 93.73           O  
ATOM   2486  OE2 GLU A 320     -21.436  14.119   9.789  1.00 93.73           O  
ATOM   2487  N   PRO A 321     -18.067  12.504  11.760  1.00 93.77           N  
ATOM   2488  CA  PRO A 321     -17.302  11.557  12.576  1.00 93.77           C  
ATOM   2489  C   PRO A 321     -16.661  10.447  11.745  1.00 93.77           C  
ATOM   2490  CB  PRO A 321     -18.352  10.986  13.532  1.00 93.77           C  
ATOM   2491  O   PRO A 321     -17.204  10.054  10.710  1.00 93.77           O  
ATOM   2492  CG  PRO A 321     -19.466  11.983  13.515  1.00 93.77           C  
ATOM   2493  CD  PRO A 321     -19.457  12.686  12.188  1.00 93.77           C  
ATOM   2494  N   PRO A 322     -15.503   9.949  12.196  1.00 95.05           N  
ATOM   2495  CA  PRO A 322     -14.811   8.893  11.453  1.00 95.05           C  
ATOM   2496  C   PRO A 322     -15.584   7.576  11.443  1.00 95.05           C  
ATOM   2497  CB  PRO A 322     -13.487   8.743  12.205  1.00 95.05           C  
ATOM   2498  O   PRO A 322     -16.392   7.323  12.341  1.00 95.05           O  
ATOM   2499  CG  PRO A 322     -13.794   9.159  13.608  1.00 95.05           C  
ATOM   2500  CD  PRO A 322     -14.831  10.245  13.567  1.00 95.05           C  
ATOM   2501  N   PRO A 323     -15.393   6.795  10.438  1.00 93.95           N  
ATOM   2502  CA  PRO A 323     -16.044   5.483  10.405  1.00 93.95           C  
ATOM   2503  C   PRO A 323     -15.611   4.580  11.558  1.00 93.95           C  
ATOM   2504  CB  PRO A 323     -15.598   4.902   9.060  1.00 93.95           C  
ATOM   2505  O   PRO A 323     -14.496   4.715  12.068  1.00 93.95           O  
ATOM   2506  CG  PRO A 323     -14.294   5.572   8.769  1.00 93.95           C  
ATOM   2507  CD  PRO A 323     -14.336   6.963   9.333  1.00 93.95           C  
ATOM   2508  N   LYS A 324     -16.520   3.735  11.942  1.00 94.01           N  
ATOM   2509  CA  LYS A 324     -16.264   2.748  12.987  1.00 94.01           C  
ATOM   2510  C   LYS A 324     -16.564   1.335  12.493  1.00 94.01           C  
ATOM   2511  CB  LYS A 324     -17.096   3.055  14.233  1.00 94.01           C  
ATOM   2512  O   LYS A 324     -17.411   1.145  11.618  1.00 94.01           O  
ATOM   2513  CG  LYS A 324     -16.764   4.390  14.884  1.00 94.01           C  
ATOM   2514  CD  LYS A 324     -17.574   4.607  16.156  1.00 94.01           C  
ATOM   2515  CE  LYS A 324     -17.213   5.924  16.831  1.00 94.01           C  
ATOM   2516  NZ  LYS A 324     -17.996   6.136  18.085  1.00 94.01           N  
ATOM   2517  N   LEU A 325     -15.830   0.423  13.031  1.00 94.85           N  
ATOM   2518  CA  LEU A 325     -16.182  -0.971  12.779  1.00 94.85           C  
ATOM   2519  C   LEU A 325     -17.499  -1.330  13.459  1.00 94.85           C  
ATOM   2520  CB  LEU A 325     -15.070  -1.901  13.270  1.00 94.85           C  
ATOM   2521  O   LEU A 325     -17.781  -0.860  14.563  1.00 94.85           O  
ATOM   2522  CG  LEU A 325     -13.777  -1.903  12.453  1.00 94.85           C  
ATOM   2523  CD1 LEU A 325     -12.656  -2.579  13.235  1.00 94.85           C  
ATOM   2524  CD2 LEU A 325     -13.993  -2.595  11.111  1.00 94.85           C  
ATOM   2525  N   PRO A 326     -18.370  -2.132  12.787  1.00 91.68           N  
ATOM   2526  CA  PRO A 326     -19.630  -2.551  13.406  1.00 91.68           C  
ATOM   2527  C   PRO A 326     -19.420  -3.330  14.702  1.00 91.68           C  
ATOM   2528  CB  PRO A 326     -20.272  -3.436  12.335  1.00 91.68           C  
ATOM   2529  O   PRO A 326     -18.595  -4.246  14.750  1.00 91.68           O  
ATOM   2530  CG  PRO A 326     -19.556  -3.085  11.070  1.00 91.68           C  
ATOM   2531  CD  PRO A 326     -18.171  -2.620  11.420  1.00 91.68           C  
ATOM   2532  N   SER A 327     -20.164  -2.983  15.681  1.00 88.25           N  
ATOM   2533  CA  SER A 327     -20.092  -3.657  16.973  1.00 88.25           C  
ATOM   2534  C   SER A 327     -20.676  -5.064  16.896  1.00 88.25           C  
ATOM   2535  CB  SER A 327     -20.828  -2.849  18.042  1.00 88.25           C  
ATOM   2536  O   SER A 327     -21.575  -5.326  16.094  1.00 88.25           O  
ATOM   2537  OG  SER A 327     -22.172  -2.614  17.659  1.00 88.25           O  
ATOM   2538  N   GLY A 328     -20.108  -5.998  17.623  1.00 87.30           N  
ATOM   2539  CA  GLY A 328     -20.640  -7.349  17.709  1.00 87.30           C  
ATOM   2540  C   GLY A 328     -20.096  -8.273  16.636  1.00 87.30           C  
ATOM   2541  O   GLY A 328     -20.344  -9.481  16.666  1.00 87.30           O  
ATOM   2542  N   VAL A 329     -19.456  -7.664  15.629  1.00 91.56           N  
ATOM   2543  CA  VAL A 329     -18.913  -8.448  14.524  1.00 91.56           C  
ATOM   2544  C   VAL A 329     -17.412  -8.646  14.721  1.00 91.56           C  
ATOM   2545  CB  VAL A 329     -19.188  -7.774  13.161  1.00 91.56           C  
ATOM   2546  O   VAL A 329     -16.882  -9.728  14.456  1.00 91.56           O  
ATOM   2547  CG1 VAL A 329     -18.560  -8.578  12.025  1.00 91.56           C  
ATOM   2548  CG2 VAL A 329     -20.691  -7.614  12.939  1.00 91.56           C  
ATOM   2549  N   PHE A 330     -16.770  -7.593  15.204  1.00 95.73           N  
ATOM   2550  CA  PHE A 330     -15.322  -7.607  15.374  1.00 95.73           C  
ATOM   2551  C   PHE A 330     -14.949  -7.516  16.849  1.00 95.73           C  
ATOM   2552  CB  PHE A 330     -14.678  -6.454  14.598  1.00 95.73           C  
ATOM   2553  O   PHE A 330     -15.745  -7.054  17.668  1.00 95.73           O  
ATOM   2554  CG  PHE A 330     -14.952  -6.491  13.118  1.00 95.73           C  
ATOM   2555  CD1 PHE A 330     -14.207  -7.310  12.279  1.00 95.73           C  
ATOM   2556  CD2 PHE A 330     -15.956  -5.705  12.567  1.00 95.73           C  
ATOM   2557  CE1 PHE A 330     -14.458  -7.345  10.909  1.00 95.73           C  
ATOM   2558  CE2 PHE A 330     -16.213  -5.735  11.199  1.00 95.73           C  
ATOM   2559  CZ  PHE A 330     -15.463  -6.555  10.372  1.00 95.73           C  
ATOM   2560  N   SER A 331     -13.805  -7.983  17.158  1.00 96.89           N  
ATOM   2561  CA  SER A 331     -13.353  -7.945  18.545  1.00 96.89           C  
ATOM   2562  C   SER A 331     -13.248  -6.511  19.052  1.00 96.89           C  
ATOM   2563  CB  SER A 331     -12.002  -8.646  18.689  1.00 96.89           C  
ATOM   2564  O   SER A 331     -13.031  -5.584  18.269  1.00 96.89           O  
ATOM   2565  OG  SER A 331     -10.973  -7.884  18.080  1.00 96.89           O  
ATOM   2566  N   LEU A 332     -13.371  -6.344  20.351  1.00 97.38           N  
ATOM   2567  CA  LEU A 332     -13.258  -5.027  20.968  1.00 97.38           C  
ATOM   2568  C   LEU A 332     -11.855  -4.459  20.785  1.00 97.38           C  
ATOM   2569  CB  LEU A 332     -13.600  -5.102  22.458  1.00 97.38           C  
ATOM   2570  O   LEU A 332     -11.686  -3.247  20.636  1.00 97.38           O  
ATOM   2571  CG  LEU A 332     -15.062  -5.391  22.804  1.00 97.38           C  
ATOM   2572  CD1 LEU A 332     -15.237  -5.499  24.316  1.00 97.38           C  
ATOM   2573  CD2 LEU A 332     -15.971  -4.309  22.231  1.00 97.38           C  
ATOM   2574  N   GLU A 333     -10.937  -5.344  20.737  1.00 97.88           N  
ATOM   2575  CA  GLU A 333      -9.550  -4.925  20.562  1.00 97.88           C  
ATOM   2576  C   GLU A 333      -9.320  -4.345  19.169  1.00 97.88           C  
ATOM   2577  CB  GLU A 333      -8.598  -6.099  20.807  1.00 97.88           C  
ATOM   2578  O   GLU A 333      -8.647  -3.323  19.019  1.00 97.88           O  
ATOM   2579  CG  GLU A 333      -8.523  -6.536  22.263  1.00 97.88           C  
ATOM   2580  CD  GLU A 333      -9.432  -7.712  22.583  1.00 97.88           C  
ATOM   2581  OE1 GLU A 333      -9.272  -8.327  23.662  1.00 97.88           O  
ATOM   2582  OE2 GLU A 333     -10.312  -8.022  21.748  1.00 97.88           O  
ATOM   2583  N   PHE A 334      -9.897  -5.007  18.179  1.00 98.39           N  
ATOM   2584  CA  PHE A 334      -9.784  -4.531  16.806  1.00 98.39           C  
ATOM   2585  C   PHE A 334     -10.519  -3.207  16.630  1.00 98.39           C  
ATOM   2586  CB  PHE A 334     -10.336  -5.572  15.827  1.00 98.39           C  
ATOM   2587  O   PHE A 334      -9.987  -2.270  16.032  1.00 98.39           O  
ATOM   2588  CG  PHE A 334     -10.134  -5.211  14.380  1.00 98.39           C  
ATOM   2589  CD1 PHE A 334     -11.037  -5.633  13.412  1.00 98.39           C  
ATOM   2590  CD2 PHE A 334      -9.041  -4.450  13.988  1.00 98.39           C  
ATOM   2591  CE1 PHE A 334     -10.853  -5.300  12.071  1.00 98.39           C  
ATOM   2592  CE2 PHE A 334      -8.850  -4.114  12.651  1.00 98.39           C  
ATOM   2593  CZ  PHE A 334      -9.756  -4.541  11.694  1.00 98.39           C  
ATOM   2594  N   GLN A 335     -11.633  -3.111  17.189  1.00 98.27           N  
ATOM   2595  CA  GLN A 335     -12.395  -1.867  17.147  1.00 98.27           C  
ATOM   2596  C   GLN A 335     -11.616  -0.723  17.789  1.00 98.27           C  
ATOM   2597  CB  GLN A 335     -13.745  -2.040  17.845  1.00 98.27           C  
ATOM   2598  O   GLN A 335     -11.541   0.374  17.232  1.00 98.27           O  
ATOM   2599  CG  GLN A 335     -14.692  -2.990  17.125  1.00 98.27           C  
ATOM   2600  CD  GLN A 335     -16.006  -3.179  17.861  1.00 98.27           C  
ATOM   2601  NE2 GLN A 335     -16.390  -4.432  18.077  1.00 98.27           N  
ATOM   2602  OE1 GLN A 335     -16.669  -2.206  18.234  1.00 98.27           O  
ATOM   2603  N   ASP A 336     -11.119  -1.010  18.919  1.00 98.32           N  
ATOM   2604  CA  ASP A 336     -10.352  -0.007  19.650  1.00 98.32           C  
ATOM   2605  C   ASP A 336      -9.118   0.424  18.859  1.00 98.32           C  
ATOM   2606  CB  ASP A 336      -9.937  -0.542  21.022  1.00 98.32           C  
ATOM   2607  O   ASP A 336      -8.807   1.614  18.784  1.00 98.32           O  
ATOM   2608  CG  ASP A 336      -9.201   0.487  21.862  1.00 98.32           C  
ATOM   2609  OD1 ASP A 336      -9.809   1.510  22.244  1.00 98.32           O  
ATOM   2610  OD2 ASP A 336      -8.001   0.275  22.142  1.00 98.32           O  
ATOM   2611  N   PHE A 337      -8.387  -0.529  18.297  1.00 98.68           N  
ATOM   2612  CA  PHE A 337      -7.204  -0.273  17.484  1.00 98.68           C  
ATOM   2613  C   PHE A 337      -7.530   0.675  16.336  1.00 98.68           C  
ATOM   2614  CB  PHE A 337      -6.633  -1.585  16.935  1.00 98.68           C  
ATOM   2615  O   PHE A 337      -6.848   1.683  16.144  1.00 98.68           O  
ATOM   2616  CG  PHE A 337      -5.431  -1.400  16.050  1.00 98.68           C  
ATOM   2617  CD1 PHE A 337      -5.563  -1.396  14.667  1.00 98.68           C  
ATOM   2618  CD2 PHE A 337      -4.167  -1.231  16.601  1.00 98.68           C  
ATOM   2619  CE1 PHE A 337      -4.451  -1.226  13.844  1.00 98.68           C  
ATOM   2620  CE2 PHE A 337      -3.052  -1.060  15.786  1.00 98.68           C  
ATOM   2621  CZ  PHE A 337      -3.196  -1.058  14.408  1.00 98.68           C  
ATOM   2622  N   VAL A 338      -8.613   0.394  15.573  1.00 98.49           N  
ATOM   2623  CA  VAL A 338      -9.029   1.208  14.436  1.00 98.49           C  
ATOM   2624  C   VAL A 338      -9.436   2.599  14.917  1.00 98.49           C  
ATOM   2625  CB  VAL A 338     -10.194   0.550  13.663  1.00 98.49           C  
ATOM   2626  O   VAL A 338      -9.070   3.606  14.307  1.00 98.49           O  
ATOM   2627  CG1 VAL A 338     -10.832   1.546  12.697  1.00 98.49           C  
ATOM   2628  CG2 VAL A 338      -9.704  -0.687  12.913  1.00 98.49           C  
ATOM   2629  N   ASN A 339     -10.118   2.681  16.043  1.00 98.24           N  
ATOM   2630  CA  ASN A 339     -10.553   3.962  16.590  1.00 98.24           C  
ATOM   2631  C   ASN A 339      -9.366   4.848  16.954  1.00 98.24           C  
ATOM   2632  CB  ASN A 339     -11.450   3.748  17.811  1.00 98.24           C  
ATOM   2633  O   ASN A 339      -9.411   6.065  16.761  1.00 98.24           O  
ATOM   2634  CG  ASN A 339     -12.831   3.244  17.440  1.00 98.24           C  
ATOM   2635  ND2 ASN A 339     -13.521   2.642  18.402  1.00 98.24           N  
ATOM   2636  OD1 ASN A 339     -13.274   3.394  16.299  1.00 98.24           O  
ATOM   2637  N   LYS A 340      -8.349   4.256  17.419  1.00 98.53           N  
ATOM   2638  CA  LYS A 340      -7.152   5.011  17.778  1.00 98.53           C  
ATOM   2639  C   LYS A 340      -6.442   5.540  16.535  1.00 98.53           C  
ATOM   2640  CB  LYS A 340      -6.197   4.143  18.599  1.00 98.53           C  
ATOM   2641  O   LYS A 340      -5.746   6.555  16.597  1.00 98.53           O  
ATOM   2642  CG  LYS A 340      -6.618   3.959  20.049  1.00 98.53           C  
ATOM   2643  CD  LYS A 340      -5.544   3.241  20.856  1.00 98.53           C  
ATOM   2644  CE  LYS A 340      -5.866   3.246  22.345  1.00 98.53           C  
ATOM   2645  NZ  LYS A 340      -6.422   1.935  22.795  1.00 98.53           N  
ATOM   2646  N   CYS A 341      -6.599   4.833  15.403  1.00 98.55           N  
ATOM   2647  CA  CYS A 341      -6.022   5.269  14.136  1.00 98.55           C  
ATOM   2648  C   CYS A 341      -6.831   6.413  13.535  1.00 98.55           C  
ATOM   2649  CB  CYS A 341      -5.956   4.105  13.148  1.00 98.55           C  
ATOM   2650  O   CYS A 341      -6.276   7.285  12.864  1.00 98.55           O  
ATOM   2651  SG  CYS A 341      -4.849   2.774  13.665  1.00 98.55           S  
ATOM   2652  N   LEU A 342      -8.153   6.448  13.776  1.00 98.15           N  
ATOM   2653  CA  LEU A 342      -9.053   7.335  13.046  1.00 98.15           C  
ATOM   2654  C   LEU A 342      -9.470   8.519  13.913  1.00 98.15           C  
ATOM   2655  CB  LEU A 342     -10.293   6.571  12.575  1.00 98.15           C  
ATOM   2656  O   LEU A 342     -10.550   9.082  13.723  1.00 98.15           O  
ATOM   2657  CG  LEU A 342     -10.064   5.502  11.505  1.00 98.15           C  
ATOM   2658  CD1 LEU A 342     -11.376   4.800  11.168  1.00 98.15           C  
ATOM   2659  CD2 LEU A 342      -9.445   6.119  10.256  1.00 98.15           C  
ATOM   2660  N   ILE A 343      -8.606   8.828  14.920  1.00 98.13           N  
ATOM   2661  CA  ILE A 343      -8.814  10.064  15.667  1.00 98.13           C  
ATOM   2662  C   ILE A 343      -8.515  11.264  14.771  1.00 98.13           C  
ATOM   2663  CB  ILE A 343      -7.935  10.111  16.937  1.00 98.13           C  
ATOM   2664  O   ILE A 343      -7.446  11.341  14.161  1.00 98.13           O  
ATOM   2665  CG1 ILE A 343      -8.419   9.077  17.960  1.00 98.13           C  
ATOM   2666  CG2 ILE A 343      -7.932  11.519  17.540  1.00 98.13           C  
ATOM   2667  CD1 ILE A 343      -7.513   8.938  19.175  1.00 98.13           C  
ATOM   2668  N   LYS A 344      -9.405  12.272  14.689  1.00 96.10           N  
ATOM   2669  CA  LYS A 344      -9.327  13.384  13.746  1.00 96.10           C  
ATOM   2670  C   LYS A 344      -8.169  14.316  14.090  1.00 96.10           C  
ATOM   2671  CB  LYS A 344     -10.641  14.165  13.726  1.00 96.10           C  
ATOM   2672  O   LYS A 344      -7.446  14.771  13.201  1.00 96.10           O  
ATOM   2673  CG  LYS A 344     -11.750  13.493  12.929  1.00 96.10           C  
ATOM   2674  CD  LYS A 344     -12.675  14.517  12.286  1.00 96.10           C  
ATOM   2675  CE  LYS A 344     -13.719  13.849  11.401  1.00 96.10           C  
ATOM   2676  NZ  LYS A 344     -14.454  14.845  10.563  1.00 96.10           N  
ATOM   2677  N   ASN A 345      -8.140  14.601  15.354  1.00 96.47           N  
ATOM   2678  CA  ASN A 345      -7.000  15.403  15.785  1.00 96.47           C  
ATOM   2679  C   ASN A 345      -5.708  14.591  15.776  1.00 96.47           C  
ATOM   2680  CB  ASN A 345      -7.250  15.987  17.177  1.00 96.47           C  
ATOM   2681  O   ASN A 345      -5.523  13.702  16.608  1.00 96.47           O  
ATOM   2682  CG  ASN A 345      -6.148  16.927  17.623  1.00 96.47           C  
ATOM   2683  ND2 ASN A 345      -6.334  17.553  18.779  1.00 96.47           N  
ATOM   2684  OD1 ASN A 345      -5.138  17.090  16.934  1.00 96.47           O  
ATOM   2685  N   PRO A 346      -4.783  14.936  14.835  1.00 96.79           N  
ATOM   2686  CA  PRO A 346      -3.560  14.141  14.706  1.00 96.79           C  
ATOM   2687  C   PRO A 346      -2.730  14.123  15.987  1.00 96.79           C  
ATOM   2688  CB  PRO A 346      -2.803  14.840  13.574  1.00 96.79           C  
ATOM   2689  O   PRO A 346      -2.006  13.158  16.245  1.00 96.79           O  
ATOM   2690  CG  PRO A 346      -3.373  16.221  13.529  1.00 96.79           C  
ATOM   2691  CD  PRO A 346      -4.822  16.152  13.917  1.00 96.79           C  
ATOM   2692  N   ALA A 347      -2.787  15.129  16.834  1.00 96.49           N  
ATOM   2693  CA  ALA A 347      -2.040  15.205  18.087  1.00 96.49           C  
ATOM   2694  C   ALA A 347      -2.549  14.175  19.092  1.00 96.49           C  
ATOM   2695  CB  ALA A 347      -2.132  16.610  18.678  1.00 96.49           C  
ATOM   2696  O   ALA A 347      -1.811  13.755  19.987  1.00 96.49           O  
ATOM   2697  N   GLU A 348      -3.810  13.794  18.968  1.00 97.64           N  
ATOM   2698  CA  GLU A 348      -4.428  12.839  19.882  1.00 97.64           C  
ATOM   2699  C   GLU A 348      -4.410  11.428  19.302  1.00 97.64           C  
ATOM   2700  CB  GLU A 348      -5.865  13.256  20.206  1.00 97.64           C  
ATOM   2701  O   GLU A 348      -4.747  10.463  19.991  1.00 97.64           O  
ATOM   2702  CG  GLU A 348      -5.968  14.573  20.961  1.00 97.64           C  
ATOM   2703  CD  GLU A 348      -7.402  14.987  21.252  1.00 97.64           C  
ATOM   2704  OE1 GLU A 348      -7.612  16.067  21.850  1.00 97.64           O  
ATOM   2705  OE2 GLU A 348      -8.322  14.225  20.880  1.00 97.64           O  
ATOM   2706  N   ARG A 349      -4.150  11.361  18.061  1.00 98.20           N  
ATOM   2707  CA  ARG A 349      -4.099  10.089  17.348  1.00 98.20           C  
ATOM   2708  C   ARG A 349      -2.913   9.248  17.811  1.00 98.20           C  
ATOM   2709  CB  ARG A 349      -4.018  10.321  15.837  1.00 98.20           C  
ATOM   2710  O   ARG A 349      -1.831   9.780  18.065  1.00 98.20           O  
ATOM   2711  CG  ARG A 349      -4.227   9.064  15.008  1.00 98.20           C  
ATOM   2712  CD  ARG A 349      -4.017   9.326  13.523  1.00 98.20           C  
ATOM   2713  NE  ARG A 349      -4.987  10.286  13.004  1.00 98.20           N  
ATOM   2714  NH1 ARG A 349      -3.647  11.012  11.267  1.00 98.20           N  
ATOM   2715  NH2 ARG A 349      -5.739  11.903  11.557  1.00 98.20           N  
ATOM   2716  CZ  ARG A 349      -4.789  11.065  11.944  1.00 98.20           C  
ATOM   2717  N   ALA A 350      -3.097   7.920  17.965  1.00 98.10           N  
ATOM   2718  CA  ALA A 350      -2.020   7.029  18.389  1.00 98.10           C  
ATOM   2719  C   ALA A 350      -0.841   7.095  17.423  1.00 98.10           C  
ATOM   2720  CB  ALA A 350      -2.530   5.594  18.504  1.00 98.10           C  
ATOM   2721  O   ALA A 350      -1.031   7.151  16.205  1.00 98.10           O  
ATOM   2722  N   ASP A 351       0.348   7.128  18.047  1.00 97.81           N  
ATOM   2723  CA  ASP A 351       1.523   7.073  17.183  1.00 97.81           C  
ATOM   2724  C   ASP A 351       1.971   5.631  16.956  1.00 97.81           C  
ATOM   2725  CB  ASP A 351       2.669   7.891  17.783  1.00 97.81           C  
ATOM   2726  O   ASP A 351       1.376   4.698  17.500  1.00 97.81           O  
ATOM   2727  CG  ASP A 351       3.141   7.355  19.124  1.00 97.81           C  
ATOM   2728  OD1 ASP A 351       2.966   6.147  19.394  1.00 97.81           O  
ATOM   2729  OD2 ASP A 351       3.690   8.149  19.918  1.00 97.81           O  
ATOM   2730  N   LEU A 352       2.976   5.370  16.083  1.00 97.78           N  
ATOM   2731  CA  LEU A 352       3.405   4.044  15.655  1.00 97.78           C  
ATOM   2732  C   LEU A 352       3.854   3.206  16.848  1.00 97.78           C  
ATOM   2733  CB  LEU A 352       4.542   4.151  14.636  1.00 97.78           C  
ATOM   2734  O   LEU A 352       3.554   2.013  16.922  1.00 97.78           O  
ATOM   2735  CG  LEU A 352       4.168   4.699  13.258  1.00 97.78           C  
ATOM   2736  CD1 LEU A 352       5.425   4.990  12.444  1.00 97.78           C  
ATOM   2737  CD2 LEU A 352       3.263   3.718  12.520  1.00 97.78           C  
ATOM   2738  N   LYS A 353       4.497   3.864  17.824  1.00 97.19           N  
ATOM   2739  CA  LYS A 353       4.972   3.159  19.011  1.00 97.19           C  
ATOM   2740  C   LYS A 353       3.804   2.661  19.859  1.00 97.19           C  
ATOM   2741  CB  LYS A 353       5.877   4.064  19.848  1.00 97.19           C  
ATOM   2742  O   LYS A 353       3.807   1.517  20.319  1.00 97.19           O  
ATOM   2743  CG  LYS A 353       7.229   4.347  19.210  1.00 97.19           C  
ATOM   2744  CD  LYS A 353       8.103   5.211  20.110  1.00 97.19           C  
ATOM   2745  CE  LYS A 353       9.422   5.565  19.437  1.00 97.19           C  
ATOM   2746  NZ  LYS A 353      10.261   6.454  20.297  1.00 97.19           N  
ATOM   2747  N   GLN A 354       2.851   3.566  20.006  1.00 98.28           N  
ATOM   2748  CA  GLN A 354       1.663   3.196  20.768  1.00 98.28           C  
ATOM   2749  C   GLN A 354       0.903   2.061  20.086  1.00 98.28           C  
ATOM   2750  CB  GLN A 354       0.746   4.405  20.955  1.00 98.28           C  
ATOM   2751  O   GLN A 354       0.423   1.141  20.751  1.00 98.28           O  
ATOM   2752  CG  GLN A 354       1.303   5.460  21.900  1.00 98.28           C  
ATOM   2753  CD  GLN A 354       0.482   6.736  21.906  1.00 98.28           C  
ATOM   2754  NE2 GLN A 354       0.155   7.225  23.097  1.00 98.28           N  
ATOM   2755  OE1 GLN A 354       0.145   7.278  20.849  1.00 98.28           O  
ATOM   2756  N   LEU A 355       0.794   2.097  18.752  1.00 98.42           N  
ATOM   2757  CA  LEU A 355       0.041   1.100  17.999  1.00 98.42           C  
ATOM   2758  C   LEU A 355       0.736  -0.257  18.047  1.00 98.42           C  
ATOM   2759  CB  LEU A 355      -0.134   1.545  16.544  1.00 98.42           C  
ATOM   2760  O   LEU A 355       0.074  -1.297  18.067  1.00 98.42           O  
ATOM   2761  CG  LEU A 355      -1.078   2.725  16.305  1.00 98.42           C  
ATOM   2762  CD1 LEU A 355      -1.089   3.104  14.828  1.00 98.42           C  
ATOM   2763  CD2 LEU A 355      -2.485   2.390  16.787  1.00 98.42           C  
ATOM   2764  N   MET A 356       2.062  -0.247  18.041  1.00 97.52           N  
ATOM   2765  CA  MET A 356       2.838  -1.483  18.030  1.00 97.52           C  
ATOM   2766  C   MET A 356       2.635  -2.264  19.324  1.00 97.52           C  
ATOM   2767  CB  MET A 356       4.324  -1.185  17.827  1.00 97.52           C  
ATOM   2768  O   MET A 356       2.750  -3.491  19.338  1.00 97.52           O  
ATOM   2769  CG  MET A 356       5.167  -2.421  17.562  1.00 97.52           C  
ATOM   2770  SD  MET A 356       4.614  -3.344  16.075  1.00 97.52           S  
ATOM   2771  CE  MET A 356       5.049  -2.151  14.779  1.00 97.52           C  
ATOM   2772  N   VAL A 357       2.346  -1.583  20.435  1.00 97.64           N  
ATOM   2773  CA  VAL A 357       2.205  -2.273  21.713  1.00 97.64           C  
ATOM   2774  C   VAL A 357       0.726  -2.408  22.068  1.00 97.64           C  
ATOM   2775  CB  VAL A 357       2.959  -1.534  22.842  1.00 97.64           C  
ATOM   2776  O   VAL A 357       0.383  -2.798  23.187  1.00 97.64           O  
ATOM   2777  CG1 VAL A 357       4.464  -1.538  22.579  1.00 97.64           C  
ATOM   2778  CG2 VAL A 357       2.442  -0.104  22.982  1.00 97.64           C  
ATOM   2779  N   HIS A 358      -0.146  -2.071  21.147  1.00 98.53           N  
ATOM   2780  CA  HIS A 358      -1.586  -2.191  21.349  1.00 98.53           C  
ATOM   2781  C   HIS A 358      -1.998  -3.648  21.525  1.00 98.53           C  
ATOM   2782  CB  HIS A 358      -2.345  -1.567  20.177  1.00 98.53           C  
ATOM   2783  O   HIS A 358      -1.404  -4.543  20.920  1.00 98.53           O  
ATOM   2784  CG  HIS A 358      -3.812  -1.412  20.427  1.00 98.53           C  
ATOM   2785  CD2 HIS A 358      -4.532  -0.350  20.858  1.00 98.53           C  
ATOM   2786  ND1 HIS A 358      -4.712  -2.437  20.232  1.00 98.53           N  
ATOM   2787  CE1 HIS A 358      -5.927  -2.010  20.534  1.00 98.53           C  
ATOM   2788  NE2 HIS A 358      -5.845  -0.747  20.917  1.00 98.53           N  
ATOM   2789  N   ALA A 359      -3.081  -3.915  22.301  1.00 98.33           N  
ATOM   2790  CA  ALA A 359      -3.567  -5.252  22.636  1.00 98.33           C  
ATOM   2791  C   ALA A 359      -3.898  -6.046  21.375  1.00 98.33           C  
ATOM   2792  CB  ALA A 359      -4.792  -5.161  23.541  1.00 98.33           C  
ATOM   2793  O   ALA A 359      -3.642  -7.250  21.308  1.00 98.33           O  
ATOM   2794  N   PHE A 360      -4.492  -5.434  20.384  1.00 98.57           N  
ATOM   2795  CA  PHE A 360      -4.844  -6.085  19.128  1.00 98.57           C  
ATOM   2796  C   PHE A 360      -3.600  -6.620  18.428  1.00 98.57           C  
ATOM   2797  CB  PHE A 360      -5.587  -5.112  18.206  1.00 98.57           C  
ATOM   2798  O   PHE A 360      -3.591  -7.756  17.949  1.00 98.57           O  
ATOM   2799  CG  PHE A 360      -5.837  -5.655  16.826  1.00 98.57           C  
ATOM   2800  CD1 PHE A 360      -5.232  -5.077  15.716  1.00 98.57           C  
ATOM   2801  CD2 PHE A 360      -6.678  -6.745  16.637  1.00 98.57           C  
ATOM   2802  CE1 PHE A 360      -5.462  -5.578  14.437  1.00 98.57           C  
ATOM   2803  CE2 PHE A 360      -6.912  -7.250  15.361  1.00 98.57           C  
ATOM   2804  CZ  PHE A 360      -6.304  -6.665  14.263  1.00 98.57           C  
ATOM   2805  N   ILE A 361      -2.503  -5.815  18.420  1.00 98.30           N  
ATOM   2806  CA  ILE A 361      -1.260  -6.185  17.750  1.00 98.30           C  
ATOM   2807  C   ILE A 361      -0.565  -7.299  18.529  1.00 98.30           C  
ATOM   2808  CB  ILE A 361      -0.318  -4.970  17.596  1.00 98.30           C  
ATOM   2809  O   ILE A 361      -0.083  -8.269  17.940  1.00 98.30           O  
ATOM   2810  CG1 ILE A 361      -0.926  -3.940  16.636  1.00 98.30           C  
ATOM   2811  CG2 ILE A 361       1.065  -5.417  17.115  1.00 98.30           C  
ATOM   2812  CD1 ILE A 361      -1.198  -4.482  15.239  1.00 98.30           C  
ATOM   2813  N   LYS A 362      -0.536  -7.167  19.841  1.00 97.86           N  
ATOM   2814  CA  LYS A 362       0.076  -8.197  20.676  1.00 97.86           C  
ATOM   2815  C   LYS A 362      -0.623  -9.541  20.491  1.00 97.86           C  
ATOM   2816  CB  LYS A 362       0.040  -7.786  22.149  1.00 97.86           C  
ATOM   2817  O   LYS A 362       0.034 -10.576  20.362  1.00 97.86           O  
ATOM   2818  CG  LYS A 362       1.020  -6.679  22.506  1.00 97.86           C  
ATOM   2819  CD  LYS A 362       1.044  -6.417  24.007  1.00 97.86           C  
ATOM   2820  CE  LYS A 362       2.065  -5.348  24.372  1.00 97.86           C  
ATOM   2821  NZ  LYS A 362       2.058  -5.052  25.836  1.00 97.86           N  
ATOM   2822  N   ARG A 363      -1.912  -9.528  20.464  1.00 97.24           N  
ATOM   2823  CA  ARG A 363      -2.699 -10.737  20.246  1.00 97.24           C  
ATOM   2824  C   ARG A 363      -2.422 -11.331  18.869  1.00 97.24           C  
ATOM   2825  CB  ARG A 363      -4.193 -10.440  20.398  1.00 97.24           C  
ATOM   2826  O   ARG A 363      -2.237 -12.542  18.736  1.00 97.24           O  
ATOM   2827  CG  ARG A 363      -5.084 -11.659  20.218  1.00 97.24           C  
ATOM   2828  CD  ARG A 363      -6.559 -11.301  20.337  1.00 97.24           C  
ATOM   2829  NE  ARG A 363      -6.999 -10.453  19.233  1.00 97.24           N  
ATOM   2830  NH1 ARG A 363      -9.189 -10.298  19.953  1.00 97.24           N  
ATOM   2831  NH2 ARG A 363      -8.529  -9.231  18.034  1.00 97.24           N  
ATOM   2832  CZ  ARG A 363      -8.238  -9.996  19.076  1.00 97.24           C  
ATOM   2833  N   SER A 364      -2.459 -10.436  17.853  1.00 96.76           N  
ATOM   2834  CA  SER A 364      -2.229 -10.873  16.480  1.00 96.76           C  
ATOM   2835  C   SER A 364      -0.839 -11.478  16.318  1.00 96.76           C  
ATOM   2836  CB  SER A 364      -2.401  -9.704  15.510  1.00 96.76           C  
ATOM   2837  O   SER A 364      -0.655 -12.429  15.555  1.00 96.76           O  
ATOM   2838  OG  SER A 364      -3.741  -9.242  15.510  1.00 96.76           O  
ATOM   2839  N   ASP A 365       0.123 -10.886  16.990  1.00 93.03           N  
ATOM   2840  CA  ASP A 365       1.495 -11.380  16.937  1.00 93.03           C  
ATOM   2841  C   ASP A 365       1.601 -12.775  17.548  1.00 93.03           C  
ATOM   2842  CB  ASP A 365       2.441 -10.416  17.658  1.00 93.03           C  
ATOM   2843  O   ASP A 365       2.361 -13.615  17.061  1.00 93.03           O  
ATOM   2844  CG  ASP A 365       3.904 -10.681  17.351  1.00 93.03           C  
ATOM   2845  OD1 ASP A 365       4.264 -10.812  16.162  1.00 93.03           O  
ATOM   2846  OD2 ASP A 365       4.704 -10.763  18.309  1.00 93.03           O  
ATOM   2847  N   ALA A 366       0.847 -13.073  18.531  1.00 94.31           N  
ATOM   2848  CA  ALA A 366       0.890 -14.339  19.256  1.00 94.31           C  
ATOM   2849  C   ALA A 366       0.089 -15.416  18.530  1.00 94.31           C  
ATOM   2850  CB  ALA A 366       0.364 -14.157  20.678  1.00 94.31           C  
ATOM   2851  O   ALA A 366       0.355 -16.610  18.688  1.00 94.31           O  
ATOM   2852  N   GLU A 367      -0.833 -15.012  17.734  1.00 92.62           N  
ATOM   2853  CA  GLU A 367      -1.712 -15.936  17.023  1.00 92.62           C  
ATOM   2854  C   GLU A 367      -1.014 -16.537  15.807  1.00 92.62           C  
ATOM   2855  CB  GLU A 367      -3.000 -15.229  16.594  1.00 92.62           C  
ATOM   2856  O   GLU A 367      -0.350 -15.825  15.051  1.00 92.62           O  
ATOM   2857  CG  GLU A 367      -4.117 -16.179  16.187  1.00 92.62           C  
ATOM   2858  CD  GLU A 367      -5.444 -15.477  15.946  1.00 92.62           C  
ATOM   2859  OE1 GLU A 367      -6.468 -16.168  15.742  1.00 92.62           O  
ATOM   2860  OE2 GLU A 367      -5.460 -14.226  15.960  1.00 92.62           O  
ATOM   2861  N   GLU A 368      -1.128 -17.805  15.709  1.00 90.99           N  
ATOM   2862  CA  GLU A 368      -0.590 -18.482  14.533  1.00 90.99           C  
ATOM   2863  C   GLU A 368      -1.595 -18.474  13.384  1.00 90.99           C  
ATOM   2864  CB  GLU A 368      -0.192 -19.920  14.875  1.00 90.99           C  
ATOM   2865  O   GLU A 368      -2.614 -19.165  13.440  1.00 90.99           O  
ATOM   2866  CG  GLU A 368       0.949 -20.021  15.877  1.00 90.99           C  
ATOM   2867  CD  GLU A 368       2.292 -19.605  15.300  1.00 90.99           C  
ATOM   2868  OE1 GLU A 368       3.131 -19.056  16.051  1.00 90.99           O  
ATOM   2869  OE2 GLU A 368       2.508 -19.829  14.088  1.00 90.99           O  
ATOM   2870  N   VAL A 369      -1.385 -17.592  12.478  1.00 92.43           N  
ATOM   2871  CA  VAL A 369      -2.268 -17.449  11.325  1.00 92.43           C  
ATOM   2872  C   VAL A 369      -1.508 -17.793  10.046  1.00 92.43           C  
ATOM   2873  CB  VAL A 369      -2.851 -16.021  11.231  1.00 92.43           C  
ATOM   2874  O   VAL A 369      -0.395 -17.308   9.828  1.00 92.43           O  
ATOM   2875  CG1 VAL A 369      -3.723 -15.875   9.985  1.00 92.43           C  
ATOM   2876  CG2 VAL A 369      -3.650 -15.687  12.489  1.00 92.43           C  
ATOM   2877  N   ASP A 370      -2.119 -18.818   9.298  1.00 93.24           N  
ATOM   2878  CA  ASP A 370      -1.529 -19.174   8.011  1.00 93.24           C  
ATOM   2879  C   ASP A 370      -1.932 -18.177   6.927  1.00 93.24           C  
ATOM   2880  CB  ASP A 370      -1.945 -20.589   7.603  1.00 93.24           C  
ATOM   2881  O   ASP A 370      -2.818 -18.456   6.117  1.00 93.24           O  
ATOM   2882  CG  ASP A 370      -1.270 -21.061   6.327  1.00 93.24           C  
ATOM   2883  OD1 ASP A 370      -0.307 -20.409   5.869  1.00 93.24           O  
ATOM   2884  OD2 ASP A 370      -1.707 -22.093   5.773  1.00 93.24           O  
ATOM   2885  N   PHE A 371      -1.283 -16.998   6.933  1.00 94.91           N  
ATOM   2886  CA  PHE A 371      -1.590 -15.944   5.974  1.00 94.91           C  
ATOM   2887  C   PHE A 371      -1.387 -16.435   4.545  1.00 94.91           C  
ATOM   2888  CB  PHE A 371      -0.720 -14.709   6.233  1.00 94.91           C  
ATOM   2889  O   PHE A 371      -2.250 -16.238   3.687  1.00 94.91           O  
ATOM   2890  CG  PHE A 371      -1.024 -13.550   5.323  1.00 94.91           C  
ATOM   2891  CD1 PHE A 371      -0.429 -13.457   4.071  1.00 94.91           C  
ATOM   2892  CD2 PHE A 371      -1.906 -12.553   5.719  1.00 94.91           C  
ATOM   2893  CE1 PHE A 371      -0.708 -12.385   3.226  1.00 94.91           C  
ATOM   2894  CE2 PHE A 371      -2.190 -11.479   4.881  1.00 94.91           C  
ATOM   2895  CZ  PHE A 371      -1.589 -11.397   3.635  1.00 94.91           C  
ATOM   2896  N   ALA A 372      -0.310 -17.076   4.261  1.00 94.00           N  
ATOM   2897  CA  ALA A 372       0.021 -17.561   2.924  1.00 94.00           C  
ATOM   2898  C   ALA A 372      -1.034 -18.541   2.419  1.00 94.00           C  
ATOM   2899  CB  ALA A 372       1.398 -18.220   2.923  1.00 94.00           C  
ATOM   2900  O   ALA A 372      -1.475 -18.450   1.270  1.00 94.00           O  
ATOM   2901  N   GLY A 373      -1.364 -19.471   3.308  1.00 94.36           N  
ATOM   2902  CA  GLY A 373      -2.397 -20.429   2.947  1.00 94.36           C  
ATOM   2903  C   GLY A 373      -3.722 -19.776   2.602  1.00 94.36           C  
ATOM   2904  O   GLY A 373      -4.354 -20.130   1.604  1.00 94.36           O  
ATOM   2905  N   TRP A 374      -4.108 -18.860   3.475  1.00 96.09           N  
ATOM   2906  CA  TRP A 374      -5.350 -18.136   3.226  1.00 96.09           C  
ATOM   2907  C   TRP A 374      -5.283 -17.376   1.905  1.00 96.09           C  
ATOM   2908  CB  TRP A 374      -5.647 -17.165   4.372  1.00 96.09           C  
ATOM   2909  O   TRP A 374      -6.216 -17.434   1.100  1.00 96.09           O  
ATOM   2910  CG  TRP A 374      -6.765 -16.209   4.087  1.00 96.09           C  
ATOM   2911  CD1 TRP A 374      -8.106 -16.450   4.204  1.00 96.09           C  
ATOM   2912  CD2 TRP A 374      -6.639 -14.858   3.632  1.00 96.09           C  
ATOM   2913  CE2 TRP A 374      -7.945 -14.339   3.494  1.00 96.09           C  
ATOM   2914  CE3 TRP A 374      -5.546 -14.035   3.328  1.00 96.09           C  
ATOM   2915  NE1 TRP A 374      -8.821 -15.330   3.849  1.00 96.09           N  
ATOM   2916  CH2 TRP A 374      -7.102 -12.248   2.774  1.00 96.09           C  
ATOM   2917  CZ2 TRP A 374      -8.188 -13.032   3.065  1.00 96.09           C  
ATOM   2918  CZ3 TRP A 374      -5.790 -12.735   2.901  1.00 96.09           C  
ATOM   2919  N   LEU A 375      -4.232 -16.683   1.695  1.00 96.49           N  
ATOM   2920  CA  LEU A 375      -4.051 -15.878   0.492  1.00 96.49           C  
ATOM   2921  C   LEU A 375      -4.139 -16.744  -0.760  1.00 96.49           C  
ATOM   2922  CB  LEU A 375      -2.704 -15.151   0.530  1.00 96.49           C  
ATOM   2923  O   LEU A 375      -4.885 -16.426  -1.689  1.00 96.49           O  
ATOM   2924  CG  LEU A 375      -2.327 -14.356  -0.720  1.00 96.49           C  
ATOM   2925  CD1 LEU A 375      -3.290 -13.191  -0.918  1.00 96.49           C  
ATOM   2926  CD2 LEU A 375      -0.889 -13.857  -0.623  1.00 96.49           C  
ATOM   2927  N   CYS A 376      -3.382 -17.777  -0.788  1.00 95.73           N  
ATOM   2928  CA  CYS A 376      -3.319 -18.651  -1.954  1.00 95.73           C  
ATOM   2929  C   CYS A 376      -4.681 -19.266  -2.250  1.00 95.73           C  
ATOM   2930  CB  CYS A 376      -2.286 -19.757  -1.739  1.00 95.73           C  
ATOM   2931  O   CYS A 376      -5.081 -19.371  -3.411  1.00 95.73           O  
ATOM   2932  SG  CYS A 376      -0.576 -19.180  -1.810  1.00 95.73           S  
ATOM   2933  N   SER A 377      -5.370 -19.642  -1.225  1.00 95.34           N  
ATOM   2934  CA  SER A 377      -6.715 -20.184  -1.387  1.00 95.34           C  
ATOM   2935  C   SER A 377      -7.674 -19.132  -1.934  1.00 95.34           C  
ATOM   2936  CB  SER A 377      -7.241 -20.721  -0.055  1.00 95.34           C  
ATOM   2937  O   SER A 377      -8.504 -19.429  -2.796  1.00 95.34           O  
ATOM   2938  OG  SER A 377      -8.563 -21.210  -0.197  1.00 95.34           O  
ATOM   2939  N   THR A 378      -7.528 -17.973  -1.519  1.00 95.17           N  
ATOM   2940  CA  THR A 378      -8.438 -16.888  -1.868  1.00 95.17           C  
ATOM   2941  C   THR A 378      -8.230 -16.453  -3.316  1.00 95.17           C  
ATOM   2942  CB  THR A 378      -8.249 -15.678  -0.934  1.00 95.17           C  
ATOM   2943  O   THR A 378      -9.197 -16.236  -4.049  1.00 95.17           O  
ATOM   2944  CG2 THR A 378      -9.189 -14.539  -1.314  1.00 95.17           C  
ATOM   2945  OG1 THR A 378      -8.519 -16.077   0.415  1.00 95.17           O  
ATOM   2946  N   ILE A 379      -6.965 -16.418  -3.767  1.00 93.72           N  
ATOM   2947  CA  ILE A 379      -6.750 -15.816  -5.078  1.00 93.72           C  
ATOM   2948  C   ILE A 379      -6.343 -16.893  -6.081  1.00 93.72           C  
ATOM   2949  CB  ILE A 379      -5.678 -14.704  -5.021  1.00 93.72           C  
ATOM   2950  O   ILE A 379      -5.905 -16.583  -7.191  1.00 93.72           O  
ATOM   2951  CG1 ILE A 379      -4.356 -15.265  -4.485  1.00 93.72           C  
ATOM   2952  CG2 ILE A 379      -6.163 -13.530  -4.165  1.00 93.72           C  
ATOM   2953  CD1 ILE A 379      -3.178 -14.310  -4.621  1.00 93.72           C  
ATOM   2954  N   GLY A 380      -6.352 -18.185  -5.644  1.00 90.97           N  
ATOM   2955  CA  GLY A 380      -6.137 -19.320  -6.527  1.00 90.97           C  
ATOM   2956  C   GLY A 380      -4.679 -19.521  -6.896  1.00 90.97           C  
ATOM   2957  O   GLY A 380      -4.363 -19.848  -8.042  1.00 90.97           O  
ATOM   2958  N   LEU A 381      -3.740 -19.232  -5.985  1.00 86.08           N  
ATOM   2959  CA  LEU A 381      -2.317 -19.480  -6.185  1.00 86.08           C  
ATOM   2960  C   LEU A 381      -1.883 -20.759  -5.477  1.00 86.08           C  
ATOM   2961  CB  LEU A 381      -1.490 -18.296  -5.677  1.00 86.08           C  
ATOM   2962  O   LEU A 381      -2.543 -21.207  -4.537  1.00 86.08           O  
ATOM   2963  CG  LEU A 381      -1.641 -16.983  -6.447  1.00 86.08           C  
ATOM   2964  CD1 LEU A 381      -0.816 -15.883  -5.786  1.00 86.08           C  
ATOM   2965  CD2 LEU A 381      -1.227 -17.167  -7.903  1.00 86.08           C  
ATOM   2966  N   ASN A 382      -0.839 -21.421  -6.028  1.00 82.05           N  
ATOM   2967  CA  ASN A 382      -0.221 -22.530  -5.309  1.00 82.05           C  
ATOM   2968  C   ASN A 382       0.771 -22.035  -4.260  1.00 82.05           C  
ATOM   2969  CB  ASN A 382       0.470 -23.484  -6.285  1.00 82.05           C  
ATOM   2970  O   ASN A 382       1.544 -21.111  -4.518  1.00 82.05           O  
ATOM   2971  CG  ASN A 382      -0.507 -24.187  -7.207  1.00 82.05           C  
ATOM   2972  ND2 ASN A 382      -0.097 -24.407  -8.450  1.00 82.05           N  
ATOM   2973  OD1 ASN A 382      -1.623 -24.528  -6.804  1.00 82.05           O  
ATOM   2974  N   GLN A 383       0.628 -22.576  -3.028  1.00 72.23           N  
ATOM   2975  CA  GLN A 383       1.590 -22.203  -1.997  1.00 72.23           C  
ATOM   2976  C   GLN A 383       2.978 -22.751  -2.314  1.00 72.23           C  
ATOM   2977  CB  GLN A 383       1.129 -22.702  -0.626  1.00 72.23           C  
ATOM   2978  O   GLN A 383       3.122 -23.923  -2.668  1.00 72.23           O  
ATOM   2979  CG  GLN A 383       1.849 -22.042   0.542  1.00 72.23           C  
ATOM   2980  CD  GLN A 383       1.230 -22.388   1.884  1.00 72.23           C  
ATOM   2981  NE2 GLN A 383       1.725 -21.760   2.945  1.00 72.23           N  
ATOM   2982  OE1 GLN A 383       0.314 -23.212   1.966  1.00 72.23           O  
ATOM   2983  N   PRO A 384       3.975 -21.881  -2.237  1.00 70.75           N  
ATOM   2984  CA  PRO A 384       5.311 -22.433  -2.466  1.00 70.75           C  
ATOM   2985  C   PRO A 384       5.765 -23.365  -1.345  1.00 70.75           C  
ATOM   2986  CB  PRO A 384       6.200 -21.189  -2.536  1.00 70.75           C  
ATOM   2987  O   PRO A 384       5.139 -23.409  -0.283  1.00 70.75           O  
ATOM   2988  CG  PRO A 384       5.400 -20.111  -1.880  1.00 70.75           C  
ATOM   2989  CD  PRO A 384       3.955 -20.521  -1.882  1.00 70.75           C  
ATOM   2990  N   SER A 385       6.851 -24.204  -1.534  1.00 56.69           N  
ATOM   2991  CA  SER A 385       7.412 -25.184  -0.611  1.00 56.69           C  
ATOM   2992  C   SER A 385       7.947 -24.513   0.650  1.00 56.69           C  
ATOM   2993  CB  SER A 385       8.529 -25.981  -1.287  1.00 56.69           C  
ATOM   2994  O   SER A 385       7.939 -25.110   1.729  1.00 56.69           O  
ATOM   2995  OG  SER A 385       8.374 -25.967  -2.696  1.00 56.69           O  
ATOM   2996  N   THR A 386       8.177 -23.126   0.801  1.00 54.78           N  
ATOM   2997  CA  THR A 386       8.715 -22.463   1.984  1.00 54.78           C  
ATOM   2998  C   THR A 386       7.803 -21.322   2.426  1.00 54.78           C  
ATOM   2999  CB  THR A 386      10.132 -21.920   1.725  1.00 54.78           C  
ATOM   3000  O   THR A 386       7.993 -20.175   2.017  1.00 54.78           O  
ATOM   3001  CG2 THR A 386      11.184 -22.771   2.429  1.00 54.78           C  
ATOM   3002  OG1 THR A 386      10.391 -21.929   0.316  1.00 54.78           O  
ATOM   3003  N   PRO A 387       6.571 -21.529   3.104  1.00 53.90           N  
ATOM   3004  CA  PRO A 387       5.822 -20.361   3.573  1.00 53.90           C  
ATOM   3005  C   PRO A 387       6.394 -19.772   4.860  1.00 53.90           C  
ATOM   3006  CB  PRO A 387       4.414 -20.916   3.805  1.00 53.90           C  
ATOM   3007  O   PRO A 387       7.200 -20.418   5.535  1.00 53.90           O  
ATOM   3008  CG  PRO A 387       4.552 -22.394   3.634  1.00 53.90           C  
ATOM   3009  CD  PRO A 387       5.934 -22.688   3.124  1.00 53.90           C  
ATOM   3010  N   THR A 388       6.167 -18.348   5.255  1.00 57.42           N  
ATOM   3011  CA  THR A 388       6.547 -17.538   6.407  1.00 57.42           C  
ATOM   3012  C   THR A 388       6.063 -18.182   7.704  1.00 57.42           C  
ATOM   3013  CB  THR A 388       5.980 -16.110   6.298  1.00 57.42           C  
ATOM   3014  O   THR A 388       6.775 -18.174   8.710  1.00 57.42           O  
ATOM   3015  CG2 THR A 388       6.711 -15.155   7.236  1.00 57.42           C  
ATOM   3016  OG1 THR A 388       6.129 -15.646   4.950  1.00 57.42           O  
ATOM   3017  N   HIS A 389       4.965 -19.113   7.737  1.00 49.71           N  
ATOM   3018  CA  HIS A 389       4.465 -19.785   8.930  1.00 49.71           C  
ATOM   3019  C   HIS A 389       3.908 -21.165   8.594  1.00 49.71           C  
ATOM   3020  CB  HIS A 389       3.390 -18.937   9.612  1.00 49.71           C  
ATOM   3021  O   HIS A 389       3.140 -21.313   7.640  1.00 49.71           O  
ATOM   3022  CG  HIS A 389       3.929 -17.721  10.296  1.00 49.71           C  
ATOM   3023  CD2 HIS A 389       3.877 -16.412   9.953  1.00 49.71           C  
ATOM   3024  ND1 HIS A 389       4.624 -17.782  11.484  1.00 49.71           N  
ATOM   3025  CE1 HIS A 389       4.976 -16.559  11.845  1.00 49.71           C  
ATOM   3026  NE2 HIS A 389       4.535 -15.710  10.933  1.00 49.71           N  
ATOM   3027  N   ALA A 390       4.724 -22.265   8.640  1.00 38.09           N  
ATOM   3028  CA  ALA A 390       4.222 -23.633   8.532  1.00 38.09           C  
ATOM   3029  C   ALA A 390       3.164 -23.914   9.595  1.00 38.09           C  
ATOM   3030  CB  ALA A 390       5.370 -24.632   8.651  1.00 38.09           C  
ATOM   3031  O   ALA A 390       3.263 -23.427  10.723  1.00 38.09           O  
ATOM   3032  N   ALA A 391       1.767 -23.977   9.286  1.00 36.89           N  
ATOM   3033  CA  ALA A 391       0.787 -24.575  10.189  1.00 36.89           C  
ATOM   3034  C   ALA A 391       1.390 -25.751  10.952  1.00 36.89           C  
ATOM   3035  CB  ALA A 391      -0.447 -25.026   9.412  1.00 36.89           C  
ATOM   3036  O   ALA A 391       2.114 -26.567  10.377  1.00 36.89           O  
ATOM   3037  N   GLY A 392       2.070 -25.567  12.131  1.00 36.45           N  
ATOM   3038  CA  GLY A 392       2.389 -26.618  13.083  1.00 36.45           C  
ATOM   3039  C   GLY A 392       1.681 -27.926  12.787  1.00 36.45           C  
ATOM   3040  O   GLY A 392       0.502 -27.933  12.427  1.00 36.45           O  
ATOM   3041  N   VAL A 393       2.065 -28.756  11.844  1.00 31.87           N  
ATOM   3042  CA  VAL A 393       1.681 -30.162  11.911  1.00 31.87           C  
ATOM   3043  C   VAL A 393       1.316 -30.530  13.347  1.00 31.87           C  
ATOM   3044  CB  VAL A 393       2.810 -31.083  11.395  1.00 31.87           C  
ATOM   3045  O   VAL A 393       2.023 -30.163  14.288  1.00 31.87           O  
ATOM   3046  CG1 VAL A 393       2.319 -32.525  11.277  1.00 31.87           C  
ATOM   3047  CG2 VAL A 393       3.335 -30.582  10.051  1.00 31.87           C  
TER    3048      VAL A 393                                                      
ENDMDL                                                                          
END                                                                             
